# Supplementary material for: Engineering a vector-based pan-Leishmania vaccine for humans: proof of principle
Source: Sci Rep. 2020 Oct 29;10:18653. doi: 10.1038/s41598-020-75410-0 (PMC7596519; doi:10.1038/s41598-020-75410-0)
Supplement: Supplementary file 2 — Supplementary Information 1. [file 41598_2020_75410_MOESM2_ESM.xlsx]

## Sheet: Sheet1
Supplementary data 1. PdSP15 in silico analysis: murine MHC-II restricted-epitopes prediction - BALB/c (H2-IAd and H2-IEd)
Allele	Start	End	Peptide	Method used	Percentile rank	SMM align core	SMM align IC50 (nM)	SMM align rank	NN align core	NN align IC50 (nM)	NN align rank
H2-IAd	57	71	NIAQSEIRKFSNVLM	Consensus (smm/nn)	4.33	AQSEIRKFS	3044	2.45	IAQSEIRKF	792.10	6.22	Predicted as good binders
H2-IAd	1	15	MKYLGLALISAVFLI	Consensus (smm/nn)	4.53	YLGLALISA	2704	1.89	MKYLGLALI	903.90	7.16
H2-IAd	58	72	IAQSEIRKFSNVLMD	Consensus (smm/nn)	4.76	IRKFSNVLM	3047	2.46	IAQSEIRKF	892.80	7.06
H2-IAd	113	127	NYYRCVLTSKLIGPQ	Consensus (smm/nn)	6.41	YRCVLTSKL	2076	1.01	YRCVLTSKL	1469.40	11.80
H2-IAd	114	128	YYRCVLTSKLIGPQR	Consensus (smm/nn)	6.82	RCVLTSKLI	3213	2.74	YRCVLTSKL	1355.80	10.89
H2-IAd	115	129	YRCVLTSKLIGPQRF	Consensus (smm/nn)	6.92	YRCVLTSKL	4544	5.42	YRCVLTSKL	1055	8.43
H2-IAd	112	126	INYYRCVLTSKLIGP	Consensus (smm/nn)	7.27	YRCVLTSKL	1944	0.86	YRCVLTSKL	1712	13.68
H2-IAd	3	17	YLGLALISAVFLIGA	Consensus (smm/nn)	7.61	LALISAVFL	3644	3.56	LGLALISAV	1450.90	11.65
H2-IAd	79	93	SKKRELKKVMHECAK	Consensus (smm/nn)	8.20	KRELKKVMH	4092	4.46	SKKRELKKV	1486.90	11.94
H2-IAd	2	16	KYLGLALISAVFLIG	Consensus (smm/nn)	8.39	LALISAVFL	3310	2.91	LGLALISAV	1735.20	13.87
H2-IAd	111	125	SINYYRCVLTSKLIG	Consensus (smm/nn)	8.50	YRCVLTSKL	1806	0.71	YRCVLTSKL	2060.30	16.28
H2-IAd	125	139	GPQRFDKAIQDYDKT	Consensus (smm/nn)	9.58	QRFDKAIQD	3813	3.89	RFDKAIQDY	1925.20	15.27
H2-IAd	4	18	LGLALISAVFLIGAC	Consensus (smm/nn)	9.83	LALISAVFL	4262	4.81	LGLALISAV	1867.30	14.85
H2-IAd	78	92	KSKKRELKKVMHECA	Consensus (smm/nn)	9.88	KRELKKVMH	3866	4	SKKRELKKV	1988.70	15.75
H2-IAd	110	124	TSINYYRCVLTSKLI	Consensus (smm/nn)	10.83	YRCVLTSKL	1630	0.55	YRCVLTSKL	2762.50	21.10
H2-IAd	87	101	VMHECAKQVKKEARK	Consensus (smm/nn)	11.18	VMHECAKQV	4311	4.92	VMHECAKQV	2226.10	17.44
H2-IAd	124	138	IGPQRFDKAIQDYDK	Consensus (smm/nn)	11.61	QRFDKAIQD	3872	4.01	RFDKAIQDY	2484.40	19.21
H2-IAd	86	100	KVMHECAKQVKKEAR	Consensus (smm/nn)	11.79	VMHECAKQV	3809	3.89	VMHECAKQV	2554.60	19.70
H2-IAd	84	98	LKKVMHECAKQVKKE	Consensus (smm/nn)	12.88	VMHECAKQV	2639	1.79	VMHECAKQV	3211.40	23.96
H2-IAd	85	99	KKVMHECAKQVKKEA	Consensus (smm/nn)	12.97	VMHECAKQV	2739	1.94	VMHECAKQV	3216.30	23.99
H2-IAd	56	70	YNIAQSEIRKFSNVL	Consensus (smm/nn)	13.25	IAQSEIRKF	10419	19.58	IAQSEIRKF	875.20	6.92
H2-IAd	77	91	DKSKKRELKKVMHEC	Consensus (smm/nn)	13.26	KRELKKVMH	6036	8.86	SKKRELKKV	2259.30	17.66
H2-IAd	89	103	HECAKQVKKEARKDS	Consensus (smm/nn)	13.49	QVKKEARKD	4822	6.04	CAKQVKKEA	2740	20.95
H2-IAd	55	69	NYNIAQSEIRKFSNV	Consensus (smm/nn)	13.57	IAQSEIRKF	10760	20.39	IAQSEIRKF	855.80	6.76
H2-IAd	90	104	ECAKQVKKEARKDSH	Consensus (smm/nn)	13.72	QVKKEARKD	4661	5.67	CAKQVKKEA	2866.60	21.77
H2-IAd	126	140	PQRFDKAIQDYDKTI	Consensus (smm/nn)	13.85	QRFDKAIQD	6110	9.04	RFDKAIQDY	2402.50	18.66
H2-IAd	76	90	VDKSKKRELKKVMHE	Consensus (smm/nn)	14.32	KRELKKVMH	5976	8.72	SKKRELKKV	2586.70	19.93
H2-IAd	83	97	ELKKVMHECAKQVKK	Consensus (smm/nn)	14.42	VMHECAKQV	2612	1.74	VMHECAKQV	3731.80	27.10
H2-IAd	128	142	RFDKAIQDYDKTISV	Consensus (smm/nn)	14.90	KAIQDYDKT	7585	12.62	RFDKAIQDY	2186.20	17.17
H2-IAd	91	105	CAKQVKKEARKDSHW	Consensus (smm/nn)	15.12	QVKKEARKD	4441	5.20	CAKQVKKEA	3383.70	25.03
H2-IAd	109	123	RTSINYYRCVLTSKL	Consensus (smm/nn)	15.15	INYYRCVLT	2388	1.42	YRCVLTSKL	4033.20	28.88
H2-IAd	127	141	QRFDKAIQDYDKTIS	Consensus (smm/nn)	15.28	QRFDKAIQD	7502	12.43	RFDKAIQDY	2323.70	18.13
H2-IAd	54	68	VNYNIAQSEIRKFSN	Consensus (smm/nn)	15.67	IAQSEIRKF	11103	21.21	IAQSEIRKF	1262.90	10.13
H2-IAd	88	102	MHECAKQVKKEARKD	Consensus (smm/nn)	15.77	AKQVKKEAR	5343	7.23	CAKQVKKEA	3267.20	24.31
H2-IAd	82	96	RELKKVMHECAKQVK	Consensus (smm/nn)	15.98	VMHECAKQV	2759	1.97	VMHECAKQV	4237.50	30
H2-IAd	123	137	LIGPQRFDKAIQDYD	Consensus (smm/nn)	16.55	QRFDKAIQD	4531	5.40	RFDKAIQDY	3830.50	27.69
H2-IAd	81	95	KRELKKVMHECAKQV	Consensus (smm/nn)	17.23	KRELKKVMH	3006	2.39	VMHECAKQV	4613.10	32.06
H2-IAd	116	130	RCVLTSKLIGPQRFD	Consensus (smm/nn)	17.55	RCVLTSKLI	10180	18.98	RCVLTSKLI	2036.30	16.11
H2-IAd	106	120	LNCRTSINYYRCVLT	Consensus (smm/nn)	18.30	CRTSINYYR	7761	13.05	NCRTSINYY	3144.70	23.55
H2-IAd	122	136	KLIGPQRFDKAIQDY	Consensus (smm/nn)	18.62	QRFDKAIQD	4160	4.60	RFDKAIQDY	4722.90	32.65
H2-IAd	107	121	NCRTSINYYRCVLTS	Consensus (smm/nn)	18.88	INYYRCVLT	7875	13.33	NCRTSINYY	3286.80	24.43
H2-IAd	53	67	DVNYNIAQSEIRKFS	Consensus (smm/nn)	20.30	IAQSEIRKF	13356	26.57	IAQSEIRKF	1756.30	14.03
H2-IAd	75	89	VVDKSKKRELKKVMH	Consensus (smm/nn)	20.73	SKKRELKKV	6153	9.13	SKKRELKKV	4661.50	32.32
H2-IAd	5	19	GLALISAVFLIGACQ	Consensus (smm/nn)	21.39	ISAVFLIGA	6733	10.53	GLALISAVF	4649.70	32.26
H2-IAd	63	77	IRKFSNVLMDYGVVD	Consensus (smm/nn)	22.04	IRKFSNVLM	5544	7.69	FSNVLMDYG	5452.20	36.38
H2-IAd	52	66	IDVNYNIAQSEIRKF	Consensus (smm/nn)	23.06	YNIAQSEIR	14094	28.23	IAQSEIRKF	2289.90	17.89
H2-IAd	6	20	LALISAVFLIGACQA	Consensus (smm/nn)	23.19	ISAVFLIGA	6103	9.02	SAVFLIGAC	5647.50	37.36
H2-IAd	65	79	KFSNVLMDYGVVDKS	Consensus (smm/nn)	23.20	NVLMDYGVV	11273	21.62	FSNVLMDYG	3342.30	24.78
H2-IAd	80	94	KKRELKKVMHECAKQ	Consensus (smm/nn)	24.05	KRELKKVMH	5488	7.57	KKRELKKVM	6341.80	40.54
H2-IAd	62	76	EIRKFSNVLMDYGVV	Consensus (smm/nn)	25.04	IRKFSNVLM	5676	8	FSNVLMDYG	6683.90	42.08
H2-IAd	7	21	ALISAVFLIGACQAE	Consensus (smm/nn)	25.20	VFLIGACQA	7681	12.85	ISAVFLIGA	5687.20	37.55
H2-IAd	61	75	SEIRKFSNVLMDYGV	Consensus (smm/nn)	25.95	IRKFSNVLM	2972	2.33	FSNVLMDYG	8495.70	49.58
H2-IAd	105	119	WLNCRTSINYYRCVL	Consensus (smm/nn)	26.20	CRTSINYYR	13575	27.07	NCRTSINYY	3431.60	25.33
H2-IAd	118	132	VLTSKLIGPQRFDKA	Consensus (smm/nn)	26.21	SKLIGPQRF	15314	30.93	LTSKLIGPQ	2822.80	21.50
H2-IAd	92	106	AKQVKKEARKDSHWL	Consensus (smm/nn)	26.34	QVKKEARKD	4065	4.41	AKQVKKEAR	8157.20	48.27
H2-IAd	104	118	HWLNCRTSINYYRCV	Consensus (smm/nn)	26.40	CRTSINYYR	11911	23.15	NCRTSINYY	4173.80	29.65
H2-IAd	103	117	SHWLNCRTSINYYRC	Consensus (smm/nn)	26.45	CRTSINYYR	10104	18.80	RTSINYYRC	4992	34.09
H2-IAd	66	80	FSNVLMDYGVVDKSK	Consensus (smm/nn)	26.71	MDYGVVDKS	11980	23.33	NVLMDYGVV	4251.80	30.08
H2-IAd	119	133	LTSKLIGPQRFDKAI	Consensus (smm/nn)	26.98	IGPQRFDKA	17705	35.82	LTSKLIGPQ	2326.80	18.15
H2-IAd	9	23	ISAVFLIGACQAETP	Consensus (smm/nn)	27.93	VFLIGACQA	9121	16.39	SAVFLIGAC	6102.50	39.47
H2-IAd	121	135	SKLIGPQRFDKAIQD	Consensus (smm/nn)	28.09	IGPQRFDKA	7144	11.54	IGPQRFDKA	7279	44.65
H2-IAd	108	122	CRTSINYYRCVLTSK	Consensus (smm/nn)	30.18	INYYRCVLT	9437	17.17	RTSINYYRC	6937.80	43.18
H2-IAd	67	81	SNVLMDYGVVDKSKK	Consensus (smm/nn)	30.38	MDYGVVDKS	12398	24.33	NVLMDYGVV	5457.90	36.42
H2-IAd	8	22	LISAVFLIGACQAET	Consensus (smm/nn)	30.38	VFLIGACQA	10693	20.23	SAVFLIGAC	6340.90	40.54
H2-IAd	60	74	QSEIRKFSNVLMDYG	Consensus (smm/nn)	30.39	IRKFSNVLM	2949	2.30	FSNVLMDYG	11038.40	58.49
H2-IAd	117	131	CVLTSKLIGPQRFDK	Consensus (smm/nn)	33.30	LTSKLIGPQ	18864	38.06	LTSKLIGPQ	3977.20	28.55
H2-IAd	93	107	KQVKKEARKDSHWLN	Consensus (smm/nn)	34.83	QVKKEARKD	4779	5.94	VKKEARKDS	12777.30	63.72
H2-IAd	68	82	NVLMDYGVVDKSKKR	Consensus (smm/nn)	35.17	MDYGVVDKS	14069	28.18	NVLMDYGVV	6706	42.17
H2-IAd	94	108	QVKKEARKDSHWLNC	Consensus (smm/nn)	35.66	QVKKEARKD	6008	8.79	VKKEARKDS	12368.60	62.52
H2-IAd	59	73	AQSEIRKFSNVLMDY	Consensus (smm/nn)	36.24	IRKFSNVLM	2858	2.13	IRKFSNVLM	15337.10	70.35
H2-IAd	95	109	VKKEARKDSHWLNCR	Consensus (smm/nn)	36.66	ARKDSHWLN	8502	14.88	VKKEARKDS	11023.60	58.45
H2-IAd	10	24	SAVFLIGACQAETPS	Consensus (smm/nn)	36.76	VFLIGACQA	9110	16.37	SAVFLIGAC	10615.90	57.14
H2-IAd	120	134	TSKLIGPQRFDKAIQ	Consensus (smm/nn)	40.63	IGPQRFDKA	25131	48.62	TSKLIGPQR	4719.30	32.64
H2-IAd	102	116	DSHWLNCRTSINYYR	Consensus (smm/nn)	40.87	LNCRTSINY	13403	26.67	NCRTSINYY	10007.20	55.07
H2-IAd	64	78	RKFSNVLMDYGVVDK	Consensus (smm/nn)	41.46	NVLMDYGVV	20044	40.26	FSNVLMDYG	6815.20	42.66
H2-IAd	97	111	KEARKDSHWLNCRTS	Consensus (smm/nn)	41.90	ARKDSHWLN	8434	14.73	EARKDSHWL	14817.60	69.07
H2-IAd	13	27	FLIGACQAETPSQKC	Consensus (smm/nn)	41.95	IGACQAETP	8927	15.92	ACQAETPSQ	14371.50	67.97
H2-IAd	14	28	LIGACQAETPSQKCE	Consensus (smm/nn)	45.14	CQAETPSQK	11739	22.71	QAETPSQKC	14211.60	67.58
H2-IAd	12	26	VFLIGACQAETPSQK	Consensus (smm/nn)	45.19	IGACQAETP	9044	16.21	VFLIGACQA	17007.40	74.16
H2-IAd	96	110	KKEARKDSHWLNCRT	Consensus (smm/nn)	46.19	ARKDSHWLN	10991	20.95	EARKDSHWL	15797.10	71.43
H2-IAd	98	112	EARKDSHWLNCRTSI	Consensus (smm/nn)	47.24	ARKDSHWLN	13709	27.36	EARKDSHWL	14037.40	67.13
H2-IAd	15	29	IGACQAETPSQKCEE	Consensus (smm/nn)	47.54	CQAETPSQK	13353	26.56	QAETPSQKC	14592.50	68.51
H2-IAd	11	25	AVFLIGACQAETPSQ	Consensus (smm/nn)	47.91	IGACQAETP	11980	23.33	VFLIGACQA	16256	72.48
H2-IAd	69	83	VLMDYGVVDKSKKRE	Consensus (smm/nn)	47.91	MDYGVVDKS	16640	33.69	MDYGVVDKS	12229.60	62.12
H2-IAd	74	88	GVVDKSKKRELKKVM	Consensus (smm/nn)	48.37	SKKRELKKV	20163	40.48	SKKRELKKV	10351.10	56.25
H2-IAd	101	115	KDSHWLNCRTSINYY	Consensus (smm/nn)	49.08	SHWLNCRTS	15817	32.02	NCRTSINYY	13651.60	66.14
H2-IAd	16	30	GACQAETPSQKCEEK	Consensus (smm/nn)	51.08	CQAETPSQK	17487	35.40	QAETPSQKC	13895.80	66.76
H2-IAd	29	43	EKYKGNTDKISCLHH	Consensus (smm/nn)	51.51	YKGNTDKIS	15486	31.29	KYKGNTDKI	15929.80	71.73
H2-IAd	71	85	MDYGVVDKSKKRELK	Consensus (smm/nn)	52.24	YGVVDKSKK	19850	39.90	MDYGVVDKS	13080.70	64.58
H2-IAd	43	57	HCKYQYYGFIDVNYN	Consensus (smm/nn)	53.28	YQYYGFIDV	25261	48.82	CKYQYYGFI	10795	57.73
H2-IAd	30	44	KYKGNTDKISCLHHC	Consensus (smm/nn)	53.72	TDKISCLHH	21269	42.43	KYKGNTDKI	13241.60	65.02
H2-IAd	44	58	CKYQYYGFIDVNYNI	Consensus (smm/nn)	53.96	YQYYGFIDV	27234	51.68	YGFIDVNYN	10348.10	56.24
H2-IAd	100	114	RKDSHWLNCRTSINY	Consensus (smm/nn)	53.99	DSHWLNCRT	13312	26.47	SHWLNCRTS	20838.70	81.52
H2-IAd	99	113	ARKDSHWLNCRTSIN	Consensus (smm/nn)	54.88	DSHWLNCRT	12245	23.97	SHWLNCRTS	23658.60	85.80
H2-IAd	51	65	FIDVNYNIAQSEIRK	Consensus (smm/nn)	54.89	YNIAQSEIR	21507	42.85	NYNIAQSEI	13955.80	66.93
H2-IAd	70	84	LMDYGVVDKSKKREL	Consensus (smm/nn)	54.89	MDYGVVDKS	24077	47.04	MDYGVVDKS	12441.60	62.75
H2-IAd	31	45	YKGNTDKISCLHHCK	Consensus (smm/nn)	55.00	TDKISCLHH	21743	43.24	GNTDKISCL	13898.10	66.77
H2-IAd	17	31	ACQAETPSQKCEEKY	Consensus (smm/nn)	55.48	QAETPSQKC	23273	45.78	QAETPSQKC	13302.70	65.19
H2-IAd	46	60	YQYYGFIDVNYNIAQ	Consensus (smm/nn)	58.34	YYGFIDVNY	30867	56.48	YGFIDVNYN	11587.70	60.21
H2-IAd	28	42	EEKYKGNTDKISCLH	Consensus (smm/nn)	59.47	YKGNTDKIS	22468	44.47	YKGNTDKIS	17153.40	74.46
H2-IAd	73	87	YGVVDKSKKRELKKV	Consensus (smm/nn)	59.91	DKSKKRELK	27762	52.40	SKKRELKKV	14149.20	67.42
H2-IAd	42	56	HHCKYQYYGFIDVNY	Consensus (smm/nn)	60.46	YQYYGFIDV	27170	51.59	CKYQYYGFI	14919.90	69.33
H2-IAd	32	46	KGNTDKISCLHHCKY	Consensus (smm/nn)	60.50	TDKISCLHH	25673	49.43	GNTDKISCL	15857.50	71.58
H2-IAd	19	33	QAETPSQKCEEKYKG	Consensus (smm/nn)	61.16	PSQKCEEKY	33139	59.18	QAETPSQKC	12576.20	63.13
H2-IAd	41	55	LHHCKYQYYGFIDVN	Consensus (smm/nn)	61.95	YQYYGFIDV	24403	47.53	CKYQYYGFI	18069	76.36
H2-IAd	18	32	CQAETPSQKCEEKYK	Consensus (smm/nn)	62.53	PSQKCEEKY	33836	59.93	QAETPSQKC	13281.50	65.13
H2-IAd	40	54	CLHHCKYQYYGFIDV	Consensus (smm/nn)	63.53	LHHCKYQYY	26115	50.09	CKYQYYGFI	18359.80	76.96
H2-IAd	48	62	YYGFIDVNYNIAQSE	Consensus (smm/nn)	64.13	FIDVNYNIA	36052	62.30	YGFIDVNYN	13586.90	65.96
H2-IAd	47	61	QYYGFIDVNYNIAQS	Consensus (smm/nn)	64.91	IDVNYNIAQ	39862	65.85	YGFIDVNYN	12866.90	63.98
H2-IAd	45	59	KYQYYGFIDVNYNIA	Consensus (smm/nn)	64.97	YYGFIDVNY	35657	61.89	YGFIDVNYN	14405.30	68.06
H2-IAd	49	63	YGFIDVNYNIAQSEI	Consensus (smm/nn)	65.55	VNYNIAQSE	35442	61.66	YGFIDVNYN	14961.50	69.43
H2-IAd	50	64	GFIDVNYNIAQSEIR	Consensus (smm/nn)	65.57	VNYNIAQSE	23029	45.38	NYNIAQSEI	23625.40	85.76
H2-IAd	33	47	GNTDKISCLHHCKYQ	Consensus (smm/nn)	69.03	TDKISCLHH	36030	62.28	GNTDKISCL	17777.50	75.78
H2-IAd	39	53	SCLHHCKYQYYGFID	Consensus (smm/nn)	69.59	LHHCKYQYY	34361	60.52	LHHCKYQYY	19251.70	78.67
H2-IAd	35	49	TDKISCLHHCKYQYY	Consensus (smm/nn)	69.77	CLHHCKYQY	29823	55.12	LHHCKYQYY	22690.60	84.41
H2-IAd	38	52	ISCLHHCKYQYYGFI	Consensus (smm/nn)	71.16	LHHCKYQYY	33208	59.26	LHHCKYQYY	21793.80	83.06
H2-IAd	27	41	CEEKYKGNTDKISCL	Consensus (smm/nn)	71.77	YKGNTDKIS	32394	58.32	KYKGNTDKI	23253.60	85.22
H2-IAd	36	50	DKISCLHHCKYQYYG	Consensus (smm/nn)	72.92	LHHCKYQYY	37275	63.51	LHHCKYQYY	21329.80	82.32
H2-IAd	25	39	QKCEEKYKGNTDKIS	Consensus (smm/nn)	74.37	QKCEEKYKG	27875	52.55	KYKGNTDKI	34463	96.19
H2-IAd	20	34	AETPSQKCEEKYKGN	Consensus (smm/nn)	75.25	QKCEEKYKG	34336	60.49	PSQKCEEKY	27132.10	90.02
H2-IAd	37	51	KISCLHHCKYQYYGF	Consensus (smm/nn)	75.28	LHHCKYQYY	37510	63.73	CLHHCKYQY	24449.50	86.84
H2-IAd	72	86	DYGVVDKSKKRELKK	Consensus (smm/nn)	75.56	DKSKKRELK	34124	60.24	YGVVDKSKK	27937.30	90.87
H2-IAd	21	35	ETPSQKCEEKYKGNT	Consensus (smm/nn)	75.81	QKCEEKYKG	35464	61.69	PSQKCEEKY	27064	89.94
H2-IAd	26	40	KCEEKYKGNTDKISC	Consensus (smm/nn)	77.62	YKGNTDKIS	33988	60.09	KYKGNTDKI	32823.80	95.14
H2-IAd	34	48	NTDKISCLHHCKYQY	Consensus (smm/nn)	78.34	TDKISCLHH	47464	71.92	NTDKISCLH	22931.30	84.76
H2-IAd	22	36	TPSQKCEEKYKGNTD	Consensus (smm/nn)	81.02	QKCEEKYKG	44878	70.06	PSQKCEEKY	29013.30	91.98
H2-IAd	23	37	PSQKCEEKYKGNTDK	Consensus (smm/nn)	82.91	QKCEEKYKG	49572	73.33	PSQKCEEKY	29533.10	92.48
H2-IAd	24	38	SQKCEEKYKGNTDKI	Consensus (smm/nn)	84.20	QKCEEKYKG	50000	73.63	KYKGNTDKI	32303.50	94.77
Allele	Start	End	Peptide	Method used	Percentile rank	SMM align core	SMM align IC50 (nM)	SMM align rank	NN align core	NN align IC50 (nM)	NN align rank
H2-IEd	72	86	DYGVVDKSKKRELKK	smm	17.39	GVVDKSKKR	1710	17.39	-	-	-
H2-IEd	68	82	NVLMDYGVVDKSKKR	smm	18.83	YGVVDKSKK	1945	18.83	-	-	-
H2-IEd	74	88	GVVDKSKKRELKKVM	smm	19.12	KSKKRELKK	1993	19.12	-	-	-
H2-IEd	73	87	YGVVDKSKKRELKKV	smm	19.88	KSKKRELKK	2125	19.88	-	-	-
H2-IEd	69	83	VLMDYGVVDKSKKRE	smm	20.09	GVVDKSKKR	2162	20.09	-	-	-
H2-IEd	70	84	LMDYGVVDKSKKREL	smm	20.27	GVVDKSKKR	2195	20.27	-	-	-
H2-IEd	111	125	SINYYRCVLTSKLIG	smm	20.67	YYRCVLTSK	2268	20.67	-	-	-
H2-IEd	112	126	INYYRCVLTSKLIGP	smm	20.87	YYRCVLTSK	2304	20.87	-	-	-
H2-IEd	110	124	TSINYYRCVLTSKLI	smm	21.01	YYRCVLTSK	2330	21.01	-	-	-
H2-IEd	71	85	MDYGVVDKSKKRELK	smm	21.98	GVVDKSKKR	2516	21.98	-	-	-
H2-IEd	108	122	CRTSINYYRCVLTSK	smm	22.16	TSINYYRCV	2550	22.16	-	-	-
H2-IEd	109	123	RTSINYYRCVLTSKL	smm	22.90	YYRCVLTSK	2700	22.90	-	-	-
H2-IEd	90	104	ECAKQVKKEARKDSH	smm	23.21	KQVKKEARK	2765	23.21	-	-	-
H2-IEd	91	105	CAKQVKKEARKDSHW	smm	24.60	QVKKEARKD	3059	24.60	-	-	-
H2-IEd	75	89	VVDKSKKRELKKVMH	smm	25.96	KSKKRELKK	3367	25.96	-	-	-
H2-IEd	76	90	VDKSKKRELKKVMHE	smm	26.71	KSKKRELKK	3542	26.71	-	-	-
H2-IEd	89	103	HECAKQVKKEARKDS	smm	27.02	KQVKKEARK	3618	27.02	-	-	-
H2-IEd	92	106	AKQVKKEARKDSHWL	smm	27.65	QVKKEARKD	3774	27.65	-	-	-
H2-IEd	88	102	MHECAKQVKKEARKD	smm	27.74	KQVKKEARK	3797	27.74	-	-	-
H2-IEd	113	127	NYYRCVLTSKLIGPQ	smm	29.37	YYRCVLTSK	4219	29.37	-	-	-
H2-IEd	114	128	YYRCVLTSKLIGPQR	smm	30.70	YYRCVLTSK	4590	30.70	-	-	-
H2-IEd	87	101	VMHECAKQVKKEARK	smm	30.96	ECAKQVKKE	4664	30.96	-	-	-
H2-IEd	24	38	SQKCEEKYKGNTDKI	smm	32.11	EKYKGNTDK	5002	32.11	-	-	-
H2-IEd	93	107	KQVKKEARKDSHWLN	smm	33.32	KKEARKDSH	5376	33.32	-	-	-
H2-IEd	77	91	DKSKKRELKKVMHEC	smm	33.43	KSKKRELKK	5413	33.43	-	-	-
H2-IEd	67	81	SNVLMDYGVVDKSKK	smm	33.60	LMDYGVVDK	5469	33.60	-	-	-
H2-IEd	25	39	QKCEEKYKGNTDKIS	smm	35.30	EKYKGNTDK	6030	35.30	-	-	-
H2-IEd	26	40	KCEEKYKGNTDKISC	smm	36.18	EKYKGNTDK	6344	36.18	-	-	-
H2-IEd	86	100	KVMHECAKQVKKEAR	smm	36.44	ECAKQVKKE	6438	36.44	-	-	-
H2-IEd	23	37	PSQKCEEKYKGNTDK	smm	36.63	SQKCEEKYK	6508	36.63	-	-	-
H2-IEd	27	41	CEEKYKGNTDKISCL	smm	36.97	EKYKGNTDK	6633	36.97	-	-	-
H2-IEd	78	92	KSKKRELKKVMHECA	smm	37.69	KSKKRELKK	6901	37.69	-	-	-
H2-IEd	35	49	TDKISCLHHCKYQYY	smm	39.83	KISCLHHCK	7767	39.83	-	-	-
H2-IEd	34	48	NTDKISCLHHCKYQY	smm	40.15	KISCLHHCK	7903	40.15	-	-	-
H2-IEd	84	98	LKKVMHECAKQVKKE	smm	40.25	KVMHECAKQ	7947	40.25	-	-	-
H2-IEd	66	80	FSNVLMDYGVVDKSK	smm	40.31	LMDYGVVDK	7974	40.31	-	-	-
H2-IEd	85	99	KKVMHECAKQVKKEA	smm	40.66	ECAKQVKKE	8124	40.66	-	-	-
H2-IEd	33	47	GNTDKISCLHHCKYQ	smm	40.93	KISCLHHCK	8245	40.93	-	-	-
H2-IEd	99	113	ARKDSHWLNCRTSIN	smm	41.22	KDSHWLNCR	8374	41.22	-	-	-
H2-IEd	94	108	QVKKEARKDSHWLNC	smm	41.86	KKEARKDSH	8660	41.86	-	-	-
H2-IEd	107	121	NCRTSINYYRCVLTS	smm	42.21	TSINYYRCV	8828	42.21	-	-	-
H2-IEd	54	68	VNYNIAQSEIRKFSN	smm	42.37	NIAQSEIRK	8900	42.37	-	-	-
H2-IEd	95	109	VKKEARKDSHWLNCR	smm	43.33	VKKEARKDS	9360	43.33	-	-	-
H2-IEd	55	69	NYNIAQSEIRKFSNV	smm	43.41	NIAQSEIRK	9399	43.41	-	-	-
H2-IEd	37	51	KISCLHHCKYQYYGF	smm	43.55	KISCLHHCK	9470	43.55	-	-	-
H2-IEd	65	79	KFSNVLMDYGVVDKS	smm	43.61	LMDYGVVDK	9500	43.61	-	-	-
H2-IEd	20	34	AETPSQKCEEKYKGN	smm	43.96	SQKCEEKYK	9675	43.96	-	-	-
H2-IEd	53	67	DVNYNIAQSEIRKFS	smm	44.32	NIAQSEIRK	9856	44.32	-	-	-
H2-IEd	98	112	EARKDSHWLNCRTSI	smm	44.41	KDSHWLNCR	9903	44.41	-	-	-
H2-IEd	18	32	CQAETPSQKCEEKYK	smm	44.52	TPSQKCEEK	9958	44.52	-	-	-
H2-IEd	42	56	HHCKYQYYGFIDVNY	smm	44.63	YQYYGFIDV	10017	44.63	-	-	-
H2-IEd	44	58	CKYQYYGFIDVNYNI	smm	44.87	YQYYGFIDV	10142	44.87	-	-	-
H2-IEd	106	120	LNCRTSINYYRCVLT	smm	44.91	TSINYYRCV	10164	44.91	-	-	-
H2-IEd	22	36	TPSQKCEEKYKGNTD	smm	44.92	SQKCEEKYK	10166	44.92	-	-	-
H2-IEd	28	42	EEKYKGNTDKISCLH	smm	45.36	EKYKGNTDK	10402	45.36	-	-	-
H2-IEd	43	57	HCKYQYYGFIDVNYN	smm	45.41	YQYYGFIDV	10432	45.41	-	-	-
H2-IEd	36	50	DKISCLHHCKYQYYG	smm	45.68	SCLHHCKYQ	10576	45.68	-	-	-
H2-IEd	100	114	RKDSHWLNCRTSINY	smm	45.80	HWLNCRTSI	10641	45.80	-	-	-
H2-IEd	57	71	NIAQSEIRKFSNVLM	smm	45.82	NIAQSEIRK	10653	45.82	-	-	-
H2-IEd	56	70	YNIAQSEIRKFSNVL	smm	45.84	IAQSEIRKF	10663	45.84	-	-	-
H2-IEd	96	110	KKEARKDSHWLNCRT	smm	46.44	KDSHWLNCR	10995	46.44	-	-	-
H2-IEd	41	55	LHHCKYQYYGFIDVN	smm	46.55	YQYYGFIDV	11058	46.55	-	-	-
H2-IEd	83	97	ELKKVMHECAKQVKK	smm	46.58	KVMHECAKQ	11073	46.58	-	-	-
H2-IEd	19	33	QAETPSQKCEEKYKG	smm	46.75	SQKCEEKYK	11166	46.75	-	-	-
H2-IEd	120	134	TSKLIGPQRFDKAIQ	smm	46.99	GPQRFDKAI	11307	46.99	-	-	-
H2-IEd	126	140	PQRFDKAIQDYDKTI	smm	47.03	DKAIQDYDK	11332	47.03	-	-	-
H2-IEd	21	35	ETPSQKCEEKYKGNT	smm	47.09	SQKCEEKYK	11364	47.09	-	-	-
H2-IEd	115	129	YRCVLTSKLIGPQRF	smm	47.17	CVLTSKLIG	11410	47.17	-	-	-
H2-IEd	52	66	IDVNYNIAQSEIRKF	smm	47.21	NIAQSEIRK	11434	47.21	-	-	-
H2-IEd	128	142	RFDKAIQDYDKTISV	smm	47.62	DKAIQDYDK	11673	47.62	-	-	-
H2-IEd	101	115	KDSHWLNCRTSINYY	smm	47.68	HWLNCRTSI	11713	47.68	-	-	-
H2-IEd	127	141	QRFDKAIQDYDKTIS	smm	47.92	AIQDYDKTI	11848	47.92	-	-	-
H2-IEd	121	135	SKLIGPQRFDKAIQD	smm	48.55	PQRFDKAIQ	12234	48.55	-	-	-
H2-IEd	29	43	EKYKGNTDKISCLHH	smm	48.84	EKYKGNTDK	12411	48.84	-	-	-
H2-IEd	122	136	KLIGPQRFDKAIQDY	smm	49.96	PQRFDKAIQ	13128	49.96	-	-	-
H2-IEd	80	94	KKRELKKVMHECAKQ	smm	50	KKRELKKVM	13160	50	-	-	-
H2-IEd	97	111	KEARKDSHWLNCRTS	smm	50.22	KDSHWLNCR	13306	50.22	-	-	-
H2-IEd	104	118	HWLNCRTSINYYRCV	smm	50.66	CRTSINYYR	13603	50.66	-	-	-
H2-IEd	31	45	YKGNTDKISCLHHCK	smm	50.70	GNTDKISCL	13634	50.70	-	-	-
H2-IEd	124	138	IGPQRFDKAIQDYDK	smm	50.74	PQRFDKAIQ	13659	50.74	-	-	-
H2-IEd	105	119	WLNCRTSINYYRCVL	smm	50.95	TSINYYRCV	13798	50.95	-	-	-
H2-IEd	79	93	SKKRELKKVMHECAK	smm	51.17	KKRELKKVM	13958	51.17	-	-	-
H2-IEd	16	30	GACQAETPSQKCEEK	smm	51.19	CQAETPSQK	13968	51.19	-	-	-
H2-IEd	119	133	LTSKLIGPQRFDKAI	smm	51.29	IGPQRFDKA	14040	51.29	-	-	-
H2-IEd	40	54	CLHHCKYQYYGFIDV	smm	52.51	CKYQYYGFI	14929	52.51	-	-	-
H2-IEd	58	72	IAQSEIRKFSNVLMD	smm	52.57	IRKFSNVLM	14969	52.57	-	-	-
H2-IEd	45	59	KYQYYGFIDVNYNIA	smm	52.58	QYYGFIDVN	14983	52.58	-	-	-
H2-IEd	116	130	RCVLTSKLIGPQRFD	smm	52.78	RCVLTSKLI	15124	52.78	-	-	-
H2-IEd	82	96	RELKKVMHECAKQVK	smm	52.96	KVMHECAKQ	15267	52.96	-	-	-
H2-IEd	14	28	LIGACQAETPSQKCE	smm	53.10	CQAETPSQK	15376	53.10	-	-	-
H2-IEd	118	132	VLTSKLIGPQRFDKA	smm	53.26	SKLIGPQRF	15494	53.26	-	-	-
H2-IEd	123	137	LIGPQRFDKAIQDYD	smm	53.64	PQRFDKAIQ	15796	53.64	-	-	-
H2-IEd	13	27	FLIGACQAETPSQKC	smm	53.67	CQAETPSQK	15821	53.67	-	-	-
H2-IEd	15	29	IGACQAETPSQKCEE	smm	53.74	CQAETPSQK	15875	53.74	-	-	-
H2-IEd	64	78	RKFSNVLMDYGVVDK	smm	53.76	VLMDYGVVD	15892	53.76	-	-	-
H2-IEd	81	95	KRELKKVMHECAKQV	smm	54.18	KVMHECAKQ	16227	54.18	-	-	-
H2-IEd	102	116	DSHWLNCRTSINYYR	smm	54.42	WLNCRTSIN	16420	54.42	-	-	-
H2-IEd	125	139	GPQRFDKAIQDYDKT	smm	54.78	DKAIQDYDK	16721	54.78	-	-	-
H2-IEd	51	65	FIDVNYNIAQSEIRK	smm	54.84	YNIAQSEIR	16767	54.84	-	-	-
H2-IEd	32	46	KGNTDKISCLHHCKY	smm	54.93	KISCLHHCK	16843	54.93	-	-	-
H2-IEd	117	131	CVLTSKLIGPQRFDK	smm	55.35	KLIGPQRFD	17191	55.35	-	-	-
H2-IEd	59	73	AQSEIRKFSNVLMDY	smm	55.63	IRKFSNVLM	17431	55.63	-	-	-
H2-IEd	12	26	VFLIGACQAETPSQK	smm	56.26	ACQAETPSQ	17991	56.26	-	-	-
H2-IEd	60	74	QSEIRKFSNVLMDYG	smm	56.26	IRKFSNVLM	17985	56.26	-	-	-
H2-IEd	46	60	YQYYGFIDVNYNIAQ	smm	57.94	YQYYGFIDV	19574	57.94	-	-	-
H2-IEd	17	31	ACQAETPSQKCEEKY	smm	60.49	CQAETPSQK	22226	60.49	-	-	-
H2-IEd	103	117	SHWLNCRTSINYYRC	smm	60.75	WLNCRTSIN	22524	60.75	-	-	-
H2-IEd	38	52	ISCLHHCKYQYYGFI	smm	61.73	SCLHHCKYQ	23659	61.73	-	-	-
H2-IEd	61	75	SEIRKFSNVLMDYGV	smm	61.86	IRKFSNVLM	23826	61.86	-	-	-
H2-IEd	5	19	GLALISAVFLIGACQ	smm	62.02	ALISAVFLI	24018	62.02	-	-	-
H2-IEd	7	21	ALISAVFLIGACQAE	smm	62.90	AVFLIGACQ	25095	62.90	-	-	-
H2-IEd	39	53	SCLHHCKYQYYGFID	smm	63.84	SCLHHCKYQ	26328	63.84	-	-	-
H2-IEd	1	15	MKYLGLALISAVFLI	smm	65.24	YLGLALISA	28281	65.24	-	-	-
H2-IEd	6	20	LALISAVFLIGACQA	smm	65.45	AVFLIGACQ	28573	65.45	-	-	-
H2-IEd	8	22	LISAVFLIGACQAET	smm	66.59	AVFLIGACQ	30294	66.59	-	-	-
H2-IEd	47	61	QYYGFIDVNYNIAQS	smm	67.74	QYYGFIDVN	32136	67.74	-	-	-
H2-IEd	2	16	KYLGLALISAVFLIG	smm	67.93	ALISAVFLI	32469	67.93	-	-	-
H2-IEd	9	23	ISAVFLIGACQAETP	smm	68.52	AVFLIGACQ	33498	68.52	-	-	-
H2-IEd	63	77	IRKFSNVLMDYGVVD	smm	69.05	IRKFSNVLM	34445	69.05	-	-	-
H2-IEd	3	17	YLGLALISAVFLIGA	smm	69.20	GLALISAVF	34707	69.20	-	-	-
H2-IEd	62	76	EIRKFSNVLMDYGVV	smm	69.24	IRKFSNVLM	34796	69.24	-	-	-
H2-IEd	30	44	KYKGNTDKISCLHHC	smm	69.99	KYKGNTDKI	36206	69.99	-	-	-
H2-IEd	50	64	GFIDVNYNIAQSEIR	smm	71.33	IDVNYNIAQ	38901	71.33	-	-	-
H2-IEd	4	18	LGLALISAVFLIGAC	smm	71.75	ALISAVFLI	39799	71.75	-	-	-
H2-IEd	48	62	YYGFIDVNYNIAQSE	smm	74.73	GFIDVNYNI	47065	74.73	-	-	-
H2-IEd	10	24	SAVFLIGACQAETPS	smm	75.78	AVFLIGACQ	50000	75.78	-	-	-
H2-IEd	11	25	AVFLIGACQAETPSQ	smm	75.78	AVFLIGACQ	50000	75.78	-	-	-
H2-IEd	49	63	YGFIDVNYNIAQSEI	smm	75.78	IDVNYNIAQ	50000	75.78	-	-	-
Note: The MHCII binding predictions were made on 11/18/2016 using the IEDB analysis resources Consensus tool (H2-IAd) [1][2], or SMM-Align (ver. 1.1) tool (H2-IEd) [3]. Results are presented by allele, and from lowest to highest percentile rank. Peptides predicted as good binders are all of those with a percentile ranking lower or equal to 10.
1. Wang P, Sidney J, Dow C, Mothé B, Sette A, Peters B. 2008. A systematic assessment of MHC class II peptide binding predictions and evaluation of a consensus approach. PLoS Comput Biol. 4(4):e1000048.
2. Wang P, Sidney J, Kim Y, Sette A, Lund O, Nielsen M, Peters B. 2010. Peptide binding predictions for HLA DR, DP and DQ molecules. BMC Bioinformatics. 11:568.
3. Nielsen M, Lundegaard C, Lund O. 2007. Prediction of MHC class II binding affinity using SMM-align, a novel stabilization matrix alignment method. BMC Bioinformatics.
