# Supplementary material for: Engineering a vector-based pan-Leishmania vaccine for humans: proof of principle
Source: Sci Rep. 2020 Oct 29;10:18653. doi: 10.1038/s41598-020-75410-0 (PMC7596519; doi:10.1038/s41598-020-75410-0)
Supplement: Supplementary file 3 — Supplementary Information 2. [file 41598_2020_75410_MOESM3_ESM.xlsx]

## Sheet: Sheet1
Supplementary data 2. PdSP15 in silico analysis: murine MHC-II restricted-epitopes prediction - C57BL/6 (H2-IAb)
Allele	Start	End	Peptide	Method used	Percentile rank	SMM align core	SMM align IC50 (nM)	SMM align rank	NN align core	NN align IC50 (nM)	NN align rank
H2-IAb	52	66	IDVNYNIAQSEIRKF	Consensus (smm/nn)	18.55	YNIAQSEIR	999	9.71	YNIAQSEIR	3536.30	27.40
H2-IAb	51	65	FIDVNYNIAQSEIRK	Consensus (smm/nn)	18.84	YNIAQSEIR	986	9.60	YNIAQSEIR	3680.20	28.09
H2-IAb	50	64	GFIDVNYNIAQSEIR	Consensus (smm/nn)	19.69	VNYNIAQSE	992	9.65	YNIAQSEIR	4042	29.73
H2-IAb	1	15	MKYLGLALISAVFLI	Consensus (smm/nn)	19.80	YLGLALISA	2765	20.86	LGLALISAV	1931.30	18.73
H2-IAb	53	67	DVNYNIAQSEIRKFS	Consensus (smm/nn)	20.48	YNIAQSEIR	1353	12.43	YNIAQSEIR	3778.70	28.54
H2-IAb	54	68	VNYNIAQSEIRKFSN	Consensus (smm/nn)	24.07	YNIAQSEIR	1331	12.28	YNIAQSEIR	5497.90	35.85
H2-IAb	10	24	SAVFLIGACQAETPS	Consensus (smm/nn)	25.11	IGACQAETP	4350	27.55	LIGACQAET	2603.40	22.66
H2-IAb	11	25	AVFLIGACQAETPSQ	Consensus (smm/nn)	25.62	GACQAETPS	4534	28.26	LIGACQAET	2662.50	22.98
H2-IAb	49	63	YGFIDVNYNIAQSEI	Consensus (smm/nn)	26.76	VNYNIAQSE	2237	18.09	VNYNIAQSE	5388.10	35.42
H2-IAb	2	16	KYLGLALISAVFLIG	Consensus (smm/nn)	27.01	LGLALISAV	3988	26.19	LGLALISAV	3626.90	27.83
H2-IAb	110	124	TSINYYRCVLTSKLI	Consensus (smm/nn)	27.20	YRCVLTSKL	5293	30.83	YRCVLTSKL	2772.30	23.57
H2-IAb	48	62	YYGFIDVNYNIAQSE	Consensus (smm/nn)	27.80	YGFIDVNYN	2270	18.28	VNYNIAQSE	5886.90	37.32
H2-IAb	12	26	VFLIGACQAETPSQK	Consensus (smm/nn)	28.39	GACQAETPS	5210	30.56	LIGACQAET	3288.20	26.21
H2-IAb	9	23	ISAVFLIGACQAETP	Consensus (smm/nn)	28.41	FLIGACQAE	6105	33.37	LIGACQAET	2751.30	23.46
H2-IAb	111	125	SINYYRCVLTSKLIG	Consensus (smm/nn)	28.41	YRCVLTSKL	5696	32.13	YRCVLTSKL	2990.30	24.70
H2-IAb	109	123	RTSINYYRCVLTSKL	Consensus (smm/nn)	28.68	NYYRCVLTS	5725	32.21	YRCVLTSKL	3082.20	25.14
H2-IAb	112	126	INYYRCVLTSKLIGP	Consensus (smm/nn)	30.52	YRCVLTSKL	6677	35.03	YRCVLTSKL	3251.30	26.02
H2-IAb	13	27	FLIGACQAETPSQKC	Consensus (smm/nn)	31.39	GACQAETPS	5030	29.99	LIGACQAET	4745.80	32.79
H2-IAb	8	22	LISAVFLIGACQAET	Consensus (smm/nn)	32.23	FLIGACQAE	8551	39.80	LIGACQAET	2982.60	24.65
H2-IAb	113	127	NYYRCVLTSKLIGPQ	Consensus (smm/nn)	32.64	YRCVLTSKL	6914	35.69	YRCVLTSKL	4014.60	29.60
H2-IAb	27	41	CEEKYKGNTDKISCL	Consensus (smm/nn)	33.34	YKGNTDKIS	4867	29.43	YKGNTDKIS	5866.40	37.25
H2-IAb	45	59	KYQYYGFIDVNYNIA	Consensus (smm/nn)	33.55	YGFIDVNYN	4245	27.15	YGFIDVNYN	6614.60	39.94
H2-IAb	44	58	CKYQYYGFIDVNYNI	Consensus (smm/nn)	33.61	YGFIDVNYN	3651	24.84	YGFIDVNYN	7316.50	42.38
H2-IAb	26	40	KCEEKYKGNTDKISC	Consensus (smm/nn)	33.74	YKGNTDKIS	4908	29.57	YKGNTDKIS	6044.90	37.91
H2-IAb	3	17	YLGLALISAVFLIGA	Consensus (smm/nn)	33.98	YLGLALISA	5625	31.91	LGLALISAV	5546.50	36.04
H2-IAb	28	42	EEKYKGNTDKISCLH	Consensus (smm/nn)	34.20	YKGNTDKIS	5222	30.60	YKGNTDKIS	6017.20	37.80
H2-IAb	43	57	HCKYQYYGFIDVNYN	Consensus (smm/nn)	34.24	YQYYGFIDV	3705	25.08	YGFIDVNYN	7619.90	43.40
H2-IAb	25	39	QKCEEKYKGNTDKIS	Consensus (smm/nn)	34.33	EKYKGNTDK	4928	29.64	YKGNTDKIS	6352.40	39.01
H2-IAb	46	60	YQYYGFIDVNYNIAQ	Consensus (smm/nn)	35.66	YGFIDVNYN	4893	29.52	YGFIDVNYN	7139.30	41.80
H2-IAb	29	43	EKYKGNTDKISCLHH	Consensus (smm/nn)	37.02	YKGNTDKIS	5351	31	YKGNTDKIS	7510.10	43.03
H2-IAb	7	21	ALISAVFLIGACQAE	Consensus (smm/nn)	37.33	VFLIGACQA	7752	37.88	FLIGACQAE	5744.90	36.77
H2-IAb	47	61	QYYGFIDVNYNIAQS	Consensus (smm/nn)	38.17	YGFIDVNYN	5322	30.92	YGFIDVNYN	8233.50	45.43
H2-IAb	14	28	LIGACQAETPSQKCE	Consensus (smm/nn)	38.74	GACQAETPS	6833	35.47	LIGACQAET	7203.80	42.01
H2-IAb	115	129	YRCVLTSKLIGPQRF	Consensus (smm/nn)	40.69	YRCVLTSKL	8933	40.66	SKLIGPQRF	6831.20	40.72
H2-IAb	55	69	NYNIAQSEIRKFSNV	Consensus (smm/nn)	40.72	YNIAQSEIR	4352	27.56	YNIAQSEIR	11080.40	53.88
H2-IAb	99	113	ARKDSHWLNCRTSIN	Consensus (smm/nn)	41.98	SHWLNCRTS	5834	32.57	WLNCRTSIN	10193.40	51.38
H2-IAb	56	70	YNIAQSEIRKFSNVL	Consensus (smm/nn)	42.38	YNIAQSEIR	4089	26.56	YNIAQSEIR	12697.40	58.19
H2-IAb	4	18	LGLALISAVFLIGAC	Consensus (smm/nn)	42.86	LGLALISAV	7933	38.33	LGLALISAV	8854.80	47.38
H2-IAb	100	114	RKDSHWLNCRTSINY	Consensus (smm/nn)	43.83	WLNCRTSIN	6028	33.14	WLNCRTSIN	11321	54.52
H2-IAb	101	115	KDSHWLNCRTSINYY	Consensus (smm/nn)	44.89	WLNCRTSIN	6114	33.40	WLNCRTSIN	12004.90	56.39
H2-IAb	114	128	YYRCVLTSKLIGPQR	Consensus (smm/nn)	45.63	RCVLTSKLI	13155	48.51	YRCVLTSKL	7422.80	42.75
H2-IAb	118	132	VLTSKLIGPQRFDKA	Consensus (smm/nn)	46.03	SKLIGPQRF	11633	45.92	SKLIGPQRF	8444.60	46.13
H2-IAb	42	56	HHCKYQYYGFIDVNY	Consensus (smm/nn)	46.73	YQYYGFIDV	6972	35.85	YQYYGFIDV	12468.20	57.61
H2-IAb	119	133	LTSKLIGPQRFDKAI	Consensus (smm/nn)	47.43	SKLIGPQRF	10479	43.81	SKLIGPQRF	10087.80	51.05
H2-IAb	116	130	RCVLTSKLIGPQRFD	Consensus (smm/nn)	47.55	SKLIGPQRF	12875	48.06	SKLIGPQRF	8738.70	47.03
H2-IAb	41	55	LHHCKYQYYGFIDVN	Consensus (smm/nn)	47.83	YQYYGFIDV	7203	36.48	YQYYGFIDV	13084.80	59.18
H2-IAb	102	116	DSHWLNCRTSINYYR	Consensus (smm/nn)	48.83	WLNCRTSIN	8370	39.38	WLNCRTSIN	12729.80	58.27
H2-IAb	117	131	CVLTSKLIGPQRFDK	Consensus (smm/nn)	48.84	SKLIGPQRF	14245	50.19	SKLIGPQRF	8894.50	47.50
H2-IAb	30	44	KYKGNTDKISCLHHC	Consensus (smm/nn)	50.04	YKGNTDKIS	14988	51.29	YKGNTDKIS	9319.80	48.79
H2-IAb	103	117	SHWLNCRTSINYYRC	Consensus (smm/nn)	51.62	WLNCRTSIN	8539	39.77	WLNCRTSIN	14864.60	63.48
H2-IAb	108	122	CRTSINYYRCVLTSK	Consensus (smm/nn)	51.70	NYYRCVLTS	14817	51.04	NYYRCVLTS	10537.90	52.37
H2-IAb	60	74	QSEIRKFSNVLMDYG	Consensus (smm/nn)	52.95	RKFSNVLMD	15121	51.48	RKFSNVLMD	11284.60	54.43
H2-IAb	15	29	IGACQAETPSQKCEE	Consensus (smm/nn)	53.02	CQAETPSQK	10307	43.49	IGACQAETP	14457.50	62.54
H2-IAb	58	72	IAQSEIRKFSNVLMD	Consensus (smm/nn)	54.61	EIRKFSNVL	13173	48.54	RKFSNVLMD	13687.40	60.67
H2-IAb	107	121	NCRTSINYYRCVLTS	Consensus (smm/nn)	54.67	INYYRCVLT	16655	53.59	NYYRCVLTS	11771.50	55.75
H2-IAb	31	45	YKGNTDKISCLHHCK	Consensus (smm/nn)	55.63	YKGNTDKIS	15444	51.93	YKGNTDKIS	13143.80	59.33
H2-IAb	6	20	LALISAVFLIGACQA	Consensus (smm/nn)	55.69	ALISAVFLI	14109	49.98	ISAVFLIGA	13985.60	61.40
H2-IAb	61	75	SEIRKFSNVLMDYGV	Consensus (smm/nn)	56.00	RKFSNVLMD	20384	57.90	RKFSNVLMD	11165.90	54.11
H2-IAb	98	112	EARKDSHWLNCRTSI	Consensus (smm/nn)	56.09	SHWLNCRTS	12058	46.69	SHWLNCRTS	15719.80	65.48
H2-IAb	120	134	TSKLIGPQRFDKAIQ	Consensus (smm/nn)	56.13	SKLIGPQRF	18140	55.44	SKLIGPQRF	12163.80	56.83
H2-IAb	5	19	GLALISAVFLIGACQ	Consensus (smm/nn)	56.52	ALISAVFLI	13081	48.39	ISAVFLIGA	15361.40	64.65
H2-IAb	121	135	SKLIGPQRFDKAIQD	Consensus (smm/nn)	56.66	SKLIGPQRF	16590	53.51	SKLIGPQRF	13334.20	59.81
H2-IAb	97	111	KEARKDSHWLNCRTS	Consensus (smm/nn)	56.68	ARKDSHWLN	11088	44.94	SHWLNCRTS	17060.50	68.42
H2-IAb	40	54	CLHHCKYQYYGFIDV	Consensus (smm/nn)	56.84	CKYQYYGFI	10665	44.17	YQYYGFIDV	17552.20	69.50
H2-IAb	59	73	AQSEIRKFSNVLMDY	Consensus (smm/nn)	56.97	EIRKFSNVL	15221	51.62	RKFSNVLMD	14363.90	62.31
H2-IAb	62	76	EIRKFSNVLMDYGVV	Consensus (smm/nn)	58.09	RKFSNVLMD	20881	58.41	RKFSNVLMD	12534.50	57.77
H2-IAb	83	97	ELKKVMHECAKQVKK	Consensus (smm/nn)	58.34	VMHECAKQV	17883	55.12	VMHECAKQV	14060.70	61.57
H2-IAb	84	98	LKKVMHECAKQVKKE	Consensus (smm/nn)	59.04	VMHECAKQV	21250	58.78	VMHECAKQV	13128.40	59.30
H2-IAb	82	96	RELKKVMHECAKQVK	Consensus (smm/nn)	60.02	VMHECAKQV	17453	54.62	VMHECAKQV	15696.40	65.42
H2-IAb	85	99	KKVMHECAKQVKKEA	Consensus (smm/nn)	60.53	VMHECAKQV	21232	58.77	VMHECAKQV	14351.60	62.28
H2-IAb	16	30	GACQAETPSQKCEEK	Consensus (smm/nn)	61.28	CQAETPSQK	13491	49.04	CQAETPSQK	19519.80	73.53
H2-IAb	68	82	NVLMDYGVVDKSKKR	Consensus (smm/nn)	61.72	YGVVDKSKK	21536	59.09	MDYGVVDKS	15232.10	64.35
H2-IAb	81	95	KRELKKVMHECAKQV	Consensus (smm/nn)	61.98	KKVMHECAK	18127	55.43	VMHECAKQV	17112.40	68.54
H2-IAb	69	83	VLMDYGVVDKSKKRE	Consensus (smm/nn)	63.09	YGVVDKSKK	21725	59.27	MDYGVVDKS	16366.30	66.92
H2-IAb	57	71	NIAQSEIRKFSNVLM	Consensus (smm/nn)	63.31	EIRKFSNVL	19424	56.89	IAQSEIRKF	17665.90	69.74
H2-IAb	67	81	SNVLMDYGVVDKSKK	Consensus (smm/nn)	64.78	MDYGVVDKS	27158	64.02	MDYGVVDKS	15752.50	65.55
H2-IAb	104	118	HWLNCRTSINYYRCV	Consensus (smm/nn)	67.83	WLNCRTSIN	25205	62.46	WLNCRTSIN	19348.20	73.20
H2-IAb	63	77	IRKFSNVLMDYGVVD	Consensus (smm/nn)	67.85	RKFSNVLMD	42573	72.92	RKFSNVLMD	14560.60	62.78
H2-IAb	70	84	LMDYGVVDKSKKREL	Consensus (smm/nn)	67.93	YGVVDKSKK	25935	63.07	MDYGVVDKS	19148	72.79
H2-IAb	66	80	FSNVLMDYGVVDKSK	Consensus (smm/nn)	69.31	MDYGVVDKS	37623	70.55	MDYGVVDKS	16903	68.08
H2-IAb	65	79	KFSNVLMDYGVVDKS	Consensus (smm/nn)	69.46	NVLMDYGVV	37206	70.34	MDYGVVDKS	17135.40	68.58
H2-IAb	86	100	KVMHECAKQVKKEAR	Consensus (smm/nn)	69.72	VMHECAKQV	36431	69.91	VMHECAKQV	17570.60	69.54
H2-IAb	71	85	MDYGVVDKSKKRELK	Consensus (smm/nn)	69.83	YGVVDKSKK	26378	63.41	MDYGVVDKS	20926.80	76.24
H2-IAb	122	136	KLIGPQRFDKAIQDY	Consensus (smm/nn)	70.85	IGPQRFDKA	24622	61.97	KLIGPQRFD	22860.40	79.74
H2-IAb	123	137	LIGPQRFDKAIQDYD	Consensus (smm/nn)	71.97	GPQRFDKAI	34940	69.11	FDKAIQDYD	20177.90	74.83
H2-IAb	17	31	ACQAETPSQKCEEKY	Consensus (smm/nn)	72.06	QAETPSQKC	30498	66.42	CQAETPSQK	21714.30	77.69
H2-IAb	105	119	WLNCRTSINYYRCVL	Consensus (smm/nn)	72.31	WLNCRTSIN	27752	64.46	WLNCRTSIN	23114.40	80.16
H2-IAb	64	78	RKFSNVLMDYGVVDK	Consensus (smm/nn)	73.07	RKFSNVLMD	45576	74.24	RKFSNVLMD	18715.20	71.91
H2-IAb	87	101	VMHECAKQVKKEARK	Consensus (smm/nn)	73.76	AKQVKKEAR	38520	71.04	VMHECAKQV	21053.50	76.48
H2-IAb	124	138	IGPQRFDKAIQDYDK	Consensus (smm/nn)	75.48	QRFDKAIQD	50000	75.97	FDKAIQDYD	20263.50	74.99
H2-IAb	128	142	RFDKAIQDYDKTISV	Consensus (smm/nn)	75.75	IQDYDKTIS	31025	66.76	IQDYDKTIS	25944.70	84.73
H2-IAb	125	139	GPQRFDKAIQDYDKT	Consensus (smm/nn)	76.59	QRFDKAIQD	50000	75.97	FDKAIQDYD	21449.50	77.20
H2-IAb	126	140	PQRFDKAIQDYDKTI	Consensus (smm/nn)	77.44	QRFDKAIQD	50000	75.97	FDKAIQDYD	22392.10	78.91
H2-IAb	127	141	QRFDKAIQDYDKTIS	Consensus (smm/nn)	77.50	AIQDYDKTI	50000	75.97	IQDYDKTIS	22462.50	79.03
H2-IAb	18	32	CQAETPSQKCEEKYK	Consensus (smm/nn)	79.66	CQAETPSQK	50000	75.97	CQAETPSQK	25059.60	83.34
H2-IAb	94	108	QVKKEARKDSHWLNC	Consensus (smm/nn)	80.44	ARKDSHWLN	33142	68.08	QVKKEARKD	32200.50	92.79
H2-IAb	72	86	DYGVVDKSKKRELKK	Consensus (smm/nn)	80.97	GVVDKSKKR	40238	71.88	VDKSKKREL	29813	90.07
H2-IAb	93	107	KQVKKEARKDSHWLN	Consensus (smm/nn)	81.31	KKEARKDSH	33371	68.21	QVKKEARKD	33840.10	94.41
H2-IAb	80	94	KKRELKKVMHECAKQ	Consensus (smm/nn)	81.63	KKVMHECAK	41070	72.25	RELKKVMHE	30588.10	91.01
H2-IAb	88	102	MHECAKQVKKEARKD	Consensus (smm/nn)	82.02	AKQVKKEAR	36899	70.17	QVKKEARKD	33242	93.86
H2-IAb	24	38	SQKCEEKYKGNTDKI	Consensus (smm/nn)	82.03	EKYKGNTDK	43777	73.47	KYKGNTDKI	30233.10	90.59
H2-IAb	106	120	LNCRTSINYYRCVLT	Consensus (smm/nn)	82.29	TSINYYRCV	50000	75.97	INYYRCVLT	28692.10	88.61
H2-IAb	73	87	YGVVDKSKKRELKKV	Consensus (smm/nn)	83.33	GVVDKSKKR	49310	75.72	VDKSKKREL	30527.90	90.94
H2-IAb	90	104	ECAKQVKKEARKDSH	Consensus (smm/nn)	83.40	QVKKEARKD	37222	70.35	QVKKEARKD	36320.20	96.45
H2-IAb	89	103	HECAKQVKKEARKDS	Consensus (smm/nn)	83.42	QVKKEARKD	38328	70.93	QVKKEARKD	35589.30	95.90
H2-IAb	95	109	VKKEARKDSHWLNCR	Consensus (smm/nn)	83.50	ARKDSHWLN	42671	72.97	KKEARKDSH	33428.50	94.03
H2-IAb	91	105	CAKQVKKEARKDSHW	Consensus (smm/nn)	84.07	QVKKEARKD	39659	71.60	QVKKEARKD	36434.70	96.54
H2-IAb	96	110	KKEARKDSHWLNCRT	Consensus (smm/nn)	84.28	ARKDSHWLN	46533	74.63	RKDSHWLNC	33340	93.94
H2-IAb	79	93	SKKRELKKVMHECAK	Consensus (smm/nn)	84.41	LKKVMHECA	45784	74.33	RELKKVMHE	33911.90	94.49
H2-IAb	92	106	AKQVKKEARKDSHWL	Consensus (smm/nn)	84.80	QVKKEARKD	41357	72.39	QVKKEARKD	37413.50	97.21
H2-IAb	19	33	QAETPSQKCEEKYKG	Consensus (smm/nn)	85.40	QAETPSQKC	50000	75.97	QAETPSQKC	34264.50	94.82
H2-IAb	78	92	KSKKRELKKVMHECA	Consensus (smm/nn)	85.58	KKRELKKVM	50000	75.97	RELKKVMHE	34669.50	95.18
H2-IAb	74	88	GVVDKSKKRELKKVM	Consensus (smm/nn)	85.62	SKKRELKKV	50000	75.97	VDKSKKREL	34790.90	95.28
H2-IAb	76	90	VDKSKKRELKKVMHE	Consensus (smm/nn)	85.88	SKKRELKKV	50000	75.97	RELKKVMHE	35438.60	95.79
H2-IAb	77	91	DKSKKRELKKVMHEC	Consensus (smm/nn)	86.09	SKKRELKKV	50000	75.97	RELKKVMHE	35991.20	96.21
H2-IAb	39	53	SCLHHCKYQYYGFID	Consensus (smm/nn)	86.41	CKYQYYGFI	50000	75.97	KYQYYGFID	36841.50	96.84
H2-IAb	75	89	VVDKSKKRELKKVMH	Consensus (smm/nn)	86.69	SKKRELKKV	50000	75.97	VDKSKKREL	37737.10	97.41
H2-IAb	23	37	PSQKCEEKYKGNTDK	Consensus (smm/nn)	86.81	EEKYKGNTD	50000	75.97	EEKYKGNTD	38152.20	97.65
H2-IAb	32	46	KGNTDKISCLHHCKY	Consensus (smm/nn)	87.19	DKISCLHHC	50000	75.97	DKISCLHHC	39580.50	98.41
H2-IAb	33	47	GNTDKISCLHHCKYQ	Consensus (smm/nn)	87.23	DKISCLHHC	50000	75.97	DKISCLHHC	39778.50	98.50
H2-IAb	22	36	TPSQKCEEKYKGNTD	Consensus (smm/nn)	87.34	KCEEKYKGN	50000	75.97	EEKYKGNTD	40307.40	98.72
H2-IAb	34	48	NTDKISCLHHCKYQY	Consensus (smm/nn)	87.44	DKISCLHHC	50000	75.97	DKISCLHHC	40778.60	98.91
H2-IAb	35	49	TDKISCLHHCKYQYY	Consensus (smm/nn)	87.55	KISCLHHCK	50000	75.97	DKISCLHHC	41432.30	99.13
H2-IAb	20	34	AETPSQKCEEKYKGN	Consensus (smm/nn)	87.62	ETPSQKCEE	50000	75.97	AETPSQKCE	41839.10	99.27
H2-IAb	36	50	DKISCLHHCKYQYYG	Consensus (smm/nn)	87.69	KISCLHHCK	50000	75.97	DKISCLHHC	42299.30	99.40
H2-IAb	38	52	ISCLHHCKYQYYGFI	Consensus (smm/nn)	87.84	LHHCKYQYY	50000	75.97	CKYQYYGFI	43832.20	99.70
H2-IAb	37	51	KISCLHHCKYQYYGF	Consensus (smm/nn)	87.88	KISCLHHCK	50000	75.97	CLHHCKYQY	44636.20	99.80
H2-IAb	21	35	ETPSQKCEEKYKGNT	Consensus (smm/nn)	87.90	ETPSQKCEE	50000	75.97	ETPSQKCEE	44898.20	99.83
Note: The MHCII binding predictions were made on 11/18/2016 using the IEDB analysis resource Consensus tool [1][2]. Results are presented from lowest to highest percentile rank. No peptides were predicted as good binders, since all determined percentile ranks are superior to the cut-off value of 10.
1. Wang P, Sidney J, Dow C, Mothé B, Sette A, Peters B. 2008. A systematic assessment of MHC class II peptide binding predictions and evaluation of a consensus approach. PLoS Comput Biol. 4(4):e1000048.
2. Wang P, Sidney J, Kim Y, Sette A, Lund O, Nielsen M, Peters B. 2010. Peptide binding predictions for HLA DR, DP and DQ molecules. BMC Bioinformatics. 11:568.
