# Supplementary material for: Engineering a vector-based pan-Leishmania vaccine for humans: proof of principle
Source: Sci Rep. 2020 Oct 29;10:18653. doi: 10.1038/s41598-020-75410-0 (PMC7596519; doi:10.1038/s41598-020-75410-0)
Supplement: Supplementary file 4 — Supplementary Information 3. [file 41598_2020_75410_MOESM4_ESM.xlsx]

## Sheet: Sheet1
Supplementary data 3. PdSP15 in silico analysis: murine MHC-I restricted-epitopes prediction - BALB/c (H-2-Dd, H-2-Kd and H-2-Ld)
Allele	Start	End	Length	Peptide	Method used	Percentile rank	ANN IC50 (nM)	ANN rank	SMM IC50 (nM)	SMM rank	Combib_Sidney2008 score	Combib_Sidney2008 rank
H-2-Dd	123	133	11	LIGPQRFDKAI	ann	0.1	282.19	0.1	-	-	-	-	Predicted as good binders
H-2-Dd	124	134	11	IGPQRFDKAIQ	ann	0.1	406.53	0.1	-	-	-	-
H-2-Dd	120	133	14	TSKLIGPQRFDKAI	ann	0.1	234.91	0.1	-	-	-	-
H-2-Dd	121	134	14	SKLIGPQRFDKAIQ	ann	0.1	266.26	0.1	-	-	-	-
H-2-Dd	122	135	14	KLIGPQRFDKAIQD	ann	0.1	293.01	0.1	-	-	-	-
H-2-Dd	123	136	14	LIGPQRFDKAIQDY	ann	0.1	326.41	0.1	-	-	-	-
H-2-Dd	124	137	14	IGPQRFDKAIQDYD	ann	0.1	431.30	0.1	-	-	-	-
H-2-Dd	121	133	13	SKLIGPQRFDKAI	ann	0.1	242.53	0.1	-	-	-	-
H-2-Dd	122	134	13	KLIGPQRFDKAIQ	ann	0.1	280.27	0.1	-	-	-	-
H-2-Dd	123	135	13	LIGPQRFDKAIQD	ann	0.1	322.62	0.1	-	-	-	-
H-2-Dd	124	136	13	IGPQRFDKAIQDY	ann	0.1	428.54	0.1	-	-	-	-
H-2-Dd	124	131	8	IGPQRFDK	ann	0.1	2088.83	0.1	-	-	-	-
H-2-Dd	122	133	12	KLIGPQRFDKAI	ann	0.1	255.59	0.1	-	-	-	-
H-2-Dd	123	134	12	LIGPQRFDKAIQ	ann	0.1	308.81	0.1	-	-	-	-
H-2-Dd	124	135	12	IGPQRFDKAIQD	ann	0.1	423.95	0.1	-	-	-	-
H-2-Dd	124	133	10	IGPQRFDKAI	Consensus (ann/smm)	0.15	119.97	0.1	741.99	0.2	-	-
H-2-Dd	122	132	11	KLIGPQRFDKA	ann	0.2	6851.02	0.2	-	-	-	-
H-2-Dd	120	132	13	TSKLIGPQRFDKA	ann	0.2	6025.88	0.2	-	-	-	-
H-2-Dd	125	132	8	GPQRFDKA	ann	0.2	3493.86	0.2	-	-	-	-
H-2-Dd	124	132	9	IGPQRFDKA	Consensus (ann/comblib_sidney2008/smm)	0.3	892.45	0.1	20336.68	27	1.02e-05	0.3
H-2-Dd	121	132	12	SKLIGPQRFDKA	ann	0.3	6409.29	0.3	-	-	-	-
H-2-Dd	119	132	14	LTSKLIGPQRFDKA	ann	0.5	5779.08	0.5	-	-	-	-
H-2-Dd	5	13	9	GLALISAVF	Consensus (ann/comblib_sidney2008/smm)	2.1	16845.87	2.1	1219.78	0.6	0.000669	16
H-2-Dd	112	119	8	INYYRCVL	ann	3.9	22613.92	3.9	-	-	-	-
H-2-Dd	44	51	8	CKYQYYGF	ann	5	24836.08	5	-	-	-	-
H-2-Dd	45	52	8	KYQYYGFI	ann	5.1	25118.76	5.1	-	-	-	-
H-2-Dd	3	13	11	YLGLALISAVF	ann	5.3	24726.68	5.3	-	-	-	-
H-2-Dd	97	105	9	KEARKDSHW	Consensus (ann/comblib_sidney2008/smm)	5.6	23544.72	5.6	3344.11	3.1	0.02	92
H-2-Dd	43	52	10	HCKYQYYGFI	Consensus (ann/smm)	5.85	23417.68	5.2	12805.60	6.5	-	-
H-2-Dd	5	14	10	GLALISAVFL	Consensus (ann/smm)	6.05	27840.42	8.7	7751.75	3.4	-	-
H-2-Dd	4	14	11	LGLALISAVFL	ann	6.3	26177.58	6.3	-	-	-	-
H-2-Dd	43	51	9	HCKYQYYGF	Consensus (ann/comblib_sidney2008/smm)	6.7	24790.42	6.7	6986.83	8	0.000125	3.1
H-2-Dd	15	22	8	IGACQAET	ann	7.2	28039.04	7.2	-	-	-	-
H-2-Dd	16	23	8	GACQAETP	ann	7.9	28934.34	7.9	-	-	-	-
H-2-Dd	2	13	12	KYLGLALISAVF	ann	8.4	24204.68	8.4	-	-	-	-
H-2-Dd	42	52	11	HHCKYQYYGFI	ann	8.8	28800.34	8.8	-	-	-	-
H-2-Dd	50	58	9	GFIDVNYNI	Consensus (ann/comblib_sidney2008/smm)	9.1	25179.43	7	7643.28	9.1	0.01	81
H-2-Dd	3	14	12	YLGLALISAVFL	ann	9.2	24981.88	9.2	-	-	-	-
H-2-Dd	105	112	8	WLNCRTSI	ann	9.3	30121.72	9.3	-	-	-	-
H-2-Dd	125	133	9	GPQRFDKAI	Consensus (ann/comblib_sidney2008/smm)	9.4	10791.08	0.6	7839.35	9.4	0.00329	48
H-2-Dd	33	41	9	GNTDKISCL	Consensus (ann/comblib_sidney2008/smm)	9.8	28051.48	9.8	6749.63	7.5	0.00338	48
H-2-Dd	4	15	12	LGLALISAVFLI	ann	9.8	25470.70	9.8	-	-	-	-
H-2-Dd	96	105	10	KKEARKDSHW	Consensus (ann/smm)	10.15	31267.69	15	10874.27	5.3	-	-
H-2-Dd	32	41	10	KGNTDKISCL	Consensus (ann/smm)	10.55	25972.74	7.1	24400.57	14	-	-
H-2-Dd	112	121	10	INYYRCVLTS	Consensus (ann/smm)	10.95	32942.33	18	8657.65	3.9	-	-
H-2-Dd	60	69	10	QSEIRKFSNV	Consensus (ann/smm)	11.5	32658.41	17	11950.88	6	-	-
H-2-Dd	43	53	11	HCKYQYYGFID	ann	12	29955.64	12	-	-	-	-
H-2-Dd	48	58	11	YYGFIDVNYNI	ann	13	30556.33	13	-	-	-	-
H-2-Dd	60	70	11	QSEIRKFSNVL	ann	13	30626.82	13	-	-	-	-
H-2-Dd	125	135	11	GPQRFDKAIQD	ann	13	30612.24	13	-	-	-	-
H-2-Dd	49	57	9	YGFIDVNYN	Consensus (ann/comblib_sidney2008/smm)	13	28937.16	13	20011.52	26	0.00041	9.4
H-2-Dd	112	120	9	INYYRCVLT	Consensus (ann/comblib_sidney2008/smm)	13	28828.71	13	41331.39	41	0.000204	5
H-2-Dd	98	105	8	EARKDSHW	ann	13	32152.47	13	-	-	-	-
H-2-Dd	113	120	8	NYYRCVLT	ann	13	32160.47	13	-	-	-	-
H-2-Dd	4	13	10	LGLALISAVF	Consensus (ann/smm)	13.1	17626.19	2.2	45227.23	24	-	-
H-2-Dd	49	58	10	YGFIDVNYNI	Consensus (ann/smm)	13.45	22916.63	4.9	41058.21	22	-	-
H-2-Dd	15	23	9	IGACQAETP	Consensus (ann/comblib_sidney2008/smm)	14	17928.36	2.6	118653.35	60	0.000552	14
H-2-Dd	1	13	13	MKYLGLALISAVF	ann	14	23884.17	14	-	-	-	-
H-2-Dd	49	56	8	YGFIDVNY	ann	14	32318.16	14	-	-	-	-
H-2-Dd	42	51	10	HHCKYQYYGF	Consensus (ann/smm)	14.5	31455.69	15	24569.71	14	-	-
H-2-Dd	105	114	10	WLNCRTSINY	Consensus (ann/smm)	14.7	33718.35	20	18297.85	9.4	-	-
H-2-Dd	21	30	10	ETPSQKCEEK	Consensus (ann/smm)	14.75	35196.37	24	11204.69	5.5	-	-
H-2-Dd	31	41	11	YKGNTDKISCL	ann	15	31888.83	15	-	-	-	-
H-2-Dd	44	54	11	CKYQYYGFIDV	ann	15	32092.70	15	-	-	-	-
H-2-Dd	49	59	11	YGFIDVNYNIA	ann	15	32103.12	15	-	-	-	-
H-2-Dd	2	14	13	KYLGLALISAVFL	ann	15	24489.45	15	-	-	-	-
H-2-Dd	3	15	13	YLGLALISAVFLI	ann	15	24269.19	15	-	-	-	-
H-2-Dd	126	133	8	PQRFDKAI	ann	15	32900.65	15	-	-	-	-
H-2-Dd	5	15	11	GLALISAVFLI	ann	16	32836.28	16	-	-	-	-
H-2-Dd	32	42	11	KGNTDKISCLH	ann	16	32946.96	16	-	-	-	-
H-2-Dd	41	52	12	LHHCKYQYYGFI	ann	16	28294.72	16	-	-	-	-
H-2-Dd	4	16	13	LGLALISAVFLIG	ann	17	25766.19	17	-	-	-	-
H-2-Dd	42	53	12	HHCKYQYYGFID	ann	17	28846.81	17	-	-	-	-
H-2-Dd	43	54	12	HCKYQYYGFIDV	ann	17	29057.63	17	-	-	-	-
H-2-Dd	105	113	9	WLNCRTSIN	Consensus (ann/comblib_sidney2008/smm)	18	32169.52	18	48114.95	44	0.000128	3.2
H-2-Dd	123	132	10	LIGPQRFDKA	Consensus (ann/smm)	18.6	3271.41	0.2	83830.10	37	-	-
H-2-Dd	45	55	11	KYQYYGFIDVN	ann	19	34361.04	19	-	-	-	-
H-2-Dd	61	71	11	SEIRKFSNVLM	ann	19	34053.47	19	-	-	-	-
H-2-Dd	96	106	11	KKEARKDSHWL	ann	19	34123.16	19	-	-	-	-
H-2-Dd	1	14	14	MKYLGLALISAVFL	ann	19	24183.21	19	-	-	-	-
H-2-Dd	2	15	14	KYLGLALISAVFLI	ann	19	23776.91	19	-	-	-	-
H-2-Dd	4	12	9	LGLALISAV	Consensus (ann/comblib_sidney2008/smm)	19	33070.88	19	28462.96	33	0.000274	6.7
H-2-Dd	7	15	9	ALISAVFLI	Consensus (ann/comblib_sidney2008/smm)	19	33028.70	19	20057.65	26	0.000135	3.3
H-2-Dd	76	84	9	VDKSKKREL	Consensus (ann/comblib_sidney2008/smm)	19	36724.86	29	10192.48	14	0.000833	19
H-2-Dd	5	12	8	GLALISAV	ann	19	35064.46	19	-	-	-	-
H-2-Dd	62	69	8	EIRKFSNV	ann	19	35282.91	19	-	-	-	-
H-2-Dd	47	58	12	QYYGFIDVNYNI	ann	19	29967.95	19	-	-	-	-
H-2-Dd	59	70	12	AQSEIRKFSNVL	ann	19	29920.96	19	-	-	-	-
H-2-Dd	15	24	10	IGACQAETPS	Consensus (ann/smm)	19.5	30944.60	14	48350.39	25	-	-
H-2-Dd	109	119	11	RTSINYYRCVL	ann	20	34573.96	20	-	-	-	-
H-2-Dd	3	16	14	YLGLALISAVFLIG	ann	20	24579.97	20	-	-	-	-
H-2-Dd	40	52	13	CLHHCKYQYYGFI	ann	20	27213.80	20	-	-	-	-
H-2-Dd	6	13	8	LALISAVF	ann	20	35373.89	20	-	-	-	-
H-2-Dd	22	29	8	TPSQKCEE	ann	20	35604.29	20	-	-	-	-
H-2-Dd	125	136	12	GPQRFDKAIQDY	ann	20	30547.74	20	-	-	-	-
H-2-Dd	54	63	10	VNYNIAQSEI	Consensus (ann/smm)	20.65	37500.62	32	18046.79	9.3	-	-
H-2-Dd	13	23	11	FLIGACQAETP	ann	21	35076.23	21	-	-	-	-
H-2-Dd	28	38	11	EEKYKGNTDKI	ann	21	34961.82	21	-	-	-	-
H-2-Dd	60	71	12	QSEIRKFSNVLM	ann	21	30772.32	21	-	-	-	-
H-2-Dd	112	123	12	INYYRCVLTSKL	ann	21	30990.15	21	-	-	-	-
H-2-Dd	40	49	10	CLHHCKYQYY	Consensus (ann/smm)	21.5	33479.53	19	45123.21	24	-	-
H-2-Dd	14	23	10	LIGACQAETP	Consensus (ann/smm)	21.65	28323.21	9.3	73349.98	34	-	-
H-2-Dd	41	51	11	LHHCKYQYYGF	ann	22	35299.34	22	-	-	-	-
H-2-Dd	62	70	9	EIRKFSNVL	Consensus (ann/comblib_sidney2008/smm)	22	29451.06	14	15895.71	22	0.01	63
H-2-Dd	116	124	9	RCVLTSKLI	Consensus (ann/comblib_sidney2008/smm)	22	31254.51	17	16303.47	22	0.00152	29
H-2-Dd	41	53	13	LHHCKYQYYGFID	ann	22	28348.66	22	-	-	-	-
H-2-Dd	42	54	13	HHCKYQYYGFIDV	ann	22	28157.91	22	-	-	-	-
H-2-Dd	1	8	8	MKYLGLAL	ann	22	36113.70	22	-	-	-	-
H-2-Dd	21	28	8	ETPSQKCE	ann	22	36112.53	22	-	-	-	-
H-2-Dd	133	140	8	IQDYDKTI	ann	22	36083.62	22	-	-	-	-
H-2-Dd	30	41	12	KYKGNTDKISCL	ann	22	31524.16	22	-	-	-	-
H-2-Dd	44	55	12	CKYQYYGFIDVN	ann	22	31445.81	22	-	-	-	-
H-2-Dd	48	59	12	YYGFIDVNYNIA	ann	22	31188.28	22	-	-	-	-
H-2-Dd	97	107	11	KEARKDSHWLN	ann	23	35738.98	23	-	-	-	-
H-2-Dd	4	17	14	LGLALISAVFLIGA	ann	23	25856.66	23	-	-	-	-
H-2-Dd	45	58	14	KYQYYGFIDVNYNI	ann	23	25947.46	23	-	-	-	-
H-2-Dd	43	55	13	HCKYQYYGFIDVN	ann	23	28897.10	23	-	-	-	-
H-2-Dd	112	124	13	INYYRCVLTSKLI	ann	23	28911.81	23	-	-	-	-
H-2-Dd	8	15	8	LISAVFLI	ann	23	36422.93	23	-	-	-	-
H-2-Dd	63	70	8	IRKFSNVL	ann	23	36482.88	23	-	-	-	-
H-2-Dd	6	15	10	LALISAVFLI	Consensus (ann/smm)	23.5	37657.15	33	23735.59	14	-	-
H-2-Dd	44	52	9	CKYQYYGFI	Consensus (ann/comblib_sidney2008/smm)	24	24025.94	6.1	22350.13	29	0.00113	24
H-2-Dd	45	53	9	KYQYYGFID	Consensus (ann/comblib_sidney2008/smm)	24	35240.57	24	1833496.14	100	0.00066	16
H-2-Dd	46	58	13	YQYYGFIDVNYNI	ann	24	29038.78	24	-	-	-	-
H-2-Dd	3	12	10	YLGLALISAV	Consensus (ann/smm)	24.0	38106.79	35	22202.40	13	-	-
H-2-Dd	42	49	8	HHCKYQYY	ann	24	36669.68	24	-	-	-	-
H-2-Dd	64	71	8	RKFSNVLM	ann	24	36753.08	24	-	-	-	-
H-2-Dd	31	42	12	YKGNTDKISCLH	ann	24	32091.65	24	-	-	-	-
H-2-Dd	49	60	12	YGFIDVNYNIAQ	ann	24	32357.34	24	-	-	-	-
H-2-Dd	27	36	10	CEEKYKGNTD	Consensus (ann/smm)	24.95	39528.76	43	13595.65	6.9	-	-
H-2-Dd	14	24	11	LIGACQAETPS	ann	25	36157.48	25	-	-	-	-
H-2-Dd	21	31	11	ETPSQKCEEKY	ann	25	36066.45	25	-	-	-	-
H-2-Dd	39	49	11	SCLHHCKYQYY	ann	25	36265.23	25	-	-	-	-
H-2-Dd	95	105	11	VKKEARKDSHW	ann	25	36324.53	25	-	-	-	-
H-2-Dd	110	120	11	TSINYYRCVLT	ann	25	36096.91	25	-	-	-	-
H-2-Dd	39	52	14	SCLHHCKYQYYGFI	ann	25	26813.96	25	-	-	-	-
H-2-Dd	21	29	9	ETPSQKCEE	Consensus (ann/comblib_sidney2008/smm)	25	29327.38	14	34220	38	0.00119	25
H-2-Dd	132	140	9	AIQDYDKTI	Consensus (ann/comblib_sidney2008/smm)	25	31122.22	16	18419.59	25	0.01	86
H-2-Dd	58	70	13	IAQSEIRKFSNVL	ann	25	29596.09	25	-	-	-	-
H-2-Dd	31	38	8	YKGNTDKI	ann	25	37215.25	25	-	-	-	-
H-2-Dd	47	54	8	QYYGFIDV	ann	25	37215.65	25	-	-	-	-
H-2-Dd	109	120	12	RTSINYYRCVLT	ann	25	32708.98	25	-	-	-	-
H-2-Dd	59	69	11	AQSEIRKFSNV	ann	26	36542.12	26	-	-	-	-
H-2-Dd	40	53	14	CLHHCKYQYYGFID	ann	26	27275.70	26	-	-	-	-
H-2-Dd	59	71	13	AQSEIRKFSNVLM	ann	26	30071.89	26	-	-	-	-
H-2-Dd	111	123	13	SINYYRCVLTSKL	ann	26	29897.99	26	-	-	-	-
H-2-Dd	131	140	10	KAIQDYDKTI	Consensus (ann/smm)	26.0	33686.27	20	66130.22	32	-	-
H-2-Dd	5	16	12	GLALISAVFLIG	ann	26	33100.60	26	-	-	-	-
H-2-Dd	32	43	12	KGNTDKISCLHH	ann	26	33050.50	26	-	-	-	-
H-2-Dd	40	51	12	CLHHCKYQYYGF	ann	26	32864.35	26	-	-	-	-
H-2-Dd	45	56	12	KYQYYGFIDVNY	ann	26	33126.76	26	-	-	-	-
H-2-Dd	41	54	14	LHHCKYQYYGFIDV	ann	27	27774.53	27	-	-	-	-
H-2-Dd	111	124	14	SINYYRCVLTSKLI	ann	27	27770.04	27	-	-	-	-
H-2-Dd	60	68	9	QSEIRKFSN	Consensus (ann/comblib_sidney2008/smm)	27	36194.28	27	45318.97	43	3.09e-05	0.7
H-2-Dd	44	56	13	CKYQYYGFIDVNY	ann	27	30378.98	27	-	-	-	-
H-2-Dd	125	137	13	GPQRFDKAIQDYD	ann	27	30377.33	27	-	-	-	-
H-2-Dd	45	54	10	KYQYYGFIDV	Consensus (ann/smm)	27.5	30440.83	14	97364.36	41	-	-
H-2-Dd	115	124	10	YRCVLTSKLI	Consensus (ann/smm)	27.5	38391.94	36	35107.51	19	-	-
H-2-Dd	104	114	11	HWLNCRTSINY	ann	28	37119.54	28	-	-	-	-
H-2-Dd	105	115	11	WLNCRTSINYY	ann	28	37057.35	28	-	-	-	-
H-2-Dd	111	121	11	SINYYRCVLTS	ann	28	36926.47	28	-	-	-	-
H-2-Dd	130	140	11	DKAIQDYDKTI	ann	28	37175.40	28	-	-	-	-
H-2-Dd	42	55	14	HHCKYQYYGFIDVN	ann	28	28027.81	28	-	-	-	-
H-2-Dd	43	56	14	HCKYQYYGFIDVNY	ann	28	28066.04	28	-	-	-	-
H-2-Dd	32	40	9	KGNTDKISC	Consensus (ann/comblib_sidney2008/smm)	28	36373.68	28	50498.68	45	0.000457	12
H-2-Dd	46	54	9	YQYYGFIDV	Consensus (ann/comblib_sidney2008/smm)	28	32485.72	18	134983.29	62	0.00139	28
H-2-Dd	104	112	9	HWLNCRTSI	Consensus (ann/comblib_sidney2008/smm)	28	36508.93	28	14937.57	20	0.00381	52
H-2-Dd	121	129	9	SKLIGPQRF	Consensus (ann/comblib_sidney2008/smm)	28	43813.69	85	10846.26	15	0.00142	28
H-2-Dd	47	59	13	QYYGFIDVNYNIA	ann	28	30621.86	28	-	-	-	-
H-2-Dd	2	9	8	KYLGLALI	ann	28	37846.69	28	-	-	-	-
H-2-Dd	7	14	8	ALISAVFL	ann	28	37956.20	28	-	-	-	-
H-2-Dd	34	41	8	NTDKISCL	ann	28	37966.04	28	-	-	-	-
H-2-Dd	56	63	8	YNIAQSEI	ann	28	37822.95	28	-	-	-	-
H-2-Dd	95	106	12	VKKEARKDSHWL	ann	28	33609.45	28	-	-	-	-
H-2-Dd	108	119	12	CRTSINYYRCVL	ann	28	33714.70	28	-	-	-	-
H-2-Dd	15	25	11	IGACQAETPSQ	ann	29	37231.76	29	-	-	-	-
H-2-Dd	40	50	11	CLHHCKYQYYG	ann	29	37280.95	29	-	-	-	-
H-2-Dd	55	63	9	NYNIAQSEI	Consensus (ann/comblib_sidney2008/smm)	29	34103.60	22	25779.83	31	0.00154	29
H-2-Dd	60	72	13	QSEIRKFSNVLMD	ann	29	30887.73	29	-	-	-	-
H-2-Dd	97	106	10	KEARKDSHWL	Consensus (ann/smm)	29.0	29997.47	13	115717.76	45	-	-
H-2-Dd	50	57	8	GFIDVNYN	ann	29	38098.95	29	-	-	-	-
H-2-Dd	27	38	12	CEEKYKGNTDKI	ann	29	34148.28	29	-	-	-	-
H-2-Dd	61	72	12	SEIRKFSNVLMD	ann	29	34119.86	29	-	-	-	-
H-2-Dd	108	116	9	CRTSINYYR	Consensus (ann/comblib_sidney2008/smm)	30	36996.05	30	24506.43	30	0.01	79
H-2-Dd	29	41	13	EKYKGNTDKISCL	ann	30	31277.84	30	-	-	-	-
H-2-Dd	48	60	13	YYGFIDVNYNIAQ	ann	30	31456.70	30	-	-	-	-
H-2-Dd	28	35	8	EEKYKGNT	ann	30	38239.36	30	-	-	-	-
H-2-Dd	46	53	8	YQYYGFID	ann	30	38262.96	30	-	-	-	-
H-2-Dd	51	58	8	FIDVNYNI	ann	30	38289.48	30	-	-	-	-
H-2-Dd	97	104	8	KEARKDSH	ann	30	38295.26	30	-	-	-	-
H-2-Dd	12	23	12	VFLIGACQAETP	ann	30	34520.13	30	-	-	-	-
H-2-Dd	96	107	12	KKEARKDSHWLN	ann	30	34368.84	30	-	-	-	-
H-2-Dd	110	121	12	TSINYYRCVLTS	ann	30	34445.52	30	-	-	-	-
H-2-Dd	1	9	9	MKYLGLALI	Consensus (ann/comblib_sidney2008/smm)	31	37118.75	31	36751.92	39	0.000789	18
H-2-Dd	28	36	9	EEKYKGNTD	Consensus (ann/comblib_sidney2008/smm)	31	33969.20	21	557545.10	86	0.00167	31
H-2-Dd	58	66	9	IAQSEIRKF	Consensus (ann/comblib_sidney2008/smm)	31	39647.84	43	13100.26	18	0.00166	31
H-2-Dd	111	119	9	SINYYRCVL	Consensus (ann/comblib_sidney2008/smm)	31	34130.93	22	28992.12	34	0.0017	31
H-2-Dd	30	42	13	KYKGNTDKISCLH	ann	31	31747.67	31	-	-	-	-
H-2-Dd	99	106	8	ARKDSHWL	ann	31	38597.67	31	-	-	-	-
H-2-Dd	61	70	10	SEIRKFSNVL	Consensus (ann/smm)	31.1	28280.95	9.2	159367.59	53	-	-
H-2-Dd	7	16	10	ALISAVFLIG	Consensus (ann/smm)	31.5	39607.94	43	35842.64	20	-	-
H-2-Dd	44	57	14	CKYQYYGFIDVNYN	ann	32	29485.82	32	-	-	-	-
H-2-Dd	57	70	14	NIAQSEIRKFSNVL	ann	32	29233.60	32	-	-	-	-
H-2-Dd	110	123	14	TSINYYRCVLTSKL	ann	32	29396	32	-	-	-	-
H-2-Dd	112	125	14	INYYRCVLTSKLIG	ann	32	29251.63	32	-	-	-	-
H-2-Dd	115	123	9	YRCVLTSKL	Consensus (ann/comblib_sidney2008/smm)	32	40983.38	53	20336.68	27	0.00174	32
H-2-Dd	31	43	13	YKGNTDKISCLHH	ann	32	32204.70	32	-	-	-	-
H-2-Dd	39	51	13	SCLHHCKYQYYGF	ann	32	31967.59	32	-	-	-	-
H-2-Dd	45	57	13	KYQYYGFIDVNYN	ann	32	32057.99	32	-	-	-	-
H-2-Dd	108	120	13	CRTSINYYRCVLT	ann	32	31934.06	32	-	-	-	-
H-2-Dd	109	121	13	RTSINYYRCVLTS	ann	32	32131.26	32	-	-	-	-
H-2-Dd	33	42	10	GNTDKISCLH	Consensus (ann/smm)	32.0	37174.20	30	74541.82	34	-	-
H-2-Dd	29	38	10	EKYKGNTDKI	Consensus (ann/smm)	32.5	36362.68	27	87579	38	-	-
H-2-Dd	46	59	14	YQYYGFIDVNYNIA	ann	33	29710.64	33	-	-	-	-
H-2-Dd	58	71	14	IAQSEIRKFSNVLM	ann	33	29750.52	33	-	-	-	-
H-2-Dd	98	106	9	EARKDSHWL	Consensus (ann/comblib_sidney2008/smm)	33	33600.72	20	27307.38	33	0.01	87
H-2-Dd	49	61	13	YGFIDVNYNIAQS	ann	33	32416.20	33	-	-	-	-
H-2-Dd	33	40	8	GNTDKISC	ann	33	38972.44	33	-	-	-	-
H-2-Dd	61	68	8	SEIRKFSN	ann	33	39108.45	33	-	-	-	-
H-2-Dd	28	39	12	EEKYKGNTDKIS	ann	33	35307.36	33	-	-	-	-
H-2-Dd	44	53	10	CKYQYYGFID	Consensus (ann/smm)	33.5	30859.66	14	160472.27	53	-	-
H-2-Dd	46	55	10	YQYYGFIDVN	Consensus (ann/smm)	33.5	36434.35	28	91495.56	39	-	-
H-2-Dd	73	82	10	YGVVDKSKKR	Consensus (ann/smm)	33.5	40131.20	46	38494.62	21	-	-
H-2-Dd	78	88	11	KSKKRELKKVM	ann	34	38501.34	34	-	-	-	-
H-2-Dd	112	122	11	INYYRCVLTSK	ann	34	38351.23	34	-	-	-	-
H-2-Dd	113	123	11	NYYRCVLTSKL	ann	34	38520.91	34	-	-	-	-
H-2-Dd	28	41	14	EEKYKGNTDKISCL	ann	34	29949.48	34	-	-	-	-
H-2-Dd	59	72	14	AQSEIRKFSNVLMD	ann	34	30190.89	34	-	-	-	-
H-2-Dd	63	71	9	IRKFSNVLM	Consensus (ann/comblib_sidney2008/smm)	34	37980.02	34	43080.43	42	0.00121	25
H-2-Dd	62	71	10	EIRKFSNVLM	Consensus (ann/smm)	34.0	37522.95	32	80612.06	36	-	-
H-2-Dd	13	24	12	FLIGACQAETPS	ann	34	35445.16	34	-	-	-	-
H-2-Dd	20	31	12	AETPSQKCEEKY	ann	34	35394.95	34	-	-	-	-
H-2-Dd	47	56	10	QYYGFIDVNY	Consensus (ann/smm)	34.5	39098.71	40	60034.38	29	-	-
H-2-Dd	46	56	11	YQYYGFIDVNY	ann	35	38583.06	35	-	-	-	-
H-2-Dd	131	141	11	KAIQDYDKTIS	ann	35	38629.02	35	-	-	-	-
H-2-Dd	125	138	14	GPQRFDKAIQDYDK	ann	35	30469.82	35	-	-	-	-
H-2-Dd	5	17	13	GLALISAVFLIGA	ann	35	33200.31	35	-	-	-	-
H-2-Dd	32	44	13	KGNTDKISCLHHC	ann	35	33086.64	35	-	-	-	-
H-2-Dd	57	66	10	NIAQSEIRKF	Consensus (ann/smm)	35.0	39841.77	44	50980.02	26	-	-
H-2-Dd	4	11	8	LGLALISA	ann	35	39305.26	35	-	-	-	-
H-2-Dd	43	50	8	HCKYQYYG	ann	35	39469.36	35	-	-	-	-
H-2-Dd	97	108	12	KEARKDSHWLNC	ann	35	35798.59	35	-	-	-	-
H-2-Dd	9	18	10	ISAVFLIGAC	Consensus (ann/smm)	35.2	42680.89	67	7787.53	3.4	-	-
H-2-Dd	111	120	10	SINYYRCVLT	Consensus (ann/smm)	35.5	34599.79	22	136269.92	49	-	-
H-2-Dd	47	57	11	QYYGFIDVNYN	ann	36	38802.85	36	-	-	-	-
H-2-Dd	30	38	9	KYKGNTDKI	Consensus (ann/comblib_sidney2008/smm)	36	30211.79	15	31425.34	36	0.01	74
H-2-Dd	61	69	9	SEIRKFSNV	Consensus (ann/comblib_sidney2008/smm)	36	33216.48	19	131002.63	62	0.00211	36
H-2-Dd	109	117	9	RTSINYYRC	Consensus (ann/comblib_sidney2008/smm)	36	38265.04	36	129503.05	62	0.00131	27
H-2-Dd	94	106	13	QVKKEARKDSHWL	ann	36	33284.48	36	-	-	-	-
H-2-Dd	107	119	13	NCRTSINYYRCVL	ann	36	33393.42	36	-	-	-	-
H-2-Dd	107	114	8	NCRTSINY	ann	36	39516.34	36	-	-	-	-
H-2-Dd	108	115	8	CRTSINYY	ann	36	39604.08	36	-	-	-	-
H-2-Dd	21	32	12	ETPSQKCEEKYK	ann	36	35910.69	36	-	-	-	-
H-2-Dd	38	49	12	ISCLHHCKYQYY	ann	36	35825.31	36	-	-	-	-
H-2-Dd	39	50	12	SCLHHCKYQYYG	ann	36	36004.47	36	-	-	-	-
H-2-Dd	58	69	12	IAQSEIRKFSNV	ann	36	35928.97	36	-	-	-	-
H-2-Dd	94	105	12	QVKKEARKDSHW	ann	36	35876.52	36	-	-	-	-
H-2-Dd	47	60	14	QYYGFIDVNYNIAQ	ann	37	30900.43	37	-	-	-	-
H-2-Dd	60	73	14	QSEIRKFSNVLMDY	ann	37	30889.73	37	-	-	-	-
H-2-Dd	41	49	9	LHHCKYQYY	Consensus (ann/comblib_sidney2008/smm)	37	34219.66	22	57053.20	48	0.00217	37
H-2-Dd	128	136	9	RFDKAIQDY	Consensus (ann/comblib_sidney2008/smm)	37	38508.41	37	27623.58	33	0.01	64
H-2-Dd	75	84	10	VVDKSKKREL	Consensus (ann/smm)	37.0	41174.04	54	36846.82	20	-	-
H-2-Dd	106	115	10	LNCRTSINYY	Consensus (ann/smm)	37.0	38503.42	37	84605.77	37	-	-
H-2-Dd	78	85	8	KSKKRELK	ann	37	39796.11	37	-	-	-	-
H-2-Dd	109	116	8	RTSINYYR	ann	37	39840.04	37	-	-	-	-
H-2-Dd	14	25	12	LIGACQAETPSQ	ann	37	36165.70	37	-	-	-	-
H-2-Dd	103	114	12	SHWLNCRTSINY	ann	37	36239.73	37	-	-	-	-
H-2-Dd	104	115	12	HWLNCRTSINYY	ann	37	36281.73	37	-	-	-	-
H-2-Dd	6	14	9	LALISAVFL	Consensus (ann/comblib_sidney2008/smm)	38	38792.37	38	42685.46	42	0.00125	26
H-2-Dd	100	108	9	RKDSHWLNC	Consensus (ann/comblib_sidney2008/smm)	38	38726.95	38	78936.89	54	0.00074	18
H-2-Dd	26	38	13	KCEEKYKGNTDKI	ann	38	33819.55	38	-	-	-	-
H-2-Dd	61	73	13	SEIRKFSNVLMDY	ann	38	33970.29	38	-	-	-	-
H-2-Dd	95	107	13	VKKEARKDSHWLN	ann	38	33848.49	38	-	-	-	-
H-2-Dd	116	125	10	RCVLTSKLIG	Consensus (ann/smm)	38.0	39559.13	43	70534.24	33	-	-
H-2-Dd	29	36	8	EKYKGNTD	ann	38	39984.73	38	-	-	-	-
H-2-Dd	41	48	8	LHHCKYQY	ann	38	39998.55	38	-	-	-	-
H-2-Dd	113	124	12	NYYRCVLTSKLI	ann	38	36355.60	38	-	-	-	-
H-2-Dd	29	42	14	EKYKGNTDKISCLH	ann	39	31510.18	39	-	-	-	-
H-2-Dd	38	51	14	ISCLHHCKYQYYGF	ann	39	31530.63	39	-	-	-	-
H-2-Dd	48	61	14	YYGFIDVNYNIAQS	ann	39	31520.40	39	-	-	-	-
H-2-Dd	107	120	14	NCRTSINYYRCVLT	ann	39	31632.47	39	-	-	-	-
H-2-Dd	108	121	14	CRTSINYYRCVLTS	ann	39	31437.64	39	-	-	-	-
H-2-Dd	11	23	13	AVFLIGACQAETP	ann	39	34234.12	39	-	-	-	-
H-2-Dd	32	39	8	KGNTDKIS	ann	39	40110.81	39	-	-	-	-
H-2-Dd	135	142	8	DYDKTISV	ann	39	40164.21	39	-	-	-	-
H-2-Dd	105	116	12	WLNCRTSINYYR	ann	39	36677.60	39	-	-	-	-
H-2-Dd	129	140	12	FDKAIQDYDKTI	ann	39	36535.81	39	-	-	-	-
H-2-Dd	128	137	10	RFDKAIQDYD	Consensus (ann/smm)	39.5	39906.93	45	74199.33	34	-	-
H-2-Dd	20	30	11	AETPSQKCEEK	ann	40	39558.70	40	-	-	-	-
H-2-Dd	30	43	14	KYKGNTDKISCLHH	ann	40	31864.34	40	-	-	-	-
H-2-Dd	96	104	9	KKEARKDSH	Consensus (ann/comblib_sidney2008/smm)	40	39198.26	40	47128.11	44	0.0007	17
H-2-Dd	27	39	13	CEEKYKGNTDKIS	ann	40	34532.85	40	-	-	-	-
H-2-Dd	57	69	13	NIAQSEIRKFSNV	ann	40	34466.39	40	-	-	-	-
H-2-Dd	96	108	13	KKEARKDSHWLNC	ann	40	34445.90	40	-	-	-	-
H-2-Dd	128	140	13	RFDKAIQDYDKTI	ann	40	34536.59	40	-	-	-	-
H-2-Dd	77	84	8	DKSKKREL	ann	40	40224.66	40	-	-	-	-
H-2-Dd	106	113	8	LNCRTSIN	ann	40	40366.81	40	-	-	-	-
H-2-Dd	114	121	8	YYRCVLTS	ann	40	40285.65	40	-	-	-	-
H-2-Dd	116	123	8	RCVLTSKL	ann	40	40311.82	40	-	-	-	-
H-2-Dd	46	57	12	YQYYGFIDVNYN	ann	40	36849.44	40	-	-	-	-
H-2-Dd	48	57	10	YYGFIDVNYN	Consensus (ann/smm)	40.5	34903.98	23	197424.02	58	-	-
H-2-Dd	31	44	14	YKGNTDKISCLHHC	ann	41	32242.71	41	-	-	-	-
H-2-Dd	134	142	9	QDYDKTISV	Consensus (ann/comblib_sidney2008/smm)	41	39281.90	41	128020.64	61	0.000584	15
H-2-Dd	110	122	13	TSINYYRCVLTSK	ann	41	34684.51	41	-	-	-	-
H-2-Dd	53	63	11	DVNYNIAQSEI	ann	42	39758.65	42	-	-	-	-
H-2-Dd	132	142	11	AIQDYDKTISV	ann	42	39823.68	42	-	-	-	-
H-2-Dd	49	62	14	YGFIDVNYNIAQSE	ann	42	32472.71	42	-	-	-	-
H-2-Dd	109	122	14	RTSINYYRCVLTSK	ann	42	32386.05	42	-	-	-	-
H-2-Dd	110	118	9	TSINYYRCV	Consensus (ann/comblib_sidney2008/smm)	42	40039.69	45	39471.17	40	0.00264	42
H-2-Dd	12	24	13	VFLIGACQAETPS	ann	42	34910.02	42	-	-	-	-
H-2-Dd	55	64	10	NYNIAQSEIR	Consensus (ann/smm)	42.0	41144.21	53	65373.24	31	-	-
H-2-Dd	73	84	12	YGVVDKSKKREL	ann	42	37167.78	42	-	-	-	-
H-2-Dd	111	122	12	SINYYRCVLTSK	ann	42	37144.06	42	-	-	-	-
H-2-Dd	125	134	10	GPQRFDKAIQ	Consensus (ann/smm)	42.1	21800.43	4.2	530151.51	80	-	-
H-2-Dd	56	66	11	YNIAQSEIRKF	ann	43	39954	43	-	-	-	-
H-2-Dd	48	56	9	YYGFIDVNY	Consensus (ann/comblib_sidney2008/smm)	43	36225.24	28	45006.99	43	0.00306	46
H-2-Dd	73	81	9	YGVVDKSKK	Consensus (ann/comblib_sidney2008/smm)	43	38883.96	39	89594.22	56	0.00275	43
H-2-Dd	15	27	13	IGACQAETPSQKC	ann	43	35150.32	43	-	-	-	-
H-2-Dd	19	31	13	QAETPSQKCEEKY	ann	43	35119.91	43	-	-	-	-
H-2-Dd	20	32	13	AETPSQKCEEKYK	ann	43	35263.46	43	-	-	-	-
H-2-Dd	20	29	10	AETPSQKCEE	Consensus (ann/smm)	43.0	37020.08	30	182978.47	56	-	-
H-2-Dd	110	119	10	TSINYYRCVL	Consensus (ann/smm)	43.0	33629.81	20	278868.85	66	-	-
H-2-Dd	117	124	8	CVLTSKLI	ann	43	40689.11	43	-	-	-	-
H-2-Dd	15	26	12	IGACQAETPSQK	ann	43	37330.99	43	-	-	-	-
H-2-Dd	130	141	12	DKAIQDYDKTIS	ann	43	37391.22	43	-	-	-	-
H-2-Dd	78	87	10	KSKKRELKKV	Consensus (ann/smm)	43.5	39421.55	42	115186.08	45	-	-
H-2-Dd	102	112	11	DSHWLNCRTSI	ann	44	40021.93	44	-	-	-	-
H-2-Dd	114	124	11	YYRCVLTSKLI	ann	44	40114.28	44	-	-	-	-
H-2-Dd	32	45	14	KGNTDKISCLHHCK	ann	44	33117.09	44	-	-	-	-
H-2-Dd	93	106	14	KQVKKEARKDSHWL	ann	44	33052.65	44	-	-	-	-
H-2-Dd	106	119	14	LNCRTSINYYRCVL	ann	44	33061.94	44	-	-	-	-
H-2-Dd	13	25	13	FLIGACQAETPSQ	ann	44	35501.57	44	-	-	-	-
H-2-Dd	28	40	13	EEKYKGNTDKISC	ann	44	35427.90	44	-	-	-	-
H-2-Dd	37	49	13	KISCLHHCKYQYY	ann	44	35495.80	44	-	-	-	-
H-2-Dd	41	50	10	LHHCKYQYYG	Consensus (ann/smm)	44.5	38856.64	39	139765.51	50	-	-
H-2-Dd	5	18	14	GLALISAVFLIGAC	ann	45	33225.46	45	-	-	-	-
H-2-Dd	40	48	9	CLHHCKYQY	Consensus (ann/comblib_sidney2008/smm)	45	40068.31	45	26502.08	32	0.01	83
H-2-Dd	92	100	9	AKQVKKEAR	Consensus (ann/comblib_sidney2008/smm)	45	43073.82	75	42882.49	42	0.00302	45
H-2-Dd	38	50	13	ISCLHHCKYQYYG	ann	45	35565.39	45	-	-	-	-
H-2-Dd	93	105	13	KQVKKEARKDSHW	ann	45	35580.03	45	-	-	-	-
H-2-Dd	102	114	13	DSHWLNCRTSINY	ann	45	35714.24	45	-	-	-	-
H-2-Dd	103	115	13	SHWLNCRTSINYY	ann	45	35699.18	45	-	-	-	-
H-2-Dd	117	126	10	CVLTSKLIGP	Consensus (ann/smm)	45.0	43492.02	76	24683.12	14	-	-
H-2-Dd	101	112	12	KDSHWLNCRTSI	ann	45	37911.04	45	-	-	-	-
H-2-Dd	50	60	11	GFIDVNYNIAQ	ann	46	40436.75	46	-	-	-	-
H-2-Dd	103	113	11	SHWLNCRTSIN	ann	46	40387.33	46	-	-	-	-
H-2-Dd	106	116	11	LNCRTSINYYR	ann	46	40448.12	46	-	-	-	-
H-2-Dd	56	69	14	YNIAQSEIRKFSNV	ann	46	33463.57	46	-	-	-	-
H-2-Dd	61	74	14	SEIRKFSNVLMDYG	ann	46	33597.45	46	-	-	-	-
H-2-Dd	94	107	14	QVKKEARKDSHWLN	ann	46	33523.73	46	-	-	-	-
H-2-Dd	97	109	13	KEARKDSHWLNCR	ann	46	35798.59	46	-	-	-	-
H-2-Dd	77	88	12	DKSKKRELKKVM	ann	46	37927.86	46	-	-	-	-
H-2-Dd	78	89	12	KSKKRELKKVMH	ann	46	37957	46	-	-	-	-
H-2-Dd	25	38	14	QKCEEKYKGNTDKI	ann	47	33621.10	47	-	-	-	-
H-2-Dd	21	33	13	ETPSQKCEEKYKG	ann	47	36019.26	47	-	-	-	-
H-2-Dd	104	116	13	HWLNCRTSINYYR	ann	47	35978.36	47	-	-	-	-
H-2-Dd	59	68	10	AQSEIRKFSN	Consensus (ann/smm)	47.0	41297.20	55	90656.72	39	-	-
H-2-Dd	73	80	8	YGVVDKSK	ann	47	41293.60	47	-	-	-	-
H-2-Dd	131	142	12	KAIQDYDKTISV	ann	47	38165.79	47	-	-	-	-
H-2-Dd	108	117	10	CRTSINYYRC	Consensus (ann/smm)	47.5	40859.39	51	111275.61	44	-	-
H-2-Dd	29	39	11	EKYKGNTDKIS	ann	48	40638.07	48	-	-	-	-
H-2-Dd	10	23	14	SAVFLIGACQAETP	ann	48	34068.21	48	-	-	-	-
H-2-Dd	14	27	14	LIGACQAETPSQKC	ann	48	34004.86	48	-	-	-	-
H-2-Dd	95	108	14	VKKEARKDSHWLNC	ann	48	33925.85	48	-	-	-	-
H-2-Dd	127	140	14	QRFDKAIQDYDKTI	ann	48	34114.69	48	-	-	-	-
H-2-Dd	65	73	9	KFSNVLMDY	Consensus (ann/comblib_sidney2008/smm)	48	40008.95	45	58247.86	48	0.01	84
H-2-Dd	87	95	9	VMHECAKQV	Consensus (ann/comblib_sidney2008/smm)	48	42816.86	71	54235.04	47	0.00329	48
H-2-Dd	14	26	13	LIGACQAETPSQK	ann	48	36273.47	48	-	-	-	-
H-2-Dd	109	118	10	RTSINYYRCV	Consensus (ann/smm)	48.0	39598.11	43	163079.74	53	-	-
H-2-Dd	19	29	11	QAETPSQKCEE	ann	49	40776.37	49	-	-	-	-
H-2-Dd	22	32	11	TPSQKCEEKYK	ann	49	40757.84	49	-	-	-	-
H-2-Dd	26	39	14	KCEEKYKGNTDKIS	ann	49	34219.31	49	-	-	-	-
H-2-Dd	107	115	9	NCRTSINYY	Consensus (ann/comblib_sidney2008/smm)	49	39846.52	44	60017.79	49	0.01	77
H-2-Dd	118	126	9	VLTSKLIGP	Consensus (ann/comblib_sidney2008/smm)	49	40585.77	49	226610.48	69	0.000845	20
H-2-Dd	69	76	8	VLMDYGVV	ann	49	41560.74	49	-	-	-	-
H-2-Dd	82	89	8	RELKKVMH	ann	49	41512.23	49	-	-	-	-
H-2-Dd	104	113	10	HWLNCRTSIN	Consensus (ann/smm)	49.5	37981.66	35	254917.71	64	-	-
H-2-Dd	2	12	11	KYLGLALISAV	ann	50	40916.01	50	-	-	-	-
H-2-Dd	96	109	14	KKEARKDSHWLNCR	ann	50	34469.01	50	-	-	-	-
H-2-Dd	34	42	9	NTDKISCLH	Consensus (ann/comblib_sidney2008/smm)	50	40671.50	50	30149.49	35	0.00422	55
H-2-Dd	106	114	9	LNCRTSINY	Consensus (ann/comblib_sidney2008/smm)	50	37580.63	32	63720.62	50	0.01	60
H-2-Dd	72	84	13	DYGVVDKSKKREL	ann	50	36590.80	50	-	-	-	-
H-2-Dd	113	125	13	NYYRCVLTSKLIG	ann	50	36616.15	50	-	-	-	-
H-2-Dd	60	67	8	QSEIRKFS	ann	50	41635.48	50	-	-	-	-
H-2-Dd	52	63	12	IDVNYNIAQSEI	ann	50	38635.70	50	-	-	-	-
H-2-Dd	33	43	11	GNTDKISCLHH	ann	51	41046.39	51	-	-	-	-
H-2-Dd	62	72	11	EIRKFSNVLMD	ann	51	40982.93	51	-	-	-	-
H-2-Dd	11	24	14	AVFLIGACQAETPS	ann	51	34639.87	51	-	-	-	-
H-2-Dd	27	40	14	CEEKYKGNTDKISC	ann	51	34666.86	51	-	-	-	-
H-2-Dd	101	114	14	KDSHWLNCRTSINY	ann	51	34823.25	51	-	-	-	-
H-2-Dd	22	30	9	TPSQKCEEK	Consensus (ann/comblib_sidney2008/smm)	51	37505.09	32	283974.93	72	0.00377	51
H-2-Dd	52	60	9	IDVNYNIAQ	Consensus (ann/comblib_sidney2008/smm)	51	39670.57	43	957811.40	96	0.00375	51
H-2-Dd	105	117	13	WLNCRTSINYYRC	ann	51	36839.08	51	-	-	-	-
H-2-Dd	129	141	13	FDKAIQDYDKTIS	ann	51	36778.93	51	-	-	-	-
H-2-Dd	127	136	10	QRFDKAIQDY	Consensus (ann/smm)	51.0	41968.36	60	103371.31	42	-	-
H-2-Dd	6	16	11	LALISAVFLIG	ann	52	41183.84	52	-	-	-	-
H-2-Dd	108	118	11	CRTSINYYRCV	ann	52	41150.89	52	-	-	-	-
H-2-Dd	12	25	14	VFLIGACQAETPSQ	ann	52	35000.41	52	-	-	-	-
H-2-Dd	18	31	14	CQAETPSQKCEEKY	ann	52	34941.01	52	-	-	-	-
H-2-Dd	19	32	14	QAETPSQKCEEKYK	ann	52	34992.83	52	-	-	-	-
H-2-Dd	128	141	14	RFDKAIQDYDKTIS	ann	52	34913.80	52	-	-	-	-
H-2-Dd	64	72	9	RKFSNVLMD	Consensus (ann/comblib_sidney2008/smm)	52	40928.41	52	678078.54	89	0.00379	52
H-2-Dd	74	82	9	GVVDKSKKR	Consensus (ann/comblib_sidney2008/smm)	52	40864.25	52	23349.63	29	0.02	91
H-2-Dd	100	112	13	RKDSHWLNCRTSI	ann	52	37027.68	52	-	-	-	-
H-2-Dd	9	16	8	ISAVFLIG	ann	52	41850.44	52	-	-	-	-
H-2-Dd	48	55	8	YYGFIDVN	ann	52	41877.17	52	-	-	-	-
H-2-Dd	57	64	8	NIAQSEIR	ann	52	41896.67	52	-	-	-	-
H-2-Dd	111	118	8	SINYYRCV	ann	52	41865.39	52	-	-	-	-
H-2-Dd	98	107	10	EARKDSHWLN	Consensus (ann/smm)	52.5	40391.27	48	187672.22	57	-	-
H-2-Dd	102	115	14	DSHWLNCRTSINYY	ann	53	35177.71	53	-	-	-	-
H-2-Dd	73	85	13	YGVVDKSKKRELK	ann	53	37228.95	53	-	-	-	-
H-2-Dd	130	142	13	DKAIQDYDKTISV	ann	53	37069.78	53	-	-	-	-
H-2-Dd	88	97	10	MHECAKQVKK	Consensus (ann/smm)	53.0	44500.69	88	31145.84	18	-	-
H-2-Dd	120	129	10	TSKLIGPQRF	Consensus (ann/smm)	53.0	41954.72	60	120337.23	46	-	-
H-2-Dd	100	107	8	RKDSHWLN	ann	53	41966.98	53	-	-	-	-
H-2-Dd	129	136	8	FDKAIQDY	ann	53	42039.71	53	-	-	-	-
H-2-Dd	55	66	12	NYNIAQSEIRKF	ann	53	39109.71	53	-	-	-	-
H-2-Dd	1	10	10	MKYLGLALIS	Consensus (ann/smm)	53.5	42137.16	62	114130.05	45	-	-
H-2-Dd	28	37	10	EEKYKGNTDK	Consensus (ann/smm)	53.5	40456.44	48	209604.21	59	-	-
H-2-Dd	118	127	10	VLTSKLIGPQ	Consensus (ann/smm)	53.5	43519.32	76	64624.92	31	-	-
H-2-Dd	30	40	11	KYKGNTDKISC	ann	54	41376.80	54	-	-	-	-
H-2-Dd	15	28	14	IGACQAETPSQKCE	ann	54	35347.87	54	-	-	-	-
H-2-Dd	20	33	14	AETPSQKCEEKYKG	ann	54	35357.05	54	-	-	-	-
H-2-Dd	36	49	14	DKISCLHHCKYQYY	ann	54	35225.32	54	-	-	-	-
H-2-Dd	37	50	14	KISCLHHCKYQYYG	ann	54	35241.34	54	-	-	-	-
H-2-Dd	92	105	14	AKQVKKEARKDSHW	ann	54	35365.08	54	-	-	-	-
H-2-Dd	38	46	9	ISCLHHCKY	Consensus (ann/comblib_sidney2008/smm)	54	41100.61	54	31862.51	36	0.00432	55
H-2-Dd	77	89	13	DKSKKRELKKVMH	ann	54	37354.45	54	-	-	-	-
H-2-Dd	69	78	10	VLMDYGVVDK	Consensus (ann/smm)	54.0	44357.91	86	39847.40	22	-	-
H-2-Dd	39	46	8	SCLHHCKY	ann	54	42168.18	54	-	-	-	-
H-2-Dd	101	108	8	KDSHWLNC	ann	54	42092.04	54	-	-	-	-
H-2-Dd	19	30	12	QAETPSQKCEEK	ann	54	39239.41	54	-	-	-	-
H-2-Dd	64	74	11	RKFSNVLMDYG	ann	55	41496.06	55	-	-	-	-
H-2-Dd	77	87	11	DKSKKRELKKV	ann	55	41493.81	55	-	-	-	-
H-2-Dd	13	26	14	FLIGACQAETPSQK	ann	55	35611.59	55	-	-	-	-
H-2-Dd	103	116	14	SHWLNCRTSINYYR	ann	55	35437.48	55	-	-	-	-
H-2-Dd	42	50	9	HHCKYQYYG	Consensus (ann/comblib_sidney2008/smm)	55	37945.50	34	85168.70	55	0.01	85
H-2-Dd	56	64	9	YNIAQSEIR	Consensus (ann/comblib_sidney2008/smm)	55	41323.12	55	50266.66	45	0.01	77
H-2-Dd	83	91	9	ELKKVMHEC	Consensus (ann/comblib_sidney2008/smm)	55	41223.06	55	50615.09	45	0.01	71
H-2-Dd	102	110	9	DSHWLNCRT	Consensus (ann/comblib_sidney2008/smm)	55	41302.55	55	8856.86	12	0.02	90
H-2-Dd	101	113	13	KDSHWLNCRTSIN	ann	55	37464.12	55	-	-	-	-
H-2-Dd	34	43	10	NTDKISCLHH	Consensus (ann/smm)	55.0	43839.75	80	61009.86	30	-	-
H-2-Dd	82	91	10	RELKKVMHEC	Consensus (ann/smm)	55.0	41927.51	60	141709.84	50	-	-
H-2-Dd	118	125	8	VLTSKLIG	ann	55	42202.86	55	-	-	-	-
H-2-Dd	102	113	12	DSHWLNCRTSIN	ann	55	39440.32	55	-	-	-	-
H-2-Dd	103	112	10	SHWLNCRTSI	Consensus (ann/smm)	55.5	38778.51	38	379664.51	73	-	-
H-2-Dd	97	110	14	KEARKDSHWLNCRT	ann	56	35824.55	56	-	-	-	-
H-2-Dd	76	88	13	VDKSKKRELKKVM	ann	56	37660.43	56	-	-	-	-
H-2-Dd	35	42	8	TDKISCLH	ann	56	42360.69	56	-	-	-	-
H-2-Dd	59	66	8	AQSEIRKF	ann	56	42381.32	56	-	-	-	-
H-2-Dd	56	65	10	YNIAQSEIRK	Consensus (ann/smm)	56.5	44114.31	83	61291.46	30	-	-
H-2-Dd	21	34	14	ETPSQKCEEKYKGN	ann	57	36022.77	57	-	-	-	-
H-2-Dd	52	59	8	IDVNYNIA	ann	57	42494.27	57	-	-	-	-
H-2-Dd	107	116	10	NCRTSINYYR	Consensus (ann/smm)	57.5	40964.75	52	239552.11	63	-	-
H-2-Dd	54	64	11	VNYNIAQSEIR	ann	58	41786.20	58	-	-	-	-
H-2-Dd	63	73	11	IRKFSNVLMDY	ann	58	41769.04	58	-	-	-	-
H-2-Dd	104	117	14	HWLNCRTSINYYRC	ann	58	36141.84	58	-	-	-	-
H-2-Dd	78	90	13	KSKKRELKKVMHE	ann	58	38073.82	58	-	-	-	-
H-2-Dd	23	32	10	PSQKCEEKYK	Consensus (ann/smm)	58.0	43629.17	77	91075.17	39	-	-
H-2-Dd	133	142	10	IQDYDKTISV	Consensus (ann/smm)	58.0	38829.74	39	438934.79	77	-	-
H-2-Dd	53	60	8	DVNYNIAQ	ann	58	42562.84	58	-	-	-	-
H-2-Dd	66	73	8	FSNVLMDY	ann	58	42583.57	58	-	-	-	-
H-2-Dd	74	81	8	GVVDKSKK	ann	58	42545.33	58	-	-	-	-
H-2-Dd	93	100	8	KQVKKEAR	ann	58	42582.19	58	-	-	-	-
H-2-Dd	128	135	8	RFDKAIQD	ann	58	42578.05	58	-	-	-	-
H-2-Dd	71	84	14	MDYGVVDKSKKREL	ann	59	36363.86	59	-	-	-	-
H-2-Dd	73	86	14	YGVVDKSKKRELKK	ann	59	36313.54	59	-	-	-	-
H-2-Dd	66	74	9	FSNVLMDYG	Consensus (ann/comblib_sidney2008/smm)	59	41725.66	59	29531.13	34	0.01	74
H-2-Dd	114	122	9	YYRCVLTSK	Consensus (ann/comblib_sidney2008/smm)	59	41681.90	59	564001.16	86	0.00145	28
H-2-Dd	51	63	13	FIDVNYNIAQSEI	ann	59	38268.35	59	-	-	-	-
H-2-Dd	54	66	13	VNYNIAQSEIRKF	ann	59	38267.11	59	-	-	-	-
H-2-Dd	77	86	10	DKSKKRELKK	Consensus (ann/smm)	59.0	42404.72	64	168035.10	54	-	-
H-2-Dd	81	90	10	KRELKKVMHE	Consensus (ann/smm)	59.0	43752.08	79	91706.47	39	-	-
H-2-Dd	53	64	12	DVNYNIAQSEIR	ann	59	40089.12	59	-	-	-	-
H-2-Dd	56	67	12	YNIAQSEIRKFS	ann	59	40050.95	59	-	-	-	-
H-2-Dd	26	36	11	KCEEKYKGNTD	ann	60	42028.79	60	-	-	-	-
H-2-Dd	100	113	14	RKDSHWLNCRTSIN	ann	60	36436.72	60	-	-	-	-
H-2-Dd	129	142	14	FDKAIQDYDKTISV	ann	60	36471.02	60	-	-	-	-
H-2-Dd	10	18	9	SAVFLIGAC	Consensus (ann/comblib_sidney2008/smm)	60	41778.98	60	246195.44	70	0.000922	21
H-2-Dd	23	31	9	PSQKCEEKY	Consensus (ann/comblib_sidney2008/smm)	60	41739.20	60	25484.73	31	0.06	100
H-2-Dd	53	61	9	DVNYNIAQS	Consensus (ann/comblib_sidney2008/smm)	60	41840.48	60	746930.17	91	0.00354	50
H-2-Dd	22	31	10	TPSQKCEEKY	Consensus (ann/smm)	60.0	38042.53	35	698875.80	85	-	-
H-2-Dd	30	39	10	KYKGNTDKIS	Consensus (ann/smm)	60.0	38959.34	39	560273.39	81	-	-
H-2-Dd	110	117	8	TSINYYRC	ann	60	42714.16	60	-	-	-	-
H-2-Dd	106	117	12	LNCRTSINYYRC	ann	60	40199.87	60	-	-	-	-
H-2-Dd	118	129	12	VLTSKLIGPQRF	ann	60	40162.04	60	-	-	-	-
H-2-Dd	63	72	10	IRKFSNVLMD	Consensus (ann/smm)	60.5	41235.11	54	290001.34	67	-	-
H-2-Dd	86	95	10	KVMHECAKQV	Consensus (ann/smm)	60.5	42917.99	69	153957.20	52	-	-
H-2-Dd	74	84	11	GVVDKSKKREL	ann	61	42162.68	61	-	-	-	-
H-2-Dd	115	125	11	YRCVLTSKLIG	ann	61	42120.75	61	-	-	-	-
H-2-Dd	72	85	14	DYGVVDKSKKRELK	ann	61	36672.04	61	-	-	-	-
H-2-Dd	99	112	14	ARKDSHWLNCRTSI	ann	61	36694.68	61	-	-	-	-
H-2-Dd	113	126	14	NYYRCVLTSKLIGP	ann	61	36755.45	61	-	-	-	-
H-2-Dd	99	107	9	ARKDSHWLN	Consensus (ann/comblib_sidney2008/smm)	61	41854.97	61	121137.89	60	0.01	76
H-2-Dd	99	108	10	ARKDSHWLNC	Consensus (ann/smm)	61.0	41787.11	59	245697.08	63	-	-
H-2-Dd	114	123	10	YYRCVLTSKL	Consensus (ann/smm)	61.0	40012.41	45	456457.13	77	-	-
H-2-Dd	29	40	12	EKYKGNTDKISC	ann	61	40289.13	61	-	-	-	-
H-2-Dd	114	125	12	YYRCVLTSKLIG	ann	61	40356.77	61	-	-	-	-
H-2-Dd	38	48	11	ISCLHHCKYQY	ann	62	42244.44	62	-	-	-	-
H-2-Dd	50	63	14	GFIDVNYNIAQSEI	ann	62	36835.49	62	-	-	-	-
H-2-Dd	105	118	14	WLNCRTSINYYRCV	ann	62	36802.42	62	-	-	-	-
H-2-Dd	8	16	9	LISAVFLIG	Consensus (ann/comblib_sidney2008/smm)	62	41389.34	56	134983.29	62	0.01	67
H-2-Dd	68	76	9	NVLMDYGVV	Consensus (ann/comblib_sidney2008/smm)	62	42019.25	62	97561.84	57	0.01	69
H-2-Dd	64	76	13	RKFSNVLMDYGVV	ann	62	38735.75	62	-	-	-	-
H-2-Dd	93	102	10	KQVKKEARKD	Consensus (ann/smm)	62.0	45021.32	94	61291.46	30	-	-
H-2-Dd	23	30	8	PSQKCEEK	ann	62	42971.42	62	-	-	-	-
H-2-Dd	18	29	12	CQAETPSQKCEE	ann	62	40419.70	62	-	-	-	-
H-2-Dd	50	61	12	GFIDVNYNIAQS	ann	62	40435	62	-	-	-	-
H-2-Dd	62	73	12	EIRKFSNVLMDY	ann	62	40483.14	62	-	-	-	-
H-2-Dd	52	61	10	IDVNYNIAQS	Consensus (ann/smm)	62.5	43397.07	75	144677.17	50	-	-
H-2-Dd	76	85	10	VDKSKKRELK	Consensus (ann/smm)	62.5	42095.68	62	238451.47	63	-	-
H-2-Dd	7	17	11	ALISAVFLIGA	ann	63	42345.55	63	-	-	-	-
H-2-Dd	57	67	11	NIAQSEIRKFS	ann	63	42368.01	63	-	-	-	-
H-2-Dd	127	137	11	QRFDKAIQDYD	ann	63	42374.43	63	-	-	-	-
H-2-Dd	53	66	14	DVNYNIAQSEIRKF	ann	63	37121.55	63	-	-	-	-
H-2-Dd	3	11	9	YLGLALISA	Consensus (ann/comblib_sidney2008/smm)	63	42113	63	230823.49	69	0.00111	24
H-2-Dd	26	34	9	KCEEKYKGN	Consensus (ann/comblib_sidney2008/smm)	63	43704.30	83	148347.42	63	0.00332	48
H-2-Dd	101	109	9	KDSHWLNCR	Consensus (ann/comblib_sidney2008/smm)	63	42313.51	65	56921.98	48	0.01	63
H-2-Dd	120	128	9	TSKLIGPQR	Consensus (ann/comblib_sidney2008/smm)	63	43633.90	82	12920.52	18	0.01	63
H-2-Dd	50	59	10	GFIDVNYNIA	Consensus (ann/smm)	63.0	35961.63	26	6940647.69	100	-	-
H-2-Dd	79	86	8	SKKRELKK	ann	63	43002.13	63	-	-	-	-
H-2-Dd	102	109	8	DSHWLNCR	ann	63	43071.96	63	-	-	-	-
H-2-Dd	122	129	8	KLIGPQRF	ann	63	43051	63	-	-	-	-
H-2-Dd	134	141	8	QDYDKTIS	ann	63	43051.94	63	-	-	-	-
H-2-Dd	1	12	12	MKYLGLALISAV	ann	63	40551.96	63	-	-	-	-
H-2-Dd	65	76	12	KFSNVLMDYGVV	ann	63	40511.19	63	-	-	-	-
H-2-Dd	38	47	10	ISCLHHCKYQ	Consensus (ann/smm)	63.5	42818.27	68	207682.55	59	-	-
H-2-Dd	53	62	10	DVNYNIAQSE	Consensus (ann/smm)	63.5	43872.98	80	124566.14	47	-	-
H-2-Dd	116	126	11	RCVLTSKLIGP	ann	64	42430.88	64	-	-	-	-
H-2-Dd	76	89	14	VDKSKKRELKKVMH	ann	64	37140.85	64	-	-	-	-
H-2-Dd	51	59	9	FIDVNYNIA	Consensus (ann/comblib_sidney2008/smm)	64	41129.96	54	268089.62	71	0.01	64
H-2-Dd	18	30	13	CQAETPSQKCEEK	ann	64	39051.36	64	-	-	-	-
H-2-Dd	52	64	13	IDVNYNIAQSEIR	ann	64	38998.59	64	-	-	-	-
H-2-Dd	56	68	13	YNIAQSEIRKFSN	ann	64	38936.19	64	-	-	-	-
H-2-Dd	68	77	10	NVLMDYGVVD	Consensus (ann/smm)	64.5	43064.05	71	194267.43	58	-	-
H-2-Dd	74	83	10	GVVDKSKKRE	Consensus (ann/smm)	64.5	44403.54	87	102659.70	42	-	-
H-2-Dd	132	141	10	AIQDYDKTIS	Consensus (ann/smm)	64.5	39863.33	44	703720.17	85	-	-
H-2-Dd	75	88	14	VVDKSKKRELKKVM	ann	65	37445.47	65	-	-	-	-
H-2-Dd	77	90	14	DKSKKRELKKVMHE	ann	65	37487.22	65	-	-	-	-
H-2-Dd	9	17	9	ISAVFLIGA	Consensus (ann/comblib_sidney2008/smm)	65	43383.47	79	166448.54	65	0.01	60
H-2-Dd	85	93	9	KKVMHECAK	Consensus (ann/comblib_sidney2008/smm)	65	42295.66	65	431797.38	79	0.00184	33
H-2-Dd	55	67	13	NYNIAQSEIRKFS	ann	65	39187.21	65	-	-	-	-
H-2-Dd	3	10	8	YLGLALIS	ann	65	43219.49	65	-	-	-	-
H-2-Dd	54	61	8	VNYNIAQS	ann	65	43222.28	65	-	-	-	-
H-2-Dd	63	74	12	IRKFSNVLMDYG	ann	65	40828.02	65	-	-	-	-
H-2-Dd	107	118	12	NCRTSINYYRCV	ann	65	40766.22	65	-	-	-	-
H-2-Dd	11	20	10	AVFLIGACQA	Consensus (ann/smm)	65.5	44705.79	91	93411.43	40	-	-
H-2-Dd	69	77	9	VLMDYGVVD	Consensus (ann/comblib_sidney2008/smm)	66	42395.54	66	490094.69	82	0.00367	51
H-2-Dd	77	85	9	DKSKKRELK	Consensus (ann/comblib_sidney2008/smm)	66	42399.20	66	280724.30	72	0.00499	60
H-2-Dd	78	86	9	KSKKRELKK	Consensus (ann/comblib_sidney2008/smm)	66	38352.89	36	188920.90	66	0.01	66
H-2-Dd	81	88	8	KRELKKVM	ann	66	43280.80	66	-	-	-	-
H-2-Dd	96	103	8	KKEARKDS	ann	66	43264.39	66	-	-	-	-
H-2-Dd	22	33	12	TPSQKCEEKYKG	ann	66	40836.43	66	-	-	-	-
H-2-Dd	57	68	12	NIAQSEIRKFSN	ann	66	40955	66	-	-	-	-
H-2-Dd	113	122	10	NYYRCVLTSK	Consensus (ann/smm)	66.5	41720.68	58	404017.34	75	-	-
H-2-Dd	27	37	11	CEEKYKGNTDK	ann	67	42762.25	67	-	-	-	-
H-2-Dd	66	76	11	FSNVLMDYGVV	ann	67	42759.94	67	-	-	-	-
H-2-Dd	98	108	11	EARKDSHWLNC	ann	67	42710	67	-	-	-	-
H-2-Dd	78	91	14	KSKKRELKKVMHEC	ann	67	37824.58	67	-	-	-	-
H-2-Dd	13	21	9	FLIGACQAE	Consensus (ann/comblib_sidney2008/smm)	67	43488.74	80	202432.39	67	0.00445	56
H-2-Dd	79	87	9	SKKRELKKV	Consensus (ann/comblib_sidney2008/smm)	67	42459.81	67	104780.39	58	0.01	89
H-2-Dd	81	89	9	KRELKKVMH	Consensus (ann/comblib_sidney2008/smm)	67	42483.69	67	55498.34	47	0.01	81
H-2-Dd	11	18	8	AVFLIGAC	ann	67	43363.28	67	-	-	-	-
H-2-Dd	40	47	8	CLHHCKYQ	ann	67	43383.47	67	-	-	-	-
H-2-Dd	80	87	8	KKRELKKV	ann	67	43427.14	67	-	-	-	-
H-2-Dd	90	97	8	ECAKQVKK	ann	67	43375.47	67	-	-	-	-
H-2-Dd	33	44	12	GNTDKISCLHHC	ann	67	41057.93	67	-	-	-	-
H-2-Dd	12	21	10	VFLIGACQAE	Consensus (ann/smm)	67.5	44518.03	88	126008.55	47	-	-
H-2-Dd	16	25	10	GACQAETPSQ	Consensus (ann/smm)	67.5	43425.26	75	216970.16	60	-	-
H-2-Dd	64	73	10	RKFSNVLMDY	Consensus (ann/smm)	67.5	40035.79	46	898255.74	89	-	-
H-2-Dd	36	46	11	DKISCLHHCKY	ann	68	42793.73	68	-	-	-	-
H-2-Dd	37	47	11	KISCLHHCKYQ	ann	68	42814.57	68	-	-	-	-
H-2-Dd	107	117	11	NCRTSINYYRC	ann	68	42841.45	68	-	-	-	-
H-2-Dd	117	129	13	CVLTSKLIGPQRF	ann	68	39669.29	68	-	-	-	-
H-2-Dd	129	138	10	FDKAIQDYDK	Consensus (ann/smm)	68.0	44409.78	87	133782.71	49	-	-
H-2-Dd	30	37	8	KYKGNTDK	ann	68	43493.90	68	-	-	-	-
H-2-Dd	76	87	12	VDKSKKRELKKV	ann	68	41135.29	68	-	-	-	-
H-2-Dd	37	46	10	KISCLHHCKY	Consensus (ann/smm)	68.5	41390.68	55	597585.43	82	-	-
H-2-Dd	39	48	10	SCLHHCKYQY	Consensus (ann/smm)	68.5	40944.81	52	682967.44	85	-	-
H-2-Dd	95	104	10	VKKEARKDSH	Consensus (ann/smm)	68.5	42048.80	61	419179.47	76	-	-
H-2-Dd	72	82	11	DYGVVDKSKKR	ann	69	42929.12	69	-	-	-	-
H-2-Dd	47	55	9	QYYGFIDVN	Consensus (ann/comblib_sidney2008/smm)	69	40706.72	50	238935.13	69	0.02	91
H-2-Dd	123	131	9	LIGPQRFDK	Consensus (ann/comblib_sidney2008/smm)	69	43822.22	85	238935.13	69	0.00312	46
H-2-Dd	106	118	13	LNCRTSINYYRCV	ann	69	39767.27	69	-	-	-	-
H-2-Dd	18	27	10	CQAETPSQKC	Consensus (ann/smm)	69.0	44172.59	84	170372.70	54	-	-
H-2-Dd	37	44	8	KISCLHHC	ann	69	43511.80	69	-	-	-	-
H-2-Dd	103	110	8	SHWLNCRT	ann	69	43522.64	69	-	-	-	-
H-2-Dd	6	17	12	LALISAVFLIGA	ann	69	41269.48	69	-	-	-	-
H-2-Dd	64	75	12	RKFSNVLMDYGV	ann	69	41232.45	69	-	-	-	-
H-2-Dd	17	26	10	ACQAETPSQK	Consensus (ann/smm)	69.5	45041.30	94	116788.48	45	-	-
H-2-Dd	58	68	11	IAQSEIRKFSN	ann	70	43045.89	70	-	-	-	-
H-2-Dd	67	77	11	SNVLMDYGVVD	ann	70	43018.86	70	-	-	-	-
H-2-Dd	119	129	11	LTSKLIGPQRF	ann	70	43036.56	70	-	-	-	-
H-2-Dd	128	138	11	RFDKAIQDYDK	ann	70	43058.47	70	-	-	-	-
H-2-Dd	54	67	14	VNYNIAQSEIRKFS	ann	70	38296.52	70	-	-	-	-
H-2-Dd	55	68	14	NYNIAQSEIRKFSN	ann	70	38311.02	70	-	-	-	-
H-2-Dd	63	76	14	IRKFSNVLMDYGVV	ann	70	38316.82	70	-	-	-	-
H-2-Dd	12	20	9	VFLIGACQA	Consensus (ann/comblib_sidney2008/smm)	70	42943.07	73	254847.28	70	0.000904	21
H-2-Dd	14	22	9	LIGACQAET	Consensus (ann/comblib_sidney2008/smm)	70	42729.86	70	17958.91	24	0.01	75
H-2-Dd	75	83	9	VVDKSKKRE	Consensus (ann/comblib_sidney2008/smm)	70	44638.60	95	257205.35	70	0.01	66
H-2-Dd	62	74	13	EIRKFSNVLMDYG	ann	70	39953.59	70	-	-	-	-
H-2-Dd	65	74	10	KFSNVLMDYG	Consensus (ann/smm)	70.0	41699.49	58	601727.69	82	-	-
H-2-Dd	127	134	8	QRFDKAIQ	ann	70	43605.12	70	-	-	-	-
H-2-Dd	37	48	12	KISCLHHCKYQY	ann	70	41383.07	70	-	-	-	-
H-2-Dd	65	75	11	KFSNVLMDYGV	ann	71	43175.56	71	-	-	-	-
H-2-Dd	64	77	14	RKFSNVLMDYGVVD	ann	71	38541.76	71	-	-	-	-
H-2-Dd	72	80	9	DYGVVDKSK	Consensus (ann/comblib_sidney2008/smm)	71	44094.26	88	235114.82	69	0.01	71
H-2-Dd	100	109	10	RKDSHWLNCR	Consensus (ann/smm)	71.0	42373.07	64	473587.25	78	-	-
H-2-Dd	24	31	8	SQKCEEKY	ann	71	43641.47	71	-	-	-	-
H-2-Dd	130	137	8	DKAIQDYD	ann	71	43640.99	71	-	-	-	-
H-2-Dd	102	111	10	DSHWLNCRTS	Consensus (ann/smm)	71.5	42394.17	64	486855.41	79	-	-
H-2-Dd	126	135	10	PQRFDKAIQD	Consensus (ann/smm)	71.5	44814.29	92	150106.67	51	-	-
H-2-Dd	73	83	11	YGVVDKSKKRE	ann	72	43280.32	72	-	-	-	-
H-2-Dd	51	64	14	FIDVNYNIAQSEIR	ann	72	38653.70	72	-	-	-	-
H-2-Dd	19	27	9	QAETPSQKC	Consensus (ann/comblib_sidney2008/smm)	72	44029.90	87	201966.81	67	0.01	72
H-2-Dd	39	47	9	SCLHHCKYQ	Consensus (ann/comblib_sidney2008/smm)	72	42880.86	72	1322147.78	99	0.01	62
H-2-Dd	82	90	9	RELKKVMHE	Consensus (ann/comblib_sidney2008/smm)	72	40947.03	52	295992.02	72	0.01	78
H-2-Dd	89	97	9	HECAKQVKK	Consensus (ann/comblib_sidney2008/smm)	72	42688.74	70	278791.80	72	0.01	79
H-2-Dd	113	121	9	NYYRCVLTS	Consensus (ann/comblib_sidney2008/smm)	72	37425.24	32	1549815.50	100	0.01	72
H-2-Dd	127	135	9	QRFDKAIQD	Consensus (ann/comblib_sidney2008/smm)	72	42840.04	72	834218.85	93	0.0039	52
H-2-Dd	129	137	9	FDKAIQDYD	Consensus (ann/comblib_sidney2008/smm)	72	41422.02	56	534909.12	85	0.01	72
H-2-Dd	53	65	13	DVNYNIAQSEIRK	ann	72	40222.48	72	-	-	-	-
H-2-Dd	51	60	10	FIDVNYNIAQ	Consensus (ann/smm)	72.0	42762.25	68	428943.41	76	-	-
H-2-Dd	132	139	8	AIQDYDKT	ann	72	43728.89	72	-	-	-	-
H-2-Dd	101	111	11	KDSHWLNCRTS	ann	73	43332.33	73	-	-	-	-
H-2-Dd	116	129	14	RCVLTSKLIGPQRF	ann	73	38838.15	73	-	-	-	-
H-2-Dd	16	24	9	GACQAETPS	Consensus (ann/comblib_sidney2008/smm)	73	41116.17	54	615573.62	88	0.01	73
H-2-Dd	27	35	9	CEEKYKGNT	Consensus (ann/comblib_sidney2008/smm)	73	42962.58	73	18125.08	24	0.02	93
H-2-Dd	35	43	9	TDKISCLHH	Consensus (ann/comblib_sidney2008/smm)	73	42937.48	73	22145.22	28	0.01	88
H-2-Dd	37	45	9	KISCLHHCK	Consensus (ann/comblib_sidney2008/smm)	73	42958.39	73	460553.41	81	0.00386	52
H-2-Dd	131	139	9	KAIQDYDKT	Consensus (ann/comblib_sidney2008/smm)	73	42970.95	73	75210.76	53	0.01	87
H-2-Dd	17	29	13	ACQAETPSQKCEE	ann	73	40267.34	73	-	-	-	-
H-2-Dd	65	77	13	KFSNVLMDYGVVD	ann	73	40301.34	73	-	-	-	-
H-2-Dd	118	130	13	VLTSKLIGPQRFD	ann	73	40319.23	73	-	-	-	-
H-2-Dd	17	30	14	ACQAETPSQKCEEK	ann	74	38936.59	74	-	-	-	-
H-2-Dd	70	78	9	LMDYGVVDK	Consensus (ann/comblib_sidney2008/smm)	74	43306.54	78	326046.84	74	0.00264	42
H-2-Dd	50	62	13	GFIDVNYNIAQSE	ann	74	40393.45	74	-	-	-	-
H-2-Dd	114	126	13	YYRCVLTSKLIGP	ann	74	40373.79	74	-	-	-	-
H-2-Dd	92	101	10	AKQVKKEARK	Consensus (ann/smm)	74.0	44760.02	91	189845.37	57	-	-
H-2-Dd	104	111	8	HWLNCRTS	ann	74	43862.99	74	-	-	-	-
H-2-Dd	25	36	12	QKCEEKYKGNTD	ann	74	41850.01	74	-	-	-	-
H-2-Dd	54	65	12	VNYNIAQSEIRK	ann	74	41890.32	74	-	-	-	-
H-2-Dd	31	40	10	YKGNTDKISC	Consensus (ann/smm)	74.5	40555.50	49	5667610.55	100	-	-
H-2-Dd	89	98	10	HECAKQVKKE	Consensus (ann/smm)	74.5	44901.17	93	182137.76	56	-	-
H-2-Dd	94	104	11	QVKKEARKDSH	ann	75	43514.64	75	-	-	-	-
H-2-Dd	100	110	11	RKDSHWLNCRT	ann	75	43535.35	75	-	-	-	-
H-2-Dd	52	65	14	IDVNYNIAQSEIRK	ann	75	39143.57	75	-	-	-	-
H-2-Dd	54	62	9	VNYNIAQSE	Consensus (ann/comblib_sidney2008/smm)	75	43066.86	75	393803.89	78	0.000825	19
H-2-Dd	80	88	9	KKRELKKVM	Consensus (ann/comblib_sidney2008/smm)	75	43108.79	75	55883.04	47	0.01	88
H-2-Dd	10	19	10	SAVFLIGACQ	Consensus (ann/smm)	75.0	44271.15	85	266317.68	65	-	-
H-2-Dd	24	33	10	SQKCEEKYKG	Consensus (ann/smm)	75.5	45384.70	97	170372.70	54	-	-
H-2-Dd	87	96	10	VMHECAKQVK	Consensus (ann/smm)	75.5	44239.07	85	268781.89	66	-	-
H-2-Dd	76	86	11	VDKSKKRELKK	ann	76	43649.49	76	-	-	-	-
H-2-Dd	79	89	11	SKKRELKKVMH	ann	76	43590.95	76	-	-	-	-
H-2-Dd	29	37	9	EKYKGNTDK	Consensus (ann/comblib_sidney2008/smm)	76	42779.82	71	370919.79	76	0.02	96
H-2-Dd	63	75	13	IRKFSNVLMDYGV	ann	76	40788.73	76	-	-	-	-
H-2-Dd	122	131	10	KLIGPQRFDK	Consensus (ann/smm)	76.0	45172.59	96	180052.85	56	-	-
H-2-Dd	85	92	8	KKVMHECA	ann	76	44029.90	76	-	-	-	-
H-2-Dd	7	18	12	ALISAVFLIGAC	ann	76	42118.46	76	-	-	-	-
H-2-Dd	26	37	12	KCEEKYKGNTDK	ann	76	42095.68	76	-	-	-	-
H-2-Dd	115	126	12	YRCVLTSKLIGP	ann	76	42092.04	76	-	-	-	-
H-2-Dd	126	137	12	PQRFDKAIQDYD	ann	76	42152.65	76	-	-	-	-
H-2-Dd	85	95	11	KKVMHECAKQV	ann	77	43706.67	77	-	-	-	-
H-2-Dd	99	109	11	ARKDSHWLNCR	ann	77	43682.07	77	-	-	-	-
H-2-Dd	126	136	11	PQRFDKAIQDY	ann	77	43707.60	77	-	-	-	-
H-2-Dd	16	29	14	GACQAETPSQKCEE	ann	77	39340.59	77	-	-	-	-
H-2-Dd	31	39	9	YKGNTDKIS	Consensus (ann/comblib_sidney2008/smm)	77	41934.76	61	391994.52	77	0.02	96
H-2-Dd	133	141	9	IQDYDKTIS	Consensus (ann/comblib_sidney2008/smm)	77	41630.97	58	719912.97	90	0.01	77
H-2-Dd	22	34	13	TPSQKCEEKYKGN	ann	77	40849.23	77	-	-	-	-
H-2-Dd	75	87	13	VVDKSKKRELKKV	ann	77	40902.74	77	-	-	-	-
H-2-Dd	70	77	8	LMDYGVVD	ann	77	44057.05	77	-	-	-	-
H-2-Dd	74	85	12	GVVDKSKKRELK	ann	77	42269.57	77	-	-	-	-
H-2-Dd	91	100	10	CAKQVKKEAR	Consensus (ann/smm)	77.5	43900.04	81	393912.72	74	-	-
H-2-Dd	55	65	11	NYNIAQSEIRK	ann	78	43823.16	78	-	-	-	-
H-2-Dd	75	85	11	VVDKSKKRELK	ann	78	43775.30	78	-	-	-	-
H-2-Dd	103	111	9	SHWLNCRTS	Consensus (ann/comblib_sidney2008/smm)	78	42569.75	68	805897.86	93	0.01	78
H-2-Dd	33	45	13	GNTDKISCLHHCK	ann	78	41084.60	78	-	-	-	-
H-2-Dd	36	48	13	DKISCLHHCKYQY	ann	78	41011.75	78	-	-	-	-
H-2-Dd	58	67	10	IAQSEIRKFS	Consensus (ann/smm)	78.0	43328.11	74	597585.43	82	-	-
H-2-Dd	67	76	10	SNVLMDYGVV	Consensus (ann/smm)	78.0	41828.26	59	2277193.84	97	-	-
H-2-Dd	68	75	8	NVLMDYGV	ann	78	44161.11	78	-	-	-	-
H-2-Dd	36	47	12	DKISCLHHCKYQ	ann	78	42373.07	78	-	-	-	-
H-2-Dd	35	44	10	TDKISCLHHC	Consensus (ann/smm)	78.5	44417.94	87	327642.33	70	-	-
H-2-Dd	1	11	11	MKYLGLALISA	ann	79	43934.73	79	-	-	-	-
H-2-Dd	81	91	11	KRELKKVMHEC	ann	79	43876.29	79	-	-	-	-
H-2-Dd	82	92	11	RELKKVMHECA	ann	79	43959.45	79	-	-	-	-
H-2-Dd	117	130	14	CVLTSKLIGPQRFD	ann	79	39843.92	79	-	-	-	-
H-2-Dd	18	26	9	CQAETPSQK	Consensus (ann/comblib_sidney2008/smm)	79	43406	79	129503.05	62	0.02	95
H-2-Dd	95	103	9	VKKEARKDS	Consensus (ann/comblib_sidney2008/smm)	79	44726.61	96	429813.45	79	0.00303	45
H-2-Dd	119	127	9	LTSKLIGPQ	Consensus (ann/comblib_sidney2008/smm)	79	43371.27	79	1322147.78	99	0.01	66
H-2-Dd	6	18	13	LALISAVFLIGAC	ann	79	41144.66	79	-	-	-	-
H-2-Dd	84	91	8	LKKVMHEC	ann	79	44202.22	79	-	-	-	-
H-2-Dd	86	93	8	KVMHECAK	ann	79	44187.40	79	-	-	-	-
H-2-Dd	119	126	8	LTSKLIGP	ann	79	44167.80	79	-	-	-	-
H-2-Dd	131	138	8	KAIQDYDK	ann	79	44188.34	79	-	-	-	-
H-2-Dd	35	46	12	TDKISCLHHCKY	ann	79	42421.24	79	-	-	-	-
H-2-Dd	66	77	12	FSNVLMDYGVVD	ann	79	42438.21	79	-	-	-	-
H-2-Dd	116	127	12	RCVLTSKLIGPQ	ann	79	42483.23	79	-	-	-	-
H-2-Dd	101	110	10	KDSHWLNCRT	Consensus (ann/smm)	79.5	42731.71	67	1143931.45	92	-	-
H-2-Dd	8	18	11	LISAVFLIGAC	ann	80	44005.14	80	-	-	-	-
H-2-Dd	86	96	11	KVMHECAKQVK	ann	80	44009.91	80	-	-	-	-
H-2-Dd	120	130	11	TSKLIGPQRFD	ann	80	44049.44	80	-	-	-	-
H-2-Dd	62	75	14	EIRKFSNVLMDYGV	ann	80	39963.51	80	-	-	-	-
H-2-Dd	74	87	14	GVVDKSKKRELKKV	ann	80	39857.72	80	-	-	-	-
H-2-Dd	67	75	9	SNVLMDYGV	Consensus (ann/comblib_sidney2008/smm)	80	43783.83	84	119201.03	60	0.01	80
H-2-Dd	88	96	9	MHECAKQVK	Consensus (ann/comblib_sidney2008/smm)	80	43821.74	85	438813.52	80	0.00221	37
H-2-Dd	13	22	10	FLIGACQAET	Consensus (ann/smm)	80.0	44378.09	86	398474.01	74	-	-
H-2-Dd	25	34	10	QKCEEKYKGN	Consensus (ann/smm)	80.0	45230.28	96	251999.69	64	-	-
H-2-Dd	70	79	10	LMDYGVVDKS	Consensus (ann/smm)	80.0	44815.74	92	292684.69	68	-	-
H-2-Dd	79	88	10	SKKRELKKVM	Consensus (ann/smm)	80.0	42451.07	65	1564588.02	95	-	-
H-2-Dd	18	25	8	CQAETPSQ	ann	80	44295.57	80	-	-	-	-
H-2-Dd	65	72	8	KFSNVLMD	ann	80	44273.06	80	-	-	-	-
H-2-Dd	67	74	8	SNVLMDYG	ann	80	44242.89	80	-	-	-	-
H-2-Dd	120	127	8	TSKLIGPQ	ann	80	44274	80	-	-	-	-
H-2-Dd	100	111	12	RKDSHWLNCRTS	ann	80	42554.08	80	-	-	-	-
H-2-Dd	127	138	12	QRFDKAIQDYDK	ann	80	42585.41	80	-	-	-	-
H-2-Dd	33	46	14	GNTDKISCLHHCKY	ann	81	40147.28	81	-	-	-	-
H-2-Dd	20	28	9	AETPSQKCE	Consensus (ann/comblib_sidney2008/smm)	81	43534.88	81	327551.81	74	0.01	86
H-2-Dd	36	44	9	DKISCLHHC	Consensus (ann/comblib_sidney2008/smm)	81	43523.11	81	113052.46	59	0.02	97
H-2-Dd	57	65	9	NIAQSEIRK	Consensus (ann/comblib_sidney2008/smm)	81	43554.20	81	134672.83	62	0.02	92
H-2-Dd	93	101	9	KQVKKEARK	Consensus (ann/comblib_sidney2008/smm)	81	42852.09	72	466960.34	81	0.01	87
H-2-Dd	88	95	8	MHECAKQV	ann	81	44301.79	81	-	-	-	-
H-2-Dd	98	109	12	EARKDSHWLNCR	ann	81	42662.89	81	-	-	-	-
H-2-Dd	65	78	14	KFSNVLMDYGVVDK	ann	82	40269.10	82	-	-	-	-
H-2-Dd	24	32	9	SQKCEEKYK	Consensus (ann/comblib_sidney2008/smm)	82	43596.15	82	454234.38	81	0.02	96
H-2-Dd	36	45	10	DKISCLHHCK	Consensus (ann/smm)	82.0	44756.12	91	380539.73	73	-	-
H-2-Dd	89	96	8	HECAKQVK	ann	82	44370.88	82	-	-	-	-
H-2-Dd	67	78	12	SNVLMDYGVVDK	ann	82	42840.04	82	-	-	-	-
H-2-Dd	71	82	12	MDYGVVDKSKKR	ann	82	42845.62	82	-	-	-	-
H-2-Dd	19	28	10	QAETPSQKCE	Consensus (ann/smm)	82.5	45038.37	94	335274.10	71	-	-
H-2-Dd	114	127	14	YYRCVLTSKLIGPQ	ann	83	40434.55	83	-	-	-	-
H-2-Dd	118	131	14	VLTSKLIGPQRFDK	ann	83	40379.47	83	-	-	-	-
H-2-Dd	90	98	9	ECAKQVKKE	Consensus (ann/comblib_sidney2008/smm)	83	43692.95	83	137809.77	62	0.02	97
H-2-Dd	117	125	9	CVLTSKLIG	Consensus (ann/comblib_sidney2008/smm)	83	43670.75	83	98238.11	57	0.02	91
H-2-Dd	24	36	13	SQKCEEKYKGNTD	ann	83	41762.25	83	-	-	-	-
H-2-Dd	34	46	13	NTDKISCLHHCKY	ann	83	41792.07	83	-	-	-	-
H-2-Dd	119	128	10	LTSKLIGPQR	Consensus (ann/smm)	83.0	44990.15	94	348658.29	72	-	-
H-2-Dd	10	17	8	SAVFLIGA	ann	83	44479.52	83	-	-	-	-
H-2-Dd	76	83	8	VDKSKKRE	ann	83	44427.57	83	-	-	-	-
H-2-Dd	93	104	12	KQVKKEARKDSH	ann	83	42903.13	83	-	-	-	-
H-2-Dd	128	139	12	RFDKAIQDYDKT	ann	83	42951.44	83	-	-	-	-
H-2-Dd	26	35	10	KCEEKYKGNT	Consensus (ann/smm)	83.5	44090.45	83	650728.76	84	-	-
H-2-Dd	72	81	10	DYGVVDKSKK	Consensus (ann/smm)	83.5	43055.66	71	1889731.05	96	-	-
H-2-Dd	68	78	11	NVLMDYGVVDK	ann	84	44416.51	84	-	-	-	-
H-2-Dd	130	138	9	DKAIQDYDK	Consensus (ann/comblib_sidney2008/smm)	84	43734.11	84	123390.01	61	0.01	84
H-2-Dd	25	37	13	QKCEEKYKGNTDK	ann	84	41922.05	84	-	-	-	-
H-2-Dd	74	86	13	GVVDKSKKRELKK	ann	84	41900.75	84	-	-	-	-
H-2-Dd	85	94	10	KKVMHECAKQ	Consensus (ann/smm)	84.0	44633.30	90	473587.25	78	-	-
H-2-Dd	26	33	8	KCEEKYKG	ann	84	44530.55	84	-	-	-	-
H-2-Dd	72	83	12	DYGVVDKSKKRE	ann	84	43044.95	84	-	-	-	-
H-2-Dd	9	19	11	ISAVFLIGACQ	ann	85	44480.95	85	-	-	-	-
H-2-Dd	22	35	14	TPSQKCEEKYKGNT	ann	85	40865.14	85	-	-	-	-
H-2-Dd	35	48	14	TDKISCLHHCKYQY	ann	85	40833.32	85	-	-	-	-
H-2-Dd	91	99	9	CAKQVKKEA	Consensus (ann/comblib_sidney2008/smm)	85	43861.10	85	697075.79	90	0.01	79
H-2-Dd	35	47	13	TDKISCLHHCKYQ	ann	85	42108.90	85	-	-	-	-
H-2-Dd	84	93	10	LKKVMHECAK	Consensus (ann/smm)	85.0	44557.06	89	536290.37	81	-	-
H-2-Dd	14	21	8	LIGACQAE	ann	85	44602.40	85	-	-	-	-
H-2-Dd	55	62	8	NYNIAQSE	ann	85	44592.28	85	-	-	-	-
H-2-Dd	79	90	12	SKKRELKKVMHE	ann	85	43226.96	85	-	-	-	-
H-2-Dd	99	110	12	ARKDSHWLNCRT	ann	85	43175.56	85	-	-	-	-
H-2-Dd	119	130	12	LTSKLIGPQRFD	ann	85	43140.99	85	-	-	-	-
H-2-Dd	66	75	10	FSNVLMDYGV	Consensus (ann/smm)	85.5	43275.16	73	2531628.64	98	-	-
H-2-Dd	51	61	11	FIDVNYNIAQS	ann	86	44537.79	86	-	-	-	-
H-2-Dd	90	100	11	ECAKQVKKEAR	ann	86	44570.08	86	-	-	-	-
H-2-Dd	7	19	13	ALISAVFLIGACQ	ann	86	42160.43	86	-	-	-	-
H-2-Dd	99	111	13	ARKDSHWLNCRTS	ann	86	42247.63	86	-	-	-	-
H-2-Dd	115	127	13	YRCVLTSKLIGPQ	ann	86	42160.43	86	-	-	-	-
H-2-Dd	80	89	10	KKRELKKVMH	Consensus (ann/smm)	86.0	44073.76	83	938425.93	89	-	-
H-2-Dd	12	19	8	VFLIGACQ	ann	86	44620.76	86	-	-	-	-
H-2-Dd	27	34	8	CEEKYKGN	ann	86	44620.27	86	-	-	-	-
H-2-Dd	38	45	8	ISCLHHCK	ann	86	44618.34	86	-	-	-	-
H-2-Dd	83	90	8	ELKKVMHE	ann	86	44635.72	86	-	-	-	-
H-2-Dd	75	86	12	VVDKSKKRELKK	ann	86	43281.25	86	-	-	-	-
H-2-Dd	34	44	11	NTDKISCLHHC	ann	87	44624.61	87	-	-	-	-
H-2-Dd	6	19	14	LALISAVFLIGACQ	ann	87	41184.75	87	-	-	-	-
H-2-Dd	11	19	9	AVFLIGACQ	Consensus (ann/comblib_sidney2008/smm)	87	44048.02	87	1138360.98	98	0.00472	58
H-2-Dd	66	78	13	FSNVLMDYGVVDK	ann	87	42341	87	-	-	-	-
H-2-Dd	126	138	13	PQRFDKAIQDYDK	ann	87	42371.70	87	-	-	-	-
H-2-Dd	2	11	10	KYLGLALISA	Consensus (ann/smm)	87.0	43764.86	79	1557399.39	95	-	-
H-2-Dd	13	20	8	FLIGACQA	ann	87	44728.54	87	-	-	-	-
H-2-Dd	71	78	8	MDYGVVDK	ann	87	44693.21	87	-	-	-	-
H-2-Dd	85	96	12	KKVMHECAKQVK	ann	87	43442.18	87	-	-	-	-
H-2-Dd	52	62	11	IDVNYNIAQSE	ann	88	44770.18	88	-	-	-	-
H-2-Dd	79	91	13	SKKRELKKVMHEC	ann	88	42510.82	88	-	-	-	-
H-2-Dd	98	110	13	EARKDSHWLNCRT	ann	88	42489.66	88	-	-	-	-
H-2-Dd	116	128	13	RCVLTSKLIGPQR	ann	88	42479.09	88	-	-	-	-
H-2-Dd	127	139	13	QRFDKAIQDYDKT	ann	88	42568.36	88	-	-	-	-
H-2-Dd	20	27	8	AETPSQKC	ann	88	44801.20	88	-	-	-	-
H-2-Dd	84	95	12	LKKVMHECAKQV	ann	88	43581.54	88	-	-	-	-
H-2-Dd	83	92	10	ELKKVMHECA	Consensus (ann/smm)	88.5	44075.66	83	1417098.37	94	-	-
H-2-Dd	94	103	10	QVKKEARKDS	Consensus (ann/smm)	88.5	45620.52	99	459621.14	78	-	-
H-2-Dd	16	26	11	GACQAETPSQK	ann	89	44829.32	89	-	-	-	-
H-2-Dd	71	81	11	MDYGVVDKSKK	ann	89	44808.46	89	-	-	-	-
H-2-Dd	80	90	11	KKRELKKVMHE	ann	89	44832.21	89	-	-	-	-
H-2-Dd	117	127	11	CVLTSKLIGPQ	ann	89	44843.87	89	-	-	-	-
H-2-Dd	23	36	14	PSQKCEEKYKGNTD	ann	89	41472.70	89	-	-	-	-
H-2-Dd	34	47	14	NTDKISCLHHCKYQ	ann	89	41476.29	89	-	-	-	-
H-2-Dd	84	92	9	LKKVMHECA	Consensus (ann/comblib_sidney2008/smm)	89	44148.69	89	679641.67	89	0.00394	53
H-2-Dd	70	82	13	LMDYGVVDKSKKR	ann	89	42779.82	89	-	-	-	-
H-2-Dd	92	104	13	AKQVKKEARKDSH	ann	89	42726.17	89	-	-	-	-
H-2-Dd	87	94	8	VMHECAKQ	ann	89	44841.93	89	-	-	-	-
H-2-Dd	80	91	12	KKRELKKVMHEC	ann	89	43764.41	89	-	-	-	-
H-2-Dd	81	92	12	KRELKKVMHECA	ann	89	43759.67	89	-	-	-	-
H-2-Dd	86	97	12	KVMHECAKQVKK	ann	89	43680.18	89	-	-	-	-
H-2-Dd	90	99	10	ECAKQVKKEA	Consensus (ann/smm)	89.5	44714.03	91	824897.52	88	-	-
H-2-Dd	129	139	11	FDKAIQDYDKT	ann	90	44913.79	90	-	-	-	-
H-2-Dd	98	111	14	EARKDSHWLNCRTS	ann	90	41691.37	90	-	-	-	-
H-2-Dd	71	79	9	MDYGVVDKS	Consensus (ann/comblib_sidney2008/smm)	90	44247.20	90	1549815.50	100	0.01	73
H-2-Dd	67	79	13	SNVLMDYGVVDKS	ann	90	42817.33	90	-	-	-	-
H-2-Dd	72	79	8	DYGVVDKS	ann	90	44894.36	90	-	-	-	-
H-2-Dd	75	82	8	VVDKSKKR	ann	90	44885.62	90	-	-	-	-
H-2-Dd	92	99	8	AKQVKKEA	ann	90	44946.86	90	-	-	-	-
H-2-Dd	115	122	8	YRCVLTSK	ann	90	44906	90	-	-	-	-
H-2-Dd	123	130	8	LIGPQRFD	ann	90	44927.88	90	-	-	-	-
H-2-Dd	82	93	12	RELKKVMHECAK	ann	90	43922.35	90	-	-	-	-
H-2-Dd	10	20	11	SAVFLIGACQA	ann	91	45066.15	91	-	-	-	-
H-2-Dd	23	33	11	PSQKCEEKYKG	ann	91	45051.53	91	-	-	-	-
H-2-Dd	87	97	11	VMHECAKQVKK	ann	91	45057.37	91	-	-	-	-
H-2-Dd	118	128	11	VLTSKLIGPQR	ann	91	44993.55	91	-	-	-	-
H-2-Dd	24	37	14	SQKCEEKYKGNTDK	ann	91	41838.67	91	-	-	-	-
H-2-Dd	71	83	13	MDYGVVDKSKKRE	ann	91	42963.05	91	-	-	-	-
H-2-Dd	130	139	10	DKAIQDYDKT	Consensus (ann/smm)	91.0	44083.77	83	3291546.54	99	-	-
H-2-Dd	25	32	8	QKCEEKYK	ann	91	44971.18	91	-	-	-	-
H-2-Dd	16	27	12	GACQAETPSQKC	ann	91	44042.76	91	-	-	-	-
H-2-Dd	120	131	12	TSKLIGPQRFDK	ann	91	44036.57	91	-	-	-	-
H-2-Dd	17	27	11	ACQAETPSQKC	ann	92	45111.51	92	-	-	-	-
H-2-Dd	25	35	11	QKCEEKYKGNT	ann	92	45138.87	92	-	-	-	-
H-2-Dd	7	20	14	ALISAVFLIGACQA	ann	92	42177.29	92	-	-	-	-
H-2-Dd	115	128	14	YRCVLTSKLIGPQR	ann	92	42186.43	92	-	-	-	-
H-2-Dd	17	25	9	ACQAETPSQ	Consensus (ann/comblib_sidney2008/smm)	92	44441.52	92	1143615.41	98	0.00148	29
H-2-Dd	85	97	13	KKVMHECAKQVKK	ann	92	43227.91	92	-	-	-	-
H-2-Dd	119	131	13	LTSKLIGPQRFDK	ann	92	43153.12	92	-	-	-	-
H-2-Dd	8	17	10	LISAVFLIGA	Consensus (ann/smm)	92.0	44119.55	84	7135098.94	100	-	-
H-2-Dd	17	24	8	ACQAETPS	ann	92	45038.37	92	-	-	-	-
H-2-Dd	94	101	8	QVKKEARK	ann	92	45082.75	92	-	-	-	-
H-2-Dd	8	19	12	LISAVFLIGACQ	ann	92	44080.89	92	-	-	-	-
H-2-Dd	12	22	11	VFLIGACQAET	ann	93	45234.68	93	-	-	-	-
H-2-Dd	83	93	11	ELKKVMHECAK	ann	93	45226.37	93	-	-	-	-
H-2-Dd	91	101	11	CAKQVKKEARK	ann	93	45221.96	93	-	-	-	-
H-2-Dd	66	79	14	FSNVLMDYGVVDKS	ann	93	42311.21	93	-	-	-	-
H-2-Dd	91	104	14	CAKQVKKEARKDSH	ann	93	42426.74	93	-	-	-	-
H-2-Dd	126	139	14	PQRFDKAIQDYDKT	ann	93	42375.82	93	-	-	-	-
H-2-Dd	83	95	13	ELKKVMHECAKQV	ann	93	43389.09	93	-	-	-	-
H-2-Dd	84	96	13	LKKVMHECAKQVK	ann	93	43316.85	93	-	-	-	-
H-2-Dd	91	98	8	CAKQVKKE	ann	93	45132.52	93	-	-	-	-
H-2-Dd	9	20	12	ISAVFLIGACQA	ann	93	44341.61	93	-	-	-	-
H-2-Dd	51	62	12	FIDVNYNIAQSE	ann	93	44323.86	93	-	-	-	-
H-2-Dd	89	100	12	HECAKQVKKEAR	ann	93	44362.72	93	-	-	-	-
H-2-Dd	18	28	11	CQAETPSQKCE	ann	94	45284.16	94	-	-	-	-
H-2-Dd	79	92	14	SKKRELKKVMHECA	ann	94	42491.50	94	-	-	-	-
H-2-Dd	82	95	14	RELKKVMHECAKQV	ann	94	42642.57	94	-	-	-	-
H-2-Dd	126	134	9	PQRFDKAIQ	Consensus (ann/comblib_sidney2008/smm)	94	43822.22	85	1242453.09	99	0.02	94
H-2-Dd	58	65	8	IAQSEIRK	ann	94	45212.20	94	-	-	-	-
H-2-Dd	34	45	12	NTDKISCLHHCK	ann	94	44533.94	94	-	-	-	-
H-2-Dd	68	79	12	NVLMDYGVVDKS	ann	94	44392.03	94	-	-	-	-
H-2-Dd	35	45	11	TDKISCLHHCK	ann	95	45441.70	95	-	-	-	-
H-2-Dd	67	80	14	SNVLMDYGVVDKSK	ann	95	42810.38	95	-	-	-	-
H-2-Dd	69	82	14	VLMDYGVVDKSKKR	ann	95	42726.64	95	-	-	-	-
H-2-Dd	70	83	14	LMDYGVVDKSKKRE	ann	95	42900.34	95	-	-	-	-
H-2-Dd	80	92	13	KKRELKKVMHECA	ann	95	43683.51	95	-	-	-	-
H-2-Dd	81	93	13	KRELKKVMHECAK	ann	95	43729.85	95	-	-	-	-
H-2-Dd	86	98	13	KVMHECAKQVKKE	ann	95	43751.14	95	-	-	-	-
H-2-Dd	121	130	10	SKLIGPQRFD	Consensus (ann/smm)	95.0	45503.19	98	1154516.12	92	-	-
H-2-Dd	36	43	8	DKISCLHH	ann	95	45279.25	95	-	-	-	-
H-2-Dd	70	81	12	LMDYGVVDKSKK	ann	95	44675.35	95	-	-	-	-
H-2-Dd	90	101	12	ECAKQVKKEARK	ann	95	44622.68	95	-	-	-	-
H-2-Dd	11	21	11	AVFLIGACQAE	ann	96	45512.55	96	-	-	-	-
H-2-Dd	69	79	11	VLMDYGVVDKS	ann	96	45517.98	96	-	-	-	-
H-2-Dd	89	99	11	HECAKQVKKEA	ann	96	45496.79	96	-	-	-	-
H-2-Dd	83	96	14	ELKKVMHECAKQVK	ann	96	43134.93	96	-	-	-	-
H-2-Dd	84	97	14	LKKVMHECAKQVKK	ann	96	43110.68	96	-	-	-	-
H-2-Dd	25	33	9	QKCEEKYKG	Consensus (ann/comblib_sidney2008/smm)	96	44847.74	96	102867.93	58	0.03	97
H-2-Dd	94	102	9	QVKKEARKD	Consensus (ann/comblib_sidney2008/smm)	96	44556.11	94	1268469.41	99	0.02	96
H-2-Dd	8	20	13	LISAVFLIGACQA	ann	96	43977.99	96	-	-	-	-
H-2-Dd	16	28	13	GACQAETPSQKCE	ann	96	43980.86	96	-	-	-	-
H-2-Dd	82	94	13	RELKKVMHECAKQ	ann	96	43987.52	96	-	-	-	-
H-2-Dd	71	80	10	MDYGVVDKSK	Consensus (ann/smm)	96.0	45382.74	97	1715536.65	95	-	-
H-2-Dd	10	21	12	SAVFLIGACQAE	ann	96	44832.21	96	-	-	-	-
H-2-Dd	117	128	12	CVLTSKLIGPQR	ann	96	44794.41	96	-	-	-	-
H-2-Dd	84	94	11	LKKVMHECAKQ	ann	97	45587.96	97	-	-	-	-
H-2-Dd	68	81	14	NVLMDYGVVDKSKK	ann	97	43539.11	97	-	-	-	-
H-2-Dd	85	98	14	KKVMHECAKQVKKE	ann	97	43315.45	97	-	-	-	-
H-2-Dd	122	130	9	KLIGPQRFD	Consensus (ann/comblib_sidney2008/smm)	97	44903.11	97	1319106.92	99	0.02	94
H-2-Dd	9	21	13	ISAVFLIGACQAE	ann	97	44252.94	97	-	-	-	-
H-2-Dd	68	80	13	NVLMDYGVVDKSK	ann	97	44385.76	97	-	-	-	-
H-2-Dd	88	100	13	MHECAKQVKKEAR	ann	97	44246.23	97	-	-	-	-
H-2-Dd	89	101	13	HECAKQVKKEARK	ann	97	44411.70	97	-	-	-	-
H-2-Dd	95	102	8	VKKEARKD	ann	97	45479.57	97	-	-	-	-
H-2-Dd	17	28	12	ACQAETPSQKCE	ann	97	44995.49	97	-	-	-	-
H-2-Dd	23	34	12	PSQKCEEKYKGN	ann	97	44988.70	97	-	-	-	-
H-2-Dd	70	80	11	LMDYGVVDKSK	ann	98	45770.34	98	-	-	-	-
H-2-Dd	88	98	11	MHECAKQVKKE	ann	98	45743.10	98	-	-	-	-
H-2-Dd	92	102	11	AKQVKKEARKD	ann	98	45810.97	98	-	-	-	-
H-2-Dd	80	93	14	KKRELKKVMHECAK	ann	98	43658.92	98	-	-	-	-
H-2-Dd	81	94	14	KRELKKVMHECAKQ	ann	98	43794.70	98	-	-	-	-
H-2-Dd	86	99	14	KVMHECAKQVKKEA	ann	98	43696.27	98	-	-	-	-
H-2-Dd	59	67	9	AQSEIRKFS	Consensus (ann/comblib_sidney2008/smm)	98	45043.25	98	1143615.41	98	0.01	76
H-2-Dd	10	22	13	SAVFLIGACQAET	ann	98	44580.20	98	-	-	-	-
H-2-Dd	23	35	13	PSQKCEEKYKGNT	ann	98	44531.04	98	-	-	-	-
H-2-Dd	69	81	13	VLMDYGVVDKSKK	ann	98	44468.93	98	-	-	-	-
H-2-Dd	90	102	13	ECAKQVKKEARKD	ann	98	44614.95	98	-	-	-	-
H-2-Dd	11	22	12	AVFLIGACQAET	ann	98	45107.61	98	-	-	-	-
H-2-Dd	24	35	12	SQKCEEKYKGNT	ann	98	45070.04	98	-	-	-	-
H-2-Dd	87	98	12	VMHECAKQVKKE	ann	98	45113.95	98	-	-	-	-
H-2-Dd	24	34	11	SQKCEEKYKGN	ann	99	45934.04	99	-	-	-	-
H-2-Dd	93	103	11	KQVKKEARKDS	ann	99	45866.02	99	-	-	-	-
H-2-Dd	121	131	11	SKLIGPQRFDK	ann	99	45879.42	99	-	-	-	-
H-2-Dd	8	21	14	LISAVFLIGACQAE	ann	99	43921.42	99	-	-	-	-
H-2-Dd	9	22	14	ISAVFLIGACQAET	ann	99	44015.13	99	-	-	-	-
H-2-Dd	87	100	14	VMHECAKQVKKEAR	ann	99	44045.15	99	-	-	-	-
H-2-Dd	88	101	14	MHECAKQVKKEARK	ann	99	44300.85	99	-	-	-	-
H-2-Dd	2	10	9	KYLGLALIS	Consensus (ann/comblib_sidney2008/smm)	99	42122.11	63	1397268.92	100	0.04	99
H-2-Dd	86	94	9	KVMHECAKQ	Consensus (ann/comblib_sidney2008/smm)	99	43797.56	84	1750975.22	100	0.03	99
H-2-Dd	87	99	13	VMHECAKQVKKEA	ann	99	44928.86	99	-	-	-	-
H-2-Dd	19	26	8	QAETPSQK	ann	99	45618.07	99	-	-	-	-
H-2-Dd	83	94	12	ELKKVMHECAKQ	ann	99	45207.30	99	-	-	-	-
H-2-Dd	88	99	12	MHECAKQVKKEA	ann	99	45348.39	99	-	-	-	-
H-2-Dd	91	102	12	CAKQVKKEARKD	ann	99	45199.46	99	-	-	-	-
H-2-Dd	89	102	14	HECAKQVKKEARKD	ann	100	44429.49	100	-	-	-	-
H-2-Dd	90	103	14	ECAKQVKKEARKDS	ann	100	44560.45	100	-	-	-	-
H-2-Dd	91	103	13	CAKQVKKEARKDS	ann	100	45119.34	100	-	-	-	-
H-2-Dd	121	128	8	SKLIGPQR	ann	100	45877.94	100	-	-	-	-
H-2-Dd	69	80	12	VLMDYGVVDKSK	ann	100	45440.23	100	-	-	-	-
H-2-Dd	92	103	12	AKQVKKEARKDS	ann	100	45680.78	100	-	-	-	-
Allele	Start	End	Length	Peptide	Method used	Percentile rank	ANN IC50 (nM)	ANN rank	SMM IC50 (nM)	SMM rank	Combib_Sidney2008 score	Combib_Sidney2008 rank
H-2-Kd	113	124	12	NYYRCVLTSKLI	ann	0.1	89.43	0.1	-	-	-	-	Predicted as good binders
H-2-Kd	1	13	13	MKYLGLALISAVF	ann	0.1	232.22	0.1	-	-	-	-
H-2-Kd	2	14	13	KYLGLALISAVFL	ann	0.1	256.32	0.1	-	-	-	-
H-2-Kd	51	63	13	FIDVNYNIAQSEI	ann	0.1	285.52	0.1	-	-	-	-
H-2-Kd	100	112	13	RKDSHWLNCRTSI	ann	0.1	385.20	0.1	-	-	-	-
H-2-Kd	111	123	13	SINYYRCVLTSKL	ann	0.1	238	0.1	-	-	-	-
H-2-Kd	112	124	13	INYYRCVLTSKLI	ann	0.1	95.59	0.1	-	-	-	-
H-2-Kd	113	125	13	NYYRCVLTSKLIG	ann	0.1	182.45	0.1	-	-	-	-
H-2-Kd	114	126	13	YYRCVLTSKLIGP	ann	0.1	210.01	0.1	-	-	-	-
H-2-Kd	1	14	14	MKYLGLALISAVFL	ann	0.1	306.95	0.1	-	-	-	-
H-2-Kd	2	15	14	KYLGLALISAVFLI	ann	0.1	220.23	0.1	-	-	-	-
H-2-Kd	45	58	14	KYQYYGFIDVNYNI	ann	0.1	289.75	0.1	-	-	-	-
H-2-Kd	50	63	14	GFIDVNYNIAQSEI	ann	0.1	345.33	0.1	-	-	-	-
H-2-Kd	99	112	14	ARKDSHWLNCRTSI	ann	0.1	391.07	0.1	-	-	-	-
H-2-Kd	110	123	14	TSINYYRCVLTSKL	ann	0.1	242.38	0.1	-	-	-	-
H-2-Kd	111	124	14	SINYYRCVLTSKLI	ann	0.1	98.06	0.1	-	-	-	-
H-2-Kd	112	125	14	INYYRCVLTSKLIG	ann	0.1	196.03	0.1	-	-	-	-
H-2-Kd	113	126	14	NYYRCVLTSKLIGP	ann	0.1	240.23	0.1	-	-	-	-
H-2-Kd	114	127	14	YYRCVLTSKLIGPQ	ann	0.1	236.88	0.1	-	-	-	-
H-2-Kd	113	122	10	NYYRCVLTSK	Consensus (ann/smm)	0.15	1337.49	0.1	511.05	0.2	-	-
H-2-Kd	55	63	9	NYNIAQSEI	Consensus (ann/comblib_sidney2008/smm)	0.2	54.91	0.1	35.42	0.2	1.51e-05	0.5
H-2-Kd	1	12	12	MKYLGLALISAV	ann	0.2	110.62	0.2	-	-	-	-
H-2-Kd	114	125	12	YYRCVLTSKLIG	ann	0.2	160.12	0.2	-	-	-	-
H-2-Kd	46	58	13	YQYYGFIDVNYNI	ann	0.2	744.29	0.2	-	-	-	-
H-2-Kd	101	113	13	KDSHWLNCRTSIN	ann	0.2	769.28	0.2	-	-	-	-
H-2-Kd	103	115	13	SHWLNCRTSINYY	ann	0.2	876.06	0.2	-	-	-	-
H-2-Kd	51	64	14	FIDVNYNIAQSEIR	ann	0.2	649.49	0.2	-	-	-	-
H-2-Kd	2	13	12	KYLGLALISAVF	ann	0.3	194.21	0.3	-	-	-	-
H-2-Kd	101	112	12	KDSHWLNCRTSI	ann	0.3	375.59	0.3	-	-	-	-
H-2-Kd	112	123	12	INYYRCVLTSKL	ann	0.3	229.63	0.3	-	-	-	-
H-2-Kd	102	114	13	DSHWLNCRTSINY	ann	0.3	917.75	0.3	-	-	-	-
H-2-Kd	103	112	10	SHWLNCRTSI	Consensus (ann/smm)	0.3	307.56	0.1	684.64	0.5	-	-
H-2-Kd	100	113	14	RKDSHWLNCRTSIN	ann	0.3	787.84	0.3	-	-	-	-
H-2-Kd	101	114	14	KDSHWLNCRTSINY	ann	0.3	978.24	0.3	-	-	-	-
H-2-Kd	102	115	14	DSHWLNCRTSINYY	ann	0.3	1020.52	0.3	-	-	-	-
H-2-Kd	103	116	14	SHWLNCRTSINYYR	ann	0.3	934.03	0.3	-	-	-	-
H-2-Kd	2	9	8	KYLGLALI	Consensus (ann/smm)	0.4	542.62	0.1	976.02	0.7	-	-
H-2-Kd	47	58	12	QYYGFIDVNYNI	ann	0.4	671.59	0.4	-	-	-	-
H-2-Kd	52	63	12	IDVNYNIAQSEI	ann	0.4	734.99	0.4	-	-	-	-
H-2-Kd	102	113	12	DSHWLNCRTSIN	ann	0.4	720.30	0.4	-	-	-	-
H-2-Kd	103	114	12	SHWLNCRTSINY	ann	0.4	786.31	0.4	-	-	-	-
H-2-Kd	2	11	10	KYLGLALISA	Consensus (ann/smm)	0.45	4864.12	0.7	498.26	0.2	-	-
H-2-Kd	104	112	9	HWLNCRTSI	Consensus (ann/comblib_sidney2008/smm)	0.5	387.22	0.5	1242.40	3.5	4.4e-06	0.2
H-2-Kd	114	122	9	YYRCVLTSK	Consensus (ann/comblib_sidney2008/smm)	0.5	227.09	0.5	122.53	0.4	3.15e-05	1.2
H-2-Kd	30	37	8	KYKGNTDK	Consensus (ann/smm)	0.65	3915.14	0.6	945.06	0.7	-	-
H-2-Kd	110	122	13	TSINYYRCVLTSK	ann	0.7	1404.25	0.7	-	-	-	-
H-2-Kd	45	54	10	KYQYYGFIDV	Consensus (ann/smm)	0.75	5559.15	0.7	894.25	0.8	-	-
H-2-Kd	114	121	8	YYRCVLTS	Consensus (ann/smm)	0.8	2643.13	0.5	1200.77	1.1	-	-
H-2-Kd	4	12	9	LGLALISAV	Consensus (ann/comblib_sidney2008/smm)	0.8	6164.30	0.8	1186.48	3.3	4.16e-06	0.2
H-2-Kd	47	59	13	QYYGFIDVNYNIA	ann	0.8	1451.32	0.8	-	-	-	-
H-2-Kd	109	122	14	RTSINYYRCVLTSK	ann	0.8	1443.85	0.8	-	-	-	-
H-2-Kd	46	59	14	YQYYGFIDVNYNIA	ann	0.9	1598.54	0.9	-	-	-	-
H-2-Kd	30	38	9	KYKGNTDKI	Consensus (ann/comblib_sidney2008/smm)	1	831.34	0.5	349.35	1	0.000354	9.9
H-2-Kd	47	60	14	QYYGFIDVNYNIAQ	ann	1	1907.50	1	-	-	-	-
H-2-Kd	48	61	14	YYGFIDVNYNIAQS	ann	1	2030.07	1	-	-	-	-
H-2-Kd	52	65	14	IDVNYNIAQSEIRK	ann	1	2175.30	1	-	-	-	-
H-2-Kd	53	66	14	DVNYNIAQSEIRKF	ann	1.1	3615.89	1.1	-	-	-	-
H-2-Kd	54	67	14	VNYNIAQSEIRKFS	ann	1.1	3577.25	1.1	-	-	-	-
H-2-Kd	55	68	14	NYNIAQSEIRKFSN	ann	1.1	3994.26	1.1	-	-	-	-
H-2-Kd	2	10	9	KYLGLALIS	Consensus (ann/comblib_sidney2008/smm)	1.2	2760.19	0.7	399.26	1.2	0.00043	13
H-2-Kd	48	60	13	YYGFIDVNYNIAQ	ann	1.2	1820.13	1.2	-	-	-	-
H-2-Kd	52	64	13	IDVNYNIAQSEIR	ann	1.2	1642.78	1.2	-	-	-	-
H-2-Kd	48	59	12	YYGFIDVNYNIA	ann	1.3	1387.14	1.3	-	-	-	-
H-2-Kd	111	122	12	SINYYRCVLTSK	ann	1.3	1330.81	1.3	-	-	-	-
H-2-Kd	28	41	14	EEKYKGNTDKISCL	ann	1.3	4449.57	1.3	-	-	-	-
H-2-Kd	30	41	12	KYKGNTDKISCL	ann	1.4	3762.93	1.4	-	-	-	-
H-2-Kd	53	64	12	DVNYNIAQSEIR	ann	1.4	2539.85	1.4	-	-	-	-
H-2-Kd	54	65	12	VNYNIAQSEIRK	ann	1.4	3202.91	1.4	-	-	-	-
H-2-Kd	55	66	12	NYNIAQSEIRKF	ann	1.4	3633.26	1.4	-	-	-	-
H-2-Kd	53	65	13	DVNYNIAQSEIRK	ann	1.4	3271.70	1.4	-	-	-	-
H-2-Kd	71	84	14	MDYGVVDKSKKREL	ann	1.4	5829.58	1.4	-	-	-	-
H-2-Kd	30	43	14	KYKGNTDKISCLHH	ann	1.5	6139.47	1.5	-	-	-	-
H-2-Kd	41	54	14	LHHCKYQYYGFIDV	ann	1.5	6141.46	1.5	-	-	-	-
H-2-Kd	29	41	13	EKYKGNTDKISCL	ann	1.6	4241.28	1.6	-	-	-	-
H-2-Kd	54	66	13	VNYNIAQSEIRKF	ann	1.6	3541.74	1.6	-	-	-	-
H-2-Kd	55	67	13	NYNIAQSEIRKFS	ann	1.6	3655.03	1.6	-	-	-	-
H-2-Kd	29	42	14	EKYKGNTDKISCLH	ann	1.6	6670.86	1.6	-	-	-	-
H-2-Kd	2	12	11	KYLGLALISAV	Consensus (ann/smm)	1.65	93.64	0.1	742.81	3.2	-	-
H-2-Kd	43	54	12	HCKYQYYGFIDV	ann	1.7	6300.37	1.7	-	-	-	-
H-2-Kd	72	84	13	DYGVVDKSKKREL	ann	1.7	5313.90	1.7	-	-	-	-
H-2-Kd	27	40	14	CEEKYKGNTDKISC	ann	1.7	7404.71	1.7	-	-	-	-
H-2-Kd	108	121	14	CRTSINYYRCVLTS	ann	1.7	7232.02	1.7	-	-	-	-
H-2-Kd	30	42	13	KYKGNTDKISCLH	ann	1.8	6041.29	1.8	-	-	-	-
H-2-Kd	42	54	13	HHCKYQYYGFIDV	ann	1.8	6280.43	1.8	-	-	-	-
H-2-Kd	25	38	14	QKCEEKYKGNTDKI	ann	1.8	8180.87	1.8	-	-	-	-
H-2-Kd	29	40	12	EKYKGNTDKISC	ann	1.9	8260.12	1.9	-	-	-	-
H-2-Kd	26	38	13	KCEEKYKGNTDKI	ann	1.9	7504.07	1.9	-	-	-	-
H-2-Kd	72	85	14	DYGVVDKSKKRELK	ann	1.9	8798.80	1.9	-	-	-	-
H-2-Kd	27	38	12	CEEKYKGNTDKI	ann	2	8381.47	2	-	-	-	-
H-2-Kd	110	121	12	TSINYYRCVLTS	ann	2	8590.99	2	-	-	-	-
H-2-Kd	56	69	14	YNIAQSEIRKFSNV	ann	2	9110.85	2	-	-	-	-
H-2-Kd	44	55	12	CKYQYYGFIDVN	ann	2.1	9873.10	2.1	-	-	-	-
H-2-Kd	28	40	13	EEKYKGNTDKISC	ann	2.1	8546.22	2.1	-	-	-	-
H-2-Kd	109	121	13	RTSINYYRCVLTS	ann	2.1	8945.96	2.1	-	-	-	-
H-2-Kd	44	57	14	CKYQYYGFIDVNYN	ann	2.1	9839.29	2.1	-	-	-	-
H-2-Kd	45	57	13	KYQYYGFIDVNYN	ann	2.2	9439.18	2.2	-	-	-	-
H-2-Kd	3	12	10	YLGLALISAV	Consensus (ann/smm)	2.2	12962.64	2.1	1597.57	2.3	-	-
H-2-Kd	39	52	14	SCLHHCKYQYYGFI	ann	2.2	10017.29	2.2	-	-	-	-
H-2-Kd	42	55	14	HHCKYQYYGFIDVN	ann	2.2	10021.95	2.2	-	-	-	-
H-2-Kd	43	55	13	HCKYQYYGFIDVN	ann	2.4	10155.99	2.4	-	-	-	-
H-2-Kd	104	115	12	HWLNCRTSINYY	ann	2.5	10356.51	2.5	-	-	-	-
H-2-Kd	128	140	13	RFDKAIQDYDKTI	ann	2.6	10332.56	2.6	-	-	-	-
H-2-Kd	114	124	11	YYRCVLTSKLI	Consensus (ann/smm)	2.65	79.25	0.1	1044.43	5.2	-	-
H-2-Kd	50	58	9	GFIDVNYNI	Consensus (ann/comblib_sidney2008/smm)	2.7	2402.77	0.7	927.38	2.7	0.00187	34
H-2-Kd	115	123	9	YRCVLTSKL	Consensus (ann/comblib_sidney2008/smm)	2.7	8283.48	1	931.67	2.7	0.00033	9.3
H-2-Kd	45	56	12	KYQYYGFIDVNY	ann	2.7	10548.08	2.7	-	-	-	-
H-2-Kd	135	142	8	DYDKTISV	Consensus (ann/smm)	2.75	7277.78	0.7	2373.89	4.8	-	-
H-2-Kd	7	15	9	ALISAVFLI	Consensus (ann/comblib_sidney2008/smm)	2.8	10787.46	1.7	962.19	2.8	0.000686	18
H-2-Kd	104	116	13	HWLNCRTSINYYR	ann	3.2	10669.53	3.2	-	-	-	-
H-2-Kd	54	63	10	VNYNIAQSEI	Consensus (ann/smm)	3.25	1220.42	0.1	2757.15	6.4	-	-
H-2-Kd	72	81	10	DYGVVDKSKK	Consensus (ann/smm)	3.25	18149.89	5.5	991.88	1	-	-
H-2-Kd	113	121	9	NYYRCVLTS	Consensus (ann/comblib_sidney2008/smm)	3.6	2536.03	0.7	1297.96	3.6	0.00146	29
H-2-Kd	44	56	13	CKYQYYGFIDVNY	ann	3.7	10964.91	3.7	-	-	-	-
H-2-Kd	104	117	14	HWLNCRTSINYYRC	ann	3.7	10787.46	3.7	-	-	-	-
H-2-Kd	26	39	14	KCEEKYKGNTDKIS	ann	3.8	10874.64	3.8	-	-	-	-
H-2-Kd	127	140	14	QRFDKAIQDYDKTI	ann	3.8	10822.42	3.8	-	-	-	-
H-2-Kd	67	80	14	SNVLMDYGVVDKSK	ann	4.3	11093.07	4.3	-	-	-	-
H-2-Kd	55	62	8	NYNIAQSE	Consensus (ann/smm)	4.45	11370.87	1.2	3129.39	7.7	-	-
H-2-Kd	114	123	10	YYRCVLTSKL	Consensus (ann/smm)	4.6	207.27	0.1	3368.68	9.1	-	-
H-2-Kd	43	56	14	HCKYQYYGFIDVNY	ann	4.7	11303.65	4.7	-	-	-	-
H-2-Kd	27	39	13	CEEKYKGNTDKIS	ann	4.9	11653.23	4.9	-	-	-	-
H-2-Kd	45	55	11	KYQYYGFIDVN	Consensus (ann/smm)	5.2	9111.05	1.6	1530.66	8.8	-	-
H-2-Kd	104	114	11	HWLNCRTSINY	Consensus (ann/smm)	5.5	9782.29	1.6	1621.36	9.4	-	-
H-2-Kd	41	52	12	LHHCKYQYYGFI	ann	5.9	13568.97	5.9	-	-	-	-
H-2-Kd	104	113	10	HWLNCRTSIN	Consensus (ann/smm)	6.4	8741.30	0.8	3617.93	12	-	-
H-2-Kd	28	39	12	EEKYKGNTDKIS	ann	6.7	14151.03	6.7	-	-	-	-
H-2-Kd	47	54	8	QYYGFIDV	Consensus (ann/smm)	6.75	12115.05	1.5	3710.74	12	-	-
H-2-Kd	13	21	9	FLIGACQAE	Consensus (ann/comblib_sidney2008/smm)	7.4	16784.19	7.4	2536.65	6.6	0.00101	23
H-2-Kd	4	15	12	LGLALISAVFLI	ann	7.5	14660.67	7.5	-	-	-	-
H-2-Kd	30	39	10	KYKGNTDKIS	Consensus (ann/smm)	7.55	13018.02	2.1	3921.57	13	-	-
H-2-Kd	48	57	10	YYGFIDVNYN	Consensus (ann/smm)	8.0	19291.74	6.2	3535.57	9.8	-	-
H-2-Kd	45	52	8	KYQYYGFI	Consensus (ann/smm)	8.05	1050.20	0.1	4533.78	16	-	-
H-2-Kd	18	26	9	CQAETPSQK	Consensus (ann/comblib_sidney2008/smm)	8.2	17601.61	8.2	2394.75	6.3	0.00269	41
H-2-Kd	115	122	8	YRCVLTSK	Consensus (ann/smm)	8.3	6380.71	0.6	4544.23	16	-	-
H-2-Kd	3	15	13	YLGLALISAVFLI	ann	8.3	13666.95	8.3	-	-	-	-
H-2-Kd	61	69	9	SEIRKFSNV	Consensus (ann/comblib_sidney2008/smm)	8.4	7231.39	0.9	4669.39	12	0.000294	8.4
H-2-Kd	45	53	9	KYQYYGFID	Consensus (ann/comblib_sidney2008/smm)	8.5	12257.98	2.8	3382.67	8.5	0.00383	49
H-2-Kd	40	52	13	CLHHCKYQYYGFI	ann	8.8	13944.17	8.8	-	-	-	-
H-2-Kd	121	133	13	SKLIGPQRFDKAI	ann	8.8	13966.37	8.8	-	-	-	-
H-2-Kd	129	140	12	FDKAIQDYDKTI	ann	9	15667.54	9	-	-	-	-
H-2-Kd	105	112	8	WLNCRTSI	Consensus (ann/smm)	9.8	3437.95	0.6	5028.75	19	-	-
H-2-Kd	49	60	12	YGFIDVNYNIAQ	ann	9.9	16227.22	9.9	-	-	-	-
H-2-Kd	30	40	11	KYKGNTDKISC	Consensus (ann/smm)	10.25	7614.48	1.5	2785.35	19	-	-
H-2-Kd	60	69	10	QSEIRKFSNV	Consensus (ann/smm)	10.25	26538.60	18	1669.01	2.5	-	-
H-2-Kd	113	120	8	NYYRCVLT	Consensus (ann/smm)	10.45	13241.05	1.9	5075.28	19	-	-
H-2-Kd	55	64	10	NYNIAQSEIR	Consensus (ann/smm)	10.8	2640.13	0.6	5760.50	21	-	-
H-2-Kd	104	111	8	HWLNCRTS	Consensus (ann/smm)	11.1	21508.03	8.2	4192.37	14	-	-
H-2-Kd	86	95	10	KVMHECAKQV	Consensus (ann/smm)	11.55	24030.62	15	3136.61	8.1	-	-
H-2-Kd	47	57	11	QYYGFIDVNYN	Consensus (ann/smm)	11.75	19564.17	21	623.56	2.5	-	-
H-2-Kd	66	75	10	FSNVLMDYGV	Consensus (ann/smm)	11.95	27753.21	20	2110.86	3.9	-	-
H-2-Kd	44	52	9	CKYQYYGFI	Consensus (ann/comblib_sidney2008/smm)	13	18322.13	9.1	5203.07	13	0.000821	20
H-2-Kd	72	80	9	DYGVVDKSK	Consensus (ann/comblib_sidney2008/smm)	13	7602.14	0.9	5131.69	13	0.00457	53
H-2-Kd	44	54	11	CKYQYYGFIDV	Consensus (ann/smm)	13.25	6076.89	1.5	3680.27	25	-	-
H-2-Kd	117	124	8	CVLTSKLI	Consensus (ann/smm)	13.35	9123.58	0.7	6374.70	26	-	-
H-2-Kd	61	70	10	SEIRKFSNVL	Consensus (ann/smm)	13.35	20794.32	7.7	5290.05	19	-	-
H-2-Kd	17	24	8	ACQAETPS	Consensus (ann/smm)	13.95	28129.29	20	3172.93	7.9	-	-
H-2-Kd	125	133	9	GPQRFDKAI	Consensus (ann/comblib_sidney2008/smm)	14	11087.07	1.9	5361.18	14	0.00123	26
H-2-Kd	67	76	10	SNVLMDYGVV	Consensus (ann/smm)	14.0	23215.61	14	4163.51	14	-	-
H-2-Kd	31	41	11	YKGNTDKISCL	Consensus (ann/smm)	14.45	22112.58	25	845.05	3.9	-	-
H-2-Kd	54	64	11	VNYNIAQSEIR	Consensus (ann/smm)	14.45	2482.44	0.9	4138.85	28	-	-
H-2-Kd	97	106	10	KEARKDSHWL	Consensus (ann/smm)	14.5	23584.24	15	4240.92	14	-	-
H-2-Kd	55	65	11	NYNIAQSEIRK	Consensus (ann/smm)	14.6	3284.04	1.2	4063.31	28	-	-
H-2-Kd	48	58	11	YYGFIDVNYNI	Consensus (ann/smm)	15.15	646.04	0.3	4394.20	30	-	-
H-2-Kd	32	41	10	KGNTDKISCL	Consensus (ann/smm)	15.55	22072.67	9.1	5894.68	22	-	-
H-2-Kd	113	123	11	NYYRCVLTSKL	Consensus (ann/smm)	15.6	209.09	0.2	4559.11	31	-	-
H-2-Kd	71	80	10	MDYGVVDKSK	Consensus (ann/smm)	16.0	24297.04	16	4747.45	16	-	-
H-2-Kd	102	112	11	DSHWLNCRTSI	Consensus (ann/smm)	16.1	350.49	0.2	4807.07	32	-	-
H-2-Kd	117	127	11	CVLTSKLIGPQ	Consensus (ann/smm)	16.45	22172.24	25	1395.98	7.9	-	-
H-2-Kd	4	14	11	LGLALISAVFL	Consensus (ann/smm)	16.5	19674.97	21	1741.33	12	-	-
H-2-Kd	15	24	10	IGACQAETPS	Consensus (ann/smm)	16.5	25863.94	17	4758.39	16	-	-
H-2-Kd	133	142	10	IQDYDKTISV	Consensus (ann/smm)	16.75	30574.52	27	2776.26	6.5	-	-
H-2-Kd	6	14	9	LALISAVFL	Consensus (ann/comblib_sidney2008/smm)	17	20289.37	17	12890.21	24	4.78e-05	1.8
H-2-Kd	117	125	9	CVLTSKLIG	Consensus (ann/comblib_sidney2008/smm)	17	20698.47	17	18124.25	29	0.000543	15
H-2-Kd	29	39	11	EKYKGNTDKIS	Consensus (ann/smm)	17.2	13725.64	4.4	4333.91	30	-	-
H-2-Kd	12	19	8	VFLIGACQ	Consensus (ann/smm)	17.75	33482.42	32	2020.51	3.5	-	-
H-2-Kd	72	82	11	DYGVVDKSKKR	Consensus (ann/smm)	17.8	22515.29	26	1647.71	9.6	-	-
H-2-Kd	47	56	10	QYYGFIDVNY	Consensus (ann/smm)	18.3	30777.63	27	3463.06	9.6	-	-
H-2-Kd	56	64	9	YNIAQSEIR	Consensus (ann/comblib_sidney2008/smm)	19	24614.83	24	1973.60	5.3	0.000753	19
H-2-Kd	67	75	9	SNVLMDYGV	Consensus (ann/comblib_sidney2008/smm)	19	15487.03	5.8	13497.71	25	0.000765	19
H-2-Kd	132	140	9	AIQDYDKTI	Consensus (ann/comblib_sidney2008/smm)	19	18292.42	9.1	8836.09	19	0.00496	55
H-2-Kd	6	15	10	LALISAVFLI	Consensus (ann/smm)	19.0	28221.65	21	4914.28	17	-	-
H-2-Kd	46	54	9	YQYYGFIDV	Consensus (ann/comblib_sidney2008/smm)	20	21473.86	19	11947.03	23	0.000802	20
H-2-Kd	47	55	9	QYYGFIDVN	Consensus (ann/comblib_sidney2008/smm)	20	22047.12	20	7572.86	17	0.00362	48
H-2-Kd	3	14	12	YLGLALISAVFL	ann	20	16854.26	20	-	-	-	-
H-2-Kd	13	24	12	FLIGACQAETPS	ann	20	17058.44	20	-	-	-	-
H-2-Kd	65	75	11	KFSNVLMDYGV	Consensus (ann/smm)	20.0	19975.27	22	2569.69	18	-	-
H-2-Kd	12	24	13	VFLIGACQAETPS	ann	20	15260.97	20	-	-	-	-
H-2-Kd	112	122	11	INYYRCVLTSK	Consensus (ann/smm)	20.4	1492.95	0.8	6307.83	40	-	-
H-2-Kd	5	14	10	GLALISAVFL	Consensus (ann/smm)	20.5	29438.97	24	4869.23	17	-	-
H-2-Kd	53	63	11	DVNYNIAQSEI	Consensus (ann/smm)	20.75	1198.94	0.5	6758.96	41	-	-
H-2-Kd	10	18	9	SAVFLIGAC	Consensus (ann/comblib_sidney2008/smm)	21	30784.96	39	7984.73	18	0.000911	21
H-2-Kd	16	24	9	GACQAETPS	Consensus (ann/comblib_sidney2008/smm)	21	22120.24	20	16116.10	27	0.000871	21
H-2-Kd	97	105	9	KEARKDSHW	Consensus (ann/comblib_sidney2008/smm)	21	22823.35	21	9041.91	20	0.02	87
H-2-Kd	130	140	11	DKAIQDYDKTI	Consensus (ann/smm)	21.0	22362.82	26	2365.27	16	-	-
H-2-Kd	11	20	10	AVFLIGACQA	Consensus (ann/smm)	21.5	31857.44	30	4012.92	13	-	-
H-2-Kd	12	22	11	VFLIGACQAET	Consensus (ann/smm)	21.6	29175.14	39	903.40	4.2	-	-
H-2-Kd	62	69	8	EIRKFSNV	Consensus (ann/smm)	22.0	30078.39	24	5302.25	20	-	-
H-2-Kd	122	133	12	KLIGPQRFDKAI	ann	22	18145.76	22	-	-	-	-
H-2-Kd	85	95	11	KKVMHECAKQV	Consensus (ann/smm)	22.0	23540.13	28	2248.43	16	-	-
H-2-Kd	39	49	11	SCLHHCKYQYY	Consensus (ann/smm)	22.35	30230.11	42	672.79	2.7	-	-
H-2-Kd	115	124	10	YRCVLTSKLI	Consensus (ann/smm)	22.4	18633.41	5.8	10033.67	39	-	-
H-2-Kd	29	38	10	EKYKGNTDKI	Consensus (ann/smm)	22.65	11098.12	1.3	11414.58	44	-	-
H-2-Kd	48	56	9	YYGFIDVNY	Consensus (ann/comblib_sidney2008/smm)	23	17659.41	8.2	18418.74	29	0.00101	23
H-2-Kd	65	76	12	KFSNVLMDYGVV	ann	23	18940.35	23	-	-	-	-
H-2-Kd	132	142	11	AIQDYDKTISV	Consensus (ann/smm)	23.0	31132.66	45	362.14	1	-	-
H-2-Kd	60	70	11	QSEIRKFSNVL	Consensus (ann/smm)	23.5	21885.27	25	3220.18	22	-	-
H-2-Kd	70	81	12	LMDYGVVDKSKK	ann	24	19332.69	24	-	-	-	-
H-2-Kd	41	48	8	LHHCKYQY	Consensus (ann/smm)	24.5	35069.78	37	3693.69	12	-	-
H-2-Kd	40	47	8	CLHHCKYQ	Consensus (ann/smm)	24.65	36751.50	45	2246.26	4.3	-	-
H-2-Kd	39	47	9	SCLHHCKYQ	Consensus (ann/comblib_sidney2008/smm)	25	24895.27	25	45736.19	46	0.000948	22
H-2-Kd	46	57	12	YQYYGFIDVNYN	ann	25	20005.33	25	-	-	-	-
H-2-Kd	72	83	12	DYGVVDKSKKRE	ann	25	19666.03	25	-	-	-	-
H-2-Kd	41	53	13	LHHCKYQYYGFID	ann	25	16070.50	25	-	-	-	-
H-2-Kd	102	111	10	DSHWLNCRTS	Consensus (ann/smm)	25.0	25617.18	17	8442.28	33	-	-
H-2-Kd	4	11	8	LGLALISA	Consensus (ann/smm)	25.5	33371.38	31	5205.47	20	-	-
H-2-Kd	99	106	8	ARKDSHWL	Consensus (ann/smm)	26.0	32421.82	29	5881.12	23	-	-
H-2-Kd	12	20	9	VFLIGACQA	Consensus (ann/comblib_sidney2008/smm)	26	18815.54	9.8	79847.26	58	0.00121	26
H-2-Kd	15	23	9	IGACQAETP	Consensus (ann/comblib_sidney2008/smm)	26	24642.82	24	14101.33	26	0.02	90
H-2-Kd	103	111	9	SHWLNCRTS	Consensus (ann/comblib_sidney2008/smm)	26	6861.40	0.9	14231.81	26	0.00325	46
H-2-Kd	116	124	9	RCVLTSKLI	Consensus (ann/comblib_sidney2008/smm)	26	21022.11	18	14902.53	26	0.00137	28
H-2-Kd	66	76	11	FSNVLMDYGVV	Consensus (ann/smm)	26.0	23866.60	29	3341.03	23	-	-
H-2-Kd	17	26	10	ACQAETPSQK	Consensus (ann/smm)	26.0	32025.41	30	5921.89	22	-	-
H-2-Kd	120	133	14	TSKLIGPQRFDKAI	ann	26	14822.08	26	-	-	-	-
H-2-Kd	128	141	14	RFDKAIQDYDKTIS	ann	26	14993.37	26	-	-	-	-
H-2-Kd	59	70	12	AQSEIRKFSNVL	ann	27	20698.01	27	-	-	-	-
H-2-Kd	64	75	12	RKFSNVLMDYGV	ann	27	20876.38	27	-	-	-	-
H-2-Kd	107	118	12	NCRTSINYYRCV	ann	27	20506.09	27	-	-	-	-
H-2-Kd	59	69	11	AQSEIRKFSNV	Consensus (ann/smm)	27.0	22781.89	27	3934.41	27	-	-
H-2-Kd	74	84	11	GVVDKSKKREL	Consensus (ann/smm)	27.0	32783.74	52	534.42	2	-	-
H-2-Kd	49	61	13	YGFIDVNYNIAQS	ann	27	16938.16	27	-	-	-	-
H-2-Kd	88	95	8	MHECAKQV	Consensus (ann/smm)	27.3	12476.21	1.6	12985.54	53	-	-
H-2-Kd	86	96	11	KVMHECAKQVK	Consensus (ann/smm)	27.5	24433.08	30	3714.33	25	-	-
H-2-Kd	28	38	11	EEKYKGNTDKI	Consensus (ann/smm)	27.7	11305.12	2.4	9997.24	53	-	-
H-2-Kd	69	80	12	VLMDYGVVDKSK	ann	28	21043.73	28	-	-	-	-
H-2-Kd	108	119	12	CRTSINYYRCVL	ann	28	21173.92	28	-	-	-	-
H-2-Kd	107	114	8	NCRTSINY	Consensus (ann/smm)	28.05	37784.92	50	2688.19	6.1	-	-
H-2-Kd	49	58	10	YGFIDVNYNI	Consensus (ann/smm)	28.95	10402.78	0.9	15756.51	57	-	-
H-2-Kd	73	81	9	YGVVDKSKK	Consensus (ann/comblib_sidney2008/smm)	29	30824.63	39	17428.50	29	0.000771	19
H-2-Kd	111	119	9	SINYYRCVL	Consensus (ann/comblib_sidney2008/smm)	29	26784.67	29	18249.88	29	0.000459	13
H-2-Kd	42	53	12	HHCKYQYYGFID	ann	29	21518.05	29	-	-	-	-
H-2-Kd	11	24	14	AVFLIGACQAETPS	ann	29	16164.67	29	-	-	-	-
H-2-Kd	40	53	14	CLHHCKYQYYGFID	ann	29	16233.37	29	-	-	-	-
H-2-Kd	32	40	9	KGNTDKISC	Consensus (ann/comblib_sidney2008/smm)	30	26337.80	28	18674.97	30	0.01	71
H-2-Kd	33	41	9	GNTDKISCL	Consensus (ann/comblib_sidney2008/smm)	30	25503.24	26	18978.42	30	0.00191	34
H-2-Kd	49	62	14	YGFIDVNYNIAQSE	ann	30	16922.40	30	-	-	-	-
H-2-Kd	107	117	11	NCRTSINYYRC	Consensus (ann/smm)	30.2	34018.86	57	777.82	3.4	-	-
H-2-Kd	72	79	8	DYGVVDKS	Consensus (ann/smm)	30.55	22791.52	9.1	12748.53	52	-	-
H-2-Kd	103	110	8	SHWLNCRT	Consensus (ann/smm)	30.85	19817.26	6.7	13754.98	55	-	-
H-2-Kd	39	46	8	SCLHHCKY	Consensus (ann/smm)	31.0	37208.41	47	4369.78	15	-	-
H-2-Kd	54	62	9	VNYNIAQSE	Consensus (ann/comblib_sidney2008/smm)	31	27600.77	31	12225.31	23	0.01	69
H-2-Kd	121	129	9	SKLIGPQRF	Consensus (ann/comblib_sidney2008/smm)	31	28821.54	34	19736.04	31	0.00042	13
H-2-Kd	131	141	11	KAIQDYDKTIS	Consensus (ann/smm)	31.0	26699.61	34	4119.84	28	-	-
H-2-Kd	107	119	13	NCRTSINYYRCVL	ann	31	18843.05	31	-	-	-	-
H-2-Kd	35	44	10	TDKISCLHHC	Consensus (ann/smm)	31.0	32390.60	32	7878.80	30	-	-
H-2-Kd	3	16	14	YLGLALISAVFLIG	ann	31	17166.94	31	-	-	-	-
H-2-Kd	63	70	8	IRKFSNVL	Consensus (ann/smm)	31.5	32632.62	29	8118.20	34	-	-
H-2-Kd	111	121	11	SINYYRCVLTS	Consensus (ann/smm)	31.75	7875.32	1.5	13516.99	62	-	-
H-2-Kd	65	73	9	KFSNVLMDY	Consensus (ann/comblib_sidney2008/smm)	32	27973.89	31	21001.97	32	0.01	62
H-2-Kd	80	88	9	KKRELKKVM	Consensus (ann/comblib_sidney2008/smm)	32	26165.39	27	21196.30	32	0.02	83
H-2-Kd	4	16	13	LGLALISAVFLIG	ann	32	19313.67	32	-	-	-	-
H-2-Kd	68	80	13	NVLMDYGVVDKSK	ann	32	19207.59	32	-	-	-	-
H-2-Kd	69	81	13	VLMDYGVVDKSKK	ann	32	19299.04	32	-	-	-	-
H-2-Kd	16	23	8	GACQAETP	Consensus (ann/smm)	32.5	34718.28	36	7070.66	29	-	-
H-2-Kd	68	75	8	NVLMDYGV	Consensus (ann/smm)	32.5	33218.28	31	8099.53	34	-	-
H-2-Kd	48	55	8	YYGFIDVN	Consensus (ann/smm)	33.0	27263.02	18	11815.71	48	-	-
H-2-Kd	80	87	8	KKRELKKV	Consensus (ann/smm)	33.0	34544.43	35	7541.54	31	-	-
H-2-Kd	1	9	9	MKYLGLALI	Consensus (ann/comblib_sidney2008/smm)	33	28671.01	33	35996.48	42	0.000416	12
H-2-Kd	49	57	9	YGFIDVNYN	Consensus (ann/comblib_sidney2008/smm)	33	35718.87	58	23081.29	33	0.000757	19
H-2-Kd	105	113	9	WLNCRTSIN	Consensus (ann/comblib_sidney2008/smm)	33	33968.08	51	23028.20	33	0.00142	28
H-2-Kd	50	61	12	GFIDVNYNIAQS	ann	33	23238.74	33	-	-	-	-
H-2-Kd	71	82	12	MDYGVVDKSKKR	ann	33	23245.77	33	-	-	-	-
H-2-Kd	84	95	12	LKKVMHECAKQV	ann	33	23188.50	33	-	-	-	-
H-2-Kd	116	127	12	RCVLTSKLIGPQ	ann	33	23121.60	33	-	-	-	-
H-2-Kd	64	76	13	RKFSNVLMDYGVV	ann	33	19702.24	33	-	-	-	-
H-2-Kd	115	127	13	YRCVLTSKLIGPQ	ann	33	19627.77	33	-	-	-	-
H-2-Kd	87	96	10	VMHECAKQVK	Consensus (ann/smm)	33.0	32092.35	31	9108.78	35	-	-
H-2-Kd	117	126	10	CVLTSKLIGP	Consensus (ann/smm)	33.5	34553.77	39	7403.89	28	-	-
H-2-Kd	1	10	10	MKYLGLALIS	Consensus (ann/smm)	33.55	17708	5.1	18174.40	62	-	-
H-2-Kd	103	113	11	SHWLNCRTSIN	Consensus (ann/smm)	33.65	614.82	0.3	15991.16	67	-	-
H-2-Kd	96	104	9	KKEARKDSH	Consensus (ann/comblib_sidney2008/smm)	34	28847.44	34	2736.91	7.1	0.00316	45
H-2-Kd	58	69	12	IAQSEIRKFSNV	ann	34	23450.90	34	-	-	-	-
H-2-Kd	101	111	11	KDSHWLNCRTS	Consensus (ann/smm)	34.0	23401.22	28	6410.32	40	-	-
H-2-Kd	56	65	10	YNIAQSEIRK	Consensus (ann/smm)	34.5	34384.09	39	7788.61	30	-	-
H-2-Kd	131	140	10	KAIQDYDKTI	Consensus (ann/smm)	34.5	21902.33	9	17476.72	60	-	-
H-2-Kd	6	13	8	LALISAVF	Consensus (ann/smm)	34.6	39957.04	65	2230.80	4.2	-	-
H-2-Kd	112	121	10	INYYRCVLTS	Consensus (ann/smm)	34.75	13737.66	2.5	20723.35	67	-	-
H-2-Kd	49	56	8	YGFIDVNY	Consensus (ann/smm)	35.0	36141.84	42	6783.60	28	-	-
H-2-Kd	46	56	11	YQYYGFIDVNY	Consensus (ann/smm)	35.0	30047.18	42	4167.54	28	-	-
H-2-Kd	50	62	13	GFIDVNYNIAQSE	ann	35	20526.29	35	-	-	-	-
H-2-Kd	57	69	13	NIAQSEIRKFSNV	ann	35	20266.12	35	-	-	-	-
H-2-Kd	71	83	13	MDYGVVDKSKKRE	ann	35	20343.01	35	-	-	-	-
H-2-Kd	81	88	8	KRELKKVM	Consensus (ann/smm)	35.5	31020.35	26	11001.71	45	-	-
H-2-Kd	50	60	11	GFIDVNYNIAQ	Consensus (ann/smm)	35.5	22588.73	26	7601.16	45	-	-
H-2-Kd	85	96	12	KKVMHECAKQVK	ann	36	24252.92	36	-	-	-	-
H-2-Kd	100	111	12	RKDSHWLNCRTS	ann	36	24321.77	36	-	-	-	-
H-2-Kd	115	126	12	YRCVLTSKLIGP	ann	36	24502.43	36	-	-	-	-
H-2-Kd	32	42	11	KGNTDKISCLH	Consensus (ann/smm)	36.0	27262.72	35	5700.07	37	-	-
H-2-Kd	106	118	13	LNCRTSINYYRCV	ann	36	20832.37	36	-	-	-	-
H-2-Kd	129	141	13	FDKAIQDYDKTIS	ann	36	20867.79	36	-	-	-	-
H-2-Kd	121	134	14	SKLIGPQRFDKAIQ	ann	36	19160.89	36	-	-	-	-
H-2-Kd	87	94	8	VMHECAKQ	Consensus (ann/smm)	36.05	40658.73	71	1206.31	1.1	-	-
H-2-Kd	108	115	8	CRTSINYY	Consensus (ann/smm)	36.5	30800.29	25	11680.46	48	-	-
H-2-Kd	17	27	11	ACQAETPSQKC	Consensus (ann/smm)	36.5	32086.10	49	3450.48	24	-	-
H-2-Kd	115	125	11	YRCVLTSKLIG	Consensus (ann/smm)	36.5	22921.84	27	7814.12	46	-	-
H-2-Kd	64	71	8	RKFSNVLM	Consensus (ann/smm)	37.0	35774.20	40	8006.82	34	-	-
H-2-Kd	35	43	9	TDKISCLHH	Consensus (ann/comblib_sidney2008/smm)	37	29709.03	36	27942.16	37	0.01	55
H-2-Kd	60	71	12	QSEIRKFSNVLM	ann	37	24671.89	37	-	-	-	-
H-2-Kd	73	84	12	YGVVDKSKKREL	ann	37	24569.33	37	-	-	-	-
H-2-Kd	95	106	12	VKKEARKDSHWL	ann	37	24784.27	37	-	-	-	-
H-2-Kd	37	47	11	KISCLHHCKYQ	Consensus (ann/smm)	37.0	34432.49	59	2127.55	15	-	-
H-2-Kd	58	70	13	IAQSEIRKFSNVL	ann	37	21017.57	37	-	-	-	-
H-2-Kd	63	75	13	IRKFSNVLMDYGV	ann	37	21160.18	37	-	-	-	-
H-2-Kd	68	81	14	NVLMDYGVVDKSKK	ann	37	19260.04	37	-	-	-	-
H-2-Kd	106	119	14	LNCRTSINYYRCVL	ann	37	19253.79	37	-	-	-	-
H-2-Kd	50	59	10	GFIDVNYNIA	Consensus (ann/smm)	37.05	21225.99	8.1	20298.32	66	-	-
H-2-Kd	87	97	11	VMHECAKQVKK	Consensus (ann/smm)	37.5	33605.45	55	2903.22	20	-	-
H-2-Kd	27	37	11	CEEKYKGNTDK	Consensus (ann/smm)	38.0	33206.41	54	3168.69	22	-	-
H-2-Kd	57	70	14	NIAQSEIRKFSNVL	ann	38	19791.55	38	-	-	-	-
H-2-Kd	111	118	8	SINYYRCV	Consensus (ann/smm)	38.5	33879.63	33	10458.27	44	-	-
H-2-Kd	112	119	8	INYYRCVL	Consensus (ann/smm)	38.5	33216.85	31	11257.97	46	-	-
H-2-Kd	126	133	8	PQRFDKAI	Consensus (ann/smm)	38.5	27257.71	18	15012.74	59	-	-
H-2-Kd	42	52	11	HHCKYQYYGFI	Consensus (ann/smm)	38.5	20966.70	23	10113	54	-	-
H-2-Kd	96	105	10	KKEARKDSHW	Consensus (ann/smm)	38.5	33177.32	34	11336	43	-	-
H-2-Kd	109	118	10	RTSINYYRCV	Consensus (ann/smm)	38.85	39725.97	69	3284.43	8.7	-	-
H-2-Kd	121	128	8	SKLIGPQR	Consensus (ann/smm)	39.0	39088.55	59	5040.34	19	-	-
H-2-Kd	29	37	9	EKYKGNTDK	Consensus (ann/comblib_sidney2008/smm)	39	28679.07	33	33748.93	40	0.00241	39
H-2-Kd	68	76	9	NVLMDYGVV	Consensus (ann/comblib_sidney2008/smm)	39	31084.87	40	32378.74	39	0.000869	21
H-2-Kd	43	53	11	HCKYQYYGFID	Consensus (ann/smm)	39.0	28729.70	38	6336.95	40	-	-
H-2-Kd	75	84	10	VVDKSKKREL	Consensus (ann/smm)	39.0	34078.52	37	10530.77	41	-	-
H-2-Kd	88	97	10	MHECAKQVKK	Consensus (ann/smm)	39.0	34637.99	40	9670.75	38	-	-
H-2-Kd	63	76	14	IRKFSNVLMDYGVV	ann	39	19994.95	39	-	-	-	-
H-2-Kd	7	14	8	ALISAVFL	Consensus (ann/smm)	39.35	23160.16	9.7	18554.96	69	-	-
H-2-Kd	78	87	10	KSKKRELKKV	Consensus (ann/smm)	39.5	39230.91	65	4240.92	14	-	-
H-2-Kd	37	45	9	KISCLHHCK	Consensus (ann/comblib_sidney2008/smm)	40	31168.72	40	8775.26	19	0.01	80
H-2-Kd	107	115	9	NCRTSINYY	Consensus (ann/comblib_sidney2008/smm)	40	31174.45	40	76078.16	57	0.000583	16
H-2-Kd	10	20	11	SAVFLIGACQA	Consensus (ann/smm)	40.0	27012.56	34	7922.82	46	-	-
H-2-Kd	12	25	14	VFLIGACQAETPSQ	ann	40	20536.52	40	-	-	-	-
H-2-Kd	70	83	14	LMDYGVVDKSKKRE	ann	40	20462.43	40	-	-	-	-
H-2-Kd	76	85	10	VDKSKKRELK	Consensus (ann/smm)	40.5	39849.09	69	3841.14	12	-	-
H-2-Kd	51	58	8	FIDVNYNI	Consensus (ann/smm)	40.55	15193.26	3.1	23467.13	78	-	-
H-2-Kd	118	125	8	VLTSKLIG	Consensus (ann/smm)	41.0	37505.50	49	7860.68	33	-	-
H-2-Kd	63	71	9	IRKFSNVLM	Consensus (ann/comblib_sidney2008/smm)	41	31526.54	41	16567.62	28	0.00283	42
H-2-Kd	10	21	12	SAVFLIGACQAE	ann	41	26021.41	41	-	-	-	-
H-2-Kd	61	72	12	SEIRKFSNVLMD	ann	41	26122.68	41	-	-	-	-
H-2-Kd	18	28	11	CQAETPSQKCE	Consensus (ann/smm)	41.0	32928.08	52	4455.33	30	-	-
H-2-Kd	13	25	13	FLIGACQAETPSQ	ann	41	22582.86	41	-	-	-	-
H-2-Kd	65	77	13	KFSNVLMDYGVVD	ann	41	22935.99	41	-	-	-	-
H-2-Kd	83	95	13	ELKKVMHECAKQV	ann	41	23028.98	41	-	-	-	-
H-2-Kd	4	17	14	LGLALISAVFLIGA	ann	41	20984.62	41	-	-	-	-
H-2-Kd	18	27	10	CQAETPSQKC	Consensus (ann/smm)	41.5	31420.31	29	14806.76	54	-	-
H-2-Kd	54	61	8	VNYNIAQS	Consensus (ann/smm)	42.0	36666.10	44	9363.97	40	-	-
H-2-Kd	8	16	9	LISAVFLIG	Consensus (ann/comblib_sidney2008/smm)	42	39997.70	82	35996.48	42	0.00196	34
H-2-Kd	20	28	9	AETPSQKCE	Consensus (ann/comblib_sidney2008/smm)	42	36055.14	60	28990.79	37	0.00278	42
H-2-Kd	41	51	11	LHHCKYQYYGF	Consensus (ann/smm)	42.0	35240.57	63	3132.42	21	-	-
H-2-Kd	61	71	11	SEIRKFSNVLM	Consensus (ann/smm)	42.0	23655.53	28	10961.75	56	-	-
H-2-Kd	70	82	13	LMDYGVVDKSKKR	ann	42	23397.94	42	-	-	-	-
H-2-Kd	62	75	14	EIRKFSNVLMDYGV	ann	42	21307.90	42	-	-	-	-
H-2-Kd	105	118	14	WLNCRTSINYYRCV	ann	42	21159.04	42	-	-	-	-
H-2-Kd	52	62	11	IDVNYNIAQSE	Consensus (ann/smm)	42.5	36976.85	72	1931.43	13	-	-
H-2-Kd	12	21	10	VFLIGACQAE	Consensus (ann/smm)	42.5	26845.32	19	20112.22	66	-	-
H-2-Kd	83	92	10	ELKKVMHECA	Consensus (ann/smm)	42.5	39621.66	68	4902.98	17	-	-
H-2-Kd	84	93	10	LKKVMHECAK	Consensus (ann/smm)	42.5	39480.02	67	5110.46	18	-	-
H-2-Kd	110	119	10	TSINYYRCVL	Consensus (ann/smm)	42.5	37055.75	52	8559.73	33	-	-
H-2-Kd	122	131	10	KLIGPQRFDK	Consensus (ann/smm)	42.5	38323.03	59	6909.71	26	-	-
H-2-Kd	125	134	10	GPQRFDKAIQ	Consensus (ann/smm)	42.5	33578.56	36	12955.67	49	-	-
H-2-Kd	66	74	9	FSNVLMDYG	Consensus (ann/comblib_sidney2008/smm)	43	32119.46	43	20809.42	32	0.01	61
H-2-Kd	31	42	12	YKGNTDKISCLH	ann	43	26882.81	43	-	-	-	-
H-2-Kd	88	99	12	MHECAKQVKKEA	ann	43	26747.02	43	-	-	-	-
H-2-Kd	117	128	12	CVLTSKLIGPQR	ann	43	26679.68	43	-	-	-	-
H-2-Kd	130	141	12	DKAIQDYDKTIS	ann	43	26944.84	43	-	-	-	-
H-2-Kd	97	107	11	KEARKDSHWLN	Consensus (ann/smm)	43.0	28363.07	37	8869.11	49	-	-
H-2-Kd	59	71	13	AQSEIRKFSNVLM	ann	43	23500.18	43	-	-	-	-
H-2-Kd	122	134	13	KLIGPQRFDKAIQ	ann	43	23646.32	43	-	-	-	-
H-2-Kd	13	22	10	FLIGACQAET	Consensus (ann/smm)	43.0	30651.36	27	16767.18	59	-	-
H-2-Kd	36	45	10	DKISCLHHCK	Consensus (ann/smm)	43.0	36899.31	51	8942.52	35	-	-
H-2-Kd	90	99	10	ECAKQVKKEA	Consensus (ann/smm)	43.0	37037.30	51	9087.83	35	-	-
H-2-Kd	110	120	11	TSINYYRCVLT	Consensus (ann/smm)	43.3	39077.56	83	808.87	3.6	-	-
H-2-Kd	13	20	8	FLIGACQA	Consensus (ann/smm)	43.5	27715.09	19	18132.60	68	-	-
H-2-Kd	46	53	8	YQYYGFID	Consensus (ann/smm)	43.5	33885.86	33	13410.96	54	-	-
H-2-Kd	50	57	8	GFIDVNYN	Consensus (ann/smm)	43.5	31181.20	26	15720.27	61	-	-
H-2-Kd	43	52	10	HCKYQYYGFI	Consensus (ann/smm)	43.5	33105.62	34	14304.08	53	-	-
H-2-Kd	17	25	9	ACQAETPSQ	Consensus (ann/comblib_sidney2008/smm)	44	37125.98	65	26500.86	36	0.0031	44
H-2-Kd	108	116	9	CRTSINYYR	Consensus (ann/comblib_sidney2008/smm)	44	26667.28	28	40018.43	44	0.01	80
H-2-Kd	12	23	12	VFLIGACQAETP	ann	44	27056.72	44	-	-	-	-
H-2-Kd	32	43	12	KGNTDKISCLHH	ann	44	27143.81	44	-	-	-	-
H-2-Kd	86	97	12	KVMHECAKQVKK	ann	44	27328.29	44	-	-	-	-
H-2-Kd	6	16	11	LALISAVFLIG	Consensus (ann/smm)	44.0	32086.10	49	6250	39	-	-
H-2-Kd	96	106	11	KKEARKDSHWL	Consensus (ann/smm)	44.0	24369.44	30	11478.36	58	-	-
H-2-Kd	82	91	10	RELKKVMHEC	Consensus (ann/smm)	44.0	35702.27	45	11103.50	43	-	-
H-2-Kd	129	142	14	FDKAIQDYDKTISV	ann	44	21903.98	44	-	-	-	-
H-2-Kd	49	59	11	YGFIDVNYNIA	Consensus (ann/smm)	44.65	14523.31	5.3	33103.96	84	-	-
H-2-Kd	1	11	11	MKYLGLALISA	Consensus (ann/smm)	44.75	5398.28	1.5	38983.43	88	-	-
H-2-Kd	19	26	8	QAETPSQK	Consensus (ann/smm)	45.0	37189.50	47	10243.77	43	-	-
H-2-Kd	34	41	8	NTDKISCL	Consensus (ann/smm)	45.0	36810.77	45	10850.76	45	-	-
H-2-Kd	131	142	12	KAIQDYDKTISV	ann	45	27380.09	45	-	-	-	-
H-2-Kd	73	83	11	YGVVDKSKKRE	Consensus (ann/smm)	45.0	36949.65	72	2587.50	18	-	-
H-2-Kd	84	96	13	LKKVMHECAKQVK	ann	45	24445.23	45	-	-	-	-
H-2-Kd	99	111	13	ARKDSHWLNCRTS	ann	45	24503.76	45	-	-	-	-
H-2-Kd	124	133	10	IGPQRFDKAI	Consensus (ann/smm)	45.0	25176.17	16	25672.02	74	-	-
H-2-Kd	56	63	8	YNIAQSEI	Consensus (ann/smm)	45.05	898.26	0.1	34234.19	90	-	-
H-2-Kd	5	12	8	GLALISAV	Consensus (ann/smm)	45.65	14033.78	2.3	33071.97	89	-	-
H-2-Kd	98	105	8	EARKDSHW	Consensus (ann/smm)	46.0	40101.68	67	6287.24	25	-	-
H-2-Kd	99	107	9	ARKDSHWLN	Consensus (ann/comblib_sidney2008/smm)	46	37974.66	70	42683.50	45	0.00336	46
H-2-Kd	119	127	9	LTSKLIGPQ	Consensus (ann/comblib_sidney2008/smm)	46	36958.44	64	25308.13	35	0.00335	46
H-2-Kd	9	20	12	ISAVFLIGACQA	ann	46	27740.89	46	-	-	-	-
H-2-Kd	66	77	12	FSNVLMDYGVVD	ann	46	27849.16	46	-	-	-	-
H-2-Kd	71	81	11	MDYGVVDKSKK	Consensus (ann/smm)	46.0	19132.09	19	20224.60	73	-	-
H-2-Kd	28	37	10	EEKYKGNTDK	Consensus (ann/smm)	46.0	39585.67	68	6508.19	24	-	-
H-2-Kd	3	13	11	YLGLALISAVF	Consensus (ann/smm)	46.4	17686.17	8.8	33333.43	84	-	-
H-2-Kd	36	44	9	DKISCLHHC	Consensus (ann/comblib_sidney2008/smm)	47	26150.95	27	47452.60	47	0.03	91
H-2-Kd	83	91	9	ELKKVMHEC	Consensus (ann/comblib_sidney2008/smm)	47	32475.88	45	47452.60	47	0.01	76
H-2-Kd	88	96	9	MHECAKQVK	Consensus (ann/comblib_sidney2008/smm)	47	18999.25	11	46693.88	47	0.00403	51
H-2-Kd	108	118	11	CRTSINYYRCV	Consensus (ann/smm)	47.0	22628.60	26	16477.07	68	-	-
H-2-Kd	94	106	13	QVKKEARKDSHWL	ann	47	24952.17	47	-	-	-	-
H-2-Kd	115	128	14	YRCVLTSKLIGPQR	ann	47	22823.10	47	-	-	-	-
H-2-Kd	35	45	11	TDKISCLHHCK	Consensus (ann/smm)	47.5	34576.97	60	5431	35	-	-
H-2-Kd	58	68	11	IAQSEIRKFSN	Consensus (ann/smm)	47.5	38255.52	79	2376.18	16	-	-
H-2-Kd	95	105	11	VKKEARKDSHW	Consensus (ann/smm)	47.5	33723.46	56	6107.73	39	-	-
H-2-Kd	127	137	11	QRFDKAIQDYD	Consensus (ann/smm)	47.5	38158.78	78	2493.91	17	-	-
H-2-Kd	35	42	8	TDKISCLH	Consensus (ann/smm)	48.0	37992.34	51	10925.97	45	-	-
H-2-Kd	125	132	8	GPQRFDKA	Consensus (ann/smm)	48.0	39998.14	66	7169.02	30	-	-
H-2-Kd	57	65	9	NIAQSEIRK	Consensus (ann/comblib_sidney2008/smm)	48	35226.84	56	11098.39	22	0.00355	48
H-2-Kd	62	70	9	EIRKFSNVL	Consensus (ann/comblib_sidney2008/smm)	48	32185.19	44	48669.85	48	0.00449	53
H-2-Kd	88	98	11	MHECAKQVKKE	Consensus (ann/smm)	48.0	35888.95	67	4323.94	29	-	-
H-2-Kd	124	134	11	IGPQRFDKAIQ	Consensus (ann/smm)	48.0	30369.44	43	9928.42	53	-	-
H-2-Kd	108	120	13	CRTSINYYRCVLT	ann	48	25226.88	48	-	-	-	-
H-2-Kd	69	82	14	VLMDYGVVDKSKKR	ann	48	23273.72	48	-	-	-	-
H-2-Kd	86	99	14	KVMHECAKQVKKEA	ann	48	23111.85	48	-	-	-	-
H-2-Kd	107	120	14	NCRTSINYYRCVLT	ann	48	23301.43	48	-	-	-	-
H-2-Kd	1	8	8	MKYLGLAL	Consensus (ann/smm)	48.5	32648.87	29	18132.60	68	-	-
H-2-Kd	11	18	8	AVFLIGAC	Consensus (ann/smm)	48.5	39290.39	60	8779.30	37	-	-
H-2-Kd	92	101	10	AKQVKKEARK	Consensus (ann/smm)	48.5	40330.57	73	6389.40	24	-	-
H-2-Kd	69	76	8	VLMDYGVV	Consensus (ann/smm)	49.0	37981.25	51	11467.27	47	-	-
H-2-Kd	3	11	9	YLGLALISA	Consensus (ann/comblib_sidney2008/smm)	49	33478.08	49	134666.63	69	0.00191	34
H-2-Kd	133	141	9	IQDYDKTIS	Consensus (ann/comblib_sidney2008/smm)	49	33508.52	49	86349.53	60	0.00349	47
H-2-Kd	67	78	12	SNVLMDYGVVDK	ann	49	28817.49	49	-	-	-	-
H-2-Kd	33	43	11	GNTDKISCLHH	Consensus (ann/smm)	49.0	37250.71	73	3646.53	25	-	-
H-2-Kd	117	129	13	CVLTSKLIGPQRF	ann	49	25641.03	49	-	-	-	-
H-2-Kd	129	138	10	FDKAIQDYDK	Consensus (ann/smm)	49.0	40233.82	72	6925.64	26	-	-
H-2-Kd	82	95	14	RELKKVMHECAKQV	ann	49	23400.97	49	-	-	-	-
H-2-Kd	93	106	14	KQVKKEARKDSHWL	ann	49	23516.96	49	-	-	-	-
H-2-Kd	65	72	8	KFSNVLMD	Consensus (ann/smm)	49.5	34891.13	37	15938.96	62	-	-
H-2-Kd	133	140	8	IQDYDKTI	Consensus (ann/smm)	49.5	28339.16	20	24291.82	79	-	-
H-2-Kd	80	90	11	KKRELKKVMHE	Consensus (ann/smm)	49.5	38876.39	82	2522.78	17	-	-
H-2-Kd	46	55	10	YQYYGFIDVN	Consensus (ann/smm)	49.5	30175.87	25	25378.15	74	-	-
H-2-Kd	18	25	8	CQAETPSQ	Consensus (ann/smm)	50.0	31756.27	27	20867	73	-	-
H-2-Kd	89	96	8	HECAKQVK	Consensus (ann/smm)	50.0	31299.51	27	20580.69	73	-	-
H-2-Kd	128	136	9	RFDKAIQDY	Consensus (ann/comblib_sidney2008/smm)	50	33432.47	48	126258.32	67	0.00386	50
H-2-Kd	96	107	12	KKEARKDSHWLN	ann	50	29005.49	50	-	-	-	-
H-2-Kd	40	50	11	CLHHCKYQYYG	Consensus (ann/smm)	50.0	33553.12	55	7689.18	45	-	-
H-2-Kd	59	68	10	AQSEIRKFSN	Consensus (ann/smm)	50.0	40655.66	75	6721.40	25	-	-
H-2-Kd	58	71	14	IAQSEIRKFSNVLM	ann	50	23786.94	50	-	-	-	-
H-2-Kd	64	77	14	RKFSNVLMDYGVVD	ann	50	23627.40	50	-	-	-	-
H-2-Kd	99	109	11	ARKDSHWLNCR	Consensus (ann/smm)	50.4	41793.45	97	837.30	3.8	-	-
H-2-Kd	33	40	8	GNTDKISC	Consensus (ann/smm)	50.5	39390.43	61	9407.19	40	-	-
H-2-Kd	67	77	11	SNVLMDYGVVD	Consensus (ann/smm)	50.5	27494.07	35	15627.16	66	-	-
H-2-Kd	125	135	11	GPQRFDKAIQD	Consensus (ann/smm)	50.5	35011.39	62	6250	39	-	-
H-2-Kd	79	88	10	SKKRELKKVM	Consensus (ann/smm)	50.5	33674.98	36	19745.13	65	-	-
H-2-Kd	95	104	10	VKKEARKDSH	Consensus (ann/smm)	50.5	40337.56	73	7302.31	28	-	-
H-2-Kd	106	115	10	LNCRTSINYY	Consensus (ann/smm)	50.5	35644.36	44	15829.24	57	-	-
H-2-Kd	3	10	8	YLGLALIS	Consensus (ann/smm)	50.65	21701.81	8.3	39487.53	93	-	-
H-2-Kd	42	49	8	HHCKYQYY	Consensus (ann/smm)	51.0	34152.35	34	18384.85	68	-	-
H-2-Kd	82	89	8	RELKKVMH	Consensus (ann/smm)	51.0	40290.45	68	8025.28	34	-	-
H-2-Kd	92	99	8	AKQVKKEA	Consensus (ann/smm)	51.0	34886.23	37	17157.74	65	-	-
H-2-Kd	116	123	8	RCVLTSKL	Consensus (ann/smm)	51.0	26324.41	17	29475.42	85	-	-
H-2-Kd	76	84	9	VDKSKKREL	Consensus (ann/comblib_sidney2008/smm)	51	24733.09	25	156768.93	72	0.00406	51
H-2-Kd	123	134	12	LIGPQRFDKAIQ	ann	51	29295.65	51	-	-	-	-
H-2-Kd	9	21	13	ISAVFLIGACQAE	ann	51	26359.76	51	-	-	-	-
H-2-Kd	132	141	10	AIQDYDKTIS	Consensus (ann/smm)	51.0	35618.92	44	16123.53	58	-	-
H-2-Kd	31	38	8	YKGNTDKI	Consensus (ann/smm)	51.3	14551.46	2.6	76113.20	100	-	-
H-2-Kd	15	25	11	IGACQAETPSQ	Consensus (ann/smm)	51.5	30477.74	43	12384.54	60	-	-
H-2-Kd	123	133	11	LIGPQRFDKAI	Consensus (ann/smm)	51.5	24377.88	30	19673.43	73	-	-
H-2-Kd	40	49	10	CLHHCKYQYY	Consensus (ann/smm)	51.5	32155.27	31	23629.80	72	-	-
H-2-Kd	127	134	8	QRFDKAIQ	Consensus (ann/smm)	51.7	43284.07	94	3503.16	9.4	-	-
H-2-Kd	84	94	11	LKKVMHECAKQ	Consensus (ann/smm)	52.0	40122.54	89	2103.20	15	-	-
H-2-Kd	32	44	13	KGNTDKISCLHHC	ann	52	26831.96	52	-	-	-	-
H-2-Kd	14	23	10	LIGACQAETP	Consensus (ann/smm)	52.0	38416.86	60	11626.79	44	-	-
H-2-Kd	13	26	14	FLIGACQAETPSQK	ann	52	24182.70	52	-	-	-	-
H-2-Kd	65	78	14	KFSNVLMDYGVVDK	ann	52	24191.32	52	-	-	-	-
H-2-Kd	102	109	8	DSHWLNCR	Consensus (ann/smm)	52.25	43740.73	96	3314.82	8.5	-	-
H-2-Kd	25	35	11	QKCEEKYKGNT	Consensus (ann/smm)	52.35	41791.62	97	1367.35	7.7	-	-
H-2-Kd	37	44	8	KISCLHHC	Consensus (ann/smm)	52.5	29556.09	23	26149.30	82	-	-
H-2-Kd	11	21	11	AVFLIGACQAE	Consensus (ann/smm)	52.5	27743.29	36	17095.43	69	-	-
H-2-Kd	93	103	11	KQVKKEARKDS	Consensus (ann/smm)	52.5	36295.86	69	5456.07	36	-	-
H-2-Kd	119	129	11	LTSKLIGPQRF	Consensus (ann/smm)	52.5	39946.66	88	2476.74	17	-	-
H-2-Kd	73	80	8	YGVVDKSK	Consensus (ann/smm)	52.6	20366.35	7.2	52778.86	98	-	-
H-2-Kd	23	30	8	PSQKCEEK	Consensus (ann/smm)	53.0	40495.41	70	8442.28	36	-	-
H-2-Kd	129	137	9	FDKAIQDYD	Consensus (ann/comblib_sidney2008/smm)	53	34411.24	53	134047.90	69	0.0014	28
H-2-Kd	11	22	12	AVFLIGACQAET	ann	53	29811.43	53	-	-	-	-
H-2-Kd	15	26	12	IGACQAETPSQK	ann	53	29755.67	53	-	-	-	-
H-2-Kd	97	108	12	KEARKDSHWLNC	ann	53	29841.11	53	-	-	-	-
H-2-Kd	31	43	13	YKGNTDKISCLHH	ann	53	26921.24	53	-	-	-	-
H-2-Kd	60	72	13	QSEIRKFSNVLMD	ann	53	27048.24	53	-	-	-	-
H-2-Kd	61	73	13	SEIRKFSNVLMDY	ann	53	26892.42	53	-	-	-	-
H-2-Kd	87	99	13	VMHECAKQVKKEA	ann	53	27086.61	53	-	-	-	-
H-2-Kd	83	96	14	ELKKVMHECAKQVK	ann	53	24684.45	53	-	-	-	-
H-2-Kd	98	111	14	EARKDSHWLNCRTS	ann	53	24768.45	53	-	-	-	-
H-2-Kd	15	22	8	IGACQAET	Consensus (ann/smm)	53.5	34734.45	36	19699.72	71	-	-
H-2-Kd	75	85	11	VVDKSKKRELK	Consensus (ann/smm)	53.5	37149.69	73	5174.64	34	-	-
H-2-Kd	91	101	11	CAKQVKKEARK	Consensus (ann/smm)	53.5	38356.23	79	4044.64	28	-	-
H-2-Kd	77	84	8	DKSKKREL	Consensus (ann/smm)	54.0	36529.47	44	16728.62	64	-	-
H-2-Kd	85	92	8	KKVMHECA	Consensus (ann/smm)	54.0	34263.39	34	20963.32	74	-	-
H-2-Kd	79	87	9	SKKRELKKV	Consensus (ann/comblib_sidney2008/smm)	54	30759.99	39	201029.60	76	0.00463	54
H-2-Kd	85	97	13	KKVMHECAKQVKK	ann	54	27161.74	54	-	-	-	-
H-2-Kd	130	142	13	DKAIQDYDKTISV	ann	54	27199.97	54	-	-	-	-
H-2-Kd	24	31	8	SQKCEEKY	Consensus (ann/smm)	54.5	41252.53	76	7788.61	33	-	-
H-2-Kd	128	135	8	RFDKAIQD	Consensus (ann/smm)	54.5	39844.36	64	10925.97	45	-	-
H-2-Kd	134	141	8	QDYDKTIS	Consensus (ann/smm)	54.5	40269.96	68	9873.25	41	-	-
H-2-Kd	96	103	8	KKEARKDS	Consensus (ann/smm)	55.0	38508.41	55	13786.69	55	-	-
H-2-Kd	91	99	9	CAKQVKKEA	Consensus (ann/comblib_sidney2008/smm)	55	27125.91	29	68906.47	55	0.01	64
H-2-Kd	78	88	11	KSKKRELKKVM	Consensus (ann/smm)	55.0	33958.16	57	9837.39	53	-	-
H-2-Kd	116	126	11	RCVLTSKLIGP	Consensus (ann/smm)	55.0	35106.23	63	8277.13	47	-	-
H-2-Kd	116	128	13	RCVLTSKLIGPQR	ann	55	27526.52	55	-	-	-	-
H-2-Kd	4	13	10	LGLALISAVF	Consensus (ann/smm)	55.0	27376.52	20	45025.65	90	-	-
H-2-Kd	61	68	8	SEIRKFSN	Consensus (ann/smm)	55.5	34129.45	34	22932.95	77	-	-
H-2-Kd	9	19	11	ISAVFLIGACQ	Consensus (ann/smm)	55.5	39669.29	87	3426.73	24	-	-
H-2-Kd	13	23	11	FLIGACQAETP	Consensus (ann/smm)	55.5	28620.48	38	20271.23	73	-	-
H-2-Kd	8	15	8	LISAVFLI	Consensus (ann/smm)	56.0	27079.57	18	42214.34	94	-	-
H-2-Kd	84	91	8	LKKVMHEC	Consensus (ann/smm)	56.0	38580.57	56	14075.38	56	-	-
H-2-Kd	59	67	9	AQSEIRKFS	Consensus (ann/comblib_sidney2008/smm)	56	35245.14	56	104054.29	64	0.00229	37
H-2-Kd	92	100	9	AKQVKKEAR	Consensus (ann/comblib_sidney2008/smm)	56	32815.68	46	76782.10	57	0.01	56
H-2-Kd	98	106	9	EARKDSHWL	Consensus (ann/comblib_sidney2008/smm)	56	35340.62	56	73495.37	56	0.01	72
H-2-Kd	110	118	9	TSINYYRCV	Consensus (ann/comblib_sidney2008/smm)	56	28857.44	34	71657.23	56	0.01	68
H-2-Kd	123	131	9	LIGPQRFDK	Consensus (ann/comblib_sidney2008/smm)	56	39422.83	78	69865.05	56	0.00104	23
H-2-Kd	70	80	11	LMDYGVVDKSK	Consensus (ann/smm)	56.0	21977.81	25	37921.02	87	-	-
H-2-Kd	11	23	13	AVFLIGACQAETP	ann	56	27720.79	56	-	-	-	-
H-2-Kd	59	72	14	AQSEIRKFSNVLMD	ann	56	25384.04	56	-	-	-	-
H-2-Kd	122	135	14	KLIGPQRFDKAIQD	ann	56	25592.81	56	-	-	-	-
H-2-Kd	57	64	8	NIAQSEIR	Consensus (ann/smm)	56.5	39666.71	63	12315.73	50	-	-
H-2-Kd	66	73	8	FSNVLMDY	Consensus (ann/smm)	56.5	38876.82	58	13723.35	55	-	-
H-2-Kd	51	61	11	FIDVNYNIAQS	Consensus (ann/smm)	56.5	41300.77	95	2563.78	18	-	-
H-2-Kd	121	131	11	SKLIGPQRFDK	Consensus (ann/smm)	56.5	37296.67	74	6264.41	39	-	-
H-2-Kd	86	93	8	KVMHECAK	Consensus (ann/smm)	57.0	39451.41	62	12925.88	52	-	-
H-2-Kd	5	16	12	GLALISAVFLIG	ann	57	30897.76	57	-	-	-	-
H-2-Kd	38	49	12	ISCLHHCKYQYY	ann	57	30792.96	57	-	-	-	-
H-2-Kd	56	67	12	YNIAQSEIRKFS	ann	57	30722.41	57	-	-	-	-
H-2-Kd	8	20	13	LISAVFLIGACQA	ann	57	28139.63	57	-	-	-	-
H-2-Kd	67	74	8	SNVLMDYG	Consensus (ann/smm)	57.5	34520.89	35	24743.44	80	-	-
H-2-Kd	16	26	11	GACQAETPSQK	Consensus (ann/smm)	57.5	32102.76	49	15735.48	66	-	-
H-2-Kd	92	102	11	AKQVKKEARKD	Consensus (ann/smm)	57.5	40680.29	92	3348.73	23	-	-
H-2-Kd	20	27	8	AETPSQKC	Consensus (ann/smm)	58.0	40258.64	68	11707.39	48	-	-
H-2-Kd	83	90	8	ELKKVMHE	Consensus (ann/smm)	58.0	40794.02	72	10628.21	44	-	-
H-2-Kd	84	92	9	LKKVMHECA	Consensus (ann/comblib_sidney2008/smm)	58	32396.58	44	151446.76	71	0.01	58
H-2-Kd	14	25	12	LIGACQAETPSQ	ann	58	31203.81	58	-	-	-	-
H-2-Kd	26	37	12	KCEEKYKGNTDK	ann	58	30977.08	58	-	-	-	-
H-2-Kd	26	36	11	KCEEKYKGNTD	Consensus (ann/smm)	58.0	39717.80	87	4314	29	-	-
H-2-Kd	38	48	11	ISCLHHCKYQY	Consensus (ann/smm)	58.0	38631.94	81	5368.83	35	-	-
H-2-Kd	128	138	11	RFDKAIQDYDK	Consensus (ann/smm)	58.0	38289.06	79	5752.81	37	-	-
H-2-Kd	86	98	13	KVMHECAKQVKKE	ann	58	28290.44	58	-	-	-	-
H-2-Kd	31	40	10	YKGNTDKISC	Consensus (ann/smm)	58.0	37728.52	55	17966.36	61	-	-
H-2-Kd	97	104	8	KEARKDSH	Consensus (ann/smm)	58.5	35567.32	39	23251.98	78	-	-
H-2-Kd	106	113	8	LNCRTSIN	Consensus (ann/smm)	58.5	39038.70	59	14570.02	58	-	-
H-2-Kd	68	78	11	NVLMDYGVVDK	Consensus (ann/smm)	58.5	42213.37	98	2772.55	19	-	-
H-2-Kd	39	50	12	SCLHHCKYQYYG	ann	59	31428.13	59	-	-	-	-
H-2-Kd	14	24	11	LIGACQAETPS	Consensus (ann/smm)	59.0	27056.44	34	31980.11	84	-	-
H-2-Kd	44	53	10	CKYQYYGFID	Consensus (ann/smm)	59.0	27907.38	21	72187.17	97	-	-
H-2-Kd	122	129	8	KLIGPQRF	Consensus (ann/smm)	59.5	36918.09	45	21402.28	74	-	-
H-2-Kd	27	35	9	CEEKYKGNT	Consensus (ann/comblib_sidney2008/smm)	60	36175.89	60	66567.16	54	0.02	88
H-2-Kd	86	94	9	KVMHECAKQ	Consensus (ann/comblib_sidney2008/smm)	60	36080.11	60	59601.89	52	0.01	69
H-2-Kd	16	27	12	GACQAETPSQKC	ann	60	31557.26	60	-	-	-	-
H-2-Kd	34	44	11	NTDKISCLHHC	Consensus (ann/smm)	60.0	33476.27	55	14958.22	65	-	-
H-2-Kd	10	22	13	SAVFLIGACQAET	ann	60	28847.44	60	-	-	-	-
H-2-Kd	66	78	13	FSNVLMDYGVVDK	ann	60	28993.89	60	-	-	-	-
H-2-Kd	73	85	13	YGVVDKSKKRELK	ann	60	28925.57	60	-	-	-	-
H-2-Kd	7	16	10	ALISAVFLIG	Consensus (ann/smm)	60.0	33235.53	34	37884.36	86	-	-
H-2-Kd	8	21	14	LISAVFLIGACQAE	ann	60	26582.57	60	-	-	-	-
H-2-Kd	31	44	14	YKGNTDKISCLHHC	ann	60	26721.28	60	-	-	-	-
H-2-Kd	116	129	14	RCVLTSKLIGPQRF	ann	60	26519.38	60	-	-	-	-
H-2-Kd	93	100	8	KQVKKEAR	Consensus (ann/smm)	60.5	36139.11	42	23958.52	79	-	-
H-2-Kd	116	125	10	RCVLTSKLIG	Consensus (ann/smm)	60.5	34668.74	40	32096.67	81	-	-
H-2-Kd	124	135	12	IGPQRFDKAIQD	ann	61	31951.35	61	-	-	-	-
H-2-Kd	61	74	14	SEIRKFSNVLMDYG	ann	61	26853.73	61	-	-	-	-
H-2-Kd	32	39	8	KGNTDKIS	Consensus (ann/smm)	62.0	38211.65	53	19927.83	71	-	-
H-2-Kd	58	65	8	IAQSEIRK	Consensus (ann/smm)	62.0	41344.12	77	11362.14	47	-	-
H-2-Kd	78	85	8	KSKKRELK	Consensus (ann/smm)	62.0	42851.64	91	7842.60	33	-	-
H-2-Kd	33	44	12	GNTDKISCLHHC	ann	62	32223.17	62	-	-	-	-
H-2-Kd	15	27	13	IGACQAETPSQKC	ann	62	29548.11	62	-	-	-	-
H-2-Kd	67	79	13	SNVLMDYGVVDKS	ann	62	29349.59	62	-	-	-	-
H-2-Kd	95	107	13	VKKEARKDSHWLN	ann	62	29343.87	62	-	-	-	-
H-2-Kd	10	23	14	SAVFLIGACQAETP	ann	62	27103.89	62	-	-	-	-
H-2-Kd	84	97	14	LKKVMHECAKQVKK	ann	62	27164.96	62	-	-	-	-
H-2-Kd	117	130	14	CVLTSKLIGPQRFD	ann	62	27282.49	62	-	-	-	-
H-2-Kd	38	45	8	ISCLHHCK	Consensus (ann/smm)	62.5	40210.32	67	14503.07	58	-	-
H-2-Kd	21	30	10	ETPSQKCEEK	Consensus (ann/smm)	62.5	43556.55	97	7218.72	28	-	-
H-2-Kd	31	39	9	YKGNTDKIS	Consensus (ann/comblib_sidney2008/smm)	63	37059.36	65	35015.47	41	0.01	63
H-2-Kd	75	83	9	VVDKSKKRE	Consensus (ann/comblib_sidney2008/smm)	63	37544.88	67	101451.86	63	0.00259	40
H-2-Kd	85	93	9	KKVMHECAK	Consensus (ann/comblib_sidney2008/smm)	63	36215.83	61	102626.61	63	0.01	65
H-2-Kd	7	18	12	ALISAVFLIGAC	ann	63	32421.82	63	-	-	-	-
H-2-Kd	18	29	12	CQAETPSQKCEE	ann	63	32260.16	63	-	-	-	-
H-2-Kd	88	100	13	MHECAKQVKKEAR	ann	63	29651.55	63	-	-	-	-
H-2-Kd	108	117	10	CRTSINYYRC	Consensus (ann/smm)	63.0	35814.45	45	31583.48	81	-	-
H-2-Kd	36	43	8	DKISCLHH	Consensus (ann/smm)	63.5	36392.20	43	28409.27	84	-	-
H-2-Kd	75	82	8	VVDKSKKR	Consensus (ann/smm)	64.0	42453.37	87	9782.73	41	-	-
H-2-Kd	81	89	9	KRELKKVMH	Consensus (ann/comblib_sidney2008/smm)	64	36845.04	64	61696.43	53	0.03	93
H-2-Kd	122	130	9	KLIGPQRFD	Consensus (ann/comblib_sidney2008/smm)	64	36813.98	64	23081.29	33	0.01	79
H-2-Kd	56	68	13	YNIAQSEIRKFSN	ann	64	30167.69	64	-	-	-	-
H-2-Kd	7	20	14	ALISAVFLIGACQA	ann	64	27884.13	64	-	-	-	-
H-2-Kd	60	73	14	QSEIRKFSNVLMDY	ann	64	27780.24	64	-	-	-	-
H-2-Kd	91	98	8	CAKQVKKE	Consensus (ann/smm)	64.5	39474.04	62	17719.85	67	-	-
H-2-Kd	120	127	8	TSKLIGPQ	Consensus (ann/smm)	64.5	39352.92	61	18132.60	68	-	-
H-2-Kd	43	50	8	HCKYQYYG	Consensus (ann/smm)	65.0	41226.20	76	13472.87	54	-	-
H-2-Kd	87	95	9	VMHECAKQV	Consensus (ann/comblib_sidney2008/smm)	65	16138.10	6.6	134047.90	69	0.01	65
H-2-Kd	79	89	11	SKKRELKKVMH	Consensus (ann/smm)	65.0	36244.82	69	12849.32	61	-	-
H-2-Kd	105	115	11	WLNCRTSINYY	Consensus (ann/smm)	65.0	33741.71	56	20743.40	74	-	-
H-2-Kd	14	26	13	LIGACQAETPSQK	ann	65	30223.56	65	-	-	-	-
H-2-Kd	64	73	10	RKFSNVLMDY	Consensus (ann/smm)	65.0	39863.77	70	17197.29	60	-	-
H-2-Kd	32	45	14	KGNTDKISCLHHCK	ann	65	27949.99	65	-	-	-	-
H-2-Kd	85	98	14	KKVMHECAKQVKKE	ann	65	28119.54	65	-	-	-	-
H-2-Kd	5	15	11	GLALISAVFLI	Consensus (ann/smm)	65.5	27208.20	35	77246.71	96	-	-
H-2-Kd	9	18	10	ISAVFLIGAC	Consensus (ann/smm)	65.5	38952.18	63	21254.95	68	-	-
H-2-Kd	20	29	10	AETPSQKCEE	Consensus (ann/smm)	65.5	39563.42	67	19429.43	64	-	-
H-2-Kd	80	89	10	KKRELKKVMH	Consensus (ann/smm)	65.5	38529.25	60	23251.98	71	-	-
H-2-Kd	76	83	8	VDKSKKRE	Consensus (ann/smm)	66.0	40325.34	68	16805.83	64	-	-
H-2-Kd	24	32	9	SQKCEEKYK	Consensus (ann/comblib_sidney2008/smm)	66	35937.12	59	116482.32	66	0.01	75
H-2-Kd	51	59	9	FIDVNYNIA	Consensus (ann/comblib_sidney2008/smm)	66	37318.88	66	233485.55	79	0.00346	47
H-2-Kd	52	60	9	IDVNYNIAQ	Consensus (ann/comblib_sidney2008/smm)	66	36924.47	64	522709.03	90	0.01	66
H-2-Kd	82	90	9	RELKKVMHE	Consensus (ann/comblib_sidney2008/smm)	66	37315.25	66	212941.35	77	0.01	66
H-2-Kd	131	139	9	KAIQDYDKT	Consensus (ann/comblib_sidney2008/smm)	66	37322.92	66	25018.43	35	0.02	83
H-2-Kd	81	92	12	KRELKKVMHECA	ann	66	33062.30	66	-	-	-	-
H-2-Kd	76	86	11	VDKSKKRELKK	Consensus (ann/smm)	66.0	40594.57	91	6743.42	41	-	-
H-2-Kd	109	119	11	RTSINYYRCVL	Consensus (ann/smm)	66.0	37791.04	76	10886.29	56	-	-
H-2-Kd	96	108	13	KKEARKDSHWLNC	ann	66	30444.44	66	-	-	-	-
H-2-Kd	97	109	13	KEARKDSHWLNCR	ann	66	30465.54	66	-	-	-	-
H-2-Kd	24	37	14	SQKCEEKYKGNTDK	ann	66	28250.98	66	-	-	-	-
H-2-Kd	8	17	10	LISAVFLIGA	Consensus (ann/smm)	66.5	42957.95	93	10434.22	40	-	-
H-2-Kd	52	61	10	IDVNYNIAQS	Consensus (ann/smm)	66.5	41915.70	86	12372.57	47	-	-
H-2-Kd	53	62	10	DVNYNIAQSE	Consensus (ann/smm)	66.5	39144	64	22307.97	69	-	-
H-2-Kd	58	67	10	IAQSEIRKFS	Consensus (ann/smm)	66.5	39366.14	66	20628.14	67	-	-
H-2-Kd	94	101	8	QVKKEARK	Consensus (ann/smm)	67.0	43833.59	97	8819.83	37	-	-
H-2-Kd	129	136	8	FDKAIQDY	Consensus (ann/smm)	67.0	39088.55	59	21451.62	75	-	-
H-2-Kd	112	120	9	INYYRCVLT	Consensus (ann/comblib_sidney2008/smm)	67	37525.78	67	33826.73	40	0.03	94
H-2-Kd	6	17	12	LALISAVFLIGA	ann	67	33197.08	67	-	-	-	-
H-2-Kd	80	91	12	KKRELKKVMHEC	ann	67	33296.72	67	-	-	-	-
H-2-Kd	57	67	11	NIAQSEIRKFS	Consensus (ann/smm)	67.0	37697.51	76	11478.36	58	-	-
H-2-Kd	18	30	13	CQAETPSQKCEEK	ann	67	30791.97	67	-	-	-	-
H-2-Kd	37	49	13	KISCLHHCKYQYY	ann	67	30777.63	67	-	-	-	-
H-2-Kd	39	48	10	SCLHHCKYQY	Consensus (ann/smm)	67.0	38777.26	62	23903.42	72	-	-
H-2-Kd	65	74	10	KFSNVLMDYG	Consensus (ann/smm)	67.0	33000.46	34	156480.42	100	-	-
H-2-Kd	69	78	10	VLMDYGVVDK	Consensus (ann/smm)	67.0	43286.41	95	10033.67	39	-	-
H-2-Kd	81	90	10	KRELKKVMHE	Consensus (ann/smm)	67.0	40584.46	75	16805.83	59	-	-
H-2-Kd	24	34	11	SQKCEEKYKGN	Consensus (ann/smm)	67.5	42828.46	99	5583.16	36	-	-
H-2-Kd	22	29	8	TPSQKCEE	Consensus (ann/smm)	68.0	41696.77	80	14107.82	56	-	-
H-2-Kd	17	28	12	ACQAETPSQKCE	ann	68	33458.87	68	-	-	-	-
H-2-Kd	126	136	11	PQRFDKAIQDY	Consensus (ann/smm)	68.0	41544.55	96	6484.55	40	-	-
H-2-Kd	123	135	13	LIGPQRFDKAIQD	ann	68	30917.83	68	-	-	-	-
H-2-Kd	34	43	10	NTDKISCLHH	Consensus (ann/smm)	68.0	39762.52	69	21011.64	67	-	-
H-2-Kd	94	103	10	QVKKEARKDS	Consensus (ann/smm)	68.0	43304.67	95	10579.37	41	-	-
H-2-Kd	123	132	10	LIGPQRFDKA	Consensus (ann/smm)	68.0	43045.89	94	10776.06	42	-	-
H-2-Kd	26	33	8	KCEEKYKG	Consensus (ann/smm)	68.5	43494.86	95	9941.69	42	-	-
H-2-Kd	29	36	8	EKYKGNTD	Consensus (ann/smm)	69.0	39097.86	59	24629.75	79	-	-
H-2-Kd	59	66	8	AQSEIRKF	Consensus (ann/smm)	69.0	40778.58	72	17436.53	66	-	-
H-2-Kd	63	74	12	IRKFSNVLMDYG	ann	69	33648.38	69	-	-	-	-
H-2-Kd	39	51	13	SCLHHCKYQYYGF	ann	69	31253.48	69	-	-	-	-
H-2-Kd	79	91	13	SKKRELKKVMHEC	ann	69	31297.15	69	-	-	-	-
H-2-Kd	107	116	10	NCRTSINYYR	Consensus (ann/smm)	69.0	36330.43	48	44203.84	90	-	-
H-2-Kd	95	102	8	VKKEARKD	Consensus (ann/smm)	69.5	43330.93	94	10751.28	45	-	-
H-2-Kd	124	131	8	IGPQRFDK	Consensus (ann/smm)	69.5	42040.14	83	13882.25	56	-	-
H-2-Kd	36	46	11	DKISCLHHCKY	Consensus (ann/smm)	69.5	38362.86	79	12527.95	60	-	-
H-2-Kd	11	19	9	AVFLIGACQ	Consensus (ann/comblib_sidney2008/smm)	70	37453.59	67	139720.46	70	0.02	84
H-2-Kd	93	101	9	KQVKKEARK	Consensus (ann/comblib_sidney2008/smm)	70	36986.84	64	144630.54	70	0.02	90
H-2-Kd	36	47	12	DKISCLHHCKYQ	ann	70	33911.17	70	-	-	-	-
H-2-Kd	40	51	12	CLHHCKYQYYGF	ann	70	34012.95	70	-	-	-	-
H-2-Kd	94	105	12	QVKKEARKDSHW	ann	70	34007.43	70	-	-	-	-
H-2-Kd	101	110	10	KDSHWLNCRT	Consensus (ann/smm)	70.0	40854.97	77	18554.96	63	-	-
H-2-Kd	9	22	14	ISAVFLIGACQAET	ann	70	29241.50	70	-	-	-	-
H-2-Kd	66	79	14	FSNVLMDYGVVDKS	ann	70	29422.40	70	-	-	-	-
H-2-Kd	81	91	11	KRELKKVMHEC	Consensus (ann/smm)	70.5	33239.86	54	38183.88	87	-	-
H-2-Kd	60	67	8	QSEIRKFS	Consensus (ann/smm)	71.0	41901.64	82	15362.43	60	-	-
H-2-Kd	95	103	9	VKKEARKDS	Consensus (ann/comblib_sidney2008/smm)	71	38155.06	71	304972.02	83	0.00195	34
H-2-Kd	106	117	12	LNCRTSINYYRC	ann	71	34083.68	71	-	-	-	-
H-2-Kd	64	74	11	RKFSNVLMDYG	Consensus (ann/smm)	71.0	33670.96	56	36214.29	86	-	-
H-2-Kd	6	18	13	LALISAVFLIGAC	ann	71	31915.06	71	-	-	-	-
H-2-Kd	25	37	13	QKCEEKYKGNTDK	ann	71	31662.59	71	-	-	-	-
H-2-Kd	93	105	13	KQVKKEARKDSHW	ann	71	31745.28	71	-	-	-	-
H-2-Kd	16	25	10	GACQAETPSQ	Consensus (ann/smm)	71.0	35062.95	42	100336.74	100	-	-
H-2-Kd	94	107	14	QVKKEARKDSHWLN	ann	71	29502.11	71	-	-	-	-
H-2-Kd	14	21	8	LIGACQAE	Consensus (ann/smm)	71.5	36377.23	43	103147.81	100	-	-
H-2-Kd	132	139	8	AIQDYDKT	Consensus (ann/smm)	71.5	41685.96	80	16461.14	63	-	-
H-2-Kd	21	31	11	ETPSQKCEEKY	Consensus (ann/smm)	71.5	43707.60	100	7110.17	43	-	-
H-2-Kd	82	92	11	RELKKVMHECA	Consensus (ann/smm)	71.5	34136.83	58	34425.48	85	-	-
H-2-Kd	38	47	10	ISCLHHCKYQ	Consensus (ann/smm)	71.5	37681.20	55	42311.65	88	-	-
H-2-Kd	91	100	10	CAKQVKKEAR	Consensus (ann/smm)	71.5	37870.45	56	40221.66	87	-	-
H-2-Kd	77	88	12	DKSKKRELKKVM	ann	72	34275.25	72	-	-	-	-
H-2-Kd	87	98	12	VMHECAKQVKKE	ann	72	34254.86	72	-	-	-	-
H-2-Kd	5	17	13	GLALISAVFLIGA	ann	72	32045.51	72	-	-	-	-
H-2-Kd	38	50	13	ISCLHHCKYQYYG	ann	72	31944.77	72	-	-	-	-
H-2-Kd	121	130	10	SKLIGPQRFD	Consensus (ann/smm)	72.5	39518.05	67	29004.14	78	-	-
H-2-Kd	19	27	9	QAETPSQKC	Consensus (ann/comblib_sidney2008/smm)	73	38475.92	73	76959.10	57	0.04	98
H-2-Kd	22	30	9	TPSQKCEEK	Consensus (ann/comblib_sidney2008/smm)	73	38525.93	73	273690.67	81	0.01	68
H-2-Kd	71	79	9	MDYGVVDKS	Consensus (ann/comblib_sidney2008/smm)	73	39770.27	81	150750.93	71	0.01	73
H-2-Kd	101	109	9	KDSHWLNCR	Consensus (ann/comblib_sidney2008/smm)	73	38570.13	73	183763.82	75	0.01	59
H-2-Kd	51	62	12	FIDVNYNIAQSE	ann	73	34450.75	73	-	-	-	-
H-2-Kd	10	19	10	SAVFLIGACQ	Consensus (ann/smm)	73.0	39320.58	65	31949.20	81	-	-
H-2-Kd	23	32	10	PSQKCEEKYK	Consensus (ann/smm)	73.0	41696.77	84	18174.40	62	-	-
H-2-Kd	74	83	10	GVVDKSKKRE	Consensus (ann/smm)	73.0	40247.32	72	25378.15	74	-	-
H-2-Kd	14	27	14	LIGACQAETPSQKC	ann	73	30004.28	73	-	-	-	-
H-2-Kd	73	86	14	YGVVDKSKKRELKK	ann	73	30357.94	73	-	-	-	-
H-2-Kd	87	100	14	VMHECAKQVKKEAR	ann	73	30086.87	73	-	-	-	-
H-2-Kd	64	72	9	RKFSNVLMD	Consensus (ann/comblib_sidney2008/smm)	74	36620.09	63	199186.55	76	0.01	74
H-2-Kd	90	100	11	ECAKQVKKEAR	Consensus (ann/smm)	74.0	38396.08	79	17174.34	69	-	-
H-2-Kd	124	136	13	IGPQRFDKAIQDY	ann	74	32467.46	74	-	-	-	-
H-2-Kd	77	86	10	DKSKKRELKK	Consensus (ann/smm)	74.0	44609.16	100	12660.77	48	-	-
H-2-Kd	105	114	10	WLNCRTSINY	Consensus (ann/smm)	74.0	39778.02	69	29679.73	79	-	-
H-2-Kd	15	28	14	IGACQAETPSQKCE	ann	74	30753.01	74	-	-	-	-
H-2-Kd	95	108	14	VKKEARKDSHWLNC	ann	74	30739.37	74	-	-	-	-
H-2-Kd	97	110	14	KEARKDSHWLNCRT	ann	74	30761.66	74	-	-	-	-
H-2-Kd	23	33	11	PSQKCEEKYKG	Consensus (ann/smm)	74.5	42731.27	99	9013.22	50	-	-
H-2-Kd	106	114	9	LNCRTSINY	Consensus (ann/comblib_sidney2008/smm)	75	34230.04	52	230282	79	0.01	75
H-2-Kd	93	104	12	KQVKKEARKDSH	ann	75	34899.82	75	-	-	-	-
H-2-Kd	94	104	11	QVKKEARKDSH	Consensus (ann/smm)	75.0	40689.97	92	11772.81	58	-	-
H-2-Kd	17	29	13	ACQAETPSQKCEE	ann	75	32898.87	75	-	-	-	-
H-2-Kd	35	47	13	TDKISCLHHCKYQ	ann	75	32817.46	75	-	-	-	-
H-2-Kd	37	46	10	KISCLHHCKY	Consensus (ann/smm)	75.0	41396.50	81	22052.61	69	-	-
H-2-Kd	41	50	10	LHHCKYQYYG	Consensus (ann/smm)	75.0	38219.51	58	49142.81	92	-	-
H-2-Kd	36	49	14	DKISCLHHCKYQYY	ann	75	30838.31	75	-	-	-	-
H-2-Kd	33	42	10	GNTDKISCLH	Consensus (ann/smm)	75.5	39822.80	69	32170.66	82	-	-
H-2-Kd	109	116	8	RTSINYYR	Consensus (ann/smm)	76.0	40656.97	71	25378.15	81	-	-
H-2-Kd	34	45	12	NTDKISCLHHCK	ann	76	35201.32	76	-	-	-	-
H-2-Kd	16	28	13	GACQAETPSQKCE	ann	76	33071.24	76	-	-	-	-
H-2-Kd	88	101	14	MHECAKQVKKEARK	ann	76	31099.67	76	-	-	-	-
H-2-Kd	96	109	14	KKEARKDSHWLNCR	ann	76	31053.59	76	-	-	-	-
H-2-Kd	79	86	8	SKKRELKK	Consensus (ann/smm)	76.5	43013.28	92	15576.15	61	-	-
H-2-Kd	105	116	12	WLNCRTSINYYR	ann	77	35367.38	77	-	-	-	-
H-2-Kd	125	136	12	GPQRFDKAIQDY	ann	77	35355.91	77	-	-	-	-
H-2-Kd	62	72	11	EIRKFSNVLMD	Consensus (ann/smm)	77.0	40600.27	91	13863.73	63	-	-
H-2-Kd	76	88	13	VDKSKKRELKKVM	ann	77	33187.75	77	-	-	-	-
H-2-Kd	5	18	14	GLALISAVFLIGAC	ann	77	31379.87	77	-	-	-	-
H-2-Kd	17	30	14	ACQAETPSQKCEEK	ann	77	31536.10	77	-	-	-	-
H-2-Kd	123	136	14	LIGPQRFDKAIQDY	ann	77	31550.77	77	-	-	-	-
H-2-Kd	56	66	11	YNIAQSEIRKF	Consensus (ann/smm)	77.5	34028.05	57	99972.37	98	-	-
H-2-Kd	77	87	11	DKSKKRELKKV	Consensus (ann/smm)	77.5	39395.10	85	18066.75	70	-	-
H-2-Kd	98	108	11	EARKDSHWLNC	Consensus (ann/smm)	77.5	41578.75	96	11881.74	59	-	-
H-2-Kd	51	60	10	FIDVNYNIAQ	Consensus (ann/smm)	77.5	40600.72	75	30231.52	80	-	-
H-2-Kd	14	22	9	LIGACQAET	Consensus (ann/comblib_sidney2008/smm)	78	40752.55	86	227645.99	78	0.00197	34
H-2-Kd	40	48	9	CLHHCKYQY	Consensus (ann/comblib_sidney2008/smm)	78	36159.05	60	863495.34	95	0.01	78
H-2-Kd	102	110	9	DSHWLNCRT	Consensus (ann/comblib_sidney2008/smm)	78	39331.23	78	182919.50	75	0.05	99
H-2-Kd	106	116	11	LNCRTSINYYR	Consensus (ann/smm)	78.0	36262.10	69	37573.36	87	-	-
H-2-Kd	80	92	13	KKRELKKVMHECA	ann	78	33500.54	78	-	-	-	-
H-2-Kd	85	94	10	KKVMHECAKQ	Consensus (ann/smm)	78.0	41058.38	79	27762.59	77	-	-
H-2-Kd	111	120	10	SINYYRCVLT	Consensus (ann/smm)	78.0	40434.11	74	32244.82	82	-	-
H-2-Kd	120	129	10	TSKLIGPQRF	Consensus (ann/smm)	78.0	39901.73	70	37797.23	86	-	-
H-2-Kd	128	137	10	RFDKAIQDYD	Consensus (ann/smm)	78.0	37792.67	56	118157.15	100	-	-
H-2-Kd	37	50	14	KISCLHHCKYQYYG	ann	78	31831.60	78	-	-	-	-
H-2-Kd	38	51	14	ISCLHHCKYQYYGF	ann	78	31667.39	78	-	-	-	-
H-2-Kd	78	91	14	KSKKRELKKVMHEC	ann	78	31824.38	78	-	-	-	-
H-2-Kd	10	17	8	SAVFLIGA	Consensus (ann/smm)	78.5	39749.19	64	39944.78	93	-	-
H-2-Kd	100	107	8	RKDSHWLN	Consensus (ann/smm)	78.5	43406.95	94	16423.28	63	-	-
H-2-Kd	70	79	10	LMDYGVVDKS	Consensus (ann/smm)	78.5	43328.59	96	17925.03	61	-	-
H-2-Kd	28	35	8	EEKYKGNT	Consensus (ann/smm)	79.0	43417.73	94	16805.83	64	-	-
H-2-Kd	101	108	8	KDSHWLNC	Consensus (ann/smm)	79.0	42030.14	83	21451.62	75	-	-
H-2-Kd	60	68	9	QSEIRKFSN	Consensus (ann/comblib_sidney2008/smm)	79	39530.90	79	71657.23	56	0.02	91
H-2-Kd	74	85	12	GVVDKSKKRELK	ann	79	35781.16	79	-	-	-	-
H-2-Kd	62	74	13	EIRKFSNVLMDYG	ann	79	33792.87	79	-	-	-	-
H-2-Kd	7	17	11	ALISAVFLIGA	Consensus (ann/smm)	79.5	34474.24	59	145841.12	100	-	-
H-2-Kd	41	49	9	LHHCKYQYY	Consensus (ann/comblib_sidney2008/smm)	80	26080.03	27	365813.73	86	0.01	80
H-2-Kd	134	142	9	QDYDKTISV	Consensus (ann/comblib_sidney2008/smm)	80	32675.37	46	432772.84	88	0.01	80
H-2-Kd	35	46	12	TDKISCLHHCKY	ann	80	35877.29	80	-	-	-	-
H-2-Kd	82	93	12	RELKKVMHECAK	ann	80	35907.98	80	-	-	-	-
H-2-Kd	89	99	11	HECAKQVKKEA	Consensus (ann/smm)	80.0	34681.87	60	238715.16	100	-	-
H-2-Kd	120	130	11	TSKLIGPQRFD	Consensus (ann/smm)	80.0	40013.72	88	19448.23	72	-	-
H-2-Kd	92	105	14	AKQVKKEARKDSHW	ann	80	32306.26	80	-	-	-	-
H-2-Kd	124	137	14	IGPQRFDKAIQDYD	ann	80	32190.42	80	-	-	-	-
H-2-Kd	27	34	8	CEEKYKGN	Consensus (ann/smm)	80.5	42726.64	90	19654.41	71	-	-
H-2-Kd	58	66	9	IAQSEIRKF	Consensus (ann/comblib_sidney2008/smm)	81	39777.17	81	175897.63	74	0.02	89
H-2-Kd	69	79	11	VLMDYGVVDKS	Consensus (ann/smm)	81.0	42570.19	99	13768.29	63	-	-
H-2-Kd	7	19	13	ALISAVFLIGACQ	ann	81	34270.81	81	-	-	-	-
H-2-Kd	33	45	13	GNTDKISCLHHCK	ann	81	34349.49	81	-	-	-	-
H-2-Kd	105	117	13	WLNCRTSINYYRC	ann	81	34196.34	81	-	-	-	-
H-2-Kd	27	36	10	CEEKYKGNTD	Consensus (ann/smm)	81.0	39947.09	70	49029.79	92	-	-
H-2-Kd	73	82	10	YGVVDKSKKR	Consensus (ann/smm)	81.0	40642.89	75	39852.91	87	-	-
H-2-Kd	16	29	14	GACQAETPSQKCEE	ann	81	32696.24	81	-	-	-	-
H-2-Kd	79	92	14	SKKRELKKVMHECA	ann	81	32626.27	81	-	-	-	-
H-2-Kd	53	60	8	DVNYNIAQ	Consensus (ann/smm)	81.5	42715.54	89	21254.95	74	-	-
H-2-Kd	74	81	8	GVVDKSKK	Consensus (ann/smm)	81.5	40599.83	71	37971.70	92	-	-
H-2-Kd	42	51	10	HHCKYQYYGF	Consensus (ann/smm)	81.5	39038.70	64	82501.15	99	-	-
H-2-Kd	99	108	10	ARKDSHWLNC	Consensus (ann/smm)	81.5	41202.57	80	34313.10	83	-	-
H-2-Kd	130	139	10	DKAIQDYDKT	Consensus (ann/smm)	81.5	43057.05	94	22205.47	69	-	-
H-2-Kd	78	89	12	KSKKRELKKVMH	ann	82	36247.18	82	-	-	-	-
H-2-Kd	92	103	12	AKQVKKEARKDS	ann	82	36275.04	82	-	-	-	-
H-2-Kd	20	30	11	AETPSQKCEEK	Consensus (ann/smm)	82.0	37046.52	72	49874.67	92	-	-
H-2-Kd	22	31	10	TPSQKCEEKY	Consensus (ann/smm)	82.0	43597.56	97	20628.14	67	-	-
H-2-Kd	127	136	10	QRFDKAIQDY	Consensus (ann/smm)	82.0	41490.20	82	32393.66	82	-	-
H-2-Kd	18	31	14	CQAETPSQKCEEKY	ann	82	32913.47	82	-	-	-	-
H-2-Kd	70	77	8	LMDYGVVD	Consensus (ann/smm)	82.5	44931.79	100	17000.43	65	-	-
H-2-Kd	19	29	11	QAETPSQKCEE	Consensus (ann/smm)	82.5	40057.46	89	23061.10	76	-	-
H-2-Kd	21	28	8	ETPSQKCE	Consensus (ann/smm)	83.0	42905.93	91	22001.89	75	-	-
H-2-Kd	25	32	8	QKCEEKYK	Consensus (ann/smm)	83.0	43348.73	94	20205.05	72	-	-
H-2-Kd	9	17	9	ISAVFLIGA	Consensus (ann/comblib_sidney2008/smm)	83	39159.25	77	302872.61	83	0.02	83
H-2-Kd	70	78	9	LMDYGVVDK	Consensus (ann/comblib_sidney2008/smm)	83	42805.77	97	305675.06	83	0.01	62
H-2-Kd	57	68	12	NIAQSEIRKFSN	ann	83	36566.26	83	-	-	-	-
H-2-Kd	81	93	13	KRELKKVMHECAK	ann	83	34826.64	83	-	-	-	-
H-2-Kd	92	104	13	AKQVKKEARKDSH	ann	83	34855.29	83	-	-	-	-
H-2-Kd	125	137	13	GPQRFDKAIQDYD	ann	83	34764.14	83	-	-	-	-
H-2-Kd	63	72	10	IRKFSNVLMD	Consensus (ann/smm)	83.0	40151.63	72	55393.65	94	-	-
H-2-Kd	34	47	14	NTDKISCLHHCKYQ	ann	83	33219.35	83	-	-	-	-
H-2-Kd	89	98	10	HECAKQVKKE	Consensus (ann/smm)	83.5	42900.34	93	25554.07	74	-	-
H-2-Kd	118	127	10	VLTSKLIGPQ	Consensus (ann/smm)	83.5	40116.89	71	63162.60	96	-	-
H-2-Kd	5	13	9	GLALISAVF	Consensus (ann/comblib_sidney2008/smm)	84	36077.78	60	322299.77	84	0.03	93
H-2-Kd	28	36	9	EEKYKGNTD	Consensus (ann/comblib_sidney2008/smm)	84	40307.89	84	1159471.29	97	0.02	82
H-2-Kd	79	90	12	SKKRELKKVMHE	ann	84	36811.18	84	-	-	-	-
H-2-Kd	62	71	10	EIRKFSNVLM	Consensus (ann/smm)	84.0	41168.25	80	40875.21	88	-	-
H-2-Kd	75	88	14	VVDKSKKRELKKVM	ann	84	33504.15	84	-	-	-	-
H-2-Kd	52	59	8	IDVNYNIA	Consensus (ann/smm)	84.5	40534	70	55777.62	99	-	-
H-2-Kd	19	28	10	QAETPSQKCE	Consensus (ann/smm)	84.5	42555.02	91	28540.40	78	-	-
H-2-Kd	131	138	8	KAIQDYDK	Consensus (ann/smm)	85.0	42081.57	84	30441.08	86	-	-
H-2-Kd	37	48	12	KISCLHHCKYQY	ann	85	37055.34	85	-	-	-	-
H-2-Kd	89	100	12	HECAKQVKKEAR	ann	85	37090.25	85	-	-	-	-
H-2-Kd	6	19	14	LALISAVFLIGACQ	ann	85	33573.10	85	-	-	-	-
H-2-Kd	83	93	11	ELKKVMHECAK	Consensus (ann/smm)	85.5	38889.86	82	41009.08	89	-	-
H-2-Kd	44	51	8	CKYQYYGF	Consensus (ann/smm)	86.0	41792.99	81	36096.08	91	-	-
H-2-Kd	53	61	9	DVNYNIAQS	Consensus (ann/comblib_sidney2008/smm)	86	41051.26	88	196906.48	76	0.02	86
H-2-Kd	78	86	9	KSKKRELKK	Consensus (ann/comblib_sidney2008/smm)	86	40759.18	86	33209.32	40	0.05	99
H-2-Kd	91	103	13	CAKQVKKEARKDS	ann	86	35833.47	86	-	-	-	-
H-2-Kd	25	34	10	QKCEEKYKGN	Consensus (ann/smm)	86.0	44690.80	100	24180.21	72	-	-
H-2-Kd	9	16	8	ISAVFLIG	Consensus (ann/smm)	86.5	42616.29	89	28343.93	84	-	-
H-2-Kd	71	78	8	MDYGVVDK	Consensus (ann/smm)	87.0	43084.55	92	26635.45	82	-	-
H-2-Kd	26	34	9	KCEEKYKGN	Consensus (ann/comblib_sidney2008/smm)	87	40855.87	87	410449.75	87	0.03	92
H-2-Kd	34	42	9	NTDKISCLH	Consensus (ann/comblib_sidney2008/smm)	87	42713.22	96	132208.69	68	0.02	87
H-2-Kd	43	51	9	HCKYQYYGF	Consensus (ann/comblib_sidney2008/smm)	87	42088.41	93	414247.60	87	0.01	79
H-2-Kd	127	135	9	QRFDKAIQD	Consensus (ann/comblib_sidney2008/smm)	87	40955	87	392880.07	87	0.04	96
H-2-Kd	19	30	12	QAETPSQKCEEK	ann	87	37520.91	87	-	-	-	-
H-2-Kd	76	87	12	VDKSKKRELKKV	ann	87	37479.12	87	-	-	-	-
H-2-Kd	121	132	12	SKLIGPQRFDKA	ann	87	37512.40	87	-	-	-	-
H-2-Kd	128	139	12	RFDKAIQDYDKT	ann	87	37453.59	87	-	-	-	-
H-2-Kd	75	87	13	VVDKSKKRELKKV	ann	87	36116.05	87	-	-	-	-
H-2-Kd	98	107	10	EARKDSHWLN	Consensus (ann/smm)	87.0	43437.48	96	28937.43	78	-	-
H-2-Kd	26	35	10	KCEEKYKGNT	Consensus (ann/smm)	87.5	41585.48	83	49256.10	92	-	-
H-2-Kd	100	109	10	RKDSHWLNCR	Consensus (ann/smm)	87.5	44072.31	99	26943.87	76	-	-
H-2-Kd	90	98	9	ECAKQVKKE	Consensus (ann/comblib_sidney2008/smm)	88	41037.94	88	130996.59	68	0.1	100
H-2-Kd	120	131	12	TSKLIGPQRFDK	ann	88	37669.39	88	-	-	-	-
H-2-Kd	63	73	11	IRKFSNVLMDY	Consensus (ann/smm)	88.0	39305.70	85	47629.94	91	-	-
H-2-Kd	129	139	11	FDKAIQDYDKT	Consensus (ann/smm)	88.0	39545	86	45907.11	90	-	-
H-2-Kd	34	46	13	NTDKISCLHHCKY	ann	88	36454.47	88	-	-	-	-
H-2-Kd	36	48	13	DKISCLHHCKYQY	ann	88	36378.02	88	-	-	-	-
H-2-Kd	77	89	13	DKSKKRELKKVMH	ann	88	36565.46	88	-	-	-	-
H-2-Kd	125	138	14	GPQRFDKAIQDYDK	ann	88	34472.37	88	-	-	-	-
H-2-Kd	110	117	8	TSINYYRC	Consensus (ann/smm)	88.5	42033.34	83	41827.32	94	-	-
H-2-Kd	57	66	10	NIAQSEIRKF	Consensus (ann/smm)	88.5	41206.58	80	70543.99	97	-	-
H-2-Kd	74	86	13	GVVDKSKKRELKK	ann	89	36723.25	89	-	-	-	-
H-2-Kd	82	94	13	RELKKVMHECAKQ	ann	89	36644.29	89	-	-	-	-
H-2-Kd	35	48	14	TDKISCLHHCKYQY	ann	89	34819.86	89	-	-	-	-
H-2-Kd	91	104	14	CAKQVKKEARKDSH	ann	89	34848.88	89	-	-	-	-
H-2-Kd	89	97	9	HECAKQVKK	Consensus (ann/comblib_sidney2008/smm)	90	41391.13	90	500333.98	90	0.01	69
H-2-Kd	75	86	12	VVDKSKKRELKK	ann	90	38029.36	90	-	-	-	-
H-2-Kd	90	101	12	ECAKQVKKEARK	ann	90	38682.97	90	-	-	-	-
H-2-Kd	126	137	12	PQRFDKAIQDYD	ann	90	38283.25	90	-	-	-	-
H-2-Kd	127	138	12	QRFDKAIQDYDK	ann	90	38558.44	90	-	-	-	-
H-2-Kd	78	90	13	KSKKRELKKVMHE	ann	90	37177.03	90	-	-	-	-
H-2-Kd	80	93	14	KKRELKKVMHECAK	ann	90	35028.08	90	-	-	-	-
H-2-Kd	8	18	11	LISAVFLIGAC	Consensus (ann/smm)	90.5	39235.16	84	87675.85	97	-	-
H-2-Kd	93	102	10	KQVKKEARKD	Consensus (ann/smm)	90.5	42498.41	90	47803.53	91	-	-
H-2-Kd	119	126	8	LTSKLIGP	Consensus (ann/smm)	91.0	43205.92	93	32768.76	89	-	-
H-2-Kd	130	137	8	DKAIQDYD	Consensus (ann/smm)	91.0	43123.72	93	33532.04	89	-	-
H-2-Kd	91	102	12	CAKQVKKEARKD	ann	91	39017.58	91	-	-	-	-
H-2-Kd	68	77	10	NVLMDYGVVD	Consensus (ann/smm)	91.0	42345.55	89	51934.98	93	-	-
H-2-Kd	33	46	14	GNTDKISCLHHCKY	ann	91	35560.78	91	-	-	-	-
H-2-Kd	74	87	14	GVVDKSKKRELKKV	ann	91	35544.23	91	-	-	-	-
H-2-Kd	76	89	14	VDKSKKRELKKVMH	ann	91	35693.77	91	-	-	-	-
H-2-Kd	81	94	14	KRELKKVMHECAKQ	ann	91	35564.25	91	-	-	-	-
H-2-Kd	90	97	8	ECAKQVKK	Consensus (ann/smm)	91.5	43270.03	94	32995.90	89	-	-
H-2-Kd	100	108	9	RKDSHWLNC	Consensus (ann/comblib_sidney2008/smm)	92	41874.01	92	1208537.14	97	0.02	89
H-2-Kd	120	128	9	TSKLIGPQR	Consensus (ann/comblib_sidney2008/smm)	92	41790.73	92	635711.40	92	0.01	80
H-2-Kd	124	132	9	IGPQRFDKA	Consensus (ann/comblib_sidney2008/smm)	92	42805.30	97	625547.08	92	0.03	92
H-2-Kd	20	31	12	AETPSQKCEEKY	ann	92	39270.83	92	-	-	-	-
H-2-Kd	83	94	12	ELKKVMHECAKQ	ann	92	39078.82	92	-	-	-	-
H-2-Kd	122	132	11	KLIGPQRFDKA	Consensus (ann/smm)	92.0	39844.80	88	71429.89	96	-	-
H-2-Kd	89	101	13	HECAKQVKKEARK	ann	92	37734.24	92	-	-	-	-
H-2-Kd	127	139	13	QRFDKAIQDYDKT	ann	92	37750.18	92	-	-	-	-
H-2-Kd	42	50	9	HHCKYQYYG	Consensus (ann/comblib_sidney2008/smm)	93	34481.69	53	780297.11	94	0.03	93
H-2-Kd	130	138	9	DKAIQDYDK	Consensus (ann/comblib_sidney2008/smm)	93	41803.39	92	670285.77	93	0.05	99
H-2-Kd	62	73	12	EIRKFSNVLMDY	ann	93	39519.76	93	-	-	-	-
H-2-Kd	109	120	12	RTSINYYRCVLT	ann	93	39526.62	93	-	-	-	-
H-2-Kd	118	129	12	VLTSKLIGPQRF	ann	93	39497.11	93	-	-	-	-
H-2-Kd	119	131	13	LTSKLIGPQRFDK	ann	93	37801.27	93	-	-	-	-
H-2-Kd	120	132	13	TSKLIGPQRFDKA	ann	93	37942.64	93	-	-	-	-
H-2-Kd	90	103	14	ECAKQVKKEARKDS	ann	93	36040.71	93	-	-	-	-
H-2-Kd	100	110	11	RKDSHWLNCRT	Consensus (ann/smm)	93.5	41311.05	95	52466.25	92	-	-
H-2-Kd	21	29	9	ETPSQKCEE	Consensus (ann/comblib_sidney2008/smm)	94	41049.48	88	871485.17	95	0.03	94
H-2-Kd	118	126	9	VLTSKLIGP	Consensus (ann/comblib_sidney2008/smm)	94	42647.66	96	757286.13	94	0.01	77
H-2-Kd	8	19	12	LISAVFLIGACQ	ann	94	39813.77	94	-	-	-	-
H-2-Kd	24	33	10	SQKCEEKYKG	Consensus (ann/smm)	94.0	42947.26	93	58406.34	95	-	-
H-2-Kd	23	31	9	PSQKCEEKY	Consensus (ann/comblib_sidney2008/smm)	95	40708.48	86	857551.08	95	0.07	100
H-2-Kd	25	36	12	QKCEEKYKGNTD	ann	95	39870.24	95	-	-	-	-
H-2-Kd	119	130	12	LTSKLIGPQRFD	ann	95	40047.93	95	-	-	-	-
H-2-Kd	24	36	13	SQKCEEKYKGNTD	ann	95	38786.92	95	-	-	-	-
H-2-Kd	126	138	13	PQRFDKAIQDYDK	ann	95	38693.43	95	-	-	-	-
H-2-Kd	123	130	8	LIGPQRFD	Consensus (ann/smm)	96.0	43489.22	95	49029.79	97	-	-
H-2-Kd	69	77	9	VLMDYGVVD	Consensus (ann/comblib_sidney2008/smm)	96	42866.02	97	1072160.99	96	0.01	71
H-2-Kd	77	85	9	DKSKKRELK	Consensus (ann/comblib_sidney2008/smm)	96	42679.05	96	1406889.54	98	0.01	66
H-2-Kd	109	117	9	RTSINYYRC	Consensus (ann/comblib_sidney2008/smm)	96	42541.65	96	1012185.24	96	0.01	79
H-2-Kd	126	134	9	PQRFDKAIQ	Consensus (ann/comblib_sidney2008/smm)	96	41947.01	93	938123.47	96	0.05	99
H-2-Kd	20	32	13	AETPSQKCEEKYK	ann	96	38890.71	96	-	-	-	-
H-2-Kd	77	90	14	DKSKKRELKKVMHE	ann	96	37352.80	96	-	-	-	-
H-2-Kd	118	128	11	VLTSKLIGPQR	Consensus (ann/smm)	96.5	41883.97	97	76011.62	96	-	-
H-2-Kd	38	46	9	ISCLHHCKY	Consensus (ann/comblib_sidney2008/smm)	97	41184.29	89	3222997.73	100	0.04	97
H-2-Kd	24	35	12	SQKCEEKYKGNT	ann	97	40785.18	97	-	-	-	-
H-2-Kd	19	31	13	QAETPSQKCEEKY	ann	97	39651.26	97	-	-	-	-
H-2-Kd	90	102	13	ECAKQVKKEARKD	ann	97	39327.83	97	-	-	-	-
H-2-Kd	23	36	14	PSQKCEEKYKGNTD	ann	97	37791.04	97	-	-	-	-
H-2-Kd	118	131	14	VLTSKLIGPQRFDK	ann	97	37856.53	97	-	-	-	-
H-2-Kd	126	139	14	PQRFDKAIQDYDKT	ann	97	37897.10	97	-	-	-	-
H-2-Kd	119	128	10	LTSKLIGPQR	Consensus (ann/smm)	97.5	43594.75	97	78969.61	98	-	-
H-2-Kd	94	102	9	QVKKEARKD	Consensus (ann/comblib_sidney2008/smm)	98	43364.23	98	311357.98	83	0.05	99
H-2-Kd	99	110	12	ARKDSHWLNCRT	ann	98	40953.23	98	-	-	-	-
H-2-Kd	22	32	11	TPSQKCEEKYK	Consensus (ann/smm)	98.0	41823.30	97	114519.65	99	-	-
H-2-Kd	118	130	13	VLTSKLIGPQRFD	ann	98	39943.64	98	-	-	-	-
H-2-Kd	89	102	14	HECAKQVKKEARKD	ann	98	38316.82	98	-	-	-	-
H-2-Kd	119	132	14	LTSKLIGPQRFDKA	ann	98	37966.45	98	-	-	-	-
H-2-Kd	25	33	9	QKCEEKYKG	Consensus (ann/comblib_sidney2008/smm)	99	43296.71	98	2846164.52	100	0.05	99
H-2-Kd	68	79	12	NVLMDYGVVDKS	ann	99	41752.77	99	-	-	-	-
H-2-Kd	23	35	13	PSQKCEEKYKGNT	ann	99	40408.30	99	-	-	-	-
H-2-Kd	98	110	13	EARKDSHWLNCRT	ann	99	41125.50	99	-	-	-	-
H-2-Kd	126	135	10	PQRFDKAIQD	Consensus (ann/smm)	99.5	44377.11	100	86190.62	99	-	-
H-2-Kd	74	82	9	GVVDKSKKR	Consensus (ann/comblib_sidney2008/smm)	100	42399.66	95	3406120.44	100	0.08	100
H-2-Kd	21	32	12	ETPSQKCEEKYK	ann	100	41957.91	100	-	-	-	-
H-2-Kd	22	33	12	TPSQKCEEKYKG	ann	100	42773.34	100	-	-	-	-
H-2-Kd	23	34	12	PSQKCEEKYKGN	ann	100	42771.02	100	-	-	-	-
H-2-Kd	98	109	12	EARKDSHWLNCR	ann	100	42093.86	100	-	-	-	-
H-2-Kd	21	33	13	ETPSQKCEEKYKG	ann	100	42894.30	100	-	-	-	-
H-2-Kd	22	34	13	TPSQKCEEKYKGN	ann	100	42718.32	100	-	-	-	-
H-2-Kd	19	32	14	QAETPSQKCEEKYK	ann	100	39089.41	100	-	-	-	-
H-2-Kd	20	33	14	AETPSQKCEEKYKG	ann	100	39844.80	100	-	-	-	-
H-2-Kd	21	34	14	ETPSQKCEEKYKGN	ann	100	42832.16	100	-	-	-	-
H-2-Kd	22	35	14	TPSQKCEEKYKGNT	ann	100	40538.37	100	-	-	-	-
Allele	Start	End	Length	Peptide	Method used	Percentile rank	ANN IC50 (nM)	ANN rank	SMM IC50 (nM)	SMM rank	Combib_Sidney2008 score	Combib_Sidney2008 rank
H-2-Ld	41	54	14	LHHCKYQYYGFIDV	ann	3.1	9919.14	3.1	-	-	-	-
H-2-Ld	45	54	10	KYQYYGFIDV	ann	3.1	26567.05	3.1	-	-	-	-
H-2-Ld	47	54	8	QYYGFIDV	ann	3.8	25920.80	3.8	-	-	-	-
H-2-Ld	1	8	8	MKYLGLAL	ann	4.1	26535.46	4.1	-	-	-	-
H-2-Ld	6	14	9	LALISAVFL	Consensus (ann/smm)	4.3	7460.11	1.1	2823.77	7.5	-	-
H-2-Ld	41	51	11	LHHCKYQYYGF	ann	4.4	18408.57	4.4	-	-	-	-
H-2-Ld	125	133	9	GPQRFDKAI	Consensus (ann/smm)	4.4	25241.08	7.8	241.45	1	-	-
H-2-Ld	46	55	10	YQYYGFIDVN	ann	4.5	30714.42	4.5	-	-	-	-
H-2-Ld	8	15	8	LISAVFLI	ann	4.8	28120.45	4.8	-	-	-	-
H-2-Ld	45	52	8	KYQYYGFI	ann	4.8	28131.72	4.8	-	-	-	-
H-2-Ld	44	54	11	CKYQYYGFIDV	ann	4.8	19595.31	4.8	-	-	-	-
H-2-Ld	123	131	9	LIGPQRFDK	Consensus (ann/smm)	4.85	16662.41	3.5	2217.33	6.2	-	-
H-2-Ld	40	51	12	CLHHCKYQYYGF	Consensus (ann/smm)	5.05	16706.28	5.4	3.77	4.7	-	-
H-2-Ld	123	136	14	LIGPQRFDKAIQDY	ann	5.3	11702.12	5.3	-	-	-	-
H-2-Ld	45	55	11	KYQYYGFIDVN	ann	5.4	20751.17	5.4	-	-	-	-
H-2-Ld	45	53	9	KYQYYGFID	Consensus (ann/smm)	5.5	26696.72	8.8	558.25	2.2	-	-
H-2-Ld	6	15	10	LALISAVFLI	ann	5.6	33168	5.6	-	-	-	-
H-2-Ld	5	14	10	GLALISAVFL	ann	5.8	33427.04	5.8	-	-	-	-
H-2-Ld	43	51	9	HCKYQYYGF	Consensus (ann/smm)	5.95	27335.38	9.3	674.26	2.6	-	-
H-2-Ld	40	52	13	CLHHCKYQYYGFI	ann	6.4	14813.90	6.4	-	-	-	-
H-2-Ld	51	58	8	FIDVNYNI	ann	6.6	31513.92	6.6	-	-	-	-
H-2-Ld	7	14	8	ALISAVFL	ann	6.8	31948.91	6.8	-	-	-	-
H-2-Ld	124	137	14	IGPQRFDKAIQDYD	ann	6.9	13275.90	6.9	-	-	-	-
H-2-Ld	42	54	13	HHCKYQYYGFIDV	ann	7.1	15572.22	7.1	-	-	-	-
H-2-Ld	4	14	11	LGLALISAVFL	ann	7.2	23897.62	7.2	-	-	-	-
H-2-Ld	6	13	8	LALISAVF	ann	7.3	32589.93	7.3	-	-	-	-
H-2-Ld	58	66	9	IAQSEIRKF	Consensus (ann/smm)	7.4	26968.17	9	2012.94	5.8	-	-
H-2-Ld	124	136	13	IGPQRFDKAIQDY	ann	7.5	15817.26	7.5	-	-	-	-
H-2-Ld	39	51	13	SCLHHCKYQYYGF	ann	7.6	15889.99	7.6	-	-	-	-
H-2-Ld	41	53	13	LHHCKYQYYGFID	ann	7.6	15851.69	7.6	-	-	-	-
H-2-Ld	39	52	14	SCLHHCKYQYYGFI	ann	7.7	13998.15	7.7	-	-	-	-
H-2-Ld	44	51	8	CKYQYYGF	ann	7.9	33290.96	7.9	-	-	-	-
H-2-Ld	123	133	11	LIGPQRFDKAI	ann	8	25379.09	8	-	-	-	-
H-2-Ld	49	58	10	YGFIDVNYNI	ann	8	36212.30	8	-	-	-	-
H-2-Ld	38	51	14	ISCLHHCKYQYYGF	ann	8.1	14400.17	8.1	-	-	-	-
H-2-Ld	40	53	14	CLHHCKYQYYGFID	ann	8.1	14405.47	8.1	-	-	-	-
H-2-Ld	124	133	10	IGPQRFDKAI	ann	8.1	36343.79	8.1	-	-	-	-
H-2-Ld	45	58	14	KYQYYGFIDVNYNI	ann	8.2	14601.62	8.2	-	-	-	-
H-2-Ld	42	55	14	HHCKYQYYGFIDVN	ann	8.3	14683.69	8.3	-	-	-	-
H-2-Ld	43	55	13	HCKYQYYGFIDVN	ann	8.3	16635.21	8.3	-	-	-	-
H-2-Ld	125	137	13	GPQRFDKAIQDYD	ann	8.4	16804.54	8.4	-	-	-	-
H-2-Ld	42	51	10	HHCKYQYYGF	ann	8.5	36652.61	8.5	-	-	-	-
H-2-Ld	7	15	9	ALISAVFLI	Consensus (ann/smm)	8.55	29278.54	14	909.56	3.1	-	-
H-2-Ld	46	56	11	YQYYGFIDVNY	ann	8.6	26261.26	8.6	-	-	-	-
H-2-Ld	125	138	14	GPQRFDKAIQDYDK	ann	8.6	15005.55	8.6	-	-	-	-
H-2-Ld	44	56	13	CKYQYYGFIDVNY	ann	8.8	17165.64	8.8	-	-	-	-
H-2-Ld	5	15	11	GLALISAVFLI	ann	9.3	27110.64	9.3	-	-	-	-
H-2-Ld	41	48	8	LHHCKYQY	ann	9.6	35168.57	9.6	-	-	-	-
H-2-Ld	43	56	14	HCKYQYYGFIDVNY	ann	9.7	15816.40	9.7	-	-	-	-
H-2-Ld	121	129	9	SKLIGPQRF	Consensus (ann/smm)	10.65	29662.78	14	2727.91	7.3	-	-
H-2-Ld	41	49	9	LHHCKYQYY	Consensus (ann/smm)	10.8	26257.84	8.6	5185.97	13	-	-
H-2-Ld	46	53	8	YQYYGFID	ann	12	36519.20	12	-	-	-	-
H-2-Ld	64	71	8	RKFSNVLM	ann	12	36263.67	12	-	-	-	-
H-2-Ld	101	108	8	KDSHWLNC	ann	12	36508.13	12	-	-	-	-
H-2-Ld	124	131	8	IGPQRFDK	ann	12	36016.15	12	-	-	-	-
H-2-Ld	44	57	14	CKYQYYGFIDVNYN	ann	12	16554.95	12	-	-	-	-
H-2-Ld	63	71	9	IRKFSNVLM	Consensus (ann/smm)	12.0	31540.88	16	3060.77	8	-	-
H-2-Ld	112	119	8	INYYRCVL	ann	13	37251.50	13	-	-	-	-
H-2-Ld	123	130	8	LIGPQRFD	ann	13	37066.17	13	-	-	-	-
H-2-Ld	6	16	11	LALISAVFLIG	ann	13	28444.22	13	-	-	-	-
H-2-Ld	46	54	9	YQYYGFIDV	Consensus (ann/smm)	13.5	6905.57	1	17981.67	26	-	-
H-2-Ld	111	119	9	SINYYRCVL	Consensus (ann/smm)	13.65	33897.96	19	3257.09	8.3	-	-
H-2-Ld	126	133	8	PQRFDKAI	ann	14	37476.68	14	-	-	-	-
H-2-Ld	4	13	10	LGLALISAVF	ann	14	39902.60	14	-	-	-	-
H-2-Ld	22	31	10	TPSQKCEEKY	ann	14	39576.69	14	-	-	-	-
H-2-Ld	54	63	10	VNYNIAQSEI	ann	14	39928.09	14	-	-	-	-
H-2-Ld	42	50	9	HHCKYQYYG	Consensus (ann/smm)	14.5	35069.01	21	3053.73	8	-	-
H-2-Ld	56	63	8	YNIAQSEI	ann	15	38561.80	15	-	-	-	-
H-2-Ld	43	52	10	HCKYQYYGFI	ann	15	40506.80	15	-	-	-	-
H-2-Ld	104	112	9	HWLNCRTSI	Consensus (ann/smm)	15.0	30472.46	15	6742.64	15	-	-
H-2-Ld	41	52	12	LHHCKYQYYGFI	Consensus (ann/smm)	15.1	16422.58	5.2	69.45	25	-	-
H-2-Ld	125	136	12	GPQRFDKAIQDY	Consensus (ann/smm)	15.2	20412.24	8.4	54.29	22	-	-
H-2-Ld	50	58	9	GFIDVNYNI	Consensus (ann/smm)	15.2	38373.25	27	1061.28	3.4	-	-
H-2-Ld	66	73	8	FSNVLMDY	ann	16	38739.94	16	-	-	-	-
H-2-Ld	69	76	8	VLMDYGVV	ann	16	39133	16	-	-	-	-
H-2-Ld	129	136	8	FDKAIQDY	ann	16	39152.48	16	-	-	-	-
H-2-Ld	42	52	11	HHCKYQYYGFI	ann	16	30934.56	16	-	-	-	-
H-2-Ld	124	134	11	IGPQRFDKAIQ	ann	16	31004.58	16	-	-	-	-
H-2-Ld	123	132	10	LIGPQRFDKA	ann	16	40764.46	16	-	-	-	-
H-2-Ld	48	58	11	YYGFIDVNYNI	ann	17	32303.46	17	-	-	-	-
H-2-Ld	49	59	11	YGFIDVNYNIA	ann	17	32273.77	17	-	-	-	-
H-2-Ld	55	63	9	NYNIAQSEI	Consensus (ann/smm)	17.0	35000.80	20	5981.77	14	-	-
H-2-Ld	67	75	9	SNVLMDYGV	Consensus (ann/smm)	17.0	34161.96	19	6680.82	15	-	-
H-2-Ld	87	95	9	VMHECAKQV	Consensus (ann/smm)	17.5	34441.41	19	7044.17	16	-	-
H-2-Ld	22	33	12	TPSQKCEEKYKG	Consensus (ann/smm)	17.9	34105.07	35	0.43	0.8	-	-
H-2-Ld	3	13	11	YLGLALISAVF	ann	18	33042.99	18	-	-	-	-
H-2-Ld	122	131	10	KLIGPQRFDK	ann	18	41441.77	18	-	-	-	-
H-2-Ld	45	57	13	KYQYYGFIDVNYN	ann	18	19220.48	18	-	-	-	-
H-2-Ld	49	56	8	YGFIDVNY	ann	19	40407.89	19	-	-	-	-
H-2-Ld	125	132	8	GPQRFDKA	ann	19	40390.82	19	-	-	-	-
H-2-Ld	44	53	10	CKYQYYGFID	ann	19	41931.59	19	-	-	-	-
H-2-Ld	116	123	8	RCVLTSKL	ann	20	40879.74	20	-	-	-	-
H-2-Ld	109	119	11	RTSINYYRCVL	ann	20	33804.57	20	-	-	-	-
H-2-Ld	41	50	10	LHHCKYQYYG	ann	20	42021.06	20	-	-	-	-
H-2-Ld	64	73	10	RKFSNVLMDY	ann	20	41999.69	20	-	-	-	-
H-2-Ld	106	114	9	LNCRTSINY	Consensus (ann/smm)	20.0	35684.49	22	8868.09	18	-	-
H-2-Ld	44	55	12	CKYQYYGFIDVN	Consensus (ann/smm)	20.3	18074.25	6.6	131.13	34	-	-
H-2-Ld	61	69	9	SEIRKFSNV	Consensus (ann/smm)	20.5	34012.23	19	12700.77	22	-	-
H-2-Ld	109	117	9	RTSINYYRC	Consensus (ann/smm)	20.5	35416.02	21	10785.24	20	-	-
H-2-Ld	2	13	12	KYLGLALISAVF	Consensus (ann/smm)	21.0	30921.50	29	18.27	13	-	-
H-2-Ld	22	32	11	TPSQKCEEKYK	ann	21	34537.32	21	-	-	-	-
H-2-Ld	1	14	14	MKYLGLALISAVFL	ann	21	17374.37	21	-	-	-	-
H-2-Ld	99	108	10	ARKDSHWLNC	ann	21	42424.44	21	-	-	-	-
H-2-Ld	42	53	12	HHCKYQYYGFID	Consensus (ann/smm)	21.5	29274.43	26	33.01	17	-	-
H-2-Ld	40	48	9	CLHHCKYQY	Consensus (ann/smm)	21.5	39796.95	31	4828.70	12	-	-
H-2-Ld	100	108	9	RKDSHWLNC	Consensus (ann/smm)	21.8	26294.53	8.6	33329.59	35	-	-
H-2-Ld	110	119	10	TSINYYRCVL	ann	22	42793.73	22	-	-	-	-
H-2-Ld	3	15	13	YLGLALISAVFLI	ann	22	19632.65	22	-	-	-	-
H-2-Ld	44	52	9	CKYQYYGFI	Consensus (ann/smm)	22.0	30954.64	16	20741.01	28	-	-
H-2-Ld	43	54	12	HCKYQYYGFIDV	Consensus (ann/smm)	22.3	18025.61	6.6	166.99	38	-	-
H-2-Ld	5	16	12	GLALISAVFLIG	Consensus (ann/smm)	23.0	26612.51	22	67.40	24	-	-
H-2-Ld	42	49	8	HHCKYQYY	ann	23	41946.09	23	-	-	-	-
H-2-Ld	43	53	11	HCKYQYYGFID	ann	23	35342.53	23	-	-	-	-
H-2-Ld	122	132	11	KLIGPQRFDKA	ann	23	35594.26	23	-	-	-	-
H-2-Ld	2	15	14	KYLGLALISAVFLI	ann	23	18815.34	23	-	-	-	-
H-2-Ld	40	49	10	CLHHCKYQYY	ann	23	42863.22	23	-	-	-	-
H-2-Ld	66	75	10	FSNVLMDYGV	ann	23	43007.71	23	-	-	-	-
H-2-Ld	125	134	10	GPQRFDKAIQ	ann	23	42872.51	23	-	-	-	-
H-2-Ld	4	16	13	LGLALISAVFLIG	ann	23	20492.57	23	-	-	-	-
H-2-Ld	46	58	13	YQYYGFIDVNYNI	ann	23	19759.67	23	-	-	-	-
H-2-Ld	100	107	8	RKDSHWLN	ann	24	42082.49	24	-	-	-	-
H-2-Ld	105	112	8	WLNCRTSI	ann	24	42012.42	24	-	-	-	-
H-2-Ld	3	16	14	YLGLALISAVFLIG	ann	24	18907.38	24	-	-	-	-
H-2-Ld	29	38	10	EKYKGNTDKI	ann	24	43077.55	24	-	-	-	-
H-2-Ld	100	109	10	RKDSHWLNCR	ann	24	43153.60	24	-	-	-	-
H-2-Ld	103	112	10	SHWLNCRTSI	ann	24	43073.35	24	-	-	-	-
H-2-Ld	2	14	13	KYLGLALISAVFL	ann	24	20748.46	24	-	-	-	-
H-2-Ld	102	113	12	DSHWLNCRTSIN	Consensus (ann/smm)	24.9	37875.36	45	3.84	4.8	-	-
H-2-Ld	15	22	8	IGACQAET	ann	25	42398.30	25	-	-	-	-
H-2-Ld	63	70	8	IRKFSNVL	ann	25	42288.33	25	-	-	-	-
H-2-Ld	21	31	11	ETPSQKCEEKY	ann	25	36633.18	25	-	-	-	-
H-2-Ld	4	17	14	LGLALISAVFLIGA	ann	25	20025.91	25	-	-	-	-
H-2-Ld	46	59	14	YQYYGFIDVNYNIA	ann	25	19552.94	25	-	-	-	-
H-2-Ld	58	67	10	IAQSEIRKFS	ann	25	43386.75	25	-	-	-	-
H-2-Ld	109	118	10	RTSINYYRCV	ann	25	43290.62	25	-	-	-	-
H-2-Ld	121	133	13	SKLIGPQRFDKAI	ann	25	21452.26	25	-	-	-	-
H-2-Ld	122	134	13	KLIGPQRFDKAIQ	ann	25	21834.66	25	-	-	-	-
H-2-Ld	123	135	13	LIGPQRFDKAIQD	ann	25	22666.34	25	-	-	-	-
H-2-Ld	129	137	9	FDKAIQDYD	Consensus (ann/smm)	25.0	38289.87	27	13926.12	23	-	-
H-2-Ld	38	49	12	ISCLHHCKYQYY	Consensus (ann/smm)	25.25	37624.57	44	6.62	6.5	-	-
H-2-Ld	22	29	8	TPSQKCEE	ann	26	42728.95	26	-	-	-	-
H-2-Ld	122	129	8	KLIGPQRF	ann	26	42702.15	26	-	-	-	-
H-2-Ld	53	63	11	DVNYNIAQSEI	ann	26	37055.75	26	-	-	-	-
H-2-Ld	54	64	11	VNYNIAQSEIR	ann	26	36796.84	26	-	-	-	-
H-2-Ld	120	133	14	TSKLIGPQRFDKAI	ann	26	20646.35	26	-	-	-	-
H-2-Ld	121	134	14	SKLIGPQRFDKAIQ	ann	26	20508.76	26	-	-	-	-
H-2-Ld	57	66	10	NIAQSEIRKF	ann	26	43520.75	26	-	-	-	-
H-2-Ld	61	70	10	SEIRKFSNVL	ann	26	43429.49	26	-	-	-	-
[truncated: 783 more rows]
