# Supplementary material for: Engineering a vector-based pan-Leishmania vaccine for humans: proof of principle
Source: Sci Rep. 2020 Oct 29;10:18653. doi: 10.1038/s41598-020-75410-0 (PMC7596519; doi:10.1038/s41598-020-75410-0)
Supplement: Supplementary file 5 — Supplementary Information 4. [file 41598_2020_75410_MOESM5_ESM.xlsx]

## Sheet: Sheet1
Supplementary data 4. PdSP15 in silico analysis: murine MHC-I restricted-epitopes prediction - C57BL/6 (H-2-Db and H-2-Kd)
Allele	Start	End	Length	Peptide	Method used	Percentile rank	ANN IC50 (nM)	ANN rank	SMM IC50 (nM)	SMM rank	Combib_Sidney2008 score	Combib_Sidney2008 rank
H-2-Db	3	14	12	YLGLALISAVFL	ann	0.1	923.04	0.1	-	-	-	-	Predicted as good binders
H-2-Db	129	140	12	FDKAIQDYDKTI	ann	0.1	840.58	0.1	-	-	-	-
H-2-Db	127	140	14	QRFDKAIQDYDKTI	ann	0.2	891.33	0.2	-	-	-	-
H-2-Db	131	140	10	KAIQDYDKTI	Consensus (ann/smm)	0.25	110.73	0.1	2245.17	0.4	-	-
H-2-Db	128	140	13	RFDKAIQDYDKTI	ann	0.3	871.94	0.3	-	-	-	-
H-2-Db	1	14	14	MKYLGLALISAVFL	ann	0.4	1322.31	0.4	-	-	-	-
H-2-Db	103	112	10	SHWLNCRTSI	Consensus (ann/smm)	0.45	3604.13	0.7	1072.14	0.2	-	-
H-2-Db	2	14	13	KYLGLALISAVFL	ann	0.5	1175.59	0.5	-	-	-	-
H-2-Db	64	75	12	RKFSNVLMDYGV	ann	0.6	3359.51	0.6	-	-	-	-
H-2-Db	65	76	12	KFSNVLMDYGVV	ann	0.6	2639.56	0.6	-	-	-	-
H-2-Db	130	141	12	DKAIQDYDKTIS	ann	0.6	2765.78	0.6	-	-	-	-
H-2-Db	131	142	12	KAIQDYDKTISV	ann	0.6	3080.48	0.6	-	-	-	-
H-2-Db	46	59	14	YQYYGFIDVNYNIA	ann	0.6	1763.24	0.6	-	-	-	-
H-2-Db	6	15	10	LALISAVFLI	Consensus (ann/smm)	0.65	2776.45	0.6	3007.81	0.7	-	-
H-2-Db	48	59	12	YYGFIDVNYNIA	ann	0.8	6673.96	0.8	-	-	-	-
H-2-Db	66	77	12	FSNVLMDYGVVD	ann	0.8	5882.10	0.8	-	-	-	-
H-2-Db	63	76	14	IRKFSNVLMDYGVV	ann	0.8	3008.25	0.8	-	-	-	-
H-2-Db	128	141	14	RFDKAIQDYDKTIS	ann	0.8	3158.21	0.8	-	-	-	-
H-2-Db	6	14	9	LALISAVFL	Consensus (ann/comblib_sidney2008/smm)	0.8	437.16	0.1	700.84	0.8	9.57e-06	0.8
H-2-Db	43	52	10	HCKYQYYGFI	Consensus (ann/smm)	0.85	7696.66	1	2993.99	0.7	-	-
H-2-Db	47	58	12	QYYGFIDVNYNI	ann	0.9	8137.08	0.9	-	-	-	-
H-2-Db	2	15	14	KYLGLALISAVFLI	ann	0.9	4126.08	0.9	-	-	-	-
H-2-Db	3	16	14	YLGLALISAVFLIG	ann	0.9	5101.95	0.9	-	-	-	-
H-2-Db	45	58	14	KYQYYGFIDVNYNI	ann	0.9	5337.88	0.9	-	-	-	-
H-2-Db	62	75	14	EIRKFSNVLMDYGV	ann	0.9	3525.34	0.9	-	-	-	-
H-2-Db	129	142	14	FDKAIQDYDKTISV	ann	0.9	4336.97	0.9	-	-	-	-
H-2-Db	66	74	9	FSNVLMDYG	Consensus (ann/comblib_sidney2008/smm)	0.9	3582.24	0.9	1103.11	1.3	6.58e-06	0.5
H-2-Db	64	77	14	RKFSNVLMDYGVVD	ann	1.1	7736.73	1.1	-	-	-	-
H-2-Db	39	52	14	SCLHHCKYQYYGFI	ann	1.2	8912.54	1.2	-	-	-	-
H-2-Db	65	78	14	KFSNVLMDYGVVDK	ann	1.2	9616.89	1.2	-	-	-	-
H-2-Db	66	79	14	FSNVLMDYGVVDKS	ann	1.2	9145.32	1.2	-	-	-	-
H-2-Db	131	141	11	KAIQDYDKTIS	Consensus (ann/smm)	1.35	2135.81	0.6	3062.39	2.1	-	-
H-2-Db	3	15	13	YLGLALISAVFLI	ann	1.5	3310.55	1.5	-	-	-	-
H-2-Db	64	76	13	RKFSNVLMDYGVV	ann	1.5	2917.78	1.5	-	-	-	-
H-2-Db	129	141	13	FDKAIQDYDKTIS	ann	1.5	3052.35	1.5	-	-	-	-
H-2-Db	4	15	12	LGLALISAVFLI	ann	1.6	11237.80	1.6	-	-	-	-
H-2-Db	101	112	12	KDSHWLNCRTSI	ann	1.6	11136.25	1.6	-	-	-	-
H-2-Db	46	58	13	YQYYGFIDVNYNI	ann	1.6	4558.18	1.6	-	-	-	-
H-2-Db	63	75	13	IRKFSNVLMDYGV	ann	1.6	3462.43	1.6	-	-	-	-
H-2-Db	130	142	13	DKAIQDYDKTISV	ann	1.6	3951.62	1.6	-	-	-	-
H-2-Db	110	119	10	TSINYYRCVL	Consensus (ann/smm)	1.65	14029.99	2.9	2129.36	0.4	-	-
H-2-Db	47	59	13	QYYGFIDVNYNIA	ann	1.7	7212.32	1.7	-	-	-	-
H-2-Db	65	77	13	KFSNVLMDYGVVD	ann	1.7	7139.50	1.7	-	-	-	-
H-2-Db	66	78	13	FSNVLMDYGVVDK	ann	1.8	8083.56	1.8	-	-	-	-
H-2-Db	112	119	8	INYYRCVL	Consensus (ann/smm)	2.1	21797.36	2.8	18593.02	1.4	-	-
H-2-Db	49	60	12	YGFIDVNYNIAQ	ann	2.1	12374.18	2.1	-	-	-	-
H-2-Db	99	112	14	ARKDSHWLNCRTSI	ann	2.2	11491.09	2.2	-	-	-	-
H-2-Db	51	58	8	FIDVNYNI	Consensus (ann/smm)	2.45	19700.32	2.1	24174.08	2.8	-	-
H-2-Db	100	112	13	RKDSHWLNCRTSI	ann	2.5	11357.84	2.5	-	-	-	-
H-2-Db	64	71	8	RKFSNVLM	Consensus (ann/smm)	2.55	20468.63	2.3	24118.48	2.8	-	-
H-2-Db	51	63	13	FIDVNYNIAQSEI	ann	3	11979.35	3	-	-	-	-
H-2-Db	45	52	8	KYQYYGFI	Consensus (ann/smm)	3.05	13507.59	1	30433.37	5.1	-	-
H-2-Db	46	55	10	YQYYGFIDVN	Consensus (ann/smm)	3.55	15556.23	3.7	6733.64	3.4	-	-
H-2-Db	51	59	9	FIDVNYNIA	Consensus (ann/comblib_sidney2008/smm)	3.6	16461.01	3.6	9260.19	7.3	5.13e-05	3.6
H-2-Db	4	12	9	LGLALISAV	Consensus (ann/comblib_sidney2008/smm)	3.7	11391.44	1.6	3932.06	3.7	6.46e-05	4.3
H-2-Db	1	9	9	MKYLGLALI	Consensus (ann/comblib_sidney2008/smm)	4	16103.57	3.4	9389.01	7.4	5.68e-05	4
H-2-Db	48	60	13	YYGFIDVNYNIAQ	ann	4.3	14014.81	4.3	-	-	-	-
H-2-Db	50	63	14	GFIDVNYNIAQSEI	ann	4.4	14243.35	4.4	-	-	-	-
H-2-Db	40	52	13	CLHHCKYQYYGFI	ann	4.5	14393.79	4.5	-	-	-	-
H-2-Db	7	15	9	ALISAVFLI	Consensus (ann/comblib_sidney2008/smm)	4.8	19303.43	4.8	4213.28	3.9	7.48e-05	4.9
H-2-Db	47	60	14	QYYGFIDVNYNIAQ	ann	4.9	14752.01	4.9	-	-	-	-
H-2-Db	49	61	13	YGFIDVNYNIAQS	ann	4.9	14937.84	4.9	-	-	-	-
H-2-Db	108	119	12	CRTSINYYRCVL	ann	5	17006.47	5	-	-	-	-
H-2-Db	41	52	12	LHHCKYQYYGFI	ann	5.1	17070.99	5.1	-	-	-	-
H-2-Db	45	54	10	KYQYYGFIDV	Consensus (ann/smm)	5.15	13709.61	2.6	11252.53	7.7	-	-
H-2-Db	7	14	8	ALISAVFL	Consensus (ann/smm)	5.15	12591.62	0.8	39025.64	9.5	-	-
H-2-Db	61	70	10	SEIRKFSNVL	Consensus (ann/smm)	5.45	21203.95	7.4	6811.61	3.5	-	-
H-2-Db	102	113	12	DSHWLNCRTSIN	ann	5.5	17817.36	5.5	-	-	-	-
H-2-Db	65	74	10	KFSNVLMDYG	Consensus (ann/smm)	5.55	15578.12	3.8	10820.57	7.3	-	-
H-2-Db	5	16	12	GLALISAVFLIG	ann	5.8	18393.64	5.8	-	-	-	-
H-2-Db	64	74	11	RKFSNVLMDYG	Consensus (ann/smm)	5.8	25918.85	10	2685.72	1.6	-	-
H-2-Db	10	20	11	SAVFLIGACQA	Consensus (ann/smm)	5.9	26098.10	11	1954.61	0.8	-	-
H-2-Db	103	113	11	SHWLNCRTSIN	Consensus (ann/smm)	5.95	15991.57	3.2	6808.63	8.7	-	-
H-2-Db	103	114	12	SHWLNCRTSINY	ann	6	18601.99	6	-	-	-	-
H-2-Db	49	62	14	YGFIDVNYNIAQSE	ann	6.2	16024.31	6.2	-	-	-	-
H-2-Db	44	52	9	CKYQYYGFI	Consensus (ann/comblib_sidney2008/smm)	6.3	6896.31	1.1	50421.99	23	0.000101	6.3
H-2-Db	131	139	9	KAIQDYDKT	Consensus (ann/comblib_sidney2008/smm)	6.3	5902.18	1.1	7827.44	6.3	0.000759	31
H-2-Db	73	84	12	YGVVDKSKKREL	ann	6.4	19038.14	6.4	-	-	-	-
H-2-Db	128	139	12	RFDKAIQDYDKT	ann	6.8	19621.19	6.8	-	-	-	-
H-2-Db	49	58	10	YGFIDVNYNI	Consensus (ann/smm)	6.8	1523.45	0.6	14833.72	13	-	-
H-2-Db	124	133	10	IGPQRFDKAI	Consensus (ann/smm)	6.8	11090.19	1.6	13907.53	12	-	-
H-2-Db	67	76	10	SNVLMDYGVV	Consensus (ann/smm)	6.85	17624.47	4.9	12168.86	8.8	-	-
H-2-Db	48	61	14	YYGFIDVNYNIAQS	ann	7.1	16674.68	7.1	-	-	-	-
H-2-Db	65	75	11	KFSNVLMDYGV	Consensus (ann/smm)	7.3	3046.08	0.6	8832.02	14	-	-
H-2-Db	107	119	13	NCRTSINYYRCVL	ann	7.3	17823.14	7.3	-	-	-	-
H-2-Db	49	57	9	YGFIDVNYN	Consensus (ann/comblib_sidney2008/smm)	7.4	22384.12	6.1	12694.63	9.2	0.00012	7.4
H-2-Db	66	75	10	FSNVLMDYGV	Consensus (ann/smm)	7.6	588.23	0.2	16004.79	15	-	-
H-2-Db	6	17	12	LALISAVFLIGA	ann	7.7	20740.17	7.7	-	-	-	-
H-2-Db	1	8	8	MKYLGLAL	Consensus (ann/smm)	8.25	31999.76	7.6	37874.77	8.9	-	-
H-2-Db	110	117	8	TSINYYRC	Consensus (ann/smm)	8.3	35410.66	12	28996.80	4.6	-	-
H-2-Db	68	76	9	NVLMDYGVV	Consensus (ann/comblib_sidney2008/smm)	8.3	16050.68	3.4	17362.81	13	0.000136	8.3
H-2-Db	101	113	13	KDSHWLNCRTSIN	ann	8.3	18568.61	8.3	-	-	-	-
H-2-Db	106	119	14	LNCRTSINYYRCVL	ann	8.7	18115.56	8.7	-	-	-	-
H-2-Db	46	57	12	YQYYGFIDVNYN	ann	8.9	21940.03	8.9	-	-	-	-
H-2-Db	129	139	11	FDKAIQDYDKT	Consensus (ann/smm)	8.9	17258.76	3.8	8751.05	14	-	-
H-2-Db	4	16	13	LGLALISAVFLIG	ann	9	19168.14	9	-	-	-	-
H-2-Db	87	95	9	VMHECAKQV	Consensus (ann/comblib_sidney2008/smm)	9.1	25132.89	7.4	12607.24	9.1	0.00358	66
H-2-Db	104	112	9	HWLNCRTSI	Consensus (ann/comblib_sidney2008/smm)	9.1	24895.80	7.2	15653.81	12	0.000155	9.1
H-2-Db	10	18	9	SAVFLIGAC	Consensus (ann/comblib_sidney2008/smm)	9.2	28135.67	9.2	10342.37	7.9	0.000689	29
H-2-Db	46	54	9	YQYYGFIDV	Consensus (ann/comblib_sidney2008/smm)	9.3	4740.41	1.1	13140.75	9.3	0.000161	9.4
H-2-Db	100	113	14	RKDSHWLNCRTSIN	ann	9.4	18822.88	9.4	-	-	-	-
H-2-Db	103	115	13	SHWLNCRTSINYY	ann	9.4	19734.88	9.4	-	-	-	-
H-2-Db	110	123	14	TSINYYRCVLTSKL	ann	9.6	19168.14	9.6	-	-	-	-
H-2-Db	109	118	10	RTSINYYRCV	Consensus (ann/smm)	9.75	13189.58	2.5	17629.91	17	-	-
H-2-Db	43	54	12	HCKYQYYGFIDV	ann	10	22805.82	10	-	-	-	-
H-2-Db	32	41	10	KGNTDKISCL	Consensus (ann/smm)	10.75	25205.61	16	9146.40	5.5	-	-
H-2-Db	54	63	10	VNYNIAQSEI	Consensus (ann/smm)	10.8	20265.45	6.6	15967.98	15	-	-
H-2-Db	2	12	11	KYLGLALISAV	Consensus (ann/smm)	10.95	22310.84	6.9	9355.35	15	-	-
H-2-Db	102	114	13	DSHWLNCRTSINY	ann	11	20415.99	11	-	-	-	-
H-2-Db	2	9	8	KYLGLALI	Consensus (ann/smm)	11.8	26342.94	4.6	51209.44	19	-	-
H-2-Db	67	74	8	SNVLMDYG	Consensus (ann/smm)	11.95	37166.56	14	39751.18	9.9	-	-
H-2-Db	127	139	13	QRFDKAIQDYDKT	ann	12	20593.03	12	-	-	-	-
H-2-Db	133	140	8	IQDYDKTI	Consensus (ann/smm)	12.1	40574.80	20	28012.38	4.2	-	-
H-2-Db	47	54	8	QYYGFIDV	Consensus (ann/smm)	12.2	33075.19	8.4	47462.43	16	-	-
H-2-Db	44	54	11	CKYQYYGFIDV	Consensus (ann/smm)	12.45	23443.79	7.9	10400.64	17	-	-
H-2-Db	53	63	11	DVNYNIAQSEI	Consensus (ann/smm)	12.9	30611.59	18	6398.23	7.8	-	-
H-2-Db	53	61	9	DVNYNIAQS	Consensus (ann/comblib_sidney2008/smm)	13	44193.13	38	11984.50	8.8	0.000198	13
H-2-Db	54	61	8	VNYNIAQS	Consensus (ann/smm)	13.2	41589.54	22	28598.94	4.4	-	-
H-2-Db	59	69	11	AQSEIRKFSNV	Consensus (ann/smm)	13.55	31375.80	19	6547.27	8.1	-	-
H-2-Db	1	12	12	MKYLGLALISAV	ann	14	23196.28	14	-	-	-	-
H-2-Db	30	38	9	KYKGNTDKI	Consensus (ann/comblib_sidney2008/smm)	14	32739.43	17	9899.65	7.6	0.000244	14
H-2-Db	5	17	13	GLALISAVFLIGA	ann	14	20730.29	14	-	-	-	-
H-2-Db	66	73	8	FSNVLMDY	Consensus (ann/smm)	14.05	19276.51	2.1	61143.46	26	-	-
H-2-Db	10	19	10	SAVFLIGACQ	Consensus (ann/smm)	14.25	29177.04	20	11837.23	8.5	-	-
H-2-Db	52	59	8	IDVNYNIA	Consensus (ann/smm)	14.35	42103.42	24	29265.10	4.7	-	-
H-2-Db	109	120	12	RTSINYYRCVLT	ann	15	23632.01	15	-	-	-	-
H-2-Db	112	123	12	INYYRCVLTSKL	ann	15	24079.04	15	-	-	-	-
H-2-Db	122	133	12	KLIGPQRFDKAI	ann	15	23736.30	15	-	-	-	-
H-2-Db	4	13	10	LGLALISAVF	Consensus (ann/smm)	15.0	27687.83	18	13220.56	12	-	-
H-2-Db	117	124	8	CVLTSKLI	Consensus (ann/smm)	15.0	37518.47	14	47135.70	16	-	-
H-2-Db	16	24	9	GACQAETPS	Consensus (ann/comblib_sidney2008/smm)	15	36326.49	22	9497.73	7.4	0.000251	15
H-2-Db	6	16	11	LALISAVFLIG	Consensus (ann/smm)	15.45	17564.70	3.9	14623.79	27	-	-
H-2-Db	42	53	12	HHCKYQYYGFID	ann	16	25140.78	16	-	-	-	-
H-2-Db	103	116	14	SHWLNCRTSINYYR	ann	16	20422.40	16	-	-	-	-
H-2-Db	55	63	9	NYNIAQSEI	Consensus (ann/comblib_sidney2008/smm)	16	37341.10	23	26219.23	16	0.000171	10
H-2-Db	103	111	9	SHWLNCRTS	Consensus (ann/comblib_sidney2008/smm)	16	31658.83	16	2304.73	2.4	0.00038	20
H-2-Db	109	117	9	RTSINYYRC	Consensus (ann/comblib_sidney2008/smm)	16	40590.61	28	24525.62	16	8.43e-05	5.3
H-2-Db	110	118	9	TSINYYRCV	Consensus (ann/comblib_sidney2008/smm)	16	24287.57	7.1	24582.16	16	0.00356	66
H-2-Db	72	84	13	DYGVVDKSKKREL	ann	16	20917.98	16	-	-	-	-
H-2-Db	56	63	8	YNIAQSEI	Consensus (ann/smm)	16.6	25455.54	4.2	65667.43	29	-	-
H-2-Db	58	69	12	IAQSEIRKFSNV	ann	17	25601.39	17	-	-	-	-
H-2-Db	63	74	12	IRKFSNVLMDYG	ann	17	25866.46	17	-	-	-	-
H-2-Db	4	17	14	LGLALISAVFLIGA	ann	17	21242.99	17	-	-	-	-
H-2-Db	51	64	14	FIDVNYNIAQSEIR	ann	17	21194.33	17	-	-	-	-
H-2-Db	101	114	14	KDSHWLNCRTSINY	ann	17	21146.91	17	-	-	-	-
H-2-Db	126	139	14	PQRFDKAIQDYDKT	ann	17	20924.32	17	-	-	-	-
H-2-Db	61	69	9	SEIRKFSNV	Consensus (ann/comblib_sidney2008/smm)	17	28577.78	9.4	29759.11	17	0.0043	70
H-2-Db	6	18	13	LALISAVFLIGAC	ann	17	22073.62	17	-	-	-	-
H-2-Db	49	56	8	YGFIDVNY	Consensus (ann/smm)	17.5	36931.26	14	54745.70	21	-	-
H-2-Db	15	24	10	IGACQAETPS	Consensus (ann/smm)	17.85	36854.22	31	8284.19	4.7	-	-
H-2-Db	5	18	14	GLALISAVFLIGAC	ann	18	21713.32	18	-	-	-	-
H-2-Db	40	53	14	CLHHCKYQYYGFID	ann	18	21575.40	18	-	-	-	-
H-2-Db	71	84	14	MDYGVVDKSKKREL	ann	18	21745.30	18	-	-	-	-
H-2-Db	102	115	14	DSHWLNCRTSINYY	ann	18	21498.96	18	-	-	-	-
H-2-Db	67	75	9	SNVLMDYGV	Consensus (ann/comblib_sidney2008/smm)	18	31067.71	15	33160.42	18	0.00112	39
H-2-Db	111	118	8	SINYYRCV	Consensus (ann/smm)	18.5	41544.12	22	46168.95	15	-	-
H-2-Db	10	17	8	SAVFLIGA	Consensus (ann/smm)	19.0	35518.11	12	61002.83	26	-	-
H-2-Db	42	54	13	HHCKYQYYGFIDV	ann	19	23359.73	19	-	-	-	-
H-2-Db	51	61	11	FIDVNYNIAQS	Consensus (ann/smm)	19.3	40483.14	37	2685.72	1.6	-	-
H-2-Db	104	111	8	HWLNCRTS	Consensus (ann/smm)	19.6	44317.62	32	34621.83	7.2	-	-
H-2-Db	9	20	12	ISAVFLIGACQA	ann	20	27928.52	20	-	-	-	-
H-2-Db	44	55	12	CKYQYYGFIDVN	ann	20	27688.11	20	-	-	-	-
H-2-Db	38	47	10	ISCLHHCKYQ	Consensus (ann/smm)	20.0	35126.75	27	14663.92	13	-	-
H-2-Db	6	19	14	LALISAVFLIGACQ	ann	20	22843.36	20	-	-	-	-
H-2-Db	41	54	14	LHHCKYQYYGFIDV	ann	20	23271.20	20	-	-	-	-
H-2-Db	41	53	13	LHHCKYQYYGFID	ann	20	24527.36	20	-	-	-	-
H-2-Db	45	57	13	KYQYYGFIDVNYN	ann	20	24242.94	20	-	-	-	-
H-2-Db	121	133	13	SKLIGPQRFDKAI	ann	20	24077.73	20	-	-	-	-
H-2-Db	107	118	12	NCRTSINYYRCV	ann	21	28636.28	21	-	-	-	-
H-2-Db	29	38	10	EKYKGNTDKI	Consensus (ann/smm)	21.0	26263.82	17	24960.31	25	-	-
H-2-Db	60	69	10	QSEIRKFSNV	Consensus (ann/smm)	21.0	30499.84	21	21991.25	21	-	-
H-2-Db	115	124	10	YRCVLTSKLI	Consensus (ann/smm)	21.0	36590.39	30	13875.54	12	-	-
H-2-Db	9	16	8	ISAVFLIG	Consensus (ann/smm)	21.0	43576.81	29	43186.70	13	-	-
H-2-Db	6	13	8	LALISAVF	Consensus (ann/smm)	21.3	33307.54	8.6	73004.56	34	-	-
H-2-Db	5	14	10	GLALISAVFL	Consensus (ann/smm)	21.35	3485.25	0.7	43077.45	42	-	-
H-2-Db	46	53	8	YQYYGFID	Consensus (ann/smm)	21.5	37493.32	14	65516.40	29	-	-
H-2-Db	63	70	8	IRKFSNVL	Consensus (ann/smm)	21.7	44724.67	34	38578.91	9.4	-	-
H-2-Db	122	132	11	KLIGPQRFDKA	Consensus (ann/smm)	21.9	41876.28	42	2857.99	1.8	-	-
H-2-Db	44	57	14	CKYQYYGFIDVNYN	ann	22	24433.87	22	-	-	-	-
H-2-Db	61	74	14	SEIRKFSNVLMDYG	ann	22	24246.10	22	-	-	-	-
H-2-Db	120	133	14	TSKLIGPQRFDKAI	ann	22	24281.01	22	-	-	-	-
H-2-Db	115	123	9	YRCVLTSKL	Consensus (ann/comblib_sidney2008/smm)	22	36759.84	22	14210.85	9.8	0.00129	42
H-2-Db	43	55	13	HCKYQYYGFIDVN	ann	22	25926.42	22	-	-	-	-
H-2-Db	108	120	13	CRTSINYYRCVLT	ann	22	25469.04	22	-	-	-	-
H-2-Db	111	123	13	SINYYRCVLTSKL	ann	22	26007.62	22	-	-	-	-
H-2-Db	50	59	10	GFIDVNYNIA	Consensus (ann/smm)	22.35	23996.60	9.7	34934.14	35	-	-
H-2-Db	42	52	11	HHCKYQYYGFI	Consensus (ann/smm)	22.35	17163.41	3.7	21580.43	41	-	-
H-2-Db	124	134	11	IGPQRFDKAIQ	Consensus (ann/smm)	22.5	28845.88	16	15597.68	29	-	-
H-2-Db	85	95	11	KKVMHECAKQV	Consensus (ann/smm)	22.55	42100.70	43	3020.37	2.1	-	-
H-2-Db	111	121	11	SINYYRCVLTS	Consensus (ann/smm)	22.55	40726.54	38	6068.20	7.1	-	-
H-2-Db	105	112	8	WLNCRTSI	Consensus (ann/smm)	22.85	34370.70	9.7	76269.34	36	-	-
H-2-Db	40	49	10	CLHHCKYQYY	Consensus (ann/smm)	23.0	36290.36	30	16836.43	16	-	-
H-2-Db	67	77	11	SNVLMDYGVVD	Consensus (ann/smm)	23.0	34970.50	24	12504.32	22	-	-
H-2-Db	93	106	14	KQVKKEARKDSHWL	ann	23	25058.49	23	-	-	-	-
H-2-Db	109	121	13	RTSINYYRCVLTS	ann	23	26434.58	23	-	-	-	-
H-2-Db	113	120	8	NYYRCVLT	Consensus (ann/smm)	23.2	45250.35	37	38756.99	9.4	-	-
H-2-Db	49	59	11	YGFIDVNYNIA	Consensus (ann/smm)	23.35	5582.90	0.7	24381.48	46	-	-
H-2-Db	7	17	11	ALISAVFLIGA	Consensus (ann/smm)	23.4	42108.90	43	4295.96	3.8	-	-
H-2-Db	44	51	8	CKYQYYGF	Consensus (ann/smm)	23.5	39263.61	17	67351.92	30	-	-
H-2-Db	3	12	10	YLGLALISAV	Consensus (ann/smm)	24.0	8526.27	1	50147.58	47	-	-
H-2-Db	111	119	9	SINYYRCVL	Consensus (ann/comblib_sidney2008/smm)	24	23542.94	6.7	53779.90	24	0.0034	64
H-2-Db	10	22	13	SAVFLIGACQAET	ann	24	27175.25	24	-	-	-	-
H-2-Db	62	74	13	EIRKFSNVLMDYG	ann	24	26978.38	24	-	-	-	-
H-2-Db	102	111	10	DSHWLNCRTS	Consensus (ann/smm)	24.5	38988.02	36	14630.19	13	-	-
H-2-Db	45	55	11	KYQYYGFIDVN	Consensus (ann/smm)	24.5	27970.86	15	18074.24	34	-	-
H-2-Db	50	57	8	GFIDVNYN	Consensus (ann/smm)	24.5	45177.95	37	40490.21	12	-	-
H-2-Db	2	11	10	KYLGLALISA	Consensus (ann/smm)	24.9	41914.34	45	8360.84	4.8	-	-
H-2-Db	123	134	12	LIGPQRFDKAIQ	ann	25	30919.48	25	-	-	-	-
H-2-Db	107	120	14	NCRTSINYYRCVLT	ann	25	26181.81	25	-	-	-	-
H-2-Db	12	20	9	VFLIGACQA	Consensus (ann/comblib_sidney2008/smm)	25	38852.86	25	27015.93	17	0.000542	25
H-2-Db	116	124	9	RCVLTSKLI	Consensus (ann/comblib_sidney2008/smm)	25	38885.25	25	87623.38	30	0.000195	12
H-2-Db	57	69	13	NIAQSEIRKFSNV	ann	25	27526.82	25	-	-	-	-
H-2-Db	109	119	11	RTSINYYRCVL	Consensus (ann/smm)	25.3	15050.10	2.6	25766.77	48	-	-
H-2-Db	8	15	8	LISAVFLI	Consensus (ann/smm)	25.5	39719.11	18	71507.24	33	-	-
H-2-Db	38	45	8	ISCLHHCK	Consensus (ann/smm)	25.5	44881.25	35	46811.22	16	-	-
H-2-Db	2	13	12	KYLGLALISAVF	ann	26	31784.79	26	-	-	-	-
H-2-Db	45	56	12	KYQYYGFIDVNY	ann	26	31667.39	26	-	-	-	-
H-2-Db	110	121	12	TSINYYRCVLTS	ann	26	31522.46	26	-	-	-	-
H-2-Db	124	135	12	IGPQRFDKAIQD	ann	26	31593.81	26	-	-	-	-
H-2-Db	41	50	10	LHHCKYQYYG	Consensus (ann/smm)	26.0	39588.25	37	15931.26	15	-	-
H-2-Db	86	95	10	KVMHECAKQV	Consensus (ann/smm)	26.0	37030.09	31	21342.73	21	-	-
H-2-Db	61	71	11	SEIRKFSNVLM	Consensus (ann/smm)	26.0	30389.81	18	18241.48	34	-	-
H-2-Db	11	18	8	AVFLIGAC	Consensus (ann/smm)	26.0	43903.35	30	56150.03	22	-	-
H-2-Db	65	72	8	KFSNVLMD	Consensus (ann/smm)	26.0	45683.76	40	41242.98	12	-	-
H-2-Db	42	55	14	HHCKYQYYGFIDVN	ann	26	26643.33	26	-	-	-	-
H-2-Db	98	106	9	EARKDSHWL	Consensus (ann/comblib_sidney2008/smm)	26	38610.22	25	65105.85	26	0.00475	72
H-2-Db	58	70	13	IAQSEIRKFSNVL	ann	26	28372.60	26	-	-	-	-
H-2-Db	73	85	13	YGVVDKSKKRELK	ann	26	28056.63	26	-	-	-	-
H-2-Db	52	63	12	IDVNYNIAQSEI	ann	27	31966.56	27	-	-	-	-
H-2-Db	60	71	12	QSEIRKFSNVLM	ann	27	32077.76	27	-	-	-	-
H-2-Db	113	124	12	NYYRCVLTSKLI	ann	27	31934.74	27	-	-	-	-
H-2-Db	48	57	10	YYGFIDVNYN	Consensus (ann/smm)	27.0	33721.27	26	27685.35	28	-	-
H-2-Db	97	106	10	KEARKDSHWL	Consensus (ann/smm)	27.0	33852.88	26	28460.99	28	-	-
H-2-Db	43	56	14	HCKYQYYGFIDVNY	ann	27	27027.75	27	-	-	-	-
H-2-Db	39	47	9	SCLHHCKYQ	Consensus (ann/comblib_sidney2008/smm)	27	40070.89	27	205882.77	44	0.000399	20
H-2-Db	41	49	9	LHHCKYQYY	Consensus (ann/comblib_sidney2008/smm)	27	39801.27	27	282891.57	49	9.29e-05	5.8
H-2-Db	73	81	9	YGVVDKSKK	Consensus (ann/comblib_sidney2008/smm)	27	40286.53	27	55669.84	25	0.000944	35
H-2-Db	8	20	13	LISAVFLIGACQA	ann	27	28819.37	27	-	-	-	-
H-2-Db	106	118	13	LNCRTSINYYRCV	ann	27	28886.17	27	-	-	-	-
H-2-Db	10	21	12	SAVFLIGACQAE	ann	28	32706.85	28	-	-	-	-
H-2-Db	109	122	14	RTSINYYRCVLTSK	ann	28	27586.45	28	-	-	-	-
H-2-Db	133	142	10	IQDYDKTISV	Consensus (ann/smm)	28.5	34637.99	27	30356.38	30	-	-
H-2-Db	103	110	8	SHWLNCRT	Consensus (ann/smm)	28.5	39418.12	17	81348.58	40	-	-
H-2-Db	59	70	12	AQSEIRKFSNVL	ann	29	33102.76	29	-	-	-	-
H-2-Db	39	48	10	SCLHHCKYQY	Consensus (ann/smm)	29.0	41811.54	44	15005.48	14	-	-
H-2-Db	87	96	10	VMHECAKQVK	Consensus (ann/smm)	29.0	38386.94	34	24392.15	24	-	-
H-2-Db	132	139	8	AIQDYDKT	Consensus (ann/smm)	29.0	37557.06	14	87770.79	44	-	-
H-2-Db	56	69	14	YNIAQSEIRKFSNV	ann	29	28256.49	29	-	-	-	-
H-2-Db	108	121	14	CRTSINYYRCVLTS	ann	29	28104.95	29	-	-	-	-
H-2-Db	50	58	9	GFIDVNYNI	Consensus (ann/comblib_sidney2008/smm)	29	45401.89	45	70569.98	27	0.00067	29
H-2-Db	121	129	9	SKLIGPQRF	Consensus (ann/comblib_sidney2008/smm)	29	40939.50	29	93458.76	31	0.000423	21
H-2-Db	112	124	13	INYYRCVLTSKLI	ann	29	29803.04	29	-	-	-	-
H-2-Db	37	44	8	KISCLHHC	Consensus (ann/smm)	29.5	45322.87	38	54871.90	21	-	-
H-2-Db	123	133	11	LIGPQRFDKAI	Consensus (ann/smm)	29.65	22797.43	7.3	27929.30	52	-	-
H-2-Db	9	18	10	ISAVFLIGAC	Consensus (ann/smm)	30.0	36501.02	30	29802.31	30	-	-
H-2-Db	113	123	11	NYYRCVLTSKL	Consensus (ann/smm)	30.0	31353.06	19	21382.57	41	-	-
H-2-Db	9	22	14	ISAVFLIGACQAET	ann	30	28958.76	30	-	-	-	-
H-2-Db	10	23	14	SAVFLIGACQAETP	ann	30	28856.49	30	-	-	-	-
H-2-Db	44	56	13	CKYQYYGFIDVNY	ann	30	30132.79	30	-	-	-	-
H-2-Db	114	123	10	YYRCVLTSKL	Consensus (ann/smm)	30.5	36607.44	30	30849.63	31	-	-
H-2-Db	112	122	11	INYYRCVLTSK	Consensus (ann/smm)	30.5	43309.84	49	7781.44	12	-	-
H-2-Db	132	142	11	AIQDYDKTISV	Consensus (ann/smm)	30.5	42422.14	45	10047.55	16	-	-
H-2-Db	66	76	11	FSNVLMDYGVV	Consensus (ann/smm)	30.8	2107.92	0.6	33811.15	61	-	-
H-2-Db	13	22	10	FLIGACQAET	Consensus (ann/smm)	31.0	35897.49	29	33361.84	33	-	-
H-2-Db	1	11	11	MKYLGLALISA	Consensus (ann/smm)	31.0	40030.60	36	14489.72	26	-	-
H-2-Db	62	69	8	EIRKFSNV	Consensus (ann/smm)	31.0	45188.70	37	60443.56	25	-	-
H-2-Db	114	121	8	YYRCVLTS	Consensus (ann/smm)	31.0	42371.70	24	78586.87	38	-	-
H-2-Db	131	138	8	KAIQDYDK	Consensus (ann/smm)	31.0	35481.22	12	96238.76	50	-	-
H-2-Db	7	20	14	ALISAVFLIGACQA	ann	31	29104.20	31	-	-	-	-
H-2-Db	57	70	14	NIAQSEIRKFSNVL	ann	31	29468.28	31	-	-	-	-
H-2-Db	105	118	14	WLNCRTSINYYRCV	ann	31	29034.06	31	-	-	-	-
H-2-Db	64	72	9	RKFSNVLMD	Consensus (ann/comblib_sidney2008/smm)	31	41898.48	31	24022.60	16	0.000887	34
H-2-Db	113	121	9	NYYRCVLTS	Consensus (ann/comblib_sidney2008/smm)	31	41773.10	31	92601.92	31	0.00466	72
H-2-Db	72	85	14	DYGVVDKSKKRELK	ann	32	29638.40	32	-	-	-	-
H-2-Db	3	11	9	YLGLALISA	Consensus (ann/comblib_sidney2008/smm)	32	40492.36	28	95415.73	32	0.000836	33
H-2-Db	9	17	9	ISAVFLIGA	Consensus (ann/comblib_sidney2008/smm)	32	36865.39	22	97189.65	32	0.00107	38
H-2-Db	124	132	9	IGPQRFDKA	Consensus (ann/comblib_sidney2008/smm)	32	29139.81	9.8	184765.12	42	0.000817	32
H-2-Db	30	39	10	KYKGNTDKIS	Consensus (ann/smm)	32.4	44251.51	56	12112.95	8.8	-	-
H-2-Db	102	112	11	DSHWLNCRTSI	Consensus (ann/smm)	32.4	10473.25	0.8	36564.53	64	-	-
H-2-Db	61	68	8	SEIRKFSN	Consensus (ann/smm)	32.5	46210.22	45	52041.52	20	-	-
H-2-Db	79	88	10	SKKRELKKVM	Consensus (ann/smm)	33.0	43136.79	50	16797.71	16	-	-
H-2-Db	58	71	14	IAQSEIRKFSNVLM	ann	33	30293.95	33	-	-	-	-
H-2-Db	15	23	9	IGACQAETP	Consensus (ann/comblib_sidney2008/smm)	33	42917.05	33	157260.63	39	0.000372	19
H-2-Db	1	13	13	MKYLGLALISAVF	ann	33	32003.58	33	-	-	-	-
H-2-Db	122	134	13	KLIGPQRFDKAIQ	ann	33	31691.74	33	-	-	-	-
H-2-Db	31	38	8	YKGNTDKI	Consensus (ann/smm)	33.3	26339.50	4.6	115438.32	62	-	-
H-2-Db	68	77	10	NVLMDYGVVD	Consensus (ann/smm)	33.5	37005.67	31	36078.63	36	-	-
H-2-Db	13	24	12	FLIGACQAETPS	ann	34	35587.32	34	-	-	-	-
H-2-Db	61	72	12	SEIRKFSNVLMD	ann	34	35809.05	34	-	-	-	-
H-2-Db	14	24	11	LIGACQAETPS	Consensus (ann/smm)	34.0	43561.25	51	10496.87	17	-	-
H-2-Db	110	120	11	TSINYYRCVLT	Consensus (ann/smm)	34.0	29604.74	17	27482.74	51	-	-
H-2-Db	16	23	8	GACQAETP	Consensus (ann/smm)	34.0	43747.82	30	78225.80	38	-	-
H-2-Db	40	47	8	CLHHCKYQ	Consensus (ann/smm)	34.0	45932.06	42	61425.68	26	-	-
H-2-Db	73	86	14	YGVVDKSKKRELKK	ann	34	30885.38	34	-	-	-	-
H-2-Db	111	124	14	SINYYRCVLTSKLI	ann	34	30650.69	34	-	-	-	-
H-2-Db	59	71	13	AQSEIRKFSNVLM	ann	34	32250.38	34	-	-	-	-
H-2-Db	110	122	13	TSINYYRCVLTSK	ann	34	32353.48	34	-	-	-	-
H-2-Db	51	60	10	FIDVNYNIAQ	Consensus (ann/smm)	34.5	35560.39	28	41710.94	41	-	-
H-2-Db	111	120	10	SINYYRCVLT	Consensus (ann/smm)	34.5	36768.18	31	38658.95	38	-	-
H-2-Db	69	76	8	VLMDYGVV	Consensus (ann/smm)	34.85	33339.99	8.7	113592.59	61	-	-
H-2-Db	38	49	12	ISCLHHCKYQYY	ann	35	36166.49	35	-	-	-	-
H-2-Db	46	56	11	YQYYGFIDVNY	Consensus (ann/smm)	35.0	30432.59	18	28252.70	52	-	-
H-2-Db	5	13	9	GLALISAVF	Consensus (ann/comblib_sidney2008/smm)	35	43370.80	35	321825.16	51	0.00078	31
H-2-Db	124	136	13	IGPQRFDKAIQDY	ann	35	32694.83	35	-	-	-	-
H-2-Db	44	53	10	CKYQYYGFID	Consensus (ann/smm)	35.05	19737.86	6.1	81517.34	64	-	-
H-2-Db	100	110	11	RKDSHWLNCRT	Consensus (ann/smm)	35.95	45994.22	66	5521.54	5.9	-	-
H-2-Db	30	41	12	KYKGNTDKISCL	ann	36	36556.36	36	-	-	-	-
H-2-Db	39	50	12	SCLHHCKYQYYG	ann	36	36531.85	36	-	-	-	-
H-2-Db	52	61	10	IDVNYNIAQS	Consensus (ann/smm)	36.0	40343.65	40	32527.45	32	-	-
H-2-Db	130	139	10	DKAIQDYDKT	Consensus (ann/smm)	36.5	25227.43	16	67336.42	57	-	-
H-2-Db	13	23	11	FLIGACQAETP	Consensus (ann/smm)	36.5	43895.28	52	11941.53	21	-	-
H-2-Db	53	64	12	DVNYNIAQSEIR	ann	37	36958.44	37	-	-	-	-
H-2-Db	67	78	12	SNVLMDYGVVDK	ann	37	36724.06	37	-	-	-	-
H-2-Db	9	19	11	ISAVFLIGACQ	Consensus (ann/smm)	37.0	38110.08	30	23284.13	44	-	-
H-2-Db	121	134	14	SKLIGPQRFDKAIQ	ann	37	31954.46	37	-	-	-	-
H-2-Db	13	21	9	FLIGACQAE	Consensus (ann/comblib_sidney2008/smm)	37	45362.61	44	134778.31	37	0.000272	16
H-2-Db	9	21	13	ISAVFLIGACQAE	ann	37	33962.93	37	-	-	-	-
H-2-Db	123	135	13	LIGPQRFDKAIQD	ann	37	33454.90	37	-	-	-	-
H-2-Db	42	51	10	HHCKYQYYGF	Consensus (ann/smm)	37.5	43145.66	50	25482.97	25	-	-
H-2-Db	39	49	11	SCLHHCKYQYY	Consensus (ann/smm)	37.5	38022.37	30	23991.64	45	-	-
H-2-Db	17	24	8	ACQAETPS	Consensus (ann/smm)	37.5	44948.30	35	82290.56	40	-	-
H-2-Db	116	123	8	RCVLTSKL	Consensus (ann/smm)	37.5	40577.87	20	104556.25	55	-	-
H-2-Db	68	75	8	NVLMDYGV	Consensus (ann/smm)	38.0	40873.55	20	106010.77	56	-	-
H-2-Db	11	19	9	AVFLIGACQ	Consensus (ann/comblib_sidney2008/smm)	38	40912.47	29	458796.40	57	0.0011	38
H-2-Db	78	88	11	KSKKRELKKVM	Consensus (ann/smm)	38.5	43607	51	14062.42	26	-	-
H-2-Db	15	22	8	IGACQAET	Consensus (ann/smm)	38.5	45287.08	37	80788.58	40	-	-
H-2-Db	58	65	8	IAQSEIRK	Consensus (ann/smm)	39.0	47571.85	62	46488.98	16	-	-
H-2-Db	112	125	14	INYYRCVLTSKLIG	ann	39	32789.77	39	-	-	-	-
H-2-Db	124	137	14	IGPQRFDKAIQDYD	ann	39	32826.32	39	-	-	-	-
H-2-Db	117	125	9	CVLTSKLIG	Consensus (ann/comblib_sidney2008/smm)	39	43939.95	37	239122.26	46	0.00115	39
H-2-Db	26	38	13	KCEEKYKGNTDKI	ann	39	34792	39	-	-	-	-
H-2-Db	42	49	8	HHCKYQYY	Consensus (ann/smm)	39.5	46004.69	43	75396.29	36	-	-
H-2-Db	27	38	12	CEEKYKGNTDKI	ann	40	37796.35	40	-	-	-	-
H-2-Db	123	132	10	LIGPQRFDKA	Consensus (ann/smm)	40.0	38183.57	34	48780.92	46	-	-
H-2-Db	108	118	11	CRTSINYYRCV	Consensus (ann/smm)	40.0	27919.76	15	37244.32	65	-	-
H-2-Db	53	60	8	DVNYNIAQ	Consensus (ann/smm)	40.0	46987.16	53	62567.67	27	-	-
H-2-Db	120	127	8	TSKLIGPQ	Consensus (ann/smm)	40.5	46186.23	44	77687.30	37	-	-
H-2-Db	40	51	12	CLHHCKYQYYGF	ann	41	38194.72	41	-	-	-	-
H-2-Db	54	65	12	VNYNIAQSEIRK	ann	41	38207.93	41	-	-	-	-
H-2-Db	95	106	12	VKKEARKDSHWL	ann	41	38300.25	41	-	-	-	-
H-2-Db	121	132	12	SKLIGPQRFDKA	ann	41	38145.15	41	-	-	-	-
H-2-Db	3	13	11	YLGLALISAVF	Consensus (ann/smm)	41.0	30211.15	18	36817.98	64	-	-
H-2-Db	54	64	11	VNYNIAQSEIR	Consensus (ann/smm)	41.0	36332.80	26	30343.10	56	-	-
H-2-Db	63	71	9	IRKFSNVLM	Consensus (ann/comblib_sidney2008/smm)	41	42401.03	32	202124.98	44	0.00125	41
H-2-Db	52	62	11	IDVNYNIAQSE	Consensus (ann/smm)	41.5	46445.80	71	7569.37	12	-	-
H-2-Db	57	67	11	NIAQSEIRKFS	Consensus (ann/smm)	41.5	46491.56	71	7907.88	12	-	-
H-2-Db	36	43	8	DKISCLHH	Consensus (ann/smm)	41.5	47842.84	67	47462.43	16	-	-
H-2-Db	29	39	11	EKYKGNTDKIS	Consensus (ann/smm)	42.0	40930.63	39	23991.64	45	-	-
H-2-Db	74	84	11	GVVDKSKKREL	Consensus (ann/smm)	42.0	45609.66	63	11969.06	21	-	-
H-2-Db	4	11	8	LGLALISA	Consensus (ann/smm)	42.0	42765.01	26	108480.08	58	-	-
H-2-Db	12	19	8	VFLIGACQ	Consensus (ann/smm)	42.0	45965.87	42	83820.45	42	-	-
H-2-Db	34	41	8	NTDKISCL	Consensus (ann/smm)	42.0	46134.79	44	80974.82	40	-	-
H-2-Db	109	116	8	RTSINYYR	Consensus (ann/smm)	42.0	45850.14	41	85772.88	43	-	-
H-2-Db	126	133	8	PQRFDKAI	Consensus (ann/smm)	42.0	47117.98	55	65818.81	29	-	-
H-2-Db	122	135	14	KLIGPQRFDKAIQD	ann	42	34137.20	42	-	-	-	-
H-2-Db	102	110	9	DSHWLNCRT	Consensus (ann/comblib_sidney2008/smm)	42	44970.20	42	185617.96	42	0.00242	56
H-2-Db	64	73	10	RKFSNVLMDY	Consensus (ann/smm)	42.5	40955.45	42	44080.85	43	-	-
H-2-Db	32	42	11	KGNTDKISCLH	Consensus (ann/smm)	42.5	39997.26	36	26306.31	49	-	-
H-2-Db	8	19	12	LISAVFLIGACQ	ann	43	38815.04	43	-	-	-	-
H-2-Db	58	67	10	IAQSEIRKFS	Consensus (ann/smm)	43.0	46487.04	73	14799.60	13	-	-
H-2-Db	123	136	14	LIGPQRFDKAIQDY	ann	43	34457.46	43	-	-	-	-
H-2-Db	38	50	13	ISCLHHCKYQYYG	ann	43	36210.74	43	-	-	-	-
H-2-Db	39	51	13	SCLHHCKYQYYGF	ann	43	36216.23	43	-	-	-	-
H-2-Db	113	125	13	NYYRCVLTSKLIG	ann	43	36050.05	43	-	-	-	-
H-2-Db	112	121	10	INYYRCVLTS	Consensus (ann/smm)	43.5	36789.27	31	63423.47	56	-	-
H-2-Db	34	44	11	NTDKISCLHHC	Consensus (ann/smm)	43.5	45634.85	64	12766.15	23	-	-
H-2-Db	48	55	8	YYGFIDVN	Consensus (ann/smm)	43.5	45651.62	40	91064.69	47	-	-
H-2-Db	75	84	10	VVDKSKKREL	Consensus (ann/smm)	44.0	44336.81	57	30849.63	31	-	-
H-2-Db	30	40	11	KYKGNTDKISC	Consensus (ann/smm)	44.0	46830.34	75	8512.56	13	-	-
H-2-Db	36	46	11	DKISCLHHCKY	Consensus (ann/smm)	44.0	46681.59	73	9420.20	15	-	-
H-2-Db	39	46	8	SCLHHCKY	Consensus (ann/smm)	44.0	44366.10	32	106010.77	56	-	-
H-2-Db	8	21	14	LISAVFLIGACQAE	ann	44	34695.76	44	-	-	-	-
H-2-Db	58	66	9	IAQSEIRKF	Consensus (ann/comblib_sidney2008/smm)	44	45959.91	48	115510.11	34	0.00143	44
H-2-Db	80	88	9	KKRELKKVM	Consensus (ann/comblib_sidney2008/smm)	44	45267.02	44	213609.22	44	0.01	76
H-2-Db	43	53	11	HCKYQYYGFID	Consensus (ann/smm)	44.25	24197.61	8.5	53587.07	80	-	-
H-2-Db	37	46	10	KISCLHHCKY	Consensus (ann/smm)	44.5	45046.65	62	27621.67	27	-	-
H-2-Db	11	22	12	AVFLIGACQAET	ann	45	39486.44	45	-	-	-	-
H-2-Db	50	61	12	GFIDVNYNIAQS	ann	45	39416.85	45	-	-	-	-
H-2-Db	86	93	8	KVMHECAK	Consensus (ann/smm)	45.0	47235.90	56	72002.90	34	-	-
H-2-Db	11	24	14	AVFLIGACQAETPS	ann	45	35252.77	45	-	-	-	-
H-2-Db	59	67	9	AQSEIRKFS	Consensus (ann/comblib_sidney2008/smm)	45	46966.83	57	215089.89	45	0.0011	38
H-2-Db	112	120	9	INYYRCVLT	Consensus (ann/comblib_sidney2008/smm)	45	40922.66	29	599266.50	62	0.00146	45
H-2-Db	29	41	13	EKYKGNTDKISCL	ann	45	36714.92	45	-	-	-	-
H-2-Db	60	72	13	QSEIRKFSNVLMD	ann	45	37010.06	45	-	-	-	-
H-2-Db	58	68	11	IAQSEIRKFSN	Consensus (ann/smm)	45.15	47959.46	88	3319.40	2.3	-	-
H-2-Db	15	25	11	IGACQAETPSQ	Consensus (ann/smm)	46.0	45195.05	60	16984.78	32	-	-
H-2-Db	40	50	11	CLHHCKYQYYG	Consensus (ann/smm)	46.0	41816.04	42	26795.38	50	-	-
H-2-Db	32	40	9	KGNTDKISC	Consensus (ann/comblib_sidney2008/smm)	46	44216.08	38	241334.83	46	0.00355	65
H-2-Db	61	73	13	SEIRKFSNVLMDY	ann	46	37171.80	46	-	-	-	-
H-2-Db	48	58	11	YYGFIDVNYNI	Consensus (ann/smm)	46.4	7523.09	0.8	81294.28	92	-	-
H-2-Db	16	25	10	GACQAETPSQ	Consensus (ann/smm)	46.5	40952.34	42	55622.44	51	-	-
H-2-Db	50	60	11	GFIDVNYNIAQ	Consensus (ann/smm)	47.0	39297.61	34	33270.55	60	-	-
H-2-Db	125	132	8	GPQRFDKA	Consensus (ann/smm)	47.0	44253.42	32	116506.46	62	-	-
H-2-Db	38	46	9	ISCLHHCKY	Consensus (ann/comblib_sidney2008/smm)	47	43025.85	34	292832.99	50	0.00166	47
H-2-Db	12	24	13	VFLIGACQAETPS	ann	47	37426.04	47	-	-	-	-
H-2-Db	37	49	13	KISCLHHCKYQYY	ann	47	37466.15	47	-	-	-	-
H-2-Db	67	79	13	SNVLMDYGVVDKS	ann	47	37390.43	47	-	-	-	-
H-2-Db	93	103	11	KQVKKEARKDS	Consensus (ann/smm)	47.05	48296.91	92	3112.15	2.1	-	-
H-2-Db	13	20	8	FLIGACQA	Consensus (ann/smm)	47.5	42376.73	24	135628.20	71	-	-
H-2-Db	130	140	11	DKAIQDYDKTI	Consensus (ann/smm)	47.55	754.57	0.1	93553.49	95	-	-
H-2-Db	25	38	14	QKCEEKYKGNTDKI	ann	48	36071.12	48	-	-	-	-
H-2-Db	59	72	14	AQSEIRKFSNVLMD	ann	48	36206.81	48	-	-	-	-
H-2-Db	84	92	9	LKKVMHECA	Consensus (ann/comblib_sidney2008/smm)	48	44649.71	40	480418.81	58	0.00171	48
H-2-Db	52	64	13	IDVNYNIAQSEIR	ann	48	37880.71	48	-	-	-	-
H-2-Db	4	14	11	LGLALISAVFL	Consensus (ann/smm)	48.4	9093.81	0.8	100939.23	96	-	-
H-2-Db	1	10	10	MKYLGLALIS	Consensus (ann/smm)	49.0	32847.65	25	105742.60	73	-	-
H-2-Db	53	62	10	DVNYNIAQSE	Consensus (ann/smm)	49.0	45501.22	65	33361.84	33	-	-
H-2-Db	38	51	14	ISCLHHCKYQYYGF	ann	49	36483.25	49	-	-	-	-
H-2-Db	60	68	9	QSEIRKFSN	Consensus (ann/comblib_sidney2008/smm)	49	48566.24	82	280298	49	0.0007	30
H-2-Db	107	115	9	NCRTSINYY	Consensus (ann/comblib_sidney2008/smm)	49	46095.36	49	2136092.23	82	0.000424	21
H-2-Db	5	15	11	GLALISAVFLI	Consensus (ann/smm)	49.4	10409.20	0.8	123327.52	98	-	-
H-2-Db	78	87	10	KSKKRELKKV	Consensus (ann/smm)	49.5	46830.82	76	23891.86	23	-	-
H-2-Db	117	126	10	CVLTSKLIGP	Consensus (ann/smm)	49.5	45576.11	65	33982.08	34	-	-
H-2-Db	121	130	10	SKLIGPQRFD	Consensus (ann/smm)	49.5	44823.48	60	39742.03	39	-	-
H-2-Db	12	22	11	VFLIGACQAET	Consensus (ann/smm)	49.5	42673.49	46	28645.74	53	-	-
H-2-Db	101	111	11	KDSHWLNCRTS	Consensus (ann/smm)	49.5	43424.31	50	26185.45	49	-	-
H-2-Db	31	42	12	YKGNTDKISCLH	ann	50	40868.67	50	-	-	-	-
H-2-Db	63	72	10	IRKFSNVLMD	Consensus (ann/smm)	50.0	43278.90	51	52269.70	49	-	-
H-2-Db	47	57	11	QYYGFIDVNYN	Consensus (ann/smm)	50.0	42100.24	43	31409.43	57	-	-
H-2-Db	70	77	8	LMDYGVVD	Consensus (ann/smm)	50.0	48020.21	70	66580.95	30	-	-
H-2-Db	99	106	8	ARKDSHWL	Consensus (ann/smm)	50.0	43546.19	29	135940.86	71	-	-
H-2-Db	28	41	14	EEKYKGNTDKISCL	ann	50	36886.53	50	-	-	-	-
H-2-Db	120	132	13	TSKLIGPQRFDKA	ann	50	38545.51	50	-	-	-	-
H-2-Db	43	50	8	HCKYQYYG	Consensus (ann/smm)	50.5	47418.70	59	84013.68	42	-	-
H-2-Db	81	88	8	KRELKKVM	Consensus (ann/smm)	50.5	47124.12	55	89402.57	46	-	-
H-2-Db	73	83	11	YGVVDKSKKRE	Consensus (ann/smm)	51.0	47194.52	79	12795.58	23	-	-
H-2-Db	87	94	8	VMHECAKQ	Consensus (ann/smm)	51.0	46513.18	47	105038.86	55	-	-
H-2-Db	113	126	14	NYYRCVLTSKLIGP	ann	51	37063.37	51	-	-	-	-
H-2-Db	42	50	9	HHCKYQYYG	Consensus (ann/comblib_sidney2008/smm)	51	46291.29	51	779148.07	66	0.000455	22
H-2-Db	7	19	13	ALISAVFLIGACQ	ann	51	38769.71	51	-	-	-	-
H-2-Db	53	65	13	DVNYNIAQSEIRK	ann	51	38708.50	51	-	-	-	-
H-2-Db	54	66	13	VNYNIAQSEIRKF	ann	51	38921.02	51	-	-	-	-
H-2-Db	104	113	10	HWLNCRTSIN	Consensus (ann/smm)	51.5	40906.72	41	77134.74	62	-	-
H-2-Db	116	126	11	RCVLTSKLIGP	Consensus (ann/smm)	51.5	47144	78	13997.81	25	-	-
H-2-Db	60	67	8	QSEIRKFS	Consensus (ann/smm)	51.5	48488.53	80	57723.15	23	-	-
H-2-Db	108	115	8	CRTSINYY	Consensus (ann/smm)	51.5	47697.62	64	80232.44	39	-	-
H-2-Db	7	18	12	ALISAVFLIGAC	ann	52	41370.53	52	-	-	-	-
H-2-Db	32	43	12	KGNTDKISCLHH	ann	52	41341.43	52	-	-	-	-
H-2-Db	5	12	8	GLALISAV	Consensus (ann/smm)	52.0	37318.47	14	201071.26	90	-	-
H-2-Db	124	131	8	IGPQRFDK	Consensus (ann/smm)	52.0	44477.59	33	137198.70	71	-	-
H-2-Db	37	50	14	KISCLHHCKYQYYG	ann	52	37389.61	52	-	-	-	-
H-2-Db	14	22	9	LIGACQAET	Consensus (ann/comblib_sidney2008/smm)	52	45043.72	42	556698.43	61	0.00199	52
H-2-Db	56	64	9	YNIAQSEIR	Consensus (ann/comblib_sidney2008/smm)	52	46402.12	52	445266.48	57	0.00036	19
H-2-Db	85	93	9	KKVMHECAK	Consensus (ann/comblib_sidney2008/smm)	52	46213.70	50	340894.50	52	0.01	73
H-2-Db	119	127	9	LTSKLIGPQ	Consensus (ann/comblib_sidney2008/smm)	52	46828.28	56	337769.16	52	0.000543	25
H-2-Db	56	66	11	YNIAQSEIRKF	Consensus (ann/smm)	52.5	43870.12	52	28317.83	53	-	-
H-2-Db	77	87	11	DKSKKRELKKV	Consensus (ann/smm)	52.5	48102.38	90	9205.77	15	-	-
H-2-Db	11	20	10	AVFLIGACQA	Consensus (ann/smm)	53.0	35280.25	28	122814.60	78	-	-
H-2-Db	11	21	11	AVFLIGACQAE	Consensus (ann/smm)	53.0	42888.28	47	32814.06	59	-	-
H-2-Db	117	127	11	CVLTSKLIGPQ	Consensus (ann/smm)	53.0	42773.81	47	32215.14	59	-	-
H-2-Db	67	80	14	SNVLMDYGVVDKSK	ann	53	37766.91	53	-	-	-	-
H-2-Db	54	62	9	VNYNIAQSE	Consensus (ann/comblib_sidney2008/smm)	53	46208.22	50	356139.38	53	0.01	76
H-2-Db	91	99	9	CAKQVKKEA	Consensus (ann/comblib_sidney2008/smm)	53	46598.84	53	243567.87	47	0.00352	65
H-2-Db	93	101	9	KQVKKEARK	Consensus (ann/comblib_sidney2008/smm)	53	47213.43	60	348834.96	53	0.00117	40
H-2-Db	133	141	9	IQDYDKTIS	Consensus (ann/comblib_sidney2008/smm)	53	46585.71	53	386918.95	54	0.000675	29
H-2-Db	94	106	13	QVKKEARKDSHWL	ann	53	39587.38	53	-	-	-	-
H-2-Db	120	129	10	TSKLIGPQRF	Consensus (ann/smm)	53.5	39498.82	37	97106.88	70	-	-
H-2-Db	28	38	11	EEKYKGNTDKI	Consensus (ann/smm)	53.5	37459.26	29	51057.55	78	-	-
H-2-Db	28	39	12	EEKYKGNTDKIS	ann	54	41842.75	54	-	-	-	-
H-2-Db	41	51	11	LHHCKYQYYGF	Consensus (ann/smm)	54.0	37659.19	29	52246.84	79	-	-
H-2-Db	36	49	14	DKISCLHHCKYQYY	ann	54	37924.58	54	-	-	-	-
H-2-Db	29	40	12	EKYKGNTDKISC	ann	55	42144.44	55	-	-	-	-
H-2-Db	8	18	11	LISAVFLIGAC	Consensus (ann/smm)	55.0	42954.68	47	35650.04	63	-	-
H-2-Db	55	65	11	NYNIAQSEIRK	Consensus (ann/smm)	55.0	46657.36	73	19501.14	37	-	-
H-2-Db	23	30	8	PSQKCEEK	Consensus (ann/smm)	55.0	48483.81	80	67351.92	30	-	-
H-2-Db	102	109	8	DSHWLNCR	Consensus (ann/smm)	55.0	47754.93	65	88175.92	45	-	-
H-2-Db	60	73	14	QSEIRKFSNVLMDY	ann	55	38298.98	55	-	-	-	-
H-2-Db	43	51	9	HCKYQYYGF	Consensus (ann/comblib_sidney2008/smm)	55	46768.04	55	3101844.34	86	0.00119	40
H-2-Db	125	133	9	GPQRFDKAI	Consensus (ann/comblib_sidney2008/smm)	55	46925.17	57	399594.96	55	0.00175	49
H-2-Db	129	137	9	FDKAIQDYD	Consensus (ann/comblib_sidney2008/smm)	55	46738.19	55	581594.11	61	0.000108	6.7
H-2-Db	56	65	10	YNIAQSEIRK	Consensus (ann/smm)	55.5	45124.69	62	52996.84	49	-	-
H-2-Db	111	122	12	SINYYRCVLTSK	ann	56	42335.02	56	-	-	-	-
H-2-Db	93	102	10	KQVKKEARKD	Consensus (ann/smm)	56.0	47898.26	88	24224.23	24	-	-
H-2-Db	113	122	10	NYYRCVLTSK	Consensus (ann/smm)	56.0	43694.39	53	69863.45	59	-	-
H-2-Db	47	55	9	QYYGFIDVN	Consensus (ann/comblib_sidney2008/smm)	56	46828.80	56	201196.30	43	0.01	74
H-2-Db	114	122	9	YYRCVLTSK	Consensus (ann/comblib_sidney2008/smm)	56	48144.03	74	425226.18	56	0.000731	30
H-2-Db	132	140	9	AIQDYDKTI	Consensus (ann/comblib_sidney2008/smm)	56	46843.50	56	260987.68	48	0.01	87
H-2-Db	12	21	10	VFLIGACQAE	Consensus (ann/smm)	56.5	45157.44	62	55366.87	51	-	-
H-2-Db	24	33	10	SQKCEEKYKG	Consensus (ann/smm)	56.5	47670.25	86	27055.15	27	-	-
H-2-Db	91	101	11	CAKQVKKEARK	Consensus (ann/smm)	56.5	48353.88	93	11859.33	20	-	-
H-2-Db	36	47	12	DKISCLHHCKYQ	ann	57	42507.62	57	-	-	-	-
H-2-Db	51	62	12	FIDVNYNIAQSE	ann	57	42562.37	57	-	-	-	-
H-2-Db	37	47	11	KISCLHHCKYQ	Consensus (ann/smm)	57.0	42142.62	44	41692.70	70	-	-
H-2-Db	60	70	11	QSEIRKFSNVL	Consensus (ann/smm)	57.0	32660.18	20	91213.68	94	-	-
H-2-Db	96	106	11	KKEARKDSHWL	Consensus (ann/smm)	57.0	40724.78	38	48759.58	76	-	-
H-2-Db	2	10	9	KYLGLALIS	Consensus (ann/comblib_sidney2008/smm)	57	46980.55	57	127532.24	36	0.00372	67
H-2-Db	70	79	10	LMDYGVVDKS	Consensus (ann/smm)	57.5	46742.74	75	41044.03	40	-	-
H-2-Db	91	100	10	CAKQVKKEAR	Consensus (ann/smm)	57.5	47327.99	82	32904.10	33	-	-
H-2-Db	98	108	11	EARKDSHWLNC	Consensus (ann/smm)	57.5	47871.86	87	15312.99	28	-	-
H-2-Db	84	95	12	LKKVMHECAKQV	ann	58	42585.87	58	-	-	-	-
H-2-Db	53	66	14	DVNYNIAQSEIRKF	ann	58	39352.92	58	-	-	-	-
H-2-Db	54	67	14	VNYNIAQSEIRKFS	ann	58	39322.28	58	-	-	-	-
H-2-Db	36	44	9	DKISCLHHC	Consensus (ann/comblib_sidney2008/smm)	58	46001.19	48	484864.07	58	0.01	86
H-2-Db	40	48	9	CLHHCKYQY	Consensus (ann/comblib_sidney2008/smm)	58	44954.62	42	1115886.44	72	0.00269	58
H-2-Db	50	62	13	GFIDVNYNIAQSE	ann	58	40946.58	58	-	-	-	-
H-2-Db	7	16	10	ALISAVFLIG	Consensus (ann/smm)	58.5	37940.16	33	157126.70	84	-	-
H-2-Db	118	125	8	VLTSKLIG	Consensus (ann/smm)	58.5	47480.82	60	107238.32	57	-	-
H-2-Db	123	130	8	LIGPQRFD	Consensus (ann/smm)	58.5	48723.09	87	66888.28	30	-	-
H-2-Db	85	94	10	KKVMHECAKQ	Consensus (ann/smm)	59.0	46712.40	75	44284.32	43	-	-
H-2-Db	52	65	14	IDVNYNIAQSEIRK	ann	59	39483.87	59	-	-	-	-
H-2-Db	105	113	9	WLNCRTSIN	Consensus (ann/comblib_sidney2008/smm)	59	48347.61	78	495016.87	59	0.00222	54
H-2-Db	134	142	9	QDYDKTISV	Consensus (ann/comblib_sidney2008/smm)	59	47024.27	58	506547.29	59	0.02	97
H-2-Db	30	42	13	KYKGNTDKISCLH	ann	59	41067.25	59	-	-	-	-
H-2-Db	73	80	8	YGVVDKSK	Consensus (ann/smm)	59.5	46172.74	44	147349.95	75	-	-
H-2-Db	88	95	8	MHECAKQV	Consensus (ann/smm)	59.5	45579.08	39	160084.76	80	-	-
H-2-Db	35	44	10	TDKISCLHHC	Consensus (ann/smm)	60.0	44314.28	57	78568.78	63	-	-
H-2-Db	87	97	11	VMHECAKQVKK	Consensus (ann/smm)	60.0	44593.23	57	35979.90	63	-	-
H-2-Db	119	132	14	LTSKLIGPQRFDKA	ann	60	39646.53	60	-	-	-	-
H-2-Db	76	84	9	VDKSKKREL	Consensus (ann/comblib_sidney2008/smm)	60	47200.64	60	436134.06	56	0.01	75
H-2-Db	13	25	13	FLIGACQAETPSQ	ann	60	41187.85	60	-	-	-	-
H-2-Db	57	66	10	NIAQSEIRKF	Consensus (ann/smm)	60.5	44499.25	58	78931.44	63	-	-
H-2-Db	16	26	11	GACQAETPSQK	Consensus (ann/smm)	60.5	45626.46	64	31627.15	57	-	-
H-2-Db	24	34	11	SQKCEEKYKGN	Consensus (ann/smm)	60.5	48560.98	95	14456.39	26	-	-
H-2-Db	69	79	11	VLMDYGVVDKS	Consensus (ann/smm)	60.5	48053.48	89	17300.55	32	-	-
H-2-Db	118	127	10	VLTSKLIGPQ	Consensus (ann/smm)	61.0	45044.70	62	71986.32	60	-	-
H-2-Db	122	131	10	KLIGPQRFDK	Consensus (ann/smm)	61.0	48027.49	89	32979.95	33	-	-
H-2-Db	11	23	13	AVFLIGACQAETP	ann	61	41410.38	61	-	-	-	-
H-2-Db	32	44	13	KGNTDKISCLHHC	ann	61	41563.90	61	-	-	-	-
H-2-Db	31	41	11	YKGNTDKISCL	Consensus (ann/smm)	61.5	36150.84	26	109662.97	97	-	-
H-2-Db	86	96	11	KVMHECAKQVK	Consensus (ann/smm)	61.5	44323.86	55	40000	68	-	-
H-2-Db	104	114	11	HWLNCRTSINY	Consensus (ann/smm)	61.5	45701.55	64	32363.84	59	-	-
H-2-Db	85	92	8	KKVMHECA	Consensus (ann/smm)	61.5	46016.62	43	159349.24	80	-	-
H-2-Db	62	72	11	EIRKFSNVLMD	Consensus (ann/smm)	62.0	46484.52	71	28711.77	53	-	-
H-2-Db	29	36	8	EKYKGNTD	Consensus (ann/smm)	62.0	48749.46	87	76975.05	37	-	-
H-2-Db	26	39	14	KCEEKYKGNTDKIS	ann	62	40344.09	62	-	-	-	-
H-2-Db	24	32	9	SQKCEEKYK	Consensus (ann/comblib_sidney2008/smm)	62	47500.88	64	602032.59	62	0.000228	14
H-2-Db	101	110	10	KDSHWLNCRT	Consensus (ann/smm)	62.5	42901.75	49	115411.74	76	-	-
H-2-Db	106	115	10	LNCRTSINYY	Consensus (ann/smm)	62.5	46001.69	69	64157.88	56	-	-
H-2-Db	130	137	8	DKAIQDYD	Consensus (ann/smm)	62.5	48838.14	90	73510.61	35	-	-
H-2-Db	68	79	12	NVLMDYGVVDKS	ann	63	43487.31	63	-	-	-	-
H-2-Db	100	111	12	RKDSHWLNCRTS	ann	63	43555.60	63	-	-	-	-
H-2-Db	116	127	12	RCVLTSKLIGPQ	ann	63	43475.56	63	-	-	-	-
H-2-Db	18	27	10	CQAETPSQKC	Consensus (ann/smm)	63.0	48045.68	89	37346.51	37	-	-
H-2-Db	27	39	13	CEEKYKGNTDKIS	ann	63	42002.88	63	-	-	-	-
H-2-Db	73	82	10	YGVVDKSKKR	Consensus (ann/smm)	63.5	46696.73	75	57842.89	52	-	-
H-2-Db	32	39	8	KGNTDKIS	Consensus (ann/smm)	63.5	47607.88	62	122278.47	65	-	-
H-2-Db	41	48	8	LHHCKYQY	Consensus (ann/smm)	64.0	45030.09	36	214956.21	92	-	-
H-2-Db	82	89	8	RELKKVMH	Consensus (ann/smm)	64.0	48476.46	80	93615.98	48	-	-
H-2-Db	100	107	8	RKDSHWLN	Consensus (ann/smm)	64.0	49029.29	95	71342.78	33	-	-
H-2-Db	122	129	8	KLIGPQRF	Consensus (ann/smm)	64.0	46530.32	47	162311.76	81	-	-
H-2-Db	31	43	13	YKGNTDKISCLHH	ann	64	42058.34	64	-	-	-	-
H-2-Db	21	30	10	ETPSQKCEEK	Consensus (ann/smm)	64.5	47458.75	84	46478.27	45	-	-
H-2-Db	81	90	10	KRELKKVMHE	Consensus (ann/smm)	64.5	48256.68	92	37518.89	37	-	-
H-2-Db	92	102	11	AKQVKKEARKD	Consensus (ann/smm)	64.5	48763.71	98	16790.36	31	-	-
H-2-Db	14	21	8	LIGACQAE	Consensus (ann/smm)	64.5	48211.27	74	104075.86	55	-	-
H-2-Db	29	42	14	EKYKGNTDKISCLH	ann	65	40891.69	65	-	-	-	-
H-2-Db	33	41	9	GNTDKISCL	Consensus (ann/comblib_sidney2008/smm)	65	44466.04	39	718819.75	65	0.01	92
H-2-Db	82	90	9	RELKKVMHE	Consensus (ann/comblib_sidney2008/smm)	65	47781.30	67	631858.74	63	0.00353	65
H-2-Db	95	107	13	VKKEARKDSHWLN	ann	65	42400.59	65	-	-	-	-
H-2-Db	24	31	8	SQKCEEKY	Consensus (ann/smm)	65.5	47707.92	64	125704.26	67	-	-
H-2-Db	12	23	12	VFLIGACQAETP	ann	66	44114.31	66	-	-	-	-
H-2-Db	37	48	12	KISCLHHCKYQY	ann	66	44004.66	66	-	-	-	-
H-2-Db	96	107	12	KKEARKDSHWLN	ann	66	44158.23	66	-	-	-	-
H-2-Db	47	56	10	QYYGFIDVNY	Consensus (ann/smm)	66.0	46045.03	69	78568.78	63	-	-
H-2-Db	89	99	11	HECAKQVKKEA	Consensus (ann/smm)	66.0	48292.70	92	21186.54	40	-	-
H-2-Db	70	78	9	LMDYGVVDK	Consensus (ann/comblib_sidney2008/smm)	66	47687.28	66	1168476.55	73	0.00149	45
H-2-Db	35	47	13	TDKISCLHHCKYQ	ann	66	42636.57	66	-	-	-	-
H-2-Db	99	111	13	ARKDSHWLNCRTS	ann	66	42542.58	66	-	-	-	-
H-2-Db	71	78	8	MDYGVVDK	Consensus (ann/smm)	66.5	48901.08	92	83051.98	41	-	-
H-2-Db	55	66	12	NYNIAQSEIRKF	ann	67	44309	67	-	-	-	-
H-2-Db	85	96	12	KKVMHECAKQVK	ann	67	44300.37	67	-	-	-	-
H-2-Db	114	125	12	YYRCVLTSKLIG	ann	67	44224.21	67	-	-	-	-
H-2-Db	26	35	10	KCEEKYKGNT	Consensus (ann/smm)	67.0	48230.58	91	44797.11	43	-	-
H-2-Db	68	78	11	NVLMDYGVVDK	Consensus (ann/smm)	67.0	43421.96	50	61243.50	84	-	-
H-2-Db	98	105	8	EARKDSHW	Consensus (ann/smm)	67.0	48584.09	83	98480.44	51	-	-
H-2-Db	117	129	13	CVLTSKLIGPQRF	ann	67	42819.65	67	-	-	-	-
H-2-Db	31	40	10	YKGNTDKISC	Consensus (ann/smm)	67.5	45549.52	65	98231.32	70	-	-
H-2-Db	114	124	11	YYRCVLTSKLI	Consensus (ann/smm)	67.5	41969.25	43	81481.68	92	-	-
H-2-Db	129	136	8	FDKAIQDY	Consensus (ann/smm)	67.5	47656.32	63	137514.98	72	-	-
H-2-Db	77	88	12	DKSKKRELKKVM	ann	68	44417.94	68	-	-	-	-
H-2-Db	8	17	10	LISAVFLIGA	Consensus (ann/smm)	68.0	43078.96	50	166437.05	86	-	-
H-2-Db	108	117	10	CRTSINYYRC	Consensus (ann/smm)	68.0	44474.21	58	123097.72	78	-	-
H-2-Db	23	33	11	PSQKCEEKYKG	Consensus (ann/smm)	68.0	48578.86	96	21333.40	40	-	-
H-2-Db	135	142	8	DYDKTISV	Consensus (ann/smm)	68.0	47978.14	69	125704.26	67	-	-
H-2-Db	86	94	9	KVMHECAKQ	Consensus (ann/comblib_sidney2008/smm)	68	47433.59	63	866203.63	68	0.00439	71
H-2-Db	28	40	13	EEKYKGNTDKISC	ann	68	42898.48	68	-	-	-	-
H-2-Db	83	95	13	ELKKVMHECAKQV	ann	68	42886.42	68	-	-	-	-
H-2-Db	55	64	10	NYNIAQSEIR	Consensus (ann/smm)	68.5	44846.79	60	120572.98	77	-	-
H-2-Db	118	128	11	VLTSKLIGPQR	Consensus (ann/smm)	68.5	48013.46	89	25413.24	48	-	-
H-2-Db	57	64	8	NIAQSEIR	Consensus (ann/smm)	68.5	48567.30	82	105038.86	55	-	-
H-2-Db	99	110	12	ARKDSHWLNCRT	ann	69	44495.41	69	-	-	-	-
H-2-Db	21	31	11	ETPSQKCEEKY	Consensus (ann/smm)	69.0	48188.86	91	24949.39	47	-	-
H-2-Db	82	92	11	RELKKVMHECA	Consensus (ann/smm)	69.0	44350.73	55	59574.44	83	-	-
H-2-Db	122	130	9	KLIGPQRFD	Consensus (ann/comblib_sidney2008/smm)	69	47891.53	69	510058.51	59	0.01	79
H-2-Db	27	36	10	CEEKYKGNTD	Consensus (ann/smm)	69.5	48819.66	98	41519.30	41	-	-
H-2-Db	82	91	10	RELKKVMHEC	Consensus (ann/smm)	69.5	46910.95	77	76251.78	62	-	-
H-2-Db	22	32	11	TPSQKCEEKYK	Consensus (ann/smm)	69.5	48238.91	92	25180.25	47	-	-
H-2-Db	38	48	11	ISCLHHCKYQY	Consensus (ann/smm)	69.5	43472.28	50	71789.35	89	-	-
H-2-Db	25	32	8	QKCEEKYK	Consensus (ann/smm)	69.5	49105.20	97	84596.03	42	-	-
H-2-Db	56	67	12	YNIAQSEIRKFS	ann	70	44664.69	70	-	-	-	-
H-2-Db	134	141	8	QDYDKTIS	Consensus (ann/smm)	70.0	48837.61	90	97353.15	50	-	-
H-2-Db	12	25	14	VFLIGACQAETPSQ	ann	70	42157.68	70	-	-	-	-
H-2-Db	30	43	14	KYKGNTDKISCLHH	ann	70	42202.40	70	-	-	-	-
H-2-Db	32	45	14	KGNTDKISCLHHCK	ann	70	42072.02	70	-	-	-	-
H-2-Db	18	26	9	CQAETPSQK	Consensus (ann/comblib_sidney2008/smm)	70	47925.73	70	582934.82	61	0.01	74
H-2-Db	19	27	9	QAETPSQKC	Consensus (ann/comblib_sidney2008/smm)	70	48480.65	80	971896.46	70	0.001	36
H-2-Db	69	77	9	VLMDYGVVD	Consensus (ann/comblib_sidney2008/smm)	70	47878.06	69	1022398.02	71	0.00437	70
H-2-Db	118	129	12	VLTSKLIGPQRF	ann	71	44791.99	71	-	-	-	-
H-2-Db	70	80	11	LMDYGVVDKSK	Consensus (ann/smm)	71.0	48262.41	92	26549.72	50	-	-
H-2-Db	31	44	14	YKGNTDKISCLHHC	ann	71	42228.43	71	-	-	-	-
H-2-Db	82	95	14	RELKKVMHECAKQV	ann	71	42374.89	71	-	-	-	-
H-2-Db	87	99	13	VMHECAKQVKKEA	ann	71	43546.19	71	-	-	-	-
H-2-Db	20	30	11	AETPSQKCEEK	Consensus (ann/smm)	71.5	48171.11	91	27865.06	52	-	-
H-2-Db	16	27	12	GACQAETPSQKC	ann	72	44918.66	72	-	-	-	-
H-2-Db	81	92	12	KRELKKVMHECA	ann	72	44970.69	72	-	-	-	-
H-2-Db	69	78	10	VLMDYGVVDK	Consensus (ann/smm)	72.0	46845.02	77	89794.55	67	-	-
H-2-Db	98	107	10	EARKDSHWLN	Consensus (ann/smm)	72.0	46094.85	69	111493.62	75	-	-
H-2-Db	63	73	11	IRKFSNVLMDY	Consensus (ann/smm)	72.0	45095.43	60	60403.21	84	-	-
H-2-Db	13	26	14	FLIGACQAETPSQK	ann	72	42619.97	72	-	-	-	-
H-2-Db	98	111	14	EARKDSHWLNCRTS	ann	72	42484.16	72	-	-	-	-
H-2-Db	37	45	9	KISCLHHCK	Consensus (ann/comblib_sidney2008/smm)	72	46731.11	55	1100575.90	72	0.01	89
H-2-Db	115	127	13	YRCVLTSKLIGPQ	ann	72	43689.17	72	-	-	-	-
H-2-Db	86	97	12	KVMHECAKQVKK	ann	73	45118.84	73	-	-	-	-
H-2-Db	97	108	12	KEARKDSHWLNC	ann	73	45110.55	73	-	-	-	-
H-2-Db	14	23	10	LIGACQAETP	Consensus (ann/smm)	73.0	46376	72	110471.44	74	-	-
H-2-Db	90	99	10	ECAKQVKKEA	Consensus (ann/smm)	73.0	47966.20	88	68904.88	58	-	-
H-2-Db	96	105	10	KKEARKDSHW	Consensus (ann/smm)	73.0	48170.09	91	62122.65	55	-	-
H-2-Db	105	115	11	WLNCRTSINYY	Consensus (ann/smm)	73.0	46759.45	74	44571.78	72	-	-
H-2-Db	34	47	14	NTDKISCLHHCKYQ	ann	73	42701.21	73	-	-	-	-
H-2-Db	21	29	9	ETPSQKCEE	Consensus (ann/comblib_sidney2008/smm)	73	48429.28	79	1203982.02	73	0.00243	56
H-2-Db	62	70	9	EIRKFSNVL	Consensus (ann/comblib_sidney2008/smm)	73	46104.84	49	1568989.37	78	0.00486	73
H-2-Db	68	80	13	NVLMDYGVVDKSK	ann	73	43811.77	73	-	-	-	-
H-2-Db	19	28	10	QAETPSQKCE	Consensus (ann/smm)	73.5	48299	92	62122.65	55	-	-
H-2-Db	75	85	11	VVDKSKKRELK	Consensus (ann/smm)	73.5	47638.81	84	35814.59	63	-	-
H-2-Db	119	129	11	LTSKLIGPQRF	Consensus (ann/smm)	73.5	44532.01	56	78173.58	91	-	-
H-2-Db	19	26	8	QAETPSQK	Consensus (ann/smm)	73.5	48794.32	89	108230.58	58	-	-
H-2-Db	62	73	12	EIRKFSNVLMDY	ann	74	45282.20	74	-	-	-	-
H-2-Db	117	128	12	CVLTSKLIGPQR	ann	74	45219.52	74	-	-	-	-
H-2-Db	19	29	11	QAETPSQKCEE	Consensus (ann/smm)	74.0	48062.84	89	32215.14	59	-	-
H-2-Db	107	114	8	NCRTSINY	Consensus (ann/smm)	74.0	47986.44	69	158617.10	79	-	-
H-2-Db	27	40	14	CEEKYKGNTDKISC	ann	74	43020.75	74	-	-	-	-
H-2-Db	127	136	10	QRFDKAIQDY	Consensus (ann/smm)	74.5	48659.35	97	57709.86	52	-	-
H-2-Db	127	137	11	QRFDKAIQDYD	Consensus (ann/smm)	74.5	48347.61	93	30694.46	56	-	-
H-2-Db	3	10	8	YLGLALIS	Consensus (ann/smm)	74.5	46990.19	53	262029.39	96	-	-
H-2-Db	23	32	10	PSQKCEEKYK	Consensus (ann/smm)	75.0	47888.41	88	75552.70	62	-	-
H-2-Db	71	81	11	MDYGVVDKSKK	Consensus (ann/smm)	75.0	47903.45	87	36145.98	63	-	-
H-2-Db	101	108	8	KDSHWLNC	Consensus (ann/smm)	75.0	48905.84	92	109483.83	58	-	-
H-2-Db	94	107	14	QVKKEARKDSHWLN	ann	75	43170.41	75	-	-	-	-
H-2-Db	23	31	9	PSQKCEEKY	Consensus (ann/comblib_sidney2008/smm)	75	48216.49	75	2509689.54	84	0.00127	41
H-2-Db	108	116	9	CRTSINYYR	Consensus (ann/comblib_sidney2008/smm)	75	48227.44	75	5377990.12	92	0.000227	14
H-2-Db	36	48	13	DKISCLHHCKYQY	ann	75	44213.23	75	-	-	-	-
H-2-Db	59	68	10	AQSEIRKFSN	Consensus (ann/smm)	75.5	47810.77	87	81329.86	64	-	-
H-2-Db	87	98	12	VMHECAKQVKKE	ann	76	45542.12	76	-	-	-	-
H-2-Db	62	71	10	EIRKFSNVLM	Consensus (ann/smm)	76.0	45209.25	63	194200.35	89	-	-
H-2-Db	72	81	10	DYGVVDKSKK	Consensus (ann/smm)	76.0	46491.05	73	128602.67	79	-	-
H-2-Db	17	27	11	ACQAETPSQKC	Consensus (ann/smm)	76.0	48575.70	95	31049.89	57	-	-
H-2-Db	27	34	8	CEEKYKGN	Consensus (ann/smm)	76.0	49267.51	100	99391.67	52	-	-
H-2-Db	127	134	8	QRFDKAIQ	Consensus (ann/smm)	76.0	48910.07	92	112292.31	60	-	-
H-2-Db	95	108	14	VKKEARKDSHWLNC	ann	76	43393.80	76	-	-	-	-
H-2-Db	114	127	14	YYRCVLTSKLIGPQ	ann	76	43312.63	76	-	-	-	-
H-2-Db	79	87	9	SKKRELKKV	Consensus (ann/comblib_sidney2008/smm)	76	47238.98	60	1444175.59	76	0.02	93
H-2-Db	84	96	13	LKKVMHECAKQVK	ann	76	44391.05	76	-	-	-	-
H-2-Db	36	45	10	DKISCLHHCK	Consensus (ann/smm)	76.5	47031.39	79	109206.88	74	-	-
H-2-Db	83	92	10	ELKKVMHECA	Consensus (ann/smm)	76.5	47130.23	80	107708.51	73	-	-
H-2-Db	14	25	12	LIGACQAETPSQ	ann	77	45566.27	77	-	-	-	-
H-2-Db	33	44	12	GNTDKISCLHHC	ann	77	45566.77	77	-	-	-	-
H-2-Db	88	97	10	MHECAKQVKK	Consensus (ann/smm)	77.0	48846.61	99	63132.07	55	-	-
H-2-Db	116	125	10	RCVLTSKLIG	Consensus (ann/smm)	77.0	44822.53	60	252493.38	94	-	-
H-2-Db	121	128	8	SKLIGPQR	Consensus (ann/smm)	77.0	48265.55	75	158252.29	79	-	-
H-2-Db	116	129	14	RCVLTSKLIGPQRF	ann	77	43513.20	77	-	-	-	-
H-2-Db	92	100	9	AKQVKKEAR	Consensus (ann/comblib_sidney2008/smm)	77	48659.35	85	1519217.66	77	0.000671	29
H-2-Db	118	126	9	VLTSKLIGP	Consensus (ann/comblib_sidney2008/smm)	77	48239.97	75	2585949.27	84	0.01	77
H-2-Db	76	88	13	VDKSKKRELKKVM	ann	77	44710.63	77	-	-	-	-
H-2-Db	105	117	13	WLNCRTSINYYRC	ann	77	44622.20	77	-	-	-	-
H-2-Db	128	137	10	RFDKAIQDYD	Consensus (ann/smm)	77.5	47854.23	87	92950.13	68	-	-
H-2-Db	97	107	11	KEARKDSHWLN	Consensus (ann/smm)	77.5	44356.97	55	232841.29	100	-	-
H-2-Db	115	125	11	YRCVLTSKLIG	Consensus (ann/smm)	77.5	45096.88	60	95073.61	95	-	-
H-2-Db	28	35	8	EEKYKGNT	Consensus (ann/smm)	77.5	49150.38	98	107238.32	57	-	-
H-2-Db	15	26	12	IGACQAETPSQK	ann	78	45804.03	78	-	-	-	-
H-2-Db	104	115	12	HWLNCRTSINYY	ann	78	45711.93	78	-	-	-	-
H-2-Db	115	126	12	YRCVLTSKLIGP	ann	78	45777.78	78	-	-	-	-
H-2-Db	107	116	10	NCRTSINYYR	Consensus (ann/smm)	78.0	47223.14	81	111750.64	75	-	-
H-2-Db	55	62	8	NYNIAQSE	Consensus (ann/smm)	78.0	48448.68	79	152177.34	77	-	-
H-2-Db	91	98	8	CAKQVKKE	Consensus (ann/smm)	78.0	48761.57	88	127746.79	68	-	-
H-2-Db	68	81	14	NVLMDYGVVDKSKK	ann	78	43873.43	78	-	-	-	-
H-2-Db	17	25	9	ACQAETPSQ	Consensus (ann/comblib_sidney2008/smm)	78	47856.82	69	1654321.83	78	0.01	82
H-2-Db	79	89	11	SKKRELKKVMH	Consensus (ann/smm)	78.5	47099.14	78	53218.18	79	-	-
H-2-Db	107	117	11	NCRTSINYYRC	Consensus (ann/smm)	78.5	46640.70	73	61668.02	84	-	-
H-2-Db	75	82	8	VVDKSKKR	Consensus (ann/smm)	78.5	49212.64	99	109483.83	58	-	-
H-2-Db	78	89	12	KSKKRELKKVMH	ann	79	45907.21	79	-	-	-	-
H-2-Db	80	89	10	KKRELKKVMH	Consensus (ann/smm)	79.0	47894.12	88	96438.40	70	-	-
H-2-Db	120	130	11	TSKLIGPQRFD	Consensus (ann/smm)	79.0	45814.43	65	87108.39	93	-	-
H-2-Db	8	16	9	LISAVFLIG	Consensus (ann/comblib_sidney2008/smm)	79	47444.36	63	4023648.18	89	0.01	79
H-2-Db	55	67	13	NYNIAQSEIRKFS	ann	79	45025.22	79	-	-	-	-
H-2-Db	96	108	13	KKEARKDSHWLNC	ann	79	44956.57	79	-	-	-	-
H-2-Db	98	110	13	EARKDSHWLNCRT	ann	79	44969.70	79	-	-	-	-
H-2-Db	114	126	13	YYRCVLTSKLIGP	ann	79	44975.07	79	-	-	-	-
H-2-Db	78	85	8	KSKKRELK	Consensus (ann/smm)	79.5	48439.24	79	161194.42	80	-	-
H-2-Db	119	130	12	LTSKLIGPQRFD	ann	80	46054	80	-	-	-	-
H-2-Db	86	99	14	KVMHECAKQVKKEA	ann	80	44169.71	80	-	-	-	-
H-2-Db	97	110	14	KEARKDSHWLNCRT	ann	80	44158.71	80	-	-	-	-
H-2-Db	100	108	9	RKDSHWLNC	Consensus (ann/comblib_sidney2008/smm)	80	48594.09	83	1869046.04	80	0.0033	64
H-2-Db	120	128	9	TSKLIGPQR	Consensus (ann/comblib_sidney2008/smm)	80	48533.14	82	1912581.72	80	0.000804	32
H-2-Db	80	92	13	KKRELKKVMHECA	ann	80	45189.69	80	-	-	-	-
H-2-Db	85	97	13	KKVMHECAKQVKK	ann	80	45090.05	80	-	-	-	-
H-2-Db	82	93	12	RELKKVMHECAK	ann	81	46188.23	81	-	-	-	-
H-2-Db	106	117	12	LNCRTSINYYRC	ann	81	46095.36	81	-	-	-	-
H-2-Db	132	141	10	AIQDYDKTIS	Consensus (ann/smm)	81.0	47539.43	84	123097.72	78	-	-
H-2-Db	26	36	11	KCEEKYKGNTD	Consensus (ann/smm)	81.0	48631.96	96	37936.74	66	-	-
H-2-Db	95	105	11	VKKEARKDSHW	Consensus (ann/smm)	81.0	48552.58	95	39360.45	67	-	-
H-2-Db	93	100	8	KQVKKEAR	Consensus (ann/smm)	81.0	48073.76	71	206704.53	91	-	-
H-2-Db	115	122	8	YRCVLTSK	Consensus (ann/smm)	81.0	48492.19	80	167629.33	82	-	-
H-2-Db	35	48	14	TDKISCLHHCKYQY	ann	81	44296.05	81	-	-	-	-
H-2-Db	75	88	14	VVDKSKKRELKKVM	ann	81	44262.98	81	-	-	-	-
H-2-Db	117	130	14	CVLTSKLIGPQRFD	ann	81	44432.38	81	-	-	-	-
H-2-Db	22	30	9	TPSQKCEEK	Consensus (ann/comblib_sidney2008/smm)	81	48667.23	85	2087468.83	81	0.00152	46
H-2-Db	48	56	9	YYGFIDVNY	Consensus (ann/comblib_sidney2008/smm)	81	47626.95	65	2556348.15	84	0.01	81
H-2-Db	78	86	9	KSKKRELKK	Consensus (ann/comblib_sidney2008/smm)	81	48866.68	90	1939188.38	81	0.01	78
H-2-Db	16	28	13	GACQAETPSQKCE	ann	81	45333.19	81	-	-	-	-
H-2-Db	94	103	10	QVKKEARKDS	Consensus (ann/smm)	81.5	49160.49	100	78749.90	63	-	-
H-2-Db	76	86	11	VDKSKKRELKK	Consensus (ann/smm)	81.5	48981.56	99	36396.53	64	-	-
H-2-Db	94	104	11	QVKKEARKDSH	Consensus (ann/smm)	81.5	49111.03	100	35160.90	63	-	-
H-2-Db	33	40	8	GNTDKISC	Consensus (ann/smm)	81.5	48439.77	79	174722.97	84	-	-
H-2-Db	120	131	12	TSKLIGPQRFDK	ann	82	46365.48	82	-	-	-	-
H-2-Db	22	31	10	TPSQKCEEKY	Consensus (ann/smm)	82.0	47512.18	84	132815.88	80	-	-
H-2-Db	21	28	8	ETPSQKCE	Consensus (ann/smm)	82.0	48919.06	92	137514.98	72	-	-
H-2-Db	74	81	8	GVVDKSKK	Consensus (ann/smm)	82.0	48500.60	81	171929.34	83	-	-
H-2-Db	83	96	14	ELKKVMHECAKQVK	ann	82	44513.69	82	-	-	-	-
H-2-Db	104	117	14	HWLNCRTSINYYRC	ann	82	44459.30	82	-	-	-	-
H-2-Db	88	96	9	MHECAKQVK	Consensus (ann/comblib_sidney2008/smm)	82	48737.33	86	2097104.15	82	0.000855	33
H-2-Db	89	97	9	HECAKQVKK	Consensus (ann/comblib_sidney2008/smm)	82	48925.93	91	2116508.42	82	0.01	77
H-2-Db	15	27	13	IGACQAETPSQKC	ann	82	45467.75	82	-	-	-	-
H-2-Db	97	109	13	KEARKDSHWLNCR	ann	82	45405.84	82	-	-	-	-
H-2-Db	80	90	11	KKRELKKVMHE	Consensus (ann/smm)	82.5	48501.13	95	42467.82	70	-	-
H-2-Db	30	37	8	KYKGNTDK	Consensus (ann/smm)	82.5	48152.35	73	218448.97	92	-	-
H-2-Db	59	66	8	AQSEIRKF	Consensus (ann/smm)	82.5	47764.23	65	398428.14	100	-	-
H-2-Db	77	84	8	DKSKKREL	Consensus (ann/smm)	82.5	48462.83	80	176746.17	85	-	-
H-2-Db	106	113	8	LNCRTSIN	Consensus (ann/smm)	82.5	48961.41	93	138787.39	72	-	-
H-2-Db	35	46	12	TDKISCLHHCKY	ann	83	46429.72	83	-	-	-	-
H-2-Db	17	26	10	ACQAETPSQK	Consensus (ann/smm)	83.0	47962.06	88	122532.13	78	-	-
H-2-Db	29	37	9	EKYKGNTDK	Consensus (ann/comblib_sidney2008/smm)	83	48606.19	83	3116161.80	87	0.01	81
H-2-Db	106	114	9	LNCRTSINY	Consensus (ann/comblib_sidney2008/smm)	83	48587.26	83	4641090.10	90	0.01	78
H-2-Db	116	128	13	RCVLTSKLIGPQR	ann	83	45578.58	83	-	-	-	-
H-2-Db	81	91	11	KRELKKVMHEC	Consensus (ann/smm)	83.5	48254.60	92	48201.44	75	-	-
H-2-Db	87	100	14	VMHECAKQVKKEAR	ann	84	44890.95	84	-	-	-	-
H-2-Db	45	53	9	KYQYYGFID	Consensus (ann/comblib_sidney2008/smm)	84	48640.90	84	5077150.06	91	0.00261	58
H-2-Db	126	134	9	PQRFDKAIQ	Consensus (ann/comblib_sidney2008/smm)	84	48632.50	84	3504451.06	88	0.00158	46
H-2-Db	76	85	10	VDKSKKRELK	Consensus (ann/smm)	84.5	48514.24	95	110726.10	74	-	-
H-2-Db	126	136	11	PQRFDKAIQDY	Consensus (ann/smm)	84.5	48742.58	97	44163.15	72	-	-
H-2-Db	89	96	8	HECAKQVK	Consensus (ann/smm)	84.5	49085.54	97	139107.33	72	-	-
H-2-Db	34	45	12	NTDKISCLHHCK	ann	85	46727.07	85	-	-	-	-
H-2-Db	128	135	8	RFDKAIQD	Consensus (ann/smm)	85.0	49063.22	96	143004.60	74	-	-
H-2-Db	57	65	9	NIAQSEIRK	Consensus (ann/comblib_sidney2008/smm)	85	47964.66	70	2658397.99	85	0.01	89
H-2-Db	96	104	9	KKEARKDSH	Consensus (ann/comblib_sidney2008/smm)	85	48923.82	91	2802980.01	85	0.01	76
H-2-Db	86	98	13	KVMHECAKQVKKE	ann	85	45859.57	85	-	-	-	-
H-2-Db	104	116	13	HWLNCRTSINYYR	ann	85	45941.51	85	-	-	-	-
H-2-Db	95	104	10	VKKEARKDSH	Consensus (ann/smm)	85.5	48791.67	98	105256.76	73	-	-
H-2-Db	105	114	10	WLNCRTSINY	Consensus (ann/smm)	86.0	48471.74	95	118100.03	77	-	-
H-2-Db	18	25	8	CQAETPSQ	Consensus (ann/smm)	86.0	48101.86	72	370126.35	100	-	-
H-2-Db	119	126	8	LTSKLIGP	Consensus (ann/smm)	86.0	48257.21	75	275644.92	97	-	-
H-2-Db	16	29	14	GACQAETPSQKCEE	ann	86	45263.08	86	-	-	-	-
H-2-Db	79	92	14	SKKRELKKVMHECA	ann	86	45191.64	86	-	-	-	-
H-2-Db	84	97	14	LKKVMHECAKQVKK	ann	86	45129.09	86	-	-	-	-
H-2-Db	96	109	14	KKEARKDSHWLNCR	ann	86	45268.97	86	-	-	-	-
H-2-Db	35	43	9	TDKISCLHH	Consensus (ann/comblib_sidney2008/smm)	86	48702.52	86	6739380.86	94	0.01	82
H-2-Db	14	26	13	LIGACQAETPSQK	ann	86	46091.88	86	-	-	-	-
H-2-Db	56	68	13	YNIAQSEIRKFSN	ann	86	46127.80	86	-	-	-	-
H-2-Db	118	130	13	VLTSKLIGPQRFD	ann	86	46115.81	86	-	-	-	-
H-2-Db	35	45	11	TDKISCLHHCK	Consensus (ann/smm)	86.5	47257.39	79	88727.86	94	-	-
H-2-Db	20	27	8	AETPSQKC	Consensus (ann/smm)	86.5	48994.80	94	157162.89	79	-	-
H-2-Db	76	83	8	VDKSKKRE	Consensus (ann/smm)	86.5	49302.70	100	142020.16	73	-	-
H-2-Db	94	101	8	QVKKEARK	Consensus (ann/smm)	86.5	48942.88	93	161566.01	80	-	-
H-2-Db	20	29	10	AETPSQKCEE	Consensus (ann/smm)	87.0	47441.79	83	213919.32	91	-	-
H-2-Db	115	128	14	YRCVLTSKLIGPQR	ann	87	45384.20	87	-	-	-	-
H-2-Db	31	39	9	YKGNTDKIS	Consensus (ann/comblib_sidney2008/smm)	87	48746.29	87	2175805.15	82	0.04	99
H-2-Db	97	105	9	KEARKDSHW	Consensus (ann/comblib_sidney2008/smm)	87	47855.28	69	3408945.04	87	0.03	98
H-2-Db	34	46	13	NTDKISCLHHCKY	ann	87	46284.27	87	-	-	-	-
H-2-Db	78	90	13	KSKKRELKKVMHE	ann	87	46313.32	87	-	-	-	-
H-2-Db	35	42	8	TDKISCLH	Consensus (ann/smm)	87.5	48939.19	93	168403.07	82	-	-
H-2-Db	80	87	8	KKRELKKV	Consensus (ann/smm)	87.5	48449.74	79	255475.94	96	-	-
H-2-Db	74	85	12	GVVDKSKKRELK	ann	88	47079.77	88	-	-	-	-
H-2-Db	84	93	10	LKKVMHECAK	Consensus (ann/smm)	88.0	47327.99	82	250755.23	94	-	-
H-2-Db	97	104	8	KEARKDSH	Consensus (ann/smm)	88.0	48838.14	90	180447.14	86	-	-
H-2-Db	85	98	14	KKVMHECAKQVKKE	ann	88	45583.52	88	-	-	-	-
H-2-Db	52	60	9	IDVNYNIAQ	Consensus (ann/comblib_sidney2008/smm)	88	48538.40	82	3504451.06	88	0.01	89
H-2-Db	71	79	9	MDYGVVDKS	Consensus (ann/comblib_sidney2008/smm)	88	48818.59	88	1266543.18	74	0.02	93
H-2-Db	77	89	13	DKSKKRELKKVMH	ann	88	46338.90	88	-	-	-	-
H-2-Db	119	128	10	LTSKLIGPQR	Consensus (ann/smm)	88.5	48301.61	92	159679.81	85	-	-
H-2-Db	129	138	10	FDKAIQDYDK	Consensus (ann/smm)	88.5	47682.64	86	213919.32	91	-	-
H-2-Db	121	131	11	SKLIGPQRFDK	Consensus (ann/smm)	88.5	47609.97	84	86708.17	93	-	-
H-2-Db	84	91	8	LKKVMHEC	Consensus (ann/smm)	88.5	48467.55	80	273117.80	97	-	-
H-2-Db	105	116	12	WLNCRTSINYYR	ann	89	47251.75	89	-	-	-	-
H-2-Db	99	108	10	ARKDSHWLNC	Consensus (ann/smm)	89.0	48660.92	97	141010.03	81	-	-
H-2-Db	14	27	14	LIGACQAETPSQKC	ann	89	45745.08	89	-	-	-	-
H-2-Db	15	28	14	IGACQAETPSQKCE	ann	89	45817.41	89	-	-	-	-
H-2-Db	34	42	9	NTDKISCLH	Consensus (ann/comblib_sidney2008/smm)	89	48845.54	89	6231893.17	93	0.00352	65
H-2-Db	65	73	9	KFSNVLMDY	Consensus (ann/comblib_sidney2008/smm)	89	48767.92	87	3941123.10	89	0.03	99
H-2-Db	77	85	9	DKSKKRELK	Consensus (ann/comblib_sidney2008/smm)	89	49188.14	98	3869189.50	89	0.00274	59
H-2-Db	18	30	13	CQAETPSQKCEEK	ann	89	46528.30	89	-	-	-	-
H-2-Db	33	45	13	GNTDKISCLHHCK	ann	89	46514.71	89	-	-	-	-
H-2-Db	81	93	13	KRELKKVMHECAK	ann	89	46524.29	89	-	-	-	-
H-2-Db	25	35	11	QKCEEKYKGNT	Consensus (ann/smm)	89.5	48824.41	98	54961.68	81	-	-
H-2-Db	72	82	11	DYGVVDKSKKR	Consensus (ann/smm)	89.5	48147.66	90	72453.61	89	-	-
H-2-Db	79	86	8	SKKRELKK	Consensus (ann/smm)	89.5	49065.38	96	170745.79	83	-	-
H-2-Db	57	68	12	NIAQSEIRKFSN	ann	90	47374.10	90	-	-	-	-
H-2-Db	70	81	12	LMDYGVVDKSKK	ann	90	47334.64	90	-	-	-	-
H-2-Db	79	90	12	SKKRELKKVMHE	ann	90	47334.64	90	-	-	-	-
H-2-Db	83	90	8	ELKKVMHE	Consensus (ann/smm)	90.0	48921.17	92	188516.77	88	-	-
H-2-Db	92	99	8	AKQVKKEA	Consensus (ann/smm)	90.0	48499.54	81	300849.99	99	-	-
H-2-Db	24	37	14	SQKCEEKYKGNTDK	ann	90	46086.38	90	-	-	-	-
H-2-Db	123	131	9	LIGPQRFDK	Consensus (ann/comblib_sidney2008/smm)	90	48836.03	89	4598540.33	90	0.01	91
H-2-Db	82	94	13	RELKKVMHECAKQ	ann	90	46634.14	90	-	-	-	-
H-2-Db	93	105	13	KQVKKEARKDSHW	ann	90	46600.35	90	-	-	-	-
H-2-Db	119	131	13	LTSKLIGPQRFDK	ann	90	46591.78	90	-	-	-	-
H-2-Db	34	43	10	NTDKISCLHH	Consensus (ann/smm)	90.5	48343.43	93	184183.19	88	-	-
H-2-Db	22	29	8	TPSQKCEE	Consensus (ann/smm)	90.5	48710.43	86	242856.65	95	-	-
H-2-Db	72	83	12	DYGVVDKSKKRE	ann	91	47430.50	91	-	-	-	-
H-2-Db	93	104	12	KQVKKEARKDSH	ann	91	47479.29	91	-	-	-	-
H-2-Db	33	42	10	GNTDKISCLH	Consensus (ann/smm)	91.0	47430.50	83	402022.17	99	-	-
H-2-Db	125	134	10	GPQRFDKAIQ	Consensus (ann/smm)	91.0	48146.64	90	225553.72	92	-	-
H-2-Db	33	43	11	GNTDKISCLHH	Consensus (ann/smm)	91.0	48196.16	91	79626.94	91	-	-
H-2-Db	84	94	11	LKKVMHECAKQ	Consensus (ann/smm)	91.0	48046.20	89	88117.06	93	-	-
H-2-Db	90	100	11	ECAKQVKKEAR	Consensus (ann/smm)	91.0	48475.93	94	69352.16	88	-	-
H-2-Db	33	46	14	GNTDKISCLHHCKY	ann	91	46204.70	91	-	-	-	-
H-2-Db	55	68	14	NYNIAQSEIRKFSN	ann	91	46170.75	91	-	-	-	-
H-2-Db	20	28	9	AETPSQKCE	Consensus (ann/comblib_sidney2008/smm)	91	48712	86	4961580.02	91	0.06	100
H-2-Db	81	89	9	KRELKKVMH	Consensus (ann/comblib_sidney2008/smm)	91	49120.59	96	5030602.47	91	0.00346	65
H-2-Db	88	98	11	MHECAKQVKKE	Consensus (ann/smm)	91.5	49148.25	100	59164.34	83	-	-
H-2-Db	76	89	14	VDKSKKRELKKVMH	ann	92	46495.07	92	-	-	-	-
H-2-Db	83	91	9	ELKKVMHEC	Consensus (ann/comblib_sidney2008/smm)	92	48960.37	92	5147780.26	91	0.02	97
H-2-Db	128	136	9	RFDKAIQDY	Consensus (ann/comblib_sidney2008/smm)	92	48979.45	92	6723880.71	94	0.00385	68
H-2-Db	92	101	10	AKQVKKEARK	Consensus (ann/smm)	92.5	47857.87	87	355017.70	98	-	-
H-2-Db	128	138	11	RFDKAIQDYDK	Consensus (ann/smm)	93.0	48604.62	96	76218.43	90	-	-
H-2-Db	77	90	14	DKSKKRELKKVMHE	ann	93	46675.03	93	-	-	-	-
H-2-Db	78	91	14	KSKKRELKKVMHEC	ann	93	46651.80	93	-	-	-	-
H-2-Db	80	93	14	KKRELKKVMHECAK	ann	93	46638.68	93	-	-	-	-
H-2-Db	118	131	14	VLTSKLIGPQRFDK	ann	93	46689.66	93	-	-	-	-
H-2-Db	24	36	13	SQKCEEKYKGNTD	ann	93	47153.18	93	-	-	-	-
H-2-Db	106	116	11	LNCRTSINYYR	Consensus (ann/smm)	93.5	47858.89	87	206091.46	100	-	-
H-2-Db	72	79	8	DYGVVDKS	Consensus (ann/smm)	93.5	49145.59	98	195591.51	89	-	-
H-2-Db	27	37	11	CEEKYKGNTDK	Consensus (ann/smm)	94.0	48670.39	97	78715.45	91	-	-
H-2-Db	17	30	14	ACQAETPSQKCEEK	ann	94	46873.42	94	-	-	-	-
H-2-Db	81	94	14	KRELKKVMHECAKQ	ann	94	46916.04	94	-	-	-	-
H-2-Db	28	36	9	EEKYKGNTD	Consensus (ann/comblib_sidney2008/smm)	94	49047.85	94	17442952.57	99	0.01	79
H-2-Db	75	83	9	VVDKSKKRE	Consensus (ann/comblib_sidney2008/smm)	94	49035.10	94	5670482.31	92	0.03	99
H-2-Db	99	107	9	ARKDSHWLN	Consensus (ann/comblib_sidney2008/smm)	94	49048.39	94	2331417.22	83	0.03	99
H-2-Db	130	138	9	DKAIQDYDK	Consensus (ann/comblib_sidney2008/smm)	94	49191.35	98	6976217.30	94	0.00406	69
H-2-Db	69	81	13	VLMDYGVVDKSKK	ann	94	47415.64	94	-	-	-	-
H-2-Db	74	86	13	GVVDKSKKRELKK	ann	94	47440.79	94	-	-	-	-
H-2-Db	71	80	10	MDYGVVDKSK	Consensus (ann/smm)	94.5	48973.60	100	185887.42	89	-	-
H-2-Db	89	98	10	HECAKQVKKE	Consensus (ann/smm)	94.5	49064.30	100	189779.81	89	-	-
H-2-Db	83	93	11	ELKKVMHECAK	Consensus (ann/smm)	94.5	48338.20	93	104006.38	96	-	-
H-2-Db	18	29	12	CQAETPSQKCEE	ann	95	47902.40	95	-	-	-	-
H-2-Db	19	30	12	QAETPSQKCEEK	ann	95	47878.06	95	-	-	-	-
H-2-Db	20	31	12	AETPSQKCEEKY	ann	95	47882.20	95	-	-	-	-
H-2-Db	24	35	12	SQKCEEKYKGNT	ann	95	47883.25	95	-	-	-	-
H-2-Db	26	37	12	KCEEKYKGNTDK	ann	95	47935.06	95	-	-	-	-
H-2-Db	75	86	12	VVDKSKKRELKK	ann	95	47907.06	95	-	-	-	-
H-2-Db	98	109	12	EARKDSHWLNCR	ann	95	47961.53	95	-	-	-	-
H-2-Db	92	105	14	AKQVKKEARKDSHW	ann	95	47018.17	95	-	-	-	-
H-2-Db	25	33	9	QKCEEKYKG	Consensus (ann/comblib_sidney2008/smm)	95	49163.15	97	8310363.11	95	0.01	79
H-2-Db	27	35	9	CEEKYKGNT	Consensus (ann/comblib_sidney2008/smm)	95	49000.11	93	31233452.99	100	0.02	95
H-2-Db	95	103	9	VKKEARKDS	Consensus (ann/comblib_sidney2008/smm)	95	49080.76	95	4203586.61	90	0.06	100
H-2-Db	101	109	9	KDSHWLNCR	Consensus (ann/comblib_sidney2008/smm)	95	48970.95	92	44322066.40	100	0.02	95
H-2-Db	71	83	13	MDYGVVDKSKKRE	ann	95	47517.82	95	-	-	-	-
H-2-Db	75	87	13	VVDKSKKRELKKV	ann	95	47547.68	95	-	-	-	-
H-2-Db	79	91	13	SKKRELKKVMHEC	ann	95	47462.33	95	-	-	-	-
H-2-Db	100	109	10	RKDSHWLNCR	Consensus (ann/smm)	95.5	48703.05	97	251912.66	94	-	-
H-2-Db	99	109	11	ARKDSHWLNCR	Consensus (ann/smm)	95.5	49014.43	100	79261.08	91	-	-
H-2-Db	18	31	14	CQAETPSQKCEEKY	ann	96	47285	96	-	-	-	-
H-2-Db	74	87	14	GVVDKSKKRELKKV	ann	96	47168.99	96	-	-	-	-
H-2-Db	26	34	9	KCEEKYKGN	Consensus (ann/comblib_sidney2008/smm)	96	49078.10	95	9196445.47	96	0.03	98
H-2-Db	127	135	9	QRFDKAIQD	Consensus (ann/comblib_sidney2008/smm)	96	49126.45	96	4184272.88	89	0.04	100
H-2-Db	18	28	11	CQAETPSQKCE	Consensus (ann/smm)	96.5	48595.16	96	105696.35	97	-	-
H-2-Db	26	33	8	KCEEKYKG	Consensus (ann/smm)	96.5	48981.03	94	301543.52	99	-	-
H-2-Db	71	82	12	MDYGVVDKSKKR	ann	97	48201.35	97	-	-	-	-
H-2-Db	76	87	12	VDKSKKRELKKV	ann	97	48143.50	97	-	-	-	-
H-2-Db	83	94	12	ELKKVMHECAKQ	ann	97	48116.44	97	-	-	-	-
H-2-Db	126	137	12	PQRFDKAIQDYD	ann	97	48131.52	97	-	-	-	-
H-2-Db	74	83	10	GVVDKSKKRE	Consensus (ann/smm)	97.0	48910.07	99	268071.10	95	-	-
H-2-Db	126	135	10	PQRFDKAIQD	Consensus (ann/smm)	97.0	48822.30	98	291910.69	96	-	-
H-2-Db	23	36	14	PSQKCEEKYKGNTD	ann	97	47459.79	97	-	-	-	-
H-2-Db	70	83	14	LMDYGVVDKSKKRE	ann	97	47497.79	97	-	-	-	-
H-2-Db	72	80	9	DYGVVDKSK	Consensus (ann/comblib_sidney2008/smm)	97	49312.30	100	6525593.25	93	0.02	97
H-2-Db	17	29	13	ACQAETPSQKCEE	ann	97	47900.86	97	-	-	-	-
H-2-Db	19	31	13	QAETPSQKCEEKY	ann	97	47839.73	97	-	-	-	-
H-2-Db	23	35	13	PSQKCEEKYKGNT	ann	97	48026.44	97	-	-	-	-
H-2-Db	92	104	13	AKQVKKEARKDSH	ann	97	47833.53	97	-	-	-	-
H-2-Db	125	135	11	GPQRFDKAIQD	Consensus (ann/smm)	97.5	48869.87	98	111701.76	97	-	-
H-2-Db	21	32	12	ETPSQKCEEKYK	ann	98	48275.98	98	-	-	-	-
H-2-Db	22	33	12	TPSQKCEEKYKG	ann	98	48367.51	98	-	-	-	-
H-2-Db	69	80	12	VLMDYGVVDKSK	ann	98	48237.89	98	-	-	-	-
H-2-Db	80	91	12	KKRELKKVMHEC	ann	98	48249.90	98	-	-	-	-
H-2-Db	88	99	12	MHECAKQVKKEA	ann	98	48305.25	98	-	-	-	-
H-2-Db	96	103	8	KKEARKDS	Consensus (ann/smm)	98.0	49132.82	98	288635.67	98	-	-
H-2-Db	19	32	14	QAETPSQKCEEKYK	ann	98	47739.93	98	-	-	-	-
H-2-Db	69	82	14	VLMDYGVVDKSKKR	ann	98	47966.20	98	-	-	-	-
H-2-Db	91	104	14	CAKQVKKEARKDSH	ann	98	47827.33	98	-	-	-	-
H-2-Db	20	32	13	AETPSQKCEEKYK	ann	98	48047.23	98	-	-	-	-
H-2-Db	25	37	13	QKCEEKYKGNTDK	ann	98	48115.91	98	-	-	-	-
H-2-Db	70	82	13	LMDYGVVDKSKKR	ann	98	48047.23	98	-	-	-	-
H-2-Db	125	137	13	GPQRFDKAIQDYD	ann	98	48169.03	98	-	-	-	-
H-2-Db	28	37	10	EEKYKGNTDK	Consensus (ann/smm)	98.5	48780.06	98	407614.85	99	-	-
H-2-Db	89	100	12	HECAKQVKKEAR	ann	99	48520.53	99	-	-	-	-
H-2-Db	90	101	12	ECAKQVKKEARK	ann	99	48492.72	99	-	-	-	-
H-2-Db	92	103	12	AKQVKKEARKDS	ann	99	48459.68	99	-	-	-	-
H-2-Db	127	138	12	QRFDKAIQDYDK	ann	99	48544.16	99	-	-	-	-
H-2-Db	25	34	10	QKCEEKYKGN	Consensus (ann/smm)	99.0	49205.72	100	366648.57	98	-	-
H-2-Db	77	86	10	DKSKKRELKK	Consensus (ann/smm)	99.0	49165.28	100	339820.83	98	-	-
H-2-Db	20	33	14	AETPSQKCEEKYKG	ann	99	48184.66	99	-	-	-	-
H-2-Db	22	35	14	TPSQKCEEKYKGNT	ann	99	48015.54	99	-	-	-	-
H-2-Db	94	102	9	QVKKEARKD	Consensus (ann/comblib_sidney2008/smm)	99	49336.32	100	17124582.81	99	0.03	98
H-2-Db	21	33	13	ETPSQKCEEKYKG	ann	99	48360.18	99	-	-	-	-
H-2-Db	22	34	13	TPSQKCEEKYKGN	ann	99	48386.85	99	-	-	-	-
H-2-Db	89	101	13	HECAKQVKKEARK	ann	99	48471.74	99	-	-	-	-
H-2-Db	91	103	13	CAKQVKKEARKDS	ann	99	48425.09	99	-	-	-	-
H-2-Db	126	138	13	PQRFDKAIQDYDK	ann	99	48348.67	99	-	-	-	-
H-2-Db	90	97	8	ECAKQVKK	Consensus (ann/smm)	99.5	49196.14	99	328359.81	100	-	-
H-2-Db	17	28	12	ACQAETPSQKCE	ann	100	48558.34	100	-	-	-	-
H-2-Db	23	34	12	PSQKCEEKYKGN	ann	100	48610.92	100	-	-	-	-
H-2-Db	25	36	12	QKCEEKYKGNTD	ann	100	48729.41	100	-	-	-	-
H-2-Db	91	102	12	CAKQVKKEARKD	ann	100	48587.26	100	-	-	-	-
H-2-Db	94	105	12	QVKKEARKDSHW	ann	100	48558.34	100	-	-	-	-
H-2-Db	125	136	12	GPQRFDKAIQDY	ann	100	48693.03	100	-	-	-	-
H-2-Db	95	102	8	VKKEARKD	Consensus (ann/smm)	100.0	49248.33	100	352654.96	100	-	-
H-2-Db	21	34	14	ETPSQKCEEKYKGN	ann	100	48385.29	100	-	-	-	-
H-2-Db	88	101	14	MHECAKQVKKEARK	ann	100	48470.18	100	-	-	-	-
H-2-Db	89	102	14	HECAKQVKKEARKD	ann	100	48648.27	100	-	-	-	-
H-2-Db	90	103	14	ECAKQVKKEARKDS	ann	100	48479.09	100	-	-	-	-
H-2-Db	125	138	14	GPQRFDKAIQDYDK	ann	100	48379.02	100	-	-	-	-
H-2-Db	74	82	9	GVVDKSKKR	Consensus (ann/comblib_sidney2008/smm)	100	49229.15	98	28029800.07	100	0.04	100
H-2-Db	90	98	9	ECAKQVKKE	Consensus (ann/comblib_sidney2008/smm)	100	49271.23	99	38781088.98	100	0.04	100
H-2-Db	88	100	13	MHECAKQVKKEAR	ann	100	48531.05	100	-	-	-	-
H-2-Db	90	102	13	ECAKQVKKEARKD	ann	100	48640.90	100	-	-	-	-
Allele	Start	End	Length	Peptide	Method used	Percentile rank	ANN IC50 (nM)	ANN rank	SMM IC50 (nM)	SMM rank	Combib_Sidney2008 score	Combib_Sidney2008 rank
H-2-Kb	106	119	14	LNCRTSINYYRCVL	ann	0.2	412.32	0.2	-	-	-	-	Predicted as good binders
H-2-Kb	110	123	14	TSINYYRCVLTSKL	ann	0.2	60.85	0.2	-	-	-	-
H-2-Kb	58	69	12	IAQSEIRKFSNV	ann	0.3	263.25	0.3	-	-	-	-
H-2-Kb	108	119	12	CRTSINYYRCVL	ann	0.3	361.44	0.3	-	-	-	-
H-2-Kb	109	120	12	RTSINYYRCVLT	ann	0.3	611.23	0.3	-	-	-	-
H-2-Kb	110	121	12	TSINYYRCVLTS	ann	0.3	535.02	0.3	-	-	-	-
H-2-Kb	112	123	12	INYYRCVLTSKL	ann	0.3	158.77	0.3	-	-	-	-
H-2-Kb	111	123	13	SINYYRCVLTSKL	ann	0.3	244.99	0.3	-	-	-	-
H-2-Kb	56	69	14	YNIAQSEIRKFSNV	ann	0.3	512.02	0.3	-	-	-	-
H-2-Kb	57	70	14	NIAQSEIRKFSNVL	ann	0.3	939.27	0.3	-	-	-	-
H-2-Kb	58	71	14	IAQSEIRKFSNVLM	ann	0.3	803.12	0.3	-	-	-	-
H-2-Kb	107	120	14	NCRTSINYYRCVLT	ann	0.3	751.16	0.3	-	-	-	-
H-2-Kb	108	121	14	CRTSINYYRCVLTS	ann	0.3	983.07	0.3	-	-	-	-
H-2-Kb	109	122	14	RTSINYYRCVLTSK	ann	0.3	1012.05	0.3	-	-	-	-
H-2-Kb	111	124	14	SINYYRCVLTSKLI	ann	0.3	485.56	0.3	-	-	-	-
H-2-Kb	112	125	14	INYYRCVLTSKLIG	ann	0.3	434.35	0.3	-	-	-	-
H-2-Kb	57	69	13	NIAQSEIRKFSNV	ann	0.4	436.39	0.4	-	-	-	-
H-2-Kb	58	70	13	IAQSEIRKFSNVL	ann	0.4	576.12	0.4	-	-	-	-
H-2-Kb	106	118	13	LNCRTSINYYRCV	ann	0.4	924.11	0.4	-	-	-	-
H-2-Kb	107	119	13	NCRTSINYYRCVL	ann	0.4	392.49	0.4	-	-	-	-
H-2-Kb	108	120	13	CRTSINYYRCVLT	ann	0.4	697.40	0.4	-	-	-	-
H-2-Kb	109	121	13	RTSINYYRCVLTS	ann	0.4	861.88	0.4	-	-	-	-
H-2-Kb	110	122	13	TSINYYRCVLTSK	ann	0.4	625.57	0.4	-	-	-	-
H-2-Kb	112	124	13	INYYRCVLTSKLI	ann	0.4	309.03	0.4	-	-	-	-
H-2-Kb	110	118	9	TSINYYRCV	Consensus (ann/smm)	0.45	16.96	0.2	214.84	0.7	-	-
H-2-Kb	112	119	8	INYYRCVL	Consensus (ann/smm)	0.45	31.34	0.3	123.52	0.6	-	-
H-2-Kb	105	118	14	WLNCRTSINYYRCV	ann	0.5	1081.92	0.5	-	-	-	-
H-2-Kb	112	120	9	INYYRCVLT	Consensus (ann/smm)	0.5	184.28	0.6	109.93	0.4	-	-
H-2-Kb	107	118	12	NCRTSINYYRCV	ann	0.6	1092.87	0.6	-	-	-	-
H-2-Kb	44	52	9	CKYQYYGFI	Consensus (ann/smm)	0.8	258.21	0.6	269.84	1	-	-
H-2-Kb	110	117	8	TSINYYRC	Consensus (ann/smm)	0.8	275.38	0.8	159.49	0.8	-	-
H-2-Kb	40	52	13	CLHHCKYQYYGFI	ann	0.9	3148.48	0.9	-	-	-	-
H-2-Kb	41	53	13	LHHCKYQYYGFID	ann	0.9	3985.41	0.9	-	-	-	-
H-2-Kb	46	58	13	YQYYGFIDVNYNI	ann	0.9	3850.91	0.9	-	-	-	-
H-2-Kb	59	71	13	AQSEIRKFSNVLM	ann	0.9	3323.18	0.9	-	-	-	-
H-2-Kb	60	72	13	QSEIRKFSNVLMD	ann	0.9	2400.74	0.9	-	-	-	-
H-2-Kb	38	51	14	ISCLHHCKYQYYGF	ann	1	1865.29	1	-	-	-	-
H-2-Kb	39	52	14	SCLHHCKYQYYGFI	ann	1	1950.74	1	-	-	-	-
H-2-Kb	42	54	13	HHCKYQYYGFIDV	ann	1.1	5831.98	1.1	-	-	-	-
H-2-Kb	54	66	13	VNYNIAQSEIRKF	ann	1.1	5394.66	1.1	-	-	-	-
H-2-Kb	61	71	11	SEIRKFSNVLM	Consensus (ann/smm)	1.15	5982.17	1.3	3460.35	1	-	-
H-2-Kb	60	71	12	QSEIRKFSNVLM	ann	1.2	2129.63	1.2	-	-	-	-
H-2-Kb	47	59	13	QYYGFIDVNYNIA	ann	1.2	6298.67	1.2	-	-	-	-
H-2-Kb	112	121	10	INYYRCVLTS	Consensus (ann/smm)	1.2	2052.35	1.3	2602.14	1.1	-	-
H-2-Kb	54	61	8	VNYNIAQS	Consensus (ann/smm)	1.2	1237.76	1.3	245.89	1.1	-	-
H-2-Kb	54	63	10	VNYNIAQSEI	Consensus (ann/smm)	1.25	2039.80	1.3	2675.04	1.2	-	-
H-2-Kb	41	52	12	LHHCKYQYYGFI	ann	1.3	2260.31	1.3	-	-	-	-
H-2-Kb	59	70	12	AQSEIRKFSNVL	ann	1.3	2477.85	1.3	-	-	-	-
H-2-Kb	45	54	10	KYQYYGFIDV	Consensus (ann/smm)	1.3	4844.16	1.7	2479.31	0.9	-	-
H-2-Kb	60	73	14	QSEIRKFSNVLMDY	ann	1.3	2572.46	1.3	-	-	-	-
H-2-Kb	39	51	13	SCLHHCKYQYYGF	ann	1.4	6938.37	1.4	-	-	-	-
H-2-Kb	44	56	13	CKYQYYGFIDVNY	ann	1.4	7128.15	1.4	-	-	-	-
H-2-Kb	51	63	13	FIDVNYNIAQSEI	ann	1.4	7176.90	1.4	-	-	-	-
H-2-Kb	111	118	8	SINYYRCV	Consensus (ann/smm)	1.45	689.78	0.9	483.88	2	-	-
H-2-Kb	47	58	12	QYYGFIDVNYNI	ann	1.5	4164.47	1.5	-	-	-	-
H-2-Kb	62	69	8	EIRKFSNV	Consensus (ann/smm)	1.55	1059.65	1	492.88	2.1	-	-
H-2-Kb	43	55	13	HCKYQYYGFIDVN	ann	1.6	8157.53	1.6	-	-	-	-
H-2-Kb	130	142	13	DKAIQDYDKTISV	ann	1.6	8107.47	1.6	-	-	-	-
H-2-Kb	41	54	14	LHHCKYQYYGFIDV	ann	1.6	3536.04	1.6	-	-	-	-
H-2-Kb	59	72	14	AQSEIRKFSNVLMD	ann	1.6	3754.96	1.6	-	-	-	-
H-2-Kb	111	119	9	SINYYRCVL	Consensus (ann/smm)	1.65	751.38	0.7	625.33	2.6	-	-
H-2-Kb	61	73	13	SEIRKFSNVLMDY	ann	1.7	8557.51	1.7	-	-	-	-
H-2-Kb	45	58	14	KYQYYGFIDVNYNI	ann	1.7	4898.03	1.7	-	-	-	-
H-2-Kb	9	17	9	ISAVFLIGA	Consensus (ann/smm)	1.7	715.45	0.7	659.34	2.7	-	-
H-2-Kb	43	54	12	HCKYQYYGFIDV	ann	1.8	5661.92	1.8	-	-	-	-
H-2-Kb	111	122	12	SINYYRCVLTSK	ann	1.8	5980.03	1.8	-	-	-	-
H-2-Kb	40	53	14	CLHHCKYQYYGFID	ann	1.8	5184.31	1.8	-	-	-	-
H-2-Kb	61	69	9	SEIRKFSNV	Consensus (ann/smm)	1.8	369.54	0.6	714.68	3	-	-
H-2-Kb	44	51	8	CKYQYYGF	Consensus (ann/smm)	1.85	1336.93	1.4	555.57	2.3	-	-
H-2-Kb	44	55	12	CKYQYYGFIDVN	ann	1.9	6599.57	1.9	-	-	-	-
H-2-Kb	52	63	12	IDVNYNIAQSEI	ann	1.9	6816.12	1.9	-	-	-	-
H-2-Kb	131	142	12	KAIQDYDKTISV	ann	1.9	6276.70	1.9	-	-	-	-
H-2-Kb	42	53	12	HHCKYQYYGFID	ann	2	7489.87	2	-	-	-	-
H-2-Kb	46	59	14	YQYYGFIDVNYNIA	ann	2	6398.82	2	-	-	-	-
H-2-Kb	54	65	12	VNYNIAQSEIRK	ann	2.1	8410.82	2.1	-	-	-	-
H-2-Kb	61	72	12	SEIRKFSNVLMD	ann	2.1	7899.39	2.1	-	-	-	-
H-2-Kb	40	51	12	CLHHCKYQYYGF	ann	2.2	9192.64	2.2	-	-	-	-
H-2-Kb	1	8	8	MKYLGLAL	Consensus (ann/smm)	2.2	3156.02	2.2	519.68	2.2	-	-
H-2-Kb	53	64	12	DVNYNIAQSEIR	ann	2.3	9651.61	2.3	-	-	-	-
H-2-Kb	42	55	14	HHCKYQYYGFIDVN	ann	2.3	7725.52	2.3	-	-	-	-
H-2-Kb	44	57	14	CKYQYYGFIDVNYN	ann	2.3	7450.03	2.3	-	-	-	-
H-2-Kb	47	60	14	QYYGFIDVNYNIAQ	ann	2.3	7642.38	2.3	-	-	-	-
H-2-Kb	50	63	14	GFIDVNYNIAQSEI	ann	2.3	7418.26	2.3	-	-	-	-
H-2-Kb	53	66	14	DVNYNIAQSEIRKF	ann	2.3	7604.60	2.3	-	-	-	-
H-2-Kb	54	67	14	VNYNIAQSEIRKFS	ann	2.4	8006.69	2.4	-	-	-	-
H-2-Kb	43	56	14	HCKYQYYGFIDVNY	ann	2.5	8676.75	2.5	-	-	-	-
H-2-Kb	69	76	8	VLMDYGVV	Consensus (ann/smm)	2.5	1649.64	1.8	827.45	3.2	-	-
H-2-Kb	61	74	14	SEIRKFSNVLMDYG	ann	2.6	8938.90	2.6	-	-	-	-
H-2-Kb	129	142	14	FDKAIQDYDKTISV	ann	2.6	8865.88	2.6	-	-	-	-
H-2-Kb	54	62	9	VNYNIAQSE	Consensus (ann/smm)	2.75	5015.91	2.6	693.60	2.9	-	-
H-2-Kb	113	123	11	NYYRCVLTSKL	Consensus (ann/smm)	2.8	10880.42	2.7	4366.36	2.9	-	-
H-2-Kb	133	142	10	IQDYDKTISV	Consensus (ann/smm)	2.8	3449.27	1.5	4259.22	4.1	-	-
H-2-Kb	110	119	10	TSINYYRCVL	Consensus (ann/smm)	2.85	81.23	0.2	4713.35	5.5	-	-
H-2-Kb	47	54	8	QYYGFIDV	Consensus (ann/smm)	2.9	1214.96	1.3	1255.28	4.5	-	-
H-2-Kb	65	76	12	KFSNVLMDYGVV	ann	3	10439.88	3	-	-	-	-
H-2-Kb	108	118	11	CRTSINYYRCV	Consensus (ann/smm)	3.1	909.49	0.1	5322.55	6.1	-	-
H-2-Kb	45	56	12	KYQYYGFIDVNY	ann	3.1	10497.76	3.1	-	-	-	-
H-2-Kb	1	9	9	MKYLGLALI	Consensus (ann/smm)	3.1	1462.70	1.8	986.53	4.4	-	-
H-2-Kb	41	49	9	LHHCKYQYY	Consensus (ann/smm)	3.1	8198.77	3	753.55	3.2	-	-
H-2-Kb	67	75	9	SNVLMDYGV	Consensus (ann/smm)	3.1	1487.16	1.8	986.53	4.4	-	-
H-2-Kb	46	54	9	YQYYGFIDV	Consensus (ann/smm)	3.25	930.56	0.8	1208.12	5.7	-	-
H-2-Kb	38	46	9	ISCLHHCKY	Consensus (ann/smm)	3.35	4298.75	2.5	942.13	4.2	-	-
H-2-Kb	87	95	9	VMHECAKQV	Consensus (ann/smm)	3.35	1874.76	2.2	1007.19	4.5	-	-
H-2-Kb	9	16	8	ISAVFLIG	Consensus (ann/smm)	3.4	10992.23	3.6	793.85	3.2	-	-
H-2-Kb	64	76	13	RKFSNVLMDYGVV	ann	3.5	10760.65	3.5	-	-	-	-
H-2-Kb	101	112	12	KDSHWLNCRTSI	ann	3.6	10855.02	3.6	-	-	-	-
H-2-Kb	45	57	13	KYQYYGFIDVNYN	ann	3.8	10926.31	3.8	-	-	-	-
H-2-Kb	86	95	10	KVMHECAKQV	Consensus (ann/smm)	3.85	10020.32	2.3	4702.51	5.4	-	-
H-2-Kb	52	64	13	IDVNYNIAQSEIR	ann	4	11004.02	4	-	-	-	-
H-2-Kb	46	56	11	YQYYGFIDVNY	Consensus (ann/smm)	4.15	11805.01	4.2	4765.63	4.1	-	-
H-2-Kb	63	76	14	IRKFSNVLMDYGVV	ann	4.2	10627.25	4.2	-	-	-	-
H-2-Kb	9	20	12	ISAVFLIGACQA	ann	4.5	11360.54	4.5	-	-	-	-
H-2-Kb	53	65	13	DVNYNIAQSEIRK	ann	4.5	11318.10	4.5	-	-	-	-
H-2-Kb	9	18	10	ISAVFLIGAC	Consensus (ann/smm)	4.5	7030.11	2	5239.98	7	-	-
H-2-Kb	62	70	9	EIRKFSNVL	Consensus (ann/smm)	4.65	4485.19	2.5	1412.90	6.8	-	-
H-2-Kb	134	142	9	QDYDKTISV	Consensus (ann/smm)	4.65	7889.23	3	1321.63	6.3	-	-
H-2-Kb	7	14	8	ALISAVFL	Consensus (ann/smm)	4.75	8486.97	2.6	2268.51	6.9	-	-
H-2-Kb	67	76	10	SNVLMDYGVV	Consensus (ann/smm)	5.2	4271.95	1.7	5785.35	8.7	-	-
H-2-Kb	75	84	10	VVDKSKKREL	Consensus (ann/smm)	5.25	14096.63	7.7	3675.61	2.8	-	-
H-2-Kb	47	56	10	QYYGFIDVNY	Consensus (ann/smm)	5.3	9762.41	2.3	5692.85	8.3	-	-
H-2-Kb	9	22	14	ISAVFLIGACQAET	ann	5.4	11212.53	5.4	-	-	-	-
H-2-Kb	45	52	8	KYQYYGFI	Consensus (ann/smm)	5.4	985.28	0.9	3870.26	9.9	-	-
H-2-Kb	54	64	11	VNYNIAQSEIR	Consensus (ann/smm)	5.5	6986.96	1.4	6013.40	9.6	-	-
H-2-Kb	61	70	10	SEIRKFSNVL	Consensus (ann/smm)	5.65	1840.55	1.3	6170.64	10	-	-
H-2-Kb	6	17	12	LALISAVFLIGA	ann	6.1	12299.16	6.1	-	-	-	-
H-2-Kb	67	78	12	SNVLMDYGVVDK	ann	6.1	12284.13	6.1	-	-	-	-
H-2-Kb	51	64	14	FIDVNYNIAQSEIR	ann	6.1	11458.44	6.1	-	-	-	-
H-2-Kb	11	18	8	AVFLIGAC	Consensus (ann/smm)	6.15	8517.51	2.6	3713.13	9.7	-	-
H-2-Kb	1	14	14	MKYLGLALISAVFL	ann	6.4	11630.18	6.4	-	-	-	-
H-2-Kb	46	57	12	YQYYGFIDVNYN	ann	6.5	12639.25	6.5	-	-	-	-
H-2-Kb	44	54	11	CKYQYYGFIDV	Consensus (ann/smm)	6.55	4352.29	1.1	6167.65	12	-	-
H-2-Kb	1	10	10	MKYLGLALIS	Consensus (ann/smm)	6.7	11573.81	4.1	6002.47	9.3	-	-
H-2-Kb	100	112	13	RKDSHWLNCRTSI	ann	6.8	12312.34	6.8	-	-	-	-
H-2-Kb	8	18	11	LISAVFLIGAC	Consensus (ann/smm)	7.2	13546.96	6.7	5650.93	7.7	-	-
H-2-Kb	6	14	9	LALISAVFL	Consensus (ann/smm)	7.2	3389.45	2.4	2143.43	12	-	-
H-2-Kb	113	124	12	NYYRCVLTSKLI	ann	7.4	13309.85	7.4	-	-	-	-
H-2-Kb	67	79	13	SNVLMDYGVVDKS	ann	7.9	12926.37	7.9	-	-	-	-
H-2-Kb	99	112	14	ARKDSHWLNCRTSI	ann	8.1	12385.03	8.1	-	-	-	-
H-2-Kb	66	77	12	FSNVLMDYGVVD	ann	8.2	13693	8.2	-	-	-	-
H-2-Kb	103	114	12	SHWLNCRTSINY	ann	8.3	13743.02	8.3	-	-	-	-
H-2-Kb	118	129	12	VLTSKLIGPQRF	ann	8.5	13868.95	8.5	-	-	-	-
H-2-Kb	60	69	10	QSEIRKFSNV	Consensus (ann/smm)	8.65	339.70	0.3	7609.04	17	-	-
H-2-Kb	104	112	9	HWLNCRTSI	Consensus (ann/smm)	8.75	3646.10	2.5	2931.64	15	-	-
H-2-Kb	5	17	13	GLALISAVFLIGA	ann	8.8	13346.19	8.8	-	-	-	-
H-2-Kb	9	21	13	ISAVFLIGACQAE	ann	8.8	13352.40	8.8	-	-	-	-
H-2-Kb	52	65	14	IDVNYNIAQSEIRK	ann	8.8	12729.15	8.8	-	-	-	-
H-2-Kb	64	71	8	RKFSNVLM	Consensus (ann/smm)	8.8	7952.90	2.6	6512.38	15	-	-
H-2-Kb	1	12	12	MKYLGLALISAV	ann	9.2	14309.77	9.2	-	-	-	-
H-2-Kb	44	53	10	CKYQYYGFID	Consensus (ann/smm)	9.35	3911.25	1.7	7626.58	17	-	-
H-2-Kb	38	49	12	ISCLHHCKYQYY	ann	9.5	14458.87	9.5	-	-	-	-
H-2-Kb	112	122	11	INYYRCVLTSK	Consensus (ann/smm)	9.55	4448.13	1.1	6825.27	18	-	-
H-2-Kb	7	18	12	ALISAVFLIGAC	ann	9.9	14667.49	9.9	-	-	-	-
H-2-Kb	67	80	14	SNVLMDYGVVDKSK	ann	9.9	13313.02	9.9	-	-	-	-
H-2-Kb	4	17	14	LGLALISAVFLIGA	ann	10	13341.57	10	-	-	-	-
H-2-Kb	59	69	11	AQSEIRKFSNV	Consensus (ann/smm)	10.25	1215.31	0.5	7016.49	20	-	-
H-2-Kb	46	55	10	YQYYGFIDVN	Consensus (ann/smm)	10.6	8483.48	2.2	8172.03	19	-	-
H-2-Kb	51	58	8	FIDVNYNI	Consensus (ann/smm)	10.75	10875.23	3.5	8784.96	18	-	-
H-2-Kb	4	12	9	LGLALISAV	Consensus (ann/smm)	11.25	4172.32	2.5	4356.22	20	-	-
H-2-Kb	56	63	8	YNIAQSEI	Consensus (ann/smm)	11.35	12330.07	4.7	8989.59	18	-	-
H-2-Kb	103	113	11	SHWLNCRTSIN	Consensus (ann/smm)	11.4	12255.45	4.8	6888.43	18	-	-
H-2-Kb	58	66	9	IAQSEIRKF	Consensus (ann/smm)	11.4	5797.31	2.8	4326.23	20	-	-
H-2-Kb	124	133	10	IGPQRFDKAI	Consensus (ann/smm)	11.45	6282.40	1.9	8636.35	21	-	-
H-2-Kb	62	71	10	EIRKFSNVLM	Consensus (ann/smm)	11.65	12321.54	5.3	7894.60	18	-	-
H-2-Kb	103	112	10	SHWLNCRTSI	Consensus (ann/smm)	11.85	5015.47	1.7	8837.51	22	-	-
H-2-Kb	43	52	10	HCKYQYYGFI	Consensus (ann/smm)	12.2	3075.42	1.4	9064.21	23	-	-
H-2-Kb	6	13	8	LALISAVF	Consensus (ann/smm)	12.25	7190.27	2.5	11905.29	22	-	-
H-2-Kb	38	47	10	ISCLHHCKYQ	Consensus (ann/smm)	12.3	15323.52	9.6	7068.54	15	-	-
H-2-Kb	10	17	8	SAVFLIGA	Consensus (ann/smm)	12.35	10130.09	2.7	12610.72	22	-	-
H-2-Kb	2	9	8	KYLGLALI	Consensus (ann/smm)	12.65	4955.65	2.3	12964.03	23	-	-
H-2-Kb	132	140	9	AIQDYDKTI	Consensus (ann/smm)	12.95	7083.25	2.9	5359.32	23	-	-
H-2-Kb	124	134	11	IGPQRFDKAIQ	Consensus (ann/smm)	13.0	15915.11	13	6296.80	13	-	-
H-2-Kb	43	51	9	HCKYQYYGF	Consensus (ann/smm)	13.0	12194.08	6	4296.45	20	-	-
H-2-Kb	42	52	11	HHCKYQYYGFI	Consensus (ann/smm)	13.05	4635.22	1.1	7501.01	25	-	-
H-2-Kb	1	11	11	MKYLGLALISA	Consensus (ann/smm)	13.3	17963.70	23	4635.75	3.6	-	-
H-2-Kb	45	55	11	KYQYYGFIDVN	Consensus (ann/smm)	13.35	9555.18	1.7	7518.31	25	-	-
H-2-Kb	103	111	9	SHWLNCRTS	Consensus (ann/smm)	13.35	12014.40	5.7	4721.83	21	-	-
H-2-Kb	124	132	9	IGPQRFDKA	Consensus (ann/smm)	13.4	6611.79	2.8	5560.45	24	-	-
H-2-Kb	111	120	10	SINYYRCVLT	Consensus (ann/smm)	13.65	1874.68	1.3	9734.87	26	-	-
H-2-Kb	114	123	10	YYRCVLTSKL	Consensus (ann/smm)	13.9	10548.65	2.8	9623.43	25	-	-
H-2-Kb	68	76	9	NVLMDYGVV	Consensus (ann/smm)	13.9	12088.33	5.8	5106.34	22	-	-
H-2-Kb	42	51	10	HHCKYQYYGF	Consensus (ann/smm)	14.25	11099.20	3.5	9579.22	25	-	-
H-2-Kb	63	70	8	IRKFSNVL	Consensus (ann/smm)	14.3	8186.89	2.6	16471.76	26	-	-
H-2-Kb	102	112	11	DSHWLNCRTSI	Consensus (ann/smm)	14.45	11039.91	2.9	7535.64	26	-	-
H-2-Kb	87	94	8	VMHECAKQ	Consensus (ann/smm)	14.65	15877.96	8.3	11661.11	21	-	-
H-2-Kb	7	17	11	ALISAVFLIGA	Consensus (ann/smm)	15.05	13124.23	6.1	7415.15	24	-	-
H-2-Kb	111	121	11	SINYYRCVLTS	Consensus (ann/smm)	15.05	4782.35	1.1	7800.46	29	-	-
H-2-Kb	38	45	8	ISCLHHCK	Consensus (ann/smm)	15.45	21085.22	24	2289.50	6.9	-	-
H-2-Kb	2	12	11	KYLGLALISAV	Consensus (ann/smm)	15.95	18621.32	24	5690.10	7.9	-	-
H-2-Kb	66	75	10	FSNVLMDYGV	Consensus (ann/smm)	15.95	10632.41	2.9	10455.14	29	-	-
H-2-Kb	57	66	10	NIAQSEIRKF	Consensus (ann/smm)	16.0	19246.50	26	4890.24	6	-	-
H-2-Kb	63	71	9	IRKFSNVLM	Consensus (ann/smm)	16.25	10283.04	3.5	7466.38	29	-	-
H-2-Kb	103	110	8	SHWLNCRT	Consensus (ann/smm)	16.6	15694.35	8.2	15407.78	25	-	-
H-2-Kb	60	70	11	QSEIRKFSNVL	Consensus (ann/smm)	16.85	1553.46	0.7	8074.58	33	-	-
H-2-Kb	117	124	8	CVLTSKLI	Consensus (ann/smm)	16.9	11106.17	3.8	22066.83	30	-	-
H-2-Kb	115	123	9	YRCVLTSKL	Consensus (ann/smm)	16.95	11430.94	4.9	7518.13	29	-	-
H-2-Kb	117	129	13	CVLTSKLIGPQRF	ann	17	14377.60	17	-	-	-	-
H-2-Kb	10	18	9	SAVFLIGAC	Consensus (ann/smm)	17.05	8474.30	3.1	7963.61	31	-	-
H-2-Kb	5	15	11	GLALISAVFLI	Consensus (ann/smm)	17.3	18758.83	25	6013.40	9.6	-	-
H-2-Kb	116	123	8	RCVLTSKL	Consensus (ann/smm)	17.35	16935.78	9.7	15266.52	25	-	-
H-2-Kb	131	140	10	KAIQDYDKTI	Consensus (ann/smm)	17.45	13537.88	6.9	10383.17	28	-	-
H-2-Kb	7	15	9	ALISAVFLI	Consensus (ann/smm)	17.5	7984.20	3	8377.41	32	-	-
H-2-Kb	65	75	11	KFSNVLMDYGV	Consensus (ann/smm)	18.0	16048.94	15	7146.94	21	-	-
H-2-Kb	103	115	13	SHWLNCRTSINYY	ann	18	14436.36	18	-	-	-	-
H-2-Kb	109	118	10	RTSINYYRCV	Consensus (ann/smm)	18.15	333.83	0.3	12087.32	36	-	-
H-2-Kb	10	19	10	SAVFLIGACQ	Consensus (ann/smm)	18.45	23346.08	35	3193.96	1.9	-	-
H-2-Kb	47	55	9	QYYGFIDVN	Consensus (ann/smm)	18.5	16558.54	25	2334.05	12	-	-
H-2-Kb	9	19	11	ISAVFLIGACQ	Consensus (ann/smm)	19.4	12916.86	5.8	8111.85	33	-	-
H-2-Kb	58	67	10	IAQSEIRKFS	Consensus (ann/smm)	19.55	21260.93	30	5906.50	9.1	-	-
H-2-Kb	1	13	13	MKYLGLALISAVF	ann	20	14513.26	20	-	-	-	-
H-2-Kb	6	18	13	LALISAVFLIGAC	ann	20	14523.31	20	-	-	-	-
H-2-Kb	65	77	13	KFSNVLMDYGVVD	ann	20	14536.36	20	-	-	-	-
H-2-Kb	33	41	9	GNTDKISCL	Consensus (ann/smm)	20.0	17436.51	26	2594.84	14	-	-
H-2-Kb	113	120	8	NYYRCVLT	Consensus (ann/smm)	20.1	11714.79	4.2	33246.05	36	-	-
H-2-Kb	109	117	9	RTSINYYRC	Consensus (ann/smm)	20.55	9129.50	3.1	11617.43	38	-	-
H-2-Kb	76	84	9	VDKSKKREL	Consensus (ann/smm)	21.5	18394.04	28	2945.17	15	-	-
H-2-Kb	66	76	11	FSNVLMDYGVV	Consensus (ann/smm)	22.85	9449.08	1.7	8956.12	44	-	-
H-2-Kb	102	113	12	DSHWLNCRTSIN	ann	23	15495.58	23	-	-	-	-
H-2-Kb	74	84	11	GVVDKSKKREL	Consensus (ann/smm)	23.0	22424.11	32	6473.21	14	-	-
H-2-Kb	49	56	8	YGFIDVNY	Consensus (ann/smm)	23.0	19728.90	23	13669.10	23	-	-
H-2-Kb	78	87	10	KSKKRELKKV	Consensus (ann/smm)	23.45	25728.86	40	5203.91	6.9	-	-
H-2-Kb	49	58	10	YGFIDVNYNI	Consensus (ann/smm)	23.5	16814.36	23	9232.73	24	-	-
H-2-Kb	12	20	9	VFLIGACQA	Consensus (ann/smm)	23.9	13426.43	7.8	12334.17	40	-	-
H-2-Kb	8	20	13	LISAVFLIGACQA	ann	24	14834.60	24	-	-	-	-
H-2-Kb	63	75	13	IRKFSNVLMDYGV	ann	24	14767.81	24	-	-	-	-
H-2-Kb	63	72	10	IRKFSNVLMD	Consensus (ann/smm)	24.0	23360.50	35	6719.39	13	-	-
H-2-Kb	51	59	9	FIDVNYNIA	Consensus (ann/smm)	24.0	15932.51	24	5586.12	24	-	-
H-2-Kb	106	114	9	LNCRTSINY	Consensus (ann/smm)	24.0	16087.72	24	5598.99	24	-	-
H-2-Kb	113	121	9	NYYRCVLTS	Consensus (ann/smm)	24.0	16580.41	25	5458.96	23	-	-
H-2-Kb	132	141	10	AIQDYDKTIS	Consensus (ann/smm)	24.15	25273.60	39	6002.47	9.3	-	-
H-2-Kb	37	46	10	KISCLHHCKY	Consensus (ann/smm)	24.5	17707.24	25	9232.73	24	-	-
H-2-Kb	122	133	12	KLIGPQRFDKAI	ann	25	15784.61	25	-	-	-	-
H-2-Kb	66	78	13	FSNVLMDYGVVDK	ann	25	15200.50	25	-	-	-	-
H-2-Kb	101	113	13	KDSHWLNCRTSIN	ann	25	15383.99	25	-	-	-	-
H-2-Kb	32	41	10	KGNTDKISCL	Consensus (ann/smm)	25.0	22849.04	34	7350.72	16	-	-
H-2-Kb	68	75	8	NVLMDYGV	Consensus (ann/smm)	25.0	20142.39	23	18060.93	27	-	-
H-2-Kb	8	15	8	LISAVFLI	Consensus (ann/smm)	25.5	18503.03	21	22632.89	30	-	-
H-2-Kb	5	14	10	GLALISAVFL	Consensus (ann/smm)	25.8	15452.05	9.6	13656.20	42	-	-
H-2-Kb	8	19	12	LISAVFLIGACQ	ann	26	16206.69	26	-	-	-	-
H-2-Kb	113	125	13	NYYRCVLTSKLIG	ann	26	15903.40	26	-	-	-	-
H-2-Kb	11	20	10	AVFLIGACQA	Consensus (ann/smm)	26.0	19853.53	27	9535.20	25	-	-
H-2-Kb	11	19	9	AVFLIGACQ	Consensus (ann/smm)	26.0	19602.72	30	4944.36	22	-	-
H-2-Kb	4	11	8	LGLALISA	Consensus (ann/smm)	26.0	21618.16	25	17772.15	27	-	-
H-2-Kb	85	95	11	KKVMHECAKQV	Consensus (ann/smm)	26.5	16334.86	20	8111.85	33	-	-
H-2-Kb	109	119	11	RTSINYYRCVL	Consensus (ann/smm)	26.55	302.73	0.1	9663.18	53	-	-
H-2-Kb	64	75	12	RKFSNVLMDYGV	ann	27	16594.23	27	-	-	-	-
H-2-Kb	121	133	13	SKLIGPQRFDKAI	ann	27	16314.55	27	-	-	-	-
H-2-Kb	52	61	10	IDVNYNIAQS	Consensus (ann/smm)	27.0	24409.30	37	7556.66	17	-	-
H-2-Kb	67	74	8	SNVLMDYG	Consensus (ann/smm)	27.0	29318.49	36	8236.45	18	-	-
H-2-Kb	12	19	8	VFLIGACQ	Consensus (ann/smm)	27.5	26706.55	31	13891.21	24	-	-
H-2-Kb	6	15	10	LALISAVFLI	Consensus (ann/smm)	27.55	11554.79	4.1	16193.10	51	-	-
H-2-Kb	116	124	9	RCVLTSKLI	Consensus (ann/smm)	28.4	14786.68	9.8	16792.29	47	-	-
H-2-Kb	118	126	9	VLTSKLIGP	Consensus (ann/smm)	28.5	24853.54	40	3420.66	17	-	-
H-2-Kb	84	95	12	LKKVMHECAKQV	ann	29	17485.82	29	-	-	-	-
H-2-Kb	49	59	11	YGFIDVNYNIA	Consensus (ann/smm)	29.0	21098.90	28	7854.53	30	-	-
H-2-Kb	2	14	13	KYLGLALISAVFL	ann	29	16900.63	29	-	-	-	-
H-2-Kb	102	114	13	DSHWLNCRTSINY	ann	29	17026.73	29	-	-	-	-
H-2-Kb	97	106	10	KEARKDSHWL	Consensus (ann/smm)	29.0	30965.70	53	4542.87	5	-	-
H-2-Kb	52	59	8	IDVNYNIA	Consensus (ann/smm)	29.0	28200.29	34	13923.23	24	-	-
H-2-Kb	121	129	9	SKLIGPQRF	Consensus (ann/smm)	29.5	16780.92	25	9530.38	34	-	-
H-2-Kb	132	139	8	AIQDYDKT	Consensus (ann/smm)	29.5	26933.19	32	18825.22	27	-	-
H-2-Kb	132	142	11	AIQDYDKTISV	Consensus (ann/smm)	29.7	7109.66	1.4	10072.10	58	-	-
H-2-Kb	124	135	12	IGPQRFDKAIQD	ann	30	17876.84	30	-	-	-	-
H-2-Kb	62	72	11	EIRKFSNVLMD	Consensus (ann/smm)	30.0	20514.53	27	8111.85	33	-	-
H-2-Kb	7	19	13	ALISAVFLIGACQ	ann	30	17245.51	30	-	-	-	-
H-2-Kb	113	122	10	NYYRCVLTSK	Consensus (ann/smm)	30.0	28607.80	46	6891.76	14	-	-
H-2-Kb	43	53	11	HCKYQYYGFID	Consensus (ann/smm)	30.25	8143.60	1.5	10188.73	59	-	-
H-2-Kb	11	21	11	AVFLIGACQAE	Consensus (ann/smm)	30.5	25021.38	37	7364.11	24	-	-
H-2-Kb	2	13	12	KYLGLALISAVF	ann	31	18467.82	31	-	-	-	-
H-2-Kb	3	14	12	YLGLALISAVFL	ann	31	18430.50	31	-	-	-	-
H-2-Kb	4	15	12	LGLALISAVFLI	ann	31	18620.11	31	-	-	-	-
H-2-Kb	83	95	13	ELKKVMHECAKQV	ann	31	17923.90	31	-	-	-	-
H-2-Kb	120	129	10	TSKLIGPQRF	Consensus (ann/smm)	31.0	23056.41	34	10359.29	28	-	-
H-2-Kb	39	47	9	SCLHHCKYQ	Consensus (ann/smm)	31.0	24318.87	39	5421.38	23	-	-
H-2-Kb	131	141	11	KAIQDYDKTIS	Consensus (ann/smm)	31.5	23730.14	35	7728.94	28	-	-
H-2-Kb	85	94	10	KKVMHECAKQ	Consensus (ann/smm)	31.5	31997	55	5614.74	8	-	-
H-2-Kb	69	77	9	VLMDYGVVD	Consensus (ann/smm)	31.5	21451.56	34	7196.31	29	-	-
H-2-Kb	86	94	9	KVMHECAKQ	Consensus (ann/smm)	31.5	19629.89	30	8833.04	33	-	-
H-2-Kb	122	132	11	KLIGPQRFDKA	Consensus (ann/smm)	31.75	31849.16	55	5809.25	8.5	-	-
H-2-Kb	37	49	13	KISCLHHCKYQYY	ann	32	18018.59	32	-	-	-	-
H-2-Kb	118	130	13	VLTSKLIGPQRFD	ann	32	18285.11	32	-	-	-	-
H-2-Kb	64	77	14	RKFSNVLMDYGVVD	ann	32	15009.77	32	-	-	-	-
H-2-Kb	103	116	14	SHWLNCRTSINYYR	ann	32	14851.14	32	-	-	-	-
H-2-Kb	56	66	11	YNIAQSEIRKF	Consensus (ann/smm)	33.0	22917.88	33	8074.58	33	-	-
H-2-Kb	38	50	13	ISCLHHCKYQYYG	ann	33	18400.41	33	-	-	-	-
H-2-Kb	5	18	14	GLALISAVFLIGAC	ann	33	15051.40	33	-	-	-	-
H-2-Kb	50	58	9	GFIDVNYNI	Consensus (ann/smm)	33.0	15307.45	16	19015.60	50	-	-
H-2-Kb	127	135	9	QRFDKAIQD	Consensus (ann/smm)	33.5	25740.54	42	5958.13	25	-	-
H-2-Kb	46	53	8	YQYYGFID	Consensus (ann/smm)	33.5	20676.31	24	51610.73	43	-	-
H-2-Kb	58	65	8	IAQSEIRK	Consensus (ann/smm)	33.5	31939.58	42	15586.19	25	-	-
H-2-Kb	29	38	10	EKYKGNTDKI	Consensus (ann/smm)	33.85	34042.05	61	5132.51	6.7	-	-
H-2-Kb	123	134	12	LIGPQRFDKAIQ	ann	34	19847.51	34	-	-	-	-
H-2-Kb	124	136	13	IGPQRFDKAIQDY	ann	34	18957.77	34	-	-	-	-
H-2-Kb	127	136	10	QRFDKAIQDY	Consensus (ann/smm)	34.0	32320.95	56	6242.09	12	-	-
H-2-Kb	2	15	14	KYLGLALISAVFLI	ann	34	15714.06	34	-	-	-	-
H-2-Kb	15	22	8	IGACQAET	Consensus (ann/smm)	34.0	29639.03	36	24816.47	32	-	-
H-2-Kb	64	73	10	RKFSNVLMDY	Consensus (ann/smm)	34.5	27200.85	43	9757.31	26	-	-
H-2-Kb	114	125	12	YYRCVLTSKLIG	ann	35	20127.57	35	-	-	-	-
H-2-Kb	101	111	11	KDSHWLNCRTS	Consensus (ann/smm)	35.0	30949.29	52	6920.22	18	-	-
H-2-Kb	3	15	13	YLGLALISAVFLI	ann	35	19218.20	35	-	-	-	-
H-2-Kb	2	11	10	KYLGLALISA	Consensus (ann/smm)	35.0	21578.67	31	13131.97	39	-	-
H-2-Kb	7	20	14	ALISAVFLIGACQA	ann	35	15997.63	35	-	-	-	-
H-2-Kb	65	78	14	KFSNVLMDYGVVDK	ann	35	16060.59	35	-	-	-	-
H-2-Kb	66	79	14	FSNVLMDYGVVDKS	ann	35	15828.73	35	-	-	-	-
H-2-Kb	120	133	14	TSKLIGPQRFDKAI	ann	35	15993.82	35	-	-	-	-
H-2-Kb	48	56	9	YYGFIDVNY	Consensus (ann/smm)	35.0	16804.18	25	15174.35	45	-	-
H-2-Kb	47	57	11	QYYGFIDVNYN	Consensus (ann/smm)	35.5	15906.50	13	10095.32	58	-	-
H-2-Kb	61	68	8	SEIRKFSN	Consensus (ann/smm)	35.5	25508.76	30	44641.63	41	-	-
H-2-Kb	2	10	9	KYLGLALIS	Consensus (ann/smm)	36.0	21380.65	34	11326.87	38	-	-
H-2-Kb	105	112	8	WLNCRTSI	Consensus (ann/smm)	36.0	17457.46	13	131443.77	59	-	-
H-2-Kb	86	96	11	KVMHECAKQVK	Consensus (ann/smm)	36.5	19581.95	26	9143.66	47	-	-
H-2-Kb	45	53	9	KYQYYGFID	Consensus (ann/smm)	36.5	18494.02	28	15350.06	45	-	-
H-2-Kb	52	60	9	IDVNYNIAQ	Consensus (ann/smm)	36.5	25739.15	42	7963.61	31	-	-
H-2-Kb	87	96	10	VMHECAKQVK	Consensus (ann/smm)	36.9	13413.22	6.8	21894.25	67	-	-
H-2-Kb	50	60	11	GFIDVNYNIAQ	Consensus (ann/smm)	37.0	31345.93	53	7196.48	21	-	-
H-2-Kb	6	19	14	LALISAVFLIGACQ	ann	37	16496.31	37	-	-	-	-
H-2-Kb	8	21	14	LISAVFLIGACQAE	ann	37	16575.74	37	-	-	-	-
H-2-Kb	62	75	14	EIRKFSNVLMDYGV	ann	37	16617.22	37	-	-	-	-
H-2-Kb	104	117	14	HWLNCRTSINYYRC	ann	37	16558	37	-	-	-	-
H-2-Kb	113	126	14	NYYRCVLTSKLIGP	ann	37	16595.66	37	-	-	-	-
H-2-Kb	116	129	14	RCVLTSKLIGPQRF	ann	37	16622.26	37	-	-	-	-
H-2-Kb	12	22	11	VFLIGACQAET	Consensus (ann/smm)	37.5	26451.46	40	8281.71	35	-	-
H-2-Kb	131	139	9	KAIQDYDKT	Consensus (ann/smm)	37.5	23368.59	38	10992.84	37	-	-
H-2-Kb	110	120	11	TSINYYRCVLT	Consensus (ann/smm)	37.55	373.73	0.1	11888.31	75	-	-
H-2-Kb	85	96	12	KKVMHECAKQVK	ann	38	21419.79	38	-	-	-	-
H-2-Kb	86	97	12	KVMHECAKQVKK	ann	38	21425.34	38	-	-	-	-
H-2-Kb	37	47	11	KISCLHHCKYQ	Consensus (ann/smm)	38.0	23699.34	35	8752.26	41	-	-
H-2-Kb	122	134	13	KLIGPQRFDKAIQ	ann	38	20555.19	38	-	-	-	-
H-2-Kb	51	60	10	FIDVNYNIAQ	Consensus (ann/smm)	38.0	27397.86	44	11306.55	32	-	-
H-2-Kb	53	62	10	DVNYNIAQSE	Consensus (ann/smm)	38.0	22240.24	32	14365.81	44	-	-
H-2-Kb	100	113	14	RKDSHWLNCRTSIN	ann	38	16887.83	38	-	-	-	-
H-2-Kb	101	114	14	KDSHWLNCRTSINY	ann	38	16933.58	38	-	-	-	-
H-2-Kb	66	73	8	FSNVLMDY	Consensus (ann/smm)	38.0	29109.57	35	47178.05	41	-	-
H-2-Kb	96	106	11	KKEARKDSHWL	Consensus (ann/smm)	38.5	35970.98	67	6055.08	10	-	-
H-2-Kb	8	17	10	LISAVFLIGA	Consensus (ann/smm)	38.55	8367.88	2.1	25842.23	75	-	-
H-2-Kb	48	59	12	YYGFIDVNYNIA	ann	39	21763.67	39	-	-	-	-
H-2-Kb	62	73	12	EIRKFSNVLMDY	ann	39	21721.78	39	-	-	-	-
H-2-Kb	87	98	12	VMHECAKQVKKE	ann	39	21768.37	39	-	-	-	-
H-2-Kb	78	88	11	KSKKRELKKVM	Consensus (ann/smm)	39.0	27919.76	44	8168.08	34	-	-
H-2-Kb	114	126	13	YYRCVLTSKLIGP	ann	39	20778.35	39	-	-	-	-
H-2-Kb	37	44	8	KISCLHHC	Consensus (ann/smm)	39.0	30741.04	39	40062.68	39	-	-
H-2-Kb	39	46	8	SCLHHCKY	Consensus (ann/smm)	39.0	26791.93	31	64082.58	47	-	-
H-2-Kb	87	97	11	VMHECAKQVKK	Consensus (ann/smm)	39.5	20977.35	28	9486.81	51	-	-
H-2-Kb	5	16	12	GLALISAVFLIG	ann	40	22705.85	40	-	-	-	-
H-2-Kb	11	22	12	AVFLIGACQAET	ann	40	22653.83	40	-	-	-	-
H-2-Kb	123	135	13	LIGPQRFDKAIQD	ann	40	21402.87	40	-	-	-	-
H-2-Kb	48	57	10	YYGFIDVNYN	Consensus (ann/smm)	40.0	28073.34	45	11866.70	35	-	-
H-2-Kb	102	115	14	DSHWLNCRTSINYY	ann	40	17724.69	40	-	-	-	-
H-2-Kb	124	131	8	IGPQRFDK	Consensus (ann/smm)	40.0	31014.98	40	43425.02	40	-	-
H-2-Kb	12	21	10	VFLIGACQAE	Consensus (ann/smm)	40.5	25450.32	39	13750.86	42	-	-
H-2-Kb	14	22	9	LIGACQAET	Consensus (ann/smm)	40.5	24935.16	40	13246.77	41	-	-
H-2-Kb	80	87	8	KKRELKKV	Consensus (ann/smm)	40.5	30764.99	39	49174.51	42	-	-
H-2-Kb	57	67	11	NIAQSEIRKFS	Consensus (ann/smm)	41.0	29623.32	48	8186.91	34	-	-
H-2-Kb	4	13	10	LGLALISAVF	Consensus (ann/smm)	41.0	18919.04	26	18085.48	56	-	-
H-2-Kb	82	95	14	RELKKVMHECAKQV	ann	41	18147.72	41	-	-	-	-
H-2-Kb	40	48	9	CLHHCKYQY	Consensus (ann/smm)	41.0	21257.71	34	17910.59	48	-	-
H-2-Kb	64	72	9	RKFSNVLMD	Consensus (ann/smm)	41.0	23738.87	38	14524.79	44	-	-
H-2-Kb	42	49	8	HHCKYQYY	Consensus (ann/smm)	41.0	31732.22	41	46423.73	41	-	-
H-2-Kb	34	41	8	NTDKISCL	Consensus (ann/smm)	41.5	32886.76	44	40062.68	39	-	-
H-2-Kb	73	84	12	YGVVDKSKKREL	ann	42	23259.36	42	-	-	-	-
H-2-Kb	4	16	13	LGLALISAVFLIG	ann	42	22016.13	42	-	-	-	-
H-2-Kb	86	98	13	KVMHECAKQVKKE	ann	42	22215.71	42	-	-	-	-
H-2-Kb	87	99	13	VMHECAKQVKKEA	ann	42	22081.98	42	-	-	-	-
H-2-Kb	70	79	10	LMDYGVVDKS	Consensus (ann/smm)	42.0	31312.39	54	10698.68	30	-	-
H-2-Kb	79	88	10	SKKRELKKVM	Consensus (ann/smm)	42.0	35256.59	65	8153.24	19	-	-
H-2-Kb	123	133	11	LIGPQRFDKAI	Consensus (ann/smm)	42.35	14839.89	8.7	12053.69	76	-	-
H-2-Kb	75	83	9	VVDKSKKRE	Consensus (ann/smm)	42.5	28805.65	50	9819.97	35	-	-
H-2-Kb	109	116	8	RTSINYYR	Consensus (ann/smm)	42.5	29460.31	36	72734.42	49	-	-
H-2-Kb	120	127	8	TSKLIGPQ	Consensus (ann/smm)	42.5	33171.23	45	44029.12	40	-	-
H-2-Kb	129	140	12	FDKAIQDYDKTI	ann	43	23916.49	43	-	-	-	-
H-2-Kb	62	74	13	EIRKFSNVLMDYG	ann	43	22436.97	43	-	-	-	-
H-2-Kb	84	96	13	LKKVMHECAKQVK	ann	43	22500.19	43	-	-	-	-
H-2-Kb	65	74	10	KFSNVLMDYG	Consensus (ann/smm)	43.0	31571.61	54	11151.42	32	-	-
H-2-Kb	117	130	14	CVLTSKLIGPQRFD	ann	43	18824.91	43	-	-	-	-
H-2-Kb	5	13	9	GLALISAVF	Consensus (ann/smm)	43.0	22940.94	37	18497.37	49	-	-
H-2-Kb	102	110	9	DSHWLNCRT	Consensus (ann/smm)	43.0	24916.28	40	16222.21	46	-	-
H-2-Kb	86	93	8	KVMHECAK	Consensus (ann/smm)	43.0	30091.10	38	68665.72	48	-	-
H-2-Kb	122	129	8	KLIGPQRF	Consensus (ann/smm)	43.0	23151.40	27	129342.13	59	-	-
H-2-Kb	32	42	11	KGNTDKISCLH	Consensus (ann/smm)	43.5	32681.38	57	7872.63	30	-	-
H-2-Kb	66	74	9	FSNVLMDYG	Consensus (ann/smm)	43.5	26288.54	43	14458.06	44	-	-
H-2-Kb	133	140	8	IQDYDKTI	Consensus (ann/smm)	43.5	26574.81	31	106106.01	56	-	-
H-2-Kb	29	39	11	EKYKGNTDKIS	Consensus (ann/smm)	43.55	40169.86	83	4776.61	4.1	-	-
H-2-Kb	37	48	12	KISCLHHCKYQY	ann	44	24221.97	44	-	-	-	-
H-2-Kb	49	60	12	YGFIDVNYNIAQ	ann	44	24229.84	44	-	-	-	-
H-2-Kb	36	49	14	DKISCLHHCKYQYY	ann	44	19277.35	44	-	-	-	-
H-2-Kb	93	106	14	KQVKKEARKDSHWL	ann	44	19428.31	44	-	-	-	-
H-2-Kb	124	137	14	IGPQRFDKAIQDYD	ann	44	19438.62	44	-	-	-	-
H-2-Kb	64	74	11	RKFSNVLMDYG	Consensus (ann/smm)	44.5	31718.84	54	8262.66	35	-	-
H-2-Kb	35	46	12	TDKISCLHHCKY	ann	45	24635.61	45	-	-	-	-
H-2-Kb	106	117	12	LNCRTSINYYRC	ann	45	24441.28	45	-	-	-	-
H-2-Kb	69	79	11	VLMDYGVVDKS	Consensus (ann/smm)	45.0	28528.36	45	9038.99	45	-	-
H-2-Kb	104	114	11	HWLNCRTSINY	Consensus (ann/smm)	45.0	23975.58	35	9865.52	55	-	-
H-2-Kb	85	97	13	KKVMHECAKQVKK	ann	45	23185.99	45	-	-	-	-
H-2-Kb	39	48	10	SCLHHCKYQY	Consensus (ann/smm)	45.0	27758.61	45	14666.62	45	-	-
H-2-Kb	101	110	10	KDSHWLNCRT	Consensus (ann/smm)	45.0	26801.78	42	15607.38	48	-	-
H-2-Kb	88	95	8	MHECAKQV	Consensus (ann/smm)	45.0	33255.32	46	54668.86	44	-	-
H-2-Kb	114	124	11	YYRCVLTSKLI	Consensus (ann/smm)	45.5	17582.39	23	11069.30	68	-	-
H-2-Kb	69	78	10	VLMDYGVVDK	Consensus (ann/smm)	45.5	29562.17	48	14136.11	43	-	-
H-2-Kb	102	111	10	DSHWLNCRTS	Consensus (ann/smm)	45.5	28194.79	46	14768.28	45	-	-
H-2-Kb	100	108	9	RKDSHWLNC	Consensus (ann/smm)	45.5	22158.56	35	24440.50	56	-	-
H-2-Kb	5	12	8	GLALISAV	Consensus (ann/smm)	45.5	29771.14	37	96103.68	54	-	-
H-2-Kb	36	47	12	DKISCLHHCKYQ	ann	46	24848.43	46	-	-	-	-
H-2-Kb	104	115	12	HWLNCRTSINYY	ann	46	24841.99	46	-	-	-	-
H-2-Kb	49	61	13	YGFIDVNYNIAQS	ann	46	23574.54	46	-	-	-	-
H-2-Kb	105	117	13	WLNCRTSINYYRC	ann	46	23891.93	46	-	-	-	-
H-2-Kb	118	131	14	VLTSKLIGPQRFDK	ann	46	19864.05	46	-	-	-	-
H-2-Kb	119	127	9	LTSKLIGPQ	Consensus (ann/smm)	46.0	28303.30	48	14794.83	44	-	-
H-2-Kb	104	111	8	HWLNCRTS	Consensus (ann/smm)	46.0	32030.94	42	78476.57	50	-	-
H-2-Kb	53	63	11	DVNYNIAQSEI	Consensus (ann/smm)	46.1	5772.09	1.2	14829.28	91	-	-
H-2-Kb	55	65	11	NYNIAQSEIRK	Consensus (ann/smm)	46.5	39503.96	81	6153.47	12	-	-
H-2-Kb	67	77	11	SNVLMDYGVVD	Consensus (ann/smm)	46.85	10797.62	2.7	14897.73	91	-	-
H-2-Kb	10	21	12	SAVFLIGACQAE	ann	47	25509.59	47	-	-	-	-
H-2-Kb	55	66	12	NYNIAQSEIRKF	ann	47	25336.85	47	-	-	-	-
H-2-Kb	75	86	12	VVDKSKKRELKK	ann	47	25809.42	47	-	-	-	-
H-2-Kb	39	49	11	SCLHHCKYQYY	Consensus (ann/smm)	47.0	25255.84	37	10025.82	57	-	-
H-2-Kb	116	126	11	RCVLTSKLIGP	Consensus (ann/smm)	47.0	33712.16	60	8205.78	34	-	-
H-2-Kb	10	22	13	SAVFLIGACQAET	ann	47	24075.39	47	-	-	-	-
H-2-Kb	48	60	13	YYGFIDVNYNIAQ	ann	47	24016.85	47	-	-	-	-
H-2-Kb	72	84	13	DYGVVDKSKKREL	ann	47	24254.23	47	-	-	-	-
H-2-Kb	30	39	10	KYKGNTDKIS	Consensus (ann/smm)	47.0	36073.87	67	10123.48	27	-	-
H-2-Kb	53	61	9	DVNYNIAQS	Consensus (ann/smm)	47.0	29335.30	51	14226.89	43	-	-
H-2-Kb	55	63	9	NYNIAQSEI	Consensus (ann/smm)	47.0	23203.05	37	25474.75	57	-	-
H-2-Kb	80	88	9	KKRELKKVM	Consensus (ann/smm)	47.0	25149.75	40	23073.32	54	-	-
H-2-Kb	117	125	9	CVLTSKLIG	Consensus (ann/smm)	47.0	25451.96	41	21682.53	53	-	-
H-2-Kb	114	121	8	YYRCVLTS	Consensus (ann/smm)	47.0	27880.52	34	137321.96	60	-	-
H-2-Kb	3	13	11	YLGLALISAVF	Consensus (ann/smm)	47.5	24425.93	36	10212.22	59	-	-
H-2-Kb	15	24	10	IGACQAETPS	Consensus (ann/smm)	47.5	34198.57	62	11569.91	33	-	-
H-2-Kb	80	89	10	KKRELKKVMH	Consensus (ann/smm)	47.5	37239.83	71	9426.06	24	-	-
H-2-Kb	106	113	8	LNCRTSIN	Consensus (ann/smm)	47.5	36045.78	55	42927.94	40	-	-
H-2-Kb	77	87	11	DKSKKRELKKV	Consensus (ann/smm)	48.0	33303.93	59	8396.92	37	-	-
H-2-Kb	128	140	13	RFDKAIQDYDKTI	ann	48	24486.79	48	-	-	-	-
H-2-Kb	93	102	10	KQVKKEARKD	Consensus (ann/smm)	48.5	38488.43	75	8817.19	22	-	-
H-2-Kb	52	62	11	IDVNYNIAQSE	Consensus (ann/smm)	49.0	26716.37	40	10072.10	58	-	-
H-2-Kb	117	127	11	CVLTSKLIGPQ	Consensus (ann/smm)	49.0	31075.79	53	9059.83	45	-	-
H-2-Kb	114	127	14	YYRCVLTSKLIGPQ	ann	49	20961.71	49	-	-	-	-
H-2-Kb	121	134	14	SKLIGPQRFDKAIQ	ann	49	20999.16	49	-	-	-	-
H-2-Kb	41	51	11	LHHCKYQYYGF	Consensus (ann/smm)	49.7	7208.27	1.4	17869.81	98	-	-
H-2-Kb	10	20	11	SAVFLIGACQA	Consensus (ann/smm)	50.0	23610.54	34	10892.31	66	-	-
H-2-Kb	58	68	11	IAQSEIRKFSN	Consensus (ann/smm)	50.0	27482.78	42	10095.32	58	-	-
H-2-Kb	98	108	11	EARKDSHWLNC	Consensus (ann/smm)	50.0	34017.73	61	8572.75	39	-	-
H-2-Kb	34	46	13	NTDKISCLHHCKY	ann	50	24988.37	50	-	-	-	-
H-2-Kb	36	48	13	DKISCLHHCKYQY	ann	50	25306.71	50	-	-	-	-
H-2-Kb	30	38	9	KYKGNTDKI	Consensus (ann/smm)	50.0	21233.58	34	37593.26	66	-	-
H-2-Kb	14	21	8	LIGACQAE	Consensus (ann/smm)	50.0	38609.38	64	32564.17	36	-	-
H-2-Kb	3	12	10	YLGLALISAV	Consensus (ann/smm)	50.5	19080.21	26	25664.33	75	-	-
H-2-Kb	50	59	10	GFIDVNYNIA	Consensus (ann/smm)	50.5	27027.47	43	18850.81	58	-	-
H-2-Kb	51	62	12	FIDVNYNIAQSE	ann	51	27070.20	51	-	-	-	-
H-2-Kb	130	141	12	DKAIQDYDKTIS	ann	51	27220.28	51	-	-	-	-
H-2-Kb	4	14	11	LGLALISAVFL	Consensus (ann/smm)	51.0	17241.40	22	12650.86	80	-	-
H-2-Kb	35	47	13	TDKISCLHHCKYQ	ann	51	25338.76	51	-	-	-	-
H-2-Kb	75	87	13	VVDKSKKRELKKV	ann	51	25546.88	51	-	-	-	-
H-2-Kb	104	116	13	HWLNCRTSINYYR	ann	51	25583.39	51	-	-	-	-
H-2-Kb	37	50	14	KISCLHHCKYQYYG	ann	51	21674.83	51	-	-	-	-
H-2-Kb	127	140	14	QRFDKAIQDYDKTI	ann	51	21651.63	51	-	-	-	-
H-2-Kb	101	108	8	KDSHWLNC	Consensus (ann/smm)	51.0	33381.86	46	105618.50	56	-	-
H-2-Kb	39	50	12	SCLHHCKYQYYG	ann	52	27508.65	52	-	-	-	-
H-2-Kb	74	85	12	GVVDKSKKRELK	ann	52	27378.60	52	-	-	-	-
H-2-Kb	123	132	10	LIGPQRFDKA	Consensus (ann/smm)	52.0	26959.13	43	19513.27	61	-	-
H-2-Kb	122	135	14	KLIGPQRFDKAIQD	ann	52	22197.21	52	-	-	-	-
H-2-Kb	93	101	9	KQVKKEARK	Consensus (ann/smm)	52.0	28135.67	48	24105.16	56	-	-
H-2-Kb	13	20	8	FLIGACQA	Consensus (ann/smm)	52.0	32974.06	45	130238.68	59	-	-
H-2-Kb	65	72	8	KFSNVLMD	Consensus (ann/smm)	52.0	32500.85	43	145124.25	61	-	-
H-2-Kb	81	90	10	KRELKKVMHE	Consensus (ann/smm)	52.5	37136.41	71	11650.11	34	-	-
H-2-Kb	115	124	10	YRCVLTSKLI	Consensus (ann/smm)	52.5	25160.10	39	21643.62	66	-	-
H-2-Kb	60	68	9	QSEIRKFSN	Consensus (ann/smm)	52.5	33366.32	62	13935.10	43	-	-
H-2-Kb	63	74	12	IRKFSNVLMDYG	ann	53	27723.49	53	-	-	-	-
H-2-Kb	11	23	13	AVFLIGACQAETP	ann	53	26171.06	53	-	-	-	-
H-2-Kb	3	16	14	YLGLALISAVFLIG	ann	53	22421.68	53	-	-	-	-
H-2-Kb	11	24	14	AVFLIGACQAETPS	ann	53	22363.05	53	-	-	-	-
H-2-Kb	71	84	14	MDYGVVDKSKKREL	ann	53	22890.86	53	-	-	-	-
H-2-Kb	83	96	14	ELKKVMHECAKQVK	ann	53	22919.12	53	-	-	-	-
H-2-Kb	86	99	14	KVMHECAKQVKKEA	ann	53	22568.70	53	-	-	-	-
H-2-Kb	87	100	14	VMHECAKQVKKEAR	ann	53	22302.40	53	-	-	-	-
H-2-Kb	123	136	14	LIGPQRFDKAIQDY	ann	53	22473.91	53	-	-	-	-
H-2-Kb	98	106	9	EARKDSHWL	Consensus (ann/smm)	53.0	32758.93	61	15635.44	45	-	-
H-2-Kb	104	113	10	HWLNCRTSIN	Consensus (ann/smm)	53.5	18153.81	25	30642.91	82	-	-
H-2-Kb	65	73	9	KFSNVLMDY	Consensus (ann/smm)	53.5	23963.12	38	43864.18	69	-	-
H-2-Kb	30	41	12	KYKGNTDKISCL	ann	54	28142.08	54	-	-	-	-
H-2-Kb	56	67	12	YNIAQSEIRKFS	ann	54	28242.11	54	-	-	-	-
H-2-Kb	12	24	13	VFLIGACQAETPS	ann	54	26697.58	54	-	-	-	-
H-2-Kb	40	49	10	CLHHCKYQYY	Consensus (ann/smm)	54.0	21827.57	31	26812.05	77	-	-
H-2-Kb	19	29	11	QAETPSQKCEE	Consensus (ann/smm)	54.5	42536.14	91	6825.27	18	-	-
H-2-Kb	8	16	9	LISAVFLIG	Consensus (ann/smm)	54.5	28868.98	50	27359.62	59	-	-
H-2-Kb	42	50	9	HHCKYQYYG	Consensus (ann/smm)	54.5	29998.77	53	25067.44	56	-	-
H-2-Kb	6	16	11	LALISAVFLIG	Consensus (ann/smm)	55.0	19749.20	26	13247.08	84	-	-
H-2-Kb	120	130	11	TSKLIGPQRFD	Consensus (ann/smm)	55.0	32791.18	58	9552.56	52	-	-
H-2-Kb	48	61	14	YYGFIDVNYNIAQS	ann	55	23475.53	55	-	-	-	-
H-2-Kb	49	62	14	YGFIDVNYNIAQSE	ann	55	23478.08	55	-	-	-	-
H-2-Kb	85	98	14	KKVMHECAKQVKKE	ann	55	23939.79	55	-	-	-	-
H-2-Kb	82	90	9	RELKKVMHE	Consensus (ann/smm)	55.0	33026.18	62	17302.55	48	-	-
H-2-Kb	41	48	8	LHHCKYQY	Consensus (ann/smm)	55.0	21671.31	25	712426.39	85	-	-
H-2-Kb	14	24	11	LIGACQAETPS	Consensus (ann/smm)	55.5	37720.37	74	8416.28	37	-	-
H-2-Kb	26	35	10	KCEEKYKGNT	Consensus (ann/smm)	55.5	36626.45	69	13687.68	42	-	-
H-2-Kb	41	50	10	LHHCKYQYYG	Consensus (ann/smm)	55.5	22592.88	33	27946.67	78	-	-
H-2-Kb	3	11	9	YLGLALISA	Consensus (ann/smm)	55.5	23659.64	38	53593.24	73	-	-
H-2-Kb	16	24	9	GACQAETPS	Consensus (ann/smm)	55.5	35723.52	69	13400.16	42	-	-
H-2-Kb	51	61	11	FIDVNYNIAQS	Consensus (ann/smm)	56.0	28770.45	46	10817.33	66	-	-
H-2-Kb	63	73	11	IRKFSNVLMDY	Consensus (ann/smm)	56.0	26674.48	40	11458.30	72	-	-
H-2-Kb	118	128	11	VLTSKLIGPQR	Consensus (ann/smm)	56.0	35306.97	65	9143.66	47	-	-
H-2-Kb	127	137	11	QRFDKAIQDYD	Consensus (ann/smm)	56.0	37274.50	72	8652.07	40	-	-
H-2-Kb	50	62	13	GFIDVNYNIAQSE	ann	56	27139.42	56	-	-	-	-
H-2-Kb	75	88	14	VVDKSKKRELKKVM	ann	56	24272.09	56	-	-	-	-
H-2-Kb	84	97	14	LKKVMHECAKQVKK	ann	56	24216.21	56	-	-	-	-
H-2-Kb	34	44	11	NTDKISCLHHC	Consensus (ann/smm)	56.5	39303.13	80	8111.85	33	-	-
H-2-Kb	95	104	10	VKKEARKDSH	Consensus (ann/smm)	57.0	44342.10	96	7967.65	18	-	-
H-2-Kb	99	108	10	ARKDSHWLNC	Consensus (ann/smm)	57.0	33470.09	59	17714.54	55	-	-
H-2-Kb	79	87	9	SKKRELKKV	Consensus (ann/smm)	57.0	29370.57	51	34127.93	63	-	-
H-2-Kb	119	126	8	LTSKLIGP	Consensus (ann/smm)	57.0	37993.57	62	87446.01	52	-	-
H-2-Kb	89	99	11	HECAKQVKKEA	Consensus (ann/smm)	57.5	45755.50	100	6548.17	15	-	-
H-2-Kb	125	134	10	GPQRFDKAIQ	Consensus (ann/smm)	57.5	39528.32	79	12115.18	36	-	-
H-2-Kb	114	122	9	YYRCVLTSK	Consensus (ann/smm)	57.5	26125.50	43	51773.80	72	-	-
H-2-Kb	36	46	11	DKISCLHHCKY	Consensus (ann/smm)	58.0	24215.69	36	12680.02	80	-	-
H-2-Kb	33	46	14	GNTDKISCLHHCKY	ann	58	25122.82	58	-	-	-	-
H-2-Kb	30	40	11	KYKGNTDKISC	Consensus (ann/smm)	58.5	38188.10	76	8712.04	41	-	-
H-2-Kb	81	91	11	KRELKKVMHEC	Consensus (ann/smm)	58.5	39806.86	82	8224.70	35	-	-
H-2-Kb	82	92	11	RELKKVMHECA	Consensus (ann/smm)	58.5	41011.75	86	7982.15	31	-	-
H-2-Kb	33	42	10	GNTDKISCLH	Consensus (ann/smm)	58.5	34930.80	64	17113.15	53	-	-
H-2-Kb	49	57	9	YGFIDVNYN	Consensus (ann/smm)	58.5	34330.56	65	21237.82	52	-	-
H-2-Kb	75	82	8	VVDKSKKR	Consensus (ann/smm)	58.5	37211.62	58	126397.94	59	-	-
H-2-Kb	12	23	12	VFLIGACQAETP	ann	59	29616.60	59	-	-	-	-
H-2-Kb	50	61	12	GFIDVNYNIAQS	ann	59	29724.13	59	-	-	-	-
H-2-Kb	68	79	12	NVLMDYGVVDKS	ann	59	29804.66	59	-	-	-	-
H-2-Kb	75	85	11	VVDKSKKRELK	Consensus (ann/smm)	59.0	24000.75	35	13095.44	83	-	-
H-2-Kb	88	98	11	MHECAKQVKKE	Consensus (ann/smm)	59.0	44603.38	98	7114.10	20	-	-
H-2-Kb	73	85	13	YGVVDKSKKRELK	ann	59	28182.91	59	-	-	-	-
H-2-Kb	129	141	13	FDKAIQDYDKTIS	ann	59	28375.97	59	-	-	-	-
H-2-Kb	76	85	10	VDKSKKRELK	Consensus (ann/smm)	59.0	33864.97	61	18252.82	57	-	-
H-2-Kb	106	115	10	LNCRTSINYY	Consensus (ann/smm)	59.0	31356.46	54	20908.84	64	-	-
H-2-Kb	121	130	10	SKLIGPQRFD	Consensus (ann/smm)	59.0	35165.92	65	17152.60	53	-	-
H-2-Kb	13	21	9	FLIGACQAE	Consensus (ann/smm)	59.0	32867.55	62	24440.50	56	-	-
H-2-Kb	78	86	9	KSKKRELKK	Consensus (ann/smm)	59.0	33657.13	63	23774.42	55	-	-
H-2-Kb	125	132	8	GPQRFDKA	Consensus (ann/smm)	59.0	39645.69	69	72400.24	49	-	-
H-2-Kb	135	142	8	DYDKTISV	Consensus (ann/smm)	59.0	29385.82	36	542925.20	82	-	-
H-2-Kb	95	105	11	VKKEARKDSHW	Consensus (ann/smm)	59.5	39309.09	80	8592.51	39	-	-
H-2-Kb	71	78	8	MDYGVVDK	Consensus (ann/smm)	59.5	41559.86	78	44641.63	41	-	-
H-2-Kb	26	36	11	KCEEKYKGNTD	Consensus (ann/smm)	60.0	41410.38	88	8056.01	32	-	-
H-2-Kb	18	27	10	CQAETPSQKC	Consensus (ann/smm)	60.0	40678.53	84	12171.10	36	-	-
H-2-Kb	34	47	14	NTDKISCLHHCKYQ	ann	60	25621.63	60	-	-	-	-
H-2-Kb	35	48	14	TDKISCLHHCKYQY	ann	60	25771.20	60	-	-	-	-
H-2-Kb	56	64	9	YNIAQSEIR	Consensus (ann/smm)	60.0	32052.10	59	31053.46	61	-	-
H-2-Kb	97	105	9	KEARKDSHW	Consensus (ann/smm)	60.0	31405.01	57	33505.03	63	-	-
H-2-Kb	118	125	8	VLTSKLIG	Consensus (ann/smm)	60.0	33856.91	47	296988.75	73	-	-
H-2-Kb	131	138	8	KAIQDYDK	Consensus (ann/smm)	60.0	39388.72	68	88052.16	52	-	-
H-2-Kb	100	110	11	RKDSHWLNCRT	Consensus (ann/smm)	60.5	32174.39	56	10792.45	65	-	-
H-2-Kb	125	133	9	GPQRFDKAI	Consensus (ann/smm)	60.5	28245.17	48	53964.73	73	-	-
H-2-Kb	50	57	8	GFIDVNYN	Consensus (ann/smm)	60.5	41145.98	76	56851.25	45	-	-
H-2-Kb	20	30	11	AETPSQKCEEK	Consensus (ann/smm)	61.0	44967.76	98	7415.15	24	-	-
H-2-Kb	74	86	13	GVVDKSKKRELKK	ann	61	28988.25	61	-	-	-	-
H-2-Kb	85	93	9	KKVMHECAK	Consensus (ann/smm)	61.0	29175.78	51	47545.56	71	-	-
H-2-Kb	59	66	8	AQSEIRKF	Consensus (ann/smm)	61.0	31712.31	41	520882.78	81	-	-
H-2-Kb	71	81	11	MDYGVVDKSKK	Consensus (ann/smm)	61.5	44429.49	97	7570.42	26	-	-
H-2-Kb	99	106	8	ARKDSHWL	Consensus (ann/smm)	61.5	38844.44	65	119878.14	58	-	-
H-2-Kb	57	68	12	NIAQSEIRKFSN	ann	62	30563.93	62	-	-	-	-
H-2-Kb	56	65	10	YNIAQSEIRK	Consensus (ann/smm)	62.0	36503.40	69	17919.67	55	-	-
H-2-Kb	108	117	10	CRTSINYYRC	Consensus (ann/smm)	62.0	23683.45	36	36419.17	88	-	-
H-2-Kb	10	23	14	SAVFLIGACQAETP	ann	62	26385.44	62	-	-	-	-
H-2-Kb	40	50	11	CLHHCKYQYYG	Consensus (ann/smm)	62.5	28656.44	46	12391.39	79	-	-
H-2-Kb	7	16	10	ALISAVFLIG	Consensus (ann/smm)	62.5	23633.54	35	38488.41	90	-	-
H-2-Kb	71	79	9	MDYGVVDKS	Consensus (ann/smm)	62.5	37305.16	75	19059.43	50	-	-
H-2-Kb	85	92	8	KKVMHECA	Consensus (ann/smm)	62.5	36206.81	55	248736.78	70	-	-
H-2-Kb	94	101	8	QVKKEARK	Consensus (ann/smm)	62.5	40421	72	93484.58	53	-	-
H-2-Kb	69	80	12	VLMDYGVVDKSK	ann	63	30985.47	63	-	-	-	-
H-2-Kb	56	68	13	YNIAQSEIRKFSN	ann	63	29561.85	63	-	-	-	-
H-2-Kb	98	105	8	EARKDSHW	Consensus (ann/smm)	63.0	38503.42	64	146804.71	62	-	-
H-2-Kb	102	109	8	DSHWLNCR	Consensus (ann/smm)	63.0	39664.56	69	111619.48	57	-	-
H-2-Kb	38	48	11	ISCLHHCKYQY	Consensus (ann/smm)	63.5	20874.34	28	19775.16	99	-	-
H-2-Kb	92	102	11	AKQVKKEARKD	Consensus (ann/smm)	63.5	42436.38	91	8358.34	36	-	-
H-2-Kb	130	140	11	DKAIQDYDKTI	Consensus (ann/smm)	63.5	22546.73	32	16410.43	95	-	-
H-2-Kb	59	68	10	AQSEIRKFSN	Consensus (ann/smm)	63.5	41261.89	86	13499.88	41	-	-
H-2-Kb	96	105	10	KKEARKDSHW	Consensus (ann/smm)	63.5	39569.82	80	15322.51	47	-	-
H-2-Kb	117	126	10	CVLTSKLIGP	Consensus (ann/smm)	63.5	29765.97	49	27690.45	78	-	-
H-2-Kb	100	107	8	RKDSHWLN	Consensus (ann/smm)	63.5	39668.42	69	118505.91	58	-	-
H-2-Kb	121	128	8	SKLIGPQR	Consensus (ann/smm)	63.5	40949.67	74	89689.17	53	-	-
H-2-Kb	77	88	12	DKSKKRELKKVM	ann	64	31159.61	64	-	-	-	-
H-2-Kb	119	130	12	LTSKLIGPQRFD	ann	64	31155.23	64	-	-	-	-
H-2-Kb	93	103	11	KQVKKEARKDS	Consensus (ann/smm)	64.0	38783.96	78	9378.21	50	-	-
H-2-Kb	129	139	11	FDKAIQDYDKT	Consensus (ann/smm)	64.0	39614.38	81	9228.26	47	-	-
H-2-Kb	24	33	10	SQKCEEKYKG	Consensus (ann/smm)	64.0	44371.85	97	10947.88	31	-	-
H-2-Kb	71	80	10	MDYGVVDKSK	Consensus (ann/smm)	64.0	42724.32	92	12143.11	36	-	-
H-2-Kb	127	134	8	QRFDKAIQ	Consensus (ann/smm)	64.0	34918.71	50	393314.54	78	-	-
H-2-Kb	118	127	10	VLTSKLIGPQ	Consensus (ann/smm)	64.5	29462.23	48	29331.21	81	-	-
H-2-Kb	17	24	8	ACQAETPS	Consensus (ann/smm)	64.5	40570.41	73	106841.51	56	-	-
H-2-Kb	100	111	12	RKDSHWLNCRTS	ann	65	31789.61	65	-	-	-	-
H-2-Kb	121	132	12	SKLIGPQRFDKA	ann	65	31831.60	65	-	-	-	-
H-2-Kb	48	58	11	YYGFIDVNYNI	Consensus (ann/smm)	65.0	21700.64	30	23073.85	100	-	-
H-2-Kb	68	78	11	NVLMDYGVVDK	Consensus (ann/smm)	65.5	31520.06	54	12193.26	77	-	-
H-2-Kb	60	67	8	QSEIRKFS	Consensus (ann/smm)	65.5	40008.07	70	138592.59	61	-	-
H-2-Kb	55	67	13	NYNIAQSEIRKFS	ann	66	30356.30	66	-	-	-	-
H-2-Kb	120	132	13	TSKLIGPQRFDKA	ann	66	30266.77	66	-	-	-	-
H-2-Kb	128	135	8	RFDKAIQD	Consensus (ann/smm)	66.0	39663.69	69	158759.60	63	-	-
H-2-Kb	23	31	9	PSQKCEEKY	Consensus (ann/smm)	66.5	39714.37	83	19413.78	50	-	-
H-2-Kb	27	35	9	CEEKYKGNT	Consensus (ann/smm)	66.5	34572.09	66	41030.80	67	-	-
H-2-Kb	134	141	8	QDYDKTIS	Consensus (ann/smm)	66.5	38501.76	64	236450.37	69	-	-
H-2-Kb	99	110	12	ARKDSHWLNCRT	ann	67	32218.64	67	-	-	-	-
H-2-Kb	116	127	12	RCVLTSKLIGPQ	ann	67	32474.12	67	-	-	-	-
H-2-Kb	29	41	13	EKYKGNTDKISCL	ann	67	30969.37	67	-	-	-	-
H-2-Kb	92	101	10	AKQVKKEARK	Consensus (ann/smm)	67.0	39840.48	80	17311.31	54	-	-
H-2-Kb	74	87	14	GVVDKSKKRELKKV	ann	67	28537.01	67	-	-	-	-
H-2-Kb	15	23	9	IGACQAETP	Consensus (ann/smm)	67.0	38903.33	80	22600.08	54	-	-
H-2-Kb	3	10	8	YLGLALIS	Consensus (ann/smm)	67.0	35085.73	51	591207.59	83	-	-
H-2-Kb	80	90	11	KKRELKKVMHE	Consensus (ann/smm)	67.5	39255.96	80	9842.83	55	-	-
H-2-Kb	34	43	10	NTDKISCLHH	Consensus (ann/smm)	67.5	43352.04	94	13531	41	-	-
H-2-Kb	19	27	9	QAETPSQKC	Consensus (ann/smm)	67.5	31943.04	59	61250.55	76	-	-
H-2-Kb	27	34	8	CEEKYKGN	Consensus (ann/smm)	67.5	42976.07	85	74086.66	50	-	-
H-2-Kb	48	55	8	YYGFIDVN	Consensus (ann/smm)	67.5	31976.93	42	1526651.82	93	-	-
H-2-Kb	115	122	8	YRCVLTSK	Consensus (ann/smm)	67.5	40347.16	72	155861.91	63	-	-
H-2-Kb	126	133	8	PQRFDKAI	Consensus (ann/smm)	67.5	36166.09	55	471780.51	80	-	-
H-2-Kb	78	89	12	KSKKRELKKVMH	ann	68	32495.57	68	-	-	-	-
H-2-Kb	68	80	13	NVLMDYGVVDKSK	ann	68	31325.25	68	-	-	-	-
H-2-Kb	26	34	9	KCEEKYKGN	Consensus (ann/smm)	68.0	37062.15	74	32070.82	62	-	-
H-2-Kb	130	139	10	DKAIQDYDKT	Consensus (ann/smm)	68.5	37056.54	71	21593.85	66	-	-
H-2-Kb	133	141	9	IQDYDKTIS	Consensus (ann/smm)	68.5	36418.98	71	39274.44	66	-	-
H-2-Kb	115	126	12	YRCVLTSKLIGP	ann	69	32773.11	69	-	-	-	-
H-2-Kb	97	107	11	KEARKDSHWLN	Consensus (ann/smm)	69.0	37958.23	75	10522.53	63	-	-
H-2-Kb	69	81	13	VLMDYGVVDKSKK	ann	69	31800.27	69	-	-	-	-
H-2-Kb	105	114	10	WLNCRTSINY	Consensus (ann/smm)	69.0	28514.16	46	41718.63	92	-	-
H-2-Kb	12	25	14	VFLIGACQAETPSQ	ann	69	28918.06	69	-	-	-	-
H-2-Kb	72	85	14	DYGVVDKSKKRELK	ann	69	28985.42	69	-	-	-	-
H-2-Kb	128	141	14	RFDKAIQDYDKTIS	ann	69	28876.80	69	-	-	-	-
H-2-Kb	74	82	9	GVVDKSKKR	Consensus (ann/smm)	69.0	35502.35	68	45615.24	70	-	-
H-2-Kb	81	88	8	KRELKKVM	Consensus (ann/smm)	69.0	34759.64	50	939160.89	88	-	-
H-2-Kb	123	130	8	LIGPQRFD	Consensus (ann/smm)	69.0	42165.43	81	113433.15	57	-	-
H-2-Kb	31	41	11	YKGNTDKISCL	Consensus (ann/smm)	69.5	30070.92	50	14425.14	89	-	-
H-2-Kb	79	89	11	SKKRELKKVMH	Consensus (ann/smm)	69.5	40407	84	9865.52	55	-	-
H-2-Kb	19	28	10	QAETPSQKCE	Consensus (ann/smm)	69.5	42291.98	90	15751.79	49	-	-
H-2-Kb	74	83	10	GVVDKSKKRE	Consensus (ann/smm)	69.5	39132.57	78	19784.72	61	-	-
H-2-Kb	105	113	9	WLNCRTSIN	Consensus (ann/smm)	69.5	36050.45	70	45093.09	69	-	-
H-2-Kb	40	47	8	CLHHCKYQ	Consensus (ann/smm)	69.5	37881.10	61	406200.08	78	-	-
H-2-Kb	70	77	8	LMDYGVVD	Consensus (ann/smm)	69.5	35148.03	51	905190.53	88	-	-
H-2-Kb	13	23	11	FLIGACQAETP	Consensus (ann/smm)	70.0	40202.05	83	10025.82	57	-	-
H-2-Kb	90	100	11	ECAKQVKKEAR	Consensus (ann/smm)	70.0	44081.38	96	8935.52	44	-	-
H-2-Kb	76	88	13	VDKSKKRELKKVM	ann	70	31875.03	70	-	-	-	-
H-2-Kb	99	111	13	ARKDSHWLNCRTS	ann	70	31840.21	70	-	-	-	-
H-2-Kb	116	125	10	RCVLTSKLIG	Consensus (ann/smm)	70.0	31143.44	53	35672.21	87	-	-
H-2-Kb	128	137	10	RFDKAIQDYD	Consensus (ann/smm)	70.0	43314.50	94	15008.25	46	-	-
H-2-Kb	73	86	14	YGVVDKSKKRELKK	ann	70	29770.18	70	-	-	-	-
H-2-Kb	120	128	9	TSKLIGPQR	Consensus (ann/smm)	70.0	35495.80	68	51299.13	72	-	-
H-2-Kb	93	100	8	KQVKKEAR	Consensus (ann/smm)	70.0	37357.26	59	505521.93	81	-	-
H-2-Kb	22	32	11	TPSQKCEEKYK	Consensus (ann/smm)	70.5	44746.46	98	8894.47	43	-	-
H-2-Kb	91	101	11	CAKQVKKEARK	Consensus (ann/smm)	70.5	39704.07	81	10306.71	60	-	-
H-2-Kb	119	129	11	LTSKLIGPQRF	Consensus (ann/smm)	70.5	26784.96	41	20470.10	100	-	-
H-2-Kb	27	37	11	CEEKYKGNTDK	Consensus (ann/smm)	71.0	44462.20	97	9018.20	45	-	-
H-2-Kb	28	38	11	EEKYKGNTDKI	Consensus (ann/smm)	71.0	38947.14	79	10546.78	63	-	-
H-2-Kb	107	117	11	NCRTSINYYRC	Consensus (ann/smm)	71.0	30656	51	14966.49	91	-	-
H-2-Kb	78	90	13	KSKKRELKKVMHE	ann	71	32228.76	71	-	-	-	-
H-2-Kb	115	127	13	YRCVLTSKLIGPQ	ann	71	32351.04	71	-	-	-	-
H-2-Kb	119	131	13	LTSKLIGPQRFDK	ann	71	32497.67	71	-	-	-	-
H-2-Kb	127	139	13	QRFDKAIQDYDKT	ann	71	32252.13	71	-	-	-	-
H-2-Kb	94	103	10	QVKKEARKDS	Consensus (ann/smm)	71.0	43840.23	95	15217.03	47	-	-
H-2-Kb	16	25	10	GACQAETPSQ	Consensus (ann/smm)	71.5	43386.75	94	15715.57	49	-	-
H-2-Kb	23	32	10	PSQKCEEKYK	Consensus (ann/smm)	71.5	45133.02	98	14498.73	45	-	-
H-2-Kb	68	77	10	NVLMDYGVVD	Consensus (ann/smm)	71.5	27869.66	45	58523.46	98	-	-
H-2-Kb	36	44	9	DKISCLHHC	Consensus (ann/smm)	71.5	34808.18	67	59307.55	76	-	-
H-2-Kb	31	38	8	YKGNTDKI	Consensus (ann/smm)	71.5	36743.93	57	795682.85	86	-	-
H-2-Kb	76	87	12	VDKSKKRELKKV	ann	72	33919.24	72	-	-	-	-
H-2-Kb	95	106	12	VKKEARKDSHWL	ann	72	33826.88	72	-	-	-	-
H-2-Kb	117	128	12	CVLTSKLIGPQR	ann	72	33916.66	72	-	-	-	-
H-2-Kb	30	42	13	KYKGNTDKISCLH	ann	72	32597.33	72	-	-	-	-
H-2-Kb	35	44	10	TDKISCLHHC	Consensus (ann/smm)	72.5	36429.23	69	26444.17	76	-	-
H-2-Kb	31	42	12	YKGNTDKISCLH	ann	73	34348.76	73	-	-	-	-
H-2-Kb	32	43	12	KGNTDKISCLHH	ann	73	34180.82	73	-	-	-	-
H-2-Kb	97	108	12	KEARKDSHWLNC	ann	73	34360.29	73	-	-	-	-
H-2-Kb	120	131	12	TSKLIGPQRFDK	ann	73	34062.67	73	-	-	-	-
H-2-Kb	98	110	13	EARKDSHWLNCRT	ann	73	32985.85	73	-	-	-	-
H-2-Kb	119	132	14	LTSKLIGPQRFDKA	ann	73	30785.97	73	-	-	-	-
H-2-Kb	77	84	8	DKSKKREL	Consensus (ann/smm)	73.5	38627.75	64	606373.20	83	-	-
H-2-Kb	77	86	10	DKSKKRELKK	Consensus (ann/smm)	74.0	42145.82	90	18677.98	58	-	-
H-2-Kb	78	85	8	KSKKRELK	Consensus (ann/smm)	74.0	40637.63	73	326392.37	75	-	-
H-2-Kb	25	34	10	QKCEEKYKGN	Consensus (ann/smm)	74.5	42673.49	91	18635.03	58	-	-
H-2-Kb	107	115	9	NCRTSINYY	Consensus (ann/smm)	74.5	39786.20	83	38735.57	66	-	-
H-2-Kb	53	60	8	DVNYNIAQ	Consensus (ann/smm)	74.5	38738.27	65	643783.73	84	-	-
H-2-Kb	105	115	11	WLNCRTSINYY	Consensus (ann/smm)	75.0	34601.29	63	13871.39	87	-	-
H-2-Kb	32	44	13	KGNTDKISCLHHC	ann	75	33707.42	75	-	-	-	-
H-2-Kb	69	82	14	VLMDYGVVDKSKKR	ann	75	31191.66	75	-	-	-	-
H-2-Kb	55	62	8	NYNIAQSE	Consensus (ann/smm)	75.0	40505.94	73	368756.77	77	-	-
H-2-Kb	15	25	11	IGACQAETPSQ	Consensus (ann/smm)	75.5	40076.53	83	11069.30	68	-	-
H-2-Kb	70	78	9	LMDYGVVDK	Consensus (ann/smm)	75.5	34708.52	67	95964.37	84	-	-
H-2-Kb	76	83	8	VDKSKKRE	Consensus (ann/smm)	75.5	42631.05	83	216142.42	68	-	-
H-2-Kb	91	98	8	CAKQVKKE	Consensus (ann/smm)	75.5	43403.17	87	172878.11	64	-	-
H-2-Kb	99	109	11	ARKDSHWLNCR	Consensus (ann/smm)	76.0	39226.69	79	11590.98	73	-	-
H-2-Kb	100	109	10	RKDSHWLNCR	Consensus (ann/smm)	76.0	36468.67	69	30926.44	83	-	-
H-2-Kb	126	135	10	PQRFDKAIQD	Consensus (ann/smm)	76.0	36554.78	69	31284.56	83	-	-
H-2-Kb	55	68	14	NYNIAQSEIRKFSN	ann	76	31480.53	76	-	-	-	-
H-2-Kb	95	108	14	VKKEARKDSHWLNC	ann	76	31678.71	76	-	-	-	-
H-2-Kb	97	110	14	KEARKDSHWLNCRT	ann	76	31525.87	76	-	-	-	-
H-2-Kb	107	114	8	NCRTSINY	Consensus (ann/smm)	76.0	39957.89	70	558135.95	82	-	-
H-2-Kb	84	93	10	LKKVMHECAK	Consensus (ann/smm)	76.5	37849.16	73	29129.30	80	-	-
H-2-Kb	21	29	9	ETPSQKCEE	Consensus (ann/smm)	76.5	40108.64	84	44989.38	69	-	-
H-2-Kb	105	116	12	WLNCRTSINYYR	ann	77	35645.92	77	-	-	-	-
H-2-Kb	116	128	13	RCVLTSKLIGPQR	ann	77	34517.15	77	-	-	-	-
H-2-Kb	28	41	14	EEKYKGNTDKISCL	ann	77	31920.93	77	-	-	-	-
H-2-Kb	68	81	14	NVLMDYGVVDKSKK	ann	77	31840.90	77	-	-	-	-
H-2-Kb	98	111	14	EARKDSHWLNCRTS	ann	77	32101.03	77	-	-	-	-
H-2-Kb	81	89	9	KRELKKVMH	Consensus (ann/smm)	77.0	35337.18	68	108670.08	86	-	-
H-2-Kb	19	26	8	QAETPSQK	Consensus (ann/smm)	77.0	42979.79	85	228949.66	69	-	-
H-2-Kb	43	50	8	HCKYQYYG	Consensus (ann/smm)	77.0	40203.79	71	607771.04	83	-	-
H-2-Kb	115	125	11	YRCVLTSKLIG	Consensus (ann/smm)	77.5	32873.95	58	17828.71	97	-	-
H-2-Kb	106	116	11	LNCRTSINYYR	Consensus (ann/smm)	78.0	37015.26	71	13431.36	85	-	-
H-2-Kb	31	40	10	YKGNTDKISC	Consensus (ann/smm)	78.0	40418.37	83	24622.38	73	-	-
H-2-Kb	37	45	9	KISCLHHCK	Consensus (ann/smm)	78.0	35333.73	68	118880.33	88	-	-
H-2-Kb	95	102	8	VKKEARKD	Consensus (ann/smm)	78.0	43773.39	89	198948.19	67	-	-
H-2-Kb	88	97	10	MHECAKQVKK	Consensus (ann/smm)	78.5	42720.63	92	21199.71	65	-	-
H-2-Kb	33	40	8	GNTDKISC	Consensus (ann/smm)	78.5	40013.72	70	842830.03	87	-	-
H-2-Kb	77	89	13	DKSKKRELKKVMH	ann	79	35070.91	79	-	-	-	-
H-2-Kb	96	108	13	KKEARKDSHWLNC	ann	79	35225.71	79	-	-	-	-
H-2-Kb	91	100	10	CAKQVKKEAR	Consensus (ann/smm)	79.0	40946.13	85	24793.05	73	-	-
H-2-Kb	128	136	9	RFDKAIQDY	Consensus (ann/smm)	79.0	39159.68	81	62245.79	77	-	-
H-2-Kb	73	80	8	YGVVDKSK	Consensus (ann/smm)	79.0	43407.88	88	245889.51	70	-	-
H-2-Kb	25	35	11	QKCEEKYKGNT	Consensus (ann/smm)	79.5	39999.87	82	12109.33	77	-	-
H-2-Kb	76	86	11	VDKSKKRELKK	Consensus (ann/smm)	79.5	38221.16	76	13125.63	83	-	-
H-2-Kb	84	92	9	LKKVMHECA	Consensus (ann/smm)	79.5	38593.91	79	75528.35	80	-	-
H-2-Kb	122	130	9	KLIGPQRFD	Consensus (ann/smm)	79.5	37845.86	76	87118.42	83	-	-
H-2-Kb	33	43	11	GNTDKISCLHH	Consensus (ann/smm)	80.0	39232.20	79	12856.42	81	-	-
H-2-Kb	26	38	13	KCEEKYKGNTDKI	ann	80	35616.62	80	-	-	-	-
H-2-Kb	31	43	13	YKGNTDKISCLHH	ann	80	35684.12	80	-	-	-	-
H-2-Kb	115	128	14	YRCVLTSKLIGPQR	ann	80	33563.66	80	-	-	-	-
H-2-Kb	55	64	10	NYNIAQSEIR	Consensus (ann/smm)	80.5	37931.55	73	36251.84	88	-	-
H-2-Kb	95	103	9	VKKEARKDS	Consensus (ann/smm)	80.5	40473.09	86	58899.28	75	-	-
H-2-Kb	84	91	8	LKKVMHEC	Consensus (ann/smm)	80.5	42456.57	82	454715.75	79	-	-
H-2-Kb	13	24	12	FLIGACQAETPS	ann	81	37250.71	81	-	-	-	-
H-2-Kb	83	94	12	ELKKVMHECAKQ	ann	81	37027.68	81	-	-	-	-
H-2-Kb	98	109	12	EARKDSHWLNCR	ann	81	37027.29	81	-	-	-	-
H-2-Kb	94	106	13	QVKKEARKDSHWL	ann	81	35911.48	81	-	-	-	-
H-2-Kb	32	39	8	KGNTDKIS	Consensus (ann/smm)	81.0	42866.93	84	407136.46	78	-	-
H-2-Kb	70	80	11	LMDYGVVDKSK	Consensus (ann/smm)	81.5	36915.68	71	15315.11	92	-	-
H-2-Kb	125	135	11	GPQRFDKAIQD	Consensus (ann/smm)	81.5	38998.59	79	13247.08	84	-	-
H-2-Kb	36	45	10	DKISCLHHCK	Consensus (ann/smm)	81.5	40634.56	84	28597.63	79	-	-
H-2-Kb	89	98	10	HECAKQVKKE	Consensus (ann/smm)	81.5	45545.55	99	20717.15	64	-	-
H-2-Kb	32	40	9	KGNTDKISC	Consensus (ann/smm)	81.5	35600.04	68	227567.38	95	-	-
H-2-Kb	18	25	8	CQAETPSQ	Consensus (ann/smm)	81.5	42115.72	80	611983.90	83	-	-
H-2-Kb	27	38	12	CEEKYKGNTDKI	ann	82	37303.55	82	-	-	-	-
H-2-Kb	84	94	11	LKKVMHECAKQ	Consensus (ann/smm)	82.0	36362.29	69	16600.46	95	-	-
H-2-Kb	93	105	13	KQVKKEARKDSHW	ann	82	36534.63	82	-	-	-	-
H-2-Kb	97	109	13	KEARKDSHWLNCR	ann	82	36428.83	82	-	-	-	-
H-2-Kb	30	43	14	KYKGNTDKISCLHH	ann	82	34003.39	82	-	-	-	-
H-2-Kb	78	91	14	KSKKRELKKVMHEC	ann	82	34089.22	82	-	-	-	-
H-2-Kb	126	139	14	PQRFDKAIQDYDKT	ann	82	34373.67	82	-	-	-	-
H-2-Kb	123	131	9	LIGPQRFDK	Consensus (ann/smm)	82.0	38344.61	78	106196.45	86	-	-
H-2-Kb	126	134	9	PQRFDKAIQ	Consensus (ann/smm)	82.0	40983.38	87	62677.26	77	-	-
H-2-Kb	17	27	11	ACQAETPSQKC	Consensus (ann/smm)	82.5	43367.97	94	11405.65	71	-	-
H-2-Kb	35	45	11	TDKISCLHHCK	Consensus (ann/smm)	82.5	40556.80	84	12826.85	81	-	-
H-2-Kb	122	131	10	KLIGPQRFDK	Consensus (ann/smm)	82.5	41261.02	86	28466.23	79	-	-
H-2-Kb	17	25	9	ACQAETPSQ	Consensus (ann/smm)	82.5	40347.58	85	73469.99	80	-	-
H-2-Kb	33	44	12	GNTDKISCLHHC	ann	83	37572.52	83	-	-	-	-
H-2-Kb	70	81	12	LMDYGVVDKSKK	ann	83	37746.09	83	-	-	-	-
H-2-Kb	121	131	11	SKLIGPQRFDK	Consensus (ann/smm)	83.0	39224.13	79	13903.37	87	-	-
H-2-Kb	126	136	11	PQRFDKAIQDY	Consensus (ann/smm)	83.0	37849.96	74	15104.97	92	-	-
H-2-Kb	13	22	10	FLIGACQAET	Consensus (ann/smm)	83.0	35813.69	66	74873.82	100	-	-
H-2-Kb	17	26	10	ACQAETPSQK	Consensus (ann/smm)	83.0	44860.36	98	22507.64	68	-	-
H-2-Kb	22	31	10	TPSQKCEEKY	Consensus (ann/smm)	83.0	41482.12	87	28400.76	79	-	-
H-2-Kb	29	42	14	EKYKGNTDKISCLH	ann	83	34732.95	83	-	-	-	-
H-2-Kb	57	65	9	NIAQSEIRK	Consensus (ann/smm)	83.0	39403.20	82	90387.84	84	-	-
H-2-Kb	94	102	9	QVKKEARKD	Consensus (ann/smm)	83.0	40819.18	87	69041.47	79	-	-
H-2-Kb	92	100	9	AKQVKKEAR	Consensus (ann/smm)	83.5	38132.36	78	130349.69	89	-	-
H-2-Kb	29	36	8	EKYKGNTD	Consensus (ann/smm)	83.5	44309.96	92	342562.64	75	-	-
H-2-Kb	70	82	13	LMDYGVVDKSKKR	ann	84	36998.05	84	-	-	-	-
H-2-Kb	82	94	13	RELKKVMHECAKQ	ann	84	37164.95	84	-	-	-	-
H-2-Kb	32	45	14	KGNTDKISCLHHCK	ann	84	34815.34	84	-	-	-	-
H-2-Kb	77	90	14	DKSKKRELKKVMHE	ann	84	34866.23	84	-	-	-	-
H-2-Kb	14	23	10	LIGACQAETP	Consensus (ann/smm)	84.5	39058.54	78	40862.98	91	-	-
H-2-Kb	28	37	10	EEKYKGNTDK	Consensus (ann/smm)	84.5	46205.21	100	23031.91	69	-	-
H-2-Kb	31	39	9	YKGNTDKIS	Consensus (ann/smm)	84.5	39892.23	84	101183.57	85	-	-
H-2-Kb	101	109	9	KDSHWLNCR	Consensus (ann/smm)	84.5	39737.58	83	103302.30	86	-	-
H-2-Kb	24	35	12	SQKCEEKYKGNT	ann	85	38357.05	85	-	-	-	-
H-2-Kb	125	136	12	GPQRFDKAIQDY	ann	85	38494.26	85	-	-	-	-
H-2-Kb	73	83	11	YGVVDKSKKRE	Consensus (ann/smm)	85.0	41567.04	88	12945.53	82	-	-
H-2-Kb	95	107	13	VKKEARKDSHWLN	ann	85	37526.19	85	-	-	-	-
H-2-Kb	27	36	10	CEEKYKGNTD	Consensus (ann/smm)	85.0	42251.75	90	29263.75	80	-	-
H-2-Kb	31	44	14	YKGNTDKISCLHHC	ann	85	35306.61	85	-	-	-	-
H-2-Kb	76	89	14	VDKSKKRELKKVMH	ann	85	35261.16	85	-	-	-	-
H-2-Kb	34	42	9	NTDKISCLH	Consensus (ann/smm)	85.0	38205.05	78	158164.86	92	-	-
H-2-Kb	98	107	10	EARKDSHWLN	Consensus (ann/smm)	85.5	41927.51	89	30855.32	82	-	-
H-2-Kb	129	138	10	FDKAIQDYDK	Consensus (ann/smm)	85.5	46082.40	100	23896.26	71	-	-
H-2-Kb	91	99	9	CAKQVKKEA	Consensus (ann/smm)	85.5	39919	84	114316.78	87	-	-
H-2-Kb	16	23	8	GACQAETP	Consensus (ann/smm)	85.5	44255.82	92	428292.04	79	-	-
H-2-Kb	82	89	8	RELKKVMH	Consensus (ann/smm)	85.5	41162.46	76	2088045.70	95	-	-
H-2-Kb	83	90	8	ELKKVMHE	Consensus (ann/smm)	85.5	43882.94	90	519684.78	81	-	-
H-2-Kb	94	105	12	QVKKEARKDSHW	ann	86	38762.59	86	-	-	-	-
H-2-Kb	126	137	12	PQRFDKAIQDYD	ann	86	38549.26	86	-	-	-	-
H-2-Kb	128	139	12	RFDKAIQDYDKT	ann	86	38763.84	86	-	-	-	-
H-2-Kb	82	91	10	RELKKVMHEC	Consensus (ann/smm)	86.0	39197.83	78	44702.31	94	-	-
H-2-Kb	21	28	8	ETPSQKCE	Consensus (ann/smm)	86.0	44861.34	95	381715.68	77	-	-
H-2-Kb	18	26	9	CQAETPSQK	Consensus (ann/smm)	86.5	41077.93	88	101650.61	85	-	-
H-2-Kb	74	81	8	GVVDKSKK	Consensus (ann/smm)	86.5	42344.19	82	1179614.22	91	-	-
H-2-Kb	96	107	12	KKEARKDSHWLN	ann	87	39079.25	87	-	-	-	-
H-2-Kb	127	138	12	QRFDKAIQDYDK	ann	87	38919.34	87	-	-	-	-
H-2-Kb	20	29	10	AETPSQKCEE	Consensus (ann/smm)	87.0	41970.18	89	33214.67	85	-	-
H-2-Kb	22	29	8	TPSQKCEE	Consensus (ann/smm)	87.0	44111.44	91	611983.90	83	-	-
H-2-Kb	57	64	8	NIAQSEIR	Consensus (ann/smm)	87.0	43254.57	87	799355.56	87	-	-
H-2-Kb	79	86	8	SKKRELKK	Consensus (ann/smm)	87.0	44242.41	92	550478.04	82	-	-
H-2-Kb	92	99	8	AKQVKKEA	Consensus (ann/smm)	87.0	42073.83	80	1620839.46	94	-	-
H-2-Kb	24	34	11	SQKCEEKYKGN	Consensus (ann/smm)	87.5	43646.65	95	12621.76	80	-	-
H-2-Kb	119	128	10	LTSKLIGPQR	Consensus (ann/smm)	87.5	38885.65	77	57059.77	98	-	-
H-2-Kb	29	40	12	EKYKGNTDKISC	ann	88	39278.91	88	-	-	-	-
H-2-Kb	79	90	12	SKKRELKKVMHE	ann	88	39384.89	88	-	-	-	-
H-2-Kb	70	83	14	LMDYGVVDKSKKRE	ann	88	36613.77	88	-	-	-	-
H-2-Kb	24	31	8	SQKCEEKY	Consensus (ann/smm)	88.0	42133.05	80	2425157.79	96	-	-
H-2-Kb	26	33	8	KCEEKYKG	Consensus (ann/smm)	88.0	42547.63	83	1447904.77	93	-	-
H-2-Kb	90	99	10	ECAKQVKKEA	Consensus (ann/smm)	88.5	45288.57	99	27882.39	78	-	-
H-2-Kb	14	25	12	LIGACQAETPSQ	ann	89	39629.81	89	-	-	-	-
H-2-Kb	80	91	12	KKRELKKVMHEC	ann	89	39490.29	89	-	-	-	-
H-2-Kb	81	92	12	KRELKKVMHECA	ann	89	40001.16	89	-	-	-	-
H-2-Kb	82	93	12	RELKKVMHECAK	ann	89	40167.69	89	-	-	-	-
H-2-Kb	13	25	13	FLIGACQAETPSQ	ann	89	38903.76	89	-	-	-	-
H-2-Kb	81	94	14	KRELKKVMHECAKQ	ann	89	36878.16	89	-	-	-	-
H-2-Kb	18	28	11	CQAETPSQKCE	Consensus (ann/smm)	89.5	44309.96	97	12915.76	82	-	-
H-2-Kb	35	43	9	TDKISCLHH	Consensus (ann/smm)	89.5	42200.57	92	111972.15	87	-	-
H-2-Kb	20	27	8	AETPSQKC	Consensus (ann/smm)	89.5	43879.63	90	967698.35	89	-	-
H-2-Kb	23	35	13	PSQKCEEKYKGNT	ann	90	39304.86	90	-	-	-	-
H-2-Kb	33	45	13	GNTDKISCLHHCK	ann	90	39108.88	90	-	-	-	-
H-2-Kb	125	137	13	GPQRFDKAIQDYD	ann	90	39138.50	90	-	-	-	-
H-2-Kb	73	82	10	YGVVDKSKKR	Consensus (ann/smm)	90.0	40012.41	81	62277.33	99	-	-
H-2-Kb	107	116	10	NCRTSINYYR	Consensus (ann/smm)	90.0	44150.12	96	32087.07	84	-	-
H-2-Kb	25	38	14	QKCEEKYKGNTDKI	ann	90	37251.91	90	-	-	-	-
H-2-Kb	96	109	14	KKEARKDSHWLNCR	ann	90	37269.65	90	-	-	-	-
H-2-Kb	59	67	9	AQSEIRKFS	Consensus (ann/smm)	90.0	42396.46	92	123058.04	88	-	-
H-2-Kb	108	116	9	CRTSINYYR	Consensus (ann/smm)	90.0	40789.60	87	184548.28	93	-	-
H-2-Kb	83	93	11	ELKKVMHECAK	Consensus (ann/smm)	90.5	40249.06	83	18540.44	98	-	-
H-2-Kb	108	115	8	CRTSINYY	Consensus (ann/smm)	90.5	42967.23	85	2268506.35	96	-	-
H-2-Kb	92	103	12	AKQVKKEARKDS	ann	91	40848.33	91	-	-	-	-
H-2-Kb	81	93	13	KRELKKVMHECAK	ann	91	39598.95	91	-	-	-	-
H-2-Kb	126	138	13	PQRFDKAIQDYDK	ann	91	39804.70	91	-	-	-	-
H-2-Kb	99	107	9	ARKDSHWLN	Consensus (ann/smm)	91.0	42640.73	93	131859.07	89	-	-
H-2-Kb	36	43	8	DKISCLHH	Consensus (ann/smm)	91.0	43672.16	89	1474823.33	93	-	-
H-2-Kb	25	33	9	QKCEEKYKG	Consensus (ann/smm)	91.5	41544.55	89	208022.35	94	-	-
H-2-Kb	73	81	9	YGVVDKSKK	Consensus (ann/smm)	91.5	41883.05	91	167922.93	92	-	-
H-2-Kb	25	32	8	QKCEEKYK	Consensus (ann/smm)	91.5	45128.12	96	806751.91	87	-	-
H-2-Kb	15	26	12	IGACQAETPSQK	ann	92	41064.60	92	-	-	-	-
H-2-Kb	28	39	12	EEKYKGNTDKIS	ann	92	41089.05	92	-	-	-	-
H-2-Kb	34	45	12	NTDKISCLHHCK	ann	92	40951.89	92	-	-	-	-
H-2-Kb	15	27	13	IGACQAETPSQKC	ann	92	39960.93	92	-	-	-	-
H-2-Kb	27	39	13	CEEKYKGNTDKIS	ann	92	39926.36	92	-	-	-	-
H-2-Kb	28	40	13	EEKYKGNTDKISC	ann	92	40029.31	92	-	-	-	-
H-2-Kb	79	91	13	SKKRELKKVMHEC	ann	92	40137.73	92	-	-	-	-
H-2-Kb	80	92	13	KKRELKKVMHECA	ann	92	39869.80	92	-	-	-	-
H-2-Kb	23	30	8	PSQKCEEK	Consensus (ann/smm)	92.0	45302.30	97	848672.25	87	-	-
H-2-Kb	72	81	10	DYGVVDKSKK	Consensus (ann/smm)	92.5	45184.80	98	35590.16	87	-	-
H-2-Kb	24	32	9	SQKCEEKYK	Consensus (ann/smm)	92.5	43228.36	95	143255.07	90	-	-
H-2-Kb	90	101	12	ECAKQVKKEARK	ann	93	41370.53	93	-	-	-	-
H-2-Kb	94	104	11	QVKKEARKDSH	Consensus (ann/smm)	93.0	45188.70	99	13999.74	87	-	-
H-2-Kb	14	26	13	LIGACQAETPSQK	ann	93	40517.77	93	-	-	-	-
H-2-Kb	24	36	13	SQKCEEKYKGNTD	ann	93	40356.32	93	-	-	-	-
H-2-Kb	26	39	14	KCEEKYKGNTDKIS	ann	93	38748.31	93	-	-	-	-
H-2-Kb	27	40	14	CEEKYKGNTDKISC	ann	93	39025.58	93	-	-	-	-
H-2-Kb	92	105	14	AKQVKKEARKDSHW	ann	93	38765.51	93	-	-	-	-
H-2-Kb	94	107	14	QVKKEARKDSHWLN	ann	93	38849.07	93	-	-	-	-
H-2-Kb	83	92	10	ELKKVMHECA	Consensus (ann/smm)	93.5	43650.90	95	41241.08	92	-	-
H-2-Kb	30	37	8	KYKGNTDK	Consensus (ann/smm)	93.5	43769.12	89	3897086.09	98	-	-
H-2-Kb	35	42	8	TDKISCLH	Consensus (ann/smm)	93.5	43713.78	89	3167670.50	98	-	-
H-2-Kb	25	36	12	QKCEEKYKGNTD	ann	94	41673.33	94	-	-	-	-
H-2-Kb	91	102	12	CAKQVKKEARKD	ann	94	41638.16	94	-	-	-	-
H-2-Kb	93	104	12	KQVKKEARKDSH	ann	94	41548.62	94	-	-	-	-
H-2-Kb	91	103	13	CAKQVKKEARKDS	ann	94	40939.05	94	-	-	-	-
H-2-Kb	21	30	10	ETPSQKCEEK	Consensus (ann/smm)	94.0	45373.41	99	37699.01	89	-	-
H-2-Kb	14	27	14	LIGACQAETPSQKC	ann	94	39518.92	94	-	-	-	-
H-2-Kb	80	93	14	KKRELKKVMHECAK	ann	94	39245.36	94	-	-	-	-
H-2-Kb	16	26	11	GACQAETPSQK	Consensus (ann/smm)	94.5	45209.75	99	14727.19	90	-	-
H-2-Kb	23	33	11	PSQKCEEKYKG	Consensus (ann/smm)	94.5	45406.31	99	14659.53	90	-	-
H-2-Kb	26	37	12	KCEEKYKGNTDK	ann	95	42293.81	95	-	-	-	-
H-2-Kb	71	82	12	MDYGVVDKSKKR	ann	95	41984.25	95	-	-	-	-
H-2-Kb	72	83	12	DYGVVDKSKKRE	ann	95	41984.71	95	-	-	-	-
H-2-Kb	72	82	11	DYGVVDKSKKR	Consensus (ann/smm)	95.0	43351.09	94	16715.52	96	-	-
H-2-Kb	71	83	13	MDYGVVDKSKKRE	ann	95	41132.19	95	-	-	-	-
H-2-Kb	13	26	14	FLIGACQAETPSQK	ann	95	39744.04	95	-	-	-	-
H-2-Kb	22	35	14	TPSQKCEEKYKGNT	ann	95	40051.83	95	-	-	-	-
H-2-Kb	125	138	14	GPQRFDKAIQDYDK	ann	95	40083.48	95	-	-	-	-
H-2-Kb	96	104	9	KKEARKDSH	Consensus (ann/smm)	95.0	42864.61	94	275492.64	96	-	-
H-2-Kb	72	79	8	DYGVVDKS	Consensus (ann/smm)	95.0	44362.72	93	2677564.86	97	-	-
H-2-Kb	97	104	8	KEARKDSH	Consensus (ann/smm)	95.0	43840.71	90	8565249.14	100	-	-
H-2-Kb	28	35	8	EEKYKGNT	Consensus (ann/smm)	95.5	44048.02	91	6378814.90	100	-	-
H-2-Kb	89	101	13	HECAKQVKKEARK	ann	96	41847.74	96	-	-	-	-
H-2-Kb	79	92	14	SKKRELKKVMHECA	ann	96	40440.24	96	-	-	-	-
H-2-Kb	20	28	9	AETPSQKCE	Consensus (ann/smm)	96.0	44571.06	99	189718.64	93	-	-
H-2-Kb	28	36	9	EEKYKGNTD	Consensus (ann/smm)	96.0	44947.35	99	183700.36	93	-	-
H-2-Kb	83	91	9	ELKKVMHEC	Consensus (ann/smm)	96.0	42412.98	92	873192.51	100	-	-
H-2-Kb	96	103	8	KKEARKDS	Consensus (ann/smm)	96.0	45184.80	96	2305366.62	96	-	-
H-2-Kb	89	97	9	HECAKQVKK	Consensus (ann/smm)	96.5	43231.65	95	350033.81	98	-	-
H-2-Kb	25	37	13	QKCEEKYKGNTDK	ann	97	42486.93	97	-	-	-	-
H-2-Kb	90	102	13	ECAKQVKKEARKD	ann	97	42405.16	97	-	-	-	-
H-2-Kb	15	28	14	IGACQAETPSQKCE	ann	97	41248.06	97	-	-	-	-
H-2-Kb	23	36	14	PSQKCEEKYKGNTD	ann	97	41068.15	97	-	-	-	-
H-2-Kb	24	37	14	SQKCEEKYKGNTDK	ann	97	41205.23	97	-	-	-	-
H-2-Kb	90	103	14	ECAKQVKKEARKDS	ann	97	41435.49	97	-	-	-	-
H-2-Kb	29	37	9	EKYKGNTDK	Consensus (ann/smm)	97.0	43943.75	97	314854.57	97	-	-
H-2-Kb	129	137	9	FDKAIQDYD	Consensus (ann/smm)	97.0	45315.04	99	239392.20	95	-	-
H-2-Kb	130	137	8	DKAIQDYD	Consensus (ann/smm)	97.0	46570.60	100	1793659.49	94	-	-
H-2-Kb	21	31	11	ETPSQKCEEKY	Consensus (ann/smm)	97.5	44232.36	97	18076.74	98	-	-
H-2-Kb	72	80	9	DYGVVDKSK	Consensus (ann/smm)	97.5	43312.18	95	491032.23	100	-	-
H-2-Kb	90	98	9	ECAKQVKKE	Consensus (ann/smm)	97.5	44544.05	99	269842.28	96	-	-
H-2-Kb	16	27	12	GACQAETPSQKC	ann	98	43261.12	98	-	-	-	-
H-2-Kb	18	29	12	CQAETPSQKCEE	ann	98	43253.18	98	-	-	-	-
H-2-Kb	17	29	13	ACQAETPSQKCEE	ann	98	43547.59	98	-	-	-	-
H-2-Kb	19	31	13	QAETPSQKCEEKY	ann	98	43560.80	98	-	-	-	-
H-2-Kb	92	104	13	AKQVKKEARKDSH	ann	98	42960.72	98	-	-	-	-
H-2-Kb	88	101	14	MHECAKQVKKEARK	ann	98	41792.07	98	-	-	-	-
H-2-Kb	91	104	14	CAKQVKKEARKDSH	ann	98	42537.97	98	-	-	-	-
H-2-Kb	88	96	9	MHECAKQVK	Consensus (ann/smm)	98.0	44234.76	98	339711.31	98	-	-
H-2-Kb	128	138	11	RFDKAIQDYDK	Consensus (ann/smm)	98.5	44740.62	98	19684.30	99	-	-
H-2-Kb	22	30	9	TPSQKCEEK	Consensus (ann/smm)	98.5	44447.77	98	451970.41	99	-	-
H-2-Kb	89	96	8	HECAKQVK	Consensus (ann/smm)	98.5	45833.76	99	3636972.36	98	-	-
H-2-Kb	90	97	8	ECAKQVKK	Consensus (ann/smm)	98.5	45830.80	99	3587071.22	98	-	-
H-2-Kb	17	28	12	ACQAETPSQKCE	ann	99	44632.32	99	-	-	-	-
H-2-Kb	19	30	12	QAETPSQKCEEK	ann	99	44069.92	99	-	-	-	-
H-2-Kb	20	31	12	AETPSQKCEEKY	ann	99	43904.31	99	-	-	-	-
H-2-Kb	23	34	12	PSQKCEEKYKGN	ann	99	43797.56	99	-	-	-	-
H-2-Kb	89	100	12	HECAKQVKKEAR	ann	99	44387.70	99	-	-	-	-
H-2-Kb	16	28	13	GACQAETPSQKCE	ann	99	44329.14	99	-	-	-	-
H-2-Kb	22	34	13	TPSQKCEEKYKGN	ann	99	43835.48	99	-	-	-	-
H-2-Kb	88	100	13	MHECAKQVKKEAR	ann	99	44151.54	99	-	-	-	-
H-2-Kb	89	102	14	HECAKQVKKEARKD	ann	99	42630.58	99	-	-	-	-
H-2-Kb	77	85	9	DKSKKRELK	Consensus (ann/smm)	99.5	44680.65	99	526150.52	100	-	-
H-2-Kb	129	136	8	FDKAIQDY	Consensus (ann/smm)	99.5	45825.84	99	6946083.50	100	-	-
H-2-Kb	21	32	12	ETPSQKCEEKYK	ann	100	45100.78	100	-	-	-	-
H-2-Kb	22	33	12	TPSQKCEEKYKG	ann	100	44898.24	100	-	-	-	-
H-2-Kb	88	99	12	MHECAKQVKKEA	ann	100	45049.59	100	-	-	-	-
H-2-Kb	18	30	13	CQAETPSQKCEEK	ann	100	44453.54	100	-	-	-	-
H-2-Kb	20	32	13	AETPSQKCEEKYK	ann	100	44699.04	100	-	-	-	-
H-2-Kb	21	33	13	ETPSQKCEEKYKG	ann	100	45197.01	100	-	-	-	-
H-2-Kb	16	29	14	GACQAETPSQKCEE	ann	100	43627.77	100	-	-	-	-
H-2-Kb	17	30	14	ACQAETPSQKCEEK	ann	100	44657.46	100	-	-	-	-
H-2-Kb	18	31	14	CQAETPSQKCEEKY	ann	100	43725.59	100	-	-	-	-
H-2-Kb	19	32	14	QAETPSQKCEEKYK	ann	100	44204.62	100	-	-	-	-
H-2-Kb	20	33	14	AETPSQKCEEKYKG	ann	100	44859.40	100	-	-	-	-
H-2-Kb	21	34	14	ETPSQKCEEKYKGN	ann	100	43887.70	100	-	-	-	-
H-2-Kb	130	138	9	DKAIQDYDK	Consensus (ann/smm)	100.0	45555.93	100	863197.15	100	-	-
Note: The MHCI binding predictions were made on 11/20/2016 using the IEDB analysis resource Consensus tool [1] which combines predictions from ANN aka NetMHC (4.0) [2][3][4], SMM [5] and Comblib [6]. Results are presented by allele, and from lowest to highest percentile rank. Peptides predicted as good binders are all of those with a percentile ranking lower or equal to 1.
1. Kim Y, Ponomarenko J, Zhu Z, Tamang D, Wang P, Greenbaum J, Lundegaard C, Sette A, Lund O, Bourne PE, Nielsen M, Peters B. 2012. Immune epitope database analysis resource. NAR.
2. Nielsen M, Lundegaard C, Worning P, Lauemøller SL, Lamberth K, Buus S, Brunak S, Lund O. 2003. Reliable prediction of T-cell epitopes using neural networks with novel sequence representations. Protein Sci 12:1007-1017.
3. Lundegaard C, Lamberth K, Harndahl M, Buus S, Lund O, and Nielsen M. 2008. NetMHC-3.0: Accurate web accessible predictions of Human, Mouse, and Monkey MHC class I affinities for peptides of length 8-11. NAR 36:W509-512.
4. Andreatta M. and Nielsen M. 2016. Gapped sequence alignment using artificial neural networks: application to the MHC class I system. Bioinformatics 32:511-7.
5. Peters B, Sette A. 2005. Generating quantitative models describing the sequence specificity of biological processes with the stabilized matrix method. BMC Bioinformatics 6:132.
6. Sidney J, Assarsson E, Moore C, Ngo S, Pinilla C, Sette A, Peters B. 2008. Quantitative peptide binding motifs for 19 human and mouse MHC class I molecules derived using positional scanning combinatorial peptide libraries. Immunome Res 4:2.
