# Supplementary material for: Engineering a vector-based pan-Leishmania vaccine for humans: proof of principle
Source: Sci Rep. 2020 Oct 29;10:18653. doi: 10.1038/s41598-020-75410-0 (PMC7596519; doi:10.1038/s41598-020-75410-0)
Supplement: Supplementary file 6 — Supplementary Information 5. [file 41598_2020_75410_MOESM6_ESM.xlsx]

## Sheet: Sheet1
Supplementary data 5. PdSP15 in silico analysis: MHC-II restricted-epitopes prediction - Human (99% population coverage)
Allele	Start	End	Peptide	Method used	Percentile rank	Comblib. core	Comblib. score	Comblib. Rank	SMM align core	SMM align IC50 (nM)	SMM align rank	NN align core	NN align IC50 (nM)	NN align rank	NetMHCIIpan core	NetMHCIIpan IC50 (nM)	NetMHCIIpan rank	Sturniolo core	Sturniolo score	Sturniolo rank			Colour code (data represented in figures)
HLA-DPA1*01/DPB1*04:01	42	56	HHCKYQYYGFIDVNY	Consensus (comb.lib./smm/nn)	0.48	QYYGFIDVN	2.18	14.91	YQYYGFIDV	112	0.06	CKYQYYGFI	9.10	0.48	-	-	-	-	-	-	Predicted as good binders		Percentile Rank ˂ 2,5	Percentile Rank 2,5 - 7,5
HLA-DPA1*01/DPB1*04:01	43	57	HCKYQYYGFIDVNYN	Consensus (comb.lib./smm/nn)	0.52	QYYGFIDVN	2.18	14.91	YQYYGFIDV	113	0.06	CKYQYYGFI	9.60	0.52	-	-	-	-	-	-
HLA-DPA1*01/DPB1*04:01	41	55	LHHCKYQYYGFIDVN	Consensus (comb.lib./smm/nn)	0.53	QYYGFIDVN	2.18	14.91	YQYYGFIDV	113	0.06	CKYQYYGFI	9.70	0.53	-	-	-	-	-	-
HLA-DPA1*01/DPB1*04:01	40	54	CLHHCKYQYYGFIDV	Consensus (comb.lib./smm/nn)	0.60	KYQYYGFID	100.21	33.49	KYQYYGFID	112	0.06	CKYQYYGFI	10.60	0.60	-	-	-	-	-	-
HLA-DPA1*01/DPB1*04:01	44	58	CKYQYYGFIDVNYNI	Consensus (comb.lib./smm/nn)	0.85	QYYGFIDVN	2.18	14.91	YQYYGFIDV	112	0.06	CKYQYYGFI	14	0.85	-	-	-	-	-	-
HLA-DPA1*01/DPB1*04:01	3	17	YLGLALISAVFLIGA	Consensus (comb.lib./smm/nn)	0.90	ALISAVFLI	0.01	0.01	LISAVFLIG	370	0.90	LALISAVFL	608.20	16.64	-	-	-	-	-	-
HLA-DPA1*01/DPB1*04:01	4	18	LGLALISAVFLIGAC	Consensus (comb.lib./smm/nn)	0.94	ALISAVFLI	0.01	0.01	LISAVFLIG	378	0.94	ALISAVFLI	799.60	19.33	-	-	-	-	-	-
HLA-DPA1*01/DPB1*04:01	2	16	KYLGLALISAVFLIG	Consensus (comb.lib./smm/nn)	0.98	ALISAVFLI	0.01	0.01	LALISAVFL	385	0.98	ALISAVFLI	507.40	15.02	-	-	-	-	-	-
HLA-DPA1*01/DPB1*04:01	5	19	GLALISAVFLIGACQ	Consensus (comb.lib./smm/nn)	0.99	ALISAVFLI	0.01	0.01	LISAVFLIG	387	0.99	ALISAVFLI	867.50	20.20	-	-	-	-	-	-
HLA-DPA1*01/DPB1*04:01	6	20	LALISAVFLIGACQA	Consensus (comb.lib./smm/nn)	1.12	ALISAVFLI	0.01	0.01	LISAVFLIG	412	1.12	LALISAVFL	735.80	18.45	-	-	-	-	-	-
HLA-DPA1*01/DPB1*04:01	45	59	KYQYYGFIDVNYNIA	Consensus (comb.lib./smm/nn)	2.33	QYYGFIDVN	2.18	14.91	YQYYGFIDV	291	0.54	YQYYGFIDV	36.20	2.33	-	-	-	-	-	-
HLA-DPA1*01/DPB1*04:01	7	21	ALISAVFLIGACQAE	Consensus (comb.lib./smm/nn)	5.50	ALISAVFLI	0.01	0.01	LISAVFLIG	987	5.50	ALISAVFLI	1816.10	29.74	-	-	-	-	-	-
HLA-DPA1*01/DPB1*04:01	46	60	YQYYGFIDVNYNIAQ	Consensus (comb.lib./smm/nn)	5.79	QYYGFIDVN	2.18	14.91	YQYYGFIDV	311	0.62	YQYYGFIDV	113.10	5.79	-	-	-	-	-	-
HLA-DPA1*01/DPB1*04:01	1	15	MKYLGLALISAVFLI	Consensus (comb.lib./smm/nn)	7.52	ALISAVFLI	0.01	0.01	YLGLALISA	1201	7.52	ALISAVFLI	420.50	13.46	-	-	-	-	-	-
HLA-DPA1*01/DPB1*04:01	110	124	TSINYYRCVLTSKLI	Consensus (comb.lib./smm/nn)	10.94	RCVLTSKLI	0.28	8.68	YRCVLTSKL	3573	30.78	YYRCVLTSK	297.60	10.94	-	-	-	-	-	-
HLA-DPA1*01/DPB1*04:01	111	125	SINYYRCVLTSKLIG	Consensus (comb.lib./smm/nn)	12.21	RCVLTSKLI	0.28	8.68	YRCVLTSKL	3881	33.44	RCVLTSKLI	356.90	12.21	-	-	-	-	-	-
HLA-DPA1*01/DPB1*04:01	112	126	INYYRCVLTSKLIGP	Consensus (comb.lib./smm/nn)	12.49	RCVLTSKLI	0.28	8.68	YRCVLTSKL	2958	25.14	RCVLTSKLI	370.80	12.49	-	-	-	-	-	-
HLA-DPA1*01/DPB1*04:01	113	127	NYYRCVLTSKLIGPQ	Consensus (comb.lib./smm/nn)	12.71	RCVLTSKLI	0.28	8.68	YRCVLTSKL	3447	29.67	RCVLTSKLI	381.90	12.71	-	-	-	-	-	-
HLA-DPA1*01/DPB1*04:01	114	128	YYRCVLTSKLIGPQR	Consensus (comb.lib./smm/nn)	13.06	RCVLTSKLI	0.28	8.68	VLTSKLIGP	4952	41.89	RCVLTSKLI	399.50	13.06	-	-	-	-	-	-
HLA-DPA1*01/DPB1*04:01	47	61	QYYGFIDVNYNIAQS	Consensus (comb.lib./smm/nn)	14.91	QYYGFIDVN	2.18	14.91	FIDVNYNIA	2377	19.43	FIDVNYNIA	339.60	11.85	-	-	-	-	-	-
HLA-DPA1*01/DPB1*04:01	8	22	LISAVFLIGACQAET	Consensus (comb.lib./smm/nn)	15.14	LISAVFLIG	2.32	15.14	LISAVFLIG	1118	6.71	VFLIGACQA	2219.50	32.92	-	-	-	-	-	-
HLA-DPA1*01/DPB1*04:01	39	53	SCLHHCKYQYYGFID	Consensus (comb.lib./smm/nn)	17.78	KYQYYGFID	100.21	33.49	CKYQYYGFI	2214	17.78	CKYQYYGFI	46.90	2.91	-	-	-	-	-	-
HLA-DPA1*01/DPB1*04:01	115	129	YRCVLTSKLIGPQRF	Consensus (comb.lib./smm/nn)	17.90	RCVLTSKLI	0.28	8.68	VLTSKLIGP	5318	44.49	RCVLTSKLI	695.80	17.90	-	-	-	-	-	-
HLA-DPA1*01/DPB1*04:01	48	62	YYGFIDVNYNIAQSE	Consensus (comb.lib./smm/nn)	19.14	GFIDVNYNI	45.78	29.01	FIDVNYNIA	2349	19.14	FIDVNYNIA	581	16.22	-	-	-	-	-	-
HLA-DPA1*01/DPB1*04:01	49	63	YGFIDVNYNIAQSEI	Consensus (comb.lib./smm/nn)	21.94	GFIDVNYNI	45.78	29.01	FIDVNYNIA	2562	21.27	FIDVNYNIA	1010.80	21.94	-	-	-	-	-	-
HLA-DPA1*01/DPB1*04:01	38	52	ISCLHHCKYQYYGFI	Consensus (comb.lib./smm/nn)	23.47	LHHCKYQYY	40391.40	70.79	LHHCKYQYY	2785	23.47	CKYQYYGFI	128.80	6.33	-	-	-	-	-	-
HLA-DPA1*01/DPB1*04:01	59	73	AQSEIRKFSNVLMDY	Consensus (comb.lib./smm/nn)	23.61	IRKFSNVLM	92.57	33.02	SEIRKFSNV	2799	23.61	KFSNVLMDY	888	20.46	-	-	-	-	-	-
HLA-DPA1*01/DPB1*04:01	116	130	RCVLTSKLIGPQRFD	Consensus (comb.lib./smm/nn)	26.17	RCVLTSKLI	0.28	8.68	VLTSKLIGP	6761	53.54	RCVLTSKLI	1417.50	26.17	-	-	-	-	-	-
HLA-DPA1*01/DPB1*04:01	104	118	HWLNCRTSINYYRCV	Consensus (comb.lib./smm/nn)	28.60	TSINYYRCV	42.56	28.60	RTSINYYRC	5613	46.50	TSINYYRCV	1394.50	25.96	-	-	-	-	-	-
HLA-DPA1*01/DPB1*04:01	105	119	WLNCRTSINYYRCVL	Consensus (comb.lib./smm/nn)	28.60	TSINYYRCV	42.56	28.60	TSINYYRCV	5403	45.08	TSINYYRCV	1280.50	24.84	-	-	-	-	-	-
HLA-DPA1*01/DPB1*04:01	106	120	LNCRTSINYYRCVLT	Consensus (comb.lib./smm/nn)	28.60	TSINYYRCV	42.56	28.60	TSINYYRCV	5104	42.98	TSINYYRCV	1275.30	24.79	-	-	-	-	-	-
HLA-DPA1*01/DPB1*04:01	107	121	NCRTSINYYRCVLTS	Consensus (comb.lib./smm/nn)	28.60	TSINYYRCV	42.56	28.60	TSINYYRCV	5119	43.09	TSINYYRCV	1094.20	22.87	-	-	-	-	-	-
HLA-DPA1*01/DPB1*04:01	108	122	CRTSINYYRCVLTSK	Consensus (comb.lib./smm/nn)	28.60	TSINYYRCV	42.56	28.60	TSINYYRCV	4167	35.82	TSINYYRCV	616.30	16.75	-	-	-	-	-	-
HLA-DPA1*01/DPB1*04:01	109	123	RTSINYYRCVLTSKL	Consensus (comb.lib./smm/nn)	28.60	TSINYYRCV	42.56	28.60	YYRCVLTSK	3626	31.25	TSINYYRCV	375.80	12.59	-	-	-	-	-	-
HLA-DPA1*01/DPB1*04:01	50	64	GFIDVNYNIAQSEIR	Consensus (comb.lib./smm/nn)	29.01	GFIDVNYNI	45.78	29.01	FIDVNYNIA	4373	37.48	FIDVNYNIA	1513.90	27.08	-	-	-	-	-	-
HLA-DPA1*01/DPB1*04:01	58	72	IAQSEIRKFSNVLMD	Consensus (comb.lib./smm/nn)	32.41	IRKFSNVLM	92.57	33.02	SEIRKFSNV	3016	25.70	IRKFSNVLM	2151.90	32.41	-	-	-	-	-	-
HLA-DPA1*01/DPB1*04:01	57	71	NIAQSEIRKFSNVLM	Consensus (comb.lib./smm/nn)	33.02	IRKFSNVLM	92.57	33.02	SEIRKFSNV	3194	27.37	IRKFSNVLM	2773.60	36.74	-	-	-	-	-	-
HLA-DPA1*01/DPB1*04:01	60	74	QSEIRKFSNVLMDYG	Consensus (comb.lib./smm/nn)	33.02	IRKFSNVLM	92.57	33.02	SEIRKFSNV	5157	43.35	KFSNVLMDY	621.80	16.84	-	-	-	-	-	-
HLA-DPA1*01/DPB1*04:01	61	75	SEIRKFSNVLMDYGV	Consensus (comb.lib./smm/nn)	33.02	IRKFSNVLM	92.57	33.02	SEIRKFSNV	5228	43.86	FSNVLMDYG	528.10	15.36	-	-	-	-	-	-
HLA-DPA1*01/DPB1*04:01	62	76	EIRKFSNVLMDYGVV	Consensus (comb.lib./smm/nn)	33.02	IRKFSNVLM	92.57	33.02	KFSNVLMDY	7495	57.47	KFSNVLMDY	423.30	13.51	-	-	-	-	-	-
HLA-DPA1*01/DPB1*04:01	63	77	IRKFSNVLMDYGVVD	Consensus (comb.lib./smm/nn)	33.02	IRKFSNVLM	92.57	33.02	KFSNVLMDY	6891	54.26	KFSNVLMDY	496.40	14.84	-	-	-	-	-	-
HLA-DPA1*01/DPB1*04:01	11	25	AVFLIGACQAETPSQ	Consensus (comb.lib./smm/nn)	33.70	AVFLIGACQ	15187.54	65.18	LIGACQAET	3014	25.69	VFLIGACQA	2325.50	33.70	-	-	-	-	-	-
HLA-DPA1*01/DPB1*04:01	10	24	SAVFLIGACQAETPS	Consensus (comb.lib./smm/nn)	33.86	AVFLIGACQ	15187.54	65.18	LIGACQAET	2735	22.98	VFLIGACQA	2350.30	33.86	-	-	-	-	-	-
HLA-DPA1*01/DPB1*04:01	9	23	ISAVFLIGACQAETP	Consensus (comb.lib./smm/nn)	34.40	AVFLIGACQ	15187.54	65.18	LIGACQAET	2512	20.77	VFLIGACQA	2428.10	34.40	-	-	-	-	-	-
HLA-DPA1*01/DPB1*04:01	12	26	VFLIGACQAETPSQK	Consensus (comb.lib./smm/nn)	36.86	VFLIGACQA	35392.60	70.05	LIGACQAET	3192	27.35	VFLIGACQA	2791.60	36.86	-	-	-	-	-	-
HLA-DPA1*01/DPB1*04:01	64	78	RKFSNVLMDYGVVDK	Consensus (comb.lib./smm/nn)	40.50	KFSNVLMDY	315.83	40.50	VLMDYGVVD	8614	62.69	KFSNVLMDY	965.30	21.40	-	-	-	-	-	-
HLA-DPA1*01/DPB1*04:01	65	79	KFSNVLMDYGVVDKS	Consensus (comb.lib./smm/nn)	40.50	KFSNVLMDY	315.83	40.50	VLMDYGVVD	10970	71.38	KFSNVLMDY	1433.80	26.33	-	-	-	-	-	-
HLA-DPA1*01/DPB1*04:01	66	80	FSNVLMDYGVVDKSK	Consensus (comb.lib./smm/nn)	44.12	VLMDYGVVD	351.93	41.18	VLMDYGVVD	12249	75.03	FSNVLMDYG	4044.80	44.12	-	-	-	-	-	-
HLA-DPA1*01/DPB1*04:01	51	65	FIDVNYNIAQSEIRK	Consensus (comb.lib./smm/nn)	45.51	NYNIAQSEI	445709.54	82.35	FIDVNYNIA	4935	41.77	FIDVNYNIA	4327.50	45.51	-	-	-	-	-	-
HLA-DPA1*01/DPB1*04:01	56	70	YNIAQSEIRKFSNVL	Consensus (comb.lib./smm/nn)	45.66	SEIRKFSNV	1890.62	52.03	SEIRKFSNV	3311	28.45	EIRKFSNVL	4359.20	45.66	-	-	-	-	-	-
HLA-DPA1*01/DPB1*04:01	120	134	TSKLIGPQRFDKAIQ	Consensus (comb.lib./smm/nn)	46.95	PQRFDKAIQ	1000000	85.41	IGPQRFDKA	2422	19.87	IGPQRFDKA	4628.80	46.95	-	-	-	-	-	-
HLA-DPA1*01/DPB1*04:01	121	135	SKLIGPQRFDKAIQD	Consensus (comb.lib./smm/nn)	47.37	QRFDKAIQD	1000000	85.41	IGPQRFDKA	2418	19.83	IGPQRFDKA	4716.90	47.37	-	-	-	-	-	-
HLA-DPA1*01/DPB1*04:01	119	133	LTSKLIGPQRFDKAI	Consensus (comb.lib./smm/nn)	48.65	GPQRFDKAI	1000000	85.41	IGPQRFDKA	2427	19.92	IGPQRFDKA	5001.70	48.65	-	-	-	-	-	-
HLA-DPA1*01/DPB1*04:01	37	51	KISCLHHCKYQYYGF	Consensus (comb.lib./smm/nn)	48.70	LHHCKYQYY	40391.40	70.79	LHHCKYQYY	5953	48.70	HCKYQYYGF	2051.10	31.63	-	-	-	-	-	-
HLA-DPA1*01/DPB1*04:01	35	49	TDKISCLHHCKYQYY	Consensus (comb.lib./smm/nn)	49.13	LHHCKYQYY	40391.40	70.79	CLHHCKYQY	6021	49.13	DKISCLHHC	3751.80	42.60	-	-	-	-	-	-
HLA-DPA1*01/DPB1*04:01	36	50	DKISCLHHCKYQYYG	Consensus (comb.lib./smm/nn)	50.46	LHHCKYQYY	40391.40	70.79	LHHCKYQYY	6235	50.46	KISCLHHCK	4774.60	47.62	-	-	-	-	-	-
HLA-DPA1*01/DPB1*04:01	95	109	VKKEARKDSHWLNCR	Consensus (comb.lib./smm/nn)	51.74	ARKDSHWLN	34.40	27.44	RKDSHWLNC	12322	75.23	RKDSHWLNC	5738	51.74	-	-	-	-	-	-
HLA-DPA1*01/DPB1*04:01	55	69	NYNIAQSEIRKFSNV	Consensus (comb.lib./smm/nn)	52.03	SEIRKFSNV	1890.62	52.03	IAQSEIRKF	3384	29.10	IAQSEIRKF	6108.60	53.22	-	-	-	-	-	-
HLA-DPA1*01/DPB1*04:01	96	110	KKEARKDSHWLNCRT	Consensus (comb.lib./smm/nn)	52.61	ARKDSHWLN	34.40	27.44	RKDSHWLNC	12502	75.71	RKDSHWLNC	5954.50	52.61	-	-	-	-	-	-
HLA-DPA1*01/DPB1*04:01	81	95	KRELKKVMHECAKQV	Consensus (comb.lib./smm/nn)	53.22	VMHECAKQV	451265.16	82.40	LKKVMHECA	6706	53.22	LKKVMHECA	3275.40	39.90	-	-	-	-	-	-
HLA-DPA1*01/DPB1*04:01	118	132	VLTSKLIGPQRFDKA	Consensus (comb.lib./smm/nn)	53.26	IGPQRFDKA	1000000	85.41	LIGPQRFDK	2413	19.78	IGPQRFDKA	6119.40	53.26	-	-	-	-	-	-
HLA-DPA1*01/DPB1*04:01	82	96	RELKKVMHECAKQVK	Consensus (comb.lib./smm/nn)	54.75	VMHECAKQV	451265.16	82.40	VMHECAKQV	6981	54.75	LKKVMHECA	3269.80	39.86	-	-	-	-	-	-
HLA-DPA1*01/DPB1*04:01	97	111	KEARKDSHWLNCRTS	Consensus (comb.lib./smm/nn)	54.84	ARKDSHWLN	34.40	27.44	RKDSHWLNC	12937	76.78	RKDSHWLNC	6534.10	54.84	-	-	-	-	-	-
HLA-DPA1*01/DPB1*04:01	122	136	KLIGPQRFDKAIQDY	Consensus (comb.lib./smm/nn)	55.19	RFDKAIQDY	1000000	85.41	IGPQRFDKA	2754	23.16	IGPQRFDKA	6631.90	55.19	-	-	-	-	-	-
HLA-DPA1*01/DPB1*04:01	94	108	QVKKEARKDSHWLNC	Consensus (comb.lib./smm/nn)	55.57	ARKDSHWLN	34.40	27.44	ARKDSHWLN	14537	80.27	RKDSHWLNC	6734.30	55.57	-	-	-	-	-	-
HLA-DPA1*01/DPB1*04:01	102	116	DSHWLNCRTSINYYR	Consensus (comb.lib./smm/nn)	56.43	NCRTSINYY	3743.47	56.43	WLNCRTSIN	17701	85.53	WLNCRTSIN	6481.40	54.64	-	-	-	-	-	-
HLA-DPA1*01/DPB1*04:01	103	117	SHWLNCRTSINYYRC	Consensus (comb.lib./smm/nn)	56.43	NCRTSINYY	3743.47	56.43	WLNCRTSIN	11754	73.68	RTSINYYRC	5137.70	49.25	-	-	-	-	-	-
HLA-DPA1*01/DPB1*04:01	98	112	EARKDSHWLNCRTSI	Consensus (comb.lib./smm/nn)	57.05	ARKDSHWLN	34.40	27.44	RKDSHWLNC	12465	75.61	RKDSHWLNC	7148.20	57.05	-	-	-	-	-	-
HLA-DPA1*01/DPB1*04:01	99	113	ARKDSHWLNCRTSIN	Consensus (comb.lib./smm/nn)	57.80	ARKDSHWLN	34.40	27.44	HWLNCRTSI	14357	79.91	RKDSHWLNC	7367.10	57.80	-	-	-	-	-	-
HLA-DPA1*01/DPB1*04:01	83	97	ELKKVMHECAKQVKK	Consensus (comb.lib./smm/nn)	57.89	VMHECAKQV	451265.16	82.40	VMHECAKQV	7578	57.89	LKKVMHECA	3509.20	41.26	-	-	-	-	-	-
HLA-DPA1*01/DPB1*04:01	84	98	LKKVMHECAKQVKKE	Consensus (comb.lib./smm/nn)	57.90	VMHECAKQV	451265.16	82.40	VMHECAKQV	7581	57.90	LKKVMHECA	4736.70	47.46	-	-	-	-	-	-
HLA-DPA1*01/DPB1*04:01	101	115	KDSHWLNCRTSINYY	Consensus (comb.lib./smm/nn)	60.81	NCRTSINYY	3743.47	56.43	WLNCRTSIN	18551	86.63	HWLNCRTSI	8277.70	60.81	-	-	-	-	-	-
HLA-DPA1*01/DPB1*04:01	85	99	KKVMHECAKQVKKEA	Consensus (comb.lib./smm/nn)	61.14	VMHECAKQV	451265.16	82.40	VMHECAKQV	8260	61.14	VMHECAKQV	8092.90	60.22	-	-	-	-	-	-
HLA-DPA1*01/DPB1*04:01	53	67	DVNYNIAQSEIRKFS	Consensus (comb.lib./smm/nn)	61.98	IAQSEIRKF	241390.91	79.73	YNIAQSEIR	6096	49.60	IAQSEIRKF	8659.70	61.98	-	-	-	-	-	-
HLA-DPA1*01/DPB1*04:01	54	68	VNYNIAQSEIRKFSN	Consensus (comb.lib./smm/nn)	62.27	IAQSEIRKF	241390.91	79.73	YNIAQSEIR	6910	54.37	IAQSEIRKF	8753.30	62.27	-	-	-	-	-	-
HLA-DPA1*01/DPB1*04:01	52	66	IDVNYNIAQSEIRKF	Consensus (comb.lib./smm/nn)	62.45	IAQSEIRKF	241390.91	79.73	YNIAQSEIR	5963	48.76	IAQSEIRKF	8814.60	62.45	-	-	-	-	-	-
HLA-DPA1*01/DPB1*04:01	67	81	SNVLMDYGVVDKSKK	Consensus (comb.lib./smm/nn)	65.03	VLMDYGVVD	351.93	41.18	VLMDYGVVD	16076	83.06	NVLMDYGVV	9719.70	65.03	-	-	-	-	-	-
HLA-DPA1*01/DPB1*04:01	30	44	KYKGNTDKISCLHHC	Consensus (comb.lib./smm/nn)	65.80	KYKGNTDKI	16900.11	65.80	GNTDKISCL	27050	93.64	DKISCLHHC	9764.20	65.15	-	-	-	-	-	-
HLA-DPA1*01/DPB1*04:01	13	27	FLIGACQAETPSQKC	Consensus (comb.lib./smm/nn)	67.41	QAETPSQKC	1000000	85.41	LIGACQAET	7128	55.55	LIGACQAET	10591.80	67.41	-	-	-	-	-	-
HLA-DPA1*01/DPB1*04:01	123	137	LIGPQRFDKAIQDYD	Consensus (comb.lib./smm/nn)	68.54	FDKAIQDYD	1000000	85.41	IGPQRFDKA	7022	54.97	IGPQRFDKA	11040.60	68.54	-	-	-	-	-	-
HLA-DPA1*01/DPB1*04:01	68	82	NVLMDYGVVDKSKKR	Consensus (comb.lib./smm/nn)	68.98	VLMDYGVVD	351.93	41.18	VLMDYGVVD	29067	94.57	NVLMDYGVV	11219.80	68.98	-	-	-	-	-	-
HLA-DPA1*01/DPB1*04:01	117	131	CVLTSKLIGPQRFDK	Consensus (comb.lib./smm/nn)	72.42	CVLTSKLIG	54470.60	72.42	VLTSKLIGP	11874	74.02	CVLTSKLIG	5316.80	50	-	-	-	-	-	-
HLA-DPA1*01/DPB1*04:01	100	114	RKDSHWLNCRTSINY	Consensus (comb.lib./smm/nn)	74.87	LNCRTSINY	87362.06	74.87	WLNCRTSIN	14952	81.07	RKDSHWLNC	8175.30	60.48	-	-	-	-	-	-
HLA-DPA1*01/DPB1*04:01	29	43	EKYKGNTDKISCLHH	Consensus (comb.lib./smm/nn)	75.68	KYKGNTDKI	16900.11	65.80	YKGNTDKIS	23988	91.79	YKGNTDKIS	14161.30	75.68	-	-	-	-	-	-
HLA-DPA1*01/DPB1*04:01	93	107	KQVKKEARKDSHWLN	Consensus (comb.lib./smm/nn)	77.55	ARKDSHWLN	34.40	27.44	VKKEARKDS	50000	98.67	KEARKDSHW	15107.70	77.55	-	-	-	-	-	-
HLA-DPA1*01/DPB1*04:01	69	83	VLMDYGVVDKSKKRE	Consensus (comb.lib./smm/nn)	78.47	VLMDYGVVD	351.93	41.18	VLMDYGVVD	31830	95.60	VLMDYGVVD	15588.40	78.47	-	-	-	-	-	-
HLA-DPA1*01/DPB1*04:01	14	28	LIGACQAETPSQKCE	Consensus (comb.lib./smm/nn)	78.96	AETPSQKCE	1000000	85.41	LIGACQAET	9437	66.05	LIGACQAET	15857.90	78.96	-	-	-	-	-	-
HLA-DPA1*01/DPB1*04:01	128	142	RFDKAIQDYDKTISV	Consensus (comb.lib./smm/nn)	80.19	QDYDKTISV	225110.11	79.42	KAIQDYDKT	23607	91.51	AIQDYDKTI	16543.30	80.19	-	-	-	-	-	-
HLA-DPA1*01/DPB1*04:01	28	42	EEKYKGNTDKISCLH	Consensus (comb.lib./smm/nn)	81.17	KYKGNTDKI	16900.11	65.80	YKGNTDKIS	25847	92.97	KYKGNTDKI	17106.90	81.17	-	-	-	-	-	-
HLA-DPA1*01/DPB1*04:01	27	41	CEEKYKGNTDKISCL	Consensus (comb.lib./smm/nn)	81.65	KYKGNTDKI	16900.11	65.80	YKGNTDKIS	26762	93.49	KYKGNTDKI	17386.40	81.65	-	-	-	-	-	-
HLA-DPA1*01/DPB1*04:01	86	100	KVMHECAKQVKKEAR	Consensus (comb.lib./smm/nn)	82.40	VMHECAKQV	451265.16	82.40	VMHECAKQV	19926	88.23	VMHECAKQV	10148.30	66.22	-	-	-	-	-	-
HLA-DPA1*01/DPB1*04:01	87	101	VMHECAKQVKKEARK	Consensus (comb.lib./smm/nn)	82.40	VMHECAKQV	451265.16	82.40	VMHECAKQV	20710	89.04	VMHECAKQV	15432.80	78.18	-	-	-	-	-	-
HLA-DPA1*01/DPB1*04:01	124	138	IGPQRFDKAIQDYDK	Consensus (comb.lib./smm/nn)	84.55	DKAIQDYDK	1000000	85.41	IGPQRFDKA	8011	59.98	IGPQRFDKA	19235.50	84.55	-	-	-	-	-	-
HLA-DPA1*01/DPB1*04:01	26	40	KCEEKYKGNTDKISC	Consensus (comb.lib./smm/nn)	84.75	KYKGNTDKI	16900.11	65.80	YKGNTDKIS	33273	96.03	KYKGNTDKI	19375	84.75	-	-	-	-	-	-
HLA-DPA1*01/DPB1*04:01	31	45	YKGNTDKISCLHHCK	Consensus (comb.lib./smm/nn)	85.41	KISCLHHCK	1000000	85.41	DKISCLHHC	27468	93.84	DKISCLHHC	7207.20	57.25	-	-	-	-	-	-
HLA-DPA1*01/DPB1*04:01	32	46	KGNTDKISCLHHCKY	Consensus (comb.lib./smm/nn)	85.41	ISCLHHCKY	1000000	85.41	DKISCLHHC	21977	90.22	DKISCLHHC	6218	53.64	-	-	-	-	-	-
HLA-DPA1*01/DPB1*04:01	33	47	GNTDKISCLHHCKYQ	Consensus (comb.lib./smm/nn)	85.41	SCLHHCKYQ	1000000	85.41	ISCLHHCKY	21940	90.18	DKISCLHHC	6017.20	52.85	-	-	-	-	-	-
HLA-DPA1*01/DPB1*04:01	34	48	NTDKISCLHHCKYQY	Consensus (comb.lib./smm/nn)	85.41	CLHHCKYQY	1000000	85.41	ISCLHHCKY	21716	89.99	KISCLHHCK	4894.90	48.19	-	-	-	-	-	-
HLA-DPA1*01/DPB1*04:01	70	84	LMDYGVVDKSKKREL	Consensus (comb.lib./smm/nn)	85.41	VDKSKKREL	1000000	85.41	YGVVDKSKK	22123	90.34	YGVVDKSKK	15977	79.19	-	-	-	-	-	-
HLA-DPA1*01/DPB1*04:01	71	85	MDYGVVDKSKKRELK	Consensus (comb.lib./smm/nn)	85.41	DKSKKRELK	1000000	85.41	VDKSKKREL	21511	89.80	YGVVDKSKK	15990.70	79.22	-	-	-	-	-	-
HLA-DPA1*01/DPB1*04:01	72	86	DYGVVDKSKKRELKK	Consensus (comb.lib./smm/nn)	85.41	KSKKRELKK	1000000	85.41	VDKSKKREL	22178	90.39	YGVVDKSKK	15347.70	78.02	-	-	-	-	-	-
HLA-DPA1*01/DPB1*04:01	73	87	YGVVDKSKKRELKKV	Consensus (comb.lib./smm/nn)	85.41	SKKRELKKV	1000000	85.41	VDKSKKREL	20055	88.37	SKKRELKKV	14669.90	76.69	-	-	-	-	-	-
HLA-DPA1*01/DPB1*04:01	74	88	GVVDKSKKRELKKVM	Consensus (comb.lib./smm/nn)	85.41	KKRELKKVM	1000000	85.41	VDKSKKREL	20439	88.76	SKKRELKKV	15831.80	78.92	-	-	-	-	-	-
HLA-DPA1*01/DPB1*04:01	75	89	VVDKSKKRELKKVMH	Consensus (comb.lib./smm/nn)	85.41	KRELKKVMH	1000000	85.41	SKKRELKKV	32200	95.72	SKKRELKKV	15111.90	77.56	-	-	-	-	-	-
HLA-DPA1*01/DPB1*04:01	76	90	VDKSKKRELKKVMHE	Consensus (comb.lib./smm/nn)	85.41	RELKKVMHE	1000000	85.41	KSKKRELKK	24665	92.25	SKKRELKKV	15210.20	77.76	-	-	-	-	-	-
HLA-DPA1*01/DPB1*04:01	77	91	DKSKKRELKKVMHEC	Consensus (comb.lib./smm/nn)	85.41	ELKKVMHEC	1000000	85.41	SKKRELKKV	30874	95.27	ELKKVMHEC	12388.90	71.81	-	-	-	-	-	-
HLA-DPA1*01/DPB1*04:01	78	92	KSKKRELKKVMHECA	Consensus (comb.lib./smm/nn)	85.41	LKKVMHECA	1000000	85.41	RELKKVMHE	28434	94.30	LKKVMHECA	8033.50	60.03	-	-	-	-	-	-
HLA-DPA1*01/DPB1*04:01	79	93	SKKRELKKVMHECAK	Consensus (comb.lib./smm/nn)	85.41	KKVMHECAK	1000000	85.41	LKKVMHECA	28722	94.42	LKKVMHECA	7233.20	57.34	-	-	-	-	-	-
HLA-DPA1*01/DPB1*04:01	80	94	KKRELKKVMHECAKQ	Consensus (comb.lib./smm/nn)	85.41	KVMHECAKQ	1000000	85.41	LKKVMHECA	27607	93.91	LKKVMHECA	4962.40	48.48	-	-	-	-	-	-
HLA-DPA1*01/DPB1*04:01	92	106	AKQVKKEARKDSHWL	Consensus (comb.lib./smm/nn)	85.41	EARKDSHWL	1000000	85.41	VKKEARKDS	50000	98.67	EARKDSHWL	18634.80	83.64	-	-	-	-	-	-
HLA-DPA1*01/DPB1*04:01	126	140	PQRFDKAIQDYDKTI	Consensus (comb.lib./smm/nn)	85.41	AIQDYDKTI	1000000	85.41	FDKAIQDYD	22943	91.01	AIQDYDKTI	14940.30	77.23	-	-	-	-	-	-
HLA-DPA1*01/DPB1*04:01	127	141	QRFDKAIQDYDKTIS	Consensus (comb.lib./smm/nn)	85.41	IQDYDKTIS	1000000	85.41	FDKAIQDYD	23354	91.32	AIQDYDKTI	15780.70	78.83	-	-	-	-	-	-
HLA-DPA1*01/DPB1*04:01	25	39	QKCEEKYKGNTDKIS	Consensus (comb.lib./smm/nn)	86.31	KYKGNTDKI	16900.11	65.80	KYKGNTDKI	32386	95.77	KYKGNTDKI	20470	86.31	-	-	-	-	-	-
HLA-DPA1*01/DPB1*04:01	17	31	ACQAETPSQKCEEKY	Consensus (comb.lib./smm/nn)	86.41	PSQKCEEKY	1000000	85.41	QAETPSQKC	40711	97.63	ACQAETPSQ	20547.40	86.41	-	-	-	-	-	-
HLA-DPA1*01/DPB1*04:01	15	29	IGACQAETPSQKCEE	Consensus (comb.lib./smm/nn)	86.65	ETPSQKCEE	1000000	85.41	CQAETPSQK	20001	88.31	ACQAETPSQ	20726.70	86.65	-	-	-	-	-	-
HLA-DPA1*01/DPB1*04:01	16	30	GACQAETPSQKCEEK	Consensus (comb.lib./smm/nn)	86.99	TPSQKCEEK	1000000	85.41	CQAETPSQK	26847	93.53	ACQAETPSQ	20984.40	86.99	-	-	-	-	-	-
HLA-DPA1*01/DPB1*04:01	125	139	GPQRFDKAIQDYDKT	Consensus (comb.lib./smm/nn)	88.46	KAIQDYDKT	1000000	85.41	FDKAIQDYD	22631	90.76	FDKAIQDYD	22173.20	88.46	-	-	-	-	-	-
HLA-DPA1*01/DPB1*04:01	24	38	SQKCEEKYKGNTDKI	Consensus (comb.lib./smm/nn)	89.54	KYKGNTDKI	16900.11	65.80	KCEEKYKGN	50000	98.67	KYKGNTDKI	23074.40	89.54	-	-	-	-	-	-
HLA-DPA1*01/DPB1*04:01	18	32	CQAETPSQKCEEKYK	Consensus (comb.lib./smm/nn)	90.28	SQKCEEKYK	1000000	85.41	CQAETPSQK	50000	98.67	QAETPSQKC	23724.70	90.28	-	-	-	-	-	-
HLA-DPA1*01/DPB1*04:01	20	34	AETPSQKCEEKYKGN	Consensus (comb.lib./smm/nn)	90.93	KCEEKYKGN	1000000	85.41	QKCEEKYKG	50000	98.67	AETPSQKCE	24342.30	90.93	-	-	-	-	-	-
HLA-DPA1*01/DPB1*04:01	88	102	MHECAKQVKKEARKD	Consensus (comb.lib./smm/nn)	91.38	QVKKEARKD	1000000	85.41	AKQVKKEAR	50000	98.67	MHECAKQVK	24771.40	91.38	-	-	-	-	-	-
HLA-DPA1*01/DPB1*04:01	19	33	QAETPSQKCEEKYKG	Consensus (comb.lib./smm/nn)	91.49	QKCEEKYKG	1000000	85.41	ETPSQKCEE	50000	98.67	QAETPSQKC	24881.30	91.49	-	-	-	-	-	-
HLA-DPA1*01/DPB1*04:01	91	105	CAKQVKKEARKDSHW	Consensus (comb.lib./smm/nn)	92.71	KEARKDSHW	1000000	85.41	VKKEARKDS	50000	98.67	KEARKDSHW	26115.90	92.71	-	-	-	-	-	-
HLA-DPA1*01/DPB1*04:01	23	37	PSQKCEEKYKGNTDK	Consensus (comb.lib./smm/nn)	92.81	EKYKGNTDK	1000000	85.41	KCEEKYKGN	50000	98.67	KCEEKYKGN	26222.60	92.81	-	-	-	-	-	-
HLA-DPA1*01/DPB1*04:01	21	35	ETPSQKCEEKYKGNT	Consensus (comb.lib./smm/nn)	93.46	CEEKYKGNT	1000000	85.41	KCEEKYKGN	50000	98.67	KCEEKYKGN	26941.30	93.46	-	-	-	-	-	-
HLA-DPA1*01/DPB1*04:01	89	103	HECAKQVKKEARKDS	Consensus (comb.lib./smm/nn)	94.08	VKKEARKDS	1000000	85.41	HECAKQVKK	50000	98.67	AKQVKKEAR	27653.70	94.08	-	-	-	-	-	-
HLA-DPA1*01/DPB1*04:01	90	104	ECAKQVKKEARKDSH	Consensus (comb.lib./smm/nn)	94.15	KKEARKDSH	1000000	85.41	AKQVKKEAR	50000	98.67	KQVKKEARK	27738.20	94.15	-	-	-	-	-	-
HLA-DPA1*01/DPB1*04:01	22	36	TPSQKCEEKYKGNTD	Consensus (comb.lib./smm/nn)	94.40	EEKYKGNTD	1000000	85.41	KCEEKYKGN	50000	98.67	KCEEKYKGN	28073.60	94.40	-	-	-	-	-	-
Allele	Start	End	Peptide	Method used	Percentile rank	Comblib. core	Comblib. score	Comblib. Rank	SMM align core	SMM align IC50 (nM)	SMM align rank	NN align core	NN align IC50 (nM)	NN align rank	NetMHCIIpan core	NetMHCIIpan IC50 (nM)	NetMHCIIpan rank	Sturniolo core	Sturniolo score	Sturniolo rank			Colour code (data represented in figures)
HLA-DPA1*01:03/DPB1*02:01	3	17	YLGLALISAVFLIGA	Consensus (comb.lib./smm/nn)	0.08	ALISAVFLI	0.01	0.01	LISAVFLIG	97	0.08	LALISAVFL	127	9.73	-	-	-	-	-	-	Predicted as good binders		Percentile Rank ˂ 2,5	Percentile Rank 2,5 - 7,5
HLA-DPA1*01:03/DPB1*02:01	2	16	KYLGLALISAVFLIG	Consensus (comb.lib./smm/nn)	0.09	ALISAVFLI	0.01	0.01	LALISAVFL	99	0.09	LALISAVFL	133.20	10.03	-	-	-	-	-	-
HLA-DPA1*01:03/DPB1*02:01	4	18	LGLALISAVFLIGAC	Consensus (comb.lib./smm/nn)	0.09	ALISAVFLI	0.01	0.01	LISAVFLIG	99	0.09	LALISAVFL	161.70	11.33	-	-	-	-	-	-
HLA-DPA1*01:03/DPB1*02:01	5	19	GLALISAVFLIGACQ	Consensus (comb.lib./smm/nn)	0.10	ALISAVFLI	0.01	0.01	LISAVFLIG	107	0.10	LALISAVFL	210.80	13.30	-	-	-	-	-	-
HLA-DPA1*01:03/DPB1*02:01	6	20	LALISAVFLIGACQA	Consensus (comb.lib./smm/nn)	0.11	ALISAVFLI	0.01	0.01	LISAVFLIG	111	0.11	LALISAVFL	209.50	13.25	-	-	-	-	-	-
HLA-DPA1*01:03/DPB1*02:01	7	21	ALISAVFLIGACQAE	Consensus (comb.lib./smm/nn)	0.60	ALISAVFLI	0.01	0.01	LISAVFLIG	302	0.60	FLIGACQAE	372.40	18.36	-	-	-	-	-	-
HLA-DPA1*01:03/DPB1*02:01	42	56	HHCKYQYYGFIDVNY	Consensus (comb.lib./smm/nn)	0.66	KYQYYGFID	2.33	12	YQYYGFIDV	43	0.02	YQYYGFIDV	6.70	0.66	-	-	-	-	-	-
HLA-DPA1*01:03/DPB1*02:01	41	55	LHHCKYQYYGFIDVN	Consensus (comb.lib./smm/nn)	0.71	KYQYYGFID	2.33	12	YQYYGFIDV	43	0.02	YQYYGFIDV	7	0.71	-	-	-	-	-	-
HLA-DPA1*01:03/DPB1*02:01	1	15	MKYLGLALISAVFLI	Consensus (comb.lib./smm/nn)	0.72	ALISAVFLI	0.01	0.01	YLGLALISA	337	0.72	LALISAVFL	171.70	11.72	-	-	-	-	-	-
HLA-DPA1*01:03/DPB1*02:01	40	54	CLHHCKYQYYGFIDV	Consensus (comb.lib./smm/nn)	0.73	KYQYYGFID	2.33	12	KYQYYGFID	43	0.02	YQYYGFIDV	7.10	0.73	-	-	-	-	-	-
HLA-DPA1*01:03/DPB1*02:01	43	57	HCKYQYYGFIDVNYN	Consensus (comb.lib./smm/nn)	0.79	KYQYYGFID	2.33	12	YQYYGFIDV	43	0.02	YQYYGFIDV	7.50	0.79	-	-	-	-	-	-
HLA-DPA1*01:03/DPB1*02:01	44	58	CKYQYYGFIDVNYNI	Consensus (comb.lib./smm/nn)	1.03	KYQYYGFID	2.33	12	YQYYGFIDV	43	0.02	YQYYGFIDV	9.20	1.03	-	-	-	-	-	-
HLA-DPA1*01:03/DPB1*02:01	45	59	KYQYYGFIDVNYNIA	Consensus (comb.lib./smm/nn)	2.01	KYQYYGFID	2.33	12	YQYYGFIDV	112	0.11	YQYYGFIDV	16.70	2.01	-	-	-	-	-	-
HLA-DPA1*01:03/DPB1*02:01	46	60	YQYYGFIDVNYNIAQ	Consensus (comb.lib./smm/nn)	4.15	GFIDVNYNI	78.86	27.84	YQYYGFIDV	119	0.13	YQYYGFIDV	37.90	4.15	-	-	-	-	-	-
HLA-DPA1*01:03/DPB1*02:01	39	53	SCLHHCKYQYYGFID	Consensus (comb.lib./smm/nn)	4.64	KYQYYGFID	2.33	12	CKYQYYGFI	676	2.63	CKYQYYGFI	43.80	4.64	-	-	-	-	-	-
HLA-DPA1*01:03/DPB1*02:01	38	52	ISCLHHCKYQYYGFI	Consensus (comb.lib./smm/nn)	6.13	HCKYQYYGF	16.53	19.82	LHHCKYQYY	713	2.87	CKYQYYGFI	63.80	6.13	-	-	-	-	-	-
HLA-DPA1*01:03/DPB1*02:01	47	61	QYYGFIDVNYNIAQS	Consensus (comb.lib./smm/nn)	9.59	GFIDVNYNI	78.86	27.84	FIDVNYNIA	823	3.58	FIDVNYNIA	124.20	9.59	-	-	-	-	-	-
HLA-DPA1*01:03/DPB1*02:01	48	62	YYGFIDVNYNIAQSE	Consensus (comb.lib./smm/nn)	11.65	GFIDVNYNI	78.86	27.84	FIDVNYNIA	815	3.52	FIDVNYNIA	169.90	11.65	-	-	-	-	-	-
HLA-DPA1*01:03/DPB1*02:01	60	74	QSEIRKFSNVLMDYG	Consensus (comb.lib./smm/nn)	14.62	IRKFSNVLM	961.65	43.73	SEIRKFSNV	2357	14.62	KFSNVLMDY	181.10	12.12	-	-	-	-	-	-
HLA-DPA1*01:03/DPB1*02:01	61	75	SEIRKFSNVLMDYGV	Consensus (comb.lib./smm/nn)	14.75	IRKFSNVLM	961.65	43.73	SEIRKFSNV	2371	14.75	KFSNVLMDY	163.20	11.39	-	-	-	-	-	-
HLA-DPA1*01:03/DPB1*02:01	63	77	IRKFSNVLMDYGVVD	Consensus (comb.lib./smm/nn)	14.99	IRKFSNVLM	961.65	43.73	KFSNVLMDY	2396	14.99	KFSNVLMDY	215.40	13.46	-	-	-	-	-	-
HLA-DPA1*01:03/DPB1*02:01	59	73	AQSEIRKFSNVLMDY	Consensus (comb.lib./smm/nn)	15.21	IRKFSNVLM	961.65	43.73	SEIRKFSNV	1575	8.16	KFSNVLMDY	266.10	15.21	-	-	-	-	-	-
HLA-DPA1*01:03/DPB1*02:01	49	63	YGFIDVNYNIAQSEI	Consensus (comb.lib./smm/nn)	15.34	GFIDVNYNI	78.86	27.84	FIDVNYNIA	826	3.60	FIDVNYNIA	270	15.34	-	-	-	-	-	-
HLA-DPA1*01:03/DPB1*02:01	62	76	EIRKFSNVLMDYGVV	Consensus (comb.lib./smm/nn)	16.88	IRKFSNVLM	961.65	43.73	KFSNVLMDY	2599	16.88	KFSNVLMDY	159.60	11.24	-	-	-	-	-	-
HLA-DPA1*01:03/DPB1*02:01	112	126	INYYRCVLTSKLIGP	Consensus (comb.lib./smm/nn)	17.33	RCVLTSKLI	0.51	7.73	CVLTSKLIG	2646	17.33	CVLTSKLIG	796	27.22	-	-	-	-	-	-
HLA-DPA1*01:03/DPB1*02:01	8	22	LISAVFLIGACQAET	Consensus (comb.lib./smm/nn)	18.60	LISAVFLIG	1637.86	47.76	LISAVFLIG	342	0.74	FLIGACQAE	381.80	18.60	-	-	-	-	-	-
HLA-DPA1*01:03/DPB1*02:01	37	51	KISCLHHCKYQYYGF	Consensus (comb.lib./smm/nn)	19.37	HCKYQYYGF	16.53	19.82	LHHCKYQYY	2731	18.12	LHHCKYQYY	411.30	19.37	-	-	-	-	-	-
HLA-DPA1*01:03/DPB1*02:01	110	124	TSINYYRCVLTSKLI	Consensus (comb.lib./smm/nn)	20.03	RCVLTSKLI	0.51	7.73	YRCVLTSKL	2936	20.03	NYYRCVLTS	699	25.53	-	-	-	-	-	-
HLA-DPA1*01:03/DPB1*02:01	9	23	ISAVFLIGACQAETP	Consensus (comb.lib./smm/nn)	20.40	AVFLIGACQ	6563.64	57.38	VFLIGACQA	1613	8.42	FLIGACQAE	453.40	20.40	-	-	-	-	-	-
HLA-DPA1*01:03/DPB1*02:01	109	123	RTSINYYRCVLTSKL	Consensus (comb.lib./smm/nn)	20.52	RTSINYYRC	20.18	20.52	YYRCVLTSK	2938	20.05	INYYRCVLT	662.70	24.84	-	-	-	-	-	-
HLA-DPA1*01:03/DPB1*02:01	111	125	SINYYRCVLTSKLIG	Consensus (comb.lib./smm/nn)	20.80	RCVLTSKLI	0.51	7.73	YRCVLTSKL	3020	20.80	YYRCVLTSK	727.50	26.04	-	-	-	-	-	-
HLA-DPA1*01:03/DPB1*02:01	64	78	RKFSNVLMDYGVVDK	Consensus (comb.lib./smm/nn)	21.24	LMDYGVVDK	1000000	85.11	FSNVLMDYG	3068	21.24	KFSNVLMDY	300.80	16.29	-	-	-	-	-	-
HLA-DPA1*01:03/DPB1*02:01	10	24	SAVFLIGACQAETPS	Consensus (comb.lib./smm/nn)	21.65	AVFLIGACQ	6563.64	57.38	VFLIGACQA	1754	9.45	FLIGACQAE	506.80	21.65	-	-	-	-	-	-
HLA-DPA1*01:03/DPB1*02:01	108	122	CRTSINYYRCVLTSK	Consensus (comb.lib./smm/nn)	22.84	RTSINYYRC	20.18	20.52	TSINYYRCV	3248	22.84	SINYYRCVL	717.40	25.86	-	-	-	-	-	-
HLA-DPA1*01:03/DPB1*02:01	107	121	NCRTSINYYRCVLTS	Consensus (comb.lib./smm/nn)	23.06	RTSINYYRC	20.18	20.52	TSINYYRCV	3273	23.06	SINYYRCVL	847.20	28.08	-	-	-	-	-	-
HLA-DPA1*01:03/DPB1*02:01	113	127	NYYRCVLTSKLIGPQ	Consensus (comb.lib./smm/nn)	24.05	RCVLTSKLI	0.51	7.73	CVLTSKLIG	3389	24.05	CVLTSKLIG	1009.50	30.61	-	-	-	-	-	-
HLA-DPA1*01:03/DPB1*02:01	11	25	AVFLIGACQAETPSQ	Consensus (comb.lib./smm/nn)	24.23	AVFLIGACQ	6563.64	57.38	LIGACQAET	2723	18.05	FLIGACQAE	630.90	24.23	-	-	-	-	-	-
HLA-DPA1*01:03/DPB1*02:01	106	120	LNCRTSINYYRCVLT	Consensus (comb.lib./smm/nn)	24.41	RTSINYYRC	20.18	20.52	TSINYYRCV	3433	24.41	INYYRCVLT	937.10	29.51	-	-	-	-	-	-
HLA-DPA1*01:03/DPB1*02:01	50	64	GFIDVNYNIAQSEIR	Consensus (comb.lib./smm/nn)	25.67	GFIDVNYNI	78.86	27.84	FIDVNYNIA	1544	7.95	FIDVNYNIA	707	25.67	-	-	-	-	-	-
HLA-DPA1*01:03/DPB1*02:01	119	133	LTSKLIGPQRFDKAI	Consensus (comb.lib./smm/nn)	27.16	GPQRFDKAI	1000000	85.11	IGPQRFDKA	1571	8.13	LIGPQRFDK	792.50	27.16	-	-	-	-	-	-
HLA-DPA1*01:03/DPB1*02:01	120	134	TSKLIGPQRFDKAIQ	Consensus (comb.lib./smm/nn)	27.66	PQRFDKAIQ	1000000	85.11	IGPQRFDKA	1575	8.16	IGPQRFDKA	822.30	27.66	-	-	-	-	-	-
HLA-DPA1*01:03/DPB1*02:01	114	128	YYRCVLTSKLIGPQR	Consensus (comb.lib./smm/nn)	28.60	RCVLTSKLI	0.51	7.73	CVLTSKLIG	3973	28.60	CVLTSKLIG	1185.10	33.03	-	-	-	-	-	-
HLA-DPA1*01:03/DPB1*02:01	36	50	DKISCLHHCKYQYYG	Consensus (comb.lib./smm/nn)	29.10	KISCLHHCK	965120.31	84.84	LHHCKYQYY	3089	21.43	LHHCKYQYY	910.20	29.10	-	-	-	-	-	-
HLA-DPA1*01:03/DPB1*02:01	65	79	KFSNVLMDYGVVDKS	Consensus (comb.lib./smm/nn)	29.20	MDYGVVDKS	1000000	85.11	VLMDYGVVD	4059	29.20	KFSNVLMDY	544.30	22.47	-	-	-	-	-	-
HLA-DPA1*01:03/DPB1*02:01	35	49	TDKISCLHHCKYQYY	Consensus (comb.lib./smm/nn)	29.55	KISCLHHCK	965120.31	84.84	ISCLHHCKY	3251	22.87	LHHCKYQYY	939.70	29.55	-	-	-	-	-	-
HLA-DPA1*01:03/DPB1*02:01	121	135	SKLIGPQRFDKAIQD	Consensus (comb.lib./smm/nn)	30.39	QRFDKAIQD	3220.82	52.35	IGPQRFDKA	1587	8.23	IGPQRFDKA	994.60	30.39	-	-	-	-	-	-
HLA-DPA1*01:03/DPB1*02:01	118	132	VLTSKLIGPQRFDKA	Consensus (comb.lib./smm/nn)	30.69	IGPQRFDKA	1000000	85.11	LIGPQRFDK	1618	8.45	IGPQRFDKA	1015.50	30.69	-	-	-	-	-	-
HLA-DPA1*01:03/DPB1*02:01	115	129	YRCVLTSKLIGPQRF	Consensus (comb.lib./smm/nn)	31.05	RCVLTSKLI	0.51	7.73	CVLTSKLIG	4337	31.05	RCVLTSKLI	1655	38.67	-	-	-	-	-	-
HLA-DPA1*01:03/DPB1*02:01	52	66	IDVNYNIAQSEIRKF	Consensus (comb.lib./smm/nn)	31.35	IAQSEIRKF	1540.12	47.25	NYNIAQSEI	1934	10.89	IAQSEIRKF	1062.40	31.35	-	-	-	-	-	-
HLA-DPA1*01:03/DPB1*02:01	12	26	VFLIGACQAETPSQK	Consensus (comb.lib./smm/nn)	32.16	VFLIGACQA	11678.11	61.30	LIGACQAET	2831	19.06	VFLIGACQA	1119.40	32.16	-	-	-	-	-	-
HLA-DPA1*01:03/DPB1*02:01	55	69	NYNIAQSEIRKFSNV	Consensus (comb.lib./smm/nn)	32.30	IAQSEIRKF	1540.12	47.25	IAQSEIRKF	1693	8.99	IAQSEIRKF	1130	32.30	-	-	-	-	-	-
HLA-DPA1*01:03/DPB1*02:01	53	67	DVNYNIAQSEIRKFS	Consensus (comb.lib./smm/nn)	32.60	IAQSEIRKF	1540.12	47.25	NYNIAQSEI	2038	11.78	IAQSEIRKF	1152.40	32.60	-	-	-	-	-	-
HLA-DPA1*01:03/DPB1*02:01	105	119	WLNCRTSINYYRCVL	Consensus (comb.lib./smm/nn)	33.70	RTSINYYRC	20.18	20.52	TSINYYRCV	4777	33.70	TSINYYRCV	1356	35.25	-	-	-	-	-	-
HLA-DPA1*01:03/DPB1*02:01	122	136	KLIGPQRFDKAIQDY	Consensus (comb.lib./smm/nn)	34.13	QRFDKAIQD	3220.82	52.35	IGPQRFDKA	1998	11.43	IGPQRFDKA	1267.90	34.13	-	-	-	-	-	-
HLA-DPA1*01:03/DPB1*02:01	54	68	VNYNIAQSEIRKFSN	Consensus (comb.lib./smm/nn)	34.36	IAQSEIRKF	1540.12	47.25	YNIAQSEIR	2745	18.25	IAQSEIRKF	1286.30	34.36	-	-	-	-	-	-
HLA-DPA1*01:03/DPB1*02:01	104	118	HWLNCRTSINYYRCV	Consensus (comb.lib./smm/nn)	34.82	RTSINYYRC	20.18	20.52	RTSINYYRC	4981	34.82	TSINYYRCV	2129.90	43.27	-	-	-	-	-	-
HLA-DPA1*01:03/DPB1*02:01	56	70	YNIAQSEIRKFSNVL	Consensus (comb.lib./smm/nn)	34.97	IAQSEIRKF	1540.12	47.25	SEIRKFSNV	1668	8.81	IAQSEIRKF	1333.50	34.97	-	-	-	-	-	-
HLA-DPA1*01:03/DPB1*02:01	58	72	IAQSEIRKFSNVLMD	Consensus (comb.lib./smm/nn)	35.01	IRKFSNVLM	961.65	43.73	SEIRKFSNV	1721	9.20	IAQSEIRKF	1337	35.01	-	-	-	-	-	-
HLA-DPA1*01:03/DPB1*02:01	51	65	FIDVNYNIAQSEIRK	Consensus (comb.lib./smm/nn)	36.09	FIDVNYNIA	18835.56	64.15	FIDVNYNIA	1646	8.65	FIDVNYNIA	1427.10	36.09	-	-	-	-	-	-
HLA-DPA1*01:03/DPB1*02:01	57	71	NIAQSEIRKFSNVLM	Consensus (comb.lib./smm/nn)	37.17	IRKFSNVLM	961.65	43.73	SEIRKFSNV	1945	10.99	IAQSEIRKF	1519	37.17	-	-	-	-	-	-
HLA-DPA1*01:03/DPB1*02:01	117	131	CVLTSKLIGPQRFDK	Consensus (comb.lib./smm/nn)	40.87	CVLTSKLIG	37584.83	68.72	CVLTSKLIG	5001	34.92	LIGPQRFDK	1873.50	40.87	-	-	-	-	-	-
HLA-DPA1*01:03/DPB1*02:01	116	130	RCVLTSKLIGPQRFD	Consensus (comb.lib./smm/nn)	41.68	RCVLTSKLI	0.51	7.73	VLTSKLIGP	6418	41.68	RCVLTSKLI	2334.60	45.04	-	-	-	-	-	-
HLA-DPA1*01:03/DPB1*02:01	96	110	KKEARKDSHWLNCRT	Consensus (comb.lib./smm/nn)	48.70	ARKDSHWLN	211.65	34.07	RKDSHWLNC	18797	85.26	RKDSHWLNC	2807.20	48.70	-	-	-	-	-	-
HLA-DPA1*01:03/DPB1*02:01	123	137	LIGPQRFDKAIQDYD	Consensus (comb.lib./smm/nn)	48.98	QRFDKAIQD	3220.82	52.35	IGPQRFDKA	4165	29.93	LIGPQRFDK	2848.10	48.98	-	-	-	-	-	-
HLA-DPA1*01:03/DPB1*02:01	81	95	KRELKKVMHECAKQV	Consensus (comb.lib./smm/nn)	51.19	KKVMHECAK	6194.49	56.89	LKKVMHECA	8521	51.19	ELKKVMHEC	2900.30	49.34	-	-	-	-	-	-
HLA-DPA1*01:03/DPB1*02:01	95	109	VKKEARKDSHWLNCR	Consensus (comb.lib./smm/nn)	51.27	ARKDSHWLN	211.65	34.07	RKDSHWLNC	17539	83.14	RKDSHWLNC	3179.60	51.27	-	-	-	-	-	-
HLA-DPA1*01:03/DPB1*02:01	126	140	PQRFDKAIQDYDKTI	Consensus (comb.lib./smm/nn)	51.76	KAIQDYDKT	523.62	39.78	FDKAIQDYD	8644	51.76	RFDKAIQDY	8134.30	73.01	-	-	-	-	-	-
HLA-DPA1*01:03/DPB1*02:01	82	96	RELKKVMHECAKQVK	Consensus (comb.lib./smm/nn)	51.97	KKVMHECAK	6194.49	56.89	VMHECAKQV	8689	51.97	ELKKVMHEC	3086.10	50.64	-	-	-	-	-	-
HLA-DPA1*01:03/DPB1*02:01	97	111	KEARKDSHWLNCRTS	Consensus (comb.lib./smm/nn)	51.98	ARKDSHWLN	211.65	34.07	RKDSHWLNC	18916	85.45	RKDSHWLNC	3288.60	51.98	-	-	-	-	-	-
HLA-DPA1*01:03/DPB1*02:01	124	138	IGPQRFDKAIQDYDK	Consensus (comb.lib./smm/nn)	52.35	QRFDKAIQD	3220.82	52.35	IGPQRFDKA	5064	35.25	RFDKAIQDY	8650.60	74.52	-	-	-	-	-	-
HLA-DPA1*01:03/DPB1*02:01	98	112	EARKDSHWLNCRTSI	Consensus (comb.lib./smm/nn)	53.10	ARKDSHWLN	211.65	34.07	RKDSHWLNC	19717	86.55	RKDSHWLNC	3468.60	53.10	-	-	-	-	-	-
HLA-DPA1*01:03/DPB1*02:01	127	141	QRFDKAIQDYDKTIS	Consensus (comb.lib./smm/nn)	53.33	KAIQDYDKT	523.62	39.78	FDKAIQDYD	8982	53.33	AIQDYDKTI	8262.30	73.39	-	-	-	-	-	-
HLA-DPA1*01:03/DPB1*02:01	13	27	FLIGACQAETPSQKC	Consensus (comb.lib./smm/nn)	53.44	QAETPSQKC	1000000	85.11	LIGACQAET	6860	43.66	FLIGACQAE	3521.60	53.44	-	-	-	-	-	-
HLA-DPA1*01:03/DPB1*02:01	125	139	GPQRFDKAIQDYDKT	Consensus (comb.lib./smm/nn)	55.01	KAIQDYDKT	523.62	39.78	FDKAIQDYD	9347	55.01	RFDKAIQDY	10796.80	79.88	-	-	-	-	-	-
HLA-DPA1*01:03/DPB1*02:01	103	117	SHWLNCRTSINYYRC	Consensus (comb.lib./smm/nn)	55.16	RTSINYYRC	20.18	20.52	WLNCRTSIN	9380	55.16	CRTSINYYR	6662.80	68.14	-	-	-	-	-	-
HLA-DPA1*01:03/DPB1*02:01	66	80	FSNVLMDYGVVDKSK	Consensus (comb.lib./smm/nn)	55.90	DYGVVDKSK	1000000	85.11	VLMDYGVVD	4805	33.85	FSNVLMDYG	3939.50	55.90	-	-	-	-	-	-
HLA-DPA1*01:03/DPB1*02:01	94	108	QVKKEARKDSHWLNC	Consensus (comb.lib./smm/nn)	56.39	ARKDSHWLN	211.65	34.07	ARKDSHWLN	18785	85.25	RKDSHWLNC	4025.70	56.39	-	-	-	-	-	-
HLA-DPA1*01:03/DPB1*02:01	83	97	ELKKVMHECAKQVKK	Consensus (comb.lib./smm/nn)	56.75	KKVMHECAK	6194.49	56.89	VMHECAKQV	9724	56.75	VMHECAKQV	3721.40	54.63	-	-	-	-	-	-
HLA-DPA1*01:03/DPB1*02:01	85	99	KKVMHECAKQVKKEA	Consensus (comb.lib./smm/nn)	56.89	KKVMHECAK	6194.49	56.89	VMHECAKQV	9276	54.68	VMHECAKQV	7915.90	72.34	-	-	-	-	-	-
HLA-DPA1*01:03/DPB1*02:01	84	98	LKKVMHECAKQVKKE	Consensus (comb.lib./smm/nn)	57.08	KKVMHECAK	6194.49	56.89	VMHECAKQV	9796	57.08	VMHECAKQV	6020.60	65.70	-	-	-	-	-	-
HLA-DPA1*01:03/DPB1*02:01	99	113	ARKDSHWLNCRTSIN	Consensus (comb.lib./smm/nn)	57.67	ARKDSHWLN	211.65	34.07	RKDSHWLNC	21333	88.36	RKDSHWLNC	4264	57.67	-	-	-	-	-	-
HLA-DPA1*01:03/DPB1*02:01	80	94	KKRELKKVMHECAKQ	Consensus (comb.lib./smm/nn)	60.32	KKVMHECAK	6194.49	56.89	LKKVMHECA	21608	88.62	ELKKVMHEC	4788.30	60.32	-	-	-	-	-	-
HLA-DPA1*01:03/DPB1*02:01	128	142	RFDKAIQDYDKTISV	Consensus (comb.lib./smm/nn)	61.39	KAIQDYDKT	523.62	39.78	KAIQDYDKT	10749	61.39	AIQDYDKTI	8572.90	74.29	-	-	-	-	-	-
HLA-DPA1*01:03/DPB1*02:01	79	93	SKKRELKKVMHECAK	Consensus (comb.lib./smm/nn)	62.01	KKVMHECAK	6194.49	56.89	LKKVMHECA	21329	88.36	ELKKVMHEC	5148.60	62.01	-	-	-	-	-	-
HLA-DPA1*01:03/DPB1*02:01	72	86	DYGVVDKSKKRELKK	Consensus (comb.lib./smm/nn)	66.47	KSKKRELKK	27080.30	66.47	VDKSKKREL	11793	65.89	VDKSKKREL	12754.10	83.78	-	-	-	-	-	-
HLA-DPA1*01:03/DPB1*02:01	73	87	YGVVDKSKKRELKKV	Consensus (comb.lib./smm/nn)	66.47	KSKKRELKK	27080.30	66.47	VDKSKKREL	10480	60.19	VDKSKKREL	10865.50	80.02	-	-	-	-	-	-
HLA-DPA1*01:03/DPB1*02:01	74	88	GVVDKSKKRELKKVM	Consensus (comb.lib./smm/nn)	66.47	KSKKRELKK	27080.30	66.47	VDKSKKREL	10613	60.79	VVDKSKKRE	9488.60	76.76	-	-	-	-	-	-
HLA-DPA1*01:03/DPB1*02:01	78	92	KSKKRELKKVMHECA	Consensus (comb.lib./smm/nn)	66.47	KSKKRELKK	27080.30	66.47	RELKKVMHE	21224	88.25	ELKKVMHEC	5416.20	63.19	-	-	-	-	-	-
HLA-DPA1*01:03/DPB1*02:01	77	91	DKSKKRELKKVMHEC	Consensus (comb.lib./smm/nn)	67.73	KSKKRELKK	27080.30	66.47	SKKRELKKV	27366	92.12	ELKKVMHEC	6548.60	67.73	-	-	-	-	-	-
HLA-DPA1*01:03/DPB1*02:01	67	81	SNVLMDYGVVDKSKK	Consensus (comb.lib./smm/nn)	70.29	YGVVDKSKK	1000000	85.11	VLMDYGVVD	7376	45.97	VLMDYGVVD	7280.80	70.29	-	-	-	-	-	-
HLA-DPA1*01:03/DPB1*02:01	100	114	RKDSHWLNCRTSINY	Consensus (comb.lib./smm/nn)	73	HWLNCRTSI	82478.80	73	WLNCRTSIN	15524	78.63	RKDSHWLNC	6822.80	68.72	-	-	-	-	-	-
HLA-DPA1*01:03/DPB1*02:01	101	115	KDSHWLNCRTSINYY	Consensus (comb.lib./smm/nn)	73	HWLNCRTSI	82478.80	73	WLNCRTSIN	15434	78.39	HWLNCRTSI	7468.10	70.91	-	-	-	-	-	-
HLA-DPA1*01:03/DPB1*02:01	102	116	DSHWLNCRTSINYYR	Consensus (comb.lib./smm/nn)	73	HWLNCRTSI	82478.80	73	WLNCRTSIN	14923	76.97	NCRTSINYY	7672.10	71.57	-	-	-	-	-	-
HLA-DPA1*01:03/DPB1*02:01	93	107	KQVKKEARKDSHWLN	Consensus (comb.lib./smm/nn)	74.49	ARKDSHWLN	211.65	34.07	VKKEARKDS	37953	95.30	ARKDSHWLN	8639.40	74.49	-	-	-	-	-	-
HLA-DPA1*01:03/DPB1*02:01	68	82	NVLMDYGVVDKSKKR	Consensus (comb.lib./smm/nn)	75.02	GVVDKSKKR	111852.97	75.02	VLMDYGVVD	12308	67.99	VLMDYGVVD	9432.10	76.62	-	-	-	-	-	-
HLA-DPA1*01:03/DPB1*02:01	70	84	LMDYGVVDKSKKREL	Consensus (comb.lib./smm/nn)	75.02	GVVDKSKKR	111852.97	75.02	LMDYGVVDK	11431	64.38	VDKSKKREL	13020.70	84.27	-	-	-	-	-	-
HLA-DPA1*01:03/DPB1*02:01	71	85	MDYGVVDKSKKRELK	Consensus (comb.lib./smm/nn)	75.02	GVVDKSKKR	111852.97	75.02	VDKSKKREL	11501	64.68	VDKSKKREL	12815.50	83.90	-	-	-	-	-	-
HLA-DPA1*01:03/DPB1*02:01	14	28	LIGACQAETPSQKCE	Consensus (comb.lib./smm/nn)	77.21	AETPSQKCE	1000000	85.11	LIGACQAET	9634	56.33	LIGACQAET	9662.90	77.21	-	-	-	-	-	-
HLA-DPA1*01:03/DPB1*02:01	75	89	VVDKSKKRELKKVMH	Consensus (comb.lib./smm/nn)	77.50	KSKKRELKK	27080.30	66.47	VDKSKKREL	20566	87.56	VVDKSKKRE	9785.70	77.50	-	-	-	-	-	-
HLA-DPA1*01:03/DPB1*02:01	69	83	VLMDYGVVDKSKKRE	Consensus (comb.lib./smm/nn)	78.10	GVVDKSKKR	111852.97	75.02	VLMDYGVVD	15327	78.10	VLMDYGVVD	10958.90	80.23	-	-	-	-	-	-
HLA-DPA1*01:03/DPB1*02:01	86	100	KVMHECAKQVKKEAR	Consensus (comb.lib./smm/nn)	78.34	KVMHECAKQ	11202.95	60.82	VMHECAKQV	15417	78.34	VMHECAKQV	11411.20	81.19	-	-	-	-	-	-
HLA-DPA1*01:03/DPB1*02:01	76	90	VDKSKKRELKKVMHE	Consensus (comb.lib./smm/nn)	81.24	KSKKRELKK	27080.30	66.47	VDKSKKREL	17857	83.72	SKKRELKKV	11440.30	81.24	-	-	-	-	-	-
HLA-DPA1*01:03/DPB1*02:01	87	101	VMHECAKQVKKEARK	Consensus (comb.lib./smm/nn)	83.17	KQVKKEARK	1000000	85.11	VMHECAKQV	16123	80.11	VMHECAKQV	12421.90	83.17	-	-	-	-	-	-
HLA-DPA1*01:03/DPB1*02:01	32	46	KGNTDKISCLHHCKY	Consensus (comb.lib./smm/nn)	84.84	KISCLHHCK	965120.31	84.84	DKISCLHHC	22446	89.34	ISCLHHCKY	11780.60	81.94	-	-	-	-	-	-
HLA-DPA1*01:03/DPB1*02:01	33	47	GNTDKISCLHHCKYQ	Consensus (comb.lib./smm/nn)	84.84	KISCLHHCK	965120.31	84.84	ISCLHHCKY	22827	89.63	ISCLHHCKY	11402.70	81.17	-	-	-	-	-	-
HLA-DPA1*01:03/DPB1*02:01	34	48	NTDKISCLHHCKYQY	Consensus (comb.lib./smm/nn)	84.84	KISCLHHCK	965120.31	84.84	ISCLHHCKY	22104	89.06	CLHHCKYQY	3803.70	55.12	-	-	-	-	-	-
HLA-DPA1*01:03/DPB1*02:01	15	29	IGACQAETPSQKCEE	Consensus (comb.lib./smm/nn)	86.85	ETPSQKCEE	1000000	85.11	CQAETPSQK	19954	86.85	ACQAETPSQ	16319.50	89.32	-	-	-	-	-	-
HLA-DPA1*01:03/DPB1*02:01	30	44	KYKGNTDKISCLHHC	Consensus (comb.lib./smm/nn)	87.58	KYKGNTDKI	497.53	39.29	GNTDKISCL	36675	94.97	DKISCLHHC	15070.30	87.58	-	-	-	-	-	-
HLA-DPA1*01:03/DPB1*02:01	31	45	YKGNTDKISCLHHCK	Consensus (comb.lib./smm/nn)	88.34	KISCLHHCK	965120.31	84.84	GNTDKISCL	40653	95.94	DKISCLHHC	15601.10	88.34	-	-	-	-	-	-
HLA-DPA1*01:03/DPB1*02:01	92	106	AKQVKKEARKDSHWL	Consensus (comb.lib./smm/nn)	89.10	QVKKEARKD	115224.66	75.02	VKKEARKDS	43473	96.55	EARKDSHWL	16160.60	89.10	-	-	-	-	-	-
HLA-DPA1*01:03/DPB1*02:01	27	41	CEEKYKGNTDKISCL	Consensus (comb.lib./smm/nn)	89.19	KYKGNTDKI	497.53	39.29	YKGNTDKIS	26161	91.60	KYKGNTDKI	16224.80	89.19	-	-	-	-	-	-
HLA-DPA1*01:03/DPB1*02:01	28	42	EEKYKGNTDKISCLH	Consensus (comb.lib./smm/nn)	90.23	KYKGNTDKI	497.53	39.29	YKGNTDKIS	26325	91.67	YKGNTDKIS	17058.30	90.23	-	-	-	-	-	-
HLA-DPA1*01:03/DPB1*02:01	16	30	GACQAETPSQKCEEK	Consensus (comb.lib./smm/nn)	90.64	TPSQKCEEK	1000000	85.11	CQAETPSQK	25888	91.47	ACQAETPSQ	17396	90.64	-	-	-	-	-	-
HLA-DPA1*01:03/DPB1*02:01	17	31	ACQAETPSQKCEEKY	Consensus (comb.lib./smm/nn)	91.30	PSQKCEEKY	1000000	85.11	ETPSQKCEE	41639	96.16	AETPSQKCE	17956.70	91.30	-	-	-	-	-	-
HLA-DPA1*01:03/DPB1*02:01	29	43	EKYKGNTDKISCLHH	Consensus (comb.lib./smm/nn)	91.77	KYKGNTDKI	497.53	39.29	YKGNTDKIS	27109	92.02	YKGNTDKIS	18395.40	91.77	-	-	-	-	-	-
HLA-DPA1*01:03/DPB1*02:01	89	103	HECAKQVKKEARKDS	Consensus (comb.lib./smm/nn)	92.32	QVKKEARKD	115224.66	75.02	CAKQVKKEA	27850	92.32	AKQVKKEAR	22976.70	95.76	-	-	-	-	-	-
HLA-DPA1*01:03/DPB1*02:01	26	40	KCEEKYKGNTDKISC	Consensus (comb.lib./smm/nn)	92.56	KYKGNTDKI	497.53	39.29	YKGNTDKIS	35701	94.72	KYKGNTDKI	19134	92.56	-	-	-	-	-	-
HLA-DPA1*01:03/DPB1*02:01	25	39	QKCEEKYKGNTDKIS	Consensus (comb.lib./smm/nn)	92.63	KYKGNTDKI	497.53	39.29	QKCEEKYKG	33747	94.20	YKGNTDKIS	19202.80	92.63	-	-	-	-	-	-
HLA-DPA1*01:03/DPB1*02:01	91	105	CAKQVKKEARKDSHW	Consensus (comb.lib./smm/nn)	93.51	QVKKEARKD	115224.66	75.02	VKKEARKDS	44238	96.70	KEARKDSHW	20118.20	93.51	-	-	-	-	-	-
HLA-DPA1*01:03/DPB1*02:01	24	38	SQKCEEKYKGNTDKI	Consensus (comb.lib./smm/nn)	94.22	KYKGNTDKI	497.53	39.29	KCEEKYKGN	50000	97.70	KYKGNTDKI	20955.80	94.22	-	-	-	-	-	-
HLA-DPA1*01:03/DPB1*02:01	18	32	CQAETPSQKCEEKYK	Consensus (comb.lib./smm/nn)	94.40	SQKCEEKYK	1000000	85.11	ETPSQKCEE	47114	97.23	AETPSQKCE	21169.30	94.40	-	-	-	-	-	-
HLA-DPA1*01:03/DPB1*02:01	88	102	MHECAKQVKKEARKD	Consensus (comb.lib./smm/nn)	94.52	QVKKEARKD	115224.66	75.02	CAKQVKKEA	34952	94.52	CAKQVKKEA	22955.60	95.75	-	-	-	-	-	-
HLA-DPA1*01:03/DPB1*02:01	90	104	ECAKQVKKEARKDSH	Consensus (comb.lib./smm/nn)	95.50	QVKKEARKD	115224.66	75.02	VKKEARKDS	43216	96.49	CAKQVKKEA	22597	95.50	-	-	-	-	-	-
HLA-DPA1*01:03/DPB1*02:01	21	35	ETPSQKCEEKYKGNT	Consensus (comb.lib./smm/nn)	95.82	CEEKYKGNT	1000000	85.11	QKCEEKYKG	46147	97.06	KCEEKYKGN	23063.60	95.82	-	-	-	-	-	-
HLA-DPA1*01:03/DPB1*02:01	19	33	QAETPSQKCEEKYKG	Consensus (comb.lib./smm/nn)	96.25	QKCEEKYKG	1000000	85.11	ETPSQKCEE	43446	96.54	AETPSQKCE	23697.60	96.25	-	-	-	-	-	-
HLA-DPA1*01:03/DPB1*02:01	20	34	AETPSQKCEEKYKGN	Consensus (comb.lib./smm/nn)	96.26	KCEEKYKGN	1000000	85.11	QKCEEKYKG	44897	96.83	AETPSQKCE	23714.20	96.26	-	-	-	-	-	-
HLA-DPA1*01:03/DPB1*02:01	22	36	TPSQKCEEKYKGNTD	Consensus (comb.lib./smm/nn)	96.41	EEKYKGNTD	1000000	85.11	QKCEEKYKG	47410	97.28	SQKCEEKYK	23945.80	96.41	-	-	-	-	-	-
HLA-DPA1*01:03/DPB1*02:01	23	37	PSQKCEEKYKGNTDK	Consensus (comb.lib./smm/nn)	96.61	EKYKGNTDK	1000000	85.11	QKCEEKYKG	47722	97.33	CEEKYKGNT	24264.50	96.61	-	-	-	-	-	-
Allele	Start	End	Peptide	Method used	Percentile rank	Comblib. core	Comblib. score	Comblib. Rank	SMM align core	SMM align IC50 (nM)	SMM align rank	NN align core	NN align IC50 (nM)	NN align rank	NetMHCIIpan core	NetMHCIIpan IC50 (nM)	NetMHCIIpan rank	Sturniolo core	Sturniolo score	Sturniolo rank			Colour code (data represented in figures)
HLA-DPA1*02:01/DPB1*01:01	43	57	HCKYQYYGFIDVNYN	Consensus (comb.lib./smm/nn)	4.85	CKYQYYGFI	187.19	26.85	YQYYGFIDV	47	0.03	YQYYGFIDV	46.40	4.85	-	-	-	-	-	-	Predicted as good binders		Percentile Rank ˂ 2,5	Percentile Rank 2,5 - 7,5
HLA-DPA1*02:01/DPB1*01:01	42	56	HHCKYQYYGFIDVNY	Consensus (comb.lib./smm/nn)	4.96	CKYQYYGFI	187.19	26.85	YQYYGFIDV	47	0.03	YQYYGFIDV	47.30	4.96	-	-	-	-	-	-
HLA-DPA1*02:01/DPB1*01:01	44	58	CKYQYYGFIDVNYNI	Consensus (comb.lib./smm/nn)	5.27	CKYQYYGFI	187.19	26.85	YQYYGFIDV	45	0.02	YQYYGFIDV	49.90	5.27	-	-	-	-	-	-
HLA-DPA1*02:01/DPB1*01:01	61	75	SEIRKFSNVLMDYGV	Consensus (comb.lib./smm/nn)	5.66	IRKFSNVLM	145.17	24.60	KFSNVLMDY	328	1.10	IRKFSNVLM	53.20	5.66	-	-	-	-	-	-
HLA-DPA1*02:01/DPB1*01:01	60	74	QSEIRKFSNVLMDYG	Consensus (comb.lib./smm/nn)	5.71	IRKFSNVLM	145.17	24.60	KFSNVLMDY	337	1.16	IRKFSNVLM	53.70	5.71	-	-	-	-	-	-
HLA-DPA1*02:01/DPB1*01:01	59	73	AQSEIRKFSNVLMDY	Consensus (comb.lib./smm/nn)	5.95	IRKFSNVLM	145.17	24.60	IRKFSNVLM	319	1.04	IRKFSNVLM	55.80	5.95	-	-	-	-	-	-
HLA-DPA1*02:01/DPB1*01:01	45	59	KYQYYGFIDVNYNIA	Consensus (comb.lib./smm/nn)	6.14	FIDVNYNIA	8.39	7.57	YQYYGFIDV	118	0.17	YQYYGFIDV	57.50	6.14	-	-	-	-	-	-
HLA-DPA1*02:01/DPB1*01:01	41	55	LHHCKYQYYGFIDVN	Consensus (comb.lib./smm/nn)	6.16	CKYQYYGFI	187.19	26.85	YQYYGFIDV	47	0.03	YQYYGFIDV	57.70	6.16	-	-	-	-	-	-
HLA-DPA1*02:01/DPB1*01:01	62	76	EIRKFSNVLMDYGVV	Consensus (comb.lib./smm/nn)	7.09	IRKFSNVLM	145.17	24.60	KFSNVLMDY	368	1.37	KFSNVLMDY	66.20	7.09	-	-	-	-	-	-
HLA-DPA1*02:01/DPB1*01:01	46	60	YQYYGFIDVNYNIAQ	Consensus (comb.lib./smm/nn)	7.57	FIDVNYNIA	8.39	7.57	YQYYGFIDV	125	0.19	YYGFIDVNY	102.30	10.60	-	-	-	-	-	-
HLA-DPA1*02:01/DPB1*01:01	49	63	YGFIDVNYNIAQSEI	Consensus (comb.lib./smm/nn)	7.57	FIDVNYNIA	8.39	7.57	FIDVNYNIA	1067	7.52	FIDVNYNIA	598.90	33.68	-	-	-	-	-	-
HLA-DPA1*02:01/DPB1*01:01	50	64	GFIDVNYNIAQSEIR	Consensus (comb.lib./smm/nn)	7.57	FIDVNYNIA	8.39	7.57	NYNIAQSEI	972	6.55	VNYNIAQSE	639.30	34.79	-	-	-	-	-	-
HLA-DPA1*02:01/DPB1*01:01	51	65	FIDVNYNIAQSEIRK	Consensus (comb.lib./smm/nn)	7.57	FIDVNYNIA	8.39	7.57	NYNIAQSEI	936	6.20	VNYNIAQSE	550	32.29	-	-	-	-	-	-
HLA-DPA1*02:01/DPB1*01:01	40	54	CLHHCKYQYYGFIDV	Consensus (comb.lib./smm/nn)	7.83	CKYQYYGFI	187.19	26.85	KYQYYGFID	47	0.03	YQYYGFIDV	73	7.83	-	-	-	-	-	-
HLA-DPA1*02:01/DPB1*01:01	48	62	YYGFIDVNYNIAQSE	Consensus (comb.lib./smm/nn)	9.83	FIDVNYNIA	8.39	7.57	FIDVNYNIA	1274	9.83	YYGFIDVNY	267.90	21.49	-	-	-	-	-	-
HLA-DPA1*02:01/DPB1*01:01	47	61	QYYGFIDVNYNIAQS	Consensus (comb.lib./smm/nn)	10.65	FIDVNYNIA	8.39	7.57	FIDVNYNIA	1342	10.65	YYGFIDVNY	219.70	18.91	-	-	-	-	-	-
HLA-DPA1*02:01/DPB1*01:01	58	72	IAQSEIRKFSNVLMD	Consensus (comb.lib./smm/nn)	10.75	IRKFSNVLM	145.17	24.60	IRKFSNVLM	1032	7.16	IRKFSNVLM	104.10	10.75	-	-	-	-	-	-
HLA-DPA1*02:01/DPB1*01:01	63	77	IRKFSNVLMDYGVVD	Consensus (comb.lib./smm/nn)	10.89	IRKFSNVLM	145.17	24.60	KFSNVLMDY	394	1.56	IRKFSNVLM	105.60	10.89	-	-	-	-	-	-
HLA-DPA1*02:01/DPB1*01:01	1	15	MKYLGLALISAVFLI	Consensus (comb.lib./smm/nn)	11.51	LALISAVFL	20.23	11.51	YLGLALISA	94	0.11	YLGLALISA	134.70	13.26	-	-	-	-	-	-
HLA-DPA1*02:01/DPB1*01:01	2	16	KYLGLALISAVFLIG	Consensus (comb.lib./smm/nn)	11.51	LALISAVFL	20.23	11.51	LALISAVFL	123	0.18	YLGLALISA	233.50	19.68	-	-	-	-	-	-
HLA-DPA1*02:01/DPB1*01:01	3	17	YLGLALISAVFLIGA	Consensus (comb.lib./smm/nn)	11.51	LALISAVFL	20.23	11.51	LISAVFLIG	117	0.16	LALISAVFL	378.90	26.42	-	-	-	-	-	-
HLA-DPA1*02:01/DPB1*01:01	4	18	LGLALISAVFLIGAC	Consensus (comb.lib./smm/nn)	11.51	LALISAVFL	20.23	11.51	LISAVFLIG	138	0.22	LALISAVFL	682.70	35.86	-	-	-	-	-	-
HLA-DPA1*02:01/DPB1*01:01	5	19	GLALISAVFLIGACQ	Consensus (comb.lib./smm/nn)	11.51	LALISAVFL	20.23	11.51	LISAVFLIG	160	0.29	LALISAVFL	666	35.46	-	-	-	-	-	-
HLA-DPA1*02:01/DPB1*01:01	6	20	LALISAVFLIGACQA	Consensus (comb.lib./smm/nn)	11.51	LALISAVFL	20.23	11.51	LISAVFLIG	177	0.35	LALISAVFL	475.10	29.92	-	-	-	-	-	-
HLA-DPA1*02:01/DPB1*01:01	7	21	ALISAVFLIGACQAE	Consensus (comb.lib./smm/nn)	13.19	ALISAVFLI	28.97	13.19	LISAVFLIG	325	1.08	LISAVFLIG	745.10	37.38	-	-	-	-	-	-
HLA-DPA1*02:01/DPB1*01:01	57	71	NIAQSEIRKFSNVLM	Consensus (comb.lib./smm/nn)	16.16	IRKFSNVLM	145.17	24.60	QSEIRKFSN	1194	8.91	IRKFSNVLM	175.20	16.16	-	-	-	-	-	-
HLA-DPA1*02:01/DPB1*01:01	110	124	TSINYYRCVLTSKLI	Consensus (comb.lib./smm/nn)	20.39	RCVLTSKLI	206.81	27.30	YYRCVLTSK	1086	7.72	YYRCVLTSK	246.50	20.39	-	-	-	-	-	-
HLA-DPA1*02:01/DPB1*01:01	111	125	SINYYRCVLTSKLIG	Consensus (comb.lib./smm/nn)	21.43	RCVLTSKLI	206.81	27.30	YYRCVLTSK	1142	8.33	YYRCVLTSK	266.50	21.43	-	-	-	-	-	-
HLA-DPA1*02:01/DPB1*01:01	8	22	LISAVFLIGACQAET	Consensus (comb.lib./smm/nn)	22.90	LISAVFLIG	224.52	28.24	LISAVFLIG	298	0.91	LIGACQAET	296.60	22.90	-	-	-	-	-	-
HLA-DPA1*02:01/DPB1*01:01	52	66	IDVNYNIAQSEIRKF	Consensus (comb.lib./smm/nn)	23.73	IDVNYNIAQ	133.22	23.73	NYNIAQSEI	937	6.21	VNYNIAQSE	429.30	28.33	-	-	-	-	-	-
HLA-DPA1*02:01/DPB1*01:01	112	126	INYYRCVLTSKLIGP	Consensus (comb.lib./smm/nn)	23.77	RCVLTSKLI	206.81	27.30	YYRCVLTSK	675	3.86	YYRCVLTSK	315.60	23.77	-	-	-	-	-	-
HLA-DPA1*02:01/DPB1*01:01	9	23	ISAVFLIGACQAETP	Consensus (comb.lib./smm/nn)	24.27	ISAVFLIGA	2231.01	50.93	LIGACQAET	407	1.66	LIGACQAET	326.80	24.27	-	-	-	-	-	-
HLA-DPA1*02:01/DPB1*01:01	108	122	CRTSINYYRCVLTSK	Consensus (comb.lib./smm/nn)	25.04	RTSINYYRC	153.63	25.04	NYYRCVLTS	1909	17.76	YYRCVLTSK	650.10	35.05	-	-	-	-	-	-
HLA-DPA1*02:01/DPB1*01:01	109	123	RTSINYYRCVLTSKL	Consensus (comb.lib./smm/nn)	25.04	RTSINYYRC	153.63	25.04	YYRCVLTSK	1165	8.58	YYRCVLTSK	382.80	26.57	-	-	-	-	-	-
HLA-DPA1*02:01/DPB1*01:01	10	24	SAVFLIGACQAETPS	Consensus (comb.lib./smm/nn)	25.07	SAVFLIGAC	2768.52	53.16	LIGACQAET	419	1.76	LIGACQAET	345.80	25.07	-	-	-	-	-	-
HLA-DPA1*02:01/DPB1*01:01	64	78	RKFSNVLMDYGVVDK	Consensus (comb.lib./smm/nn)	25.18	NVLMDYGVV	174.16	25.95	KFSNVLMDY	1077	7.63	KFSNVLMDY	348.30	25.18	-	-	-	-	-	-
HLA-DPA1*02:01/DPB1*01:01	11	25	AVFLIGACQAETPSQ	Consensus (comb.lib./smm/nn)	25.21	FLIGACQAE	16295.89	70.87	LIGACQAET	545	2.78	LIGACQAET	349.10	25.21	-	-	-	-	-	-
HLA-DPA1*02:01/DPB1*01:01	65	79	KFSNVLMDYGVVDKS	Consensus (comb.lib./smm/nn)	25.95	NVLMDYGVV	174.16	25.95	KFSNVLMDY	1225	9.26	KFSNVLMDY	737	37.20	-	-	-	-	-	-
HLA-DPA1*02:01/DPB1*01:01	113	127	NYYRCVLTSKLIGPQ	Consensus (comb.lib./smm/nn)	26.60	RCVLTSKLI	206.81	27.30	VLTSKLIGP	876	5.63	RCVLTSKLI	383.50	26.60	-	-	-	-	-	-
HLA-DPA1*02:01/DPB1*01:01	39	53	SCLHHCKYQYYGFID	Consensus (comb.lib./smm/nn)	26.85	CKYQYYGFI	187.19	26.85	CKYQYYGFI	6766	60.25	CKYQYYGFI	332.90	24.53	-	-	-	-	-	-
HLA-DPA1*02:01/DPB1*01:01	114	128	YYRCVLTSKLIGPQR	Consensus (comb.lib./smm/nn)	27.30	RCVLTSKLI	206.81	27.30	VLTSKLIGP	1027	7.11	RCVLTSKLI	406.30	27.49	-	-	-	-	-	-
HLA-DPA1*02:01/DPB1*01:01	115	129	YRCVLTSKLIGPQRF	Consensus (comb.lib./smm/nn)	27.30	RCVLTSKLI	206.81	27.30	VLTSKLIGP	1193	8.90	RCVLTSKLI	506.50	30.93	-	-	-	-	-	-
HLA-DPA1*02:01/DPB1*01:01	116	130	RCVLTSKLIGPQRFD	Consensus (comb.lib./smm/nn)	27.30	RCVLTSKLI	206.81	27.30	VLTSKLIGP	1392	11.27	RCVLTSKLI	816.10	38.96	-	-	-	-	-	-
HLA-DPA1*02:01/DPB1*01:01	53	67	DVNYNIAQSEIRKFS	Consensus (comb.lib./smm/nn)	31.10	DVNYNIAQS	4265.34	58.13	NYNIAQSEI	986	6.69	VNYNIAQSE	512	31.10	-	-	-	-	-	-
HLA-DPA1*02:01/DPB1*01:01	54	68	VNYNIAQSEIRKFSN	Consensus (comb.lib./smm/nn)	33.29	QSEIRKFSN	97012.24	84.40	YNIAQSEIR	1354	10.80	IAQSEIRKF	584.90	33.29	-	-	-	-	-	-
HLA-DPA1*02:01/DPB1*01:01	119	133	LTSKLIGPQRFDKAI	Consensus (comb.lib./smm/nn)	34.68	LTSKLIGPQ	1239.16	44.80	LIGPQRFDK	1129	8.18	LIGPQRFDK	635.10	34.68	-	-	-	-	-	-
HLA-DPA1*02:01/DPB1*01:01	56	70	YNIAQSEIRKFSNVL	Consensus (comb.lib./smm/nn)	34.97	EIRKFSNVL	1195.81	44.80	YNIAQSEIR	2383	23.42	IAQSEIRKF	646.80	34.97	-	-	-	-	-	-
HLA-DPA1*02:01/DPB1*01:01	120	134	TSKLIGPQRFDKAIQ	Consensus (comb.lib./smm/nn)	35.63	PQRFDKAIQ	54471.26	80.59	LIGPQRFDK	1136	8.26	LIGPQRFDK	672.60	35.63	-	-	-	-	-	-
HLA-DPA1*02:01/DPB1*01:01	118	132	VLTSKLIGPQRFDKA	Consensus (comb.lib./smm/nn)	36.75	LTSKLIGPQ	1239.16	44.80	LIGPQRFDK	979	6.62	LIGPQRFDK	718.60	36.75	-	-	-	-	-	-
HLA-DPA1*02:01/DPB1*01:01	55	69	NYNIAQSEIRKFSNV	Consensus (comb.lib./smm/nn)	37.19	QSEIRKFSN	97012.24	84.40	YNIAQSEIR	1847	16.99	IAQSEIRKF	736.50	37.19	-	-	-	-	-	-
HLA-DPA1*02:01/DPB1*01:01	121	135	SKLIGPQRFDKAIQD	Consensus (comb.lib./smm/nn)	37.46	QRFDKAIQD	37154.58	77.47	LIGPQRFDK	1185	8.80	LIGPQRFDK	748.50	37.46	-	-	-	-	-	-
HLA-DPA1*02:01/DPB1*01:01	12	26	VFLIGACQAETPSQK	Consensus (comb.lib./smm/nn)	37.51	FLIGACQAE	16295.89	70.87	LIGACQAET	559	2.89	LIGACQAET	750.60	37.51	-	-	-	-	-	-
HLA-DPA1*02:01/DPB1*01:01	38	52	ISCLHHCKYQYYGFI	Consensus (comb.lib./smm/nn)	38.03	CKYQYYGFI	187.19	26.85	LHHCKYQYY	6695	59.78	CKYQYYGFI	773.40	38.03	-	-	-	-	-	-
HLA-DPA1*02:01/DPB1*01:01	117	131	CVLTSKLIGPQRFDK	Consensus (comb.lib./smm/nn)	39.09	LTSKLIGPQ	1239.16	44.80	VLTSKLIGP	1143	8.34	LIGPQRFDK	822.10	39.09	-	-	-	-	-	-
HLA-DPA1*02:01/DPB1*01:01	82	96	RELKKVMHECAKQVK	Consensus (comb.lib./smm/nn)	39.66	LKKVMHECA	51119.94	79.83	VMHECAKQV	2904	28.93	VMHECAKQV	849.60	39.66	-	-	-	-	-	-
HLA-DPA1*02:01/DPB1*01:01	81	95	KRELKKVMHECAKQV	Consensus (comb.lib./smm/nn)	40.56	LKKVMHECA	51119.94	79.83	LKKVMHECA	2799	27.88	VMHECAKQV	894.50	40.56	-	-	-	-	-	-
HLA-DPA1*02:01/DPB1*01:01	107	121	NCRTSINYYRCVLTS	Consensus (comb.lib./smm/nn)	43.34	RTSINYYRC	153.63	25.04	INYYRCVLT	4519	43.34	INYYRCVLT	1263.20	46.79	-	-	-	-	-	-
HLA-DPA1*02:01/DPB1*01:01	83	97	ELKKVMHECAKQVKK	Consensus (comb.lib./smm/nn)	43.60	LKKVMHECA	51119.94	79.83	VMHECAKQV	3774	36.99	VMHECAKQV	1062	43.60	-	-	-	-	-	-
HLA-DPA1*02:01/DPB1*01:01	84	98	LKKVMHECAKQVKKE	Consensus (comb.lib./smm/nn)	45.97	LKKVMHECA	51119.94	79.83	VMHECAKQV	3747	36.75	VMHECAKQV	1208.50	45.97	-	-	-	-	-	-
HLA-DPA1*02:01/DPB1*01:01	122	136	KLIGPQRFDKAIQDY	Consensus (comb.lib./smm/nn)	46.93	RFDKAIQDY	14030.96	69.46	LIGPQRFDK	1982	18.67	LIGPQRFDK	1272.90	46.93	-	-	-	-	-	-
HLA-DPA1*02:01/DPB1*01:01	79	93	SKKRELKKVMHECAK	Consensus (comb.lib./smm/nn)	48.79	LKKVMHECA	51119.94	79.83	LKKVMHECA	4970	47.05	RELKKVMHE	1408.60	48.79	-	-	-	-	-	-
HLA-DPA1*02:01/DPB1*01:01	80	94	KKRELKKVMHECAKQ	Consensus (comb.lib./smm/nn)	50.26	LKKVMHECA	51119.94	79.83	LKKVMHECA	5376	50.26	RELKKVMHE	1250	46.60	-	-	-	-	-	-
HLA-DPA1*02:01/DPB1*01:01	78	92	KSKKRELKKVMHECA	Consensus (comb.lib./smm/nn)	50.27	LKKVMHECA	51119.94	79.83	RELKKVMHE	4773	45.45	KKRELKKVM	1523.20	50.27	-	-	-	-	-	-
HLA-DPA1*02:01/DPB1*01:01	106	120	LNCRTSINYYRCVLT	Consensus (comb.lib./smm/nn)	51.32	RTSINYYRC	153.63	25.04	LNCRTSINY	6307	57.12	INYYRCVLT	1613.20	51.32	-	-	-	-	-	-
HLA-DPA1*02:01/DPB1*01:01	123	137	LIGPQRFDKAIQDYD	Consensus (comb.lib./smm/nn)	51.95	RFDKAIQDY	14030.96	69.46	LIGPQRFDK	2172	20.97	PQRFDKAIQ	1667.50	51.95	-	-	-	-	-	-
HLA-DPA1*02:01/DPB1*01:01	66	80	FSNVLMDYGVVDKSK	Consensus (comb.lib./smm/nn)	53.33	NVLMDYGVV	174.16	25.95	LMDYGVVDK	6514	58.57	LMDYGVVDK	1795.50	53.33	-	-	-	-	-	-
HLA-DPA1*02:01/DPB1*01:01	67	81	SNVLMDYGVVDKSKK	Consensus (comb.lib./smm/nn)	53.60	NVLMDYGVV	174.16	25.95	LMDYGVVDK	6494	58.43	LMDYGVVDK	1821.40	53.60	-	-	-	-	-	-
HLA-DPA1*02:01/DPB1*01:01	77	91	DKSKKRELKKVMHEC	Consensus (comb.lib./smm/nn)	53.96	KSKKRELKK	804425.44	93.77	SKKRELKKV	5768	53.24	KKRELKKVM	1856.40	53.96	-	-	-	-	-	-
HLA-DPA1*02:01/DPB1*01:01	76	90	VDKSKKRELKKVMHE	Consensus (comb.lib./smm/nn)	55.11	KSKKRELKK	804425.44	93.77	SKKRELKKV	4693	44.79	KKRELKKVM	1970.80	55.11	-	-	-	-	-	-
HLA-DPA1*02:01/DPB1*01:01	85	99	KKVMHECAKQVKKEA	Consensus (comb.lib./smm/nn)	55.85	KKVMHECAK	117230.97	85.34	VMHECAKQV	3811	37.31	VMHECAKQV	2051.50	55.85	-	-	-	-	-	-
HLA-DPA1*02:01/DPB1*01:01	13	27	FLIGACQAETPSQKC	Consensus (comb.lib./smm/nn)	56.06	FLIGACQAE	16295.89	70.87	LIGACQAET	1379	11.11	LIGACQAET	2074.50	56.06	-	-	-	-	-	-
HLA-DPA1*02:01/DPB1*01:01	37	51	KISCLHHCKYQYYGF	Consensus (comb.lib./smm/nn)	59.64	HCKYQYYGF	1000.22	42.61	LHHCKYQYY	9971	76.46	CLHHCKYQY	2498.90	59.64	-	-	-	-	-	-
HLA-DPA1*02:01/DPB1*01:01	68	82	NVLMDYGVVDKSKKR	Consensus (comb.lib./smm/nn)	60.49	NVLMDYGVV	174.16	25.95	LMDYGVVDK	7322	63.74	LMDYGVVDK	2612.70	60.49	-	-	-	-	-	-
HLA-DPA1*02:01/DPB1*01:01	102	116	DSHWLNCRTSINYYR	Consensus (comb.lib./smm/nn)	61.95	NCRTSINYY	956.90	42.06	LNCRTSINY	7032	61.95	HWLNCRTSI	4836	72.24	-	-	-	-	-	-
HLA-DPA1*02:01/DPB1*01:01	101	115	KDSHWLNCRTSINYY	Consensus (comb.lib./smm/nn)	63.09	NCRTSINYY	956.90	42.06	LNCRTSINY	7215	63.09	HWLNCRTSI	4693	71.68	-	-	-	-	-	-
HLA-DPA1*02:01/DPB1*01:01	103	117	SHWLNCRTSINYYRC	Consensus (comb.lib./smm/nn)	63.55	RTSINYYRC	153.63	25.04	LNCRTSINY	7291	63.55	HWLNCRTSI	4994.90	72.84	-	-	-	-	-	-
HLA-DPA1*02:01/DPB1*01:01	14	28	LIGACQAETPSQKCE	Consensus (comb.lib./smm/nn)	64.24	ACQAETPSQ	285414.04	89.91	LIGACQAET	1851	17.04	LIGACQAET	3181.70	64.24	-	-	-	-	-	-
HLA-DPA1*02:01/DPB1*01:01	75	89	VVDKSKKRELKKVMH	Consensus (comb.lib./smm/nn)	64.42	VVDKSKKRE	83963.83	83.41	SKKRELKKV	6368	57.55	KKRELKKVM	3209.80	64.42	-	-	-	-	-	-
HLA-DPA1*02:01/DPB1*01:01	126	140	PQRFDKAIQDYDKTI	Consensus (comb.lib./smm/nn)	64.79	RFDKAIQDY	14030.96	69.46	FDKAIQDYD	3891	38.02	RFDKAIQDY	3271.10	64.79	-	-	-	-	-	-
HLA-DPA1*02:01/DPB1*01:01	86	100	KVMHECAKQVKKEAR	Consensus (comb.lib./smm/nn)	66.23	AKQVKKEAR	1000000	94.37	VMHECAKQV	6516	58.58	VMHECAKQV	3527	66.23	-	-	-	-	-	-
HLA-DPA1*02:01/DPB1*01:01	104	118	HWLNCRTSINYYRCV	Consensus (comb.lib./smm/nn)	66.57	RTSINYYRC	153.63	25.04	LNCRTSINY	7812	66.57	HWLNCRTSI	5206.60	73.65	-	-	-	-	-	-
HLA-DPA1*02:01/DPB1*01:01	105	119	WLNCRTSINYYRCVL	Consensus (comb.lib./smm/nn)	66.70	RTSINYYRC	153.63	25.04	LNCRTSINY	9536	74.78	SINYYRCVL	3612.30	66.70	-	-	-	-	-	-
HLA-DPA1*02:01/DPB1*01:01	125	139	GPQRFDKAIQDYDKT	Consensus (comb.lib./smm/nn)	66.99	RFDKAIQDY	14030.96	69.46	RFDKAIQDY	4006	39.01	RFDKAIQDY	3664.90	66.99	-	-	-	-	-	-
HLA-DPA1*02:01/DPB1*01:01	96	110	KKEARKDSHWLNCRT	Consensus (comb.lib./smm/nn)	67.04	ARKDSHWLN	113.91	22.46	ARKDSHWLN	24117	95.46	RKDSHWLNC	3675.60	67.04	-	-	-	-	-	-
HLA-DPA1*02:01/DPB1*01:01	27	41	CEEKYKGNTDKISCL	Consensus (comb.lib./smm/nn)	67.34	KYKGNTDKI	1904.64	49.25	YKGNTDKIS	7952	67.34	KYKGNTDKI	7224	79.56	-	-	-	-	-	-
HLA-DPA1*02:01/DPB1*01:01	28	42	EEKYKGNTDKISCLH	Consensus (comb.lib./smm/nn)	68.03	KYKGNTDKI	1904.64	49.25	YKGNTDKIS	8081	68.03	YKGNTDKIS	6661.70	78.09	-	-	-	-	-	-
HLA-DPA1*02:01/DPB1*01:01	100	114	RKDSHWLNCRTSINY	Consensus (comb.lib./smm/nn)	68.49	KDSHWLNCR	12280.75	68.49	WLNCRTSIN	7882	66.96	HWLNCRTSI	4709.50	71.74	-	-	-	-	-	-
HLA-DPA1*02:01/DPB1*01:01	95	109	VKKEARKDSHWLNCR	Consensus (comb.lib./smm/nn)	68.54	ARKDSHWLN	113.91	22.46	ARKDSHWLN	21710	94.28	RKDSHWLNC	3970.80	68.54	-	-	-	-	-	-
HLA-DPA1*02:01/DPB1*01:01	128	142	RFDKAIQDYDKTISV	Consensus (comb.lib./smm/nn)	69.01	RFDKAIQDY	14030.96	69.46	FDKAIQDYD	5869	54	AIQDYDKTI	4070.30	69.01	-	-	-	-	-	-
HLA-DPA1*02:01/DPB1*01:01	124	138	IGPQRFDKAIQDYDK	Consensus (comb.lib./smm/nn)	69.02	RFDKAIQDY	14030.96	69.46	FDKAIQDYD	3486	34.43	RFDKAIQDY	4072.90	69.02	-	-	-	-	-	-
HLA-DPA1*02:01/DPB1*01:01	97	111	KEARKDSHWLNCRTS	Consensus (comb.lib./smm/nn)	69.28	ARKDSHWLN	113.91	22.46	ARKDSHWLN	26178	96.25	RKDSHWLNC	4129.40	69.28	-	-	-	-	-	-
HLA-DPA1*02:01/DPB1*01:01	127	141	QRFDKAIQDYDKTIS	Consensus (comb.lib./smm/nn)	69.46	RFDKAIQDY	14030.96	69.46	FDKAIQDYD	4505	43.22	RFDKAIQDY	4213.50	69.66	-	-	-	-	-	-
HLA-DPA1*02:01/DPB1*01:01	29	43	EKYKGNTDKISCLHH	Consensus (comb.lib./smm/nn)	69.52	KYKGNTDKI	1904.64	49.25	YKGNTDKIS	8369	69.52	YKGNTDKIS	6208	76.83	-	-	-	-	-	-
HLA-DPA1*02:01/DPB1*01:01	74	88	GVVDKSKKRELKKVM	Consensus (comb.lib./smm/nn)	69.71	VVDKSKKRE	83963.83	83.41	VDKSKKREL	4156	40.29	KKRELKKVM	4221.90	69.71	-	-	-	-	-	-
HLA-DPA1*02:01/DPB1*01:01	70	84	LMDYGVVDKSKKREL	Consensus (comb.lib./smm/nn)	70.18	VVDKSKKRE	83963.83	83.41	LMDYGVVDK	4778	45.49	LMDYGVVDK	4330	70.18	-	-	-	-	-	-
HLA-DPA1*02:01/DPB1*01:01	99	113	ARKDSHWLNCRTSIN	Consensus (comb.lib./smm/nn)	70.77	ARKDSHWLN	113.91	22.46	HWLNCRTSI	14927	88.14	HWLNCRTSI	4467.90	70.77	-	-	-	-	-	-
HLA-DPA1*02:01/DPB1*01:01	98	112	EARKDSHWLNCRTSI	Consensus (comb.lib./smm/nn)	70.89	ARKDSHWLN	113.91	22.46	RKDSHWLNC	21702	94.27	KDSHWLNCR	4494.70	70.89	-	-	-	-	-	-
HLA-DPA1*02:01/DPB1*01:01	87	101	VMHECAKQVKKEARK	Consensus (comb.lib./smm/nn)	71.80	KQVKKEARK	67776.15	82.04	VMHECAKQV	6836	60.71	VMHECAKQV	4724.60	71.80	-	-	-	-	-	-
HLA-DPA1*02:01/DPB1*01:01	69	83	VLMDYGVVDKSKKRE	Consensus (comb.lib./smm/nn)	72.07	VVDKSKKRE	83963.83	83.41	MDYGVVDKS	8903	72.07	LMDYGVVDK	3532.30	66.26	-	-	-	-	-	-
HLA-DPA1*02:01/DPB1*01:01	26	40	KCEEKYKGNTDKISC	Consensus (comb.lib./smm/nn)	73.79	KYKGNTDKI	1904.64	49.25	YKGNTDKIS	9297	73.79	KYKGNTDKI	10000.20	85.21	-	-	-	-	-	-
HLA-DPA1*02:01/DPB1*01:01	36	50	DKISCLHHCKYQYYG	Consensus (comb.lib./smm/nn)	73.87	LHHCKYQYY	25585.77	74.50	LHHCKYQYY	9315	73.87	CLHHCKYQY	3001.50	63.13	-	-	-	-	-	-
HLA-DPA1*02:01/DPB1*01:01	35	49	TDKISCLHHCKYQYY	Consensus (comb.lib./smm/nn)	73.88	LHHCKYQYY	25585.77	74.50	CLHHCKYQY	9317	73.88	CLHHCKYQY	2882	62.37	-	-	-	-	-	-
HLA-DPA1*02:01/DPB1*01:01	25	39	QKCEEKYKGNTDKIS	Consensus (comb.lib./smm/nn)	75.18	KYKGNTDKI	1904.64	49.25	KYKGNTDKI	9634	75.18	YKGNTDKIS	10362.90	85.79	-	-	-	-	-	-
HLA-DPA1*02:01/DPB1*01:01	94	108	QVKKEARKDSHWLNC	Consensus (comb.lib./smm/nn)	76.04	ARKDSHWLN	113.91	22.46	VKKEARKDS	24008	95.41	ARKDSHWLN	5939	76.04	-	-	-	-	-	-
HLA-DPA1*02:01/DPB1*01:01	73	87	YGVVDKSKKRELKKV	Consensus (comb.lib./smm/nn)	76.29	VVDKSKKRE	83963.83	83.41	VDKSKKREL	4118	39.97	VDKSKKREL	6025.20	76.29	-	-	-	-	-	-
HLA-DPA1*02:01/DPB1*01:01	71	85	MDYGVVDKSKKRELK	Consensus (comb.lib./smm/nn)	77.54	VVDKSKKRE	83963.83	83.41	VDKSKKREL	5125	48.29	VDKSKKREL	6456.60	77.54	-	-	-	-	-	-
HLA-DPA1*02:01/DPB1*01:01	72	86	DYGVVDKSKKRELKK	Consensus (comb.lib./smm/nn)	78.12	VVDKSKKRE	83963.83	83.41	VDKSKKREL	5112	48.18	VDKSKKREL	6673.70	78.12	-	-	-	-	-	-
HLA-DPA1*02:01/DPB1*01:01	30	44	KYKGNTDKISCLHHC	Consensus (comb.lib./smm/nn)	78.56	KYKGNTDKI	1904.64	49.25	YKGNTDKIS	15540	88.98	YKGNTDKIS	6830.50	78.56	-	-	-	-	-	-
HLA-DPA1*02:01/DPB1*01:01	89	103	HECAKQVKKEARKDS	Consensus (comb.lib./smm/nn)	79.28	QVKKEARKD	31582.43	76.23	CAKQVKKEA	10800	79.28	AKQVKKEAR	13134.20	89.55	-	-	-	-	-	-
HLA-DPA1*02:01/DPB1*01:01	93	107	KQVKKEARKDSHWLN	Consensus (comb.lib./smm/nn)	83.81	ARKDSHWLN	113.91	22.46	VKKEARKDS	14662	87.75	ARKDSHWLN	9207.80	83.81	-	-	-	-	-	-
HLA-DPA1*02:01/DPB1*01:01	90	104	ECAKQVKKEARKDSH	Consensus (comb.lib./smm/nn)	85.91	QVKKEARKD	31582.43	76.23	VKKEARKDS	13553	85.91	CAKQVKKEA	14203.80	90.74	-	-	-	-	-	-
HLA-DPA1*02:01/DPB1*01:01	88	102	MHECAKQVKKEARKD	Consensus (comb.lib./smm/nn)	87.57	QVKKEARKD	31582.43	76.23	CAKQVKKEA	14545	87.57	CAKQVKKEA	11807.10	87.88	-	-	-	-	-	-
HLA-DPA1*02:01/DPB1*01:01	91	105	CAKQVKKEARKDSHW	Consensus (comb.lib./smm/nn)	88.64	QVKKEARKD	31582.43	76.23	VKKEARKDS	15284	88.64	AKQVKKEAR	14681.10	91.23	-	-	-	-	-	-
HLA-DPA1*02:01/DPB1*01:01	92	106	AKQVKKEARKDSHWL	Consensus (comb.lib./smm/nn)	89.08	QVKKEARKD	31582.43	76.23	VKKEARKDS	15610	89.08	VKKEARKDS	13637.70	90.12	-	-	-	-	-	-
HLA-DPA1*02:01/DPB1*01:01	24	38	SQKCEEKYKGNTDKI	Consensus (comb.lib./smm/nn)	89.48	KYKGNTDKI	1904.64	49.25	EKYKGNTDK	50000	99.40	KYKGNTDKI	13078.30	89.48	-	-	-	-	-	-
HLA-DPA1*02:01/DPB1*01:01	15	29	IGACQAETPSQKCEE	Consensus (comb.lib./smm/nn)	89.91	ACQAETPSQ	285414.04	89.91	IGACQAETP	7520	64.92	CQAETPSQK	13953.10	90.47	-	-	-	-	-	-
HLA-DPA1*02:01/DPB1*01:01	16	30	GACQAETPSQKCEEK	Consensus (comb.lib./smm/nn)	89.91	ACQAETPSQ	285414.04	89.91	CQAETPSQK	16084	89.66	AETPSQKCE	15321.20	91.84	-	-	-	-	-	-
HLA-DPA1*02:01/DPB1*01:01	34	48	NTDKISCLHHCKYQY	Consensus (comb.lib./smm/nn)	90.55	CLHHCKYQY	1000000	94.37	ISCLHHCKY	16891	90.55	CLHHCKYQY	3807.70	67.73	-	-	-	-	-	-
HLA-DPA1*02:01/DPB1*01:01	17	31	ACQAETPSQKCEEKY	Consensus (comb.lib./smm/nn)	90.99	ACQAETPSQ	285414.04	89.91	AETPSQKCE	17310	90.99	AETPSQKCE	14750.60	91.30	-	-	-	-	-	-
HLA-DPA1*02:01/DPB1*01:01	31	45	YKGNTDKISCLHHCK	Consensus (comb.lib./smm/nn)	91.37	KISCLHHCK	1000000	94.37	YKGNTDKIS	17707	91.37	YKGNTDKIS	5498.20	74.65	-	-	-	-	-	-
HLA-DPA1*02:01/DPB1*01:01	18	32	CQAETPSQKCEEKYK	Consensus (comb.lib./smm/nn)	91.66	SQKCEEKYK	1000000	94.37	AETPSQKCE	17085	90.76	AETPSQKCE	15131.10	91.66	-	-	-	-	-	-
HLA-DPA1*02:01/DPB1*01:01	20	34	AETPSQKCEEKYKGN	Consensus (comb.lib./smm/nn)	94	KCEEKYKGN	266191.79	89.67	PSQKCEEKY	27741	96.74	AETPSQKCE	17947.40	94	-	-	-	-	-	-
HLA-DPA1*02:01/DPB1*01:01	32	46	KGNTDKISCLHHCKY	Consensus (comb.lib./smm/nn)	94.32	ISCLHHCKY	1000000	94.37	TDKISCLHH	21782	94.32	KISCLHHCK	5625.50	75.07	-	-	-	-	-	-
HLA-DPA1*02:01/DPB1*01:01	19	33	QAETPSQKCEEKYKG	Consensus (comb.lib./smm/nn)	94.37	QKCEEKYKG	1000000	94.37	PSQKCEEKY	22246	94.56	AETPSQKCE	17581.80	93.73	-	-	-	-	-	-
HLA-DPA1*02:01/DPB1*01:01	33	47	GNTDKISCLHHCKYQ	Consensus (comb.lib./smm/nn)	94.37	SCLHHCKYQ	1000000	94.37	ISCLHHCKY	23678	95.26	KISCLHHCK	5664.30	75.20	-	-	-	-	-	-
HLA-DPA1*02:01/DPB1*01:01	23	37	PSQKCEEKYKGNTDK	Consensus (comb.lib./smm/nn)	95.07	KCEEKYKGN	266191.79	89.67	PSQKCEEKY	50000	99.40	EEKYKGNTD	19598.70	95.07	-	-	-	-	-	-
HLA-DPA1*02:01/DPB1*01:01	22	36	TPSQKCEEKYKGNTD	Consensus (comb.lib./smm/nn)	95.55	KCEEKYKGN	266191.79	89.67	PSQKCEEKY	50000	99.40	SQKCEEKYK	20402.10	95.55	-	-	-	-	-	-
HLA-DPA1*02:01/DPB1*01:01	21	35	ETPSQKCEEKYKGNT	Consensus (comb.lib./smm/nn)	95.71	KCEEKYKGN	266191.79	89.67	PSQKCEEKY	35734	98.35	SQKCEEKYK	20690.60	95.71	-	-	-	-	-	-
Allele	Start	End	Peptide	Method used	Percentile rank	Comblib. core	Comblib. score	Comblib. Rank	SMM align core	SMM align IC50 (nM)	SMM align rank	NN align core	NN align IC50 (nM)	NN align rank	NetMHCIIpan core	NetMHCIIpan IC50 (nM)	NetMHCIIpan rank	Sturniolo core	Sturniolo score	Sturniolo rank			Colour code (data represented in figures)
HLA-DPA1*02:01/DPB1*05:01	1	15	MKYLGLALISAVFLI	Consensus (comb.lib./smm/nn)	4.34	KYLGLALIS	0.59	2.39	LALISAVFL	721	4.34	KYLGLALIS	852	15.82	-	-	-	-	-	-	Predicted as good binders		Percentile Rank ˂ 2,5	Percentile Rank 2,5 - 7,5
HLA-DPA1*02:01/DPB1*05:01	2	16	KYLGLALISAVFLIG	Consensus (comb.lib./smm/nn)	4.64	KYLGLALIS	0.59	2.39	LALISAVFL	755	4.64	KYLGLALIS	1591.40	24.43	-	-	-	-	-	-
HLA-DPA1*02:01/DPB1*05:01	58	72	IAQSEIRKFSNVLMD	Consensus (comb.lib./smm/nn)	8.30	AQSEIRKFS	1038.29	37.68	IRKFSNVLM	1157	8.30	IRKFSNVLM	171.40	3.74	-	-	-	-	-	-
HLA-DPA1*02:01/DPB1*05:01	57	71	NIAQSEIRKFSNVLM	Consensus (comb.lib./smm/nn)	8.46	AQSEIRKFS	1038.29	37.68	QSEIRKFSN	1174	8.46	IRKFSNVLM	256.60	5.68	-	-	-	-	-	-
HLA-DPA1*02:01/DPB1*05:01	43	57	HCKYQYYGFIDVNYN	Consensus (comb.lib./smm/nn)	8.47	HCKYQYYGF	932.45	36.63	YQYYGFIDV	1175	8.47	CKYQYYGFI	373.80	8.06	-	-	-	-	-	-
HLA-DPA1*02:01/DPB1*05:01	3	17	YLGLALISAVFLIGA	Consensus (comb.lib./smm/nn)	8.81	LALISAVFL	10.56	8.81	LALISAVFL	731	4.43	YLGLALISA	2997.50	35.89	-	-	-	-	-	-
HLA-DPA1*02:01/DPB1*05:01	4	18	LGLALISAVFLIGAC	Consensus (comb.lib./smm/nn)	8.81	LALISAVFL	10.56	8.81	LALISAVFL	742	4.53	ALISAVFLI	3640.30	39.96	-	-	-	-	-	-
HLA-DPA1*02:01/DPB1*05:01	5	19	GLALISAVFLIGACQ	Consensus (comb.lib./smm/nn)	8.81	LALISAVFL	10.56	8.81	ALISAVFLI	1200	8.70	LISAVFLIG	3511.10	39.18	-	-	-	-	-	-
HLA-DPA1*02:01/DPB1*05:01	59	73	AQSEIRKFSNVLMDY	Consensus (comb.lib./smm/nn)	9.14	AQSEIRKFS	1038.29	37.68	IRKFSNVLM	1247	9.14	IRKFSNVLM	84.30	1.60	-	-	-	-	-	-
HLA-DPA1*02:01/DPB1*05:01	44	58	CKYQYYGFIDVNYNI	Consensus (comb.lib./smm/nn)	9.71	KYQYYGFID	1254.63	39.26	YQYYGFIDV	1307	9.71	CKYQYYGFI	429.70	9.10	-	-	-	-	-	-
HLA-DPA1*02:01/DPB1*05:01	42	56	HHCKYQYYGFIDVNY	Consensus (comb.lib./smm/nn)	9.75	HCKYQYYGF	932.45	36.63	YQYYGFIDV	1311	9.75	CKYQYYGFI	364.70	7.89	-	-	-	-	-	-
HLA-DPA1*02:01/DPB1*05:01	60	74	QSEIRKFSNVLMDYG	Consensus (comb.lib./smm/nn)	10.21	IRKFSNVLM	1520.68	40.87	IRKFSNVLM	1360	10.21	IRKFSNVLM	74.60	1.36	-	-	-	-	-	-
HLA-DPA1*02:01/DPB1*05:01	6	20	LALISAVFLIGACQA	Consensus (comb.lib./smm/nn)	11.43	LALISAVFL	10.56	8.81	LALISAVFL	1489	11.43	LALISAVFL	2934	35.46	-	-	-	-	-	-
HLA-DPA1*02:01/DPB1*05:01	61	75	SEIRKFSNVLMDYGV	Consensus (comb.lib./smm/nn)	11.64	IRKFSNVLM	1520.68	40.87	IRKFSNVLM	1511	11.64	IRKFSNVLM	65	1.12	-	-	-	-	-	-
HLA-DPA1*02:01/DPB1*05:01	40	54	CLHHCKYQYYGFIDV	Consensus (comb.lib./smm/nn)	12	HCKYQYYGF	932.45	36.63	KYQYYGFID	1549	12	CKYQYYGFI	397.70	8.51	-	-	-	-	-	-
HLA-DPA1*02:01/DPB1*05:01	41	55	LHHCKYQYYGFIDVN	Consensus (comb.lib./smm/nn)	12.03	HCKYQYYGF	932.45	36.63	YQYYGFIDV	1552	12.03	CKYQYYGFI	384.50	8.26	-	-	-	-	-	-
HLA-DPA1*02:01/DPB1*05:01	109	123	RTSINYYRCVLTSKL	Consensus (comb.lib./smm/nn)	14.72	RTSINYYRC	38.30	14.44	YYRCVLTSK	1841	14.72	RTSINYYRC	787.60	14.92	-	-	-	-	-	-
HLA-DPA1*02:01/DPB1*05:01	105	119	WLNCRTSINYYRCVL	Consensus (comb.lib./smm/nn)	14.78	RTSINYYRC	38.30	14.44	CRTSINYYR	5000	38.96	RTSINYYRC	777.60	14.78	-	-	-	-	-	-
HLA-DPA1*02:01/DPB1*05:01	106	120	LNCRTSINYYRCVLT	Consensus (comb.lib./smm/nn)	15.10	RTSINYYRC	38.30	14.44	CRTSINYYR	4450	35.49	RTSINYYRC	800.80	15.10	-	-	-	-	-	-
HLA-DPA1*02:01/DPB1*05:01	110	124	TSINYYRCVLTSKLI	Consensus (comb.lib./smm/nn)	15.15	RCVLTSKLI	1476.78	40.87	YYRCVLTSK	1780	14.16	YYRCVLTSK	803.90	15.15	-	-	-	-	-	-
HLA-DPA1*02:01/DPB1*05:01	108	122	CRTSINYYRCVLTSK	Consensus (comb.lib./smm/nn)	15.79	RTSINYYRC	38.30	14.44	INYYRCVLT	1958	15.79	RTSINYYRC	870.40	16.05	-	-	-	-	-	-
HLA-DPA1*02:01/DPB1*05:01	112	126	INYYRCVLTSKLIGP	Consensus (comb.lib./smm/nn)	16.42	RCVLTSKLI	1476.78	40.87	YYRCVLTSK	2027	16.42	RCVLTSKLI	878	16.16	-	-	-	-	-	-
HLA-DPA1*02:01/DPB1*05:01	111	125	SINYYRCVLTSKLIG	Consensus (comb.lib./smm/nn)	17.12	RCVLTSKLI	1476.78	40.87	YYRCVLTSK	1941	15.64	YYRCVLTSK	949.20	17.12	-	-	-	-	-	-
HLA-DPA1*02:01/DPB1*05:01	107	121	NCRTSINYYRCVLTS	Consensus (comb.lib./smm/nn)	18.42	RTSINYYRC	38.30	14.44	INYYRCVLT	5642	42.66	RTSINYYRC	1051	18.42	-	-	-	-	-	-
HLA-DPA1*02:01/DPB1*05:01	45	59	KYQYYGFIDVNYNIA	Consensus (comb.lib./smm/nn)	19.67	KYQYYGFID	1254.63	39.26	YYGFIDVNY	1733	13.72	FIDVNYNIA	1153.60	19.67	-	-	-	-	-	-
HLA-DPA1*02:01/DPB1*05:01	56	70	YNIAQSEIRKFSNVL	Consensus (comb.lib./smm/nn)	20.06	AQSEIRKFS	1038.29	37.68	QSEIRKFSN	2435	20.06	IAQSEIRKF	609	12.21	-	-	-	-	-	-
HLA-DPA1*02:01/DPB1*05:01	104	118	HWLNCRTSINYYRCV	Consensus (comb.lib./smm/nn)	20.74	RTSINYYRC	38.30	14.44	CRTSINYYR	4918	38.46	RTSINYYRC	1243.70	20.74	-	-	-	-	-	-
HLA-DPA1*02:01/DPB1*05:01	55	69	NYNIAQSEIRKFSNV	Consensus (comb.lib./smm/nn)	20.97	AQSEIRKFS	1038.29	37.68	QSEIRKFSN	2516	20.76	IAQSEIRKF	1263.20	20.97	-	-	-	-	-	-
HLA-DPA1*02:01/DPB1*05:01	62	76	EIRKFSNVLMDYGVV	Consensus (comb.lib./smm/nn)	21.06	IRKFSNVLM	1520.68	40.87	KFSNVLMDY	2550	21.06	IRKFSNVLM	65.70	1.14	-	-	-	-	-	-
HLA-DPA1*02:01/DPB1*05:01	46	60	YQYYGFIDVNYNIAQ	Consensus (comb.lib./smm/nn)	21.32	FIDVNYNIA	147285.69	80.09	YGFIDVNYN	1961	15.82	FIDVNYNIA	1293.60	21.32	-	-	-	-	-	-
HLA-DPA1*02:01/DPB1*05:01	54	68	VNYNIAQSEIRKFSN	Consensus (comb.lib./smm/nn)	21.45	AQSEIRKFS	1038.29	37.68	YNIAQSEIR	2275	18.63	IAQSEIRKF	1305.20	21.45	-	-	-	-	-	-
HLA-DPA1*02:01/DPB1*05:01	39	53	SCLHHCKYQYYGFID	Consensus (comb.lib./smm/nn)	22.19	HCKYQYYGF	932.45	36.63	CKYQYYGFI	2682	22.19	CKYQYYGFI	515.70	10.64	-	-	-	-	-	-
HLA-DPA1*02:01/DPB1*05:01	63	77	IRKFSNVLMDYGVVD	Consensus (comb.lib./smm/nn)	22.71	IRKFSNVLM	1520.68	40.87	KFSNVLMDY	2744	22.71	IRKFSNVLM	103.70	2.09	-	-	-	-	-	-
HLA-DPA1*02:01/DPB1*05:01	77	91	DKSKKRELKKVMHEC	Consensus (comb.lib./smm/nn)	24.43	KSKKRELKK	101.73	19.87	SKKRELKKV	5315	40.82	KKRELKKVM	1591.90	24.43	-	-	-	-	-	-
HLA-DPA1*02:01/DPB1*05:01	47	61	QYYGFIDVNYNIAQS	Consensus (comb.lib./smm/nn)	25.31	FIDVNYNIA	147285.69	80.09	YGFIDVNYN	3060	25.31	FIDVNYNIA	1377.30	22.23	-	-	-	-	-	-
HLA-DPA1*02:01/DPB1*05:01	78	92	KSKKRELKKVMHECA	Consensus (comb.lib./smm/nn)	25.37	KSKKRELKK	101.73	19.87	KKRELKKVM	5756	43.28	KKRELKKVM	1687.40	25.37	-	-	-	-	-	-
HLA-DPA1*02:01/DPB1*05:01	76	90	VDKSKKRELKKVMHE	Consensus (comb.lib./smm/nn)	27.22	KSKKRELKK	101.73	19.87	SKKRELKKV	4353	34.83	KKRELKKVM	1886.70	27.22	-	-	-	-	-	-
HLA-DPA1*02:01/DPB1*05:01	74	88	GVVDKSKKRELKKVM	Consensus (comb.lib./smm/nn)	27.60	KSKKRELKK	101.73	19.87	VDKSKKREL	3351	27.60	KKRELKKVM	3217.60	37.37	-	-	-	-	-	-
HLA-DPA1*02:01/DPB1*05:01	103	117	SHWLNCRTSINYYRC	Consensus (comb.lib./smm/nn)	29.65	RTSINYYRC	38.30	14.44	CRTSINYYR	4117	33.25	RTSINYYRC	2162.70	29.65	-	-	-	-	-	-
HLA-DPA1*02:01/DPB1*05:01	7	21	ALISAVFLIGACQAE	Consensus (comb.lib./smm/nn)	29.72	ALISAVFLI	82.88	18.76	LISAVFLIG	3626	29.72	ALISAVFLI	4328.60	43.74	-	-	-	-	-	-
HLA-DPA1*02:01/DPB1*05:01	73	87	YGVVDKSKKRELKKV	Consensus (comb.lib./smm/nn)	29.96	KSKKRELKK	101.73	19.87	VDKSKKREL	3658	29.96	SKKRELKKV	6277.60	52.47	-	-	-	-	-	-
HLA-DPA1*02:01/DPB1*05:01	75	89	VVDKSKKRELKKVMH	Consensus (comb.lib./smm/nn)	30.25	KSKKRELKK	101.73	19.87	SKKRELKKV	4291	34.43	KKRELKKVM	2236.90	30.25	-	-	-	-	-	-
HLA-DPA1*02:01/DPB1*05:01	113	127	NYYRCVLTSKLIGPQ	Consensus (comb.lib./smm/nn)	30.96	RCVLTSKLI	1476.78	40.87	YYRCVLTSK	3796	30.96	RCVLTSKLI	942.90	17.04	-	-	-	-	-	-
HLA-DPA1*02:01/DPB1*05:01	53	67	DVNYNIAQSEIRKFS	Consensus (comb.lib./smm/nn)	31.33	AQSEIRKFS	1038.29	37.68	YNIAQSEIR	3846	31.33	IAQSEIRKF	1628.80	24.79	-	-	-	-	-	-
HLA-DPA1*02:01/DPB1*05:01	52	66	IDVNYNIAQSEIRKF	Consensus (comb.lib./smm/nn)	31.70	IAQSEIRKF	33430.09	68.97	YNIAQSEIR	3897	31.70	IAQSEIRKF	1924.80	27.57	-	-	-	-	-	-
HLA-DPA1*02:01/DPB1*05:01	114	128	YYRCVLTSKLIGPQR	Consensus (comb.lib./smm/nn)	35.89	RCVLTSKLI	1476.78	40.87	YYRCVLTSK	4512	35.89	RCVLTSKLI	981	17.53	-	-	-	-	-	-
HLA-DPA1*02:01/DPB1*05:01	48	62	YYGFIDVNYNIAQSE	Consensus (comb.lib./smm/nn)	36.38	FIDVNYNIA	147285.69	80.09	FIDVNYNIA	4587	36.38	GFIDVNYNI	2062.30	28.78	-	-	-	-	-	-
HLA-DPA1*02:01/DPB1*05:01	37	51	KISCLHHCKYQYYGF	Consensus (comb.lib./smm/nn)	36.63	HCKYQYYGF	932.45	36.63	LHHCKYQYY	11069	63.78	ISCLHHCKY	2267.10	30.50	-	-	-	-	-	-
HLA-DPA1*02:01/DPB1*05:01	38	52	ISCLHHCKYQYYGFI	Consensus (comb.lib./smm/nn)	36.63	HCKYQYYGF	932.45	36.63	LHHCKYQYY	6236	45.80	CKYQYYGFI	598.70	12.04	-	-	-	-	-	-
HLA-DPA1*02:01/DPB1*05:01	79	93	SKKRELKKVMHECAK	Consensus (comb.lib./smm/nn)	37.15	KKVMHECAK	983.54	37.15	LKKVMHECA	6940	49.20	KKRELKKVM	1543.10	23.94	-	-	-	-	-	-
HLA-DPA1*02:01/DPB1*05:01	80	94	KKRELKKVMHECAKQ	Consensus (comb.lib./smm/nn)	37.15	KKVMHECAK	983.54	37.15	LKKVMHECA	8364	55.12	KKRELKKVM	1808.70	26.51	-	-	-	-	-	-
HLA-DPA1*02:01/DPB1*05:01	81	95	KRELKKVMHECAKQV	Consensus (comb.lib./smm/nn)	37.15	KKVMHECAK	983.54	37.15	LKKVMHECA	8264	54.74	LKKVMHECA	2463.40	32.03	-	-	-	-	-	-
HLA-DPA1*02:01/DPB1*05:01	82	96	RELKKVMHECAKQVK	Consensus (comb.lib./smm/nn)	37.15	KKVMHECAK	983.54	37.15	LKKVMHECA	7389	51.19	KKVMHECAK	2643.70	33.41	-	-	-	-	-	-
HLA-DPA1*02:01/DPB1*05:01	83	97	ELKKVMHECAKQVKK	Consensus (comb.lib./smm/nn)	37.15	KKVMHECAK	983.54	37.15	MHECAKQVK	9896	60.37	KKVMHECAK	3174	37.08	-	-	-	-	-	-
HLA-DPA1*02:01/DPB1*05:01	84	98	LKKVMHECAKQVKKE	Consensus (comb.lib./smm/nn)	39.35	KKVMHECAK	983.54	37.15	MHECAKQVK	10644	62.61	KKVMHECAK	3538.70	39.35	-	-	-	-	-	-
HLA-DPA1*02:01/DPB1*05:01	8	22	LISAVFLIGACQAET	Consensus (comb.lib./smm/nn)	40.71	LISAVFLIG	353.39	28.73	LISAVFLIG	5296	40.71	LISAVFLIG	6609.40	53.75	-	-	-	-	-	-
HLA-DPA1*02:01/DPB1*05:01	115	129	YRCVLTSKLIGPQRF	Consensus (comb.lib./smm/nn)	40.87	RCVLTSKLI	1476.78	40.87	VLTSKLIGP	9051	57.60	RCVLTSKLI	1247.30	20.78	-	-	-	-	-	-
HLA-DPA1*02:01/DPB1*05:01	116	130	RCVLTSKLIGPQRFD	Consensus (comb.lib./smm/nn)	40.87	RCVLTSKLI	1476.78	40.87	VLTSKLIGP	11837	65.79	RCVLTSKLI	1699.50	25.49	-	-	-	-	-	-
HLA-DPA1*02:01/DPB1*05:01	72	86	DYGVVDKSKKRELKK	Consensus (comb.lib./smm/nn)	41.13	KSKKRELKK	101.73	19.87	VDKSKKREL	5370	41.13	KSKKRELKK	8472.90	60.07	-	-	-	-	-	-
HLA-DPA1*02:01/DPB1*05:01	120	134	TSKLIGPQRFDKAIQ	Consensus (comb.lib./smm/nn)	42.76	TSKLIGPQR	21681.57	65.43	LIGPQRFDK	3913	31.81	LIGPQRFDK	4144.10	42.76	-	-	-	-	-	-
HLA-DPA1*02:01/DPB1*05:01	50	64	GFIDVNYNIAQSEIR	Consensus (comb.lib./smm/nn)	43.81	FIDVNYNIA	147285.69	80.09	NYNIAQSEI	5384	41.22	FIDVNYNIA	4341.30	43.81	-	-	-	-	-	-
HLA-DPA1*02:01/DPB1*05:01	49	63	YGFIDVNYNIAQSEI	Consensus (comb.lib./smm/nn)	44.59	FIDVNYNIA	147285.69	80.09	FIDVNYNIA	6003	44.59	FIDVNYNIA	3325.50	38.04	-	-	-	-	-	-
HLA-DPA1*02:01/DPB1*05:01	51	65	FIDVNYNIAQSEIRK	Consensus (comb.lib./smm/nn)	44.73	FIDVNYNIA	147285.69	80.09	YNIAQSEIR	5256	40.48	FIDVNYNIA	4521.30	44.73	-	-	-	-	-	-
HLA-DPA1*02:01/DPB1*05:01	64	78	RKFSNVLMDYGVVDK	Consensus (comb.lib./smm/nn)	45.21	RKFSNVLMD	2485.78	45.21	KFSNVLMDY	6592	47.57	RKFSNVLMD	596.10	12	-	-	-	-	-	-
HLA-DPA1*02:01/DPB1*05:01	102	116	DSHWLNCRTSINYYR	Consensus (comb.lib./smm/nn)	46.75	CRTSINYYR	1000000	90.17	WLNCRTSIN	4253	34.17	LNCRTSINY	4940.70	46.75	-	-	-	-	-	-
HLA-DPA1*02:01/DPB1*05:01	119	133	LTSKLIGPQRFDKAI	Consensus (comb.lib./smm/nn)	48.01	TSKLIGPQR	21681.57	65.43	LIGPQRFDK	6685	48.01	KLIGPQRFD	4117.60	42.61	-	-	-	-	-	-
HLA-DPA1*02:01/DPB1*05:01	118	132	VLTSKLIGPQRFDKA	Consensus (comb.lib./smm/nn)	48.17	TSKLIGPQR	21681.57	65.43	LIGPQRFDK	6718	48.17	KLIGPQRFD	3695.90	40.29	-	-	-	-	-	-
HLA-DPA1*02:01/DPB1*05:01	27	41	CEEKYKGNTDKISCL	Consensus (comb.lib./smm/nn)	48.30	KYKGNTDKI	2161.90	44.12	YKGNTDKIS	6745	48.30	KYKGNTDKI	10383.70	65.43	-	-	-	-	-	-
HLA-DPA1*02:01/DPB1*05:01	121	135	SKLIGPQRFDKAIQD	Consensus (comb.lib./smm/nn)	48.79	QRFDKAIQD	38265.27	69.95	LIGPQRFDK	4034	32.67	LIGPQRFDK	5381.50	48.79	-	-	-	-	-	-
HLA-DPA1*02:01/DPB1*05:01	28	42	EEKYKGNTDKISCLH	Consensus (comb.lib./smm/nn)	49.27	KYKGNTDKI	2161.90	44.12	YKGNTDKIS	6955	49.27	KYKGNTDKI	9049.60	61.79	-	-	-	-	-	-
HLA-DPA1*02:01/DPB1*05:01	29	43	EKYKGNTDKISCLHH	Consensus (comb.lib./smm/nn)	49.38	KYKGNTDKI	2161.90	44.12	YKGNTDKIS	6979	49.38	KYKGNTDKI	8846.30	61.19	-	-	-	-	-	-
HLA-DPA1*02:01/DPB1*05:01	85	99	KKVMHECAKQVKKEA	Consensus (comb.lib./smm/nn)	50.15	KKVMHECAK	983.54	37.15	MHECAKQVK	8517	55.70	KKVMHECAK	5697.60	50.15	-	-	-	-	-	-
HLA-DPA1*02:01/DPB1*05:01	25	39	QKCEEKYKGNTDKIS	Consensus (comb.lib./smm/nn)	51.26	KYKGNTDKI	2161.90	44.12	CEEKYKGNT	7406	51.26	KYKGNTDKI	10109.40	64.72	-	-	-	-	-	-
HLA-DPA1*02:01/DPB1*05:01	26	40	KCEEKYKGNTDKISC	Consensus (comb.lib./smm/nn)	51.45	KYKGNTDKI	2161.90	44.12	YKGNTDKIS	7450	51.45	KYKGNTDKI	11031.40	67.05	-	-	-	-	-	-
HLA-DPA1*02:01/DPB1*05:01	68	82	NVLMDYGVVDKSKKR	Consensus (comb.lib./smm/nn)	52.64	GVVDKSKKR	619866.66	88.12	YGVVDKSKK	7545	51.85	LMDYGVVDK	6319.10	52.64	-	-	-	-	-	-
HLA-DPA1*02:01/DPB1*05:01	67	81	SNVLMDYGVVDKSKK	Consensus (comb.lib./smm/nn)	53.12	MDYGVVDKS	718471.27	88.66	LMDYGVVDK	7587	52.03	LMDYGVVDK	6445.40	53.12	-	-	-	-	-	-
HLA-DPA1*02:01/DPB1*05:01	122	136	KLIGPQRFDKAIQDY	Consensus (comb.lib./smm/nn)	53.37	QRFDKAIQD	38265.27	69.95	PQRFDKAIQ	4375	34.98	KLIGPQRFD	6511	53.37	-	-	-	-	-	-
HLA-DPA1*02:01/DPB1*05:01	97	111	KEARKDSHWLNCRTS	Consensus (comb.lib./smm/nn)	53.67	ARKDSHWLN	220.99	25.16	ARKDSHWLN	18022	77.07	RKDSHWLNC	6588.50	53.67	-	-	-	-	-	-
HLA-DPA1*02:01/DPB1*05:01	96	110	KKEARKDSHWLNCRT	Consensus (comb.lib./smm/nn)	53.78	ARKDSHWLN	220.99	25.16	ARKDSHWLN	14274	71.10	RKDSHWLNC	6617.70	53.78	-	-	-	-	-	-
HLA-DPA1*02:01/DPB1*05:01	70	84	LMDYGVVDKSKKREL	Consensus (comb.lib./smm/nn)	54.76	GVVDKSKKR	619866.66	88.12	YGVVDKSKK	4871	38.17	LMDYGVVDK	6882.20	54.76	-	-	-	-	-	-
HLA-DPA1*02:01/DPB1*05:01	117	131	CVLTSKLIGPQRFDK	Consensus (comb.lib./smm/nn)	54.80	CVLTSKLIG	12196.02	60.13	LTSKLIGPQ	8279	54.80	CVLTSKLIG	2958.70	35.63	-	-	-	-	-	-
HLA-DPA1*02:01/DPB1*05:01	95	109	VKKEARKDSHWLNCR	Consensus (comb.lib./smm/nn)	55.76	ARKDSHWLN	220.99	25.16	EARKDSHWL	12045	66.30	RKDSHWLNC	7159.10	55.76	-	-	-	-	-	-
HLA-DPA1*02:01/DPB1*05:01	65	79	KFSNVLMDYGVVDKS	Consensus (comb.lib./smm/nn)	55.77	MDYGVVDKS	718471.27	88.66	KFSNVLMDY	8535	55.77	KFSNVLMDY	2683.40	33.70	-	-	-	-	-	-
HLA-DPA1*02:01/DPB1*05:01	93	107	KQVKKEARKDSHWLN	Consensus (comb.lib./smm/nn)	56.42	ARKDSHWLN	220.99	25.16	VKKEARKDS	8716	56.42	EARKDSHWL	11860.20	69	-	-	-	-	-	-
HLA-DPA1*02:01/DPB1*05:01	30	44	KYKGNTDKISCLHHC	Consensus (comb.lib./smm/nn)	56.73	KYKGNTDKI	2161.90	44.12	YKGNTDKIS	14002	70.56	KYKGNTDKI	7441.50	56.73	-	-	-	-	-	-
HLA-DPA1*02:01/DPB1*05:01	98	112	EARKDSHWLNCRTSI	Consensus (comb.lib./smm/nn)	56.73	ARKDSHWLN	220.99	25.16	EARKDSHWL	24547	83.77	ARKDSHWLN	7442.50	56.73	-	-	-	-	-	-
HLA-DPA1*02:01/DPB1*05:01	24	38	SQKCEEKYKGNTDKI	Consensus (comb.lib./smm/nn)	57.78	KYKGNTDKI	2161.90	44.12	SQKCEEKYK	17722	76.66	SQKCEEKYK	7747.50	57.78	-	-	-	-	-	-
HLA-DPA1*02:01/DPB1*05:01	9	23	ISAVFLIGACQAETP	Consensus (comb.lib./smm/nn)	57.93	VFLIGACQA	9691.78	57.93	VFLIGACQA	6765	48.39	VFLIGACQA	8582.20	60.40	-	-	-	-	-	-
HLA-DPA1*02:01/DPB1*05:01	10	24	SAVFLIGACQAETPS	Consensus (comb.lib./smm/nn)	57.93	VFLIGACQA	9691.78	57.93	IGACQAETP	7600	52.08	FLIGACQAE	9035.70	61.75	-	-	-	-	-	-
HLA-DPA1*02:01/DPB1*05:01	12	26	VFLIGACQAETPSQK	Consensus (comb.lib./smm/nn)	57.93	VFLIGACQA	9691.78	57.93	IGACQAETP	9065	57.65	VFLIGACQA	11862.80	69.01	-	-	-	-	-	-
HLA-DPA1*02:01/DPB1*05:01	69	83	VLMDYGVVDKSKKRE	Consensus (comb.lib./smm/nn)	57.98	GVVDKSKKR	619866.66	88.12	YGVVDKSKK	9163	57.98	LMDYGVVDK	6100.70	51.77	-	-	-	-	-	-
HLA-DPA1*02:01/DPB1*05:01	11	25	AVFLIGACQAETPSQ	Consensus (comb.lib./smm/nn)	58.02	VFLIGACQA	9691.78	57.93	IGACQAETP	9174	58.02	FLIGACQAE	9282.70	62.46	-	-	-	-	-	-
HLA-DPA1*02:01/DPB1*05:01	100	114	RKDSHWLNCRTSINY	Consensus (comb.lib./smm/nn)	58.93	RKDSHWLNC	8913.03	57.39	WLNCRTSIN	9446	58.93	LNCRTSINY	10647.60	66.10	-	-	-	-	-	-
HLA-DPA1*02:01/DPB1*05:01	126	140	PQRFDKAIQDYDKTI	Consensus (comb.lib./smm/nn)	59.29	KAIQDYDKT	22489.81	65.43	FDKAIQDYD	4556	36.18	RFDKAIQDY	8218.50	59.29	-	-	-	-	-	-
HLA-DPA1*02:01/DPB1*05:01	128	142	RFDKAIQDYDKTISV	Consensus (comb.lib./smm/nn)	59.78	KAIQDYDKT	22489.81	65.43	IQDYDKTIS	7431	51.37	RFDKAIQDY	8374	59.78	-	-	-	-	-	-
HLA-DPA1*02:01/DPB1*05:01	127	141	QRFDKAIQDYDKTIS	Consensus (comb.lib./smm/nn)	60.46	KAIQDYDKT	22489.81	65.43	FDKAIQDYD	4987	38.88	RFDKAIQDY	8599.50	60.46	-	-	-	-	-	-
HLA-DPA1*02:01/DPB1*05:01	125	139	GPQRFDKAIQDYDKT	Consensus (comb.lib./smm/nn)	60.61	KAIQDYDKT	22489.81	65.43	FDKAIQDYD	4651	36.79	RFDKAIQDY	8652.10	60.61	-	-	-	-	-	-
HLA-DPA1*02:01/DPB1*05:01	94	108	QVKKEARKDSHWLNC	Consensus (comb.lib./smm/nn)	60.62	ARKDSHWLN	220.99	25.16	EARKDSHWL	11795	65.68	RKDSHWLNC	8654.50	60.62	-	-	-	-	-	-
HLA-DPA1*02:01/DPB1*05:01	101	115	KDSHWLNCRTSINYY	Consensus (comb.lib./smm/nn)	61.29	KDSHWLNCR	213596.08	82.35	WLNCRTSIN	7643	52.26	LNCRTSINY	8878.40	61.29	-	-	-	-	-	-
HLA-DPA1*02:01/DPB1*05:01	35	49	TDKISCLHHCKYQYY	Consensus (comb.lib./smm/nn)	62.05	KISCLHHCK	300965.88	84.45	ISCLHHCKY	10453	62.05	ISCLHHCKY	1979.50	28.07	-	-	-	-	-	-
HLA-DPA1*02:01/DPB1*05:01	99	113	ARKDSHWLNCRTSIN	Consensus (comb.lib./smm/nn)	62.37	ARKDSHWLN	220.99	25.16	SHWLNCRTS	11329	64.47	ARKDSHWLN	9253	62.37	-	-	-	-	-	-
HLA-DPA1*02:01/DPB1*05:01	66	80	FSNVLMDYGVVDKSK	Consensus (comb.lib./smm/nn)	63.30	MDYGVVDKS	718471.27	88.66	LMDYGVVDK	10896	63.30	LMDYGVVDK	6842.30	54.61	-	-	-	-	-	-
HLA-DPA1*02:01/DPB1*05:01	71	85	MDYGVVDKSKKRELK	Consensus (comb.lib./smm/nn)	63.49	GVVDKSKKR	619866.66	88.12	VDKSKKREL	5387	41.23	YGVVDKSKK	9653.80	63.49	-	-	-	-	-	-
HLA-DPA1*02:01/DPB1*05:01	36	50	DKISCLHHCKYQYYG	Consensus (comb.lib./smm/nn)	64.34	KISCLHHCK	300965.88	84.45	LHHCKYQYY	11280	64.34	ISCLHHCKY	2512.70	32.43	-	-	-	-	-	-
HLA-DPA1*02:01/DPB1*05:01	123	137	LIGPQRFDKAIQDYD	Consensus (comb.lib./smm/nn)	64.63	QRFDKAIQD	38265.27	69.95	PQRFDKAIQ	3621	29.68	RFDKAIQDY	10078.20	64.63	-	-	-	-	-	-
HLA-DPA1*02:01/DPB1*05:01	21	35	ETPSQKCEEKYKGNT	Consensus (comb.lib./smm/nn)	64.76	KCEEKYKGN	185461.30	81.25	SQKCEEKYK	8072	54	SQKCEEKYK	10126	64.76	-	-	-	-	-	-
HLA-DPA1*02:01/DPB1*05:01	22	36	TPSQKCEEKYKGNTD	Consensus (comb.lib./smm/nn)	65.13	KCEEKYKGN	185461.30	81.25	SQKCEEKYK	8584	55.95	SQKCEEKYK	10272.30	65.13	-	-	-	-	-	-
HLA-DPA1*02:01/DPB1*05:01	86	100	KVMHECAKQVKKEAR	Consensus (comb.lib./smm/nn)	66.56	AKQVKKEAR	26165.17	66.97	CAKQVKKEA	7889	53.27	VMHECAKQV	10830.50	66.56	-	-	-	-	-	-
HLA-DPA1*02:01/DPB1*05:01	124	138	IGPQRFDKAIQDYDK	Consensus (comb.lib./smm/nn)	66.61	QRFDKAIQD	38265.27	69.95	FDKAIQDYD	3544	29.10	RFDKAIQDY	10849.80	66.61	-	-	-	-	-	-
HLA-DPA1*02:01/DPB1*05:01	87	101	VMHECAKQVKKEARK	Consensus (comb.lib./smm/nn)	66.97	AKQVKKEAR	26165.17	66.97	CAKQVKKEA	9779	60	VMHECAKQV	13194.10	71.88	-	-	-	-	-	-
HLA-DPA1*02:01/DPB1*05:01	88	102	MHECAKQVKKEARKD	Consensus (comb.lib./smm/nn)	66.97	AKQVKKEAR	26165.17	66.97	CAKQVKKEA	10971	63.51	CAKQVKKEA	15116.80	75.61	-	-	-	-	-	-
HLA-DPA1*02:01/DPB1*05:01	89	103	HECAKQVKKEARKDS	Consensus (comb.lib./smm/nn)	66.97	AKQVKKEAR	26165.17	66.97	CAKQVKKEA	8372	55.15	KQVKKEARK	16623.20	78.24	-	-	-	-	-	-
HLA-DPA1*02:01/DPB1*05:01	90	104	ECAKQVKKEARKDSH	Consensus (comb.lib./smm/nn)	66.97	AKQVKKEAR	26165.17	66.97	VKKEARKDS	10075	60.92	KQVKKEARK	17058.80	78.96	-	-	-	-	-	-
HLA-DPA1*02:01/DPB1*05:01	92	106	AKQVKKEARKDSHWL	Consensus (comb.lib./smm/nn)	66.97	AKQVKKEAR	26165.17	66.97	VKKEARKDS	9857	60.24	VKKEARKDS	15671.30	76.61	-	-	-	-	-	-
HLA-DPA1*02:01/DPB1*05:01	91	105	CAKQVKKEARKDSHW	Consensus (comb.lib./smm/nn)	67.95	AKQVKKEAR	26165.17	66.97	VKKEARKDS	12756	67.95	KQVKKEARK	17364.20	79.44	-	-	-	-	-	-
HLA-DPA1*02:01/DPB1*05:01	20	34	AETPSQKCEEKYKGN	Consensus (comb.lib./smm/nn)	69.70	KCEEKYKGN	185461.30	81.25	SQKCEEKYK	8182	54.43	SQKCEEKYK	12170	69.70	-	-	-	-	-	-
HLA-DPA1*02:01/DPB1*05:01	31	45	YKGNTDKISCLHHCK	Consensus (comb.lib./smm/nn)	71.99	KISCLHHCK	300965.88	84.45	YKGNTDKIS	14755	71.99	DKISCLHHC	7760	57.82	-	-	-	-	-	-
HLA-DPA1*02:01/DPB1*05:01	23	37	PSQKCEEKYKGNTDK	Consensus (comb.lib./smm/nn)	72.53	KCEEKYKGN	185461.30	81.25	SQKCEEKYK	15057	72.53	SQKCEEKYK	9490.20	63.03	-	-	-	-	-	-
HLA-DPA1*02:01/DPB1*05:01	19	33	QAETPSQKCEEKYKG	Consensus (comb.lib./smm/nn)	77.93	QKCEEKYKG	1000000	90.17	SQKCEEKYK	7985	53.65	SQKCEEKYK	16435.40	77.93	-	-	-	-	-	-
HLA-DPA1*02:01/DPB1*05:01	13	27	FLIGACQAETPSQKC	Consensus (comb.lib./smm/nn)	79.31	CQAETPSQK	130294.04	79.31	IGACQAETP	13423	69.39	FLIGACQAE	18445.30	81.08	-	-	-	-	-	-
HLA-DPA1*02:01/DPB1*05:01	18	32	CQAETPSQKCEEKYK	Consensus (comb.lib./smm/nn)	79.31	CQAETPSQK	130294.04	79.31	PSQKCEEKY	9003	57.44	SQKCEEKYK	19692.20	82.87	-	-	-	-	-	-
HLA-DPA1*02:01/DPB1*05:01	14	28	LIGACQAETPSQKCE	Consensus (comb.lib./smm/nn)	79.73	CQAETPSQK	130294.04	79.31	IGACQAETP	20204	79.73	LIGACQAET	27182.60	91.44	-	-	-	-	-	-
HLA-DPA1*02:01/DPB1*05:01	32	46	KGNTDKISCLHHCKY	Consensus (comb.lib./smm/nn)	80.95	KISCLHHCK	300965.88	84.45	TDKISCLHH	21367	80.95	ISCLHHCKY	4091	42.47	-	-	-	-	-	-
HLA-DPA1*02:01/DPB1*05:01	33	47	GNTDKISCLHHCKYQ	Consensus (comb.lib./smm/nn)	81.10	KISCLHHCK	300965.88	84.45	ISCLHHCKY	21520	81.10	ISCLHHCKY	3391.40	38.45	-	-	-	-	-	-
HLA-DPA1*02:01/DPB1*05:01	34	48	NTDKISCLHHCKYQY	Consensus (comb.lib./smm/nn)	81.20	KISCLHHCK	300965.88	84.45	ISCLHHCKY	21625	81.20	ISCLHHCKY	2782.90	34.42	-	-	-	-	-	-
HLA-DPA1*02:01/DPB1*05:01	15	29	IGACQAETPSQKCEE	Consensus (comb.lib./smm/nn)	86.08	CQAETPSQK	130294.04	79.31	IGACQAETP	27841	86.08	CQAETPSQK	29413.20	93.40	-	-	-	-	-	-
HLA-DPA1*02:01/DPB1*05:01	17	31	ACQAETPSQKCEEKY	Consensus (comb.lib./smm/nn)	89.95	CQAETPSQK	130294.04	79.31	TPSQKCEEK	35718	89.95	ETPSQKCEE	28673.20	92.78	-	-	-	-	-	-
HLA-DPA1*02:01/DPB1*05:01	16	30	GACQAETPSQKCEEK	Consensus (comb.lib./smm/nn)	91.27	CQAETPSQK	130294.04	79.31	QAETPSQKC	39489	91.27	ACQAETPSQ	29960.50	93.85	-	-	-	-	-	-
Allele	Start	End	Peptide	Method used	Percentile rank	Comblib. core	Comblib. score	Comblib. Rank	SMM align core	SMM align IC50 (nM)	SMM align rank	NN align core	NN align IC50 (nM)	NN align rank	NetMHCIIpan core	NetMHCIIpan IC50 (nM)	NetMHCIIpan rank	Sturniolo core	Sturniolo score	Sturniolo rank			Colour code (data represented in figures)
HLA-DPA1*02:01/DPB1*14:01	111	125	SINYYRCVLTSKLIG	NetMHCIIpan	5.54	-	-	-	-	-	-	-	-	-	YYRCVLTSK	32.89	5.54	-	-	-	Predicted as good binders		Percentile Rank ˂ 2,5	Percentile Rank 2,5 - 7,5
HLA-DPA1*02:01/DPB1*14:01	110	124	TSINYYRCVLTSKLI	NetMHCIIpan	5.80	-	-	-	-	-	-	-	-	-	YYRCVLTSK	33.88	5.80	-	-	-
HLA-DPA1*02:01/DPB1*14:01	1	15	MKYLGLALISAVFLI	NetMHCIIpan	5.96	-	-	-	-	-	-	-	-	-	KYLGLALIS	34.48	5.96	-	-	-
HLA-DPA1*02:01/DPB1*14:01	112	126	INYYRCVLTSKLIGP	NetMHCIIpan	5.96	-	-	-	-	-	-	-	-	-	YRCVLTSKL	34.52	5.96	-	-	-
HLA-DPA1*02:01/DPB1*14:01	45	59	KYQYYGFIDVNYNIA	NetMHCIIpan	8	-	-	-	-	-	-	-	-	-	YQYYGFIDV	43.39	8	-	-	-
HLA-DPA1*02:01/DPB1*14:01	44	58	CKYQYYGFIDVNYNI	NetMHCIIpan	8.57	-	-	-	-	-	-	-	-	-	YQYYGFIDV	45.63	8.57	-	-	-
HLA-DPA1*02:01/DPB1*14:01	109	123	RTSINYYRCVLTSKL	NetMHCIIpan	8.86	-	-	-	-	-	-	-	-	-	YYRCVLTSK	47.35	8.86	-	-	-
HLA-DPA1*02:01/DPB1*14:01	43	57	HCKYQYYGFIDVNYN	NetMHCIIpan	9.09	-	-	-	-	-	-	-	-	-	YQYYGFIDV	47.96	9.09	-	-	-
HLA-DPA1*02:01/DPB1*14:01	113	127	NYYRCVLTSKLIGPQ	NetMHCIIpan	9.22	-	-	-	-	-	-	-	-	-	YRCVLTSKL	48.45	9.22	-	-	-
HLA-DPA1*02:01/DPB1*14:01	60	74	QSEIRKFSNVLMDYG	NetMHCIIpan	9.32	-	-	-	-	-	-	-	-	-	IRKFSNVLM	48.84	9.32	-	-	-
HLA-DPA1*02:01/DPB1*14:01	61	75	SEIRKFSNVLMDYGV	NetMHCIIpan	9.66	-	-	-	-	-	-	-	-	-	IRKFSNVLM	50.39	9.66	-	-	-
HLA-DPA1*02:01/DPB1*14:01	62	76	EIRKFSNVLMDYGVV	NetMHCIIpan	9.69	-	-	-	-	-	-	-	-	-	IRKFSNVLM	50.63	9.69	-	-	-
HLA-DPA1*02:01/DPB1*14:01	42	56	HHCKYQYYGFIDVNY	NetMHCIIpan	10.73	-	-	-	-	-	-	-	-	-	KYQYYGFID	55.47	10.73	-	-	-
HLA-DPA1*02:01/DPB1*14:01	2	16	KYLGLALISAVFLIG	NetMHCIIpan	11.24	-	-	-	-	-	-	-	-	-	KYLGLALIS	58.48	11.24	-	-	-
HLA-DPA1*02:01/DPB1*14:01	59	73	AQSEIRKFSNVLMDY	NetMHCIIpan	11.25	-	-	-	-	-	-	-	-	-	IRKFSNVLM	58.63	11.25	-	-	-
HLA-DPA1*02:01/DPB1*14:01	114	128	YYRCVLTSKLIGPQR	NetMHCIIpan	12.18	-	-	-	-	-	-	-	-	-	YRCVLTSKL	62.43	12.18	-	-	-
HLA-DPA1*02:01/DPB1*14:01	46	60	YQYYGFIDVNYNIAQ	NetMHCIIpan	12.77	-	-	-	-	-	-	-	-	-	YGFIDVNYN	65.45	12.77	-	-	-
HLA-DPA1*02:01/DPB1*14:01	41	55	LHHCKYQYYGFIDVN	NetMHCIIpan	13.77	-	-	-	-	-	-	-	-	-	YQYYGFIDV	71.65	13.77	-	-	-
HLA-DPA1*02:01/DPB1*14:01	63	77	IRKFSNVLMDYGVVD	NetMHCIIpan	15.11	-	-	-	-	-	-	-	-	-	IRKFSNVLM	79.24	15.11	-	-	-
HLA-DPA1*02:01/DPB1*14:01	40	54	CLHHCKYQYYGFIDV	NetMHCIIpan	15.45	-	-	-	-	-	-	-	-	-	YQYYGFIDV	81.57	15.45	-	-	-
HLA-DPA1*02:01/DPB1*14:01	58	72	IAQSEIRKFSNVLMD	NetMHCIIpan	16.97	-	-	-	-	-	-	-	-	-	IRKFSNVLM	91.11	16.97	-	-	-
HLA-DPA1*02:01/DPB1*14:01	108	122	CRTSINYYRCVLTSK	NetMHCIIpan	18.39	-	-	-	-	-	-	-	-	-	YYRCVLTSK	100.30	18.39	-	-	-
HLA-DPA1*02:01/DPB1*14:01	57	71	NIAQSEIRKFSNVLM	NetMHCIIpan	19.59	-	-	-	-	-	-	-	-	-	IRKFSNVLM	107.83	19.59	-	-	-
HLA-DPA1*02:01/DPB1*14:01	47	61	QYYGFIDVNYNIAQS	NetMHCIIpan	19.68	-	-	-	-	-	-	-	-	-	FIDVNYNIA	108.60	19.68	-	-	-
HLA-DPA1*02:01/DPB1*14:01	3	17	YLGLALISAVFLIGA	NetMHCIIpan	20.15	-	-	-	-	-	-	-	-	-	YLGLALISA	111.97	20.15	-	-	-
HLA-DPA1*02:01/DPB1*14:01	115	129	YRCVLTSKLIGPQRF	NetMHCIIpan	20.35	-	-	-	-	-	-	-	-	-	YRCVLTSKL	112.89	20.35	-	-	-
HLA-DPA1*02:01/DPB1*14:01	53	67	DVNYNIAQSEIRKFS	NetMHCIIpan	20.79	-	-	-	-	-	-	-	-	-	YNIAQSEIR	116.51	20.79	-	-	-
HLA-DPA1*02:01/DPB1*14:01	54	68	VNYNIAQSEIRKFSN	NetMHCIIpan	21.91	-	-	-	-	-	-	-	-	-	YNIAQSEIR	125.78	21.91	-	-	-
HLA-DPA1*02:01/DPB1*14:01	52	66	IDVNYNIAQSEIRKF	NetMHCIIpan	22.24	-	-	-	-	-	-	-	-	-	YNIAQSEIR	128.05	22.24	-	-	-
HLA-DPA1*02:01/DPB1*14:01	48	62	YYGFIDVNYNIAQSE	NetMHCIIpan	24.64	-	-	-	-	-	-	-	-	-	FIDVNYNIA	150.59	24.64	-	-	-
HLA-DPA1*02:01/DPB1*14:01	64	78	RKFSNVLMDYGVVDK	NetMHCIIpan	25.93	-	-	-	-	-	-	-	-	-	FSNVLMDYG	162.26	25.93	-	-	-
HLA-DPA1*02:01/DPB1*14:01	51	65	FIDVNYNIAQSEIRK	NetMHCIIpan	26.01	-	-	-	-	-	-	-	-	-	YNIAQSEIR	162.88	26.01	-	-	-
HLA-DPA1*02:01/DPB1*14:01	55	69	NYNIAQSEIRKFSNV	NetMHCIIpan	26.08	-	-	-	-	-	-	-	-	-	YNIAQSEIR	163.79	26.08	-	-	-
HLA-DPA1*02:01/DPB1*14:01	8	22	LISAVFLIGACQAET	NetMHCIIpan	26.21	-	-	-	-	-	-	-	-	-	VFLIGACQA	165.25	26.21	-	-	-
HLA-DPA1*02:01/DPB1*14:01	9	23	ISAVFLIGACQAETP	NetMHCIIpan	26.58	-	-	-	-	-	-	-	-	-	VFLIGACQA	168.15	26.58	-	-	-
HLA-DPA1*02:01/DPB1*14:01	6	20	LALISAVFLIGACQA	NetMHCIIpan	26.95	-	-	-	-	-	-	-	-	-	VFLIGACQA	171.72	26.95	-	-	-
HLA-DPA1*02:01/DPB1*14:01	107	121	NCRTSINYYRCVLTS	NetMHCIIpan	27.04	-	-	-	-	-	-	-	-	-	INYYRCVLT	172.37	27.04	-	-	-
HLA-DPA1*02:01/DPB1*14:01	56	70	YNIAQSEIRKFSNVL	NetMHCIIpan	27.10	-	-	-	-	-	-	-	-	-	YNIAQSEIR	173.07	27.10	-	-	-
HLA-DPA1*02:01/DPB1*14:01	7	21	ALISAVFLIGACQAE	NetMHCIIpan	27.49	-	-	-	-	-	-	-	-	-	VFLIGACQA	177.42	27.49	-	-	-
HLA-DPA1*02:01/DPB1*14:01	10	24	SAVFLIGACQAETPS	NetMHCIIpan	27.97	-	-	-	-	-	-	-	-	-	VFLIGACQA	181.66	27.97	-	-	-
HLA-DPA1*02:01/DPB1*14:01	50	64	GFIDVNYNIAQSEIR	NetMHCIIpan	28.83	-	-	-	-	-	-	-	-	-	YNIAQSEIR	190.40	28.83	-	-	-
HLA-DPA1*02:01/DPB1*14:01	4	18	LGLALISAVFLIGAC	NetMHCIIpan	29.55	-	-	-	-	-	-	-	-	-	LALISAVFL	197.67	29.55	-	-	-
HLA-DPA1*02:01/DPB1*14:01	49	63	YGFIDVNYNIAQSEI	NetMHCIIpan	29.75	-	-	-	-	-	-	-	-	-	FIDVNYNIA	200.01	29.75	-	-	-
HLA-DPA1*02:01/DPB1*14:01	106	120	LNCRTSINYYRCVLT	NetMHCIIpan	30.27	-	-	-	-	-	-	-	-	-	CRTSINYYR	204.73	30.27	-	-	-
HLA-DPA1*02:01/DPB1*14:01	39	53	SCLHHCKYQYYGFID	NetMHCIIpan	30.40	-	-	-	-	-	-	-	-	-	CKYQYYGFI	205.87	30.40	-	-	-
HLA-DPA1*02:01/DPB1*14:01	11	25	AVFLIGACQAETPSQ	NetMHCIIpan	31.57	-	-	-	-	-	-	-	-	-	VFLIGACQA	216.57	31.57	-	-	-
HLA-DPA1*02:01/DPB1*14:01	5	19	GLALISAVFLIGACQ	NetMHCIIpan	32.01	-	-	-	-	-	-	-	-	-	LALISAVFL	222.59	32.01	-	-	-
HLA-DPA1*02:01/DPB1*14:01	65	79	KFSNVLMDYGVVDKS	NetMHCIIpan	33.19	-	-	-	-	-	-	-	-	-	KFSNVLMDY	237.70	33.19	-	-	-
HLA-DPA1*02:01/DPB1*14:01	116	130	RCVLTSKLIGPQRFD	NetMHCIIpan	34.40	-	-	-	-	-	-	-	-	-	RCVLTSKLI	252.76	34.40	-	-	-
HLA-DPA1*02:01/DPB1*14:01	105	119	WLNCRTSINYYRCVL	NetMHCIIpan	34.68	-	-	-	-	-	-	-	-	-	CRTSINYYR	257.82	34.68	-	-	-
HLA-DPA1*02:01/DPB1*14:01	38	52	ISCLHHCKYQYYGFI	NetMHCIIpan	37.01	-	-	-	-	-	-	-	-	-	LHHCKYQYY	293.39	37.01	-	-	-
HLA-DPA1*02:01/DPB1*14:01	12	26	VFLIGACQAETPSQK	NetMHCIIpan	40.10	-	-	-	-	-	-	-	-	-	VFLIGACQA	342.01	40.10	-	-	-
HLA-DPA1*02:01/DPB1*14:01	66	80	FSNVLMDYGVVDKSK	NetMHCIIpan	40.39	-	-	-	-	-	-	-	-	-	VLMDYGVVD	347.91	40.39	-	-	-
HLA-DPA1*02:01/DPB1*14:01	104	118	HWLNCRTSINYYRCV	NetMHCIIpan	44	-	-	-	-	-	-	-	-	-	CRTSINYYR	410.65	44	-	-	-
HLA-DPA1*02:01/DPB1*14:01	81	95	KRELKKVMHECAKQV	NetMHCIIpan	45.92	-	-	-	-	-	-	-	-	-	LKKVMHECA	450.88	45.92	-	-	-
HLA-DPA1*02:01/DPB1*14:01	82	96	RELKKVMHECAKQVK	NetMHCIIpan	47.27	-	-	-	-	-	-	-	-	-	LKKVMHECA	482.99	47.27	-	-	-
HLA-DPA1*02:01/DPB1*14:01	67	81	SNVLMDYGVVDKSKK	NetMHCIIpan	47.74	-	-	-	-	-	-	-	-	-	VLMDYGVVD	496.67	47.74	-	-	-
HLA-DPA1*02:01/DPB1*14:01	103	117	SHWLNCRTSINYYRC	NetMHCIIpan	49.52	-	-	-	-	-	-	-	-	-	CRTSINYYR	539.31	49.52	-	-	-
HLA-DPA1*02:01/DPB1*14:01	83	97	ELKKVMHECAKQVKK	NetMHCIIpan	50.05	-	-	-	-	-	-	-	-	-	VMHECAKQV	551.89	50.05	-	-	-
HLA-DPA1*02:01/DPB1*14:01	117	131	CVLTSKLIGPQRFDK	NetMHCIIpan	50.30	-	-	-	-	-	-	-	-	-	LTSKLIGPQ	557.68	50.30	-	-	-
HLA-DPA1*02:01/DPB1*14:01	84	98	LKKVMHECAKQVKKE	NetMHCIIpan	51.02	-	-	-	-	-	-	-	-	-	VMHECAKQV	577.50	51.02	-	-	-
HLA-DPA1*02:01/DPB1*14:01	37	51	KISCLHHCKYQYYGF	NetMHCIIpan	51.66	-	-	-	-	-	-	-	-	-	LHHCKYQYY	591.42	51.66	-	-	-
HLA-DPA1*02:01/DPB1*14:01	118	132	VLTSKLIGPQRFDKA	NetMHCIIpan	51.68	-	-	-	-	-	-	-	-	-	SKLIGPQRF	592.09	51.68	-	-	-
HLA-DPA1*02:01/DPB1*14:01	68	82	NVLMDYGVVDKSKKR	NetMHCIIpan	52.07	-	-	-	-	-	-	-	-	-	VLMDYGVVD	607.24	52.07	-	-	-
HLA-DPA1*02:01/DPB1*14:01	119	133	LTSKLIGPQRFDKAI	NetMHCIIpan	52.22	-	-	-	-	-	-	-	-	-	SKLIGPQRF	611.77	52.22	-	-	-
HLA-DPA1*02:01/DPB1*14:01	102	116	DSHWLNCRTSINYYR	NetMHCIIpan	52.64	-	-	-	-	-	-	-	-	-	WLNCRTSIN	629.06	52.64	-	-	-
HLA-DPA1*02:01/DPB1*14:01	80	94	KKRELKKVMHECAKQ	NetMHCIIpan	55.07	-	-	-	-	-	-	-	-	-	LKKVMHECA	706.91	55.07	-	-	-
HLA-DPA1*02:01/DPB1*14:01	69	83	VLMDYGVVDKSKKRE	NetMHCIIpan	56.97	-	-	-	-	-	-	-	-	-	VLMDYGVVD	789.61	56.97	-	-	-
HLA-DPA1*02:01/DPB1*14:01	35	49	TDKISCLHHCKYQYY	NetMHCIIpan	58.62	-	-	-	-	-	-	-	-	-	LHHCKYQYY	862.50	58.62	-	-	-
HLA-DPA1*02:01/DPB1*14:01	120	134	TSKLIGPQRFDKAIQ	NetMHCIIpan	58.77	-	-	-	-	-	-	-	-	-	LIGPQRFDK	869.56	58.77	-	-	-
HLA-DPA1*02:01/DPB1*14:01	36	50	DKISCLHHCKYQYYG	NetMHCIIpan	58.97	-	-	-	-	-	-	-	-	-	LHHCKYQYY	875.60	58.97	-	-	-
HLA-DPA1*02:01/DPB1*14:01	101	115	KDSHWLNCRTSINYY	NetMHCIIpan	59.20	-	-	-	-	-	-	-	-	-	WLNCRTSIN	887.79	59.20	-	-	-
HLA-DPA1*02:01/DPB1*14:01	79	93	SKKRELKKVMHECAK	NetMHCIIpan	60.02	-	-	-	-	-	-	-	-	-	LKKVMHECA	923.08	60.02	-	-	-
HLA-DPA1*02:01/DPB1*14:01	13	27	FLIGACQAETPSQKC	NetMHCIIpan	60.06	-	-	-	-	-	-	-	-	-	FLIGACQAE	925.03	60.06	-	-	-
HLA-DPA1*02:01/DPB1*14:01	121	135	SKLIGPQRFDKAIQD	NetMHCIIpan	61.18	-	-	-	-	-	-	-	-	-	SKLIGPQRF	983.04	61.18	-	-	-
HLA-DPA1*02:01/DPB1*14:01	85	99	KKVMHECAKQVKKEA	NetMHCIIpan	62	-	-	-	-	-	-	-	-	-	VMHECAKQV	1031.62	62	-	-	-
HLA-DPA1*02:01/DPB1*14:01	78	92	KSKKRELKKVMHECA	NetMHCIIpan	63.82	-	-	-	-	-	-	-	-	-	LKKVMHECA	1116.54	63.82	-	-	-
HLA-DPA1*02:01/DPB1*14:01	100	114	RKDSHWLNCRTSINY	NetMHCIIpan	65.97	-	-	-	-	-	-	-	-	-	WLNCRTSIN	1226.73	65.97	-	-	-
HLA-DPA1*02:01/DPB1*14:01	122	136	KLIGPQRFDKAIQDY	NetMHCIIpan	65.97	-	-	-	-	-	-	-	-	-	PQRFDKAIQ	1226.42	65.97	-	-	-
HLA-DPA1*02:01/DPB1*14:01	126	140	PQRFDKAIQDYDKTI	NetMHCIIpan	68.98	-	-	-	-	-	-	-	-	-	FDKAIQDYD	1405.59	68.98	-	-	-
HLA-DPA1*02:01/DPB1*14:01	34	48	NTDKISCLHHCKYQY	NetMHCIIpan	69.80	-	-	-	-	-	-	-	-	-	ISCLHHCKY	1460.96	69.80	-	-	-
HLA-DPA1*02:01/DPB1*14:01	99	113	ARKDSHWLNCRTSIN	NetMHCIIpan	71.25	-	-	-	-	-	-	-	-	-	KDSHWLNCR	1582.28	71.25	-	-	-
HLA-DPA1*02:01/DPB1*14:01	123	137	LIGPQRFDKAIQDYD	NetMHCIIpan	71.39	-	-	-	-	-	-	-	-	-	PQRFDKAIQ	1593.90	71.39	-	-	-
HLA-DPA1*02:01/DPB1*14:01	127	141	QRFDKAIQDYDKTIS	NetMHCIIpan	71.57	-	-	-	-	-	-	-	-	-	FDKAIQDYD	1606.38	71.57	-	-	-
HLA-DPA1*02:01/DPB1*14:01	128	142	RFDKAIQDYDKTISV	NetMHCIIpan	71.72	-	-	-	-	-	-	-	-	-	FDKAIQDYD	1620.59	71.72	-	-	-
HLA-DPA1*02:01/DPB1*14:01	86	100	KVMHECAKQVKKEAR	NetMHCIIpan	73.19	-	-	-	-	-	-	-	-	-	VMHECAKQV	1732.32	73.19	-	-	-
HLA-DPA1*02:01/DPB1*14:01	124	138	IGPQRFDKAIQDYDK	NetMHCIIpan	73.47	-	-	-	-	-	-	-	-	-	PQRFDKAIQ	1757.39	73.47	-	-	-
HLA-DPA1*02:01/DPB1*14:01	98	112	EARKDSHWLNCRTSI	NetMHCIIpan	73.52	-	-	-	-	-	-	-	-	-	KDSHWLNCR	1763.66	73.52	-	-	-
HLA-DPA1*02:01/DPB1*14:01	125	139	GPQRFDKAIQDYDKT	NetMHCIIpan	73.99	-	-	-	-	-	-	-	-	-	RFDKAIQDY	1811.63	73.99	-	-	-
HLA-DPA1*02:01/DPB1*14:01	70	84	LMDYGVVDKSKKREL	NetMHCIIpan	74.32	-	-	-	-	-	-	-	-	-	LMDYGVVDK	1842.36	74.32	-	-	-
HLA-DPA1*02:01/DPB1*14:01	97	111	KEARKDSHWLNCRTS	NetMHCIIpan	76.78	-	-	-	-	-	-	-	-	-	KDSHWLNCR	2126.96	76.78	-	-	-
HLA-DPA1*02:01/DPB1*14:01	96	110	KKEARKDSHWLNCRT	NetMHCIIpan	76.91	-	-	-	-	-	-	-	-	-	ARKDSHWLN	2146.47	76.91	-	-	-
HLA-DPA1*02:01/DPB1*14:01	77	91	DKSKKRELKKVMHEC	NetMHCIIpan	77.39	-	-	-	-	-	-	-	-	-	KKRELKKVM	2208.04	77.39	-	-	-
HLA-DPA1*02:01/DPB1*14:01	14	28	LIGACQAETPSQKCE	NetMHCIIpan	78.82	-	-	-	-	-	-	-	-	-	LIGACQAET	2388.20	78.82	-	-	-
HLA-DPA1*02:01/DPB1*14:01	87	101	VMHECAKQVKKEARK	NetMHCIIpan	79.75	-	-	-	-	-	-	-	-	-	VMHECAKQV	2498.18	79.75	-	-	-
HLA-DPA1*02:01/DPB1*14:01	30	44	KYKGNTDKISCLHHC	NetMHCIIpan	79.80	-	-	-	-	-	-	-	-	-	YKGNTDKIS	2507.36	79.80	-	-	-
HLA-DPA1*02:01/DPB1*14:01	29	43	EKYKGNTDKISCLHH	NetMHCIIpan	79.82	-	-	-	-	-	-	-	-	-	YKGNTDKIS	2510.37	79.82	-	-	-
HLA-DPA1*02:01/DPB1*14:01	28	42	EEKYKGNTDKISCLH	NetMHCIIpan	80.16	-	-	-	-	-	-	-	-	-	YKGNTDKIS	2545.93	80.16	-	-	-
HLA-DPA1*02:01/DPB1*14:01	95	109	VKKEARKDSHWLNCR	NetMHCIIpan	80.45	-	-	-	-	-	-	-	-	-	EARKDSHWL	2586.24	80.45	-	-	-
HLA-DPA1*02:01/DPB1*14:01	33	47	GNTDKISCLHHCKYQ	NetMHCIIpan	80.51	-	-	-	-	-	-	-	-	-	ISCLHHCKY	2604.30	80.51	-	-	-
HLA-DPA1*02:01/DPB1*14:01	76	90	VDKSKKRELKKVMHE	NetMHCIIpan	81.42	-	-	-	-	-	-	-	-	-	KKRELKKVM	2749.99	81.42	-	-	-
HLA-DPA1*02:01/DPB1*14:01	32	46	KGNTDKISCLHHCKY	NetMHCIIpan	82.48	-	-	-	-	-	-	-	-	-	ISCLHHCKY	2928.73	82.48	-	-	-
HLA-DPA1*02:01/DPB1*14:01	27	41	CEEKYKGNTDKISCL	NetMHCIIpan	83.50	-	-	-	-	-	-	-	-	-	YKGNTDKIS	3115.21	83.50	-	-	-
HLA-DPA1*02:01/DPB1*14:01	31	45	YKGNTDKISCLHHCK	NetMHCIIpan	84.16	-	-	-	-	-	-	-	-	-	YKGNTDKIS	3281.02	84.16	-	-	-
HLA-DPA1*02:01/DPB1*14:01	75	89	VVDKSKKRELKKVMH	NetMHCIIpan	85.89	-	-	-	-	-	-	-	-	-	KKRELKKVM	3699.23	85.89	-	-	-
HLA-DPA1*02:01/DPB1*14:01	15	29	IGACQAETPSQKCEE	NetMHCIIpan	86.31	-	-	-	-	-	-	-	-	-	ACQAETPSQ	3801.07	86.31	-	-	-
HLA-DPA1*02:01/DPB1*14:01	94	108	QVKKEARKDSHWLNC	NetMHCIIpan	87.12	-	-	-	-	-	-	-	-	-	EARKDSHWL	4036.31	87.12	-	-	-
HLA-DPA1*02:01/DPB1*14:01	71	85	MDYGVVDKSKKRELK	NetMHCIIpan	87.82	-	-	-	-	-	-	-	-	-	YGVVDKSKK	4273.57	87.82	-	-	-
HLA-DPA1*02:01/DPB1*14:01	74	88	GVVDKSKKRELKKVM	NetMHCIIpan	90.17	-	-	-	-	-	-	-	-	-	KKRELKKVM	5107.42	90.17	-	-	-
HLA-DPA1*02:01/DPB1*14:01	93	107	KQVKKEARKDSHWLN	NetMHCIIpan	90.22	-	-	-	-	-	-	-	-	-	EARKDSHWL	5133.35	90.22	-	-	-
HLA-DPA1*02:01/DPB1*14:01	26	40	KCEEKYKGNTDKISC	NetMHCIIpan	90.64	-	-	-	-	-	-	-	-	-	YKGNTDKIS	5366.37	90.64	-	-	-
HLA-DPA1*02:01/DPB1*14:01	73	87	YGVVDKSKKRELKKV	NetMHCIIpan	90.86	-	-	-	-	-	-	-	-	-	VDKSKKREL	5508.20	90.86	-	-	-
HLA-DPA1*02:01/DPB1*14:01	72	86	DYGVVDKSKKRELKK	NetMHCIIpan	91.26	-	-	-	-	-	-	-	-	-	YGVVDKSKK	5734.74	91.26	-	-	-
HLA-DPA1*02:01/DPB1*14:01	88	102	MHECAKQVKKEARKD	NetMHCIIpan	91.26	-	-	-	-	-	-	-	-	-	MHECAKQVK	5733.62	91.26	-	-	-
HLA-DPA1*02:01/DPB1*14:01	16	30	GACQAETPSQKCEEK	NetMHCIIpan	91.37	-	-	-	-	-	-	-	-	-	CQAETPSQK	5795.05	91.37	-	-	-
HLA-DPA1*02:01/DPB1*14:01	17	31	ACQAETPSQKCEEKY	NetMHCIIpan	91.82	-	-	-	-	-	-	-	-	-	CQAETPSQK	6064.08	91.82	-	-	-
HLA-DPA1*02:01/DPB1*14:01	92	106	AKQVKKEARKDSHWL	NetMHCIIpan	91.85	-	-	-	-	-	-	-	-	-	VKKEARKDS	6077.81	91.85	-	-	-
HLA-DPA1*02:01/DPB1*14:01	25	39	QKCEEKYKGNTDKIS	NetMHCIIpan	92.55	-	-	-	-	-	-	-	-	-	YKGNTDKIS	6544.81	92.55	-	-	-
HLA-DPA1*02:01/DPB1*14:01	89	103	HECAKQVKKEARKDS	NetMHCIIpan	94.56	-	-	-	-	-	-	-	-	-	CAKQVKKEA	8119.14	94.56	-	-	-
HLA-DPA1*02:01/DPB1*14:01	18	32	CQAETPSQKCEEKYK	NetMHCIIpan	95.02	-	-	-	-	-	-	-	-	-	CQAETPSQK	8489.72	95.02	-	-	-
HLA-DPA1*02:01/DPB1*14:01	91	105	CAKQVKKEARKDSHW	NetMHCIIpan	95.24	-	-	-	-	-	-	-	-	-	AKQVKKEAR	8719.48	95.24	-	-	-
HLA-DPA1*02:01/DPB1*14:01	90	104	ECAKQVKKEARKDSH	NetMHCIIpan	95.48	-	-	-	-	-	-	-	-	-	CAKQVKKEA	8933.19	95.48	-	-	-
HLA-DPA1*02:01/DPB1*14:01	24	38	SQKCEEKYKGNTDKI	NetMHCIIpan	97.11	-	-	-	-	-	-	-	-	-	KYKGNTDKI	11137.57	97.11	-	-	-
HLA-DPA1*02:01/DPB1*14:01	19	33	QAETPSQKCEEKYKG	NetMHCIIpan	97.45	-	-	-	-	-	-	-	-	-	QAETPSQKC	11706.69	97.45	-	-	-
HLA-DPA1*02:01/DPB1*14:01	20	34	AETPSQKCEEKYKGN	NetMHCIIpan	98.09	-	-	-	-	-	-	-	-	-	AETPSQKCE	13135.74	98.09	-	-	-
HLA-DPA1*02:01/DPB1*14:01	21	35	ETPSQKCEEKYKGNT	NetMHCIIpan	98.54	-	-	-	-	-	-	-	-	-	PSQKCEEKY	14459.97	98.54	-	-	-
HLA-DPA1*02:01/DPB1*14:01	22	36	TPSQKCEEKYKGNTD	NetMHCIIpan	98.62	-	-	-	-	-	-	-	-	-	PSQKCEEKY	14885.24	98.62	-	-	-
HLA-DPA1*02:01/DPB1*14:01	23	37	PSQKCEEKYKGNTDK	NetMHCIIpan	98.71	-	-	-	-	-	-	-	-	-	PSQKCEEKY	15138.29	98.71	-	-	-
Allele	Start	End	Peptide	Method used	Percentile rank	Comblib. core	Comblib. score	Comblib. Rank	SMM align core	SMM align IC50 (nM)	SMM align rank	NN align core	NN align IC50 (nM)	NN align rank	NetMHCIIpan core	NetMHCIIpan IC50 (nM)	NetMHCIIpan rank	Sturniolo core	Sturniolo score	Sturniolo rank			Colour code (data represented in figures)
HLA-DPA1*03:01/DPB1*04:02	3	17	YLGLALISAVFLIGA	Consensus (comb.lib./smm/nn)	2.97	ISAVFLIGA	0.08	2.97	LISAVFLIG	116	0.10	LISAVFLIG	115.40	10.62	-	-	-	-	-	-	Predicted as good binders		Percentile Rank ˂ 2,5	Percentile Rank 2,5 - 7,5
HLA-DPA1*03:01/DPB1*04:02	4	18	LGLALISAVFLIGAC	Consensus (comb.lib./smm/nn)	2.97	ISAVFLIGA	0.08	2.97	LISAVFLIG	117	0.10	LISAVFLIG	146.70	12.33	-	-	-	-	-	-
HLA-DPA1*03:01/DPB1*04:02	5	19	GLALISAVFLIGACQ	Consensus (comb.lib./smm/nn)	2.97	ISAVFLIGA	0.08	2.97	LISAVFLIG	122	0.11	LISAVFLIG	154.20	12.71	-	-	-	-	-	-
HLA-DPA1*03:01/DPB1*04:02	6	20	LALISAVFLIGACQA	Consensus (comb.lib./smm/nn)	2.97	ISAVFLIGA	0.08	2.97	LISAVFLIG	126	0.12	LISAVFLIG	171.70	13.55	-	-	-	-	-	-
HLA-DPA1*03:01/DPB1*04:02	7	21	ALISAVFLIGACQAE	Consensus (comb.lib./smm/nn)	2.97	ISAVFLIGA	0.08	2.97	LISAVFLIG	285	0.51	LISAVFLIG	285	17.91	-	-	-	-	-	-
HLA-DPA1*03:01/DPB1*04:02	8	22	LISAVFLIGACQAET	Consensus (comb.lib./smm/nn)	2.97	ISAVFLIGA	0.08	2.97	LISAVFLIG	373	0.84	LISAVFLIG	451.30	22.52	-	-	-	-	-	-
HLA-DPA1*03:01/DPB1*04:02	1	15	MKYLGLALISAVFLI	Consensus (comb.lib./smm/nn)	3.03	YLGLALISA	0.09	3.03	MKYLGLALI	229	0.35	YLGLALISA	117.30	10.73	-	-	-	-	-	-
HLA-DPA1*03:01/DPB1*04:02	2	16	KYLGLALISAVFLIG	Consensus (comb.lib./smm/nn)	3.03	YLGLALISA	0.09	3.03	LALISAVFL	124	0.11	LISAVFLIG	134.40	11.69	-	-	-	-	-	-
HLA-DPA1*03:01/DPB1*04:02	9	23	ISAVFLIGACQAETP	Consensus (comb.lib./smm/nn)	4.70	ISAVFLIGA	0.08	2.97	ISAVFLIGA	1023	4.70	VFLIGACQA	705.30	27.52	-	-	-	-	-	-
HLA-DPA1*03:01/DPB1*04:02	43	57	HCKYQYYGFIDVNYN	Consensus (comb.lib./smm/nn)	6.89	QYYGFIDVN	1723.96	50.72	YQYYGFIDV	136	0.14	YQYYGFIDV	62.50	6.89	-	-	-	-	-	-
HLA-DPA1*03:01/DPB1*04:02	44	58	CKYQYYGFIDVNYNI	Consensus (comb.lib./smm/nn)	7.70	QYYGFIDVN	1723.96	50.72	YQYYGFIDV	133	0.13	YQYYGFIDV	72.20	7.70	-	-	-	-	-	-
HLA-DPA1*03:01/DPB1*04:02	45	59	KYQYYGFIDVNYNIA	Consensus (comb.lib./smm/nn)	8.02	FIDVNYNIA	5.07	12.61	YQYYGFIDV	297	0.55	YQYYGFIDV	76.30	8.02	-	-	-	-	-	-
HLA-DPA1*03:01/DPB1*04:02	42	56	HHCKYQYYGFIDVNY	Consensus (comb.lib./smm/nn)	8.17	QYYGFIDVN	1723.96	50.72	YQYYGFIDV	135	0.13	YQYYGFIDV	78.10	8.17	-	-	-	-	-	-
HLA-DPA1*03:01/DPB1*04:02	46	60	YQYYGFIDVNYNIAQ	Consensus (comb.lib./smm/nn)	10.22	FIDVNYNIA	5.07	12.61	YQYYGFIDV	307	0.58	YQYYGFIDV	108.60	10.22	-	-	-	-	-	-
HLA-DPA1*03:01/DPB1*04:02	41	55	LHHCKYQYYGFIDVN	Consensus (comb.lib./smm/nn)	11.53	QYYGFIDVN	1723.96	50.72	YQYYGFIDV	137	0.14	YQYYGFIDV	131.50	11.53	-	-	-	-	-	-
HLA-DPA1*03:01/DPB1*04:02	62	76	EIRKFSNVLMDYGVV	Consensus (comb.lib./smm/nn)	12.35	FSNVLMDYG	67.88	25.99	KFSNVLMDY	1842	11.15	KFSNVLMDY	147.10	12.35	-	-	-	-	-	-
HLA-DPA1*03:01/DPB1*04:02	47	61	QYYGFIDVNYNIAQS	Consensus (comb.lib./smm/nn)	12.61	FIDVNYNIA	5.07	12.61	FIDVNYNIA	1363	7.10	FIDVNYNIA	296.20	18.26	-	-	-	-	-	-
HLA-DPA1*03:01/DPB1*04:02	48	62	YYGFIDVNYNIAQSE	Consensus (comb.lib./smm/nn)	12.61	FIDVNYNIA	5.07	12.61	FIDVNYNIA	1371	7.16	FIDVNYNIA	373.70	20.54	-	-	-	-	-	-
HLA-DPA1*03:01/DPB1*04:02	49	63	YGFIDVNYNIAQSEI	Consensus (comb.lib./smm/nn)	12.61	FIDVNYNIA	5.07	12.61	FIDVNYNIA	1384	7.27	FIDVNYNIA	1015.60	32.07	-	-	-	-	-	-
HLA-DPA1*03:01/DPB1*04:02	51	65	FIDVNYNIAQSEIRK	Consensus (comb.lib./smm/nn)	12.61	FIDVNYNIA	5.07	12.61	YNIAQSEIR	1949	12.13	FIDVNYNIA	1662	38.95	-	-	-	-	-	-
HLA-DPA1*03:01/DPB1*04:02	50	64	GFIDVNYNIAQSEIR	Consensus (comb.lib./smm/nn)	12.78	FIDVNYNIA	5.07	12.61	FIDVNYNIA	2016	12.78	FIDVNYNIA	1365	36.09	-	-	-	-	-	-
HLA-DPA1*03:01/DPB1*04:02	61	75	SEIRKFSNVLMDYGV	Consensus (comb.lib./smm/nn)	13.13	FSNVLMDYG	67.88	25.99	IRKFSNVLM	1451	7.79	KFSNVLMDY	162.80	13.13	-	-	-	-	-	-
HLA-DPA1*03:01/DPB1*04:02	60	74	QSEIRKFSNVLMDYG	Consensus (comb.lib./smm/nn)	14.86	FSNVLMDYG	67.88	25.99	IRKFSNVLM	1434	7.66	IRKFSNVLM	201.60	14.86	-	-	-	-	-	-
HLA-DPA1*03:01/DPB1*04:02	40	54	CLHHCKYQYYGFIDV	Consensus (comb.lib./smm/nn)	15.23	YQYYGFIDV	19758.03	70.62	KYQYYGFID	136	0.14	YQYYGFIDV	210.60	15.23	-	-	-	-	-	-
HLA-DPA1*03:01/DPB1*04:02	63	77	IRKFSNVLMDYGVVD	Consensus (comb.lib./smm/nn)	15.52	FSNVLMDYG	67.88	25.99	KFSNVLMDY	2298	15.52	KFSNVLMDY	205.10	15	-	-	-	-	-	-
HLA-DPA1*03:01/DPB1*04:02	59	73	AQSEIRKFSNVLMDY	Consensus (comb.lib./smm/nn)	16.03	RKFSNVLMD	2657.47	54.34	IRKFSNVLM	1523	8.38	IRKFSNVLM	231.70	16.03	-	-	-	-	-	-
HLA-DPA1*03:01/DPB1*04:02	114	128	YYRCVLTSKLIGPQR	Consensus (comb.lib./smm/nn)	18.70	YRCVLTSKL	80.54	27.05	VLTSKLIGP	1064	4.98	CVLTSKLIG	310.40	18.70	-	-	-	-	-	-
HLA-DPA1*03:01/DPB1*04:02	112	126	INYYRCVLTSKLIGP	Consensus (comb.lib./smm/nn)	19.77	YRCVLTSKL	80.54	27.05	INYYRCVLT	786	3.19	INYYRCVLT	345.90	19.77	-	-	-	-	-	-
HLA-DPA1*03:01/DPB1*04:02	110	124	TSINYYRCVLTSKLI	Consensus (comb.lib./smm/nn)	19.79	YRCVLTSKL	80.54	27.05	INYYRCVLT	1112	5.30	INYYRCVLT	346.80	19.79	-	-	-	-	-	-
HLA-DPA1*03:01/DPB1*04:02	111	125	SINYYRCVLTSKLIG	Consensus (comb.lib./smm/nn)	19.83	YRCVLTSKL	80.54	27.05	YRCVLTSKL	1365	7.12	INYYRCVLT	348	19.83	-	-	-	-	-	-
HLA-DPA1*03:01/DPB1*04:02	109	123	RTSINYYRCVLTSKL	Consensus (comb.lib./smm/nn)	21.69	YRCVLTSKL	80.54	27.05	INYYRCVLT	1131	5.43	INYYRCVLT	418.60	21.69	-	-	-	-	-	-
HLA-DPA1*03:01/DPB1*04:02	113	127	NYYRCVLTSKLIGPQ	Consensus (comb.lib./smm/nn)	22.45	YRCVLTSKL	80.54	27.05	VLTSKLIGP	996	4.53	CVLTSKLIG	448.50	22.45	-	-	-	-	-	-
HLA-DPA1*03:01/DPB1*04:02	115	129	YRCVLTSKLIGPQRF	Consensus (comb.lib./smm/nn)	22.52	YRCVLTSKL	80.54	27.05	VLTSKLIGP	1062	4.97	CVLTSKLIG	451.30	22.52	-	-	-	-	-	-
HLA-DPA1*03:01/DPB1*04:02	121	135	SKLIGPQRFDKAIQD	Consensus (comb.lib./smm/nn)	22.96	QRFDKAIQD	41.48	22.96	IGPQRFDKA	2617	18.58	LIGPQRFDK	4445.90	55.07	-	-	-	-	-	-
HLA-DPA1*03:01/DPB1*04:02	58	72	IAQSEIRKFSNVLMD	Consensus (comb.lib./smm/nn)	24.13	IAQSEIRKF	214.03	33.86	IRKFSNVLM	2043	13.04	IRKFSNVLM	523.50	24.13	-	-	-	-	-	-
HLA-DPA1*03:01/DPB1*04:02	64	78	RKFSNVLMDYGVVDK	Consensus (comb.lib./smm/nn)	25.76	FSNVLMDYG	67.88	25.99	FSNVLMDYG	3401	25.76	KFSNVLMDY	416.50	21.65	-	-	-	-	-	-
HLA-DPA1*03:01/DPB1*04:02	122	136	KLIGPQRFDKAIQDY	Consensus (comb.lib./smm/nn)	25.88	QRFDKAIQD	41.48	22.96	IGPQRFDKA	3415	25.88	LIGPQRFDK	5561.50	59.21	-	-	-	-	-	-
HLA-DPA1*03:01/DPB1*04:02	108	122	CRTSINYYRCVLTSK	Consensus (comb.lib./smm/nn)	25.98	RTSINYYRC	22772.44	71.80	INYYRCVLT	1443	7.73	INYYRCVLT	617.40	25.98	-	-	-	-	-	-
HLA-DPA1*03:01/DPB1*04:02	11	25	AVFLIGACQAETPSQ	Consensus (comb.lib./smm/nn)	26.36	VFLIGACQA	15011.38	68.63	LIGACQAET	1835	11.08	LIGACQAET	637.90	26.36	-	-	-	-	-	-
HLA-DPA1*03:01/DPB1*04:02	10	24	SAVFLIGACQAETPS	Consensus (comb.lib./smm/nn)	27.73	SAVFLIGAC	707.65	43.59	LIGACQAET	1570	8.78	FLIGACQAE	717.60	27.73	-	-	-	-	-	-
HLA-DPA1*03:01/DPB1*04:02	12	26	VFLIGACQAETPSQK	Consensus (comb.lib./smm/nn)	28.60	VFLIGACQA	15011.38	68.63	LIGACQAET	1848	11.20	LIGACQAET	771	28.60	-	-	-	-	-	-
HLA-DPA1*03:01/DPB1*04:02	116	130	RCVLTSKLIGPQRFD	Consensus (comb.lib./smm/nn)	28.62	RCVLTSKLI	3419.31	56.58	VLTSKLIGP	1141	5.50	CVLTSKLIG	772.20	28.62	-	-	-	-	-	-
HLA-DPA1*03:01/DPB1*04:02	65	79	KFSNVLMDYGVVDKS	Consensus (comb.lib./smm/nn)	29.48	FSNVLMDYG	67.88	25.99	KFSNVLMDY	4563	34.86	KFSNVLMDY	828.10	29.48	-	-	-	-	-	-
HLA-DPA1*03:01/DPB1*04:02	57	71	NIAQSEIRKFSNVLM	Consensus (comb.lib./smm/nn)	30.72	IAQSEIRKF	214.03	33.86	SEIRKFSNV	2586	18.28	IRKFSNVLM	914.80	30.72	-	-	-	-	-	-
HLA-DPA1*03:01/DPB1*04:02	107	121	NCRTSINYYRCVLTS	Consensus (comb.lib./smm/nn)	30.81	NCRTSINYY	6202.27	61.45	INYYRCVLT	1998	12.60	INYYRCVLT	920.80	30.81	-	-	-	-	-	-
HLA-DPA1*03:01/DPB1*04:02	106	120	LNCRTSINYYRCVLT	Consensus (comb.lib./smm/nn)	33.05	NCRTSINYY	6202.27	61.45	SINYYRCVL	3095	23.06	INYYRCVLT	1094.40	33.05	-	-	-	-	-	-
HLA-DPA1*03:01/DPB1*04:02	52	66	IDVNYNIAQSEIRKF	Consensus (comb.lib./smm/nn)	33.86	IAQSEIRKF	214.03	33.86	YNIAQSEIR	2416	16.66	YNIAQSEIR	3589.60	51.29	-	-	-	-	-	-
HLA-DPA1*03:01/DPB1*04:02	53	67	DVNYNIAQSEIRKFS	Consensus (comb.lib./smm/nn)	33.86	IAQSEIRKF	214.03	33.86	YNIAQSEIR	2407	16.57	YNIAQSEIR	3373.80	50.22	-	-	-	-	-	-
HLA-DPA1*03:01/DPB1*04:02	54	68	VNYNIAQSEIRKFSN	Consensus (comb.lib./smm/nn)	33.86	IAQSEIRKF	214.03	33.86	YNIAQSEIR	2594	18.36	YNIAQSEIR	3522.10	50.95	-	-	-	-	-	-
HLA-DPA1*03:01/DPB1*04:02	55	69	NYNIAQSEIRKFSNV	Consensus (comb.lib./smm/nn)	33.86	IAQSEIRKF	214.03	33.86	IAQSEIRKF	3796	29.04	IAQSEIRKF	3859.70	52.57	-	-	-	-	-	-
HLA-DPA1*03:01/DPB1*04:02	56	70	YNIAQSEIRKFSNVL	Consensus (comb.lib./smm/nn)	33.86	IAQSEIRKF	214.03	33.86	IAQSEIRKF	3717	28.40	NIAQSEIRK	3870.30	52.62	-	-	-	-	-	-
HLA-DPA1*03:01/DPB1*04:02	117	131	CVLTSKLIGPQRFDK	Consensus (comb.lib./smm/nn)	34.89	VLTSKLIGP	8667.27	64.46	VLTSKLIGP	2536	17.81	CVLTSKLIG	1253.10	34.89	-	-	-	-	-	-
HLA-DPA1*03:01/DPB1*04:02	13	27	FLIGACQAETPSQKC	Consensus (comb.lib./smm/nn)	35.01	FLIGACQAE	393779.95	88.20	IGACQAETP	3358	25.38	LIGACQAET	1263.90	35.01	-	-	-	-	-	-
HLA-DPA1*03:01/DPB1*04:02	66	80	FSNVLMDYGVVDKSK	Consensus (comb.lib./smm/nn)	39.95	FSNVLMDYG	67.88	25.99	VLMDYGVVD	5399	40.59	VLMDYGVVD	1778	39.95	-	-	-	-	-	-
HLA-DPA1*03:01/DPB1*04:02	123	137	LIGPQRFDKAIQDYD	Consensus (comb.lib./smm/nn)	48.03	QRFDKAIQD	41.48	22.96	IGPQRFDKA	6588	48.03	LIGPQRFDK	7695.20	65.55	-	-	-	-	-	-
HLA-DPA1*03:01/DPB1*04:02	81	95	KRELKKVMHECAKQV	Consensus (comb.lib./smm/nn)	48.90	VMHECAKQV	441152.66	88.64	LKKVMHECA	4578	34.96	LKKVMHECA	3123.20	48.90	-	-	-	-	-	-
HLA-DPA1*03:01/DPB1*04:02	82	96	RELKKVMHECAKQVK	Consensus (comb.lib./smm/nn)	50.40	VMHECAKQV	441152.66	88.64	VMHECAKQV	4665	35.59	LKKVMHECA	3407.90	50.40	-	-	-	-	-	-
HLA-DPA1*03:01/DPB1*04:02	67	81	SNVLMDYGVVDKSKK	Consensus (comb.lib./smm/nn)	50.52	YGVVDKSKK	1000000	91.61	LMDYGVVDK	7005	50.52	LMDYGVVDK	1909.40	41.02	-	-	-	-	-	-
HLA-DPA1*03:01/DPB1*04:02	80	94	KKRELKKVMHECAKQ	Consensus (comb.lib./smm/nn)	50.89	KVMHECAKQ	1000000	91.61	LKKVMHECA	7068	50.89	LKKVMHECA	3301.50	49.84	-	-	-	-	-	-
HLA-DPA1*03:01/DPB1*04:02	14	28	LIGACQAETPSQKCE	Consensus (comb.lib./smm/nn)	51.78	ACQAETPSQ	704990.94	90.50	LIGACQAET	5911	43.87	LIGACQAET	3690.10	51.78	-	-	-	-	-	-
HLA-DPA1*03:01/DPB1*04:02	120	134	TSKLIGPQRFDKAIQ	Consensus (comb.lib./smm/nn)	51.82	KLIGPQRFD	53921.79	77.66	IGPQRFDKA	2599	18.41	LIGPQRFDK	3698.90	51.82	-	-	-	-	-	-
HLA-DPA1*03:01/DPB1*04:02	83	97	ELKKVMHECAKQVKK	Consensus (comb.lib./smm/nn)	51.89	VMHECAKQV	441152.66	88.64	VMHECAKQV	6798	49.30	LKKVMHECA	3712.40	51.89	-	-	-	-	-	-
HLA-DPA1*03:01/DPB1*04:02	118	132	VLTSKLIGPQRFDKA	Consensus (comb.lib./smm/nn)	52.08	VLTSKLIGP	8667.27	64.46	VLTSKLIGP	1705	9.93	VLTSKLIGP	3755.40	52.08	-	-	-	-	-	-
HLA-DPA1*03:01/DPB1*04:02	79	93	SKKRELKKVMHECAK	Consensus (comb.lib./smm/nn)	52.09	KKVMHECAK	1000000	91.61	LKKVMHECA	6599	48.10	ELKKVMHEC	3757.10	52.09	-	-	-	-	-	-
HLA-DPA1*03:01/DPB1*04:02	119	133	LTSKLIGPQRFDKAI	Consensus (comb.lib./smm/nn)	52.38	LTSKLIGPQ	29388.81	73.34	IGPQRFDKA	2608	18.50	LIGPQRFDK	3819.10	52.38	-	-	-	-	-	-
HLA-DPA1*03:01/DPB1*04:02	78	92	KSKKRELKKVMHECA	Consensus (comb.lib./smm/nn)	53.87	LKKVMHECA	1000000	91.61	RELKKVMHE	6638	48.34	KRELKKVMH	4153.60	53.87	-	-	-	-	-	-
HLA-DPA1*03:01/DPB1*04:02	84	98	LKKVMHECAKQVKKE	Consensus (comb.lib./smm/nn)	54.89	VMHECAKQV	441152.66	88.64	VMHECAKQV	6809	49.37	LKKVMHECA	4400.80	54.89	-	-	-	-	-	-
HLA-DPA1*03:01/DPB1*04:02	39	53	SCLHHCKYQYYGFID	Consensus (comb.lib./smm/nn)	59.66	KYQYYGFID	92576.94	80.95	CKYQYYGFI	8666	59.66	KYQYYGFID	3955.10	53	-	-	-	-	-	-
HLA-DPA1*03:01/DPB1*04:02	68	82	NVLMDYGVVDKSKKR	Consensus (comb.lib./smm/nn)	60.15	GVVDKSKKR	1000000	91.61	LMDYGVVDK	8761	60.15	LMDYGVVDK	2379.90	44.42	-	-	-	-	-	-
HLA-DPA1*03:01/DPB1*04:02	101	115	KDSHWLNCRTSINYY	Consensus (comb.lib./smm/nn)	61.45	NCRTSINYY	6202.27	61.45	WLNCRTSIN	8886	60.77	HWLNCRTSI	7718.80	65.61	-	-	-	-	-	-
HLA-DPA1*03:01/DPB1*04:02	102	116	DSHWLNCRTSINYYR	Consensus (comb.lib./smm/nn)	61.45	NCRTSINYY	6202.27	61.45	WLNCRTSIN	8988	61.28	HWLNCRTSI	7011.10	63.69	-	-	-	-	-	-
HLA-DPA1*03:01/DPB1*04:02	103	117	SHWLNCRTSINYYRC	Consensus (comb.lib./smm/nn)	61.45	NCRTSINYY	6202.27	61.45	WLNCRTSIN	8636	59.51	HWLNCRTSI	7145.60	64.08	-	-	-	-	-	-
HLA-DPA1*03:01/DPB1*04:02	105	119	WLNCRTSINYYRCVL	Consensus (comb.lib./smm/nn)	61.45	NCRTSINYY	6202.27	61.45	WLNCRTSIN	11687	72.90	SINYYRCVL	4477.80	55.19	-	-	-	-	-	-
HLA-DPA1*03:01/DPB1*04:02	38	52	ISCLHHCKYQYYGFI	Consensus (comb.lib./smm/nn)	61.61	CKYQYYGFI	1000000	91.61	LHHCKYQYY	9056	61.61	CLHHCKYQY	5754.80	59.86	-	-	-	-	-	-
HLA-DPA1*03:01/DPB1*04:02	124	138	IGPQRFDKAIQDYDK	Consensus (comb.lib./smm/nn)	62.29	QRFDKAIQD	41.48	22.96	IGPQRFDKA	9193	62.29	RFDKAIQDY	14551.80	79.19	-	-	-	-	-	-
HLA-DPA1*03:01/DPB1*04:02	85	99	KKVMHECAKQVKKEA	Consensus (comb.lib./smm/nn)	62.81	VMHECAKQV	441152.66	88.64	VMHECAKQV	8193	57.17	VMHECAKQV	6701.40	62.81	-	-	-	-	-	-
HLA-DPA1*03:01/DPB1*04:02	104	118	HWLNCRTSINYYRCV	Consensus (comb.lib./smm/nn)	62.84	NCRTSINYY	6202.27	61.45	LNCRTSINY	11387	71.79	WLNCRTSIN	6712.10	62.84	-	-	-	-	-	-
HLA-DPA1*03:01/DPB1*04:02	70	84	LMDYGVVDKSKKREL	Consensus (comb.lib./smm/nn)	63.14	VDKSKKREL	1000000	91.61	LMDYGVVDK	9368	63.14	LMDYGVVDK	6156	61.15	-	-	-	-	-	-
HLA-DPA1*03:01/DPB1*04:02	77	91	DKSKKRELKKVMHEC	Consensus (comb.lib./smm/nn)	63.58	ELKKVMHEC	1000000	91.61	SKKRELKKV	9037	61.52	KKRELKKVM	6972.90	63.58	-	-	-	-	-	-
HLA-DPA1*03:01/DPB1*04:02	128	142	RFDKAIQDYDKTISV	Consensus (comb.lib./smm/nn)	64.85	QDYDKTISV	547.71	41.40	IQDYDKTIS	9732	64.85	IQDYDKTIS	8850	68.43	-	-	-	-	-	-
HLA-DPA1*03:01/DPB1*04:02	76	90	VDKSKKRELKKVMHE	Consensus (comb.lib./smm/nn)	65.62	RELKKVMHE	1000000	91.61	SKKRELKKV	7975	55.99	RELKKVMHE	7721.30	65.62	-	-	-	-	-	-
HLA-DPA1*03:01/DPB1*04:02	100	114	RKDSHWLNCRTSINY	Consensus (comb.lib./smm/nn)	67.31	KDSHWLNCR	15613.44	69.02	WLNCRTSIN	8893	60.81	HWLNCRTSI	8388.60	67.31	-	-	-	-	-	-
HLA-DPA1*03:01/DPB1*04:02	95	109	VKKEARKDSHWLNCR	Consensus (comb.lib./smm/nn)	69.02	KDSHWLNCR	15613.44	69.02	RKDSHWLNC	16321	85.13	ARKDSHWLN	7640	65.40	-	-	-	-	-	-
HLA-DPA1*03:01/DPB1*04:02	96	110	KKEARKDSHWLNCRT	Consensus (comb.lib./smm/nn)	69.02	KDSHWLNCR	15613.44	69.02	RKDSHWLNC	16320	85.12	ARKDSHWLN	5702.30	59.69	-	-	-	-	-	-
HLA-DPA1*03:01/DPB1*04:02	97	111	KEARKDSHWLNCRTS	Consensus (comb.lib./smm/nn)	69.02	KDSHWLNCR	15613.44	69.02	RKDSHWLNC	15993	84.52	RKDSHWLNC	5447	58.82	-	-	-	-	-	-
HLA-DPA1*03:01/DPB1*04:02	98	112	EARKDSHWLNCRTSI	Consensus (comb.lib./smm/nn)	69.02	KDSHWLNCR	15613.44	69.02	RKDSHWLNC	14889	82.22	RKDSHWLNC	6196.50	61.27	-	-	-	-	-	-
HLA-DPA1*03:01/DPB1*04:02	99	113	ARKDSHWLNCRTSIN	Consensus (comb.lib./smm/nn)	69.02	KDSHWLNCR	15613.44	69.02	RKDSHWLNC	11591	72.55	ARKDSHWLN	7390.50	64.75	-	-	-	-	-	-
HLA-DPA1*03:01/DPB1*04:02	69	83	VLMDYGVVDKSKKRE	Consensus (comb.lib./smm/nn)	72.01	VVDKSKKRE	1000000	91.61	MDYGVVDKS	11444	72.01	LMDYGVVDK	3422	50.46	-	-	-	-	-	-
HLA-DPA1*03:01/DPB1*04:02	127	141	QRFDKAIQDYDKTIS	Consensus (comb.lib./smm/nn)	72.31	QRFDKAIQD	41.48	22.96	FDKAIQDYD	13188	77.80	IQDYDKTIS	10636.60	72.31	-	-	-	-	-	-
HLA-DPA1*03:01/DPB1*04:02	31	45	YKGNTDKISCLHHCK	Consensus (comb.lib./smm/nn)	72.62	GNTDKISCL	105380.28	81.56	GNTDKISCL	11610	72.62	TDKISCLHH	6682	62.75	-	-	-	-	-	-
HLA-DPA1*03:01/DPB1*04:02	30	44	KYKGNTDKISCLHHC	Consensus (comb.lib./smm/nn)	72.91	GNTDKISCL	105380.28	81.56	GNTDKISCL	11688	72.91	TDKISCLHH	6646.70	62.66	-	-	-	-	-	-
HLA-DPA1*03:01/DPB1*04:02	75	89	VVDKSKKRELKKVMH	Consensus (comb.lib./smm/nn)	75	KRELKKVMH	1000000	91.61	SKKRELKKV	12292	75	KKRELKKVM	11944.70	74.81	-	-	-	-	-	-
HLA-DPA1*03:01/DPB1*04:02	126	140	PQRFDKAIQDYDKTI	Consensus (comb.lib./smm/nn)	75.13	QRFDKAIQD	41.48	22.96	FDKAIQDYD	17504	87.12	RFDKAIQDY	12115.40	75.13	-	-	-	-	-	-
HLA-DPA1*03:01/DPB1*04:02	29	43	EKYKGNTDKISCLHH	Consensus (comb.lib./smm/nn)	76.73	GNTDKISCL	105380.28	81.56	GNTDKISCL	12832	76.73	YKGNTDKIS	7161.50	64.12	-	-	-	-	-	-
HLA-DPA1*03:01/DPB1*04:02	35	49	TDKISCLHHCKYQYY	Consensus (comb.lib./smm/nn)	77.27	LHHCKYQYY	1000000	91.61	DKISCLHHC	13006	77.27	DKISCLHHC	6176.70	61.21	-	-	-	-	-	-
HLA-DPA1*03:01/DPB1*04:02	125	139	GPQRFDKAIQDYDKT	Consensus (comb.lib./smm/nn)	78.70	QRFDKAIQD	41.48	22.96	FDKAIQDYD	18190	88.10	RFDKAIQDY	14223.80	78.70	-	-	-	-	-	-
HLA-DPA1*03:01/DPB1*04:02	74	88	GVVDKSKKRELKKVM	Consensus (comb.lib./smm/nn)	79.15	KKRELKKVM	1000000	91.61	VDKSKKREL	8260	57.53	KKRELKKVM	14523.50	79.15	-	-	-	-	-	-
HLA-DPA1*03:01/DPB1*04:02	32	46	KGNTDKISCLHHCKY	Consensus (comb.lib./smm/nn)	79.81	GNTDKISCL	105380.28	81.56	TDKISCLHH	13909	79.81	TDKISCLHH	5992.70	60.63	-	-	-	-	-	-
HLA-DPA1*03:01/DPB1*04:02	71	85	MDYGVVDKSKKRELK	Consensus (comb.lib./smm/nn)	79.96	DKSKKRELK	1000000	91.61	VDKSKKREL	10770	69.37	MDYGVVDKS	15051.60	79.96	-	-	-	-	-	-
HLA-DPA1*03:01/DPB1*04:02	73	87	YGVVDKSKKRELKKV	Consensus (comb.lib./smm/nn)	80.21	SKKRELKKV	1000000	91.61	VDKSKKREL	8296	57.72	VDKSKKREL	15217.90	80.21	-	-	-	-	-	-
HLA-DPA1*03:01/DPB1*04:02	33	47	GNTDKISCLHHCKYQ	Consensus (comb.lib./smm/nn)	81.08	GNTDKISCL	105380.28	81.56	TDKISCLHH	14408	81.08	TDKISCLHH	6328.90	61.69	-	-	-	-	-	-
HLA-DPA1*03:01/DPB1*04:02	27	41	CEEKYKGNTDKISCL	Consensus (comb.lib./smm/nn)	81.56	GNTDKISCL	105380.28	81.56	YKGNTDKIS	18384	88.36	KYKGNTDKI	12195.70	75.28	-	-	-	-	-	-
HLA-DPA1*03:01/DPB1*04:02	28	42	EEKYKGNTDKISCLH	Consensus (comb.lib./smm/nn)	81.56	GNTDKISCL	105380.28	81.56	GNTDKISCL	18050	87.91	YKGNTDKIS	11108.60	73.24	-	-	-	-	-	-
HLA-DPA1*03:01/DPB1*04:02	72	86	DYGVVDKSKKRELKK	Consensus (comb.lib./smm/nn)	81.92	KSKKRELKK	1000000	91.61	VDKSKKREL	10991	70.26	VDKSKKREL	16401.40	81.92	-	-	-	-	-	-
HLA-DPA1*03:01/DPB1*04:02	36	50	DKISCLHHCKYQYYG	Consensus (comb.lib./smm/nn)	82.18	HHCKYQYYG	1000000	91.61	LHHCKYQYY	14874	82.18	ISCLHHCKY	7167.80	64.14	-	-	-	-	-	-
HLA-DPA1*03:01/DPB1*04:02	15	29	IGACQAETPSQKCEE	Consensus (comb.lib./smm/nn)	83.78	ACQAETPSQ	704990.94	90.50	IGACQAETP	15001	82.47	CQAETPSQK	17748.50	83.78	-	-	-	-	-	-
HLA-DPA1*03:01/DPB1*04:02	26	40	KCEEKYKGNTDKISC	Consensus (comb.lib./smm/nn)	84.34	KGNTDKISC	126784.04	82.75	YKGNTDKIS	39466	98.04	KYKGNTDKI	18173.50	84.34	-	-	-	-	-	-
HLA-DPA1*03:01/DPB1*04:02	86	100	KVMHECAKQVKKEAR	Consensus (comb.lib./smm/nn)	86.74	VMHECAKQV	441152.66	88.64	VMHECAKQV	17265	86.74	VMHECAKQV	8400.50	67.34	-	-	-	-	-	-
HLA-DPA1*03:01/DPB1*04:02	93	107	KQVKKEARKDSHWLN	Consensus (comb.lib./smm/nn)	86.78	QVKKEARKD	288889.88	86.78	VKKEARKDS	50000	98.98	ARKDSHWLN	19894.60	86.47	-	-	-	-	-	-
HLA-DPA1*03:01/DPB1*04:02	94	108	QVKKEARKDSHWLNC	Consensus (comb.lib./smm/nn)	86.78	QVKKEARKD	288889.88	86.78	ARKDSHWLN	18980	89.14	RKDSHWLNC	10857	72.75	-	-	-	-	-	-
HLA-DPA1*03:01/DPB1*04:02	37	51	KISCLHHCKYQYYGF	Consensus (comb.lib./smm/nn)	87.65	HCKYQYYGF	1000000	91.61	LHHCKYQYY	17863	87.65	CLHHCKYQY	7172.50	64.15	-	-	-	-	-	-
HLA-DPA1*03:01/DPB1*04:02	88	102	MHECAKQVKKEARKD	Consensus (comb.lib./smm/nn)	87.85	QVKKEARKD	288889.88	86.78	ECAKQVKKE	45386	98.66	MHECAKQVK	21053.50	87.85	-	-	-	-	-	-
HLA-DPA1*03:01/DPB1*04:02	87	101	VMHECAKQVKKEARK	Consensus (comb.lib./smm/nn)	87.87	VMHECAKQV	441152.66	88.64	VMHECAKQV	18021	87.87	VMHECAKQV	10425.70	71.87	-	-	-	-	-	-
HLA-DPA1*03:01/DPB1*04:02	16	30	GACQAETPSQKCEEK	Consensus (comb.lib./smm/nn)	90.50	ACQAETPSQ	704990.94	90.50	QAETPSQKC	46883	98.77	CQAETPSQK	19482.40	85.97	-	-	-	-	-	-
HLA-DPA1*03:01/DPB1*04:02	17	31	ACQAETPSQKCEEKY	Consensus (comb.lib./smm/nn)	90.50	ACQAETPSQ	704990.94	90.50	QAETPSQKC	50000	98.98	CQAETPSQK	19730	86.27	-	-	-	-	-	-
HLA-DPA1*03:01/DPB1*04:02	18	32	CQAETPSQKCEEKYK	Consensus (comb.lib./smm/nn)	91.61	SQKCEEKYK	1000000	91.61	AETPSQKCE	50000	98.98	CQAETPSQK	21454.80	88.29	-	-	-	-	-	-
HLA-DPA1*03:01/DPB1*04:02	25	39	QKCEEKYKGNTDKIS	Consensus (comb.lib./smm/nn)	91.61	YKGNTDKIS	1000000	91.61	KYKGNTDKI	41120	98.25	KYKGNTDKI	20317.70	86.96	-	-	-	-	-	-
HLA-DPA1*03:01/DPB1*04:02	34	48	NTDKISCLHHCKYQY	Consensus (comb.lib./smm/nn)	91.61	CLHHCKYQY	1000000	91.61	DKISCLHHC	22648	92.62	DKISCLHHC	5768.50	59.90	-	-	-	-	-	-
HLA-DPA1*03:01/DPB1*04:02	24	38	SQKCEEKYKGNTDKI	Consensus (comb.lib./smm/nn)	91.68	KYKGNTDKI	1000000	91.61	KCEEKYKGN	50000	98.98	KYKGNTDKI	24735.80	91.68	-	-	-	-	-	-
HLA-DPA1*03:01/DPB1*04:02	92	106	AKQVKKEARKDSHWL	Consensus (comb.lib./smm/nn)	93.21	QVKKEARKD	288889.88	86.78	VKKEARKDS	50000	98.98	VKKEARKDS	26431.70	93.21	-	-	-	-	-	-
HLA-DPA1*03:01/DPB1*04:02	89	103	HECAKQVKKEARKDS	Consensus (comb.lib./smm/nn)	94.04	QVKKEARKD	288889.88	86.78	AKQVKKEAR	44861	98.61	CAKQVKKEA	27382.20	94.04	-	-	-	-	-	-
HLA-DPA1*03:01/DPB1*04:02	91	105	CAKQVKKEARKDSHW	Consensus (comb.lib./smm/nn)	94.10	QVKKEARKD	288889.88	86.78	VKKEARKDS	50000	98.98	VKKEARKDS	27451.60	94.10	-	-	-	-	-	-
HLA-DPA1*03:01/DPB1*04:02	90	104	ECAKQVKKEARKDSH	Consensus (comb.lib./smm/nn)	94.29	QVKKEARKD	288889.88	86.78	VKKEARKDS	50000	98.98	AKQVKKEAR	27672.50	94.29	-	-	-	-	-	-
HLA-DPA1*03:01/DPB1*04:02	23	37	PSQKCEEKYKGNTDK	Consensus (comb.lib./smm/nn)	94.91	EKYKGNTDK	1000000	91.61	KCEEKYKGN	50000	98.98	KCEEKYKGN	28418.40	94.91	-	-	-	-	-	-
HLA-DPA1*03:01/DPB1*04:02	19	33	QAETPSQKCEEKYKG	Consensus (comb.lib./smm/nn)	95.19	QKCEEKYKG	1000000	91.61	TPSQKCEEK	50000	98.98	QAETPSQKC	28782.60	95.19	-	-	-	-	-	-
HLA-DPA1*03:01/DPB1*04:02	21	35	ETPSQKCEEKYKGNT	Consensus (comb.lib./smm/nn)	95.21	CEEKYKGNT	1000000	91.61	PSQKCEEKY	50000	98.98	KCEEKYKGN	28814.10	95.21	-	-	-	-	-	-
HLA-DPA1*03:01/DPB1*04:02	20	34	AETPSQKCEEKYKGN	Consensus (comb.lib./smm/nn)	95.30	KCEEKYKGN	1000000	91.61	TPSQKCEEK	50000	98.98	KCEEKYKGN	28933.70	95.30	-	-	-	-	-	-
HLA-DPA1*03:01/DPB1*04:02	22	36	TPSQKCEEKYKGNTD	Consensus (comb.lib./smm/nn)	95.49	EEKYKGNTD	1000000	91.61	KCEEKYKGN	50000	98.98	KCEEKYKGN	29193.10	95.49	-	-	-	-	-	-
Allele	Start	End	Peptide	Method used	Percentile rank	Comblib. core	Comblib. score	Comblib. Rank	SMM align core	SMM align IC50 (nM)	SMM align rank	NN align core	NN align IC50 (nM)	NN align rank	NetMHCIIpan core	NetMHCIIpan IC50 (nM)	NetMHCIIpan rank	Sturniolo core	Sturniolo score	Sturniolo rank			Colour code (data represented in figures)
HLA-DQA1*01:01/DQB1*05:01	44	58	CKYQYYGFIDVNYNI	Consensus (comb.lib./smm/nn)	0.56	YQYYGFIDV	0.29	3.16	YYGFIDVNY	323	0.03	YYGFIDVNY	33.10	0.56	-	-	-	-	-	-	Predicted as good binders		Percentile Rank ˂ 2,5	Percentile Rank 2,5 - 7,5
HLA-DQA1*01:01/DQB1*05:01	45	59	KYQYYGFIDVNYNIA	Consensus (comb.lib./smm/nn)	0.61	YQYYGFIDV	0.29	3.16	YYGFIDVNY	361	0.04	YYGFIDVNY	35.20	0.61	-	-	-	-	-	-
HLA-DQA1*01:01/DQB1*05:01	46	60	YQYYGFIDVNYNIAQ	Consensus (comb.lib./smm/nn)	0.74	YQYYGFIDV	0.29	3.16	YYGFIDVNY	400	0.05	YYGFIDVNY	40.70	0.74	-	-	-	-	-	-
HLA-DQA1*01:01/DQB1*05:01	43	57	HCKYQYYGFIDVNYN	Consensus (comb.lib./smm/nn)	0.81	YQYYGFIDV	0.29	3.16	YYGFIDVNY	330	0.03	YYGFIDVNY	43.50	0.81	-	-	-	-	-	-
HLA-DQA1*01:01/DQB1*05:01	42	56	HHCKYQYYGFIDVNY	Consensus (comb.lib./smm/nn)	1.26	YQYYGFIDV	0.29	3.16	YQYYGFIDV	329	0.03	YYGFIDVNY	60.90	1.26	-	-	-	-	-	-
HLA-DQA1*01:01/DQB1*05:01	47	61	QYYGFIDVNYNIAQS	Consensus (comb.lib./smm/nn)	1.31	YYGFIDVNY	0.95	5.14	YYGFIDVNY	938	0.34	YYGFIDVNY	63	1.31	-	-	-	-	-	-
HLA-DQA1*01:01/DQB1*05:01	48	62	YYGFIDVNYNIAQSE	Consensus (comb.lib./smm/nn)	2.44	YYGFIDVNY	0.95	5.14	YYGFIDVNY	978	0.38	YYGFIDVNY	110.50	2.44	-	-	-	-	-	-
HLA-DQA1*01:01/DQB1*05:01	7	21	ALISAVFLIGACQAE	Consensus (comb.lib./smm/nn)	2.92	ISAVFLIGA	0.21	2.77	SAVFLIGAC	2728	2.92	SAVFLIGAC	1771.80	21.45	-	-	-	-	-	-
HLA-DQA1*01:01/DQB1*05:01	40	54	CLHHCKYQYYGFIDV	Consensus (comb.lib./smm/nn)	3.16	YQYYGFIDV	0.29	3.16	KYQYYGFID	2201	1.95	YQYYGFIDV	1120.40	16.01	-	-	-	-	-	-
HLA-DQA1*01:01/DQB1*05:01	41	55	LHHCKYQYYGFIDVN	Consensus (comb.lib./smm/nn)	3.16	YQYYGFIDV	0.29	3.16	YQYYGFIDV	1809	1.32	QYYGFIDVN	266.70	5.54	-	-	-	-	-	-
HLA-DQA1*01:01/DQB1*05:01	4	18	LGLALISAVFLIGAC	Consensus (comb.lib./smm/nn)	3.50	ISAVFLIGA	0.21	2.77	ISAVFLIGA	3015	3.50	SAVFLIGAC	1847.70	21.99	-	-	-	-	-	-
HLA-DQA1*01:01/DQB1*05:01	6	20	LALISAVFLIGACQA	Consensus (comb.lib./smm/nn)	3.69	ISAVFLIGA	0.21	2.77	SAVFLIGAC	3105	3.69	SAVFLIGAC	1837.10	21.92	-	-	-	-	-	-
HLA-DQA1*01:01/DQB1*05:01	5	19	GLALISAVFLIGACQ	Consensus (comb.lib./smm/nn)	3.78	ISAVFLIGA	0.21	2.77	SAVFLIGAC	3147	3.78	SAVFLIGAC	1936.20	22.64	-	-	-	-	-	-
HLA-DQA1*01:01/DQB1*05:01	8	22	LISAVFLIGACQAET	Consensus (comb.lib./smm/nn)	4.27	ISAVFLIGA	0.21	2.77	SAVFLIGAC	3366	4.27	SAVFLIGAC	1842.30	21.95	-	-	-	-	-	-
HLA-DQA1*01:01/DQB1*05:01	3	17	YLGLALISAVFLIGA	Consensus (comb.lib./smm/nn)	4.78	ISAVFLIGA	0.21	2.77	YLGLALISA	3590	4.78	LGLALISAV	2727	27.83	-	-	-	-	-	-
HLA-DQA1*01:01/DQB1*05:01	1	15	MKYLGLALISAVFLI	Consensus (comb.lib./smm/nn)	7.05	KYLGLALIS	2.18	7.05	YLGLALISA	2508	2.50	LGLALISAV	1277.10	17.45	-	-	-	-	-	-
HLA-DQA1*01:01/DQB1*05:01	2	16	KYLGLALISAVFLIG	Consensus (comb.lib./smm/nn)	7.05	KYLGLALIS	2.18	7.05	YLGLALISA	3948	5.63	LGLALISAV	2530.80	26.63	-	-	-	-	-	-
HLA-DQA1*01:01/DQB1*05:01	49	63	YGFIDVNYNIAQSEI	Consensus (comb.lib./smm/nn)	8.79	GFIDVNYNI	5470.01	51.51	DVNYNIAQS	3006	3.48	DVNYNIAQS	480.40	8.79	-	-	-	-	-	-
HLA-DQA1*01:01/DQB1*05:01	9	23	ISAVFLIGACQAETP	Consensus (comb.lib./smm/nn)	8.92	ISAVFLIGA	0.21	2.77	FLIGACQAE	5224	8.92	SAVFLIGAC	2116.20	23.89	-	-	-	-	-	-
HLA-DQA1*01:01/DQB1*05:01	50	64	GFIDVNYNIAQSEIR	Consensus (comb.lib./smm/nn)	12.01	YNIAQSEIR	408.33	32.03	DVNYNIAQS	3282	4.08	VNYNIAQSE	738.60	12.01	-	-	-	-	-	-
HLA-DQA1*01:01/DQB1*05:01	51	65	FIDVNYNIAQSEIRK	Consensus (comb.lib./smm/nn)	14.02	YNIAQSEIR	408.33	32.03	DVNYNIAQS	3632	4.87	DVNYNIAQS	919.70	14.02	-	-	-	-	-	-
HLA-DQA1*01:01/DQB1*05:01	66	80	FSNVLMDYGVVDKSK	Consensus (comb.lib./smm/nn)	14.10	NVLMDYGVV	38.32	17.81	LMDYGVVDK	4712	7.56	MDYGVVDKS	927.20	14.10	-	-	-	-	-	-
HLA-DQA1*01:01/DQB1*05:01	65	79	KFSNVLMDYGVVDKS	Consensus (comb.lib./smm/nn)	14.32	NVLMDYGVV	38.32	17.81	LMDYGVVDK	4021	5.80	MDYGVVDKS	947.80	14.32	-	-	-	-	-	-
HLA-DQA1*01:01/DQB1*05:01	67	81	SNVLMDYGVVDKSKK	Consensus (comb.lib./smm/nn)	16.31	NVLMDYGVV	38.32	17.81	LMDYGVVDK	5450	9.53	MDYGVVDKS	1152.30	16.31	-	-	-	-	-	-
HLA-DQA1*01:01/DQB1*05:01	62	76	EIRKFSNVLMDYGVV	Consensus (comb.lib./smm/nn)	17.81	NVLMDYGVV	38.32	17.81	KFSNVLMDY	4541	7.11	SNVLMDYGV	2123.30	23.94	-	-	-	-	-	-
HLA-DQA1*01:01/DQB1*05:01	63	77	IRKFSNVLMDYGVVD	Consensus (comb.lib./smm/nn)	17.81	NVLMDYGVV	38.32	17.81	KFSNVLMDY	4182	6.20	FSNVLMDYG	1791.40	21.58	-	-	-	-	-	-
HLA-DQA1*01:01/DQB1*05:01	64	78	RKFSNVLMDYGVVDK	Consensus (comb.lib./smm/nn)	17.81	NVLMDYGVV	38.32	17.81	KFSNVLMDY	4074	5.94	SNVLMDYGV	1409.50	18.60	-	-	-	-	-	-
HLA-DQA1*01:01/DQB1*05:01	68	82	NVLMDYGVVDKSKKR	Consensus (comb.lib./smm/nn)	17.81	NVLMDYGVV	38.32	17.81	LMDYGVVDK	6164	11.52	MDYGVVDKS	1578.20	19.99	-	-	-	-	-	-
HLA-DQA1*01:01/DQB1*05:01	52	66	IDVNYNIAQSEIRKF	Consensus (comb.lib./smm/nn)	19.64	YNIAQSEIR	408.33	32.03	VNYNIAQSE	6111	11.37	VNYNIAQSE	1534	19.64	-	-	-	-	-	-
HLA-DQA1*01:01/DQB1*05:01	127	141	QRFDKAIQDYDKTIS	Consensus (comb.lib./smm/nn)	24.13	IQDYDKTIS	121.03	24.13	AIQDYDKTI	6046	11.19	FDKAIQDYD	2654.50	27.38	-	-	-	-	-	-
HLA-DQA1*01:01/DQB1*05:01	128	142	RFDKAIQDYDKTISV	Consensus (comb.lib./smm/nn)	24.13	IQDYDKTIS	121.03	24.13	AIQDYDKTI	5975	10.99	FDKAIQDYD	2757.70	28.01	-	-	-	-	-	-
HLA-DQA1*01:01/DQB1*05:01	69	83	VLMDYGVVDKSKKRE	Consensus (comb.lib./smm/nn)	25.34	LMDYGVVDK	16331.59	59.86	MDYGVVDKS	10488	24.11	MDYGVVDKS	2332.30	25.34	-	-	-	-	-	-
HLA-DQA1*01:01/DQB1*05:01	61	75	SEIRKFSNVLMDYGV	Consensus (comb.lib./smm/nn)	26	FSNVLMDYG	1275.25	40.33	KFSNVLMDY	4674	7.46	SNVLMDYGV	2432.40	26	-	-	-	-	-	-
HLA-DQA1*01:01/DQB1*05:01	10	24	SAVFLIGACQAETPS	Consensus (comb.lib./smm/nn)	26.96	VFLIGACQA	3451.20	47.95	SAVFLIGAC	6831	13.41	SAVFLIGAC	2583.40	26.96	-	-	-	-	-	-
HLA-DQA1*01:01/DQB1*05:01	101	115	KDSHWLNCRTSINYY	Consensus (comb.lib./smm/nn)	28.23	NCRTSINYY	232.02	28.23	DSHWLNCRT	7519	15.43	DSHWLNCRT	4280.70	36.01	-	-	-	-	-	-
HLA-DQA1*01:01/DQB1*05:01	102	116	DSHWLNCRTSINYYR	Consensus (comb.lib./smm/nn)	28.23	NCRTSINYY	232.02	28.23	NCRTSINYY	7921	16.60	DSHWLNCRT	8108.30	50.50	-	-	-	-	-	-
HLA-DQA1*01:01/DQB1*05:01	103	117	SHWLNCRTSINYYRC	Consensus (comb.lib./smm/nn)	28.23	NCRTSINYY	232.02	28.23	NCRTSINYY	11457	26.88	NCRTSINYY	13320.90	64.33	-	-	-	-	-	-
HLA-DQA1*01:01/DQB1*05:01	104	118	HWLNCRTSINYYRCV	Consensus (comb.lib./smm/nn)	28.23	NCRTSINYY	232.02	28.23	NCRTSINYY	10429	23.95	NCRTSINYY	9904.90	55.85	-	-	-	-	-	-
HLA-DQA1*01:01/DQB1*05:01	105	119	WLNCRTSINYYRCVL	Consensus (comb.lib./smm/nn)	28.23	NCRTSINYY	232.02	28.23	NCRTSINYY	5707	10.25	SINYYRCVL	7245.80	47.65	-	-	-	-	-	-
HLA-DQA1*01:01/DQB1*05:01	106	120	LNCRTSINYYRCVLT	Consensus (comb.lib./smm/nn)	28.23	NCRTSINYY	232.02	28.23	SINYYRCVL	5488	9.64	INYYRCVLT	3506.10	32.19	-	-	-	-	-	-
HLA-DQA1*01:01/DQB1*05:01	107	121	NCRTSINYYRCVLTS	Consensus (comb.lib./smm/nn)	28.23	NCRTSINYY	232.02	28.23	SINYYRCVL	5162	8.74	INYYRCVLT	3120.10	30.11	-	-	-	-	-	-
HLA-DQA1*01:01/DQB1*05:01	126	140	PQRFDKAIQDYDKTI	Consensus (comb.lib./smm/nn)	28.96	AIQDYDKTI	25796.71	63.27	RFDKAIQDY	5326	9.19	FDKAIQDYD	2917.40	28.96	-	-	-	-	-	-
HLA-DQA1*01:01/DQB1*05:01	99	113	ARKDSHWLNCRTSIN	Consensus (comb.lib./smm/nn)	31.98	HWLNCRTSI	6274.44	52.57	DSHWLNCRT	7795	16.23	DSHWLNCRT	3464.90	31.98	-	-	-	-	-	-
HLA-DQA1*01:01/DQB1*05:01	53	67	DVNYNIAQSEIRKFS	Consensus (comb.lib./smm/nn)	32	YNIAQSEIR	408.33	32.03	DVNYNIAQS	8437	18.11	VNYNIAQSE	3469.30	32	-	-	-	-	-	-
HLA-DQA1*01:01/DQB1*05:01	54	68	VNYNIAQSEIRKFSN	Consensus (comb.lib./smm/nn)	32.03	YNIAQSEIR	408.33	32.03	IAQSEIRKF	12983	31.12	VNYNIAQSE	8097.70	50.46	-	-	-	-	-	-
HLA-DQA1*01:01/DQB1*05:01	98	112	EARKDSHWLNCRTSI	Consensus (comb.lib./smm/nn)	32.47	HWLNCRTSI	6274.44	52.57	DSHWLNCRT	8729	18.96	DSHWLNCRT	3559.90	32.47	-	-	-	-	-	-
HLA-DQA1*01:01/DQB1*05:01	100	114	RKDSHWLNCRTSINY	Consensus (comb.lib./smm/nn)	33.14	HWLNCRTSI	6274.44	52.57	DSHWLNCRT	8815	19.22	DSHWLNCRT	3690.80	33.14	-	-	-	-	-	-
HLA-DQA1*01:01/DQB1*05:01	39	53	SCLHHCKYQYYGFID	Consensus (comb.lib./smm/nn)	33.47	HCKYQYYGF	95.69	22.75	LHHCKYQYY	13846	33.47	KYQYYGFID	3905.50	34.21	-	-	-	-	-	-
HLA-DQA1*01:01/DQB1*05:01	56	70	YNIAQSEIRKFSNVL	Consensus (comb.lib./smm/nn)	33.82	YNIAQSEIR	408.33	32.03	IAQSEIRKF	13979	33.82	EIRKFSNVL	13995.60	65.81	-	-	-	-	-	-
HLA-DQA1*01:01/DQB1*05:01	125	139	GPQRFDKAIQDYDKT	Consensus (comb.lib./smm/nn)	35.16	RFDKAIQDY	164303.01	75.73	RFDKAIQDY	9209	20.37	FDKAIQDYD	4103.50	35.16	-	-	-	-	-	-
HLA-DQA1*01:01/DQB1*05:01	108	122	CRTSINYYRCVLTSK	Consensus (comb.lib./smm/nn)	35.63	RTSINYYRC	1722.66	42.59	SINYYRCVL	5847	10.63	INYYRCVLT	4201.50	35.63	-	-	-	-	-	-
HLA-DQA1*01:01/DQB1*05:01	124	138	IGPQRFDKAIQDYDK	Consensus (comb.lib./smm/nn)	35.80	RFDKAIQDY	164303.01	75.73	RFDKAIQDY	7967	16.73	FDKAIQDYD	4236.90	35.80	-	-	-	-	-	-
HLA-DQA1*01:01/DQB1*05:01	70	84	LMDYGVVDKSKKREL	Consensus (comb.lib./smm/nn)	35.93	LMDYGVVDK	16331.59	59.86	LMDYGVVDK	14783	35.93	MDYGVVDKS	3868.60	34.04	-	-	-	-	-	-
HLA-DQA1*01:01/DQB1*05:01	109	123	RTSINYYRCVLTSKL	Consensus (comb.lib./smm/nn)	36.23	RTSINYYRC	1722.66	42.59	SINYYRCVL	6393	12.17	INYYRCVLT	4327.30	36.23	-	-	-	-	-	-
HLA-DQA1*01:01/DQB1*05:01	97	111	KEARKDSHWLNCRTS	Consensus (comb.lib./smm/nn)	36.37	ARKDSHWLN	175189.71	76.11	DSHWLNCRT	10581	24.38	DSHWLNCRT	4357.30	36.37	-	-	-	-	-	-
HLA-DQA1*01:01/DQB1*05:01	123	137	LIGPQRFDKAIQDYD	Consensus (comb.lib./smm/nn)	36.54	RFDKAIQDY	164303.01	75.73	RFDKAIQDY	8387	17.97	FDKAIQDYD	4394.30	36.54	-	-	-	-	-	-
HLA-DQA1*01:01/DQB1*05:01	60	74	QSEIRKFSNVLMDYG	Consensus (comb.lib./smm/nn)	36.79	FSNVLMDYG	1275.25	40.33	KFSNVLMDY	4912	8.08	IRKFSNVLM	4450.30	36.79	-	-	-	-	-	-
HLA-DQA1*01:01/DQB1*05:01	38	52	ISCLHHCKYQYYGFI	Consensus (comb.lib./smm/nn)	37.12	HCKYQYYGF	95.69	22.75	CLHHCKYQY	15254	37.12	CKYQYYGFI	4679	37.80	-	-	-	-	-	-
HLA-DQA1*01:01/DQB1*05:01	11	25	AVFLIGACQAETPSQ	Consensus (comb.lib./smm/nn)	38.05	VFLIGACQA	3451.20	47.95	FLIGACQAE	10490	24.12	AVFLIGACQ	4736.30	38.05	-	-	-	-	-	-
HLA-DQA1*01:01/DQB1*05:01	96	110	KKEARKDSHWLNCRT	Consensus (comb.lib./smm/nn)	39.09	ARKDSHWLN	175189.71	76.11	KDSHWLNCR	9880	22.35	DSHWLNCRT	4975.50	39.09	-	-	-	-	-	-
HLA-DQA1*01:01/DQB1*05:01	110	124	TSINYYRCVLTSKLI	Consensus (comb.lib./smm/nn)	39.53	SINYYRCVL	90048.13	71.96	INYYRCVLT	9779	22.06	INYYRCVLT	5080.30	39.53	-	-	-	-	-	-
HLA-DQA1*01:01/DQB1*05:01	37	51	KISCLHHCKYQYYGF	Consensus (comb.lib./smm/nn)	39.56	HCKYQYYGF	95.69	22.75	CLHHCKYQY	16234	39.56	CLHHCKYQY	6808.80	46.18	-	-	-	-	-	-
HLA-DQA1*01:01/DQB1*05:01	57	71	NIAQSEIRKFSNVLM	Consensus (comb.lib./smm/nn)	43.04	IRKFSNVLM	1825.71	43.04	EIRKFSNVL	8845	19.31	IRKFSNVLM	8967.70	53.15	-	-	-	-	-	-
HLA-DQA1*01:01/DQB1*05:01	58	72	IAQSEIRKFSNVLMD	Consensus (comb.lib./smm/nn)	43.04	IRKFSNVLM	1825.71	43.04	IRKFSNVLM	8785	19.13	IRKFSNVLM	6771.60	46.05	-	-	-	-	-	-
HLA-DQA1*01:01/DQB1*05:01	59	73	AQSEIRKFSNVLMDY	Consensus (comb.lib./smm/nn)	43.04	IRKFSNVLM	1825.71	43.04	IRKFSNVLM	5186	8.81	IRKFSNVLM	6804.60	46.17	-	-	-	-	-	-
HLA-DQA1*01:01/DQB1*05:01	55	69	NYNIAQSEIRKFSNV	Consensus (comb.lib./smm/nn)	44.46	YNIAQSEIR	408.33	32.03	IAQSEIRKF	18311	44.46	IAQSEIRKF	17183.70	72.17	-	-	-	-	-	-
HLA-DQA1*01:01/DQB1*05:01	113	127	NYYRCVLTSKLIGPQ	Consensus (comb.lib./smm/nn)	45.49	VLTSKLIGP	2516.08	45.49	CVLTSKLIG	13246	31.84	LTSKLIGPQ	21614.40	79.44	-	-	-	-	-	-
HLA-DQA1*01:01/DQB1*05:01	114	128	YYRCVLTSKLIGPQR	Consensus (comb.lib./smm/nn)	45.49	VLTSKLIGP	2516.08	45.49	LTSKLIGPQ	14245	34.53	LTSKLIGPQ	23156.40	81.62	-	-	-	-	-	-
HLA-DQA1*01:01/DQB1*05:01	115	129	YRCVLTSKLIGPQRF	Consensus (comb.lib./smm/nn)	45.49	VLTSKLIGP	2516.08	45.49	LTSKLIGPQ	9712	21.86	LTSKLIGPQ	17746.40	73.17	-	-	-	-	-	-
HLA-DQA1*01:01/DQB1*05:01	116	130	RCVLTSKLIGPQRFD	Consensus (comb.lib./smm/nn)	45.49	VLTSKLIGP	2516.08	45.49	LTSKLIGPQ	10005	22.71	LTSKLIGPQ	15810.20	69.55	-	-	-	-	-	-
HLA-DQA1*01:01/DQB1*05:01	117	131	CVLTSKLIGPQRFDK	Consensus (comb.lib./smm/nn)	45.49	VLTSKLIGP	2516.08	45.49	SKLIGPQRF	10465	24.05	LTSKLIGPQ	15085.30	68.11	-	-	-	-	-	-
HLA-DQA1*01:01/DQB1*05:01	118	132	VLTSKLIGPQRFDKA	Consensus (comb.lib./smm/nn)	45.49	VLTSKLIGP	2516.08	45.49	SKLIGPQRF	13450	32.40	LTSKLIGPQ	12920.80	63.41	-	-	-	-	-	-
HLA-DQA1*01:01/DQB1*05:01	111	125	SINYYRCVLTSKLIG	Consensus (comb.lib./smm/nn)	46.22	CVLTSKLIG	42703.52	66.91	SINYYRCVL	12219	29.02	INYYRCVLT	6819.10	46.22	-	-	-	-	-	-
HLA-DQA1*01:01/DQB1*05:01	112	126	INYYRCVLTSKLIGP	Consensus (comb.lib./smm/nn)	46.35	VLTSKLIGP	2516.08	45.49	INYYRCVLT	19163	46.35	INYYRCVLT	9423.80	54.50	-	-	-	-	-	-
HLA-DQA1*01:01/DQB1*05:01	35	49	TDKISCLHHCKYQYY	Consensus (comb.lib./smm/nn)	46.96	CLHHCKYQY	44649.88	67.22	CLHHCKYQY	19064	46.13	CLHHCKYQY	7037	46.96	-	-	-	-	-	-
HLA-DQA1*01:01/DQB1*05:01	12	26	VFLIGACQAETPSQK	Consensus (comb.lib./smm/nn)	47.83	VFLIGACQA	3451.20	47.95	FLIGACQAE	17312	42.15	FLIGACQAE	7298.20	47.83	-	-	-	-	-	-
HLA-DQA1*01:01/DQB1*05:01	36	50	DKISCLHHCKYQYYG	Consensus (comb.lib./smm/nn)	48.53	CLHHCKYQY	44649.88	67.22	CLHHCKYQY	18864	45.69	CLHHCKYQY	7506.20	48.53	-	-	-	-	-	-
HLA-DQA1*01:01/DQB1*05:01	13	27	FLIGACQAETPSQKC	Consensus (comb.lib./smm/nn)	59.16	IGACQAETP	223221.99	77.53	FLIGACQAE	21731	51.65	FLIGACQAE	11152.20	59.16	-	-	-	-	-	-
HLA-DQA1*01:01/DQB1*05:01	121	135	SKLIGPQRFDKAIQD	Consensus (comb.lib./smm/nn)	59.18	GPQRFDKAI	472723.97	81.59	PQRFDKAIQ	13693	33.06	QRFDKAIQD	11163.40	59.18	-	-	-	-	-	-
HLA-DQA1*01:01/DQB1*05:01	122	136	KLIGPQRFDKAIQDY	Consensus (comb.lib./smm/nn)	59.82	RFDKAIQDY	164303.01	75.73	PQRFDKAIQ	8475	18.22	QRFDKAIQD	11407.10	59.82	-	-	-	-	-	-
HLA-DQA1*01:01/DQB1*05:01	82	96	RELKKVMHECAKQVK	Consensus (comb.lib./smm/nn)	59.95	MHECAKQVK	1000000	85.14	VMHECAKQV	23131	54.33	VMHECAKQV	11458.90	59.95	-	-	-	-	-	-
HLA-DQA1*01:01/DQB1*05:01	84	98	LKKVMHECAKQVKKE	Consensus (comb.lib./smm/nn)	60.93	ECAKQVKKE	1000000	85.14	VMHECAKQV	23905	55.73	VMHECAKQV	11852.70	60.93	-	-	-	-	-	-
HLA-DQA1*01:01/DQB1*05:01	83	97	ELKKVMHECAKQVKK	Consensus (comb.lib./smm/nn)	61.78	HECAKQVKK	1000000	85.14	VMHECAKQV	27561	61.78	VMHECAKQV	11569.30	60.24	-	-	-	-	-	-
HLA-DQA1*01:01/DQB1*05:01	34	48	NTDKISCLHHCKYQY	Consensus (comb.lib./smm/nn)	61.80	CLHHCKYQY	44649.88	67.22	SCLHHCKYQ	27569	61.80	CLHHCKYQY	10398.20	57.21	-	-	-	-	-	-
HLA-DQA1*01:01/DQB1*05:01	81	95	KRELKKVMHECAKQV	Consensus (comb.lib./smm/nn)	61.85	VMHECAKQV	1000000	85.14	ELKKVMHEC	20757	49.71	VMHECAKQV	12234	61.85	-	-	-	-	-	-
HLA-DQA1*01:01/DQB1*05:01	119	133	LTSKLIGPQRFDKAI	Consensus (comb.lib./smm/nn)	63.98	GPQRFDKAI	472723.97	81.59	SKLIGPQRF	12523	29.86	LTSKLIGPQ	13170.60	63.98	-	-	-	-	-	-
HLA-DQA1*01:01/DQB1*05:01	120	134	TSKLIGPQRFDKAIQ	Consensus (comb.lib./smm/nn)	65.96	GPQRFDKAI	472723.97	81.59	GPQRFDKAI	14929	36.30	PQRFDKAIQ	14066.80	65.96	-	-	-	-	-	-
HLA-DQA1*01:01/DQB1*05:01	85	99	KKVMHECAKQVKKEA	Consensus (comb.lib./smm/nn)	66.04	CAKQVKKEA	1000000	85.14	VMHECAKQV	30541	66.04	VMHECAKQV	13080.70	63.78	-	-	-	-	-	-
HLA-DQA1*01:01/DQB1*05:01	95	109	VKKEARKDSHWLNCR	Consensus (comb.lib./smm/nn)	66.08	ARKDSHWLN	175189.71	76.11	KEARKDSHW	19276	46.60	KDSHWLNCR	14122.10	66.08	-	-	-	-	-	-
HLA-DQA1*01:01/DQB1*05:01	86	100	KVMHECAKQVKKEAR	Consensus (comb.lib./smm/nn)	71.64	AKQVKKEAR	1000000	85.14	ECAKQVKKE	35185	71.64	VMHECAKQV	14281.20	66.43	-	-	-	-	-	-
HLA-DQA1*01:01/DQB1*05:01	93	107	KQVKKEARKDSHWLN	Consensus (comb.lib./smm/nn)	76.11	ARKDSHWLN	175189.71	76.11	KEARKDSHW	36354	72.88	KEARKDSHW	29646.40	89.15	-	-	-	-	-	-
HLA-DQA1*01:01/DQB1*05:01	94	108	QVKKEARKDSHWLNC	Consensus (comb.lib./smm/nn)	76.11	ARKDSHWLN	175189.71	76.11	KEARKDSHW	27289	61.37	KEARKDSHW	22744.50	81.06	-	-	-	-	-	-
HLA-DQA1*01:01/DQB1*05:01	87	101	VMHECAKQVKKEARK	Consensus (comb.lib./smm/nn)	76.61	KQVKKEARK	1000000	85.14	ECAKQVKKE	40279	76.61	VMHECAKQV	16542.60	70.98	-	-	-	-	-	-
HLA-DQA1*01:01/DQB1*05:01	14	28	LIGACQAETPSQKCE	Consensus (comb.lib./smm/nn)	79.07	IGACQAETP	223221.99	77.53	ACQAETPSQ	43321	79.07	LIGACQAET	28838.70	88.34	-	-	-	-	-	-
HLA-DQA1*01:01/DQB1*05:01	71	85	MDYGVVDKSKKRELK	Consensus (comb.lib./smm/nn)	80.81	DKSKKRELK	1000000	85.14	MDYGVVDKS	45732	80.81	MDYGVVDKS	11144.10	59.13	-	-	-	-	-	-
HLA-DQA1*01:01/DQB1*05:01	80	94	KKRELKKVMHECAKQ	Consensus (comb.lib./smm/nn)	82.31	KVMHECAKQ	1000000	85.14	ELKKVMHEC	29154	64.12	LKKVMHECA	23680.90	82.31	-	-	-	-	-	-
HLA-DQA1*01:01/DQB1*05:01	30	44	KYKGNTDKISCLHHC	Consensus (comb.lib./smm/nn)	83.03	DKISCLHHC	632107.20	83.03	GNTDKISCL	29339	64.38	GNTDKISCL	25252.30	84.30	-	-	-	-	-	-
HLA-DQA1*01:01/DQB1*05:01	31	45	YKGNTDKISCLHHCK	Consensus (comb.lib./smm/nn)	83.03	DKISCLHHC	632107.20	83.03	GNTDKISCL	30621	66.14	GNTDKISCL	26672.50	85.97	-	-	-	-	-	-
HLA-DQA1*01:01/DQB1*05:01	33	47	GNTDKISCLHHCKYQ	Consensus (comb.lib./smm/nn)	83.03	DKISCLHHC	632107.20	83.03	GNTDKISCL	50000	83.50	GNTDKISCL	23504	82.08	-	-	-	-	-	-
HLA-DQA1*01:01/DQB1*05:01	15	29	IGACQAETPSQKCEE	Consensus (comb.lib./smm/nn)	83.50	IGACQAETP	223221.99	77.53	ACQAETPSQ	50000	83.50	CQAETPSQK	37012.90	95.29	-	-	-	-	-	-
HLA-DQA1*01:01/DQB1*05:01	32	46	KGNTDKISCLHHCKY	Consensus (comb.lib./smm/nn)	83.50	DKISCLHHC	632107.20	83.03	GNTDKISCL	50000	83.50	GNTDKISCL	27288.70	86.66	-	-	-	-	-	-
HLA-DQA1*01:01/DQB1*05:01	27	41	CEEKYKGNTDKISCL	Consensus (comb.lib./smm/nn)	84.74	GNTDKISCL	1000000	85.14	YKGNTDKIS	16664	40.59	GNTDKISCL	25614.10	84.74	-	-	-	-	-	-
HLA-DQA1*01:01/DQB1*05:01	28	42	EEKYKGNTDKISCLH	Consensus (comb.lib./smm/nn)	84.97	NTDKISCLH	1000000	85.14	YKGNTDKIS	16977	41.35	GNTDKISCL	25807.80	84.97	-	-	-	-	-	-
HLA-DQA1*01:01/DQB1*05:01	79	93	SKKRELKKVMHECAK	Consensus (comb.lib./smm/nn)	85.04	KKVMHECAK	1000000	85.14	ELKKVMHEC	32317	68.32	LKKVMHECA	25865.10	85.04	-	-	-	-	-	-
HLA-DQA1*01:01/DQB1*05:01	16	30	GACQAETPSQKCEEK	Consensus (comb.lib./smm/nn)	85.14	TPSQKCEEK	1000000	85.14	CQAETPSQK	50000	83.50	CQAETPSQK	39566.40	96.86	-	-	-	-	-	-
HLA-DQA1*01:01/DQB1*05:01	17	31	ACQAETPSQKCEEKY	Consensus (comb.lib./smm/nn)	85.14	PSQKCEEKY	1000000	85.14	TPSQKCEEK	50000	83.50	CQAETPSQK	39469.30	96.80	-	-	-	-	-	-
HLA-DQA1*01:01/DQB1*05:01	18	32	CQAETPSQKCEEKYK	Consensus (comb.lib./smm/nn)	85.14	SQKCEEKYK	1000000	85.14	PSQKCEEKY	50000	83.50	CQAETPSQK	40960.80	97.63	-	-	-	-	-	-
HLA-DQA1*01:01/DQB1*05:01	19	33	QAETPSQKCEEKYKG	Consensus (comb.lib./smm/nn)	85.14	QKCEEKYKG	1000000	85.14	PSQKCEEKY	50000	83.50	PSQKCEEKY	43799	98.88	-	-	-	-	-	-
HLA-DQA1*01:01/DQB1*05:01	20	34	AETPSQKCEEKYKGN	Consensus (comb.lib./smm/nn)	85.14	KCEEKYKGN	1000000	85.14	PSQKCEEKY	50000	83.50	PSQKCEEKY	43877.70	98.91	-	-	-	-	-	-
HLA-DQA1*01:01/DQB1*05:01	21	35	ETPSQKCEEKYKGNT	Consensus (comb.lib./smm/nn)	85.14	CEEKYKGNT	1000000	85.14	PSQKCEEKY	50000	83.50	CEEKYKGNT	43042.60	98.58	-	-	-	-	-	-
HLA-DQA1*01:01/DQB1*05:01	22	36	TPSQKCEEKYKGNTD	Consensus (comb.lib./smm/nn)	85.14	EEKYKGNTD	1000000	85.14	PSQKCEEKY	50000	83.50	EEKYKGNTD	38773.90	96.38	-	-	-	-	-	-
HLA-DQA1*01:01/DQB1*05:01	23	37	PSQKCEEKYKGNTDK	Consensus (comb.lib./smm/nn)	85.14	EKYKGNTDK	1000000	85.14	EEKYKGNTD	50000	83.50	EEKYKGNTD	38411	96.17	-	-	-	-	-	-
HLA-DQA1*01:01/DQB1*05:01	24	38	SQKCEEKYKGNTDKI	Consensus (comb.lib./smm/nn)	85.14	KYKGNTDKI	1000000	85.14	EEKYKGNTD	50000	83.50	EEKYKGNTD	34313.10	93.33	-	-	-	-	-	-
HLA-DQA1*01:01/DQB1*05:01	25	39	QKCEEKYKGNTDKIS	Consensus (comb.lib./smm/nn)	85.14	YKGNTDKIS	1000000	85.14	EEKYKGNTD	20140	48.43	EEKYKGNTD	30543.40	90.04	-	-	-	-	-	-
HLA-DQA1*01:01/DQB1*05:01	26	40	KCEEKYKGNTDKISC	Consensus (comb.lib./smm/nn)	85.14	KGNTDKISC	1000000	85.14	YKGNTDKIS	20169	48.49	EEKYKGNTD	29517.70	89.01	-	-	-	-	-	-
HLA-DQA1*01:01/DQB1*05:01	29	43	EKYKGNTDKISCLHH	Consensus (comb.lib./smm/nn)	85.14	TDKISCLHH	1000000	85.14	YKGNTDKIS	18076	43.93	GNTDKISCL	26925.30	86.26	-	-	-	-	-	-
HLA-DQA1*01:01/DQB1*05:01	72	86	DYGVVDKSKKRELKK	Consensus (comb.lib./smm/nn)	85.14	KSKKRELKK	1000000	85.14	DYGVVDKSK	50000	83.50	DYGVVDKSK	37733.80	95.76	-	-	-	-	-	-
HLA-DQA1*01:01/DQB1*05:01	73	87	YGVVDKSKKRELKKV	Consensus (comb.lib./smm/nn)	85.14	SKKRELKKV	1000000	85.14	DKSKKRELK	50000	83.50	VDKSKKREL	44076.60	98.98	-	-	-	-	-	-
HLA-DQA1*01:01/DQB1*05:01	74	88	GVVDKSKKRELKKVM	Consensus (comb.lib./smm/nn)	85.14	KKRELKKVM	1000000	85.14	SKKRELKKV	50000	83.50	KKRELKKVM	44158.20	99.01	-	-	-	-	-	-
HLA-DQA1*01:01/DQB1*05:01	75	89	VVDKSKKRELKKVMH	Consensus (comb.lib./smm/nn)	85.14	KRELKKVMH	1000000	85.14	SKKRELKKV	50000	83.50	KKRELKKVM	43343.60	98.70	-	-	-	-	-	-
HLA-DQA1*01:01/DQB1*05:01	76	90	VDKSKKRELKKVMHE	Consensus (comb.lib./smm/nn)	85.14	RELKKVMHE	1000000	85.14	SKKRELKKV	50000	83.50	RELKKVMHE	38809.60	96.40	-	-	-	-	-	-
HLA-DQA1*01:01/DQB1*05:01	77	91	DKSKKRELKKVMHEC	Consensus (comb.lib./smm/nn)	85.14	ELKKVMHEC	1000000	85.14	SKKRELKKV	39372	75.81	ELKKVMHEC	30914.80	90.40	-	-	-	-	-	-
HLA-DQA1*01:01/DQB1*05:01	78	92	KSKKRELKKVMHECA	Consensus (comb.lib./smm/nn)	85.14	LKKVMHECA	1000000	85.14	ELKKVMHEC	33441	69.67	LKKVMHECA	26440.30	85.70	-	-	-	-	-	-
HLA-DQA1*01:01/DQB1*05:01	88	102	MHECAKQVKKEARKD	Consensus (comb.lib./smm/nn)	85.14	QVKKEARKD	1000000	85.14	ECAKQVKKE	50000	83.50	MHECAKQVK	34251.90	93.28	-	-	-	-	-	-
HLA-DQA1*01:01/DQB1*05:01	89	103	HECAKQVKKEARKDS	Consensus (comb.lib./smm/nn)	85.14	VKKEARKDS	1000000	85.14	AKQVKKEAR	50000	83.50	CAKQVKKEA	40483.60	97.37	-	-	-	-	-	-
HLA-DQA1*01:01/DQB1*05:01	90	104	ECAKQVKKEARKDSH	Consensus (comb.lib./smm/nn)	85.14	KKEARKDSH	1000000	85.14	AKQVKKEAR	50000	83.50	CAKQVKKEA	40649.10	97.46	-	-	-	-	-	-
HLA-DQA1*01:01/DQB1*05:01	91	105	CAKQVKKEARKDSHW	Consensus (comb.lib./smm/nn)	85.14	KEARKDSHW	1000000	85.14	KKEARKDSH	50000	83.50	KEARKDSHW	37990.70	95.91	-	-	-	-	-	-
HLA-DQA1*01:01/DQB1*05:01	92	106	AKQVKKEARKDSHWL	Consensus (comb.lib./smm/nn)	85.14	EARKDSHWL	1000000	85.14	KEARKDSHW	36603	73.13	KEARKDSHW	33411.50	92.60	-	-	-	-	-	-
Allele	Start	End	Peptide	Method used	Percentile rank	Comblib. core	Comblib. score	Comblib. Rank	SMM align core	SMM align IC50 (nM)	SMM align rank	NN align core	NN align IC50 (nM)	NN align rank	NetMHCIIpan core	NetMHCIIpan IC50 (nM)	NetMHCIIpan rank	Sturniolo core	Sturniolo score	Sturniolo rank			Colour code (data represented in figures)
HLA-DQA1*01:02/DQB1*06:02	3	17	YLGLALISAVFLIGA	Consensus (comb.lib./smm/nn)	2.37	YLGLALISA	0.02	2.37	LALISAVFL	38	0.21	LGLALISAV	284	18.55	-	-	-	-	-	-	Predicted as good binders		Percentile Rank ˂ 2,5	Percentile Rank 2,5 - 7,5
HLA-DQA1*01:02/DQB1*06:02	4	18	LGLALISAVFLIGAC	Consensus (comb.lib./smm/nn)	3.28	GLALISAVF	0.03	3.28	ISAVFLIGA	38	0.21	ISAVFLIGA	289.30	18.80	-	-	-	-	-	-
HLA-DQA1*01:02/DQB1*06:02	5	19	GLALISAVFLIGACQ	Consensus (comb.lib./smm/nn)	3.28	GLALISAVF	0.03	3.28	ISAVFLIGA	38	0.21	ISAVFLIGA	321.80	20.32	-	-	-	-	-	-
HLA-DQA1*01:02/DQB1*06:02	1	15	MKYLGLALISAVFLI	Consensus (comb.lib./smm/nn)	5.01	YLGLALISA	0.02	2.37	LGLALISAV	244	5.01	LGLALISAV	274.70	18.07	-	-	-	-	-	-
HLA-DQA1*01:02/DQB1*06:02	2	16	KYLGLALISAVFLIG	Consensus (comb.lib./smm/nn)	7.86	YLGLALISA	0.02	2.37	LGLALISAV	344	7.86	LGLALISAV	385.20	23.05	-	-	-	-	-	-
HLA-DQA1*01:02/DQB1*06:02	61	75	SEIRKFSNVLMDYGV	Consensus (comb.lib./smm/nn)	8	IRKFSNVLM	0.39	8	RKFSNVLMD	1219	28.93	RKFSNVLMD	71.90	4.82	-	-	-	-	-	-
HLA-DQA1*01:02/DQB1*06:02	62	76	EIRKFSNVLMDYGVV	Consensus (comb.lib./smm/nn)	8	IRKFSNVLM	0.39	8	RKFSNVLMD	1268	29.87	RKFSNVLMD	73.70	4.97	-	-	-	-	-	-
HLA-DQA1*01:02/DQB1*06:02	63	77	IRKFSNVLMDYGVVD	Consensus (comb.lib./smm/nn)	8	IRKFSNVLM	0.39	8	FSNVLMDYG	1848	39.38	RKFSNVLMD	97.20	6.90	-	-	-	-	-	-
HLA-DQA1*01:02/DQB1*06:02	60	74	QSEIRKFSNVLMDYG	Consensus (comb.lib./smm/nn)	10.32	IRKFSNVLM	0.39	8	RKFSNVLMD	1270	29.90	RKFSNVLMD	142.90	10.32	-	-	-	-	-	-
HLA-DQA1*01:02/DQB1*06:02	9	23	ISAVFLIGACQAETP	Consensus (comb.lib./smm/nn)	10.56	ISAVFLIGA	308.58	40.21	ISAVFLIGA	110	1.49	VFLIGACQA	146.20	10.56	-	-	-	-	-	-
HLA-DQA1*01:02/DQB1*06:02	8	22	LISAVFLIGACQAET	Consensus (comb.lib./smm/nn)	11.74	ISAVFLIGA	308.58	40.21	ISAVFLIGA	106	1.40	VFLIGACQA	163.60	11.74	-	-	-	-	-	-
HLA-DQA1*01:02/DQB1*06:02	6	20	LALISAVFLIGACQA	Consensus (comb.lib./smm/nn)	13.48	LALISAVFL	2.13	13.48	ISAVFLIGA	36	0.19	ISAVFLIGA	203.40	14.20	-	-	-	-	-	-
HLA-DQA1*01:02/DQB1*06:02	7	21	ALISAVFLIGACQAE	Consensus (comb.lib./smm/nn)	14.44	ALISAVFLI	37.73	27.28	ISAVFLIGA	38	0.21	VFLIGACQA	207.70	14.44	-	-	-	-	-	-
HLA-DQA1*01:02/DQB1*06:02	59	73	AQSEIRKFSNVLMDY	Consensus (comb.lib./smm/nn)	19.28	IRKFSNVLM	0.39	8	RKFSNVLMD	1768	38.21	RKFSNVLMD	299.30	19.28	-	-	-	-	-	-
HLA-DQA1*01:02/DQB1*06:02	51	65	FIDVNYNIAQSEIRK	Consensus (comb.lib./smm/nn)	26.64	NIAQSEIRK	25.72	25.12	DVNYNIAQS	1103	26.64	NYNIAQSEI	492.70	27.08	-	-	-	-	-	-
HLA-DQA1*01:02/DQB1*06:02	52	66	IDVNYNIAQSEIRKF	Consensus (comb.lib./smm/nn)	27.11	NIAQSEIRK	25.72	25.12	VNYNIAQSE	1126	27.11	NYNIAQSEI	551.40	29.01	-	-	-	-	-	-
HLA-DQA1*01:02/DQB1*06:02	49	63	YGFIDVNYNIAQSEI	Consensus (comb.lib./smm/nn)	27.21	VNYNIAQSE	71.49	31.02	DVNYNIAQS	1131	27.21	DVNYNIAQS	492	27.05	-	-	-	-	-	-
HLA-DQA1*01:02/DQB1*06:02	50	64	GFIDVNYNIAQSEIR	Consensus (comb.lib./smm/nn)	27.23	VNYNIAQSE	71.49	31.02	DVNYNIAQS	1132	27.23	DVNYNIAQS	437.10	25.07	-	-	-	-	-	-
HLA-DQA1*01:02/DQB1*06:02	48	62	YYGFIDVNYNIAQSE	Consensus (comb.lib./smm/nn)	29.23	YYGFIDVNY	26.71	25.33	DVNYNIAQS	1234	29.23	VNYNIAQSE	1313.40	45.76	-	-	-	-	-	-
HLA-DQA1*01:02/DQB1*06:02	53	67	DVNYNIAQSEIRKFS	Consensus (comb.lib./smm/nn)	31.98	NIAQSEIRK	25.72	25.12	IAQSEIRKF	1398	32.23	NYNIAQSEI	651.30	31.98	-	-	-	-	-	-
HLA-DQA1*01:02/DQB1*06:02	58	72	IAQSEIRKFSNVLMD	Consensus (comb.lib./smm/nn)	32.25	IRKFSNVLM	0.39	8	IAQSEIRKF	1833	39.17	RKFSNVLMD	661.10	32.25	-	-	-	-	-	-
HLA-DQA1*01:02/DQB1*06:02	54	68	VNYNIAQSEIRKFSN	Consensus (comb.lib./smm/nn)	34.55	NIAQSEIRK	25.72	25.12	IAQSEIRKF	1777	38.34	IAQSEIRKF	747.60	34.55	-	-	-	-	-	-
HLA-DQA1*01:02/DQB1*06:02	104	118	HWLNCRTSINYYRCV	Consensus (comb.lib./smm/nn)	35.22	CRTSINYYR	61.35	30.11	NCRTSINYY	2015	41.72	NCRTSINYY	774.90	35.22	-	-	-	-	-	-
HLA-DQA1*01:02/DQB1*06:02	55	69	NYNIAQSEIRKFSNV	Consensus (comb.lib./smm/nn)	35.40	NIAQSEIRK	25.72	25.12	IAQSEIRKF	2050	42.18	IAQSEIRKF	782.60	35.40	-	-	-	-	-	-
HLA-DQA1*01:02/DQB1*06:02	103	117	SHWLNCRTSINYYRC	Consensus (comb.lib./smm/nn)	39.27	CRTSINYYR	61.35	30.11	NCRTSINYY	2023	41.83	RTSINYYRC	955.20	39.27	-	-	-	-	-	-
HLA-DQA1*01:02/DQB1*06:02	105	119	WLNCRTSINYYRCVL	Consensus (comb.lib./smm/nn)	39.42	CRTSINYYR	61.35	30.11	NCRTSINYY	2181	43.86	NCRTSINYY	962.20	39.42	-	-	-	-	-	-
HLA-DQA1*01:02/DQB1*06:02	47	61	QYYGFIDVNYNIAQS	Consensus (comb.lib./smm/nn)	39.45	YYGFIDVNY	26.71	25.33	YGFIDVNYN	1853	39.45	DVNYNIAQS	2079.60	55.64	-	-	-	-	-	-
HLA-DQA1*01:02/DQB1*06:02	64	78	RKFSNVLMDYGVVDK	Consensus (comb.lib./smm/nn)	41.40	VLMDYGVVD	370.89	41.40	FSNVLMDYG	2278	45.05	KFSNVLMDY	162.10	11.64	-	-	-	-	-	-
HLA-DQA1*01:02/DQB1*06:02	65	79	KFSNVLMDYGVVDKS	Consensus (comb.lib./smm/nn)	41.40	VLMDYGVVD	370.89	41.40	FSNVLMDYG	4298	62.45	KFSNVLMDY	485.70	26.83	-	-	-	-	-	-
HLA-DQA1*01:02/DQB1*06:02	102	116	DSHWLNCRTSINYYR	Consensus (comb.lib./smm/nn)	42.58	CRTSINYYR	61.35	30.11	NCRTSINYY	2554	48.17	NCRTSINYY	1126.80	42.58	-	-	-	-	-	-
HLA-DQA1*01:02/DQB1*06:02	10	24	SAVFLIGACQAETPS	Consensus (comb.lib./smm/nn)	43.34	AVFLIGACQ	1831.90	51.98	VFLIGACQA	2139	43.34	VFLIGACQA	190.20	13.40	-	-	-	-	-	-
HLA-DQA1*01:02/DQB1*06:02	106	120	LNCRTSINYYRCVLT	Consensus (comb.lib./smm/nn)	44.08	CRTSINYYR	61.35	30.11	NCRTSINYY	2590	48.56	NCRTSINYY	1212.20	44.08	-	-	-	-	-	-
HLA-DQA1*01:02/DQB1*06:02	101	115	KDSHWLNCRTSINYY	Consensus (comb.lib./smm/nn)	45.85	NCRTSINYY	118.67	34.12	LNCRTSINY	2346	45.85	NCRTSINYY	1409.80	47.25	-	-	-	-	-	-
HLA-DQA1*01:02/DQB1*06:02	56	70	YNIAQSEIRKFSNVL	Consensus (comb.lib./smm/nn)	46.08	NIAQSEIRK	25.72	25.12	IAQSEIRKF	2418	46.68	IAQSEIRKF	1333.50	46.08	-	-	-	-	-	-
HLA-DQA1*01:02/DQB1*06:02	107	121	NCRTSINYYRCVLTS	Consensus (comb.lib./smm/nn)	46.19	CRTSINYYR	61.35	30.11	INYYRCVLT	2375	46.19	TSINYYRCV	2179	56.65	-	-	-	-	-	-
HLA-DQA1*01:02/DQB1*06:02	12	26	VFLIGACQAETPSQK	Consensus (comb.lib./smm/nn)	46.71	FLIGACQAE	6622.61	60.38	IGACQAETP	2420	46.71	VFLIGACQA	459.30	25.89	-	-	-	-	-	-
HLA-DQA1*01:02/DQB1*06:02	113	127	NYYRCVLTSKLIGPQ	Consensus (comb.lib./smm/nn)	47.62	CVLTSKLIG	148.58	35.53	VLTSKLIGP	2503	47.62	LTSKLIGPQ	2486.50	59.53	-	-	-	-	-	-
HLA-DQA1*01:02/DQB1*06:02	66	80	FSNVLMDYGVVDKSK	Consensus (comb.lib./smm/nn)	47.67	VLMDYGVVD	370.89	41.40	FSNVLMDYG	5421	68.42	FSNVLMDYG	1439.30	47.67	-	-	-	-	-	-
HLA-DQA1*01:02/DQB1*06:02	11	25	AVFLIGACQAETPSQ	Consensus (comb.lib./smm/nn)	48.29	AVFLIGACQ	1831.90	51.98	IGACQAETP	2565	48.29	VFLIGACQA	272.70	17.98	-	-	-	-	-	-
HLA-DQA1*01:02/DQB1*06:02	13	27	FLIGACQAETPSQKC	Consensus (comb.lib./smm/nn)	48.53	FLIGACQAE	6622.61	60.38	IGACQAETP	2588	48.53	LIGACQAET	832.80	36.57	-	-	-	-	-	-
HLA-DQA1*01:02/DQB1*06:02	78	92	KSKKRELKKVMHECA	Consensus (comb.lib./smm/nn)	49.86	ELKKVMHEC	1333	49.86	RELKKVMHE	1986	41.33	LKKVMHECA	2228.30	57.14	-	-	-	-	-	-
HLA-DQA1*01:02/DQB1*06:02	79	93	SKKRELKKVMHECAK	Consensus (comb.lib./smm/nn)	49.86	ELKKVMHEC	1333	49.86	LKKVMHECA	1956	40.91	LKKVMHECA	2061.10	55.45	-	-	-	-	-	-
HLA-DQA1*01:02/DQB1*06:02	80	94	KKRELKKVMHECAKQ	Consensus (comb.lib./smm/nn)	49.86	ELKKVMHEC	1333	49.86	LKKVMHECA	2039	42.04	LKKVMHECA	2009.40	54.88	-	-	-	-	-	-
HLA-DQA1*01:02/DQB1*06:02	81	95	KRELKKVMHECAKQV	Consensus (comb.lib./smm/nn)	49.86	ELKKVMHEC	1333	49.86	LKKVMHECA	2631	48.99	LKKVMHECA	1646.80	50.55	-	-	-	-	-	-
HLA-DQA1*01:02/DQB1*06:02	82	96	RELKKVMHECAKQVK	Consensus (comb.lib./smm/nn)	49.86	ELKKVMHEC	1333	49.86	LKKVMHECA	2318	45.53	LKKVMHECA	1690.70	51.12	-	-	-	-	-	-
HLA-DQA1*01:02/DQB1*06:02	57	71	NIAQSEIRKFSNVLM	Consensus (comb.lib./smm/nn)	50.54	IRKFSNVLM	0.39	8	IAQSEIRKF	3838	59.41	IAQSEIRKF	1646.10	50.54	-	-	-	-	-	-
HLA-DQA1*01:02/DQB1*06:02	114	128	YYRCVLTSKLIGPQR	Consensus (comb.lib./smm/nn)	50.69	CVLTSKLIG	148.58	35.53	LTSKLIGPQ	2796	50.69	LTSKLIGPQ	1785.60	52.30	-	-	-	-	-	-
HLA-DQA1*01:02/DQB1*06:02	83	97	ELKKVMHECAKQVKK	Consensus (comb.lib./smm/nn)	51.08	ELKKVMHEC	1333	49.86	LKKVMHECA	4913	65.93	LKKVMHECA	1688.10	51.08	-	-	-	-	-	-
HLA-DQA1*01:02/DQB1*06:02	115	129	YRCVLTSKLIGPQRF	Consensus (comb.lib./smm/nn)	51.95	CVLTSKLIG	148.58	35.53	LTSKLIGPQ	3048	53.07	LTSKLIGPQ	1757.90	51.95	-	-	-	-	-	-
HLA-DQA1*01:02/DQB1*06:02	116	130	RCVLTSKLIGPQRFD	Consensus (comb.lib./smm/nn)	52.52	CVLTSKLIG	148.58	35.53	LTSKLIGPQ	3380	55.92	LTSKLIGPQ	1804	52.52	-	-	-	-	-	-
HLA-DQA1*01:02/DQB1*06:02	109	123	RTSINYYRCVLTSKL	Consensus (comb.lib./smm/nn)	53.23	SINYYRCVL	150.78	35.62	INYYRCVLT	3066	53.23	TSINYYRCV	2366.50	58.45	-	-	-	-	-	-
HLA-DQA1*01:02/DQB1*06:02	110	124	TSINYYRCVLTSKLI	Consensus (comb.lib./smm/nn)	53.94	SINYYRCVL	150.78	35.62	INYYRCVLT	3145	53.94	YRCVLTSKL	2894.70	62.87	-	-	-	-	-	-
HLA-DQA1*01:02/DQB1*06:02	108	122	CRTSINYYRCVLTSK	Consensus (comb.lib./smm/nn)	55.99	CRTSINYYR	61.35	30.11	INYYRCVLT	3388	55.99	TSINYYRCV	2577.60	60.32	-	-	-	-	-	-
HLA-DQA1*01:02/DQB1*06:02	14	28	LIGACQAETPSQKCE	Consensus (comb.lib./smm/nn)	56.77	LIGACQAET	36332.68	70.57	ACQAETPSQ	3486	56.77	LIGACQAET	1292.70	45.44	-	-	-	-	-	-
HLA-DQA1*01:02/DQB1*06:02	84	98	LKKVMHECAKQVKKE	Consensus (comb.lib./smm/nn)	57.65	LKKVMHECA	696977.85	84.41	LKKVMHECA	3599	57.65	LKKVMHECA	1982.60	54.58	-	-	-	-	-	-
HLA-DQA1*01:02/DQB1*06:02	36	50	DKISCLHHCKYQYYG	Consensus (comb.lib./smm/nn)	57.85	CLHHCKYQY	8266.36	61.77	LHHCKYQYY	3624	57.85	LHHCKYQYY	2149.60	56.35	-	-	-	-	-	-
HLA-DQA1*01:02/DQB1*06:02	35	49	TDKISCLHHCKYQYY	Consensus (comb.lib./smm/nn)	58.24	CLHHCKYQY	8266.36	61.77	DKISCLHHC	3677	58.24	LHHCKYQYY	2190.90	56.77	-	-	-	-	-	-
HLA-DQA1*01:02/DQB1*06:02	112	126	INYYRCVLTSKLIGP	Consensus (comb.lib./smm/nn)	58.73	CVLTSKLIG	148.58	35.53	YRCVLTSKL	3743	58.73	YRCVLTSKL	2899.80	62.92	-	-	-	-	-	-
HLA-DQA1*01:02/DQB1*06:02	117	131	CVLTSKLIGPQRFDK	Consensus (comb.lib./smm/nn)	59.36	CVLTSKLIG	148.58	35.53	LTSKLIGPQ	4319	62.58	LTSKLIGPQ	2466.70	59.36	-	-	-	-	-	-
HLA-DQA1*01:02/DQB1*06:02	111	125	SINYYRCVLTSKLIG	Consensus (comb.lib./smm/nn)	60.69	CVLTSKLIG	148.58	35.53	NYYRCVLTS	4023	60.69	YRCVLTSKL	3186.90	64.99	-	-	-	-	-	-
HLA-DQA1*01:02/DQB1*06:02	37	51	KISCLHHCKYQYYGF	Consensus (comb.lib./smm/nn)	61.67	CLHHCKYQY	8266.36	61.77	LHHCKYQYY	4173	61.67	LHHCKYQYY	2358.90	58.39	-	-	-	-	-	-
HLA-DQA1*01:02/DQB1*06:02	38	52	ISCLHHCKYQYYGFI	Consensus (comb.lib./smm/nn)	61.77	CLHHCKYQY	8266.36	61.77	LHHCKYQYY	4175	61.68	LHHCKYQYY	3251.10	65.43	-	-	-	-	-	-
HLA-DQA1*01:02/DQB1*06:02	30	44	KYKGNTDKISCLHHC	Consensus (comb.lib./smm/nn)	62.28	DKISCLHHC	1000000	85.72	GNTDKISCL	4270	62.28	DKISCLHHC	2685.60	61.22	-	-	-	-	-	-
HLA-DQA1*01:02/DQB1*06:02	15	29	IGACQAETPSQKCEE	Consensus (comb.lib./smm/nn)	62.64	ACQAETPSQ	689043.41	84.37	CQAETPSQK	3974	60.36	IGACQAETP	2862.30	62.64	-	-	-	-	-	-
HLA-DQA1*01:02/DQB1*06:02	31	45	YKGNTDKISCLHHCK	Consensus (comb.lib./smm/nn)	62.68	KISCLHHCK	1000000	85.72	GNTDKISCL	4335	62.68	TDKISCLHH	1722.60	51.52	-	-	-	-	-	-
HLA-DQA1*01:02/DQB1*06:02	39	53	SCLHHCKYQYYGFID	Consensus (comb.lib./smm/nn)	62.74	CLHHCKYQY	8266.36	61.77	LHHCKYQYY	4344	62.74	LHHCKYQYY	4480.20	72.48	-	-	-	-	-	-
HLA-DQA1*01:02/DQB1*06:02	85	99	KKVMHECAKQVKKEA	Consensus (comb.lib./smm/nn)	63.57	CAKQVKKEA	30075.36	69.50	MHECAKQVK	4484	63.57	MHECAKQVK	2576.50	60.31	-	-	-	-	-	-
HLA-DQA1*01:02/DQB1*06:02	34	48	NTDKISCLHHCKYQY	Consensus (comb.lib./smm/nn)	63.74	CLHHCKYQY	8266.36	61.77	DKISCLHHC	12975	86.20	DKISCLHHC	3012.10	63.74	-	-	-	-	-	-
HLA-DQA1*01:02/DQB1*06:02	46	60	YQYYGFIDVNYNIAQ	Consensus (comb.lib./smm/nn)	64.03	YYGFIDVNY	26.71	25.33	YGFIDVNYN	8905	79.58	IDVNYNIAQ	3051.90	64.03	-	-	-	-	-	-
HLA-DQA1*01:02/DQB1*06:02	118	132	VLTSKLIGPQRFDKA	Consensus (comb.lib./smm/nn)	66.46	TSKLIGPQR	1865.53	52.10	LTSKLIGPQ	9260	80.34	LTSKLIGPQ	3405.30	66.46	-	-	-	-	-	-
HLA-DQA1*01:02/DQB1*06:02	98	112	EARKDSHWLNCRTSI	Consensus (comb.lib./smm/nn)	68.62	KDSHWLNCR	25793.49	68.62	SHWLNCRTS	8028	77.45	HWLNCRTSI	3244.60	65.39	-	-	-	-	-	-
HLA-DQA1*01:02/DQB1*06:02	99	113	ARKDSHWLNCRTSIN	Consensus (comb.lib./smm/nn)	68.62	KDSHWLNCR	25793.49	68.62	SHWLNCRTS	8595	78.86	SHWLNCRTS	2563.40	60.20	-	-	-	-	-	-
HLA-DQA1*01:02/DQB1*06:02	100	114	RKDSHWLNCRTSINY	Consensus (comb.lib./smm/nn)	68.62	KDSHWLNCR	25793.49	68.62	SHWLNCRTS	6490	72.75	SHWLNCRTS	1894.30	53.57	-	-	-	-	-	-
HLA-DQA1*01:02/DQB1*06:02	29	43	EKYKGNTDKISCLHH	Consensus (comb.lib./smm/nn)	68.94	TDKISCLHH	1000000	85.72	GNTDKISCL	4160	61.58	YKGNTDKIS	3808.30	68.94	-	-	-	-	-	-
HLA-DQA1*01:02/DQB1*06:02	86	100	KVMHECAKQVKKEAR	Consensus (comb.lib./smm/nn)	69.50	CAKQVKKEA	30075.36	69.50	ECAKQVKKE	4445	63.34	MHECAKQVK	4016.60	70.11	-	-	-	-	-	-
HLA-DQA1*01:02/DQB1*06:02	28	42	EEKYKGNTDKISCLH	Consensus (comb.lib./smm/nn)	71.05	NTDKISCLH	1000000	85.72	GNTDKISCL	4126	61.37	YKGNTDKIS	4194.90	71.05	-	-	-	-	-	-
HLA-DQA1*01:02/DQB1*06:02	87	101	VMHECAKQVKKEARK	Consensus (comb.lib./smm/nn)	71.70	CAKQVKKEA	30075.36	69.50	ECAKQVKKE	6202	71.70	MHECAKQVK	4958.50	74.63	-	-	-	-	-	-
HLA-DQA1*01:02/DQB1*06:02	77	91	DKSKKRELKKVMHEC	Consensus (comb.lib./smm/nn)	71.93	ELKKVMHEC	1333	49.86	RELKKVMHE	6593	73.12	KRELKKVMH	4367.60	71.93	-	-	-	-	-	-
HLA-DQA1*01:02/DQB1*06:02	45	59	KYQYYGFIDVNYNIA	Consensus (comb.lib./smm/nn)	72.98	YYGFIDVNY	26.71	25.33	YGFIDVNYN	8128	77.71	YGFIDVNYN	4585.30	72.98	-	-	-	-	-	-
HLA-DQA1*01:02/DQB1*06:02	16	30	GACQAETPSQKCEEK	Consensus (comb.lib./smm/nn)	74.07	ACQAETPSQ	689043.41	84.37	QAETPSQKC	5425	68.44	QAETPSQKC	4825.60	74.07	-	-	-	-	-	-
HLA-DQA1*01:02/DQB1*06:02	124	138	IGPQRFDKAIQDYDK	Consensus (comb.lib./smm/nn)	74.21	DKAIQDYDK	1000000	85.72	QRFDKAIQD	6918	74.21	QRFDKAIQD	4611.80	73.10	-	-	-	-	-	-
HLA-DQA1*01:02/DQB1*06:02	67	81	SNVLMDYGVVDKSKK	Consensus (comb.lib./smm/nn)	74.66	VLMDYGVVD	370.89	41.40	MDYGVVDKS	7966	77.29	SNVLMDYGV	4965.50	74.66	-	-	-	-	-	-
HLA-DQA1*01:02/DQB1*06:02	88	102	MHECAKQVKKEARKD	Consensus (comb.lib./smm/nn)	75.04	CAKQVKKEA	30075.36	69.50	ECAKQVKKE	7179	75.04	HECAKQVKK	7330.70	82.81	-	-	-	-	-	-
HLA-DQA1*01:02/DQB1*06:02	44	58	CKYQYYGFIDVNYNI	Consensus (comb.lib./smm/nn)	75.30	YYGFIDVNY	26.71	25.33	YGFIDVNYN	9063	79.92	YGFIDVNYN	5113.30	75.30	-	-	-	-	-	-
HLA-DQA1*01:02/DQB1*06:02	41	55	LHHCKYQYYGFIDVN	Consensus (comb.lib./smm/nn)	75.53	KYQYYGFID	49037.26	72.22	LHHCKYQYY	7339	75.53	LHHCKYQYY	8092.10	84.76	-	-	-	-	-	-
HLA-DQA1*01:02/DQB1*06:02	32	46	KGNTDKISCLHHCKY	Consensus (comb.lib./smm/nn)	75.56	ISCLHHCKY	1000000	85.72	GNTDKISCL	7349	75.56	DKISCLHHC	2162.60	56.49	-	-	-	-	-	-
HLA-DQA1*01:02/DQB1*06:02	27	41	CEEKYKGNTDKISCL	Consensus (comb.lib./smm/nn)	75.92	GNTDKISCL	1000000	85.72	YKGNTDKIS	4207	61.88	KGNTDKISC	5262.80	75.92	-	-	-	-	-	-
HLA-DQA1*01:02/DQB1*06:02	40	54	CLHHCKYQYYGFIDV	Consensus (comb.lib./smm/nn)	76.60	CLHHCKYQY	8266.36	61.77	LHHCKYQYY	11641	84.45	LHHCKYQYY	5432.40	76.60	-	-	-	-	-	-
HLA-DQA1*01:02/DQB1*06:02	119	133	LTSKLIGPQRFDKAI	Consensus (comb.lib./smm/nn)	76.62	TSKLIGPQR	1865.53	52.10	LTSKLIGPQ	11475	84.21	LTSKLIGPQ	5438	76.62	-	-	-	-	-	-
HLA-DQA1*01:02/DQB1*06:02	33	47	GNTDKISCLHHCKYQ	Consensus (comb.lib./smm/nn)	76.66	SCLHHCKYQ	1000000	85.72	GNTDKISCL	7733	76.66	DKISCLHHC	2581.50	60.35	-	-	-	-	-	-
HLA-DQA1*01:02/DQB1*06:02	97	111	KEARKDSHWLNCRTS	Consensus (comb.lib./smm/nn)	77.40	KDSHWLNCR	25793.49	68.62	RKDSHWLNC	8255	78.03	SHWLNCRTS	5643.40	77.40	-	-	-	-	-	-
HLA-DQA1*01:02/DQB1*06:02	125	139	GPQRFDKAIQDYDKT	Consensus (comb.lib./smm/nn)	77.91	KAIQDYDKT	1000000	85.72	QRFDKAIQD	7329	75.50	QRFDKAIQD	5781.60	77.91	-	-	-	-	-	-
HLA-DQA1*01:02/DQB1*06:02	123	137	LIGPQRFDKAIQDYD	Consensus (comb.lib./smm/nn)	79.35	FDKAIQDYD	1000000	85.72	QRFDKAIQD	8802	79.35	QRFDKAIQD	5422.20	76.56	-	-	-	-	-	-
HLA-DQA1*01:02/DQB1*06:02	17	31	ACQAETPSQKCEEKY	Consensus (comb.lib./smm/nn)	79.47	ACQAETPSQ	689043.41	84.37	QAETPSQKC	7541	76.12	QAETPSQKC	6229.40	79.47	-	-	-	-	-	-
HLA-DQA1*01:02/DQB1*06:02	43	57	HCKYQYYGFIDVNYN	Consensus (comb.lib./smm/nn)	79.94	YYGFIDVNY	26.71	25.33	QYYGFIDVN	9074	79.94	YGFIDVNYN	6795.60	81.27	-	-	-	-	-	-
HLA-DQA1*01:02/DQB1*06:02	68	82	NVLMDYGVVDKSKKR	Consensus (comb.lib./smm/nn)	79.98	VLMDYGVVD	370.89	41.40	MDYGVVDKS	9091	79.98	MDYGVVDKS	9467.60	87.73	-	-	-	-	-	-
HLA-DQA1*01:02/DQB1*06:02	122	136	KLIGPQRFDKAIQDY	Consensus (comb.lib./smm/nn)	82.07	RFDKAIQDY	1000000	85.72	QRFDKAIQD	8805	79.35	QRFDKAIQD	7069.20	82.07	-	-	-	-	-	-
HLA-DQA1*01:02/DQB1*06:02	126	140	PQRFDKAIQDYDKTI	Consensus (comb.lib./smm/nn)	82.44	AIQDYDKTI	1000000	85.72	DKAIQDYDK	10371	82.44	QRFDKAIQD	6597.60	80.66	-	-	-	-	-	-
HLA-DQA1*01:02/DQB1*06:02	69	83	VLMDYGVVDKSKKRE	Consensus (comb.lib./smm/nn)	82.96	VLMDYGVVD	370.89	41.40	MDYGVVDKS	10676	82.96	DYGVVDKSK	12628	92.72	-	-	-	-	-	-
HLA-DQA1*01:02/DQB1*06:02	18	32	CQAETPSQKCEEKYK	Consensus (comb.lib./smm/nn)	85.72	SQKCEEKYK	1000000	85.72	QAETPSQKC	14638	87.96	QAETPSQKC	7553.40	83.40	-	-	-	-	-	-
HLA-DQA1*01:02/DQB1*06:02	26	40	KCEEKYKGNTDKISC	Consensus (comb.lib./smm/nn)	85.72	KGNTDKISC	1000000	85.72	YKGNTDKIS	16033	89.18	KGNTDKISC	8125.60	84.84	-	-	-	-	-	-
HLA-DQA1*01:02/DQB1*06:02	76	90	VDKSKKRELKKVMHE	Consensus (comb.lib./smm/nn)	85.72	RELKKVMHE	1000000	85.72	KRELKKVMH	6472	72.69	RELKKVMHE	10760.10	90.06	-	-	-	-	-	-
HLA-DQA1*01:02/DQB1*06:02	121	135	SKLIGPQRFDKAIQD	Consensus (comb.lib./smm/nn)	85.72	QRFDKAIQD	1000000	85.72	IGPQRFDKA	12501	85.61	QRFDKAIQD	8647.80	86.04	-	-	-	-	-	-
HLA-DQA1*01:02/DQB1*06:02	127	141	QRFDKAIQDYDKTIS	Consensus (comb.lib./smm/nn)	85.72	IQDYDKTIS	1000000	85.72	DKAIQDYDK	13508	86.81	QRFDKAIQD	7594.20	83.51	-	-	-	-	-	-
HLA-DQA1*01:02/DQB1*06:02	128	142	RFDKAIQDYDKTISV	Consensus (comb.lib./smm/nn)	87.19	QDYDKTISV	201682.91	79.27	DKAIQDYDK	13865	87.19	DKAIQDYDK	10030.10	88.80	-	-	-	-	-	-
HLA-DQA1*01:02/DQB1*06:02	120	134	TSKLIGPQRFDKAIQ	Consensus (comb.lib./smm/nn)	87.76	TSKLIGPQR	1865.53	52.10	IGPQRFDKA	34066	96.07	TSKLIGPQR	9482.30	87.76	-	-	-	-	-	-
HLA-DQA1*01:02/DQB1*06:02	19	33	QAETPSQKCEEKYKG	Consensus (comb.lib./smm/nn)	88.66	QKCEEKYKG	1000000	85.72	QAETPSQKC	21997	92.73	QAETPSQKC	9958.80	88.66	-	-	-	-	-	-
HLA-DQA1*01:02/DQB1*06:02	96	110	KKEARKDSHWLNCRT	Consensus (comb.lib./smm/nn)	88.90	KDSHWLNCR	25793.49	68.62	RKDSHWLNC	18147	90.70	RKDSHWLNC	10082.70	88.90	-	-	-	-	-	-
HLA-DQA1*01:02/DQB1*06:02	42	56	HHCKYQYYGFIDVNY	Consensus (comb.lib./smm/nn)	89.66	YYGFIDVNY	26.71	25.33	QYYGFIDVN	16660	89.66	YYGFIDVNY	10748	90.04	-	-	-	-	-	-
HLA-DQA1*01:02/DQB1*06:02	89	103	HECAKQVKKEARKDS	Consensus (comb.lib./smm/nn)	89.76	CAKQVKKEA	30075.36	69.50	ECAKQVKKE	16782	89.76	HECAKQVKK	12017.10	91.93	-	-	-	-	-	-
HLA-DQA1*01:02/DQB1*06:02	95	109	VKKEARKDSHWLNCR	Consensus (comb.lib./smm/nn)	89.83	KDSHWLNCR	25793.49	68.62	RKDSHWLNC	16885	89.83	RKDSHWLNC	10943.60	90.35	-	-	-	-	-	-
HLA-DQA1*01:02/DQB1*06:02	75	89	VVDKSKKRELKKVMH	Consensus (comb.lib./smm/nn)	90.24	KRELKKVMH	1000000	85.72	SKKRELKKV	17450	90.24	KRELKKVMH	14600.80	94.86	-	-	-	-	-	-
HLA-DQA1*01:02/DQB1*06:02	25	39	QKCEEKYKGNTDKIS	Consensus (comb.lib./smm/nn)	90.73	YKGNTDKIS	1000000	85.72	KYKGNTDKI	18190	90.73	YKGNTDKIS	14247.70	94.52	-	-	-	-	-	-
HLA-DQA1*01:02/DQB1*06:02	70	84	LMDYGVVDKSKKREL	Consensus (comb.lib./smm/nn)	91.89	VDKSKKREL	1000000	85.72	MDYGVVDKS	20200	91.89	MDYGVVDKS	16474.20	96.46	-	-	-	-	-	-
HLA-DQA1*01:02/DQB1*06:02	90	104	ECAKQVKKEARKDSH	Consensus (comb.lib./smm/nn)	92.51	CAKQVKKEA	30075.36	69.50	ECAKQVKKE	21508	92.51	CAKQVKKEA	15234.20	95.45	-	-	-	-	-	-
HLA-DQA1*01:02/DQB1*06:02	94	108	QVKKEARKDSHWLNC	Consensus (comb.lib./smm/nn)	93.25	ARKDSHWLN	64970.46	73.72	KEARKDSHW	23259	93.25	RKDSHWLNC	14038.90	94.32	-	-	-	-	-	-
HLA-DQA1*01:02/DQB1*06:02	71	85	MDYGVVDKSKKRELK	Consensus (comb.lib./smm/nn)	95.54	DKSKKRELK	1000000	85.72	MDYGVVDKS	31257	95.54	MDYGVVDKS	17780.80	97.32	-	-	-	-	-	-
HLA-DQA1*01:02/DQB1*06:02	91	105	CAKQVKKEARKDSHW	Consensus (comb.lib./smm/nn)	96.79	CAKQVKKEA	30075.36	69.50	KKEARKDSH	41526	97.08	CAKQVKKEA	16951	96.79	-	-	-	-	-	-
HLA-DQA1*01:02/DQB1*06:02	92	106	AKQVKKEARKDSHWL	Consensus (comb.lib./smm/nn)	97.27	EARKDSHWL	1000000	85.72	KEARKDSHW	43298	97.27	KEARKDSHW	20730.10	98.71	-	-	-	-	-	-
HLA-DQA1*01:02/DQB1*06:02	74	88	GVVDKSKKRELKKVM	Consensus (comb.lib./smm/nn)	97.32	KKRELKKVM	1000000	85.72	SKKRELKKV	43875	97.32	SKKRELKKV	18891.60	97.93	-	-	-	-	-	-
HLA-DQA1*01:02/DQB1*06:02	73	87	YGVVDKSKKRELKKV	Consensus (comb.lib./smm/nn)	97.51	SKKRELKKV	1000000	85.72	KSKKRELKK	45898	97.51	SKKRELKKV	20044.10	98.44	-	-	-	-	-	-
HLA-DQA1*01:02/DQB1*06:02	93	107	KQVKKEARKDSHWLN	Consensus (comb.lib./smm/nn)	97.68	ARKDSHWLN	64970.46	73.72	KEARKDSHW	47960	97.68	KKEARKDSH	21131.40	98.85	-	-	-	-	-	-
HLA-DQA1*01:02/DQB1*06:02	20	34	AETPSQKCEEKYKGN	Consensus (comb.lib./smm/nn)	97.83	KCEEKYKGN	1000000	85.72	SQKCEEKYK	50000	97.83	AETPSQKCE	18805	97.88	-	-	-	-	-	-
HLA-DQA1*01:02/DQB1*06:02	21	35	ETPSQKCEEKYKGNT	Consensus (comb.lib./smm/nn)	97.83	CEEKYKGNT	1000000	85.72	SQKCEEKYK	50000	97.83	QKCEEKYKG	19495.10	98.21	-	-	-	-	-	-
HLA-DQA1*01:02/DQB1*06:02	22	36	TPSQKCEEKYKGNTD	Consensus (comb.lib./smm/nn)	97.83	EEKYKGNTD	1000000	85.72	SQKCEEKYK	50000	97.83	QKCEEKYKG	19394.10	98.17	-	-	-	-	-	-
HLA-DQA1*01:02/DQB1*06:02	23	37	PSQKCEEKYKGNTDK	Consensus (comb.lib./smm/nn)	97.83	EKYKGNTDK	1000000	85.72	QKCEEKYKG	50000	97.83	QKCEEKYKG	19073.20	98.01	-	-	-	-	-	-
HLA-DQA1*01:02/DQB1*06:02	24	38	SQKCEEKYKGNTDKI	Consensus (comb.lib./smm/nn)	97.83	KYKGNTDKI	1000000	85.72	KCEEKYKGN	50000	97.83	QKCEEKYKG	20106.20	98.47	-	-	-	-	-	-
HLA-DQA1*01:02/DQB1*06:02	72	86	DYGVVDKSKKRELKK	Consensus (comb.lib./smm/nn)	97.83	KSKKRELKK	1000000	85.72	VDKSKKREL	50000	97.83	VDKSKKREL	19174.20	98.06	-	-	-	-	-	-
Allele	Start	End	Peptide	Method used	Percentile rank	Comblib. core	Comblib. score	Comblib. Rank	SMM align core	SMM align IC50 (nM)	SMM align rank	NN align core	NN align IC50 (nM)	NN align rank	NetMHCIIpan core	NetMHCIIpan IC50 (nM)	NetMHCIIpan rank	Sturniolo core	Sturniolo score	Sturniolo rank			Colour code (data represented in figures)
HLA-DQA1*03:01/DQB1*03:02	8	22	LISAVFLIGACQAET	Consensus (comb.lib./smm/nn)	3.63	SAVFLIGAC	2.42	22.72	FLIGACQAE	705	1.47	FLIGACQAE	245.50	3.63	-	-	-	-	-	-	Predicted as good binders		Percentile Rank ˂ 2,5	Percentile Rank 2,5 - 7,5
HLA-DQA1*03:01/DQB1*03:02	7	21	ALISAVFLIGACQAE	Consensus (comb.lib./smm/nn)	3.66	ALISAVFLI	0.09	10.62	VFLIGACQA	694	1.43	FLIGACQAE	247	3.66	-	-	-	-	-	-
HLA-DQA1*03:01/DQB1*03:02	9	23	ISAVFLIGACQAETP	Consensus (comb.lib./smm/nn)	3.96	SAVFLIGAC	2.42	22.72	FLIGACQAE	751	1.67	FLIGACQAE	262.40	3.96	-	-	-	-	-	-
HLA-DQA1*03:01/DQB1*03:02	10	24	SAVFLIGACQAETPS	Consensus (comb.lib./smm/nn)	4.54	SAVFLIGAC	2.42	22.72	FLIGACQAE	815	1.95	FLIGACQAE	291	4.54	-	-	-	-	-	-
HLA-DQA1*03:01/DQB1*03:02	11	25	AVFLIGACQAETPSQ	Consensus (comb.lib./smm/nn)	6.25	FLIGACQAE	275.10	47.08	FLIGACQAE	1072	3.20	FLIGACQAE	376.20	6.25	-	-	-	-	-	-
HLA-DQA1*03:01/DQB1*03:02	6	20	LALISAVFLIGACQA	Consensus (comb.lib./smm/nn)	8.92	ALISAVFLI	0.09	10.62	SAVFLIGAC	1662	6.63	AVFLIGACQ	511.40	8.92	-	-	-	-	-	-
HLA-DQA1*03:01/DQB1*03:02	1	15	MKYLGLALISAVFLI	Consensus (comb.lib./smm/nn)	10.62	ALISAVFLI	0.09	10.62	YLGLALISA	1152	3.62	LGLALISAV	1402.50	23.94	-	-	-	-	-	-
HLA-DQA1*03:01/DQB1*03:02	2	16	KYLGLALISAVFLIG	Consensus (comb.lib./smm/nn)	10.62	ALISAVFLI	0.09	10.62	LALISAVFL	1700	6.87	LGLALISAV	1563.80	26.25	-	-	-	-	-	-
HLA-DQA1*03:01/DQB1*03:02	3	17	YLGLALISAVFLIGA	Consensus (comb.lib./smm/nn)	10.62	ALISAVFLI	0.09	10.62	LALISAVFL	1834	7.72	LGLALISAV	1677.60	27.80	-	-	-	-	-	-
HLA-DQA1*03:01/DQB1*03:02	4	18	LGLALISAVFLIGAC	Consensus (comb.lib./smm/nn)	10.62	ALISAVFLI	0.09	10.62	LALISAVFL	1928	8.31	SAVFLIGAC	1344.50	23.12	-	-	-	-	-	-
HLA-DQA1*03:01/DQB1*03:02	5	19	GLALISAVFLIGACQ	Consensus (comb.lib./smm/nn)	10.62	ALISAVFLI	0.09	10.62	SAVFLIGAC	2131	9.65	AVFLIGACQ	679.60	12.09	-	-	-	-	-	-
HLA-DQA1*03:01/DQB1*03:02	12	26	VFLIGACQAETPSQK	Consensus (comb.lib./smm/nn)	10.96	FLIGACQAE	275.10	47.08	FLIGACQAE	2255	10.46	FLIGACQAE	618.20	10.96	-	-	-	-	-	-
HLA-DQA1*03:01/DQB1*03:02	49	63	YGFIDVNYNIAQSEI	Consensus (comb.lib./smm/nn)	12.24	DVNYNIAQS	2.08	21.69	VNYNIAQSE	632	1.19	VNYNIAQSE	688	12.24	-	-	-	-	-	-
HLA-DQA1*03:01/DQB1*03:02	50	64	GFIDVNYNIAQSEIR	Consensus (comb.lib./smm/nn)	12.47	DVNYNIAQS	2.08	21.69	VNYNIAQSE	664	1.31	VNYNIAQSE	700.60	12.47	-	-	-	-	-	-
HLA-DQA1*03:01/DQB1*03:02	48	62	YYGFIDVNYNIAQSE	Consensus (comb.lib./smm/nn)	13.81	DVNYNIAQS	2.08	21.69	FIDVNYNIA	647	1.25	VNYNIAQSE	774.60	13.81	-	-	-	-	-	-
HLA-DQA1*03:01/DQB1*03:02	51	65	FIDVNYNIAQSEIRK	Consensus (comb.lib./smm/nn)	14.79	DVNYNIAQS	2.08	21.69	VNYNIAQSE	674	1.35	VNYNIAQSE	829.10	14.79	-	-	-	-	-	-
HLA-DQA1*03:01/DQB1*03:02	13	27	FLIGACQAETPSQKC	Consensus (comb.lib./smm/nn)	16.92	FLIGACQAE	275.10	47.08	FLIGACQAE	2765	13.87	FLIGACQAE	952.90	16.92	-	-	-	-	-	-
HLA-DQA1*03:01/DQB1*03:02	52	66	IDVNYNIAQSEIRKF	Consensus (comb.lib./smm/nn)	17.14	DVNYNIAQS	2.08	21.69	VNYNIAQSE	706	1.48	VNYNIAQSE	966.20	17.14	-	-	-	-	-	-
HLA-DQA1*03:01/DQB1*03:02	47	61	QYYGFIDVNYNIAQS	Consensus (comb.lib./smm/nn)	19.69	DVNYNIAQS	2.08	21.69	YGFIDVNYN	2788	14.03	IDVNYNIAQ	1121.40	19.69	-	-	-	-	-	-
HLA-DQA1*03:01/DQB1*03:02	45	59	KYQYYGFIDVNYNIA	Consensus (comb.lib./smm/nn)	20.72	KYQYYGFID	0.89	18.35	YGFIDVNYN	3809	20.72	FIDVNYNIA	1355.20	23.27	-	-	-	-	-	-
HLA-DQA1*03:01/DQB1*03:02	46	60	YQYYGFIDVNYNIAQ	Consensus (comb.lib./smm/nn)	21.45	IDVNYNIAQ	2459.83	59.47	YGFIDVNYN	3923	21.45	IDVNYNIAQ	1150	20.15	-	-	-	-	-	-
HLA-DQA1*03:01/DQB1*03:02	53	67	DVNYNIAQSEIRKFS	Consensus (comb.lib./smm/nn)	21.69	DVNYNIAQS	2.08	21.69	VNYNIAQSE	1767	7.29	VNYNIAQSE	1360.80	23.35	-	-	-	-	-	-
HLA-DQA1*03:01/DQB1*03:02	43	57	HCKYQYYGFIDVNYN	Consensus (comb.lib./smm/nn)	25.46	KYQYYGFID	0.89	18.35	QYYGFIDVN	4971	27.88	QYYGFIDVN	1506.50	25.46	-	-	-	-	-	-
HLA-DQA1*03:01/DQB1*03:02	44	58	CKYQYYGFIDVNYNI	Consensus (comb.lib./smm/nn)	26.27	KYQYYGFID	0.89	18.35	YGFIDVNYN	4783	26.76	QYYGFIDVN	1565.50	26.27	-	-	-	-	-	-
HLA-DQA1*03:01/DQB1*03:02	42	56	HHCKYQYYGFIDVNY	Consensus (comb.lib./smm/nn)	28.23	KYQYYGFID	0.89	18.35	QYYGFIDVN	8714	46.66	QYYGFIDVN	1709.60	28.23	-	-	-	-	-	-
HLA-DQA1*03:01/DQB1*03:02	54	68	VNYNIAQSEIRKFSN	Consensus (comb.lib./smm/nn)	30.35	QSEIRKFSN	1000000	85.35	VNYNIAQSE	1911	8.21	VNYNIAQSE	1874	30.35	-	-	-	-	-	-
HLA-DQA1*03:01/DQB1*03:02	41	55	LHHCKYQYYGFIDVN	Consensus (comb.lib./smm/nn)	37.99	KYQYYGFID	0.89	18.35	YQYYGFIDV	11434	56.66	QYYGFIDVN	2545.80	37.99	-	-	-	-	-	-
HLA-DQA1*03:01/DQB1*03:02	59	73	AQSEIRKFSNVLMDY	Consensus (comb.lib./smm/nn)	39.50	KFSNVLMDY	55213.36	74.54	RKFSNVLMD	5244	29.49	RKFSNVLMD	2693.60	39.50	-	-	-	-	-	-
HLA-DQA1*03:01/DQB1*03:02	61	75	SEIRKFSNVLMDYGV	Consensus (comb.lib./smm/nn)	41.83	SNVLMDYGV	2561.17	59.47	RKFSNVLMD	4943	27.72	RKFSNVLMD	2932	41.83	-	-	-	-	-	-
HLA-DQA1*03:01/DQB1*03:02	60	74	QSEIRKFSNVLMDYG	Consensus (comb.lib./smm/nn)	42.18	KFSNVLMDY	55213.36	74.54	RKFSNVLMD	4940	27.70	RKFSNVLMD	2968.20	42.18	-	-	-	-	-	-
HLA-DQA1*03:01/DQB1*03:02	14	28	LIGACQAETPSQKCE	Consensus (comb.lib./smm/nn)	42.81	AETPSQKCE	1000000	85.35	QAETPSQKC	6542	36.57	AETPSQKCE	3037.30	42.81	-	-	-	-	-	-
HLA-DQA1*03:01/DQB1*03:02	15	29	IGACQAETPSQKCEE	Consensus (comb.lib./smm/nn)	44.47	ETPSQKCEE	1000000	85.35	QAETPSQKC	4374	24.26	AETPSQKCE	3222.30	44.47	-	-	-	-	-	-
HLA-DQA1*03:01/DQB1*03:02	62	76	EIRKFSNVLMDYGVV	Consensus (comb.lib./smm/nn)	45.68	SNVLMDYGV	2561.17	59.47	RKFSNVLMD	4953	27.77	RKFSNVLMD	3360.20	45.68	-	-	-	-	-	-
HLA-DQA1*03:01/DQB1*03:02	123	137	LIGPQRFDKAIQDYD	Consensus (comb.lib./smm/nn)	46.11	QRFDKAIQD	10132.67	66.81	RFDKAIQDY	3162	16.51	RFDKAIQDY	3409.40	46.11	-	-	-	-	-	-
HLA-DQA1*03:01/DQB1*03:02	58	72	IAQSEIRKFSNVLMD	Consensus (comb.lib./smm/nn)	46.47	RKFSNVLMD	1000000	85.35	EIRKFSNVL	6327	35.45	RKFSNVLMD	3451.60	46.47	-	-	-	-	-	-
HLA-DQA1*03:01/DQB1*03:02	63	77	IRKFSNVLMDYGVVD	Consensus (comb.lib./smm/nn)	47.08	VLMDYGVVD	274.88	47.08	KFSNVLMDY	6941	38.57	RKFSNVLMD	3808.80	49.34	-	-	-	-	-	-
HLA-DQA1*03:01/DQB1*03:02	64	78	RKFSNVLMDYGVVDK	Consensus (comb.lib./smm/nn)	47.08	VLMDYGVVD	274.88	47.08	RKFSNVLMD	7943	43.31	RKFSNVLMD	4148.90	51.84	-	-	-	-	-	-
HLA-DQA1*03:01/DQB1*03:02	124	138	IGPQRFDKAIQDYDK	Consensus (comb.lib./smm/nn)	49.01	QRFDKAIQD	10132.67	66.81	RFDKAIQDY	2957	15.15	RFDKAIQDY	3767	49.01	-	-	-	-	-	-
HLA-DQA1*03:01/DQB1*03:02	16	30	GACQAETPSQKCEEK	Consensus (comb.lib./smm/nn)	50.27	TPSQKCEEK	1000000	85.35	ETPSQKCEE	4750	26.56	AETPSQKCE	3932.60	50.27	-	-	-	-	-	-
HLA-DQA1*03:01/DQB1*03:02	17	31	ACQAETPSQKCEEKY	Consensus (comb.lib./smm/nn)	51.76	PSQKCEEKY	1000000	85.35	ETPSQKCEE	4730	26.44	AETPSQKCE	4137.40	51.76	-	-	-	-	-	-
HLA-DQA1*03:01/DQB1*03:02	125	139	GPQRFDKAIQDYDKT	Consensus (comb.lib./smm/nn)	52.08	QRFDKAIQD	10132.67	66.81	RFDKAIQDY	2968	15.23	RFDKAIQDY	4183	52.08	-	-	-	-	-	-
HLA-DQA1*03:01/DQB1*03:02	65	79	KFSNVLMDYGVVDKS	Consensus (comb.lib./smm/nn)	52.37	VLMDYGVVD	274.88	47.08	LMDYGVVDK	10175	52.37	VLMDYGVVD	5526.80	60.41	-	-	-	-	-	-
HLA-DQA1*03:01/DQB1*03:02	126	140	PQRFDKAIQDYDKTI	Consensus (comb.lib./smm/nn)	53.31	QRFDKAIQD	10132.67	66.81	RFDKAIQDY	3287	17.32	RFDKAIQDY	4362.70	53.31	-	-	-	-	-	-
HLA-DQA1*03:01/DQB1*03:02	122	136	KLIGPQRFDKAIQDY	Consensus (comb.lib./smm/nn)	53.46	QRFDKAIQD	10132.67	66.81	QRFDKAIQD	4215	23.28	RFDKAIQDY	4384.50	53.46	-	-	-	-	-	-
HLA-DQA1*03:01/DQB1*03:02	66	80	FSNVLMDYGVVDKSK	Consensus (comb.lib./smm/nn)	57.89	VLMDYGVVD	274.88	47.08	LMDYGVVDK	11821	57.89	VLMDYGVVD	6185.70	63.80	-	-	-	-	-	-
HLA-DQA1*03:01/DQB1*03:02	127	141	QRFDKAIQDYDKTIS	Consensus (comb.lib./smm/nn)	58.36	QRFDKAIQD	10132.67	66.81	RFDKAIQDY	5690	32.02	RFDKAIQDY	5158.80	58.36	-	-	-	-	-	-
HLA-DQA1*03:01/DQB1*03:02	55	69	NYNIAQSEIRKFSNV	Consensus (comb.lib./smm/nn)	60.28	SEIRKFSNV	1000000	85.35	YNIAQSEIR	11863	58.02	YNIAQSEIR	5502.70	60.28	-	-	-	-	-	-
HLA-DQA1*03:01/DQB1*03:02	104	118	HWLNCRTSINYYRCV	Consensus (comb.lib./smm/nn)	60.93	TSINYYRCV	562.30	51.04	NCRTSINYY	17691	72.09	TSINYYRCV	5621.30	60.93	-	-	-	-	-	-
HLA-DQA1*03:01/DQB1*03:02	67	81	SNVLMDYGVVDKSKK	Consensus (comb.lib./smm/nn)	60.94	VLMDYGVVD	274.88	47.08	LMDYGVVDK	12849	60.94	VLMDYGVVD	7424	69.27	-	-	-	-	-	-
HLA-DQA1*03:01/DQB1*03:02	18	32	CQAETPSQKCEEKYK	Consensus (comb.lib./smm/nn)	61.20	SQKCEEKYK	1000000	85.35	ETPSQKCEE	5775	32.49	AETPSQKCE	5670.10	61.20	-	-	-	-	-	-
HLA-DQA1*03:01/DQB1*03:02	105	119	WLNCRTSINYYRCVL	Consensus (comb.lib./smm/nn)	62.13	TSINYYRCV	562.30	51.04	NCRTSINYY	16520	69.80	TSINYYRCV	5845.50	62.13	-	-	-	-	-	-
HLA-DQA1*03:01/DQB1*03:02	40	54	CLHHCKYQYYGFIDV	Consensus (comb.lib./smm/nn)	62.67	KYQYYGFID	0.89	18.35	KYQYYGFID	21084	77.57	YQYYGFIDV	5954.50	62.67	-	-	-	-	-	-
HLA-DQA1*03:01/DQB1*03:02	56	70	YNIAQSEIRKFSNVL	Consensus (comb.lib./smm/nn)	65.21	EIRKFSNVL	1000000	85.35	YNIAQSEIR	9906	51.38	YNIAQSEIR	6483.60	65.21	-	-	-	-	-	-
HLA-DQA1*03:01/DQB1*03:02	19	33	QAETPSQKCEEKYKG	Consensus (comb.lib./smm/nn)	65.63	QKCEEKYKG	1000000	85.35	ETPSQKCEE	6900	38.38	AETPSQKCE	6571.90	65.63	-	-	-	-	-	-
HLA-DQA1*03:01/DQB1*03:02	128	142	RFDKAIQDYDKTISV	Consensus (comb.lib./smm/nn)	65.69	FDKAIQDYD	149185.84	78.88	RFDKAIQDY	8245	44.64	RFDKAIQDY	6585.80	65.69	-	-	-	-	-	-
HLA-DQA1*03:01/DQB1*03:02	68	82	NVLMDYGVVDKSKKR	Consensus (comb.lib./smm/nn)	66.43	VLMDYGVVD	274.88	47.08	LMDYGVVDK	14974	66.43	VLMDYGVVD	9461.70	76.31	-	-	-	-	-	-
HLA-DQA1*03:01/DQB1*03:02	88	102	MHECAKQVKKEARKD	Consensus (comb.lib./smm/nn)	66.81	QVKKEARKD	10011.14	66.81	ECAKQVKKE	15015	66.52	ECAKQVKKE	21327.10	94.61	-	-	-	-	-	-
HLA-DQA1*03:01/DQB1*03:02	121	135	SKLIGPQRFDKAIQD	Consensus (comb.lib./smm/nn)	66.81	QRFDKAIQD	10132.67	66.81	SKLIGPQRF	7421	40.90	QRFDKAIQD	8161	72.10	-	-	-	-	-	-
HLA-DQA1*03:01/DQB1*03:02	115	129	YRCVLTSKLIGPQRF	Consensus (comb.lib./smm/nn)	67.40	TSKLIGPQR	11009.86	67.40	LTSKLIGPQ	3576	19.21	SKLIGPQRF	8228.50	72.34	-	-	-	-	-	-
HLA-DQA1*03:01/DQB1*03:02	116	130	RCVLTSKLIGPQRFD	Consensus (comb.lib./smm/nn)	67.40	TSKLIGPQR	11009.86	67.40	SKLIGPQRF	3509	18.79	SKLIGPQRF	8305.30	72.62	-	-	-	-	-	-
HLA-DQA1*03:01/DQB1*03:02	117	131	CVLTSKLIGPQRFDK	Consensus (comb.lib./smm/nn)	67.40	TSKLIGPQR	11009.86	67.40	SKLIGPQRF	3567	19.16	SKLIGPQRF	9858	77.43	-	-	-	-	-	-
HLA-DQA1*03:01/DQB1*03:02	118	132	VLTSKLIGPQRFDKA	Consensus (comb.lib./smm/nn)	67.40	TSKLIGPQR	11009.86	67.40	SKLIGPQRF	3759	20.39	LTSKLIGPQ	11628.70	81.88	-	-	-	-	-	-
HLA-DQA1*03:01/DQB1*03:02	119	133	LTSKLIGPQRFDKAI	Consensus (comb.lib./smm/nn)	67.40	TSKLIGPQR	11009.86	67.40	SKLIGPQRF	3984	21.84	SKLIGPQRF	13079.60	84.80	-	-	-	-	-	-
HLA-DQA1*03:01/DQB1*03:02	120	134	TSKLIGPQRFDKAIQ	Consensus (comb.lib./smm/nn)	67.40	TSKLIGPQR	11009.86	67.40	SKLIGPQRF	11411	56.59	PQRFDKAIQ	14211.60	86.73	-	-	-	-	-	-
HLA-DQA1*03:01/DQB1*03:02	103	117	SHWLNCRTSINYYRC	Consensus (comb.lib./smm/nn)	69.70	SHWLNCRTS	17761.49	69.70	NCRTSINYY	16127	68.98	WLNCRTSIN	8222.80	72.32	-	-	-	-	-	-
HLA-DQA1*03:01/DQB1*03:02	109	123	RTSINYYRCVLTSKL	Consensus (comb.lib./smm/nn)	70.41	TSINYYRCV	562.30	51.04	SINYYRCVL	16817	70.41	TSINYYRCV	10020.50	77.88	-	-	-	-	-	-
HLA-DQA1*03:01/DQB1*03:02	102	116	DSHWLNCRTSINYYR	Consensus (comb.lib./smm/nn)	71.11	SHWLNCRTS	17761.49	69.70	NCRTSINYY	19123	74.59	WLNCRTSIN	7892.60	71.11	-	-	-	-	-	-
HLA-DQA1*03:01/DQB1*03:02	57	71	NIAQSEIRKFSNVLM	Consensus (comb.lib./smm/nn)	71.35	IRKFSNVLM	1000000	85.35	EIRKFSNVL	14736	65.87	EIRKFSNVL	7957.40	71.35	-	-	-	-	-	-
HLA-DQA1*03:01/DQB1*03:02	69	83	VLMDYGVVDKSKKRE	Consensus (comb.lib./smm/nn)	71.43	VLMDYGVVD	274.88	47.08	DYGVVDKSK	17334	71.43	VLMDYGVVD	11261	81.03	-	-	-	-	-	-
HLA-DQA1*03:01/DQB1*03:02	101	115	KDSHWLNCRTSINYY	Consensus (comb.lib./smm/nn)	72.11	SHWLNCRTS	17761.49	69.70	WLNCRTSIN	19723	75.55	WLNCRTSIN	8163.30	72.11	-	-	-	-	-	-
HLA-DQA1*03:01/DQB1*03:02	20	34	AETPSQKCEEKYKGN	Consensus (comb.lib./smm/nn)	74.40	KCEEKYKGN	1000000	85.35	ETPSQKCEE	15890	68.48	AETPSQKCE	8843	74.40	-	-	-	-	-	-
HLA-DQA1*03:01/DQB1*03:02	110	124	TSINYYRCVLTSKLI	Consensus (comb.lib./smm/nn)	74.53	TSINYYRCV	562.30	51.04	YRCVLTSKL	19089	74.53	TSINYYRCV	9327.30	75.89	-	-	-	-	-	-
HLA-DQA1*03:01/DQB1*03:02	70	84	LMDYGVVDKSKKREL	Consensus (comb.lib./smm/nn)	74.63	LMDYGVVDK	2917.52	60.10	DYGVVDKSK	19146	74.63	LMDYGVVDK	15966	89.29	-	-	-	-	-	-
HLA-DQA1*03:01/DQB1*03:02	114	128	YYRCVLTSKLIGPQR	Consensus (comb.lib./smm/nn)	74.66	TSKLIGPQR	11009.86	67.40	LTSKLIGPQ	19168	74.66	LTSKLIGPQ	10855.60	80.03	-	-	-	-	-	-
HLA-DQA1*03:01/DQB1*03:02	100	114	RKDSHWLNCRTSINY	Consensus (comb.lib./smm/nn)	74.68	SHWLNCRTS	17761.49	69.70	WLNCRTSIN	27852	85	WLNCRTSIN	8928.50	74.68	-	-	-	-	-	-
HLA-DQA1*03:01/DQB1*03:02	99	113	ARKDSHWLNCRTSIN	Consensus (comb.lib./smm/nn)	75.24	SHWLNCRTS	17761.49	69.70	HWLNCRTSI	31934	88.02	WLNCRTSIN	9109.10	75.24	-	-	-	-	-	-
HLA-DQA1*03:01/DQB1*03:02	107	121	NCRTSINYYRCVLTS	Consensus (comb.lib./smm/nn)	75.40	TSINYYRCV	562.30	51.04	RTSINYYRC	20965	77.40	NYYRCVLTS	9164	75.40	-	-	-	-	-	-
HLA-DQA1*03:01/DQB1*03:02	108	122	CRTSINYYRCVLTSK	Consensus (comb.lib./smm/nn)	77.35	TSINYYRCV	562.30	51.04	SINYYRCVL	21255	77.82	TSINYYRCV	9827.40	77.35	-	-	-	-	-	-
HLA-DQA1*03:01/DQB1*03:02	106	120	LNCRTSINYYRCVLT	Consensus (comb.lib./smm/nn)	78.04	TSINYYRCV	562.30	51.04	RTSINYYRC	21417	78.04	TSINYYRCV	10119.10	78.14	-	-	-	-	-	-
HLA-DQA1*03:01/DQB1*03:02	113	127	NYYRCVLTSKLIGPQ	Consensus (comb.lib./smm/nn)	79.41	LTSKLIGPQ	1000000	85.35	YRCVLTSKL	18049	72.75	LTSKLIGPQ	10601.10	79.41	-	-	-	-	-	-
HLA-DQA1*03:01/DQB1*03:02	90	104	ECAKQVKKEARKDSH	Consensus (comb.lib./smm/nn)	82.29	QVKKEARKD	10011.14	66.81	AKQVKKEAR	24967	82.29	ECAKQVKKE	22980.90	95.68	-	-	-	-	-	-
HLA-DQA1*03:01/DQB1*03:02	111	125	SINYYRCVLTSKLIG	Consensus (comb.lib./smm/nn)	82.76	CVLTSKLIG	1000000	85.35	YYRCVLTSK	19449	75.12	NYYRCVLTS	12046.40	82.76	-	-	-	-	-	-
HLA-DQA1*03:01/DQB1*03:02	89	103	HECAKQVKKEARKDS	Consensus (comb.lib./smm/nn)	83.04	QVKKEARKD	10011.14	66.81	AKQVKKEAR	25722	83.04	ECAKQVKKE	22193.60	95.20	-	-	-	-	-	-
HLA-DQA1*03:01/DQB1*03:02	112	126	INYYRCVLTSKLIGP	Consensus (comb.lib./smm/nn)	84.58	VLTSKLIGP	1000000	85.35	YYRCVLTSK	17453	71.65	NYYRCVLTS	12962.80	84.58	-	-	-	-	-	-
HLA-DQA1*03:01/DQB1*03:02	21	35	ETPSQKCEEKYKGNT	Consensus (comb.lib./smm/nn)	85.35	CEEKYKGNT	1000000	85.35	ETPSQKCEE	22296	79.19	ETPSQKCEE	22155.90	95.18	-	-	-	-	-	-
HLA-DQA1*03:01/DQB1*03:02	29	43	EKYKGNTDKISCLHH	Consensus (comb.lib./smm/nn)	85.35	TDKISCLHH	1000000	85.35	NTDKISCLH	21486	78.13	NTDKISCLH	20334	93.87	-	-	-	-	-	-
HLA-DQA1*03:01/DQB1*03:02	30	44	KYKGNTDKISCLHHC	Consensus (comb.lib./smm/nn)	85.35	DKISCLHHC	1000000	85.35	TDKISCLHH	22416	79.34	NTDKISCLH	20247.30	93.79	-	-	-	-	-	-
HLA-DQA1*03:01/DQB1*03:02	31	45	YKGNTDKISCLHHCK	Consensus (comb.lib./smm/nn)	85.35	KISCLHHCK	1000000	85.35	TDKISCLHH	23784	80.98	NTDKISCLH	21266.40	94.57	-	-	-	-	-	-
HLA-DQA1*03:01/DQB1*03:02	32	46	KGNTDKISCLHHCKY	Consensus (comb.lib./smm/nn)	85.35	ISCLHHCKY	1000000	85.35	TDKISCLHH	25613	82.94	NTDKISCLH	22603.20	95.45	-	-	-	-	-	-
HLA-DQA1*03:01/DQB1*03:02	76	90	VDKSKKRELKKVMHE	Consensus (comb.lib./smm/nn)	85.35	RELKKVMHE	1000000	85.35	SKKRELKKV	21632	78.33	RELKKVMHE	23248.30	95.84	-	-	-	-	-	-
HLA-DQA1*03:01/DQB1*03:02	77	91	DKSKKRELKKVMHEC	Consensus (comb.lib./smm/nn)	85.35	ELKKVMHEC	1000000	85.35	RELKKVMHE	16868	70.51	ELKKVMHEC	13948.40	86.31	-	-	-	-	-	-
HLA-DQA1*03:01/DQB1*03:02	78	92	KSKKRELKKVMHECA	Consensus (comb.lib./smm/nn)	85.35	LKKVMHECA	1000000	85.35	RELKKVMHE	13601	63.02	ELKKVMHEC	13763.60	86	-	-	-	-	-	-
HLA-DQA1*03:01/DQB1*03:02	79	93	SKKRELKKVMHECAK	Consensus (comb.lib./smm/nn)	85.35	KKVMHECAK	1000000	85.35	RELKKVMHE	13760	63.43	ELKKVMHEC	15325.70	88.44	-	-	-	-	-	-
HLA-DQA1*03:01/DQB1*03:02	80	94	KKRELKKVMHECAKQ	Consensus (comb.lib./smm/nn)	85.35	KVMHECAKQ	1000000	85.35	RELKKVMHE	13066	61.55	ELKKVMHEC	16198.60	89.59	-	-	-	-	-	-
HLA-DQA1*03:01/DQB1*03:02	81	95	KRELKKVMHECAKQV	Consensus (comb.lib./smm/nn)	85.35	VMHECAKQV	1000000	85.35	LKKVMHECA	17650	72.02	ELKKVMHEC	15729.90	89	-	-	-	-	-	-
HLA-DQA1*03:01/DQB1*03:02	82	96	RELKKVMHECAKQVK	Consensus (comb.lib./smm/nn)	85.35	MHECAKQVK	1000000	85.35	LKKVMHECA	19465	75.15	ELKKVMHEC	16174.30	89.56	-	-	-	-	-	-
HLA-DQA1*03:01/DQB1*03:02	84	98	LKKVMHECAKQVKKE	Consensus (comb.lib./smm/nn)	85.35	ECAKQVKKE	1000000	85.35	VMHECAKQV	13926	63.86	ECAKQVKKE	17458.80	91.14	-	-	-	-	-	-
HLA-DQA1*03:01/DQB1*03:02	85	99	KKVMHECAKQVKKEA	Consensus (comb.lib./smm/nn)	85.35	CAKQVKKEA	1000000	85.35	ECAKQVKKE	15143	66.82	ECAKQVKKE	17621.80	91.31	-	-	-	-	-	-
HLA-DQA1*03:01/DQB1*03:02	86	100	KVMHECAKQVKKEAR	Consensus (comb.lib./smm/nn)	85.35	AKQVKKEAR	1000000	85.35	ECAKQVKKE	14726	65.85	ECAKQVKKE	18358.80	92.08	-	-	-	-	-	-
HLA-DQA1*03:01/DQB1*03:02	87	101	VMHECAKQVKKEARK	Consensus (comb.lib./smm/nn)	85.35	KQVKKEARK	1000000	85.35	ECAKQVKKE	15747	68.16	ECAKQVKKE	19386.70	93.05	-	-	-	-	-	-
HLA-DQA1*03:01/DQB1*03:02	71	85	MDYGVVDKSKKRELK	Consensus (comb.lib./smm/nn)	85.56	DKSKKRELK	1000000	85.35	VVDKSKKRE	28528	85.56	MDYGVVDKS	22426.10	95.35	-	-	-	-	-	-
HLA-DQA1*03:01/DQB1*03:02	98	112	EARKDSHWLNCRTSI	Consensus (comb.lib./smm/nn)	85.84	SHWLNCRTS	17761.49	69.70	DSHWLNCRT	41414	92.55	HWLNCRTSI	13669.60	85.84	-	-	-	-	-	-
HLA-DQA1*03:01/DQB1*03:02	33	47	GNTDKISCLHHCKYQ	Consensus (comb.lib./smm/nn)	86.60	SCLHHCKYQ	1000000	85.35	TDKISCLHH	29875	86.60	NTDKISCLH	22932	95.66	-	-	-	-	-	-
HLA-DQA1*03:01/DQB1*03:02	26	40	KCEEKYKGNTDKISC	Consensus (comb.lib./smm/nn)	87.78	EEKYKGNTD	5908.71	63.82	EEKYKGNTD	31575	87.78	EEKYKGNTD	21581.50	94.79	-	-	-	-	-	-
HLA-DQA1*03:01/DQB1*03:02	83	97	ELKKVMHECAKQVKK	Consensus (comb.lib./smm/nn)	87.90	HECAKQVKK	1000000	85.35	VMHECAKQV	31756	87.90	ELKKVMHEC	18997.60	92.70	-	-	-	-	-	-
HLA-DQA1*03:01/DQB1*03:02	92	106	AKQVKKEARKDSHWL	Consensus (comb.lib./smm/nn)	88.35	QVKKEARKD	10011.14	66.81	QVKKEARKD	32457	88.35	EARKDSHWL	20470.20	93.98	-	-	-	-	-	-
HLA-DQA1*03:01/DQB1*03:02	28	42	EEKYKGNTDKISCLH	Consensus (comb.lib./smm/nn)	88.95	EEKYKGNTD	5908.71	63.82	GNTDKISCL	33439	88.95	NTDKISCLH	16690.20	90.21	-	-	-	-	-	-
HLA-DQA1*03:01/DQB1*03:02	72	86	DYGVVDKSKKRELKK	Consensus (comb.lib./smm/nn)	90.10	KSKKRELKK	1000000	85.35	VVDKSKKRE	35585	90.10	DYGVVDKSK	29628.80	98.43	-	-	-	-	-	-
HLA-DQA1*03:01/DQB1*03:02	25	39	QKCEEKYKGNTDKIS	Consensus (comb.lib./smm/nn)	90.11	EEKYKGNTD	5908.71	63.82	EEKYKGNTD	35607	90.11	EEKYKGNTD	21735.40	94.90	-	-	-	-	-	-
HLA-DQA1*03:01/DQB1*03:02	27	41	CEEKYKGNTDKISCL	Consensus (comb.lib./smm/nn)	90.76	EEKYKGNTD	5908.71	63.82	KGNTDKISC	36972	90.76	EEKYKGNTD	20634.30	94.11	-	-	-	-	-	-
HLA-DQA1*03:01/DQB1*03:02	94	108	QVKKEARKDSHWLNC	Consensus (comb.lib./smm/nn)	91.56	QVKKEARKD	10011.14	66.81	EARKDSHWL	40280	92.14	EARKDSHWL	17849.40	91.56	-	-	-	-	-	-
HLA-DQA1*03:01/DQB1*03:02	97	111	KEARKDSHWLNCRTS	Consensus (comb.lib./smm/nn)	91.69	SHWLNCRTS	17761.49	69.70	EARKDSHWL	50000	94.92	EARKDSHWL	17981.40	91.69	-	-	-	-	-	-
HLA-DQA1*03:01/DQB1*03:02	73	87	YGVVDKSKKRELKKV	Consensus (comb.lib./smm/nn)	91.79	SKKRELKKV	1000000	85.35	VVDKSKKRE	39395	91.79	VVDKSKKRE	34927.40	99.43	-	-	-	-	-	-
HLA-DQA1*03:01/DQB1*03:02	96	110	KKEARKDSHWLNCRT	Consensus (comb.lib./smm/nn)	91.89	DSHWLNCRT	1000000	85.35	EARKDSHWL	45124	93.72	EARKDSHWL	18172.10	91.89	-	-	-	-	-	-
HLA-DQA1*03:01/DQB1*03:02	95	109	VKKEARKDSHWLNCR	Consensus (comb.lib./smm/nn)	91.99	KDSHWLNCR	1000000	85.35	EARKDSHWL	49881	94.90	EARKDSHWL	18269.70	91.99	-	-	-	-	-	-
HLA-DQA1*03:01/DQB1*03:02	24	38	SQKCEEKYKGNTDKI	Consensus (comb.lib./smm/nn)	92.12	EEKYKGNTD	5908.71	63.82	EEKYKGNTD	40220	92.12	EEKYKGNTD	23152.70	95.78	-	-	-	-	-	-
HLA-DQA1*03:01/DQB1*03:02	91	105	CAKQVKKEARKDSHW	Consensus (comb.lib./smm/nn)	93.04	QVKKEARKD	10011.14	66.81	QVKKEARKD	42857	93.04	QVKKEARKD	32074.60	98.98	-	-	-	-	-	-
HLA-DQA1*03:01/DQB1*03:02	93	107	KQVKKEARKDSHWLN	Consensus (comb.lib./smm/nn)	93.36	QVKKEARKD	10011.14	66.81	EARKDSHWL	46573	94.11	EARKDSHWL	19733.40	93.36	-	-	-	-	-	-
HLA-DQA1*03:01/DQB1*03:02	23	37	PSQKCEEKYKGNTDK	Consensus (comb.lib./smm/nn)	93.96	EEKYKGNTD	5908.71	63.82	EEKYKGNTD	46009	93.96	EEKYKGNTD	23988.80	96.26	-	-	-	-	-	-
HLA-DQA1*03:01/DQB1*03:02	22	36	TPSQKCEEKYKGNTD	Consensus (comb.lib./smm/nn)	94.15	EEKYKGNTD	5908.71	63.82	TPSQKCEEK	46709	94.15	EEKYKGNTD	27514.60	97.78	-	-	-	-	-	-
HLA-DQA1*03:01/DQB1*03:02	34	48	NTDKISCLHHCKYQY	Consensus (comb.lib./smm/nn)	94.85	CLHHCKYQY	1000000	85.35	TDKISCLHH	49664	94.85	NTDKISCLH	25100	96.82	-	-	-	-	-	-
HLA-DQA1*03:01/DQB1*03:02	35	49	TDKISCLHHCKYQYY	Consensus (comb.lib./smm/nn)	94.92	LHHCKYQYY	1000000	85.35	TDKISCLHH	50000	94.92	DKISCLHHC	29335.30	98.35	-	-	-	-	-	-
HLA-DQA1*03:01/DQB1*03:02	36	50	DKISCLHHCKYQYYG	Consensus (comb.lib./smm/nn)	94.92	HHCKYQYYG	1000000	85.35	LHHCKYQYY	50000	94.92	DKISCLHHC	30128.20	98.56	-	-	-	-	-	-
HLA-DQA1*03:01/DQB1*03:02	37	51	KISCLHHCKYQYYGF	Consensus (comb.lib./smm/nn)	94.92	HCKYQYYGF	1000000	85.35	LHHCKYQYY	50000	94.92	HCKYQYYGF	33863.90	99.28	-	-	-	-	-	-
HLA-DQA1*03:01/DQB1*03:02	38	52	ISCLHHCKYQYYGFI	Consensus (comb.lib./smm/nn)	94.92	CKYQYYGFI	1000000	85.35	LHHCKYQYY	50000	94.92	CKYQYYGFI	32623.40	99.08	-	-	-	-	-	-
HLA-DQA1*03:01/DQB1*03:02	39	53	SCLHHCKYQYYGFID	Consensus (comb.lib./smm/nn)	94.92	KYQYYGFID	0.89	18.35	LHHCKYQYY	50000	94.92	KYQYYGFID	24147.90	96.34	-	-	-	-	-	-
HLA-DQA1*03:01/DQB1*03:02	74	88	GVVDKSKKRELKKVM	Consensus (comb.lib./smm/nn)	94.92	KKRELKKVM	1000000	85.35	SKKRELKKV	50000	94.92	VVDKSKKRE	33615.60	99.24	-	-	-	-	-	-
HLA-DQA1*03:01/DQB1*03:02	75	89	VVDKSKKRELKKVMH	Consensus (comb.lib./smm/nn)	94.92	KRELKKVMH	1000000	85.35	SKKRELKKV	50000	94.92	VVDKSKKRE	33964.40	99.29	-	-	-	-	-	-
Allele	Start	End	Peptide	Method used	Percentile rank	Comblib. core	Comblib. score	Comblib. Rank	SMM align core	SMM align IC50 (nM)	SMM align rank	NN align core	NN align IC50 (nM)	NN align rank	NetMHCIIpan core	NetMHCIIpan IC50 (nM)	NetMHCIIpan rank	Sturniolo core	Sturniolo score	Sturniolo rank			Colour code (data represented in figures)
HLA-DQA1*04:01/DQB1*04:02	1	15	MKYLGLALISAVFLI	Consensus (comb.lib./smm/nn)	0.01	ALISAVFLI	0.01	0.01	LGLALISAV	294	0.01	LGLALISAV	692.50	11.04	-	-	-	-	-	-	Predicted as good binders		Percentile Rank ˂ 2,5	Percentile Rank 2,5 - 7,5
HLA-DQA1*04:01/DQB1*04:02	2	16	KYLGLALISAVFLIG	Consensus (comb.lib./smm/nn)	0.01	ALISAVFLI	0.01	0.01	LGLALISAV	299	0.01	LGLALISAV	905.70	14.40	-	-	-	-	-	-
HLA-DQA1*04:01/DQB1*04:02	3	17	YLGLALISAVFLIGA	Consensus (comb.lib./smm/nn)	0.07	ALISAVFLI	0.01	0.01	LGLALISAV	634	0.07	LGLALISAV	1039.10	16.39	-	-	-	-	-	-
HLA-DQA1*04:01/DQB1*04:02	4	18	LGLALISAVFLIGAC	Consensus (comb.lib./smm/nn)	0.08	ALISAVFLI	0.01	0.01	LGLALISAV	664	0.08	LGLALISAV	1507.70	22.79	-	-	-	-	-	-
HLA-DQA1*04:01/DQB1*04:02	7	21	ALISAVFLIGACQAE	Consensus (comb.lib./smm/nn)	0.25	ALISAVFLI	0.01	0.01	VFLIGACQA	990	0.25	FLIGACQAE	359.80	5.35	-	-	-	-	-	-
HLA-DQA1*04:01/DQB1*04:02	5	19	GLALISAVFLIGACQ	Consensus (comb.lib./smm/nn)	0.67	ALISAVFLI	0.01	0.01	ALISAVFLI	1468	0.67	AVFLIGACQ	2441.30	33.33	-	-	-	-	-	-
HLA-DQA1*04:01/DQB1*04:02	49	63	YGFIDVNYNIAQSEI	Consensus (comb.lib./smm/nn)	1.39	GFIDVNYNI	645.32	40.78	VNYNIAQSE	578	0.06	VNYNIAQSE	134.20	1.39	-	-	-	-	-	-
HLA-DQA1*04:01/DQB1*04:02	6	20	LALISAVFLIGACQA	Consensus (comb.lib./smm/nn)	1.86	ALISAVFLI	0.01	0.01	SAVFLIGAC	2297	1.86	VFLIGACQA	1225.70	19.06	-	-	-	-	-	-
HLA-DQA1*04:01/DQB1*04:02	50	64	GFIDVNYNIAQSEIR	Consensus (comb.lib./smm/nn)	2.15	GFIDVNYNI	645.32	40.78	NYNIAQSEI	570	0.05	VNYNIAQSE	178.90	2.15	-	-	-	-	-	-
HLA-DQA1*04:01/DQB1*04:02	48	62	YYGFIDVNYNIAQSE	Consensus (comb.lib./smm/nn)	3.32	GFIDVNYNI	645.32	40.78	DVNYNIAQS	1231	0.43	VNYNIAQSE	243.70	3.32	-	-	-	-	-	-
HLA-DQA1*04:01/DQB1*04:02	51	65	FIDVNYNIAQSEIRK	Consensus (comb.lib./smm/nn)	3.55	DVNYNIAQS	3033.04	48.34	NYNIAQSEI	578	0.06	VNYNIAQSE	256.80	3.55	-	-	-	-	-	-
HLA-DQA1*04:01/DQB1*04:02	8	22	LISAVFLIGACQAET	Consensus (comb.lib./smm/nn)	5.78	SAVFLIGAC	22124.90	56.75	FLIGACQAE	576	0.06	FLIGACQAE	383.50	5.78	-	-	-	-	-	-
HLA-DQA1*04:01/DQB1*04:02	52	66	IDVNYNIAQSEIRKF	Consensus (comb.lib./smm/nn)	5.83	DVNYNIAQS	3033.04	48.34	NYNIAQSEI	592	0.06	VNYNIAQSE	386.20	5.83	-	-	-	-	-	-
HLA-DQA1*04:01/DQB1*04:02	9	23	ISAVFLIGACQAETP	Consensus (comb.lib./smm/nn)	6.68	SAVFLIGAC	22124.90	56.75	LIGACQAET	579	0.06	FLIGACQAE	435	6.68	-	-	-	-	-	-
HLA-DQA1*04:01/DQB1*04:02	10	24	SAVFLIGACQAETPS	Consensus (comb.lib./smm/nn)	8.92	SAVFLIGAC	22124.90	56.75	LIGACQAET	593	0.06	FLIGACQAE	565.50	8.92	-	-	-	-	-	-
HLA-DQA1*04:01/DQB1*04:02	53	67	DVNYNIAQSEIRKFS	Consensus (comb.lib./smm/nn)	9.79	DVNYNIAQS	3033.04	48.34	NYNIAQSEI	920	0.20	VNYNIAQSE	616.30	9.79	-	-	-	-	-	-
HLA-DQA1*04:01/DQB1*04:02	11	25	AVFLIGACQAETPSQ	Consensus (comb.lib./smm/nn)	10.82	ACQAETPSQ	18933.03	56	LIGACQAET	611	0.07	FLIGACQAE	679.10	10.82	-	-	-	-	-	-
HLA-DQA1*04:01/DQB1*04:02	12	26	VFLIGACQAETPSQK	Consensus (comb.lib./smm/nn)	13.87	ACQAETPSQ	18933.03	56	LIGACQAET	873	0.18	FLIGACQAE	871.10	13.87	-	-	-	-	-	-
HLA-DQA1*04:01/DQB1*04:02	54	68	VNYNIAQSEIRKFSN	Consensus (comb.lib./smm/nn)	15.77	YNIAQSEIR	52657.12	60.48	NYNIAQSEI	1757	1.02	VNYNIAQSE	998.30	15.77	-	-	-	-	-	-
HLA-DQA1*04:01/DQB1*04:02	13	27	FLIGACQAETPSQKC	Consensus (comb.lib./smm/nn)	19.48	ACQAETPSQ	18933.03	56	LIGACQAET	1764	1.02	FLIGACQAE	1255.90	19.48	-	-	-	-	-	-
HLA-DQA1*04:01/DQB1*04:02	47	61	QYYGFIDVNYNIAQS	Consensus (comb.lib./smm/nn)	21.69	GFIDVNYNI	645.32	40.78	YGFIDVNYN	4173	6.41	DVNYNIAQS	1421.30	21.69	-	-	-	-	-	-
HLA-DQA1*04:01/DQB1*04:02	59	73	AQSEIRKFSNVLMDY	Consensus (comb.lib./smm/nn)	25.03	KFSNVLMDY	1000000	72.30	RKFSNVLMD	5457	10.45	RKFSNVLMD	1688.30	25.03	-	-	-	-	-	-
HLA-DQA1*04:01/DQB1*04:02	60	74	QSEIRKFSNVLMDYG	Consensus (comb.lib./smm/nn)	30.29	FSNVLMDYG	1000000	72.30	RKFSNVLMD	5642	11.06	RKFSNVLMD	2149.70	30.29	-	-	-	-	-	-
HLA-DQA1*04:01/DQB1*04:02	46	60	YQYYGFIDVNYNIAQ	Consensus (comb.lib./smm/nn)	33.53	GFIDVNYNI	645.32	40.78	YGFIDVNYN	7746	18.48	IDVNYNIAQ	2461.70	33.53	-	-	-	-	-	-
HLA-DQA1*04:01/DQB1*04:02	61	75	SEIRKFSNVLMDYGV	Consensus (comb.lib./smm/nn)	34.92	SNVLMDYGV	1000000	72.30	RKFSNVLMD	5549	10.75	RKFSNVLMD	2604.90	34.92	-	-	-	-	-	-
HLA-DQA1*04:01/DQB1*04:02	62	76	EIRKFSNVLMDYGVV	Consensus (comb.lib./smm/nn)	37.11	NVLMDYGVV	246.15	37.11	RKFSNVLMD	5638	11.05	RKFSNVLMD	3233.80	40.53	-	-	-	-	-	-
HLA-DQA1*04:01/DQB1*04:02	63	77	IRKFSNVLMDYGVVD	Consensus (comb.lib./smm/nn)	37.11	NVLMDYGVV	246.15	37.11	KFSNVLMDY	8427	21.01	RKFSNVLMD	3971.50	46.17	-	-	-	-	-	-
HLA-DQA1*04:01/DQB1*04:02	64	78	RKFSNVLMDYGVVDK	Consensus (comb.lib./smm/nn)	37.11	NVLMDYGVV	246.15	37.11	RKFSNVLMD	10837	29.94	RKFSNVLMD	5481	55.62	-	-	-	-	-	-
HLA-DQA1*04:01/DQB1*04:02	65	79	KFSNVLMDYGVVDKS	Consensus (comb.lib./smm/nn)	37.11	NVLMDYGVV	246.15	37.11	LMDYGVVDK	11916	33.78	MDYGVVDKS	6206.80	59.41	-	-	-	-	-	-
HLA-DQA1*04:01/DQB1*04:02	66	80	FSNVLMDYGVVDKSK	Consensus (comb.lib./smm/nn)	37.11	NVLMDYGVV	246.15	37.11	LMDYGVVDK	11999	34.07	MDYGVVDKS	8192.60	67.92	-	-	-	-	-	-
HLA-DQA1*04:01/DQB1*04:02	67	81	SNVLMDYGVVDKSKK	Consensus (comb.lib./smm/nn)	37.11	NVLMDYGVV	246.15	37.11	DYGVVDKSK	12701	36.49	MDYGVVDKS	10303	74.83	-	-	-	-	-	-
HLA-DQA1*04:01/DQB1*04:02	68	82	NVLMDYGVVDKSKKR	Consensus (comb.lib./smm/nn)	39.01	NVLMDYGVV	246.15	37.11	LMDYGVVDK	13451	39.01	MDYGVVDKS	11892.80	79.02	-	-	-	-	-	-
HLA-DQA1*04:01/DQB1*04:02	43	57	HCKYQYYGFIDVNYN	Consensus (comb.lib./smm/nn)	39.21	KYQYYGFID	1355.68	44.54	QYYGFIDVN	7321	16.92	YGFIDVNYN	3075.90	39.21	-	-	-	-	-	-
HLA-DQA1*04:01/DQB1*04:02	44	58	CKYQYYGFIDVNYNI	Consensus (comb.lib./smm/nn)	40.78	GFIDVNYNI	645.32	40.78	YGFIDVNYN	7142	16.28	YGFIDVNYN	3349.60	41.47	-	-	-	-	-	-
HLA-DQA1*04:01/DQB1*04:02	45	59	KYQYYGFIDVNYNIA	Consensus (comb.lib./smm/nn)	40.78	GFIDVNYNI	645.32	40.78	YGFIDVNYN	7669	18.20	YGFIDVNYN	3367.10	41.62	-	-	-	-	-	-
HLA-DQA1*04:01/DQB1*04:02	58	72	IAQSEIRKFSNVLMD	Consensus (comb.lib./smm/nn)	42.44	RKFSNVLMD	1000000	72.30	SEIRKFSNV	7800	18.68	RKFSNVLMD	3474	42.44	-	-	-	-	-	-
HLA-DQA1*04:01/DQB1*04:02	15	29	IGACQAETPSQKCEE	Consensus (comb.lib./smm/nn)	43.72	ACQAETPSQ	18933.03	56	AETPSQKCE	4186	6.45	ETPSQKCEE	3641.10	43.72	-	-	-	-	-	-
HLA-DQA1*04:01/DQB1*04:02	41	55	LHHCKYQYYGFIDVN	Consensus (comb.lib./smm/nn)	44.54	KYQYYGFID	1355.68	44.54	YQYYGFIDV	14274	41.65	QYYGFIDVN	8804.50	70.11	-	-	-	-	-	-
HLA-DQA1*04:01/DQB1*04:02	42	56	HHCKYQYYGFIDVNY	Consensus (comb.lib./smm/nn)	44.54	KYQYYGFID	1355.68	44.54	QYYGFIDVN	10192	27.59	YYGFIDVNY	5454.50	55.48	-	-	-	-	-	-
HLA-DQA1*04:01/DQB1*04:02	123	137	LIGPQRFDKAIQDYD	Consensus (comb.lib./smm/nn)	45.90	PQRFDKAIQ	390801.85	69.02	RFDKAIQDY	2697	2.64	RFDKAIQDY	3932	45.90	-	-	-	-	-	-
HLA-DQA1*04:01/DQB1*04:02	14	28	LIGACQAETPSQKCE	Consensus (comb.lib./smm/nn)	46.65	ACQAETPSQ	18933.03	56	LIGACQAET	2820	2.90	LIGACQAET	4037.90	46.65	-	-	-	-	-	-
HLA-DQA1*04:01/DQB1*04:02	55	69	NYNIAQSEIRKFSNV	Consensus (comb.lib./smm/nn)	48.33	YNIAQSEIR	52657.12	60.48	NYNIAQSEI	3906	5.65	YNIAQSEIR	4277.20	48.33	-	-	-	-	-	-
HLA-DQA1*04:01/DQB1*04:02	122	136	KLIGPQRFDKAIQDY	Consensus (comb.lib./smm/nn)	50.03	KLIGPQRFD	10781.79	53.69	QRFDKAIQD	3699	5.09	RFDKAIQDY	4535.90	50.03	-	-	-	-	-	-
HLA-DQA1*04:01/DQB1*04:02	16	30	GACQAETPSQKCEEK	Consensus (comb.lib./smm/nn)	51.42	ACQAETPSQ	18933.03	56	ETPSQKCEE	4384	7.05	ETPSQKCEE	4754	51.42	-	-	-	-	-	-
HLA-DQA1*04:01/DQB1*04:02	104	118	HWLNCRTSINYYRCV	Consensus (comb.lib./smm/nn)	53.69	TSINYYRCV	9992.09	53.69	NCRTSINYY	17713	51.63	NCRTSINYY	12806	81.07	-	-	-	-	-	-
HLA-DQA1*04:01/DQB1*04:02	105	119	WLNCRTSINYYRCVL	Consensus (comb.lib./smm/nn)	53.69	TSINYYRCV	9992.09	53.69	NCRTSINYY	18440	53.54	NCRTSINYY	14324.50	84.05	-	-	-	-	-	-
HLA-DQA1*04:01/DQB1*04:02	116	130	RCVLTSKLIGPQRFD	Consensus (comb.lib./smm/nn)	53.69	KLIGPQRFD	10781.79	53.69	LTSKLIGPQ	6909	15.44	SKLIGPQRF	6682	61.65	-	-	-	-	-	-
HLA-DQA1*04:01/DQB1*04:02	117	131	CVLTSKLIGPQRFDK	Consensus (comb.lib./smm/nn)	53.69	KLIGPQRFD	10781.79	53.69	LTSKLIGPQ	6893	15.38	SKLIGPQRF	8783.10	70.04	-	-	-	-	-	-
HLA-DQA1*04:01/DQB1*04:02	118	132	VLTSKLIGPQRFDKA	Consensus (comb.lib./smm/nn)	53.69	KLIGPQRFD	10781.79	53.69	KLIGPQRFD	9791	26.11	LTSKLIGPQ	10514.70	75.44	-	-	-	-	-	-
HLA-DQA1*04:01/DQB1*04:02	119	133	LTSKLIGPQRFDKAI	Consensus (comb.lib./smm/nn)	53.69	KLIGPQRFD	10781.79	53.69	KLIGPQRFD	9888	26.47	LTSKLIGPQ	13330.70	82.16	-	-	-	-	-	-
HLA-DQA1*04:01/DQB1*04:02	120	134	TSKLIGPQRFDKAIQ	Consensus (comb.lib./smm/nn)	53.69	KLIGPQRFD	10781.79	53.69	KLIGPQRFD	12089	34.38	PQRFDKAIQ	15444.90	85.99	-	-	-	-	-	-
HLA-DQA1*04:01/DQB1*04:02	121	135	SKLIGPQRFDKAIQD	Consensus (comb.lib./smm/nn)	53.69	KLIGPQRFD	10781.79	53.69	KLIGPQRFD	9915	26.57	QRFDKAIQD	6948	62.86	-	-	-	-	-	-
HLA-DQA1*04:01/DQB1*04:02	124	138	IGPQRFDKAIQDYDK	Consensus (comb.lib./smm/nn)	54.27	PQRFDKAIQ	390801.85	69.02	RFDKAIQDY	2703	2.65	RFDKAIQDY	5234.50	54.27	-	-	-	-	-	-
HLA-DQA1*04:01/DQB1*04:02	17	31	ACQAETPSQKCEEKY	Consensus (comb.lib./smm/nn)	55.53	ACQAETPSQ	18933.03	56	ETPSQKCEE	4447	7.24	ETPSQKCEE	5463.30	55.53	-	-	-	-	-	-
HLA-DQA1*04:01/DQB1*04:02	115	129	YRCVLTSKLIGPQRF	Consensus (comb.lib./smm/nn)	57.98	SKLIGPQRF	1000000	72.30	LTSKLIGPQ	10959	30.39	SKLIGPQRF	5922.10	57.98	-	-	-	-	-	-
HLA-DQA1*04:01/DQB1*04:02	110	124	TSINYYRCVLTSKLI	Consensus (comb.lib./smm/nn)	58.87	TSINYYRCV	9992.09	53.69	YRCVLTSKL	20627	58.87	YRCVLTSKL	14757	84.84	-	-	-	-	-	-
HLA-DQA1*04:01/DQB1*04:02	101	115	KDSHWLNCRTSINYY	Consensus (comb.lib./smm/nn)	59.74	NCRTSINYY	43240.80	59.74	LNCRTSINY	18473	53.62	NCRTSINYY	11156.60	77.16	-	-	-	-	-	-
HLA-DQA1*04:01/DQB1*04:02	102	116	DSHWLNCRTSINYYR	Consensus (comb.lib./smm/nn)	59.74	NCRTSINYY	43240.80	59.74	NCRTSINYY	17364	50.69	NCRTSINYY	9991	73.93	-	-	-	-	-	-
HLA-DQA1*04:01/DQB1*04:02	103	117	SHWLNCRTSINYYRC	Consensus (comb.lib./smm/nn)	59.74	NCRTSINYY	43240.80	59.74	NCRTSINYY	16825	49.22	NCRTSINYY	11543.40	78.16	-	-	-	-	-	-
HLA-DQA1*04:01/DQB1*04:02	109	123	RTSINYYRCVLTSKL	Consensus (comb.lib./smm/nn)	60.20	TSINYYRCV	9992.09	53.69	NYYRCVLTS	21209	60.20	YRCVLTSKL	14099.20	83.63	-	-	-	-	-	-
HLA-DQA1*04:01/DQB1*04:02	107	121	NCRTSINYYRCVLTS	Consensus (comb.lib./smm/nn)	60.47	TSINYYRCV	9992.09	53.69	NCRTSINYY	21327	60.47	NYYRCVLTS	15519.90	86.11	-	-	-	-	-	-
HLA-DQA1*04:01/DQB1*04:02	56	70	YNIAQSEIRKFSNVL	Consensus (comb.lib./smm/nn)	60.48	YNIAQSEIR	52657.12	60.48	IAQSEIRKF	13625	39.58	YNIAQSEIR	8219.60	68.02	-	-	-	-	-	-
HLA-DQA1*04:01/DQB1*04:02	125	139	GPQRFDKAIQDYDKT	Consensus (comb.lib./smm/nn)	61.51	KAIQDYDKT	122480.93	64.13	RFDKAIQDY	2767	2.78	RFDKAIQDY	6649.80	61.51	-	-	-	-	-	-
HLA-DQA1*04:01/DQB1*04:02	128	142	RFDKAIQDYDKTISV	Consensus (comb.lib./smm/nn)	63.41	QDYDKTISV	97142.42	63.41	RFDKAIQDY	7712	18.36	RFDKAIQDY	9579.80	72.67	-	-	-	-	-	-
HLA-DQA1*04:01/DQB1*04:02	106	120	LNCRTSINYYRCVLT	Consensus (comb.lib./smm/nn)	63.58	TSINYYRCV	9992.09	53.69	NCRTSINYY	22775	63.58	NCRTSINYY	15374.70	85.88	-	-	-	-	-	-
HLA-DQA1*04:01/DQB1*04:02	69	83	VLMDYGVVDKSKKRE	Consensus (comb.lib./smm/nn)	64.13	VLMDYGVVD	127717.82	64.13	DYGVVDKSK	16765	49.06	MDYGVVDKS	13185.60	81.87	-	-	-	-	-	-
HLA-DQA1*04:01/DQB1*04:02	126	140	PQRFDKAIQDYDKTI	Consensus (comb.lib./smm/nn)	64.13	KAIQDYDKT	122480.93	64.13	RFDKAIQDY	3035	3.39	RFDKAIQDY	7405.10	64.82	-	-	-	-	-	-
HLA-DQA1*04:01/DQB1*04:02	127	141	QRFDKAIQDYDKTIS	Consensus (comb.lib./smm/nn)	64.13	KAIQDYDKT	122480.93	64.13	RFDKAIQDY	5473	10.50	RFDKAIQDY	8327.50	68.43	-	-	-	-	-	-
HLA-DQA1*04:01/DQB1*04:02	18	32	CQAETPSQKCEEKYK	Consensus (comb.lib./smm/nn)	65.16	SQKCEEKYK	1000000	72.30	ETPSQKCEE	4687	7.98	ETPSQKCEE	7488.80	65.16	-	-	-	-	-	-
HLA-DQA1*04:01/DQB1*04:02	108	122	CRTSINYYRCVLTSK	Consensus (comb.lib./smm/nn)	68.51	TSINYYRCV	9992.09	53.69	NYYRCVLTS	25292	68.51	NYYRCVLTS	17944.50	89.52	-	-	-	-	-	-
HLA-DQA1*04:01/DQB1*04:02	19	33	QAETPSQKCEEKYKG	Consensus (comb.lib./smm/nn)	69.41	QKCEEKYKG	1000000	72.30	ETPSQKCEE	5605	10.94	ETPSQKCEE	8596.90	69.41	-	-	-	-	-	-
HLA-DQA1*04:01/DQB1*04:02	77	91	DKSKKRELKKVMHEC	Consensus (comb.lib./smm/nn)	71.26	ELKKVMHEC	1000000	72.30	RELKKVMHE	9399	24.63	RELKKVMHE	9144.60	71.26	-	-	-	-	-	-
HLA-DQA1*04:01/DQB1*04:02	114	128	YYRCVLTSKLIGPQR	Consensus (comb.lib./smm/nn)	71.26	TSKLIGPQR	1000000	72.30	LTSKLIGPQ	12463	35.68	LTSKLIGPQ	9144.30	71.26	-	-	-	-	-	-
HLA-DQA1*04:01/DQB1*04:02	20	34	AETPSQKCEEKYKGN	Consensus (comb.lib./smm/nn)	72.30	KCEEKYKGN	1000000	72.30	ETPSQKCEE	13629	39.59	ETPSQKCEE	10009.30	73.99	-	-	-	-	-	-
HLA-DQA1*04:01/DQB1*04:02	21	35	ETPSQKCEEKYKGNT	Consensus (comb.lib./smm/nn)	72.30	CEEKYKGNT	1000000	72.30	ETPSQKCEE	18487	53.66	ETPSQKCEE	12016.20	79.32	-	-	-	-	-	-
HLA-DQA1*04:01/DQB1*04:02	28	42	EEKYKGNTDKISCLH	Consensus (comb.lib./smm/nn)	72.30	NTDKISCLH	1000000	72.30	GNTDKISCL	24536	67.08	NTDKISCLH	23240.50	94.61	-	-	-	-	-	-
HLA-DQA1*04:01/DQB1*04:02	29	43	EKYKGNTDKISCLHH	Consensus (comb.lib./smm/nn)	72.30	TDKISCLHH	1000000	72.30	GNTDKISCL	23477	65.01	NTDKISCLH	24376.80	95.40	-	-	-	-	-	-
HLA-DQA1*04:01/DQB1*04:02	30	44	KYKGNTDKISCLHHC	Consensus (comb.lib./smm/nn)	72.30	DKISCLHHC	1000000	72.30	GNTDKISCL	22691	63.40	DKISCLHHC	24643.10	95.57	-	-	-	-	-	-
HLA-DQA1*04:01/DQB1*04:02	31	45	YKGNTDKISCLHHCK	Consensus (comb.lib./smm/nn)	72.30	KISCLHHCK	1000000	72.30	GNTDKISCL	22948	63.93	DKISCLHHC	26611.40	96.66	-	-	-	-	-	-
HLA-DQA1*04:01/DQB1*04:02	57	71	NIAQSEIRKFSNVLM	Consensus (comb.lib./smm/nn)	72.30	IRKFSNVLM	1000000	72.30	IAQSEIRKF	24456	66.93	IAQSEIRKF	10053.40	74.12	-	-	-	-	-	-
HLA-DQA1*04:01/DQB1*04:02	70	84	LMDYGVVDKSKKREL	Consensus (comb.lib./smm/nn)	72.30	VDKSKKREL	1000000	72.30	DYGVVDKSK	22115	62.19	MDYGVVDKS	16227	87.18	-	-	-	-	-	-
HLA-DQA1*04:01/DQB1*04:02	76	90	VDKSKKRELKKVMHE	Consensus (comb.lib./smm/nn)	72.30	RELKKVMHE	1000000	72.30	VDKSKKREL	11194	31.23	RELKKVMHE	14112	83.65	-	-	-	-	-	-
HLA-DQA1*04:01/DQB1*04:02	78	92	KSKKRELKKVMHECA	Consensus (comb.lib./smm/nn)	72.30	LKKVMHECA	1000000	72.30	RELKKVMHE	9278	24.18	RELKKVMHE	11007.80	76.77	-	-	-	-	-	-
HLA-DQA1*04:01/DQB1*04:02	79	93	SKKRELKKVMHECAK	Consensus (comb.lib./smm/nn)	72.30	KKVMHECAK	1000000	72.30	RELKKVMHE	9320	24.34	RELKKVMHE	13962.90	83.38	-	-	-	-	-	-
HLA-DQA1*04:01/DQB1*04:02	80	94	KKRELKKVMHECAKQ	Consensus (comb.lib./smm/nn)	72.30	KVMHECAKQ	1000000	72.30	RELKKVMHE	8873	22.67	RELKKVMHE	14786	84.89	-	-	-	-	-	-
HLA-DQA1*04:01/DQB1*04:02	81	95	KRELKKVMHECAKQV	Consensus (comb.lib./smm/nn)	72.30	VMHECAKQV	1000000	72.30	RELKKVMHE	15603	45.71	VMHECAKQV	12882.10	81.23	-	-	-	-	-	-
HLA-DQA1*04:01/DQB1*04:02	82	96	RELKKVMHECAKQVK	Consensus (comb.lib./smm/nn)	72.30	MHECAKQVK	1000000	72.30	RELKKVMHE	17997	52.38	VMHECAKQV	13842	83.15	-	-	-	-	-	-
HLA-DQA1*04:01/DQB1*04:02	83	97	ELKKVMHECAKQVKK	Consensus (comb.lib./smm/nn)	72.30	HECAKQVKK	1000000	72.30	MHECAKQVK	26759	71.09	VMHECAKQV	17818.70	89.35	-	-	-	-	-	-
HLA-DQA1*04:01/DQB1*04:02	84	98	LKKVMHECAKQVKKE	Consensus (comb.lib./smm/nn)	72.30	ECAKQVKKE	1000000	72.30	HECAKQVKK	12474	35.71	ECAKQVKKE	11547.90	78.17	-	-	-	-	-	-
HLA-DQA1*04:01/DQB1*04:02	85	99	KKVMHECAKQVKKEA	Consensus (comb.lib./smm/nn)	72.30	CAKQVKKEA	1000000	72.30	ECAKQVKKE	12688	36.45	ECAKQVKKE	11748.80	78.66	-	-	-	-	-	-
HLA-DQA1*04:01/DQB1*04:02	86	100	KVMHECAKQVKKEAR	Consensus (comb.lib./smm/nn)	72.30	AKQVKKEAR	1000000	72.30	ECAKQVKKE	13124	37.92	ECAKQVKKE	13342.30	82.18	-	-	-	-	-	-
HLA-DQA1*04:01/DQB1*04:02	87	101	VMHECAKQVKKEARK	Consensus (comb.lib./smm/nn)	72.30	KQVKKEARK	1000000	72.30	ECAKQVKKE	14284	41.68	ECAKQVKKE	15397.60	85.91	-	-	-	-	-	-
HLA-DQA1*04:01/DQB1*04:02	88	102	MHECAKQVKKEARKD	Consensus (comb.lib./smm/nn)	72.30	QVKKEARKD	1000000	72.30	ECAKQVKKE	16291	47.72	ECAKQVKKE	18796.20	90.55	-	-	-	-	-	-
HLA-DQA1*04:01/DQB1*04:02	111	125	SINYYRCVLTSKLIG	Consensus (comb.lib./smm/nn)	72.30	CVLTSKLIG	1000000	72.30	NYYRCVLTS	23583	65.22	YRCVLTSKL	15330.50	85.81	-	-	-	-	-	-
HLA-DQA1*04:01/DQB1*04:02	112	126	INYYRCVLTSKLIGP	Consensus (comb.lib./smm/nn)	72.30	VLTSKLIGP	1000000	72.30	YRCVLTSKL	22060	62.07	YRCVLTSKL	16154.70	87.07	-	-	-	-	-	-
HLA-DQA1*04:01/DQB1*04:02	113	127	NYYRCVLTSKLIGPQ	Consensus (comb.lib./smm/nn)	72.30	LTSKLIGPQ	1000000	72.30	VLTSKLIGP	11651	32.85	LTSKLIGPQ	12824	81.12	-	-	-	-	-	-
HLA-DQA1*04:01/DQB1*04:02	40	54	CLHHCKYQYYGFIDV	Consensus (comb.lib./smm/nn)	80.96	KYQYYGFID	1355.68	44.54	KYQYYGFID	34548	81.82	YQYYGFIDV	12754.70	80.96	-	-	-	-	-	-
HLA-DQA1*04:01/DQB1*04:02	27	41	CEEKYKGNTDKISCL	Consensus (comb.lib./smm/nn)	81.51	GNTDKISCL	1000000	72.30	YKGNTDKIS	34259	81.51	GNTDKISCL	26639.30	96.68	-	-	-	-	-	-
HLA-DQA1*04:01/DQB1*04:02	32	46	KGNTDKISCLHHCKY	Consensus (comb.lib./smm/nn)	81.73	ISCLHHCKY	1000000	72.30	NTDKISCLH	34468	81.73	DKISCLHHC	28994.20	97.67	-	-	-	-	-	-
HLA-DQA1*04:01/DQB1*04:02	100	114	RKDSHWLNCRTSINY	Consensus (comb.lib./smm/nn)	84.14	DSHWLNCRT	844807.69	71.66	WLNCRTSIN	36834	84.14	WLNCRTSIN	17029.10	88.32	-	-	-	-	-	-
HLA-DQA1*04:01/DQB1*04:02	89	103	HECAKQVKKEARKDS	Consensus (comb.lib./smm/nn)	85.57	VKKEARKDS	1000000	72.30	ECAKQVKKE	38452	85.57	ECAKQVKKE	21290.40	93.06	-	-	-	-	-	-
HLA-DQA1*04:01/DQB1*04:02	39	53	SCLHHCKYQYYGFID	Consensus (comb.lib./smm/nn)	85.80	KYQYYGFID	1355.68	44.54	LHHCKYQYY	38727	85.80	KYQYYGFID	23094.90	94.51	-	-	-	-	-	-
HLA-DQA1*04:01/DQB1*04:02	71	85	MDYGVVDKSKKRELK	Consensus (comb.lib./smm/nn)	87.38	DKSKKRELK	1000000	72.30	MDYGVVDKS	40738	87.38	MDYGVVDKS	21468.30	93.22	-	-	-	-	-	-
HLA-DQA1*04:01/DQB1*04:02	33	47	GNTDKISCLHHCKYQ	Consensus (comb.lib./smm/nn)	87.77	SCLHHCKYQ	1000000	72.30	GNTDKISCL	41278	87.77	TDKISCLHH	29684	97.91	-	-	-	-	-	-
HLA-DQA1*04:01/DQB1*04:02	99	113	ARKDSHWLNCRTSIN	Consensus (comb.lib./smm/nn)	88.62	ARKDSHWLN	740092.19	71.66	SHWLNCRTS	48816	92.06	WLNCRTSIN	17255.60	88.62	-	-	-	-	-	-
HLA-DQA1*04:01/DQB1*04:02	90	104	ECAKQVKKEARKDSH	Consensus (comb.lib./smm/nn)	89.82	KKEARKDSH	1000000	72.30	ECAKQVKKE	44461	89.82	ECAKQVKKE	22678.40	94.20	-	-	-	-	-	-
HLA-DQA1*04:01/DQB1*04:02	98	112	EARKDSHWLNCRTSI	Consensus (comb.lib./smm/nn)	90.63	ARKDSHWLN	740092.19	71.66	DSHWLNCRT	50000	92.56	DSHWLNCRT	18862.20	90.63	-	-	-	-	-	-
HLA-DQA1*04:01/DQB1*04:02	96	110	KKEARKDSHWLNCRT	Consensus (comb.lib./smm/nn)	91.84	ARKDSHWLN	740092.19	71.66	EARKDSHWL	50000	92.56	DSHWLNCRT	19964.90	91.84	-	-	-	-	-	-
HLA-DQA1*04:01/DQB1*04:02	22	36	TPSQKCEEKYKGNTD	Consensus (comb.lib./smm/nn)	92.56	EEKYKGNTD	1000000	72.30	TPSQKCEEK	50000	92.56	EEKYKGNTD	34420.90	99.10	-	-	-	-	-	-
HLA-DQA1*04:01/DQB1*04:02	23	37	PSQKCEEKYKGNTDK	Consensus (comb.lib./smm/nn)	92.56	EKYKGNTDK	1000000	72.30	EEKYKGNTD	50000	92.56	EEKYKGNTD	34009.60	99.03	-	-	-	-	-	-
HLA-DQA1*04:01/DQB1*04:02	24	38	SQKCEEKYKGNTDKI	Consensus (comb.lib./smm/nn)	92.56	KYKGNTDKI	1000000	72.30	EEKYKGNTD	50000	92.56	EEKYKGNTD	34466.80	99.11	-	-	-	-	-	-
HLA-DQA1*04:01/DQB1*04:02	25	39	QKCEEKYKGNTDKIS	Consensus (comb.lib./smm/nn)	92.56	YKGNTDKIS	1000000	72.30	EEKYKGNTD	50000	92.56	YKGNTDKIS	28171	97.36	-	-	-	-	-	-
HLA-DQA1*04:01/DQB1*04:02	26	40	KCEEKYKGNTDKISC	Consensus (comb.lib./smm/nn)	92.56	KGNTDKISC	1000000	72.30	YKGNTDKIS	50000	92.56	YKGNTDKIS	28438.10	97.46	-	-	-	-	-	-
HLA-DQA1*04:01/DQB1*04:02	34	48	NTDKISCLHHCKYQY	Consensus (comb.lib./smm/nn)	92.56	CLHHCKYQY	1000000	72.30	DKISCLHHC	50000	92.56	DKISCLHHC	29676.30	97.91	-	-	-	-	-	-
HLA-DQA1*04:01/DQB1*04:02	35	49	TDKISCLHHCKYQYY	Consensus (comb.lib./smm/nn)	92.56	LHHCKYQYY	1000000	72.30	ISCLHHCKY	50000	92.56	LHHCKYQYY	21346.20	93.11	-	-	-	-	-	-
HLA-DQA1*04:01/DQB1*04:02	36	50	DKISCLHHCKYQYYG	Consensus (comb.lib./smm/nn)	92.56	HHCKYQYYG	1000000	72.30	LHHCKYQYY	50000	92.56	LHHCKYQYY	24357.60	95.39	-	-	-	-	-	-
HLA-DQA1*04:01/DQB1*04:02	37	51	KISCLHHCKYQYYGF	Consensus (comb.lib./smm/nn)	92.56	HCKYQYYGF	194042.26	66.26	LHHCKYQYY	50000	92.56	LHHCKYQYY	25931.20	96.31	-	-	-	-	-	-
HLA-DQA1*04:01/DQB1*04:02	38	52	ISCLHHCKYQYYGFI	Consensus (comb.lib./smm/nn)	92.56	HCKYQYYGF	194042.26	66.26	LHHCKYQYY	50000	92.56	LHHCKYQYY	27034.20	96.87	-	-	-	-	-	-
HLA-DQA1*04:01/DQB1*04:02	72	86	DYGVVDKSKKRELKK	Consensus (comb.lib./smm/nn)	92.56	KSKKRELKK	1000000	72.30	DYGVVDKSK	50000	92.56	DYGVVDKSK	30022.10	98.03	-	-	-	-	-	-
HLA-DQA1*04:01/DQB1*04:02	73	87	YGVVDKSKKRELKKV	Consensus (comb.lib./smm/nn)	92.56	SKKRELKKV	1000000	72.30	VDKSKKREL	50000	92.56	VVDKSKKRE	37012.50	99.49	-	-	-	-	-	-
HLA-DQA1*04:01/DQB1*04:02	74	88	GVVDKSKKRELKKVM	Consensus (comb.lib./smm/nn)	92.56	KKRELKKVM	1000000	72.30	VDKSKKREL	50000	92.56	VVDKSKKRE	36821.10	99.47	-	-	-	-	-	-
HLA-DQA1*04:01/DQB1*04:02	75	89	VVDKSKKRELKKVMH	Consensus (comb.lib./smm/nn)	92.56	KRELKKVMH	1000000	72.30	VDKSKKREL	50000	92.56	VVDKSKKRE	36271.50	99.40	-	-	-	-	-	-
HLA-DQA1*04:01/DQB1*04:02	91	105	CAKQVKKEARKDSHW	Consensus (comb.lib./smm/nn)	92.56	KEARKDSHW	1000000	72.30	QVKKEARKD	50000	92.56	KEARKDSHW	33183.10	98.87	-	-	-	-	-	-
HLA-DQA1*04:01/DQB1*04:02	92	106	AKQVKKEARKDSHWL	Consensus (comb.lib./smm/nn)	92.56	EARKDSHWL	1000000	72.30	KEARKDSHW	50000	92.56	EARKDSHWL	24727.70	95.62	-	-	-	-	-	-
HLA-DQA1*04:01/DQB1*04:02	93	107	KQVKKEARKDSHWLN	Consensus (comb.lib./smm/nn)	92.56	ARKDSHWLN	740092.19	71.66	EARKDSHWL	50000	92.56	EARKDSHWL	26347.20	96.53	-	-	-	-	-	-
HLA-DQA1*04:01/DQB1*04:02	94	108	QVKKEARKDSHWLNC	Consensus (comb.lib./smm/nn)	92.56	ARKDSHWLN	740092.19	71.66	EARKDSHWL	50000	92.56	EARKDSHWL	26972.50	96.84	-	-	-	-	-	-
HLA-DQA1*04:01/DQB1*04:02	95	109	VKKEARKDSHWLNCR	Consensus (comb.lib./smm/nn)	92.56	ARKDSHWLN	740092.19	71.66	EARKDSHWL	50000	92.56	EARKDSHWL	28021.40	97.30	-	-	-	-	-	-
HLA-DQA1*04:01/DQB1*04:02	97	111	KEARKDSHWLNCRTS	Consensus (comb.lib./smm/nn)	92.56	ARKDSHWLN	740092.19	71.66	DSHWLNCRT	50000	92.56	DSHWLNCRT	20787.10	92.61	-	-	-	-	-	-
Allele	Start	End	Peptide	Method used	Percentile rank	Comblib. core	Comblib. score	Comblib. Rank	SMM align core	SMM align IC50 (nM)	SMM align rank	NN align core	NN align IC50 (nM)	NN align rank	NetMHCIIpan core	NetMHCIIpan IC50 (nM)	NetMHCIIpan rank	Sturniolo core	Sturniolo score	Sturniolo rank			Colour code (data represented in figures)
HLA-DQA1*05:01/DQB1*02:01	9	23	ISAVFLIGACQAETP	Consensus (comb.lib./smm/nn)	4.82	AVFLIGACQ	0.01	0.01	LIGACQAET	794	4.82	IGACQAETP	305.80	6.88	-	-	-	-	-	-	Predicted as good binders		Percentile Rank ˂ 2,5	Percentile Rank 2,5 - 7,5
HLA-DQA1*05:01/DQB1*02:01	10	24	SAVFLIGACQAETPS	Consensus (comb.lib./smm/nn)	5.11	AVFLIGACQ	0.01	0.01	LIGACQAET	820	5.11	IGACQAETP	409	9.23	-	-	-	-	-	-
HLA-DQA1*05:01/DQB1*02:01	45	59	KYQYYGFIDVNYNIA	Consensus (comb.lib./smm/nn)	5.17	YYGFIDVNY	0.01	0.01	YYGFIDVNY	825	5.17	YYGFIDVNY	456.40	10.26	-	-	-	-	-	-
HLA-DQA1*05:01/DQB1*02:01	44	58	CKYQYYGFIDVNYNI	Consensus (comb.lib./smm/nn)	5.39	YYGFIDVNY	0.01	0.01	YYGFIDVNY	845	5.39	YYGFIDVNY	422.80	9.53	-	-	-	-	-	-
HLA-DQA1*05:01/DQB1*02:01	1	15	MKYLGLALISAVFLI	Consensus (comb.lib./smm/nn)	5.52	GLALISAVF	0.01	0.01	LALISAVFL	856	5.52	LALISAVFL	1260.20	24.41	-	-	-	-	-	-
HLA-DQA1*05:01/DQB1*02:01	46	60	YQYYGFIDVNYNIAQ	Consensus (comb.lib./smm/nn)	5.52	YYGFIDVNY	0.01	0.01	YYGFIDVNY	856	5.52	YYGFIDVNY	542.50	12.06	-	-	-	-	-	-
HLA-DQA1*05:01/DQB1*02:01	43	57	HCKYQYYGFIDVNYN	Consensus (comb.lib./smm/nn)	5.99	YYGFIDVNY	0.01	0.01	YYGFIDVNY	897	5.99	YYGFIDVNY	404	9.12	-	-	-	-	-	-
HLA-DQA1*05:01/DQB1*02:01	11	25	AVFLIGACQAETPSQ	Consensus (comb.lib./smm/nn)	6	AVFLIGACQ	0.01	0.01	LIGACQAET	898	6	IGACQAETP	561.40	12.45	-	-	-	-	-	-
HLA-DQA1*05:01/DQB1*02:01	3	17	YLGLALISAVFLIGA	Consensus (comb.lib./smm/nn)	6.21	GLALISAVF	0.01	0.01	LALISAVFL	915	6.21	ALISAVFLI	1219	23.81	-	-	-	-	-	-
HLA-DQA1*05:01/DQB1*02:01	2	16	KYLGLALISAVFLIG	Consensus (comb.lib./smm/nn)	6.39	GLALISAVF	0.01	0.01	LALISAVFL	931	6.39	ALISAVFLI	1451.40	27.06	-	-	-	-	-	-
HLA-DQA1*05:01/DQB1*02:01	42	56	HHCKYQYYGFIDVNY	Consensus (comb.lib./smm/nn)	7.06	YYGFIDVNY	0.01	0.01	YQYYGFIDV	987	7.06	YYGFIDVNY	678.90	14.79	-	-	-	-	-	-
HLA-DQA1*05:01/DQB1*02:01	4	18	LGLALISAVFLIGAC	Consensus (comb.lib./smm/nn)	7.27	GLALISAVF	0.01	0.01	LALISAVFL	1004	7.27	ALISAVFLI	1454.20	27.10	-	-	-	-	-	-
HLA-DQA1*05:01/DQB1*02:01	8	22	LISAVFLIGACQAET	Consensus (comb.lib./smm/nn)	7.78	AVFLIGACQ	0.01	0.01	VFLIGACQA	1046	7.78	LIGACQAET	821.80	17.42	-	-	-	-	-	-
HLA-DQA1*05:01/DQB1*02:01	62	76	EIRKFSNVLMDYGVV	Consensus (comb.lib./smm/nn)	13.42	NVLMDYGVV	0.70	9.48	KFSNVLMDY	1500	13.42	KFSNVLMDY	1015.10	20.69	-	-	-	-	-	-
HLA-DQA1*05:01/DQB1*02:01	48	62	YYGFIDVNYNIAQSE	Consensus (comb.lib./smm/nn)	13.73	YYGFIDVNY	0.01	0.01	YYGFIDVNY	1851	17.71	VNYNIAQSE	624.30	13.73	-	-	-	-	-	-
HLA-DQA1*05:01/DQB1*02:01	63	77	IRKFSNVLMDYGVVD	Consensus (comb.lib./smm/nn)	13.88	NVLMDYGVV	0.70	9.48	KFSNVLMDY	1538	13.88	KFSNVLMDY	935.70	19.38	-	-	-	-	-	-
HLA-DQA1*05:01/DQB1*02:01	6	20	LALISAVFLIGACQA	Consensus (comb.lib./smm/nn)	14.31	AVFLIGACQ	0.01	0.01	LALISAVFL	1573	14.31	VFLIGACQA	1239.90	24.12	-	-	-	-	-	-
HLA-DQA1*05:01/DQB1*02:01	60	74	QSEIRKFSNVLMDYG	Consensus (comb.lib./smm/nn)	15.24	EIRKFSNVL	119471.24	68.93	KFSNVLMDY	1449	12.80	KFSNVLMDY	703	15.24	-	-	-	-	-	-
HLA-DQA1*05:01/DQB1*02:01	47	61	QYYGFIDVNYNIAQS	Consensus (comb.lib./smm/nn)	15.64	YYGFIDVNY	0.01	0.01	YYGFIDVNY	1680	15.64	YYGFIDVNY	810	17.21	-	-	-	-	-	-
HLA-DQA1*05:01/DQB1*02:01	5	19	GLALISAVFLIGACQ	Consensus (comb.lib./smm/nn)	16.08	AVFLIGACQ	0.01	0.01	LALISAVFL	1716	16.08	ISAVFLIGA	1572	28.65	-	-	-	-	-	-
HLA-DQA1*05:01/DQB1*02:01	61	75	SEIRKFSNVLMDYGV	Consensus (comb.lib./smm/nn)	16.70	SNVLMDYGV	475.26	35.43	KFSNVLMDY	1489	13.28	KFSNVLMDY	781.50	16.70	-	-	-	-	-	-
HLA-DQA1*05:01/DQB1*02:01	12	26	VFLIGACQAETPSQK	Consensus (comb.lib./smm/nn)	17.43	FLIGACQAE	209.17	30.85	LIGACQAET	981	6.99	IGACQAETP	822.40	17.43	-	-	-	-	-	-
HLA-DQA1*05:01/DQB1*02:01	7	21	ALISAVFLIGACQAE	Consensus (comb.lib./smm/nn)	19.27	AVFLIGACQ	0.01	0.01	VFLIGACQA	1983	19.27	VFLIGACQA	1111.40	22.20	-	-	-	-	-	-
HLA-DQA1*05:01/DQB1*02:01	59	73	AQSEIRKFSNVLMDY	Consensus (comb.lib./smm/nn)	19.86	EIRKFSNVL	119471.24	68.93	EIRKFSNVL	1562	14.18	KFSNVLMDY	964.50	19.86	-	-	-	-	-	-
HLA-DQA1*05:01/DQB1*02:01	64	78	RKFSNVLMDYGVVDK	Consensus (comb.lib./smm/nn)	21.95	NVLMDYGVV	0.70	9.48	KFSNVLMDY	2744	27.57	KFSNVLMDY	1095.40	21.95	-	-	-	-	-	-
HLA-DQA1*05:01/DQB1*02:01	13	27	FLIGACQAETPSQKC	Consensus (comb.lib./smm/nn)	24.92	FLIGACQAE	209.17	30.85	LIGACQAET	1965	19.06	IGACQAETP	1295.10	24.92	-	-	-	-	-	-
HLA-DQA1*05:01/DQB1*02:01	65	79	KFSNVLMDYGVVDKS	Consensus (comb.lib./smm/nn)	25.06	NVLMDYGVV	0.70	9.48	KFSNVLMDY	3140	31.43	KFSNVLMDY	1305.40	25.06	-	-	-	-	-	-
HLA-DQA1*05:01/DQB1*02:01	50	64	GFIDVNYNIAQSEIR	Consensus (comb.lib./smm/nn)	28.19	YNIAQSEIR	356.89	34.02	NYNIAQSEI	2805	28.19	VNYNIAQSE	1482.10	27.47	-	-	-	-	-	-
HLA-DQA1*05:01/DQB1*02:01	49	63	YGFIDVNYNIAQSEI	Consensus (comb.lib./smm/nn)	29.56	VNYNIAQSE	303324.11	74.02	FIDVNYNIA	2944	29.56	VNYNIAQSE	1357.60	25.79	-	-	-	-	-	-
HLA-DQA1*05:01/DQB1*02:01	51	65	FIDVNYNIAQSEIRK	Consensus (comb.lib./smm/nn)	33.99	YNIAQSEIR	356.89	34.02	NYNIAQSEI	2799	28.13	YNIAQSEIR	2029.50	33.99	-	-	-	-	-	-
HLA-DQA1*05:01/DQB1*02:01	52	66	IDVNYNIAQSEIRKF	Consensus (comb.lib./smm/nn)	34.02	YNIAQSEIR	356.89	34.02	NYNIAQSEI	2725	27.38	IAQSEIRKF	2042.20	34.13	-	-	-	-	-	-
HLA-DQA1*05:01/DQB1*02:01	53	67	DVNYNIAQSEIRKFS	Consensus (comb.lib./smm/nn)	34.02	YNIAQSEIR	356.89	34.02	NYNIAQSEI	2996	30.07	IAQSEIRKF	2840	41.65	-	-	-	-	-	-
HLA-DQA1*05:01/DQB1*02:01	66	80	FSNVLMDYGVVDKSK	Consensus (comb.lib./smm/nn)	36.35	NVLMDYGVV	0.70	9.48	VLMDYGVVD	5895	51.40	FSNVLMDYG	2258.10	36.35	-	-	-	-	-	-
HLA-DQA1*05:01/DQB1*02:01	123	137	LIGPQRFDKAIQDYD	Consensus (comb.lib./smm/nn)	36.61	FDKAIQDYD	1000000	80.20	RFDKAIQDY	2618	26.26	FDKAIQDYD	2284.30	36.61	-	-	-	-	-	-
HLA-DQA1*05:01/DQB1*02:01	14	28	LIGACQAETPSQKCE	Consensus (comb.lib./smm/nn)	37.50	AETPSQKCE	1000000	80.20	LIGACQAET	3229	32.26	IGACQAETP	2374.10	37.50	-	-	-	-	-	-
HLA-DQA1*05:01/DQB1*02:01	126	140	PQRFDKAIQDYDKTI	Consensus (comb.lib./smm/nn)	42.50	AIQDYDKTI	1000000	80.20	FDKAIQDYD	2152	21.21	FDKAIQDYD	2945	42.50	-	-	-	-	-	-
HLA-DQA1*05:01/DQB1*02:01	54	68	VNYNIAQSEIRKFSN	Consensus (comb.lib./smm/nn)	44.13	YNIAQSEIR	356.89	34.02	YNIAQSEIR	4716	44.13	YNIAQSEIR	3525.30	46.82	-	-	-	-	-	-
HLA-DQA1*05:01/DQB1*02:01	124	138	IGPQRFDKAIQDYDK	Consensus (comb.lib./smm/nn)	44.97	DKAIQDYDK	1000000	80.20	FDKAIQDYD	2695	27.07	FDKAIQDYD	3266.30	44.97	-	-	-	-	-	-
HLA-DQA1*05:01/DQB1*02:01	122	136	KLIGPQRFDKAIQDY	Consensus (comb.lib./smm/nn)	46.93	RFDKAIQDY	1000000	80.20	IGPQRFDKA	3906	38.11	RFDKAIQDY	3540.40	46.93	-	-	-	-	-	-
HLA-DQA1*05:01/DQB1*02:01	127	141	QRFDKAIQDYDKTIS	Consensus (comb.lib./smm/nn)	47.40	IQDYDKTIS	1000000	80.20	FDKAIQDYD	2747	27.60	FDKAIQDYD	3608.10	47.40	-	-	-	-	-	-
HLA-DQA1*05:01/DQB1*02:01	41	55	LHHCKYQYYGFIDVN	Consensus (comb.lib./smm/nn)	50.79	KYQYYGFID	0.01	3.20	YQYYGFIDV	6129	52.67	YQYYGFIDV	4140.10	50.79	-	-	-	-	-	-
HLA-DQA1*05:01/DQB1*02:01	67	81	SNVLMDYGVVDKSKK	Consensus (comb.lib./smm/nn)	51.77	NVLMDYGVV	0.70	9.48	VLMDYGVVD	7210	57.91	VLMDYGVVD	4304.70	51.77	-	-	-	-	-	-
HLA-DQA1*05:01/DQB1*02:01	125	139	GPQRFDKAIQDYDKT	Consensus (comb.lib./smm/nn)	51.78	KAIQDYDKT	1000000	80.20	FDKAIQDYD	2274	22.57	FDKAIQDYD	4306.80	51.78	-	-	-	-	-	-
HLA-DQA1*05:01/DQB1*02:01	128	142	RFDKAIQDYDKTISV	Consensus (comb.lib./smm/nn)	51.91	QDYDKTISV	1000000	80.20	KAIQDYDKT	3958	38.53	RFDKAIQDY	4329.40	51.91	-	-	-	-	-	-
HLA-DQA1*05:01/DQB1*02:01	40	54	CLHHCKYQYYGFIDV	Consensus (comb.lib./smm/nn)	52.89	KYQYYGFID	0.01	3.20	KYQYYGFID	9112	65.10	YQYYGFIDV	4503.50	52.89	-	-	-	-	-	-
HLA-DQA1*05:01/DQB1*02:01	55	69	NYNIAQSEIRKFSNV	Consensus (comb.lib./smm/nn)	53.76	YNIAQSEIR	356.89	34.02	NYNIAQSEI	7135	57.57	YNIAQSEIR	4658.80	53.76	-	-	-	-	-	-
HLA-DQA1*05:01/DQB1*02:01	115	129	YRCVLTSKLIGPQRF	Consensus (comb.lib./smm/nn)	54.22	CVLTSKLIG	74.83	25.83	VLTSKLIGP	10578	69.42	SKLIGPQRF	4744.20	54.22	-	-	-	-	-	-
HLA-DQA1*05:01/DQB1*02:01	109	123	RTSINYYRCVLTSKL	Consensus (comb.lib./smm/nn)	54.38	INYYRCVLT	250.42	31.74	YYRCVLTSK	6460	54.38	YRCVLTSKL	5808.20	59.34	-	-	-	-	-	-
HLA-DQA1*05:01/DQB1*02:01	58	72	IAQSEIRKFSNVLMD	Consensus (comb.lib./smm/nn)	55.15	EIRKFSNVL	119471.24	68.93	EIRKFSNVL	6615	55.15	IRKFSNVLM	4646.60	53.69	-	-	-	-	-	-
HLA-DQA1*05:01/DQB1*02:01	68	82	NVLMDYGVVDKSKKR	Consensus (comb.lib./smm/nn)	55.79	NVLMDYGVV	0.70	9.48	MDYGVVDKS	9580	66.58	VLMDYGVVD	5049.50	55.79	-	-	-	-	-	-
HLA-DQA1*05:01/DQB1*02:01	112	126	INYYRCVLTSKLIGP	Consensus (comb.lib./smm/nn)	56.62	CVLTSKLIG	74.83	25.83	YRCVLTSKL	6925	56.62	VLTSKLIGP	6926.10	63.81	-	-	-	-	-	-
HLA-DQA1*05:01/DQB1*02:01	56	70	YNIAQSEIRKFSNVL	Consensus (comb.lib./smm/nn)	57.67	YNIAQSEIR	356.89	34.02	IAQSEIRKF	8068	61.41	IAQSEIRKF	5435.40	57.67	-	-	-	-	-	-
HLA-DQA1*05:01/DQB1*02:01	110	124	TSINYYRCVLTSKLI	Consensus (comb.lib./smm/nn)	58.51	INYYRCVLT	250.42	31.74	YRCVLTSKL	7350	58.51	YRCVLTSKL	6285.60	61.34	-	-	-	-	-	-
HLA-DQA1*05:01/DQB1*02:01	111	125	SINYYRCVLTSKLIG	Consensus (comb.lib./smm/nn)	60.07	CVLTSKLIG	74.83	25.83	YRCVLTSKL	7721	60.07	YRCVLTSKL	7651.70	66.34	-	-	-	-	-	-
HLA-DQA1*05:01/DQB1*02:01	69	83	VLMDYGVVDKSKKRE	Consensus (comb.lib./smm/nn)	60.17	VLMDYGVVD	5939.93	50.50	MDYGVVDKS	12469	73.86	VLMDYGVVD	6001.80	60.17	-	-	-	-	-	-
HLA-DQA1*05:01/DQB1*02:01	116	130	RCVLTSKLIGPQRFD	Consensus (comb.lib./smm/nn)	60.48	CVLTSKLIG	74.83	25.83	VLTSKLIGP	8189	61.87	SKLIGPQRF	6074.10	60.48	-	-	-	-	-	-
HLA-DQA1*05:01/DQB1*02:01	15	29	IGACQAETPSQKCEE	Consensus (comb.lib./smm/nn)	60.64	ETPSQKCEE	1000000	80.20	IGACQAETP	7867	60.64	IGACQAETP	3790.30	48.61	-	-	-	-	-	-
HLA-DQA1*05:01/DQB1*02:01	57	71	NIAQSEIRKFSNVLM	Consensus (comb.lib./smm/nn)	61.32	EIRKFSNVL	119471.24	68.93	EIRKFSNVL	8043	61.32	IRKFSNVLM	6101.20	60.59	-	-	-	-	-	-
HLA-DQA1*05:01/DQB1*02:01	117	131	CVLTSKLIGPQRFDK	Consensus (comb.lib./smm/nn)	62.46	CVLTSKLIG	74.83	25.83	KLIGPQRFD	8349	62.46	SKLIGPQRF	7790.10	66.80	-	-	-	-	-	-
HLA-DQA1*05:01/DQB1*02:01	113	127	NYYRCVLTSKLIGPQ	Consensus (comb.lib./smm/nn)	64.21	CVLTSKLIG	74.83	25.83	YRCVLTSKL	8845	64.21	VLTSKLIGP	7934.50	67.27	-	-	-	-	-	-
HLA-DQA1*05:01/DQB1*02:01	118	132	VLTSKLIGPQRFDKA	Consensus (comb.lib./smm/nn)	66.58	IGPQRFDKA	1000000	80.20	KLIGPQRFD	7250	58.08	SKLIGPQRF	7724.90	66.58	-	-	-	-	-	-
HLA-DQA1*05:01/DQB1*02:01	108	122	CRTSINYYRCVLTSK	Consensus (comb.lib./smm/nn)	66.94	INYYRCVLT	250.42	31.74	SINYYRCVL	9699	66.94	YYRCVLTSK	9588.60	72.03	-	-	-	-	-	-
HLA-DQA1*05:01/DQB1*02:01	114	128	YYRCVLTSKLIGPQR	Consensus (comb.lib./smm/nn)	68.93	CVLTSKLIG	74.83	25.83	VLTSKLIGP	11195	70.99	YRCVLTSKL	8472.90	68.93	-	-	-	-	-	-
HLA-DQA1*05:01/DQB1*02:01	119	133	LTSKLIGPQRFDKAI	Consensus (comb.lib./smm/nn)	69.26	GPQRFDKAI	1000000	80.20	KLIGPQRFD	7775	60.28	SKLIGPQRF	8585	69.26	-	-	-	-	-	-
HLA-DQA1*05:01/DQB1*02:01	120	134	TSKLIGPQRFDKAIQ	Consensus (comb.lib./smm/nn)	72.38	PQRFDKAIQ	1000000	80.20	KLIGPQRFD	9347	65.85	SKLIGPQRF	9722.50	72.38	-	-	-	-	-	-
HLA-DQA1*05:01/DQB1*02:01	106	120	LNCRTSINYYRCVLT	Consensus (comb.lib./smm/nn)	75.04	INYYRCVLT	250.42	31.74	SINYYRCVL	17126	81.31	SINYYRCVL	10849.10	75.04	-	-	-	-	-	-
HLA-DQA1*05:01/DQB1*02:01	81	95	KRELKKVMHECAKQV	Consensus (comb.lib./smm/nn)	75.07	VMHECAKQV	1000000	80.20	ELKKVMHEC	13078	75.07	VMHECAKQV	6219.20	61.07	-	-	-	-	-	-
HLA-DQA1*05:01/DQB1*02:01	121	135	SKLIGPQRFDKAIQD	Consensus (comb.lib./smm/nn)	76.10	QRFDKAIQD	1000000	80.20	IGPQRFDKA	11993	72.84	SKLIGPQRF	11329.70	76.10	-	-	-	-	-	-
HLA-DQA1*05:01/DQB1*02:01	107	121	NCRTSINYYRCVLTS	Consensus (comb.lib./smm/nn)	76.32	INYYRCVLT	250.42	31.74	SINYYRCVL	13746	76.32	SINYYRCVL	11939.10	77.37	-	-	-	-	-	-
HLA-DQA1*05:01/DQB1*02:01	105	119	WLNCRTSINYYRCVL	Consensus (comb.lib./smm/nn)	78.21	TSINYYRCV	14803.36	56.26	NCRTSINYY	16189	80.11	SINYYRCVL	12365.50	78.21	-	-	-	-	-	-
HLA-DQA1*05:01/DQB1*02:01	16	30	GACQAETPSQKCEEK	Consensus (comb.lib./smm/nn)	80.20	TPSQKCEEK	1000000	80.20	ETPSQKCEE	12041	72.95	TPSQKCEEK	21948.80	90.86	-	-	-	-	-	-
HLA-DQA1*05:01/DQB1*02:01	17	31	ACQAETPSQKCEEKY	Consensus (comb.lib./smm/nn)	80.20	PSQKCEEKY	1000000	80.20	ETPSQKCEE	8229	62.02	PSQKCEEKY	13559.10	80.38	-	-	-	-	-	-
HLA-DQA1*05:01/DQB1*02:01	18	32	CQAETPSQKCEEKYK	Consensus (comb.lib./smm/nn)	80.20	SQKCEEKYK	1000000	80.20	ETPSQKCEE	8479	62.93	PSQKCEEKY	16974.70	85.51	-	-	-	-	-	-
HLA-DQA1*05:01/DQB1*02:01	19	33	QAETPSQKCEEKYKG	Consensus (comb.lib./smm/nn)	80.20	QKCEEKYKG	1000000	80.20	ETPSQKCEE	9035	64.85	PSQKCEEKY	20587.50	89.60	-	-	-	-	-	-
HLA-DQA1*05:01/DQB1*02:01	20	34	AETPSQKCEEKYKGN	Consensus (comb.lib./smm/nn)	80.20	KCEEKYKGN	1000000	80.20	TPSQKCEEK	13068	75.05	PSQKCEEKY	24121.50	92.66	-	-	-	-	-	-
HLA-DQA1*05:01/DQB1*02:01	70	84	LMDYGVVDKSKKREL	Consensus (comb.lib./smm/nn)	80.20	VDKSKKREL	1000000	80.20	LMDYGVVDK	20369	84.71	LMDYGVVDK	13245.60	79.83	-	-	-	-	-	-
HLA-DQA1*05:01/DQB1*02:01	78	92	KSKKRELKKVMHECA	Consensus (comb.lib./smm/nn)	80.20	LKKVMHECA	1000000	80.20	ELKKVMHEC	18625	83.02	LKKVMHECA	9820.80	72.62	-	-	-	-	-	-
HLA-DQA1*05:01/DQB1*02:01	79	93	SKKRELKKVMHECAK	Consensus (comb.lib./smm/nn)	80.20	KKVMHECAK	1000000	80.20	ELKKVMHEC	18363	82.74	LKKVMHECA	12099.80	77.69	-	-	-	-	-	-
HLA-DQA1*05:01/DQB1*02:01	80	94	KKRELKKVMHECAKQ	Consensus (comb.lib./smm/nn)	80.20	KVMHECAKQ	1000000	80.20	ELKKVMHEC	15829	79.62	LKKVMHECA	14526	81.99	-	-	-	-	-	-
HLA-DQA1*05:01/DQB1*02:01	82	96	RELKKVMHECAKQVK	Consensus (comb.lib./smm/nn)	80.20	MHECAKQVK	1000000	80.20	VMHECAKQV	17659	81.94	VMHECAKQV	7877	67.08	-	-	-	-	-	-
HLA-DQA1*05:01/DQB1*02:01	83	97	ELKKVMHECAKQVKK	Consensus (comb.lib./smm/nn)	80.20	HECAKQVKK	1000000	80.20	VMHECAKQV	20595	84.91	VMHECAKQV	9917.50	72.86	-	-	-	-	-	-
HLA-DQA1*05:01/DQB1*02:01	84	98	LKKVMHECAKQVKKE	Consensus (comb.lib./smm/nn)	80.20	ECAKQVKKE	1000000	80.20	VMHECAKQV	24228	87.66	VMHECAKQV	12872.20	79.16	-	-	-	-	-	-
HLA-DQA1*05:01/DQB1*02:01	39	53	SCLHHCKYQYYGFID	Consensus (comb.lib./smm/nn)	80.47	KYQYYGFID	0.01	3.20	CKYQYYGFI	27176	89.36	CKYQYYGFI	13608.40	80.47	-	-	-	-	-	-
HLA-DQA1*05:01/DQB1*02:01	21	35	ETPSQKCEEKYKGNT	Consensus (comb.lib./smm/nn)	83.41	CEEKYKGNT	1000000	80.20	PSQKCEEKY	18995	83.41	PSQKCEEKY	25511.50	93.66	-	-	-	-	-	-
HLA-DQA1*05:01/DQB1*02:01	101	115	KDSHWLNCRTSINYY	Consensus (comb.lib./smm/nn)	84.07	NCRTSINYY	1000000	80.20	LNCRTSINY	32931	91.78	NCRTSINYY	15909.90	84.07	-	-	-	-	-	-
HLA-DQA1*05:01/DQB1*02:01	38	52	ISCLHHCKYQYYGFI	Consensus (comb.lib./smm/nn)	84.26	ISCLHHCKY	51056.04	63.98	LHHCKYQYY	38699	93.46	CKYQYYGFI	16042.50	84.26	-	-	-	-	-	-
HLA-DQA1*05:01/DQB1*02:01	28	42	EEKYKGNTDKISCLH	Consensus (comb.lib./smm/nn)	85.54	NTDKISCLH	1000000	80.20	KYKGNTDKI	21339	85.54	GNTDKISCL	23417.90	92.11	-	-	-	-	-	-
HLA-DQA1*05:01/DQB1*02:01	85	99	KKVMHECAKQVKKEA	Consensus (comb.lib./smm/nn)	85.93	CAKQVKKEA	1000000	80.20	VMHECAKQV	21823	85.93	VMHECAKQV	18033.20	86.84	-	-	-	-	-	-
HLA-DQA1*05:01/DQB1*02:01	104	118	HWLNCRTSINYYRCV	Consensus (comb.lib./smm/nn)	86.25	TSINYYRCV	14803.36	56.26	NCRTSINYY	30657	90.93	NCRTSINYY	17551.60	86.25	-	-	-	-	-	-
HLA-DQA1*05:01/DQB1*02:01	27	41	CEEKYKGNTDKISCL	Consensus (comb.lib./smm/nn)	86.35	GNTDKISCL	1000000	80.20	KYKGNTDKI	22375	86.35	GNTDKISCL	21936.50	90.85	-	-	-	-	-	-
HLA-DQA1*05:01/DQB1*02:01	102	116	DSHWLNCRTSINYYR	Consensus (comb.lib./smm/nn)	86.35	CRTSINYYR	1000000	80.20	NCRTSINYY	30793	90.98	NCRTSINYY	17633.80	86.35	-	-	-	-	-	-
HLA-DQA1*05:01/DQB1*02:01	103	117	SHWLNCRTSINYYRC	Consensus (comb.lib./smm/nn)	87.10	RTSINYYRC	1000000	80.20	NCRTSINYY	33889	92.10	NCRTSINYY	18257.80	87.10	-	-	-	-	-	-
HLA-DQA1*05:01/DQB1*02:01	77	91	DKSKKRELKKVMHEC	Consensus (comb.lib./smm/nn)	87.16	ELKKVMHEC	1000000	80.20	RELKKVMHE	23497	87.16	ELKKVMHEC	20101.90	89.11	-	-	-	-	-	-
HLA-DQA1*05:01/DQB1*02:01	26	40	KCEEKYKGNTDKISC	Consensus (comb.lib./smm/nn)	87.67	KGNTDKISC	1000000	80.20	KYKGNTDKI	24246	87.67	YKGNTDKIS	28029	95.22	-	-	-	-	-	-
HLA-DQA1*05:01/DQB1*02:01	86	100	KVMHECAKQVKKEAR	Consensus (comb.lib./smm/nn)	88.52	AKQVKKEAR	1000000	80.20	CAKQVKKEA	29887	90.61	VMHECAKQV	19517.60	88.52	-	-	-	-	-	-
HLA-DQA1*05:01/DQB1*02:01	35	49	TDKISCLHHCKYQYY	Consensus (comb.lib./smm/nn)	88.80	ISCLHHCKY	51056.04	63.98	ISCLHHCKY	45852	94.91	ISCLHHCKY	19783	88.80	-	-	-	-	-	-
HLA-DQA1*05:01/DQB1*02:01	25	39	QKCEEKYKGNTDKIS	Consensus (comb.lib./smm/nn)	89.28	YKGNTDKIS	1000000	80.20	KYKGNTDKI	27027	89.28	YKGNTDKIS	27948.50	95.18	-	-	-	-	-	-
HLA-DQA1*05:01/DQB1*02:01	29	43	EKYKGNTDKISCLHH	Consensus (comb.lib./smm/nn)	89.93	TDKISCLHH	1000000	80.20	YKGNTDKIS	28347	89.93	GNTDKISCL	24555	92.98	-	-	-	-	-	-
HLA-DQA1*05:01/DQB1*02:01	87	101	VMHECAKQVKKEARK	Consensus (comb.lib./smm/nn)	90.04	KQVKKEARK	1000000	80.20	CAKQVKKEA	34787	92.39	VMHECAKQV	21050.30	90.04	-	-	-	-	-	-
HLA-DQA1*05:01/DQB1*02:01	96	110	KKEARKDSHWLNCRT	Consensus (comb.lib./smm/nn)	90.35	DSHWLNCRT	1000000	80.20	EARKDSHWL	47527	95.17	DSHWLNCRT	21377.40	90.35	-	-	-	-	-	-
HLA-DQA1*05:01/DQB1*02:01	71	85	MDYGVVDKSKKRELK	Consensus (comb.lib./smm/nn)	90.49	DKSKKRELK	1000000	80.20	MDYGVVDKS	29605	90.49	MDYGVVDKS	23553.10	92.22	-	-	-	-	-	-
HLA-DQA1*05:01/DQB1*02:01	36	50	DKISCLHHCKYQYYG	Consensus (comb.lib./smm/nn)	90.83	ISCLHHCKY	51056.04	63.98	ISCLHHCKY	49476	95.45	ISCLHHCKY	21911.60	90.83	-	-	-	-	-	-
HLA-DQA1*05:01/DQB1*02:01	32	46	KGNTDKISCLHHCKY	Consensus (comb.lib./smm/nn)	91	ISCLHHCKY	51056.04	63.98	NTDKISCLH	50000	95.53	ISCLHHCKY	22108.30	91	-	-	-	-	-	-
HLA-DQA1*05:01/DQB1*02:01	37	51	KISCLHHCKYQYYGF	Consensus (comb.lib./smm/nn)	91.56	ISCLHHCKY	51056.04	63.98	LHHCKYQYY	50000	95.53	ISCLHHCKY	22746.90	91.56	-	-	-	-	-	-
HLA-DQA1*05:01/DQB1*02:01	34	48	NTDKISCLHHCKYQY	Consensus (comb.lib./smm/nn)	91.93	ISCLHHCKY	51056.04	63.98	ISCLHHCKY	50000	95.53	ISCLHHCKY	23180	91.93	-	-	-	-	-	-
HLA-DQA1*05:01/DQB1*02:01	97	111	KEARKDSHWLNCRTS	Consensus (comb.lib./smm/nn)	92.17	SHWLNCRTS	1000000	80.20	EARKDSHWL	50000	95.53	DSHWLNCRT	23487	92.17	-	-	-	-	-	-
HLA-DQA1*05:01/DQB1*02:01	92	106	AKQVKKEARKDSHWL	Consensus (comb.lib./smm/nn)	92.26	EARKDSHWL	1000000	80.20	KKEARKDSH	40710	93.92	EARKDSHWL	23602.90	92.26	-	-	-	-	-	-
HLA-DQA1*05:01/DQB1*02:01	95	109	VKKEARKDSHWLNCR	Consensus (comb.lib./smm/nn)	92.58	KDSHWLNCR	1000000	80.20	EARKDSHWL	45361	94.82	KEARKDSHW	24019.70	92.58	-	-	-	-	-	-
HLA-DQA1*05:01/DQB1*02:01	33	47	GNTDKISCLHHCKYQ	Consensus (comb.lib./smm/nn)	92.67	ISCLHHCKY	51056.04	63.98	ISCLHHCKY	50000	95.53	ISCLHHCKY	24141.10	92.67	-	-	-	-	-	-
HLA-DQA1*05:01/DQB1*02:01	30	44	KYKGNTDKISCLHHC	Consensus (comb.lib./smm/nn)	93.19	DKISCLHHC	1000000	80.20	YKGNTDKIS	37652	93.19	GNTDKISCL	25674.30	93.77	-	-	-	-	-	-
HLA-DQA1*05:01/DQB1*02:01	100	114	RKDSHWLNCRTSINY	Consensus (comb.lib./smm/nn)	93.41	LNCRTSINY	1000000	80.20	HWLNCRTSI	45846	94.91	LNCRTSINY	25145.40	93.41	-	-	-	-	-	-
HLA-DQA1*05:01/DQB1*02:01	88	102	MHECAKQVKKEARKD	Consensus (comb.lib./smm/nn)	93.44	QVKKEARKD	1000000	80.20	CAKQVKKEA	38613	93.44	CAKQVKKEA	39711.40	99.32	-	-	-	-	-	-
HLA-DQA1*05:01/DQB1*02:01	94	108	QVKKEARKDSHWLNC	Consensus (comb.lib./smm/nn)	93.57	RKDSHWLNC	1000000	80.20	EARKDSHWL	39137	93.57	KEARKDSHW	26601	94.38	-	-	-	-	-	-
HLA-DQA1*05:01/DQB1*02:01	98	112	EARKDSHWLNCRTSI	Consensus (comb.lib./smm/nn)	93.60	HWLNCRTSI	1000000	80.20	EARKDSHWL	50000	95.53	DSHWLNCRT	25414.50	93.60	-	-	-	-	-	-
HLA-DQA1*05:01/DQB1*02:01	93	107	KQVKKEARKDSHWLN	Consensus (comb.lib./smm/nn)	93.80	ARKDSHWLN	1000000	80.20	EARKDSHWL	42087	94.21	EARKDSHWL	25724.70	93.80	-	-	-	-	-	-
HLA-DQA1*05:01/DQB1*02:01	22	36	TPSQKCEEKYKGNTD	Consensus (comb.lib./smm/nn)	94.50	EEKYKGNTD	1000000	80.20	PSQKCEEKY	48678	95.34	PSQKCEEKY	26807.30	94.50	-	-	-	-	-	-
HLA-DQA1*05:01/DQB1*02:01	89	103	HECAKQVKKEARKDS	Consensus (comb.lib./smm/nn)	94.56	VKKEARKDS	1000000	80.20	CAKQVKKEA	43919	94.56	VKKEARKDS	40010.70	99.37	-	-	-	-	-	-
HLA-DQA1*05:01/DQB1*02:01	99	113	ARKDSHWLNCRTSIN	Consensus (comb.lib./smm/nn)	94.72	WLNCRTSIN	1000000	80.20	HWLNCRTSI	50000	95.53	WLNCRTSIN	27155	94.72	-	-	-	-	-	-
HLA-DQA1*05:01/DQB1*02:01	31	45	YKGNTDKISCLHHCK	Consensus (comb.lib./smm/nn)	95.02	KISCLHHCK	1000000	80.20	GNTDKISCL	50000	95.53	GNTDKISCL	27670.50	95.02	-	-	-	-	-	-
HLA-DQA1*05:01/DQB1*02:01	91	105	CAKQVKKEARKDSHW	Consensus (comb.lib./smm/nn)	95.20	KEARKDSHW	1000000	80.20	KKEARKDSH	50000	95.53	KEARKDSHW	27984.50	95.20	-	-	-	-	-	-
HLA-DQA1*05:01/DQB1*02:01	23	37	PSQKCEEKYKGNTDK	Consensus (comb.lib./smm/nn)	95.53	EKYKGNTDK	1000000	80.20	PSQKCEEKY	50000	95.53	PSQKCEEKY	29476.30	96	-	-	-	-	-	-
HLA-DQA1*05:01/DQB1*02:01	24	38	SQKCEEKYKGNTDKI	Consensus (comb.lib./smm/nn)	95.53	KYKGNTDKI	1000000	80.20	EEKYKGNTD	50000	95.53	KYKGNTDKI	34842.50	98.17	-	-	-	-	-	-
HLA-DQA1*05:01/DQB1*02:01	72	86	DYGVVDKSKKRELKK	Consensus (comb.lib./smm/nn)	95.53	KSKKRELKK	1000000	80.20	VDKSKKREL	50000	95.53	DYGVVDKSK	33443.30	97.69	-	-	-	-	-	-
HLA-DQA1*05:01/DQB1*02:01	73	87	YGVVDKSKKRELKKV	Consensus (comb.lib./smm/nn)	95.53	SKKRELKKV	1000000	80.20	VDKSKKREL	50000	95.53	YGVVDKSKK	37720.80	98.93	-	-	-	-	-	-
HLA-DQA1*05:01/DQB1*02:01	74	88	GVVDKSKKRELKKVM	Consensus (comb.lib./smm/nn)	95.53	KKRELKKVM	1000000	80.20	VDKSKKREL	50000	95.53	KKRELKKVM	41881.70	99.63	-	-	-	-	-	-
HLA-DQA1*05:01/DQB1*02:01	75	89	VVDKSKKRELKKVMH	Consensus (comb.lib./smm/nn)	95.53	KRELKKVMH	1000000	80.20	KKRELKKVM	50000	95.53	KRELKKVMH	41206.10	99.55	-	-	-	-	-	-
HLA-DQA1*05:01/DQB1*02:01	76	90	VDKSKKRELKKVMHE	Consensus (comb.lib./smm/nn)	95.53	RELKKVMHE	1000000	80.20	VDKSKKREL	50000	95.53	RELKKVMHE	32488.20	97.34	-	-	-	-	-	-
HLA-DQA1*05:01/DQB1*02:01	90	104	ECAKQVKKEARKDSH	Consensus (comb.lib./smm/nn)	95.53	KKEARKDSH	1000000	80.20	CAKQVKKEA	50000	95.53	CAKQVKKEA	40233.80	99.41	-	-	-	-	-	-
Allele	Start	End	Peptide	Method used	Percentile rank	Comblib. core	Comblib. score	Comblib. Rank	SMM align core	SMM align IC50 (nM)	SMM align rank	NN align core	NN align IC50 (nM)	NN align rank	NetMHCIIpan core	NetMHCIIpan IC50 (nM)	NetMHCIIpan rank	Sturniolo core	Sturniolo score	Sturniolo rank			Colour code (data represented in figures)
HLA-DQA1*05:01/DQB1*03:01	1	15	MKYLGLALISAVFLI	Consensus (comb.lib./smm/nn)	7.29	ALISAVFLI	0.14	3.39	LGLALISAV	43	14.09	LGLALISAV	39.10	7.29	-	-	-	-	-	-	Predicted as good binders		Percentile Rank ˂ 2,5	Percentile Rank 2,5 - 7,5
HLA-DQA1*05:01/DQB1*03:01	2	16	KYLGLALISAVFLIG	Consensus (comb.lib./smm/nn)	8.20	ALISAVFLI	0.14	3.39	LGLALISAV	49	14.77	LGLALISAV	44.80	8.20	-	-	-	-	-	-
HLA-DQA1*05:01/DQB1*03:01	3	17	YLGLALISAVFLIGA	Consensus (comb.lib./smm/nn)	9.49	ALISAVFLI	0.14	3.39	LGLALISAV	67	16.50	LGLALISAV	53.70	9.49	-	-	-	-	-	-
HLA-DQA1*05:01/DQB1*03:01	4	18	LGLALISAVFLIGAC	Consensus (comb.lib./smm/nn)	11.61	ALISAVFLI	0.14	3.39	LGLALISAV	89	18.21	LGLALISAV	70	11.61	-	-	-	-	-	-
HLA-DQA1*05:01/DQB1*03:01	8	22	LISAVFLIGACQAET	Consensus (comb.lib./smm/nn)	15.11	SAVFLIGAC	5.54	15.11	FLIGACQAE	173	22.69	LIGACQAET	48.40	8.74	-	-	-	-	-	-
HLA-DQA1*05:01/DQB1*03:01	9	23	ISAVFLIGACQAETP	Consensus (comb.lib./smm/nn)	15.11	SAVFLIGAC	5.54	15.11	LIGACQAET	136	21	LIGACQAET	33.10	6.25	-	-	-	-	-	-
HLA-DQA1*05:01/DQB1*03:01	10	24	SAVFLIGACQAETPS	Consensus (comb.lib./smm/nn)	15.11	SAVFLIGAC	5.54	15.11	LIGACQAET	143	21.34	LIGACQAET	29.50	5.61	-	-	-	-	-	-
HLA-DQA1*05:01/DQB1*03:01	7	21	ALISAVFLIGACQAE	Consensus (comb.lib./smm/nn)	16.34	ALISAVFLI	0.14	3.39	ISAVFLIGA	198	23.68	FLIGACQAE	115.90	16.34	-	-	-	-	-	-
HLA-DQA1*05:01/DQB1*03:01	6	20	LALISAVFLIGACQA	Consensus (comb.lib./smm/nn)	19.76	ALISAVFLI	0.14	3.39	ISAVFLIGA	215	24.30	ALISAVFLI	158.50	19.76	-	-	-	-	-	-
HLA-DQA1*05:01/DQB1*03:01	5	19	GLALISAVFLIGACQ	Consensus (comb.lib./smm/nn)	21.05	ALISAVFLI	0.14	3.39	ISAVFLIGA	143	21.34	SAVFLIGAC	176.70	21.05	-	-	-	-	-	-
HLA-DQA1*05:01/DQB1*03:01	11	25	AVFLIGACQAETPSQ	Consensus (comb.lib./smm/nn)	21.39	FLIGACQAE	164.58	38.07	LIGACQAET	144	21.39	LIGACQAET	27.90	5.32	-	-	-	-	-	-
HLA-DQA1*05:01/DQB1*03:01	53	67	DVNYNIAQSEIRKFS	Consensus (comb.lib./smm/nn)	21.62	DVNYNIAQS	0.14	3.47	YNIAQSEIR	821	35.61	YNIAQSEIR	185.20	21.62	-	-	-	-	-	-
HLA-DQA1*05:01/DQB1*03:01	12	26	VFLIGACQAETPSQK	Consensus (comb.lib./smm/nn)	22.87	FLIGACQAE	164.58	38.07	LIGACQAET	177	22.87	LIGACQAET	30.70	5.83	-	-	-	-	-	-
HLA-DQA1*05:01/DQB1*03:01	51	65	FIDVNYNIAQSEIRK	Consensus (comb.lib./smm/nn)	23.64	DVNYNIAQS	0.14	3.47	YNIAQSEIR	676	33.84	YNIAQSEIR	217.40	23.64	-	-	-	-	-	-
HLA-DQA1*05:01/DQB1*03:01	52	66	IDVNYNIAQSEIRKF	Consensus (comb.lib./smm/nn)	23.70	DVNYNIAQS	0.14	3.47	YNIAQSEIR	727	34.50	YNIAQSEIR	218.40	23.70	-	-	-	-	-	-
HLA-DQA1*05:01/DQB1*03:01	50	64	GFIDVNYNIAQSEIR	Consensus (comb.lib./smm/nn)	24.37	DVNYNIAQS	0.14	3.47	VNYNIAQSE	822	35.62	YNIAQSEIR	230.10	24.37	-	-	-	-	-	-
HLA-DQA1*05:01/DQB1*03:01	13	27	FLIGACQAETPSQKC	Consensus (comb.lib./smm/nn)	26.81	FLIGACQAE	164.58	38.07	IGACQAETP	297	26.81	LIGACQAET	44.50	8.15	-	-	-	-	-	-
HLA-DQA1*05:01/DQB1*03:01	67	81	SNVLMDYGVVDKSKK	Consensus (comb.lib./smm/nn)	29.92	SNVLMDYGV	4338.50	66.37	MDYGVVDKS	433	29.92	MDYGVVDKS	171.30	20.68	-	-	-	-	-	-
HLA-DQA1*05:01/DQB1*03:01	66	80	FSNVLMDYGVVDKSK	Consensus (comb.lib./smm/nn)	29.94	SNVLMDYGV	4338.50	66.37	MDYGVVDKS	434	29.94	MDYGVVDKS	186.30	21.69	-	-	-	-	-	-
HLA-DQA1*05:01/DQB1*03:01	69	83	VLMDYGVVDKSKKRE	Consensus (comb.lib./smm/nn)	30.08	GVVDKSKKR	137730.78	88.07	MDYGVVDKS	441	30.08	MDYGVVDKS	211.50	23.29	-	-	-	-	-	-
HLA-DQA1*05:01/DQB1*03:01	68	82	NVLMDYGVVDKSKKR	Consensus (comb.lib./smm/nn)	30.17	GVVDKSKKR	137730.78	88.07	MDYGVVDKS	446	30.17	MDYGVVDKS	158.30	19.74	-	-	-	-	-	-
HLA-DQA1*05:01/DQB1*03:01	14	28	LIGACQAETPSQKCE	Consensus (comb.lib./smm/nn)	31.44	LIGACQAET	1472.61	57.28	LIGACQAET	516	31.44	LIGACQAET	60	10.35	-	-	-	-	-	-
HLA-DQA1*05:01/DQB1*03:01	47	61	QYYGFIDVNYNIAQS	Consensus (comb.lib./smm/nn)	33.87	DVNYNIAQS	0.14	3.47	QYYGFIDVN	1551	41.70	YGFIDVNYN	443.70	33.87	-	-	-	-	-	-
HLA-DQA1*05:01/DQB1*03:01	65	79	KFSNVLMDYGVVDKS	Consensus (comb.lib./smm/nn)	34.30	SNVLMDYGV	4338.50	66.37	VLMDYGVVD	711	34.30	MDYGVVDKS	259.20	25.95	-	-	-	-	-	-
HLA-DQA1*05:01/DQB1*03:01	54	68	VNYNIAQSEIRKFSN	Consensus (comb.lib./smm/nn)	36.03	IAQSEIRKF	26774.18	79.40	YNIAQSEIR	860	36.03	YNIAQSEIR	220.20	23.80	-	-	-	-	-	-
HLA-DQA1*05:01/DQB1*03:01	70	84	LMDYGVVDKSKKREL	Consensus (comb.lib./smm/nn)	36.29	GVVDKSKKR	137730.78	88.07	MDYGVVDKS	885	36.29	MDYGVVDKS	293.70	27.71	-	-	-	-	-	-
HLA-DQA1*05:01/DQB1*03:01	45	59	KYQYYGFIDVNYNIA	Consensus (comb.lib./smm/nn)	37.97	FIDVNYNIA	26803.66	79.40	QYYGFIDVN	1057	37.97	YGFIDVNYN	360.50	30.70	-	-	-	-	-	-
HLA-DQA1*05:01/DQB1*03:01	48	62	YYGFIDVNYNIAQSE	Consensus (comb.lib./smm/nn)	38.16	DVNYNIAQS	0.14	3.47	DVNYNIAQS	1077	38.16	YGFIDVNYN	602.60	38.92	-	-	-	-	-	-
HLA-DQA1*05:01/DQB1*03:01	49	63	YGFIDVNYNIAQSEI	Consensus (comb.lib./smm/nn)	38.47	DVNYNIAQS	0.14	3.47	VNYNIAQSE	1113	38.47	YGFIDVNYN	897.20	45.95	-	-	-	-	-	-
HLA-DQA1*05:01/DQB1*03:01	15	29	IGACQAETPSQKCEE	Consensus (comb.lib./smm/nn)	39.10	GACQAETPS	18752.52	77.03	IGACQAETP	1188	39.10	IGACQAETP	257	25.83	-	-	-	-	-	-
HLA-DQA1*05:01/DQB1*03:01	43	57	HCKYQYYGFIDVNYN	Consensus (comb.lib./smm/nn)	39.17	HCKYQYYGF	20207.55	77.73	QYYGFIDVN	1197	39.17	YGFIDVNYN	346	30.11	-	-	-	-	-	-
HLA-DQA1*05:01/DQB1*03:01	44	58	CKYQYYGFIDVNYNI	Consensus (comb.lib./smm/nn)	39.41	QYYGFIDVN	35267.85	81.26	QYYGFIDVN	1226	39.41	YGFIDVNYN	342	29.94	-	-	-	-	-	-
HLA-DQA1*05:01/DQB1*03:01	71	85	MDYGVVDKSKKRELK	Consensus (comb.lib./smm/nn)	39.88	GVVDKSKKR	137730.78	88.07	MDYGVVDKS	1287	39.88	MDYGVVDKS	321.30	29.02	-	-	-	-	-	-
HLA-DQA1*05:01/DQB1*03:01	112	126	INYYRCVLTSKLIGP	Consensus (comb.lib./smm/nn)	40.24	INYYRCVLT	13.51	19.97	YYRCVLTSK	1335	40.24	RCVLTSKLI	1775.90	59.36	-	-	-	-	-	-
HLA-DQA1*05:01/DQB1*03:01	55	69	NYNIAQSEIRKFSNV	Consensus (comb.lib./smm/nn)	41	IAQSEIRKF	26774.18	79.40	YNIAQSEIR	1443	41	YNIAQSEIR	249	25.41	-	-	-	-	-	-
HLA-DQA1*05:01/DQB1*03:01	42	56	HHCKYQYYGFIDVNY	Consensus (comb.lib./smm/nn)	41.03	HCKYQYYGF	20207.55	77.73	QYYGFIDVN	1272	39.76	QYYGFIDVN	681.40	41.03	-	-	-	-	-	-
HLA-DQA1*05:01/DQB1*03:01	46	60	YQYYGFIDVNYNIAQ	Consensus (comb.lib./smm/nn)	41.59	FIDVNYNIA	26803.66	79.40	YYGFIDVNY	1534	41.59	YGFIDVNYN	376.80	31.37	-	-	-	-	-	-
HLA-DQA1*05:01/DQB1*03:01	56	70	YNIAQSEIRKFSNVL	Consensus (comb.lib./smm/nn)	41.94	IAQSEIRKF	26774.18	79.40	YNIAQSEIR	1588	41.94	YNIAQSEIR	261.60	26.07	-	-	-	-	-	-
HLA-DQA1*05:01/DQB1*03:01	102	116	DSHWLNCRTSINYYR	Consensus (comb.lib./smm/nn)	46.20	DSHWLNCRT	44.76	27.94	WLNCRTSIN	6333	56.03	WLNCRTSIN	909.10	46.20	-	-	-	-	-	-
HLA-DQA1*05:01/DQB1*03:01	57	71	NIAQSEIRKFSNVLM	Consensus (comb.lib./smm/nn)	47.23	IRKFSNVLM	19.01	22.24	AQSEIRKFS	2692	47.23	AQSEIRKFS	1260.30	52.45	-	-	-	-	-	-
HLA-DQA1*05:01/DQB1*03:01	108	122	CRTSINYYRCVLTSK	Consensus (comb.lib./smm/nn)	47.80	INYYRCVLT	13.51	19.97	INYYRCVLT	2847	47.80	INYYRCVLT	1367	54.05	-	-	-	-	-	-
HLA-DQA1*05:01/DQB1*03:01	41	55	LHHCKYQYYGFIDVN	Consensus (comb.lib./smm/nn)	47.87	HCKYQYYGF	20207.55	77.73	YQYYGFIDV	1974	44.09	QYYGFIDVN	994	47.87	-	-	-	-	-	-
HLA-DQA1*05:01/DQB1*03:01	109	123	RTSINYYRCVLTSKL	Consensus (comb.lib./smm/nn)	48.01	INYYRCVLT	13.51	19.97	INYYRCVLT	2906	48.01	INYYRCVLT	1297.90	53.03	-	-	-	-	-	-
HLA-DQA1*05:01/DQB1*03:01	110	124	TSINYYRCVLTSKLI	Consensus (comb.lib./smm/nn)	48.20	INYYRCVLT	13.51	19.97	INYYRCVLT	2960	48.20	INYYRCVLT	1082.30	49.51	-	-	-	-	-	-
HLA-DQA1*05:01/DQB1*03:01	58	72	IAQSEIRKFSNVLMD	Consensus (comb.lib./smm/nn)	48.74	IRKFSNVLM	19.01	22.24	AQSEIRKFS	3951	51.16	AQSEIRKFS	1039.20	48.74	-	-	-	-	-	-
HLA-DQA1*05:01/DQB1*03:01	107	121	NCRTSINYYRCVLTS	Consensus (comb.lib./smm/nn)	50.55	INYYRCVLT	13.51	19.97	INYYRCVLT	3726	50.55	INYYRCVLT	1455.20	55.33	-	-	-	-	-	-
HLA-DQA1*05:01/DQB1*03:01	101	115	KDSHWLNCRTSINYY	Consensus (comb.lib./smm/nn)	50.76	DSHWLNCRT	44.76	27.94	WLNCRTSIN	6759	56.70	WLNCRTSIN	1156.20	50.76	-	-	-	-	-	-
HLA-DQA1*05:01/DQB1*03:01	111	125	SINYYRCVLTSKLIG	Consensus (comb.lib./smm/nn)	50.91	INYYRCVLT	13.51	19.97	YYRCVLTSK	3859	50.91	INYYRCVLT	1534	56.39	-	-	-	-	-	-
HLA-DQA1*05:01/DQB1*03:01	63	77	IRKFSNVLMDYGVVD	Consensus (comb.lib./smm/nn)	51.03	IRKFSNVLM	19.01	22.24	FSNVLMDYG	3901	51.03	FSNVLMDYG	1766.20	59.24	-	-	-	-	-	-
HLA-DQA1*05:01/DQB1*03:01	59	73	AQSEIRKFSNVLMDY	Consensus (comb.lib./smm/nn)	52.01	IRKFSNVLM	19.01	22.24	IRKFSNVLM	4769	53.10	AQSEIRKFS	1232.40	52.01	-	-	-	-	-	-
HLA-DQA1*05:01/DQB1*03:01	106	120	LNCRTSINYYRCVLT	Consensus (comb.lib./smm/nn)	52.10	INYYRCVLT	13.51	19.97	SINYYRCVL	4326	52.10	INYYRCVLT	1683.10	58.26	-	-	-	-	-	-
HLA-DQA1*05:01/DQB1*03:01	62	76	EIRKFSNVLMDYGVV	Consensus (comb.lib./smm/nn)	53.49	IRKFSNVLM	19.01	22.24	FSNVLMDYG	4958	53.49	FSNVLMDYG	2363.60	65.33	-	-	-	-	-	-
HLA-DQA1*05:01/DQB1*03:01	60	74	QSEIRKFSNVLMDYG	Consensus (comb.lib./smm/nn)	53.61	IRKFSNVLM	19.01	22.24	EIRKFSNVL	5011	53.61	FSNVLMDYG	3101.70	71.14	-	-	-	-	-	-
HLA-DQA1*05:01/DQB1*03:01	100	114	RKDSHWLNCRTSINY	Consensus (comb.lib./smm/nn)	53.71	DSHWLNCRT	44.76	27.94	WLNCRTSIN	6915	56.93	WLNCRTSIN	1343.10	53.71	-	-	-	-	-	-
HLA-DQA1*05:01/DQB1*03:01	61	75	SEIRKFSNVLMDYGV	Consensus (comb.lib./smm/nn)	53.99	IRKFSNVLM	19.01	22.24	FSNVLMDYG	5201	53.99	FSNVLMDYG	3157.70	71.52	-	-	-	-	-	-
HLA-DQA1*05:01/DQB1*03:01	99	113	ARKDSHWLNCRTSIN	Consensus (comb.lib./smm/nn)	54.91	DSHWLNCRT	44.76	27.94	SHWLNCRTS	6874	56.87	WLNCRTSIN	1425.70	54.91	-	-	-	-	-	-
HLA-DQA1*05:01/DQB1*03:01	103	117	SHWLNCRTSINYYRC	Consensus (comb.lib./smm/nn)	57.06	NCRTSINYY	7129.49	70.39	WLNCRTSIN	7006	57.06	WLNCRTSIN	1054.80	49.03	-	-	-	-	-	-
HLA-DQA1*05:01/DQB1*03:01	105	119	WLNCRTSINYYRCVL	Consensus (comb.lib./smm/nn)	57.94	NCRTSINYY	7129.49	70.39	WLNCRTSIN	7629	57.94	WLNCRTSIN	1111.70	50.01	-	-	-	-	-	-
HLA-DQA1*05:01/DQB1*03:01	113	127	NYYRCVLTSKLIGPQ	Consensus (comb.lib./smm/nn)	59.44	YYRCVLTSK	30302.31	80.34	VLTSKLIGP	1245	39.56	RCVLTSKLI	1783	59.44	-	-	-	-	-	-
HLA-DQA1*05:01/DQB1*03:01	104	118	HWLNCRTSINYYRCV	Consensus (comb.lib./smm/nn)	59.52	NCRTSINYY	7129.49	70.39	WLNCRTSIN	8895	59.52	WLNCRTSIN	1044.50	48.84	-	-	-	-	-	-
HLA-DQA1*05:01/DQB1*03:01	64	78	RKFSNVLMDYGVVDK	Consensus (comb.lib./smm/nn)	59.61	SNVLMDYGV	4338.50	66.37	VLMDYGVVD	3640	50.31	FSNVLMDYG	1798.10	59.61	-	-	-	-	-	-
HLA-DQA1*05:01/DQB1*03:01	116	130	RCVLTSKLIGPQRFD	Consensus (comb.lib./smm/nn)	59.67	TSKLIGPQR	19339.54	77.39	VLTSKLIGP	1267	39.72	RCVLTSKLI	1802.90	59.67	-	-	-	-	-	-
HLA-DQA1*05:01/DQB1*03:01	115	129	YRCVLTSKLIGPQRF	Consensus (comb.lib./smm/nn)	60.54	TSKLIGPQR	19339.54	77.39	VLTSKLIGP	1289	39.89	RCVLTSKLI	1881.10	60.54	-	-	-	-	-	-
HLA-DQA1*05:01/DQB1*03:01	93	107	KQVKKEARKDSHWLN	Consensus (comb.lib./smm/nn)	61.51	ARKDSHWLN	203.55	40.23	KKEARKDSH	10817	61.51	ARKDSHWLN	10375.80	93.79	-	-	-	-	-	-
HLA-DQA1*05:01/DQB1*03:01	114	128	YYRCVLTSKLIGPQR	Consensus (comb.lib./smm/nn)	61.94	TSKLIGPQR	19339.54	77.39	VLTSKLIGP	1206	39.24	RCVLTSKLI	2010.70	61.94	-	-	-	-	-	-
HLA-DQA1*05:01/DQB1*03:01	94	108	QVKKEARKDSHWLNC	Consensus (comb.lib./smm/nn)	63.51	ARKDSHWLN	203.55	40.23	KKEARKDSH	13186	63.51	ARKDSHWLN	10587.20	94.06	-	-	-	-	-	-
HLA-DQA1*05:01/DQB1*03:01	16	30	GACQAETPSQKCEEK	Consensus (comb.lib./smm/nn)	63.84	GACQAETPS	18752.52	77.03	CQAETPSQK	3512	49.94	CQAETPSQK	2201.20	63.84	-	-	-	-	-	-
HLA-DQA1*05:01/DQB1*03:01	97	111	KEARKDSHWLNCRTS	Consensus (comb.lib./smm/nn)	64.71	DSHWLNCRT	44.76	27.94	ARKDSHWLN	14855	64.71	ARKDSHWLN	6729.40	86.88	-	-	-	-	-	-
HLA-DQA1*05:01/DQB1*03:01	84	98	LKKVMHECAKQVKKE	Consensus (comb.lib./smm/nn)	65.11	VMHECAKQV	171373.18	88.94	VMHECAKQV	3249	49.14	VMHECAKQV	2339.50	65.11	-	-	-	-	-	-
HLA-DQA1*05:01/DQB1*03:01	87	101	VMHECAKQVKKEARK	Consensus (comb.lib./smm/nn)	65.36	VMHECAKQV	171373.18	88.94	VMHECAKQV	4855	53.28	VMHECAKQV	2367.30	65.36	-	-	-	-	-	-
HLA-DQA1*05:01/DQB1*03:01	98	112	EARKDSHWLNCRTSI	Consensus (comb.lib./smm/nn)	65.48	DSHWLNCRT	44.76	27.94	SHWLNCRTS	16064	65.48	ARKDSHWLN	5460.60	82.89	-	-	-	-	-	-
HLA-DQA1*05:01/DQB1*03:01	86	100	KVMHECAKQVKKEAR	Consensus (comb.lib./smm/nn)	65.55	VMHECAKQV	171373.18	88.94	VMHECAKQV	4381	52.22	VMHECAKQV	2388.90	65.55	-	-	-	-	-	-
HLA-DQA1*05:01/DQB1*03:01	83	97	ELKKVMHECAKQVKK	Consensus (comb.lib./smm/nn)	66.28	VMHECAKQV	171373.18	88.94	VMHECAKQV	3347	49.45	VMHECAKQV	2471.90	66.28	-	-	-	-	-	-
HLA-DQA1*05:01/DQB1*03:01	96	110	KKEARKDSHWLNCRT	Consensus (comb.lib./smm/nn)	66.30	DSHWLNCRT	44.76	27.94	KKEARKDSH	17466	66.30	ARKDSHWLN	9196.90	92.12	-	-	-	-	-	-
HLA-DQA1*05:01/DQB1*03:01	123	137	LIGPQRFDKAIQDYD	Consensus (comb.lib./smm/nn)	66.31	FDKAIQDYD	1000000	94.42	IGPQRFDKA	6030	55.51	QRFDKAIQD	2475.90	66.31	-	-	-	-	-	-
HLA-DQA1*05:01/DQB1*03:01	124	138	IGPQRFDKAIQDYDK	Consensus (comb.lib./smm/nn)	66.65	DKAIQDYDK	1000000	94.42	FDKAIQDYD	6726	56.65	QRFDKAIQD	2516.60	66.65	-	-	-	-	-	-
HLA-DQA1*05:01/DQB1*03:01	85	99	KKVMHECAKQVKKEA	Consensus (comb.lib./smm/nn)	66.75	VMHECAKQV	171373.18	88.94	VMHECAKQV	3205	49	VMHECAKQV	2528.70	66.75	-	-	-	-	-	-
HLA-DQA1*05:01/DQB1*03:01	95	109	VKKEARKDSHWLNCR	Consensus (comb.lib./smm/nn)	67.37	ARKDSHWLN	203.55	40.23	KKEARKDSH	19463	67.37	ARKDSHWLN	10217.20	93.59	-	-	-	-	-	-
HLA-DQA1*05:01/DQB1*03:01	118	132	VLTSKLIGPQRFDKA	Consensus (comb.lib./smm/nn)	67.53	TSKLIGPQR	19339.54	77.39	VLTSKLIGP	2482	46.40	VLTSKLIGP	2621.10	67.53	-	-	-	-	-	-
HLA-DQA1*05:01/DQB1*03:01	28	42	EEKYKGNTDKISCLH	Consensus (comb.lib./smm/nn)	67.72	GNTDKISCL	17337.12	76.69	YKGNTDKIS	1763	42.96	YKGNTDKIS	2643.60	67.72	-	-	-	-	-	-
HLA-DQA1*05:01/DQB1*03:01	31	45	YKGNTDKISCLHHCK	Consensus (comb.lib./smm/nn)	68.03	GNTDKISCL	17337.12	76.69	YKGNTDKIS	4462	52.41	YKGNTDKIS	2682.60	68.03	-	-	-	-	-	-
HLA-DQA1*05:01/DQB1*03:01	72	86	DYGVVDKSKKRELKK	Consensus (comb.lib./smm/nn)	68.22	GVVDKSKKR	137730.78	88.07	DYGVVDKSK	5401	54.37	GVVDKSKKR	2708.80	68.22	-	-	-	-	-	-
HLA-DQA1*05:01/DQB1*03:01	29	43	EKYKGNTDKISCLHH	Consensus (comb.lib./smm/nn)	68.56	GNTDKISCL	17337.12	76.69	YKGNTDKIS	1948	43.96	YKGNTDKIS	2750.80	68.56	-	-	-	-	-	-
HLA-DQA1*05:01/DQB1*03:01	27	41	CEEKYKGNTDKISCL	Consensus (comb.lib./smm/nn)	68.93	GNTDKISCL	17337.12	76.69	YKGNTDKIS	1769	43	YKGNTDKIS	2798.20	68.93	-	-	-	-	-	-
HLA-DQA1*05:01/DQB1*03:01	121	135	SKLIGPQRFDKAIQD	Consensus (comb.lib./smm/nn)	69.05	QRFDKAIQD	1000000	94.42	IGPQRFDKA	5698	54.92	QRFDKAIQD	2815.70	69.05	-	-	-	-	-	-
HLA-DQA1*05:01/DQB1*03:01	30	44	KYKGNTDKISCLHHC	Consensus (comb.lib./smm/nn)	69.64	GNTDKISCL	17337.12	76.69	YKGNTDKIS	3823	50.82	YKGNTDKIS	2894	69.64	-	-	-	-	-	-
HLA-DQA1*05:01/DQB1*03:01	122	136	KLIGPQRFDKAIQDY	Consensus (comb.lib./smm/nn)	69.80	RFDKAIQDY	1000000	94.42	IGPQRFDKA	5788	55.09	QRFDKAIQD	2914.60	69.80	-	-	-	-	-	-
HLA-DQA1*05:01/DQB1*03:01	117	131	CVLTSKLIGPQRFDK	Consensus (comb.lib./smm/nn)	71.11	TSKLIGPQR	19339.54	77.39	VLTSKLIGP	2308	45.67	LTSKLIGPQ	3097.90	71.11	-	-	-	-	-	-
HLA-DQA1*05:01/DQB1*03:01	119	133	LTSKLIGPQRFDKAI	Consensus (comb.lib./smm/nn)	71.15	TSKLIGPQR	19339.54	77.39	IGPQRFDKA	4149	51.66	TSKLIGPQR	3102.80	71.15	-	-	-	-	-	-
HLA-DQA1*05:01/DQB1*03:01	82	96	RELKKVMHECAKQVK	Consensus (comb.lib./smm/nn)	73.63	VMHECAKQV	171373.18	88.94	VMHECAKQV	4127	51.61	VMHECAKQV	3481.60	73.63	-	-	-	-	-	-
HLA-DQA1*05:01/DQB1*03:01	125	139	GPQRFDKAIQDYDKT	Consensus (comb.lib./smm/nn)	73.80	KAIQDYDKT	1000000	94.42	FDKAIQDYD	8389	58.92	QRFDKAIQD	3508.80	73.80	-	-	-	-	-	-
HLA-DQA1*05:01/DQB1*03:01	25	39	QKCEEKYKGNTDKIS	Consensus (comb.lib./smm/nn)	73.94	YKGNTDKIS	1000000	94.42	KYKGNTDKI	1939	43.91	YKGNTDKIS	3531.40	73.94	-	-	-	-	-	-
HLA-DQA1*05:01/DQB1*03:01	26	40	KCEEKYKGNTDKISC	Consensus (comb.lib./smm/nn)	74.15	KGNTDKISC	1000000	94.42	YKGNTDKIS	1832	43.34	YKGNTDKIS	3567.30	74.15	-	-	-	-	-	-
HLA-DQA1*05:01/DQB1*03:01	126	140	PQRFDKAIQDYDKTI	Consensus (comb.lib./smm/nn)	74.86	AIQDYDKTI	1000000	94.42	FDKAIQDYD	9000	59.64	FDKAIQDYD	3685.80	74.86	-	-	-	-	-	-
HLA-DQA1*05:01/DQB1*03:01	17	31	ACQAETPSQKCEEKY	Consensus (comb.lib./smm/nn)	75.34	ACQAETPSQ	969516.16	94.42	ACQAETPSQ	6252	55.89	CQAETPSQK	3772.20	75.34	-	-	-	-	-	-
HLA-DQA1*05:01/DQB1*03:01	128	142	RFDKAIQDYDKTISV	Consensus (comb.lib./smm/nn)	75.91	QDYDKTISV	1000000	94.42	IQDYDKTIS	5976	55.42	FDKAIQDYD	3877.90	75.91	-	-	-	-	-	-
HLA-DQA1*05:01/DQB1*03:01	127	141	QRFDKAIQDYDKTIS	Consensus (comb.lib./smm/nn)	76.60	IQDYDKTIS	1000000	94.42	FDKAIQDYD	6554	56.38	FDKAIQDYD	4009	76.60	-	-	-	-	-	-
HLA-DQA1*05:01/DQB1*03:01	32	46	KGNTDKISCLHHCKY	Consensus (comb.lib./smm/nn)	76.69	GNTDKISCL	17337.12	76.69	GNTDKISCL	16666	65.84	GNTDKISCL	7706.50	89.26	-	-	-	-	-	-
HLA-DQA1*05:01/DQB1*03:01	33	47	GNTDKISCLHHCKYQ	Consensus (comb.lib./smm/nn)	76.69	GNTDKISCL	17337.12	76.69	GNTDKISCL	21749	68.45	GNTDKISCL	7543.90	88.88	-	-	-	-	-	-
HLA-DQA1*05:01/DQB1*03:01	120	134	TSKLIGPQRFDKAIQ	Consensus (comb.lib./smm/nn)	77.39	TSKLIGPQR	19339.54	77.39	IGPQRFDKA	4779	53.12	IGPQRFDKA	4519.20	79.07	-	-	-	-	-	-
HLA-DQA1*05:01/DQB1*03:01	37	51	KISCLHHCKYQYYGF	Consensus (comb.lib./smm/nn)	77.73	HCKYQYYGF	20207.55	77.73	LHHCKYQYY	38025	73.66	HHCKYQYYG	12281.20	95.80	-	-	-	-	-	-
HLA-DQA1*05:01/DQB1*03:01	38	52	ISCLHHCKYQYYGFI	Consensus (comb.lib./smm/nn)	77.73	HCKYQYYGF	20207.55	77.73	LHHCKYQYY	32334	72.19	HHCKYQYYG	8885.40	91.59	-	-	-	-	-	-
HLA-DQA1*05:01/DQB1*03:01	39	53	SCLHHCKYQYYGFID	Consensus (comb.lib./smm/nn)	77.73	HCKYQYYGF	20207.55	77.73	LHHCKYQYY	20771	68.01	HHCKYQYYG	7840.60	89.57	-	-	-	-	-	-
HLA-DQA1*05:01/DQB1*03:01	40	54	CLHHCKYQYYGFIDV	Consensus (comb.lib./smm/nn)	77.73	HCKYQYYGF	20207.55	77.73	KYQYYGFID	9022	59.67	YQYYGFIDV	5475.80	82.95	-	-	-	-	-	-
HLA-DQA1*05:01/DQB1*03:01	81	95	KRELKKVMHECAKQV	Consensus (comb.lib./smm/nn)	78.58	VMHECAKQV	171373.18	88.94	KKVMHECAK	5809	55.13	VMHECAKQV	4411.90	78.58	-	-	-	-	-	-
HLA-DQA1*05:01/DQB1*03:01	73	87	YGVVDKSKKRELKKV	Consensus (comb.lib./smm/nn)	80.26	GVVDKSKKR	137730.78	88.07	VDKSKKREL	12361	62.85	GVVDKSKKR	4792.30	80.26	-	-	-	-	-	-
HLA-DQA1*05:01/DQB1*03:01	74	88	GVVDKSKKRELKKVM	Consensus (comb.lib./smm/nn)	81.89	GVVDKSKKR	137730.78	88.07	VDKSKKREL	12178	62.71	GVVDKSKKR	5199.30	81.89	-	-	-	-	-	-
HLA-DQA1*05:01/DQB1*03:01	88	102	MHECAKQVKKEARKD	Consensus (comb.lib./smm/nn)	81.92	QVKKEARKD	1000000	94.42	AKQVKKEAR	7964	58.39	HECAKQVKK	5205.60	81.92	-	-	-	-	-	-
HLA-DQA1*05:01/DQB1*03:01	18	32	CQAETPSQKCEEKYK	Consensus (comb.lib./smm/nn)	82.41	SQKCEEKYK	1000000	94.42	CQAETPSQK	12686	63.12	CQAETPSQK	5334.50	82.41	-	-	-	-	-	-
HLA-DQA1*05:01/DQB1*03:01	89	103	HECAKQVKKEARKDS	Consensus (comb.lib./smm/nn)	85.49	VKKEARKDS	1000000	94.42	AKQVKKEAR	8238	58.74	HECAKQVKK	6245.70	85.49	-	-	-	-	-	-
HLA-DQA1*05:01/DQB1*03:01	35	49	TDKISCLHHCKYQYY	Consensus (comb.lib./smm/nn)	88.29	LHHCKYQYY	145365.65	88.29	KISCLHHCK	35663	73.08	LHHCKYQYY	13973.80	97.05	-	-	-	-	-	-
HLA-DQA1*05:01/DQB1*03:01	36	50	DKISCLHHCKYQYYG	Consensus (comb.lib./smm/nn)	88.29	LHHCKYQYY	145365.65	88.29	LHHCKYQYY	37914	73.63	HHCKYQYYG	11965.90	95.52	-	-	-	-	-	-
HLA-DQA1*05:01/DQB1*03:01	34	48	NTDKISCLHHCKYQY	Consensus (comb.lib./smm/nn)	91.90	ISCLHHCKY	377915.38	91.90	KISCLHHCK	36997	73.41	NTDKISCLH	12633.40	96.09	-	-	-	-	-	-
HLA-DQA1*05:01/DQB1*03:01	78	92	KSKKRELKKVMHECA	Consensus (comb.lib./smm/nn)	92.54	LKKVMHECA	466843.28	92.54	KKRELKKVM	23229	69.08	LKKVMHECA	13254.40	96.56	-	-	-	-	-	-
HLA-DQA1*05:01/DQB1*03:01	79	93	SKKRELKKVMHECAK	Consensus (comb.lib./smm/nn)	92.54	LKKVMHECA	466843.28	92.54	LKKVMHECA	23403	69.16	LKKVMHECA	12788.50	96.21	-	-	-	-	-	-
HLA-DQA1*05:01/DQB1*03:01	80	94	KKRELKKVMHECAKQ	Consensus (comb.lib./smm/nn)	92.54	LKKVMHECA	466843.28	92.54	LKKVMHECA	24942	69.76	LKKVMHECA	11824.10	95.39	-	-	-	-	-	-
HLA-DQA1*05:01/DQB1*03:01	75	89	VVDKSKKRELKKVMH	Consensus (comb.lib./smm/nn)	92.98	KRELKKVMH	1000000	94.42	KKRELKKVM	17394	66.26	VDKSKKREL	9773	92.98	-	-	-	-	-	-
HLA-DQA1*05:01/DQB1*03:01	90	104	ECAKQVKKEARKDSH	Consensus (comb.lib./smm/nn)	93.52	KKEARKDSH	1000000	94.42	AKQVKKEAR	7689	58.02	AKQVKKEAR	10160.60	93.52	-	-	-	-	-	-
HLA-DQA1*05:01/DQB1*03:01	91	105	CAKQVKKEARKDSHW	Consensus (comb.lib./smm/nn)	93.91	KEARKDSHW	1000000	94.42	KKEARKDSH	9552	60.24	AKQVKKEAR	10467.40	93.91	-	-	-	-	-	-
HLA-DQA1*05:01/DQB1*03:01	76	90	VDKSKKRELKKVMHE	Consensus (comb.lib./smm/nn)	93.92	RELKKVMHE	1000000	94.42	KKRELKKVM	20831	68.04	VDKSKKREL	10474	93.92	-	-	-	-	-	-
HLA-DQA1*05:01/DQB1*03:01	19	33	QAETPSQKCEEKYKG	Consensus (comb.lib./smm/nn)	94.42	QKCEEKYKG	1000000	94.42	QAETPSQKC	28636	71.05	QAETPSQKC	13959.90	97.04	-	-	-	-	-	-
HLA-DQA1*05:01/DQB1*03:01	20	34	AETPSQKCEEKYKGN	Consensus (comb.lib./smm/nn)	94.42	KCEEKYKGN	1000000	94.42	TPSQKCEEK	31126	71.84	AETPSQKCE	15457.10	97.85	-	-	-	-	-	-
HLA-DQA1*05:01/DQB1*03:01	21	35	ETPSQKCEEKYKGNT	Consensus (comb.lib./smm/nn)	94.42	CEEKYKGNT	1000000	94.42	KCEEKYKGN	38969	73.88	SQKCEEKYK	18660.20	98.93	-	-	-	-	-	-
HLA-DQA1*05:01/DQB1*03:01	22	36	TPSQKCEEKYKGNTD	Consensus (comb.lib./smm/nn)	94.42	EEKYKGNTD	1000000	94.42	KCEEKYKGN	26827	70.45	SQKCEEKYK	18163	98.81	-	-	-	-	-	-
HLA-DQA1*05:01/DQB1*03:01	23	37	PSQKCEEKYKGNTDK	Consensus (comb.lib./smm/nn)	94.42	EKYKGNTDK	1000000	94.42	EEKYKGNTD	24910	69.74	SQKCEEKYK	19665.60	99.14	-	-	-	-	-	-
HLA-DQA1*05:01/DQB1*03:01	24	38	SQKCEEKYKGNTDKI	Consensus (comb.lib./smm/nn)	94.42	KYKGNTDKI	1000000	94.42	EEKYKGNTD	9052	59.70	KYKGNTDKI	13004.40	96.38	-	-	-	-	-	-
HLA-DQA1*05:01/DQB1*03:01	77	91	DKSKKRELKKVMHEC	Consensus (comb.lib./smm/nn)	94.42	ELKKVMHEC	1000000	94.42	KKRELKKVM	24245	69.49	DKSKKRELK	18404.40	98.87	-	-	-	-	-	-
HLA-DQA1*05:01/DQB1*03:01	92	106	AKQVKKEARKDSHWL	Consensus (comb.lib./smm/nn)	94.42	EARKDSHWL	1000000	94.42	KKEARKDSH	10459	61.17	AKQVKKEAR	11825.10	95.39	-	-	-	-	-	-
Allele	Start	End	Peptide	Method used	Percentile rank	Comblib. core	Comblib. score	Comblib. Rank	SMM align core	SMM align IC50 (nM)	SMM align rank	NN align core	NN align IC50 (nM)	NN align rank	NetMHCIIpan core	NetMHCIIpan IC50 (nM)	NetMHCIIpan rank	Sturniolo core	Sturniolo score	Sturniolo rank			Colour code (data represented in figures)
HLA-DRB1*01:01	1	15	MKYLGLALISAVFLI	Consensus (comb.lib./smm/nn)	4.30	GLALISAVF	0.38	15.04	LALISAVFL	7	0.77	YLGLALISA	8.90	4.30	-	-	-	-	-	-	Predicted as good binders		Percentile Rank ˂ 2,5	Percentile Rank 2,5 - 7,5
HLA-DRB1*01:01	2	16	KYLGLALISAVFLIG	Consensus (comb.lib./smm/nn)	5.73	GLALISAVF	0.38	15.04	LALISAVFL	8	0.96	YLGLALISA	10.70	5.73	-	-	-	-	-	-
HLA-DRB1*01:01	111	125	SINYYRCVLTSKLIG	Consensus (comb.lib./smm/nn)	6.67	YRCVLTSKL	3.13	24.08	YRCVLTSKL	25	4.77	YRCVLTSKL	12	6.67	-	-	-	-	-	-
HLA-DRB1*01:01	3	17	YLGLALISAVFLIGA	Consensus (comb.lib./smm/nn)	7.66	GLALISAVF	0.38	15.04	LALISAVFL	8	0.96	YLGLALISA	13.50	7.66	-	-	-	-	-	-
HLA-DRB1*01:01	112	126	INYYRCVLTSKLIGP	Consensus (comb.lib./smm/nn)	7.80	YRCVLTSKL	3.13	24.08	YRCVLTSKL	26	4.99	YRCVLTSKL	13.70	7.80	-	-	-	-	-	-
HLA-DRB1*01:01	110	124	TSINYYRCVLTSKLI	Consensus (comb.lib./smm/nn)	8.30	YRCVLTSKL	3.13	24.08	YRCVLTSKL	25	4.77	YRCVLTSKL	14.50	8.30	-	-	-	-	-	-
HLA-DRB1*01:01	109	123	RTSINYYRCVLTSKL	Consensus (comb.lib./smm/nn)	10.85	YRCVLTSKL	3.13	24.08	YYRCVLTSK	29	5.59	YRCVLTSKL	19.10	10.85	-	-	-	-	-	-
HLA-DRB1*01:01	113	127	NYYRCVLTSKLIGPQ	Consensus (comb.lib./smm/nn)	12.01	YRCVLTSKL	3.13	24.08	YRCVLTSKL	28	5.40	YRCVLTSKL	21.50	12.01	-	-	-	-	-	-
HLA-DRB1*01:01	4	18	LGLALISAVFLIGAC	Consensus (comb.lib./smm/nn)	15.04	GLALISAVF	0.38	15.04	LALISAVFL	8	0.96	LALISAVFL	56.80	22.81	-	-	-	-	-	-
HLA-DRB1*01:01	5	19	GLALISAVFLIGACQ	Consensus (comb.lib./smm/nn)	15.04	GLALISAVF	0.38	15.04	LALISAVFL	25	4.77	LALISAVFL	70	25.42	-	-	-	-	-	-
HLA-DRB1*01:01	6	20	LALISAVFLIGACQA	Consensus (comb.lib./smm/nn)	16.66	ALISAVFLI	1.38	20.07	LALISAVFL	27	5.20	VFLIGACQA	33.50	16.66	-	-	-	-	-	-
HLA-DRB1*01:01	114	128	YYRCVLTSKLIGPQR	Consensus (comb.lib./smm/nn)	16.66	YRCVLTSKL	3.13	24.08	YRCVLTSKL	66	12.60	YRCVLTSKL	33.50	16.66	-	-	-	-	-	-
HLA-DRB1*01:01	7	21	ALISAVFLIGACQAE	Consensus (comb.lib./smm/nn)	20.07	FLIGACQAE	1.28	20.07	VFLIGACQA	165	25.38	VFLIGACQA	36.90	17.72	-	-	-	-	-	-
HLA-DRB1*01:01	8	22	LISAVFLIGACQAET	Consensus (comb.lib./smm/nn)	20.07	FLIGACQAE	1.28	20.07	VFLIGACQA	164	25.27	VFLIGACQA	29.30	15.22	-	-	-	-	-	-
HLA-DRB1*01:01	9	23	ISAVFLIGACQAETP	Consensus (comb.lib./smm/nn)	20.07	FLIGACQAE	1.28	20.07	VFLIGACQA	175	26.31	VFLIGACQA	35.70	17.36	-	-	-	-	-	-
HLA-DRB1*01:01	10	24	SAVFLIGACQAETPS	Consensus (comb.lib./smm/nn)	22.50	FLIGACQAE	1.28	20.07	VFLIGACQA	217	29.91	VFLIGACQA	55.40	22.50	-	-	-	-	-	-
HLA-DRB1*01:01	115	129	YRCVLTSKLIGPQRF	Consensus (comb.lib./smm/nn)	23.67	YRCVLTSKL	3.13	24.08	YRCVLTSKL	75	14.01	YRCVLTSKL	60.90	23.67	-	-	-	-	-	-
HLA-DRB1*01:01	60	74	QSEIRKFSNVLMDYG	Consensus (comb.lib./smm/nn)	24.29	EIRKFSNVL	29.92	36.59	IRKFSNVLM	88	15.99	IRKFSNVLM	64	24.29	-	-	-	-	-	-
HLA-DRB1*01:01	52	66	IDVNYNIAQSEIRKF	Consensus (comb.lib./smm/nn)	25.85	IDVNYNIAQ	196.10	48.26	YNIAQSEIR	170	25.85	YNIAQSEIR	53	21.95	-	-	-	-	-	-
HLA-DRB1*01:01	59	73	AQSEIRKFSNVLMDY	Consensus (comb.lib./smm/nn)	25.95	EIRKFSNVL	29.92	36.59	IRKFSNVLM	91	16.41	IRKFSNVLM	72.90	25.95	-	-	-	-	-	-
HLA-DRB1*01:01	53	67	DVNYNIAQSEIRKFS	Consensus (comb.lib./smm/nn)	26.51	DVNYNIAQS	973.09	58.81	YNIAQSEIR	177	26.51	YNIAQSEIR	27.50	14.53	-	-	-	-	-	-
HLA-DRB1*01:01	11	25	AVFLIGACQAETPSQ	Consensus (comb.lib./smm/nn)	27.76	FLIGACQAE	1.28	20.07	FLIGACQAE	346	38.39	VFLIGACQA	83.70	27.76	-	-	-	-	-	-
HLA-DRB1*01:01	54	68	VNYNIAQSEIRKFSN	Consensus (comb.lib./smm/nn)	28	VNYNIAQSE	20461.72	75.31	YNIAQSEIR	194	28	YNIAQSEIR	30.30	15.58	-	-	-	-	-	-
HLA-DRB1*01:01	57	71	NIAQSEIRKFSNVLM	Consensus (comb.lib./smm/nn)	28.57	EIRKFSNVL	29.92	36.59	EIRKFSNVL	90	16.28	IRKFSNVLM	88.90	28.57	-	-	-	-	-	-
HLA-DRB1*01:01	58	72	IAQSEIRKFSNVLMD	Consensus (comb.lib./smm/nn)	29.12	EIRKFSNVL	29.92	36.59	IRKFSNVLM	93	16.71	IRKFSNVLM	92.60	29.12	-	-	-	-	-	-
HLA-DRB1*01:01	61	75	SEIRKFSNVLMDYGV	Consensus (comb.lib./smm/nn)	29.55	EIRKFSNVL	29.92	36.59	IRKFSNVLM	85	15.53	IRKFSNVLM	95.50	29.55	-	-	-	-	-	-
HLA-DRB1*01:01	62	76	EIRKFSNVLMDYGVV	Consensus (comb.lib./smm/nn)	31.99	EIRKFSNVL	29.92	36.59	IRKFSNVLM	203	28.76	IRKFSNVLM	113.50	31.99	-	-	-	-	-	-
HLA-DRB1*01:01	12	26	VFLIGACQAETPSQK	Consensus (comb.lib./smm/nn)	33.98	FLIGACQAE	1.28	20.07	VFLIGACQA	479	44.74	VFLIGACQA	130	33.98	-	-	-	-	-	-
HLA-DRB1*01:01	51	65	FIDVNYNIAQSEIRK	Consensus (comb.lib./smm/nn)	34.30	IDVNYNIAQ	196.10	48.26	YNIAQSEIR	159	24.78	YNIAQSEIR	132.80	34.30	-	-	-	-	-	-
HLA-DRB1*01:01	63	77	IRKFSNVLMDYGVVD	Consensus (comb.lib./smm/nn)	34.73	SNVLMDYGV	2000.60	62.74	IRKFSNVLM	205	28.92	IRKFSNVLM	136.50	34.73	-	-	-	-	-	-
HLA-DRB1*01:01	48	62	YYGFIDVNYNIAQSE	Consensus (comb.lib./smm/nn)	36.04	IDVNYNIAQ	196.10	48.26	FIDVNYNIA	307	36.04	FIDVNYNIA	112.50	31.87	-	-	-	-	-	-
HLA-DRB1*01:01	46	60	YQYYGFIDVNYNIAQ	Consensus (comb.lib./smm/nn)	36.50	IDVNYNIAQ	196.10	48.26	FIDVNYNIA	314	36.50	YGFIDVNYN	29.30	15.22	-	-	-	-	-	-
HLA-DRB1*01:01	56	70	YNIAQSEIRKFSNVL	Consensus (comb.lib./smm/nn)	36.59	EIRKFSNVL	29.92	36.59	YNIAQSEIR	498	45.51	YNIAQSEIR	152.50	36.43	-	-	-	-	-	-
HLA-DRB1*01:01	45	59	KYQYYGFIDVNYNIA	Consensus (comb.lib./smm/nn)	37.11	KYQYYGFID	5956.17	69.11	YYGFIDVNY	324	37.11	YGFIDVNYN	41.70	19.11	-	-	-	-	-	-
HLA-DRB1*01:01	81	95	KRELKKVMHECAKQV	Consensus (comb.lib./smm/nn)	37.42	VMHECAKQV	723.78	56.52	LKKVMHECA	329	37.42	VMHECAKQV	121.90	33.02	-	-	-	-	-	-
HLA-DRB1*01:01	47	61	QYYGFIDVNYNIAQS	Consensus (comb.lib./smm/nn)	37.82	IDVNYNIAQ	196.10	48.26	FIDVNYNIA	336	37.82	YGFIDVNYN	72	25.79	-	-	-	-	-	-
HLA-DRB1*01:01	82	96	RELKKVMHECAKQVK	Consensus (comb.lib./smm/nn)	37.87	VMHECAKQV	723.78	56.52	LKKVMHECA	337	37.87	VMHECAKQV	60.20	23.53	-	-	-	-	-	-
HLA-DRB1*01:01	116	130	RCVLTSKLIGPQRFD	Consensus (comb.lib./smm/nn)	39.74	RCVLTSKLI	30.10	36.59	SKLIGPQRF	371	39.74	SKLIGPQRF	329.80	49.78	-	-	-	-	-	-
HLA-DRB1*01:01	103	117	SHWLNCRTSINYYRC	Consensus (comb.lib./smm/nn)	40.38	HWLNCRTSI	0.87	18.03	WLNCRTSIN	790	54.71	WLNCRTSIN	194	40.38	-	-	-	-	-	-
HLA-DRB1*01:01	102	116	DSHWLNCRTSINYYR	Consensus (comb.lib./smm/nn)	40.46	HWLNCRTSI	0.87	18.03	WLNCRTSIN	820	55.46	WLNCRTSIN	195	40.46	-	-	-	-	-	-
HLA-DRB1*01:01	64	78	RKFSNVLMDYGVVDK	Consensus (comb.lib./smm/nn)	41.67	SNVLMDYGV	2000.60	62.74	FSNVLMDYG	409	41.67	SNVLMDYGV	170.60	38.23	-	-	-	-	-	-
HLA-DRB1*01:01	117	131	CVLTSKLIGPQRFDK	Consensus (comb.lib./smm/nn)	41.77	TSKLIGPQR	65.30	41.77	SKLIGPQRF	483	44.89	SKLIGPQRF	191	40.11	-	-	-	-	-	-
HLA-DRB1*01:01	118	132	VLTSKLIGPQRFDKA	Consensus (comb.lib./smm/nn)	41.77	TSKLIGPQR	65.30	41.77	SKLIGPQRF	478	44.70	SKLIGPQRF	103.80	30.71	-	-	-	-	-	-
HLA-DRB1*01:01	119	133	LTSKLIGPQRFDKAI	Consensus (comb.lib./smm/nn)	42.32	TSKLIGPQR	65.30	41.77	SKLIGPQRF	532	46.85	SKLIGPQRF	217.10	42.32	-	-	-	-	-	-
HLA-DRB1*01:01	49	63	YGFIDVNYNIAQSEI	Consensus (comb.lib./smm/nn)	43.10	IDVNYNIAQ	196.10	48.26	FIDVNYNIA	301	35.68	FIDVNYNIA	226.80	43.10	-	-	-	-	-	-
HLA-DRB1*01:01	83	97	ELKKVMHECAKQVKK	Consensus (comb.lib./smm/nn)	43.74	VMHECAKQV	723.78	56.52	VMHECAKQV	455	43.74	VMHECAKQV	27.70	14.60	-	-	-	-	-	-
HLA-DRB1*01:01	84	98	LKKVMHECAKQVKKE	Consensus (comb.lib./smm/nn)	44.93	VMHECAKQV	723.78	56.52	VMHECAKQV	484	44.93	VMHECAKQV	21	11.79	-	-	-	-	-	-
HLA-DRB1*01:01	108	122	CRTSINYYRCVLTSK	Consensus (comb.lib./smm/nn)	45.95	YYRCVLTSK	34.09	37.73	INYYRCVLT	509	45.95	INYYRCVLT	343.40	50.49	-	-	-	-	-	-
HLA-DRB1*01:01	55	69	NYNIAQSEIRKFSNV	Consensus (comb.lib./smm/nn)	45.99	SEIRKFSNV	49778.30	79.51	YNIAQSEIR	510	45.99	YNIAQSEIR	75.40	26.39	-	-	-	-	-	-
HLA-DRB1*01:01	65	79	KFSNVLMDYGVVDKS	Consensus (comb.lib./smm/nn)	46.22	SNVLMDYGV	2000.60	62.74	VLMDYGVVD	516	46.22	NVLMDYGVV	223.10	42.81	-	-	-	-	-	-
HLA-DRB1*01:01	50	64	GFIDVNYNIAQSEIR	Consensus (comb.lib./smm/nn)	47.83	IDVNYNIAQ	196.10	48.26	FIDVNYNIA	162	25.09	FIDVNYNIA	295	47.83	-	-	-	-	-	-
HLA-DRB1*01:01	85	99	KKVMHECAKQVKKEA	Consensus (comb.lib./smm/nn)	48.23	VMHECAKQV	723.78	56.52	VMHECAKQV	571	48.23	VMHECAKQV	56.20	22.68	-	-	-	-	-	-
HLA-DRB1*01:01	104	118	HWLNCRTSINYYRCV	Consensus (comb.lib./smm/nn)	49.80	HWLNCRTSI	0.87	18.03	WLNCRTSIN	1707	68.69	WLNCRTSIN	330.10	49.80	-	-	-	-	-	-
HLA-DRB1*01:01	66	80	FSNVLMDYGVVDKSK	Consensus (comb.lib./smm/nn)	50.48	SNVLMDYGV	2000.60	62.74	VLMDYGVVD	602	49.32	NVLMDYGVV	343.10	50.48	-	-	-	-	-	-
HLA-DRB1*01:01	106	120	LNCRTSINYYRCVLT	Consensus (comb.lib./smm/nn)	50.67	SINYYRCVL	762.12	57.09	RTSINYYRC	644	50.67	CRTSINYYR	332.40	49.92	-	-	-	-	-	-
HLA-DRB1*01:01	44	58	CKYQYYGFIDVNYNI	Consensus (comb.lib./smm/nn)	51.19	KYQYYGFID	5956.17	69.11	YQYYGFIDV	661	51.19	YGFIDVNYN	103.90	30.72	-	-	-	-	-	-
HLA-DRB1*01:01	43	57	HCKYQYYGFIDVNYN	Consensus (comb.lib./smm/nn)	52.20	KYQYYGFID	5956.17	69.11	YQYYGFIDV	696	52.20	YGFIDVNYN	281	46.97	-	-	-	-	-	-
HLA-DRB1*01:01	107	121	NCRTSINYYRCVLTS	Consensus (comb.lib./smm/nn)	52.42	SINYYRCVL	762.12	57.09	INYYRCVLT	676	51.64	INYYRCVLT	384.30	52.42	-	-	-	-	-	-
HLA-DRB1*01:01	100	114	RKDSHWLNCRTSINY	Consensus (comb.lib./smm/nn)	54.08	HWLNCRTSI	0.87	18.03	WLNCRTSIN	765	54.08	WLNCRTSIN	1216.80	70.14	-	-	-	-	-	-
HLA-DRB1*01:01	101	115	KDSHWLNCRTSINYY	Consensus (comb.lib./smm/nn)	54.13	HWLNCRTSI	0.87	18.03	WLNCRTSIN	767	54.13	WLNCRTSIN	601.60	59.66	-	-	-	-	-	-
HLA-DRB1*01:01	99	113	ARKDSHWLNCRTSIN	Consensus (comb.lib./smm/nn)	55.20	HWLNCRTSI	0.87	18.03	SHWLNCRTS	809	55.20	WLNCRTSIN	1974.70	77.30	-	-	-	-	-	-
HLA-DRB1*01:01	86	100	KVMHECAKQVKKEAR	Consensus (comb.lib./smm/nn)	56.52	VMHECAKQV	723.78	56.52	VMHECAKQV	1311	64.12	VMHECAKQV	152	36.38	-	-	-	-	-	-
HLA-DRB1*01:01	87	101	VMHECAKQVKKEARK	Consensus (comb.lib./smm/nn)	56.59	VMHECAKQV	723.78	56.52	VMHECAKQV	1370	64.90	VMHECAKQV	495.60	56.59	-	-	-	-	-	-
HLA-DRB1*01:01	105	119	WLNCRTSINYYRCVL	Consensus (comb.lib./smm/nn)	57.09	SINYYRCVL	762.12	57.09	WLNCRTSIN	1788	69.49	CRTSINYYR	275.80	46.63	-	-	-	-	-	-
HLA-DRB1*01:01	42	56	HHCKYQYYGFIDVNY	Consensus (comb.lib./smm/nn)	58.90	KYQYYGFID	5956.17	69.11	YQYYGFIDV	935	57.95	YQYYGFIDV	572.90	58.90	-	-	-	-	-	-
HLA-DRB1*01:01	120	134	TSKLIGPQRFDKAIQ	Consensus (comb.lib./smm/nn)	60.46	TSKLIGPQR	65.30	41.77	SKLIGPQRF	1216	62.76	SKLIGPQRF	634.10	60.46	-	-	-	-	-	-
HLA-DRB1*01:01	67	81	SNVLMDYGVVDKSKK	Consensus (comb.lib./smm/nn)	60.94	SNVLMDYGV	2000.60	62.74	VLMDYGVVD	749	53.65	NVLMDYGVV	653.80	60.94	-	-	-	-	-	-
HLA-DRB1*01:01	80	94	KKRELKKVMHECAKQ	Consensus (comb.lib./smm/nn)	61.56	KKVMHECAK	5350.98	68.60	LKKVMHECA	507	45.88	LKKVMHECA	680.80	61.56	-	-	-	-	-	-
HLA-DRB1*01:01	13	27	FLIGACQAETPSQKC	Consensus (comb.lib./smm/nn)	62.44	FLIGACQAE	1.28	20.07	FLIGACQAE	1196	62.44	IGACQAETP	759.50	63.19	-	-	-	-	-	-
HLA-DRB1*01:01	41	55	LHHCKYQYYGFIDVN	Consensus (comb.lib./smm/nn)	65.28	KYQYYGFID	5956.17	69.11	YQYYGFIDV	1400	65.28	CKYQYYGFI	705.20	62.08	-	-	-	-	-	-
HLA-DRB1*01:01	40	54	CLHHCKYQYYGFIDV	Consensus (comb.lib./smm/nn)	65.65	KYQYYGFID	5956.17	69.11	LHHCKYQYY	1404	65.33	CKYQYYGFI	895.90	65.65	-	-	-	-	-	-
HLA-DRB1*01:01	68	82	NVLMDYGVVDKSKKR	Consensus (comb.lib./smm/nn)	66.53	NVLMDYGVV	4236.83	67.06	VLMDYGVVD	1339	64.50	NVLMDYGVV	950.10	66.53	-	-	-	-	-	-
HLA-DRB1*01:01	79	93	SKKRELKKVMHECAK	Consensus (comb.lib./smm/nn)	66.54	KKVMHECAK	5350.98	68.60	LKKVMHECA	490	45.17	LKKVMHECA	950.90	66.54	-	-	-	-	-	-
HLA-DRB1*01:01	28	42	EEKYKGNTDKISCLH	Consensus (comb.lib./smm/nn)	67.02	KYKGNTDKI	65520.03	80.67	YKGNTDKIS	700	52.31	YKGNTDKIS	982.70	67.02	-	-	-	-	-	-
HLA-DRB1*01:01	29	43	EKYKGNTDKISCLHH	Consensus (comb.lib./smm/nn)	69.07	KYKGNTDKI	65520.03	80.67	YKGNTDKIS	699	52.28	YKGNTDKIS	1130.70	69.07	-	-	-	-	-	-
HLA-DRB1*01:01	121	135	SKLIGPQRFDKAIQD	Consensus (comb.lib./smm/nn)	70.33	GPQRFDKAI	8403.89	71.11	SKLIGPQRF	1352	64.67	SKLIGPQRF	1232.50	70.33	-	-	-	-	-	-
HLA-DRB1*01:01	30	44	KYKGNTDKISCLHHC	Consensus (comb.lib./smm/nn)	71.86	KYKGNTDKI	65520.03	80.67	YKGNTDKIS	1948	70.90	YKGNTDKIS	1370.30	71.86	-	-	-	-	-	-
HLA-DRB1*01:01	27	41	CEEKYKGNTDKISCL	Consensus (comb.lib./smm/nn)	73.14	KYKGNTDKI	65520.03	80.67	YKGNTDKIS	691	52.06	YKGNTDKIS	1494.50	73.14	-	-	-	-	-	-
HLA-DRB1*01:01	39	53	SCLHHCKYQYYGFID	Consensus (comb.lib./smm/nn)	73.45	KYQYYGFID	5956.17	69.11	LHHCKYQYY	2599	75.40	LHHCKYQYY	1526.40	73.45	-	-	-	-	-	-
HLA-DRB1*01:01	31	45	YKGNTDKISCLHHCK	Consensus (comb.lib./smm/nn)	74.12	KISCLHHCK	700239.01	88.54	YKGNTDKIS	1965	71.04	YKGNTDKIS	1598.40	74.12	-	-	-	-	-	-
HLA-DRB1*01:01	78	92	KSKKRELKKVMHECA	Consensus (comb.lib./smm/nn)	75.67	SKKRELKKV	55402.74	79.90	KRELKKVMH	514	46.14	LKKVMHECA	1773.80	75.67	-	-	-	-	-	-
HLA-DRB1*01:01	35	49	TDKISCLHHCKYQYY	Consensus (comb.lib./smm/nn)	75.83	CLHHCKYQY	141875.29	83.52	ISCLHHCKY	2675	75.83	ISCLHHCKY	937	66.32	-	-	-	-	-	-
HLA-DRB1*01:01	38	52	ISCLHHCKYQYYGFI	Consensus (comb.lib./smm/nn)	75.91	CLHHCKYQY	141875.29	83.52	LHHCKYQYY	2689	75.91	LHHCKYQYY	712.60	62.24	-	-	-	-	-	-
HLA-DRB1*01:01	36	50	DKISCLHHCKYQYYG	Consensus (comb.lib./smm/nn)	76.06	CLHHCKYQY	141875.29	83.52	LHHCKYQYY	2717	76.06	ISCLHHCKY	1556.30	73.73	-	-	-	-	-	-
HLA-DRB1*01:01	14	28	LIGACQAETPSQKCE	Consensus (comb.lib./smm/nn)	76.18	ACQAETPSQ	23402.20	76.18	LIGACQAET	1962	71.02	IGACQAETP	3203.90	84.72	-	-	-	-	-	-
HLA-DRB1*01:01	69	83	VLMDYGVVDKSKKRE	Consensus (comb.lib./smm/nn)	76.40	VVDKSKKRE	1000000	89.54	VLMDYGVVD	1596	67.56	LMDYGVVDK	1862.10	76.40	-	-	-	-	-	-
HLA-DRB1*01:01	37	51	KISCLHHCKYQYYGF	Consensus (comb.lib./smm/nn)	77.54	CLHHCKYQY	141875.29	83.52	LHHCKYQYY	3008	77.54	CLHHCKYQY	1068.70	68.25	-	-	-	-	-	-
HLA-DRB1*01:01	26	40	KCEEKYKGNTDKISC	Consensus (comb.lib./smm/nn)	80.36	KYKGNTDKI	65520.03	80.67	YKGNTDKIS	770	54.20	YKGNTDKIS	2407.50	80.36	-	-	-	-	-	-
HLA-DRB1*01:01	25	39	QKCEEKYKGNTDKIS	Consensus (comb.lib./smm/nn)	80.67	KYKGNTDKI	65520.03	80.67	EEKYKGNTD	745	53.54	YKGNTDKIS	2548.70	81.24	-	-	-	-	-	-
HLA-DRB1*01:01	73	87	YGVVDKSKKRELKKV	Consensus (comb.lib./smm/nn)	80.82	SKKRELKKV	55402.74	79.90	VDKSKKREL	3812	80.82	VDKSKKREL	8653.10	96.26	-	-	-	-	-	-
HLA-DRB1*01:01	15	29	IGACQAETPSQKCEE	Consensus (comb.lib./smm/nn)	81.34	ACQAETPSQ	23402.20	76.18	ACQAETPSQ	3968	81.34	IGACQAETP	5574.40	92.03	-	-	-	-	-	-
HLA-DRB1*01:01	70	84	LMDYGVVDKSKKREL	Consensus (comb.lib./smm/nn)	82.30	VDKSKKREL	1000000	89.54	YGVVDKSKK	2075	71.90	LMDYGVVDK	2731.50	82.30	-	-	-	-	-	-
HLA-DRB1*01:01	34	48	NTDKISCLHHCKYQY	Consensus (comb.lib./smm/nn)	83.52	CLHHCKYQY	141875.29	83.52	ISCLHHCKY	5772	85.78	TDKISCLHH	1175.20	69.64	-	-	-	-	-	-
HLA-DRB1*01:01	125	139	GPQRFDKAIQDYDKT	Consensus (comb.lib./smm/nn)	84.57	GPQRFDKAI	8403.89	71.11	FDKAIQDYD	5165	84.57	FDKAIQDYD	7621.70	95.19	-	-	-	-	-	-
HLA-DRB1*01:01	98	112	EARKDSHWLNCRTSI	Consensus (comb.lib./smm/nn)	84.67	HWLNCRTSI	0.87	18.03	SHWLNCRTS	6486	87.04	DSHWLNCRT	3194.60	84.67	-	-	-	-	-	-
HLA-DRB1*01:01	74	88	GVVDKSKKRELKKVM	Consensus (comb.lib./smm/nn)	84.68	SKKRELKKV	55402.74	79.90	VDKSKKREL	5215	84.68	VDKSKKREL	10884.20	97.84	-	-	-	-	-	-
HLA-DRB1*01:01	124	138	IGPQRFDKAIQDYDK	Consensus (comb.lib./smm/nn)	84.87	GPQRFDKAI	8403.89	71.11	FDKAIQDYD	5307	84.87	QRFDKAIQD	7437.40	94.97	-	-	-	-	-	-
HLA-DRB1*01:01	33	47	GNTDKISCLHHCKYQ	Consensus (comb.lib./smm/nn)	85.57	KISCLHHCK	700239.01	88.54	ISCLHHCKY	5662	85.57	TDKISCLHH	1300.50	71.10	-	-	-	-	-	-
HLA-DRB1*01:01	32	46	KGNTDKISCLHHCKY	Consensus (comb.lib./smm/nn)	85.74	KISCLHHCK	700239.01	88.54	KISCLHHCK	5749	85.74	TDKISCLHH	1343.80	71.58	-	-	-	-	-	-
HLA-DRB1*01:01	75	89	VVDKSKKRELKKVMH	Consensus (comb.lib./smm/nn)	86.11	SKKRELKKV	55402.74	79.90	VDKSKKREL	5939	86.11	SKKRELKKV	9080.60	96.64	-	-	-	-	-	-
HLA-DRB1*01:01	76	90	VDKSKKRELKKVMHE	Consensus (comb.lib./smm/nn)	86.31	SKKRELKKV	55402.74	79.90	KRELKKVMH	6048	86.31	RELKKVMHE	7497.40	95.04	-	-	-	-	-	-
HLA-DRB1*01:01	89	103	HECAKQVKKEARKDS	Consensus (comb.lib./smm/nn)	86.35	KQVKKEARK	344368.53	86.35	AKQVKKEAR	3508	79.70	CAKQVKKEA	11606.90	98.21	-	-	-	-	-	-
HLA-DRB1*01:01	90	104	ECAKQVKKEARKDSH	Consensus (comb.lib./smm/nn)	86.35	KQVKKEARK	344368.53	86.35	AKQVKKEAR	3539	79.84	QVKKEARKD	11528.80	98.18	-	-	-	-	-	-
HLA-DRB1*01:01	91	105	CAKQVKKEARKDSHW	Consensus (comb.lib./smm/nn)	86.35	KQVKKEARK	344368.53	86.35	VKKEARKDS	5809	85.85	QVKKEARKD	9367.50	96.86	-	-	-	-	-	-
HLA-DRB1*01:01	92	106	AKQVKKEARKDSHWL	Consensus (comb.lib./smm/nn)	86.35	KQVKKEARK	344368.53	86.35	VKKEARKDS	5206	84.66	VKKEARKDS	9141.80	96.69	-	-	-	-	-	-
HLA-DRB1*01:01	88	102	MHECAKQVKKEARKD	Consensus (comb.lib./smm/nn)	86.90	KQVKKEARK	344368.53	86.35	AKQVKKEAR	6394	86.90	CAKQVKKEA	9164.30	96.70	-	-	-	-	-	-
HLA-DRB1*01:01	123	137	LIGPQRFDKAIQDYD	Consensus (comb.lib./smm/nn)	86.96	GPQRFDKAI	8403.89	71.11	QRFDKAIQD	6429	86.96	QRFDKAIQD	8733.20	96.34	-	-	-	-	-	-
HLA-DRB1*01:01	93	107	KQVKKEARKDSHWLN	Consensus (comb.lib./smm/nn)	87.37	KQVKKEARK	344368.53	86.35	VKKEARKDS	6707	87.37	VKKEARKDS	10546.90	97.65	-	-	-	-	-	-
HLA-DRB1*01:01	97	111	KEARKDSHWLNCRTS	Consensus (comb.lib./smm/nn)	87.74	SHWLNCRTS	109484.26	82.50	ARKDSHWLN	6968	87.74	DSHWLNCRT	5539.60	91.96	-	-	-	-	-	-
HLA-DRB1*01:01	122	136	KLIGPQRFDKAIQDY	Consensus (comb.lib./smm/nn)	88.12	GPQRFDKAI	8403.89	71.11	IGPQRFDKA	7254	88.12	IGPQRFDKA	7136.70	94.59	-	-	-	-	-	-
HLA-DRB1*01:01	71	85	MDYGVVDKSKKRELK	Consensus (comb.lib./smm/nn)	89.54	DKSKKRELK	1000000	89.54	YGVVDKSKK	2172	72.61	GVVDKSKKR	7346.70	94.86	-	-	-	-	-	-
HLA-DRB1*01:01	72	86	DYGVVDKSKKRELKK	Consensus (comb.lib./smm/nn)	89.54	KSKKRELKK	1000000	89.54	VDKSKKREL	3499	79.66	GVVDKSKKR	10329.10	97.52	-	-	-	-	-	-
HLA-DRB1*01:01	126	140	PQRFDKAIQDYDKTI	Consensus (comb.lib./smm/nn)	89.54	AIQDYDKTI	1000000	89.54	FDKAIQDYD	4011	81.48	FDKAIQDYD	5270.30	91.38	-	-	-	-	-	-
HLA-DRB1*01:01	127	141	QRFDKAIQDYDKTIS	Consensus (comb.lib./smm/nn)	89.54	IQDYDKTIS	1000000	89.54	FDKAIQDYD	3577	79.99	DKAIQDYDK	4725.20	90.06	-	-	-	-	-	-
HLA-DRB1*01:01	128	142	RFDKAIQDYDKTISV	Consensus (comb.lib./smm/nn)	89.54	QDYDKTISV	1000000	89.54	AIQDYDKTI	3473	79.56	DKAIQDYDK	5850.90	92.56	-	-	-	-	-	-
HLA-DRB1*01:01	24	38	SQKCEEKYKGNTDKI	Consensus (comb.lib./smm/nn)	89.56	KYKGNTDKI	65520.03	80.67	EEKYKGNTD	22159	95.51	KYKGNTDKI	4542.30	89.56	-	-	-	-	-	-
HLA-DRB1*01:01	16	30	GACQAETPSQKCEEK	Consensus (comb.lib./smm/nn)	90.57	ACQAETPSQ	23402.20	76.18	CQAETPSQK	9605	90.57	CQAETPSQK	9708.60	97.11	-	-	-	-	-	-
HLA-DRB1*01:01	77	91	DKSKKRELKKVMHEC	Consensus (comb.lib./smm/nn)	91.07	SKKRELKKV	55402.74	79.90	KRELKKVMH	10259	91.07	RELKKVMHE	5687.10	92.25	-	-	-	-	-	-
HLA-DRB1*01:01	95	109	VKKEARKDSHWLNCR	Consensus (comb.lib./smm/nn)	91.53	EARKDSHWL	529170.09	87.75	EARKDSHWL	10921	91.53	ARKDSHWLN	8758.90	96.36	-	-	-	-	-	-
HLA-DRB1*01:01	94	108	QVKKEARKDSHWLNC	Consensus (comb.lib./smm/nn)	91.55	EARKDSHWL	529170.09	87.75	EARKDSHWL	10953	91.55	ARKDSHWLN	11671	98.24	-	-	-	-	-	-
HLA-DRB1*01:01	96	110	KKEARKDSHWLNCRT	Consensus (comb.lib./smm/nn)	93.39	EARKDSHWL	529170.09	87.75	EARKDSHWL	18109	94.62	ARKDSHWLN	6328	93.39	-	-	-	-	-	-
HLA-DRB1*01:01	17	31	ACQAETPSQKCEEKY	Consensus (comb.lib./smm/nn)	94.24	ACQAETPSQ	23402.20	76.18	QAETPSQKC	16817	94.24	CQAETPSQK	13157.50	98.82	-	-	-	-	-	-
HLA-DRB1*01:01	18	32	CQAETPSQKCEEKYK	Consensus (comb.lib./smm/nn)	96.76	CQAETPSQK	144238.04	83.52	CQAETPSQK	30889	96.76	CQAETPSQK	17202.80	99.67	-	-	-	-	-	-
HLA-DRB1*01:01	23	37	PSQKCEEKYKGNTDK	Consensus (comb.lib./smm/nn)	97.33	EKYKGNTDK	1000000	89.54	EEKYKGNTD	37813	97.33	EEKYKGNTD	19616.50	99.88	-	-	-	-	-	-
HLA-DRB1*01:01	22	36	TPSQKCEEKYKGNTD	Consensus (comb.lib./smm/nn)	97.77	EEKYKGNTD	1000000	89.54	SQKCEEKYK	45158	97.77	EEKYKGNTD	19632.70	99.88	-	-	-	-	-	-
HLA-DRB1*01:01	19	33	QAETPSQKCEEKYKG	Consensus (comb.lib./smm/nn)	98	QKCEEKYKG	1000000	89.54	QAETPSQKC	50000	98	QAETPSQKC	20662.90	99.93	-	-	-	-	-	-
HLA-DRB1*01:01	20	34	AETPSQKCEEKYKGN	Consensus (comb.lib./smm/nn)	98	KCEEKYKGN	1000000	89.54	SQKCEEKYK	50000	98	SQKCEEKYK	20681	99.93	-	-	-	-	-	-
HLA-DRB1*01:01	21	35	ETPSQKCEEKYKGNT	Consensus (comb.lib./smm/nn)	98	CEEKYKGNT	1000000	89.54	SQKCEEKYK	50000	98	SQKCEEKYK	19733.40	99.88	-	-	-	-	-	-
Allele	Start	End	Peptide	Method used	Percentile rank	Comblib. core	Comblib. score	Comblib. Rank	SMM align core	SMM align IC50 (nM)	SMM align rank	NN align core	NN align IC50 (nM)	NN align rank	NetMHCIIpan core	NetMHCIIpan IC50 (nM)	NetMHCIIpan rank	Sturniolo core	Sturniolo score	Sturniolo rank			Colour code (data represented in figures)
HLA-DRB1*03:01	63	77	IRKFSNVLMDYGVVD	Consensus (smm/nn/sturniolo)	1.55	-	-	-	IRKFSNVLM	410	0.33	VLMDYGVVD	401.70	12.39	-	-	-	VLMDYGVVD	3.60	1.55	Predicted as good binders		Percentile Rank ˂ 2,5	Percentile Rank 2,5 - 7,5
HLA-DRB1*03:01	64	78	RKFSNVLMDYGVVDK	Consensus (smm/nn/sturniolo)	1.55	-	-	-	VLMDYGVVD	402	0.31	VLMDYGVVD	236.80	8.92	-	-	-	VLMDYGVVD	3.60	1.55
HLA-DRB1*03:01	65	79	KFSNVLMDYGVVDKS	Consensus (smm/nn/sturniolo)	1.55	-	-	-	VLMDYGVVD	402	0.31	VLMDYGVVD	144.90	6.51	-	-	-	VLMDYGVVD	3.60	1.55
HLA-DRB1*03:01	66	80	FSNVLMDYGVVDKSK	Consensus (smm/nn/sturniolo)	1.55	-	-	-	VLMDYGVVD	394	0.30	VLMDYGVVD	98.70	4.96	-	-	-	VLMDYGVVD	3.60	1.55
HLA-DRB1*03:01	67	81	SNVLMDYGVVDKSKK	Consensus (smm/nn/sturniolo)	1.55	-	-	-	VLMDYGVVD	404	0.31	VLMDYGVVD	161	6.97	-	-	-	VLMDYGVVD	3.60	1.55
HLA-DRB1*03:01	68	82	NVLMDYGVVDKSKKR	Consensus (smm/nn/sturniolo)	1.55	-	-	-	VLMDYGVVD	531	0.56	VLMDYGVVD	230	8.75	-	-	-	VLMDYGVVD	3.60	1.55
HLA-DRB1*03:01	69	83	VLMDYGVVDKSKKRE	Consensus (smm/nn/sturniolo)	1.55	-	-	-	GVVDKSKKR	529	0.55	VLMDYGVVD	457.60	13.33	-	-	-	VLMDYGVVD	3.60	1.55
HLA-DRB1*03:01	1	15	MKYLGLALISAVFLI	Consensus (smm/nn/sturniolo)	3.67	-	-	-	LGLALISAV	2000	3.27	LGLALISAV	4118.50	41.50	-	-	-	MKYLGLALI	2.70	3.67
HLA-DRB1*03:01	2	16	KYLGLALISAVFLIG	Consensus (smm/nn/sturniolo)	4.29	-	-	-	ALISAVFLI	1930	3.14	LGLALISAV	4483.20	43.17	-	-	-	LGLALISAV	2.57	4.29
HLA-DRB1*03:01	3	17	YLGLALISAVFLIGA	Consensus (smm/nn/sturniolo)	4.29	-	-	-	ALISAVFLI	2208	3.73	LISAVFLIG	4742.30	44.26	-	-	-	LGLALISAV	2.57	4.29
HLA-DRB1*03:01	4	18	LGLALISAVFLIGAC	Consensus (smm/nn/sturniolo)	4.29	-	-	-	ALISAVFLI	2206	3.73	LISAVFLIG	4265.50	42.18	-	-	-	LGLALISAV	2.57	4.29
HLA-DRB1*03:01	6	20	LALISAVFLIGACQA	Consensus (smm/nn/sturniolo)	7.12	-	-	-	LISAVFLIG	3824	7.12	LISAVFLIG	7452.50	53.99	-	-	-	VFLIGACQA	2.30	5.24
HLA-DRB1*03:01	57	71	NIAQSEIRKFSNVLM	Consensus (smm/nn/sturniolo)	7.21	-	-	-	IAQSEIRKF	1813	2.91	IAQSEIRKF	1590.40	26.25	-	-	-	IRKFSNVLM	1.90	7.21
HLA-DRB1*03:01	58	72	IAQSEIRKFSNVLMD	Consensus (smm/nn/sturniolo)	7.21	-	-	-	IRKFSNVLM	1968	3.21	IAQSEIRKF	2551.60	32.95	-	-	-	IRKFSNVLM	1.90	7.21
HLA-DRB1*03:01	59	73	AQSEIRKFSNVLMDY	Consensus (smm/nn/sturniolo)	7.21	-	-	-	IRKFSNVLM	2638	4.60	IRKFSNVLM	3152.30	36.46	-	-	-	IRKFSNVLM	1.90	7.21
HLA-DRB1*03:01	60	74	QSEIRKFSNVLMDYG	Consensus (smm/nn/sturniolo)	7.21	-	-	-	IRKFSNVLM	2793	4.92	IRKFSNVLM	3480.90	38.29	-	-	-	IRKFSNVLM	1.90	7.21
HLA-DRB1*03:01	61	75	SEIRKFSNVLMDYGV	Consensus (smm/nn/sturniolo)	7.21	-	-	-	IRKFSNVLM	2917	5.20	IRKFSNVLM	3963	40.74	-	-	-	IRKFSNVLM	1.90	7.21
HLA-DRB1*03:01	53	67	DVNYNIAQSEIRKFS	Consensus (smm/nn/sturniolo)	7.50	-	-	-	IAQSEIRKF	999	1.36	YNIAQSEIR	179.70	7.50	-	-	-	YNIAQSEIR	1.50	9.61
HLA-DRB1*03:01	109	123	RTSINYYRCVLTSKL	Consensus (smm/nn/sturniolo)	7.65	-	-	-	INYYRCVLT	4068	7.65	INYYRCVLT	1182.30	22.57	-	-	-	YRCVLTSKL	2.03	6.68
HLA-DRB1*03:01	110	124	TSINYYRCVLTSKLI	Consensus (smm/nn/sturniolo)	7.78	-	-	-	INYYRCVLT	4130	7.78	INYYRCVLT	2685.10	33.72	-	-	-	YRCVLTSKL	2.03	6.68
HLA-DRB1*03:01	52	66	IDVNYNIAQSEIRKF	Consensus (smm/nn/sturniolo)	7.98	-	-	-	YNIAQSEIR	919	1.22	VNYNIAQSE	197.30	7.98	-	-	-	YNIAQSEIR	1.50	9.61
HLA-DRB1*03:01	70	84	LMDYGVVDKSKKREL	Consensus (smm/nn/sturniolo)	8.34	-	-	-	GVVDKSKKR	520	0.53	GVVDKSKKR	1279.40	23.53	-	-	-	MDYGVVDKS	1.70	8.34
HLA-DRB1*03:01	71	85	MDYGVVDKSKKRELK	Consensus (smm/nn/sturniolo)	8.34	-	-	-	GVVDKSKKR	510	0.52	GVVDKSKKR	1225	23	-	-	-	MDYGVVDKS	1.70	8.34
HLA-DRB1*03:01	54	68	VNYNIAQSEIRKFSN	Consensus (smm/nn/sturniolo)	8.53	-	-	-	IAQSEIRKF	998	1.36	IAQSEIRKF	221.10	8.53	-	-	-	YNIAQSEIR	1.50	9.61
HLA-DRB1*03:01	5	19	GLALISAVFLIGACQ	Consensus (smm/nn/sturniolo)	8.89	-	-	-	ALISAVFLI	2530	4.39	LISAVFLIG	4080.30	41.32	-	-	-	LALISAVFL	1.66	8.89
HLA-DRB1*03:01	112	126	INYYRCVLTSKLIGP	Consensus (smm/nn/sturniolo)	8.92	-	-	-	CVLTSKLIG	4664	8.92	CVLTSKLIG	2940.10	35.23	-	-	-	YRCVLTSKL	2.03	6.68
HLA-DRB1*03:01	55	69	NYNIAQSEIRKFSNV	Consensus (smm/nn/sturniolo)	8.93	-	-	-	IAQSEIRKF	1155	1.64	IAQSEIRKF	237.40	8.93	-	-	-	YNIAQSEIR	1.50	9.61
HLA-DRB1*03:01	111	125	SINYYRCVLTSKLIG	Consensus (smm/nn/sturniolo)	9.05	-	-	-	INYYRCVLT	4724	9.05	CVLTSKLIG	2497.90	32.60	-	-	-	YRCVLTSKL	2.03	6.68
HLA-DRB1*03:01	51	65	FIDVNYNIAQSEIRK	Consensus (smm/nn/sturniolo)	9.09	-	-	-	YNIAQSEIR	1491	2.30	VNYNIAQSE	244.40	9.09	-	-	-	YNIAQSEIR	1.50	9.61
HLA-DRB1*03:01	113	127	NYYRCVLTSKLIGPQ	Consensus (smm/nn/sturniolo)	9.60	-	-	-	CVLTSKLIG	4982	9.60	CVLTSKLIG	2964.30	35.38	-	-	-	YRCVLTSKL	2.03	6.68
HLA-DRB1*03:01	50	64	GFIDVNYNIAQSEIR	Consensus (smm/nn/sturniolo)	9.61	-	-	-	VNYNIAQSE	1469	2.26	VNYNIAQSE	367.20	11.73	-	-	-	YNIAQSEIR	1.50	9.61
HLA-DRB1*03:01	56	70	YNIAQSEIRKFSNVL	Consensus (smm/nn/sturniolo)	9.61	-	-	-	IAQSEIRKF	1158	1.65	IAQSEIRKF	541.10	14.74	-	-	-	YNIAQSEIR	1.50	9.61
HLA-DRB1*03:01	115	129	YRCVLTSKLIGPQRF	Consensus (smm/nn/sturniolo)	9.83	-	-	-	CVLTSKLIG	5084	9.83	CVLTSKLIG	2731	34.02	-	-	-	YRCVLTSKL	2.03	6.68
HLA-DRB1*03:01	114	128	YYRCVLTSKLIGPQR	Consensus (smm/nn/sturniolo)	9.91	-	-	-	CVLTSKLIG	5123	9.91	CVLTSKLIG	2171.40	30.47	-	-	-	YRCVLTSKL	2.03	6.68
HLA-DRB1*03:01	48	62	YYGFIDVNYNIAQSE	Consensus (smm/nn/sturniolo)	10.25	-	-	-	GFIDVNYNI	1815	2.92	IDVNYNIAQ	840.90	18.74	-	-	-	VNYNIAQSE	1.40	10.25
HLA-DRB1*03:01	49	63	YGFIDVNYNIAQSEI	Consensus (smm/nn/sturniolo)	10.25	-	-	-	VNYNIAQSE	2064	3.41	IDVNYNIAQ	568.10	15.10	-	-	-	VNYNIAQSE	1.40	10.25
HLA-DRB1*03:01	46	60	YQYYGFIDVNYNIAQ	Consensus (smm/nn/sturniolo)	10.89	-	-	-	GFIDVNYNI	3140	5.68	IDVNYNIAQ	1180.10	22.54	-	-	-	YGFIDVNYN	1.31	10.89
HLA-DRB1*03:01	47	61	QYYGFIDVNYNIAQS	Consensus (smm/nn/sturniolo)	10.89	-	-	-	GFIDVNYNI	3141	5.68	IDVNYNIAQ	925	19.78	-	-	-	YGFIDVNYN	1.31	10.89
HLA-DRB1*03:01	89	103	HECAKQVKKEARKDS	Consensus (smm/nn/sturniolo)	10.92	-	-	-	AKQVKKEAR	2971	5.31	VKKEARKDS	11766.80	65	-	-	-	VKKEARKDS	1.30	10.92
HLA-DRB1*03:01	90	104	ECAKQVKKEARKDSH	Consensus (smm/nn/sturniolo)	10.92	-	-	-	VKKEARKDS	2860	5.08	VKKEARKDS	9254	59.03	-	-	-	VKKEARKDS	1.30	10.92
HLA-DRB1*03:01	91	105	CAKQVKKEARKDSHW	Consensus (smm/nn/sturniolo)	10.92	-	-	-	VKKEARKDS	2958	5.28	VKKEARKDS	6456.50	50.73	-	-	-	VKKEARKDS	1.30	10.92
HLA-DRB1*03:01	92	106	AKQVKKEARKDSHWL	Consensus (smm/nn/sturniolo)	10.92	-	-	-	VKKEARKDS	2800	4.94	VKKEARKDS	3608.40	38.97	-	-	-	VKKEARKDS	1.30	10.92
HLA-DRB1*03:01	93	107	KQVKKEARKDSHWLN	Consensus (smm/nn/sturniolo)	10.92	-	-	-	VKKEARKDS	2009	3.29	VKKEARKDS	4278.10	42.24	-	-	-	VKKEARKDS	1.30	10.92
HLA-DRB1*03:01	94	108	QVKKEARKDSHWLNC	Consensus (smm/nn/sturniolo)	10.92	-	-	-	ARKDSHWLN	3106	5.61	VKKEARKDS	5136.20	45.88	-	-	-	VKKEARKDS	1.30	10.92
HLA-DRB1*03:01	95	109	VKKEARKDSHWLNCR	Consensus (smm/nn/sturniolo)	10.92	-	-	-	ARKDSHWLN	3112	5.62	ARKDSHWLN	5606.40	47.71	-	-	-	VKKEARKDS	1.30	10.92
HLA-DRB1*03:01	127	141	QRFDKAIQDYDKTIS	Consensus (smm/nn/sturniolo)	11.59	-	-	-	AIQDYDKTI	1542	2.39	AIQDYDKTI	2636	33.44	-	-	-	IQDYDKTIS	1.20	11.59
HLA-DRB1*03:01	128	142	RFDKAIQDYDKTISV	Consensus (smm/nn/sturniolo)	11.59	-	-	-	AIQDYDKTI	1460	2.25	AIQDYDKTI	1283.60	23.58	-	-	-	IQDYDKTIS	1.20	11.59
HLA-DRB1*03:01	45	59	KYQYYGFIDVNYNIA	Consensus (smm/nn/sturniolo)	11.67	-	-	-	GFIDVNYNI	5922	11.67	FIDVNYNIA	5610.60	47.74	-	-	-	YGFIDVNYN	1.31	10.89
HLA-DRB1*03:01	72	86	DYGVVDKSKKRELKK	Consensus (smm/nn/sturniolo)	12.14	-	-	-	GVVDKSKKR	520	0.53	GVVDKSKKR	1286.90	23.62	-	-	-	YGVVDKSKK	1.17	12.14
HLA-DRB1*03:01	73	87	YGVVDKSKKRELKKV	Consensus (smm/nn/sturniolo)	12.14	-	-	-	VDKSKKREL	1056	1.45	VDKSKKREL	1197.20	22.72	-	-	-	YGVVDKSKK	1.17	12.14
HLA-DRB1*03:01	44	58	CKYQYYGFIDVNYNI	Consensus (smm/nn/sturniolo)	12.66	-	-	-	YYGFIDVNY	6373	12.66	YYGFIDVNY	8646.60	57.48	-	-	-	YGFIDVNYN	1.31	10.89
HLA-DRB1*03:01	7	21	ALISAVFLIGACQAE	Consensus (smm/nn/sturniolo)	13.19	-	-	-	ALISAVFLI	6625	13.19	LISAVFLIG	11107.70	63.48	-	-	-	VFLIGACQA	2.30	5.24
HLA-DRB1*03:01	62	76	EIRKFSNVLMDYGVV	Consensus (smm/nn/sturniolo)	13.99	-	-	-	IRKFSNVLM	6984	13.99	KFSNVLMDY	3604	38.94	-	-	-	IRKFSNVLM	1.90	7.21
HLA-DRB1*03:01	81	95	KRELKKVMHECAKQV	Consensus (smm/nn/sturniolo)	14.41	-	-	-	KVMHECAKQ	3625	6.71	LKKVMHECA	7466.30	54.03	-	-	-	LKKVMHECA	0.80	14.41
HLA-DRB1*03:01	82	96	RELKKVMHECAKQVK	Consensus (smm/nn/sturniolo)	14.41	-	-	-	VMHECAKQV	3418	6.27	VMHECAKQV	7229.20	53.24	-	-	-	LKKVMHECA	0.80	14.41
HLA-DRB1*03:01	83	97	ELKKVMHECAKQVKK	Consensus (smm/nn/sturniolo)	14.41	-	-	-	VMHECAKQV	3352	6.12	VMHECAKQV	5473.70	47.16	-	-	-	LKKVMHECA	0.80	14.41
HLA-DRB1*03:01	84	98	LKKVMHECAKQVKKE	Consensus (smm/nn/sturniolo)	14.41	-	-	-	VMHECAKQV	3337	6.10	VMHECAKQV	4283.70	42.27	-	-	-	LKKVMHECA	0.80	14.41
HLA-DRB1*03:01	117	131	CVLTSKLIGPQRFDK	Consensus (smm/nn/sturniolo)	14.42	-	-	-	LTSKLIGPQ	7184	14.42	LIGPQRFDK	4379.90	42.72	-	-	-	VLTSKLIGP	2	7.08
HLA-DRB1*03:01	8	22	LISAVFLIGACQAET	Consensus (smm/nn/sturniolo)	14.76	-	-	-	LISAVFLIG	7338	14.76	FLIGACQAE	10744	62.69	-	-	-	VFLIGACQA	2.30	5.24
HLA-DRB1*03:01	102	116	DSHWLNCRTSINYYR	Consensus (smm/nn/sturniolo)	14.96	-	-	-	HWLNCRTSI	3165	5.73	CRTSINYYR	2318.40	31.43	-	-	-	WLNCRTSIN	0.77	14.96
HLA-DRB1*03:01	103	117	SHWLNCRTSINYYRC	Consensus (smm/nn/sturniolo)	14.96	-	-	-	CRTSINYYR	3274	5.95	CRTSINYYR	1835.60	28.11	-	-	-	WLNCRTSIN	0.77	14.96
HLA-DRB1*03:01	104	118	HWLNCRTSINYYRCV	Consensus (smm/nn/sturniolo)	14.96	-	-	-	CRTSINYYR	3222	5.84	CRTSINYYR	1324.20	23.93	-	-	-	WLNCRTSIN	0.77	14.96
HLA-DRB1*03:01	105	119	WLNCRTSINYYRCVL	Consensus (smm/nn/sturniolo)	14.96	-	-	-	CRTSINYYR	3058	5.51	CRTSINYYR	886.70	19.33	-	-	-	WLNCRTSIN	0.77	14.96
HLA-DRB1*03:01	99	113	ARKDSHWLNCRTSIN	Consensus (smm/nn/sturniolo)	15.46	-	-	-	ARKDSHWLN	7664	15.46	HWLNCRTSI	8416.90	56.82	-	-	-	WLNCRTSIN	0.77	14.96
HLA-DRB1*03:01	116	130	RCVLTSKLIGPQRFD	Consensus (smm/nn/sturniolo)	15.61	-	-	-	LTSKLIGPQ	7735	15.61	LTSKLIGPQ	3589.20	38.86	-	-	-	VLTSKLIGP	2	7.08
HLA-DRB1*03:01	121	135	SKLIGPQRFDKAIQD	Consensus (smm/nn/sturniolo)	15.88	-	-	-	LIGPQRFDK	7860	15.88	LIGPQRFDK	3635	39.12	-	-	-	LIGPQRFDK	1.60	8.98
HLA-DRB1*03:01	85	99	KKVMHECAKQVKKEA	Consensus (smm/nn/sturniolo)	15.89	-	-	-	VMHECAKQV	3548	6.54	VMHECAKQV	6552	51.03	-	-	-	MHECAKQVK	0.60	15.89
HLA-DRB1*03:01	108	122	CRTSINYYRCVLTSK	Consensus (smm/nn/sturniolo)	16.60	-	-	-	INYYRCVLT	3607	6.66	INYYRCVLT	1356.10	24.22	-	-	-	YYRCVLTSK	0.50	16.60
HLA-DRB1*03:01	12	26	VFLIGACQAETPSQK	Consensus (smm/nn/sturniolo)	16.81	-	-	-	LIGACQAET	8300	16.81	LIGACQAET	7535.20	54.24	-	-	-	VFLIGACQA	2.30	5.24
HLA-DRB1*03:01	123	137	LIGPQRFDKAIQDYD	Consensus (smm/nn/sturniolo)	17.04	-	-	-	QRFDKAIQD	8407	17.04	LIGPQRFDK	3909.50	40.48	-	-	-	LIGPQRFDK	1.60	8.98
HLA-DRB1*03:01	9	23	ISAVFLIGACQAETP	Consensus (smm/nn/sturniolo)	17.12	-	-	-	LIGACQAET	8446	17.12	LIGACQAET	9783.50	60.36	-	-	-	VFLIGACQA	2.30	5.24
HLA-DRB1*03:01	10	24	SAVFLIGACQAETPS	Consensus (smm/nn/sturniolo)	17.20	-	-	-	LIGACQAET	8487	17.20	LIGACQAET	7480.30	54.08	-	-	-	VFLIGACQA	2.30	5.24
HLA-DRB1*03:01	106	120	LNCRTSINYYRCVLT	Consensus (smm/nn/sturniolo)	17.32	-	-	-	CRTSINYYR	2129	3.56	CRTSINYYR	877.30	19.23	-	-	-	LNCRTSINY	0.40	17.32
HLA-DRB1*03:01	11	25	AVFLIGACQAETPSQ	Consensus (smm/nn/sturniolo)	17.55	-	-	-	LIGACQAET	8640	17.55	LIGACQAET	6017	49.26	-	-	-	VFLIGACQA	2.30	5.24
HLA-DRB1*03:01	107	121	NCRTSINYYRCVLTS	Consensus (smm/nn/sturniolo)	18.08	-	-	-	INYYRCVLT	3655	6.77	INYYRCVLT	1250.40	23.25	-	-	-	INYYRCVLT	0.30	18.08
HLA-DRB1*03:01	86	100	KVMHECAKQVKKEAR	Consensus (smm/nn/sturniolo)	19.06	-	-	-	VMHECAKQV	9320	19.06	VMHECAKQV	9714.90	60.17	-	-	-	MHECAKQVK	0.60	15.89
HLA-DRB1*03:01	119	133	LTSKLIGPQRFDKAI	Consensus (smm/nn/sturniolo)	19.41	-	-	-	LIGPQRFDK	9484	19.41	LIGPQRFDK	3094.60	36.16	-	-	-	LIGPQRFDK	1.60	8.98
HLA-DRB1*03:01	118	132	VLTSKLIGPQRFDKA	Consensus (smm/nn/sturniolo)	19.76	-	-	-	LIGPQRFDK	9647	19.76	LIGPQRFDK	4429.10	42.92	-	-	-	VLTSKLIGP	2	7.08
HLA-DRB1*03:01	87	101	VMHECAKQVKKEARK	Consensus (smm/nn/sturniolo)	20.20	-	-	-	VMHECAKQV	9862	20.20	VMHECAKQV	14168.50	69.85	-	-	-	MHECAKQVK	0.60	15.89
HLA-DRB1*03:01	74	88	GVVDKSKKRELKKVM	Consensus (smm/nn/sturniolo)	21.22	-	-	-	GVVDKSKKR	1112	1.56	GVVDKSKKR	1677	26.97	-	-	-	VVDKSKKRE	-0.10	21.22
HLA-DRB1*03:01	75	89	VVDKSKKRELKKVMH	Consensus (smm/nn/sturniolo)	21.22	-	-	-	VDKSKKREL	4113	7.74	VDKSKKREL	3320.10	37.38	-	-	-	VVDKSKKRE	-0.10	21.22
HLA-DRB1*03:01	120	134	TSKLIGPQRFDKAIQ	Consensus (smm/nn/sturniolo)	21.41	-	-	-	LIGPQRFDK	10446	21.41	LIGPQRFDK	2492.50	32.57	-	-	-	LIGPQRFDK	1.60	8.98
HLA-DRB1*03:01	101	115	KDSHWLNCRTSINYY	Consensus (smm/nn/sturniolo)	22.27	-	-	-	HWLNCRTSI	10860	22.27	HWLNCRTSI	4156.10	41.68	-	-	-	WLNCRTSIN	0.77	14.96
HLA-DRB1*03:01	76	90	VDKSKKRELKKVMHE	Consensus (smm/nn/sturniolo)	22.33	-	-	-	VDKSKKREL	4670	8.93	VDKSKKREL	3914.30	40.50	-	-	-	VDKSKKREL	-0.24	22.33
HLA-DRB1*03:01	122	136	KLIGPQRFDKAIQDY	Consensus (smm/nn/sturniolo)	22.34	-	-	-	QRFDKAIQD	10892	22.34	LIGPQRFDK	4727.80	44.19	-	-	-	LIGPQRFDK	1.60	8.98
HLA-DRB1*03:01	35	49	TDKISCLHHCKYQYY	Consensus (smm/nn/sturniolo)	22.88	-	-	-	CLHHCKYQY	11149	22.88	CLHHCKYQY	2115.70	30.11	-	-	-	ISCLHHCKY	-0.10	21.53
HLA-DRB1*03:01	100	114	RKDSHWLNCRTSINY	Consensus (smm/nn/sturniolo)	23.01	-	-	-	HWLNCRTSI	11212	23.01	HWLNCRTSI	6632.70	51.30	-	-	-	WLNCRTSIN	0.77	14.96
HLA-DRB1*03:01	13	27	FLIGACQAETPSQKC	Consensus (smm/nn/sturniolo)	23.84	-	-	-	CQAETPSQK	11631	23.84	CQAETPSQK	8957.60	58.29	-	-	-	FLIGACQAE	1.60	9.47
HLA-DRB1*03:01	36	50	DKISCLHHCKYQYYG	Consensus (smm/nn/sturniolo)	23.97	-	-	-	CLHHCKYQY	11694	23.97	CLHHCKYQY	2407.90	32	-	-	-	ISCLHHCKY	-0.10	21.53
HLA-DRB1*03:01	37	51	KISCLHHCKYQYYGF	Consensus (smm/nn/sturniolo)	25	-	-	-	CLHHCKYQY	12206	25	CLHHCKYQY	1712.80	27.25	-	-	-	ISCLHHCKY	-0.10	21.53
HLA-DRB1*03:01	14	28	LIGACQAETPSQKCE	Consensus (smm/nn/sturniolo)	25.28	-	-	-	CQAETPSQK	12360	25.28	CQAETPSQK	9620.30	59.92	-	-	-	LIGACQAET	0.50	16.60
HLA-DRB1*03:01	38	52	ISCLHHCKYQYYGFI	Consensus (smm/nn/sturniolo)	25.58	-	-	-	CLHHCKYQY	12508	25.58	CLHHCKYQY	3389.50	37.75	-	-	-	ISCLHHCKY	-0.10	21.53
HLA-DRB1*03:01	34	48	NTDKISCLHHCKYQY	Consensus (smm/nn/sturniolo)	25.61	-	-	-	ISCLHHCKY	12523	25.61	CLHHCKYQY	3946	40.68	-	-	-	ISCLHHCKY	-0.10	21.53
HLA-DRB1*03:01	15	29	IGACQAETPSQKCEE	Consensus (smm/nn/sturniolo)	25.96	-	-	-	CQAETPSQK	12708	25.96	CQAETPSQK	9649	60	-	-	-	IGACQAETP	0	20.56
HLA-DRB1*03:01	78	92	KSKKRELKKVMHECA	Consensus (smm/nn/sturniolo)	26.53	-	-	-	KKRELKKVM	13002	26.53	KKRELKKVM	7490.60	54.10	-	-	-	LKKVMHECA	0.80	14.41
HLA-DRB1*03:01	124	138	IGPQRFDKAIQDYDK	Consensus (smm/nn/sturniolo)	27.74	-	-	-	FDKAIQDYD	8825	17.97	FDKAIQDYD	5536	47.43	-	-	-	IGPQRFDKA	-1.20	27.74
HLA-DRB1*03:01	27	41	CEEKYKGNTDKISCL	Consensus (smm/nn/sturniolo)	30	-	-	-	YKGNTDKIS	10473	21.47	YKGNTDKIS	20629.80	80.07	-	-	-	YKGNTDKIS	-1.70	30
HLA-DRB1*03:01	28	42	EEKYKGNTDKISCLH	Consensus (smm/nn/sturniolo)	30	-	-	-	GNTDKISCL	10464	21.45	YKGNTDKIS	15171.90	71.72	-	-	-	YKGNTDKIS	-1.70	30
HLA-DRB1*03:01	29	43	EKYKGNTDKISCLHH	Consensus (smm/nn/sturniolo)	30	-	-	-	GNTDKISCL	10507	21.53	GNTDKISCL	12756.90	67.11	-	-	-	YKGNTDKIS	-1.70	30
HLA-DRB1*03:01	30	44	KYKGNTDKISCLHHC	Consensus (smm/nn/sturniolo)	30	-	-	-	GNTDKISCL	12768	26.06	GNTDKISCL	10559.20	62.27	-	-	-	YKGNTDKIS	-1.70	30
HLA-DRB1*03:01	31	45	YKGNTDKISCLHHCK	Consensus (smm/nn/sturniolo)	30	-	-	-	GNTDKISCL	13001	26.52	GNTDKISCL	11850.10	65.20	-	-	-	YKGNTDKIS	-1.70	30
HLA-DRB1*03:01	125	139	GPQRFDKAIQDYDKT	Consensus (smm/nn/sturniolo)	34.42	-	-	-	FDKAIQDYD	8957	18.26	FDKAIQDYD	6212.60	49.94	-	-	-	FDKAIQDYD	-3.80	34.42
HLA-DRB1*03:01	126	140	PQRFDKAIQDYDKTI	Consensus (smm/nn/sturniolo)	34.42	-	-	-	FDKAIQDYD	1648	2.60	FDKAIQDYD	4452	43.03	-	-	-	FDKAIQDYD	-3.80	34.42
HLA-DRB1*03:01	16	30	GACQAETPSQKCEEK	Consensus (smm/nn/sturniolo)	34.99	-	-	-	CQAETPSQK	13791	28.04	CQAETPSQK	12731.40	67.05	-	-	-	GACQAETPS	-12.50	34.99
HLA-DRB1*03:01	77	91	DKSKKRELKKVMHEC	Consensus (smm/nn/sturniolo)	34.99	-	-	-	KKRELKKVM	14508	29.40	KKRELKKVM	5711.50	48.13	-	-	-	DKSKKRELK	-12.50	34.99
HLA-DRB1*03:01	96	110	KKEARKDSHWLNCRT	Consensus (smm/nn/sturniolo)	34.99	-	-	-	ARKDSHWLN	3661	6.78	ARKDSHWLN	7134.90	52.96	-	-	-	KKEARKDSH	-12.50	34.99
HLA-DRB1*03:01	97	111	KEARKDSHWLNCRTS	Consensus (smm/nn/sturniolo)	34.99	-	-	-	ARKDSHWLN	3754	6.97	ARKDSHWLN	10382.90	61.85	-	-	-	KEARKDSHW	-12.50	34.99
HLA-DRB1*03:01	98	112	EARKDSHWLNCRTSI	Consensus (smm/nn/sturniolo)	34.99	-	-	-	ARKDSHWLN	8332	16.87	ARKDSHWLN	8710.90	57.65	-	-	-	EARKDSHWL	-12.50	34.99
HLA-DRB1*03:01	25	39	QKCEEKYKGNTDKIS	Consensus (smm/nn/sturniolo)	41.01	-	-	-	KYKGNTDKI	21283	41.01	YKGNTDKIS	34920.60	94.99	-	-	-	YKGNTDKIS	-1.70	30
HLA-DRB1*03:01	26	40	KCEEKYKGNTDKISC	Consensus (smm/nn/sturniolo)	41.11	-	-	-	YKGNTDKIS	21350	41.11	YKGNTDKIS	32556.40	93.09	-	-	-	YKGNTDKIS	-1.70	30
HLA-DRB1*03:01	80	94	KKRELKKVMHECAKQ	Consensus (smm/nn/sturniolo)	43.34	-	-	-	KKRELKKVM	22785	43.34	LKKVMHECA	9832.70	60.48	-	-	-	LKKVMHECA	0.80	14.41
HLA-DRB1*03:01	88	102	MHECAKQVKKEARKD	Consensus (smm/nn/sturniolo)	44.28	-	-	-	AKQVKKEAR	23452	44.28	CAKQVKKEA	23034.70	83.21	-	-	-	MHECAKQVK	0.60	15.89
HLA-DRB1*03:01	33	47	GNTDKISCLHHCKYQ	Consensus (smm/nn/sturniolo)	52.13	-	-	-	GNTDKISCL	29318	52.13	ISCLHHCKY	12220.50	65.98	-	-	-	ISCLHHCKY	-0.10	21.53
HLA-DRB1*03:01	79	93	SKKRELKKVMHECAK	Consensus (smm/nn/sturniolo)	52.43	-	-	-	KKRELKKVM	29568	52.43	KKRELKKVM	9303.40	59.14	-	-	-	LKKVMHECA	0.80	14.41
HLA-DRB1*03:01	32	46	KGNTDKISCLHHCKY	Consensus (smm/nn/sturniolo)	52.60	-	-	-	GNTDKISCL	29703	52.60	GNTDKISCL	10404.90	61.90	-	-	-	ISCLHHCKY	-0.10	21.53
HLA-DRB1*03:01	39	53	SCLHHCKYQYYGFID	Consensus (smm/nn/sturniolo)	52.73	-	-	-	CLHHCKYQY	31013	54.14	CLHHCKYQY	7067	52.73	-	-	-	LHHCKYQYY	-0.20	21.69
HLA-DRB1*03:01	17	31	ACQAETPSQKCEEKY	Consensus (smm/nn/sturniolo)	53.96	-	-	-	CQAETPSQK	30848	53.96	CQAETPSQK	16261	73.62	-	-	-	ACQAETPSQ	-12.50	34.99
HLA-DRB1*03:01	18	32	CQAETPSQKCEEKYK	Consensus (smm/nn/sturniolo)	54.19	-	-	-	CQAETPSQK	31057	54.19	CQAETPSQK	20466	79.85	-	-	-	CQAETPSQK	-12.50	34.99
HLA-DRB1*03:01	40	54	CLHHCKYQYYGFIDV	Consensus (smm/nn/sturniolo)	55.45	-	-	-	CLHHCKYQY	32189	55.45	CLHHCKYQY	10871.20	62.96	-	-	-	LHHCKYQYY	-0.20	21.69
HLA-DRB1*03:01	19	33	QAETPSQKCEEKYKG	Consensus (smm/nn/sturniolo)	70.94	-	-	-	ETPSQKCEE	50000	70.94	PSQKCEEKY	32881.40	93.36	-	-	-	QAETPSQKC	-12.50	34.99
HLA-DRB1*03:01	20	34	AETPSQKCEEKYKGN	Consensus (smm/nn/sturniolo)	70.94	-	-	-	PSQKCEEKY	50000	70.94	PSQKCEEKY	31799.90	92.46	-	-	-	AETPSQKCE	-12.50	34.99
HLA-DRB1*03:01	21	35	ETPSQKCEEKYKGNT	Consensus (smm/nn/sturniolo)	70.94	-	-	-	PSQKCEEKY	50000	70.94	PSQKCEEKY	33230.90	93.68	-	-	-	ETPSQKCEE	-12.50	34.99
HLA-DRB1*03:01	22	36	TPSQKCEEKYKGNTD	Consensus (smm/nn/sturniolo)	70.94	-	-	-	QKCEEKYKG	50000	70.94	PSQKCEEKY	34674.40	94.81	-	-	-	TPSQKCEEK	-12.50	34.99
HLA-DRB1*03:01	23	37	PSQKCEEKYKGNTDK	Consensus (smm/nn/sturniolo)	70.94	-	-	-	QKCEEKYKG	50000	70.94	PSQKCEEKY	35950.30	95.81	-	-	-	PSQKCEEKY	-12.50	34.99
HLA-DRB1*03:01	24	38	SQKCEEKYKGNTDKI	Consensus (smm/nn/sturniolo)	70.94	-	-	-	CEEKYKGNT	50000	70.94	CEEKYKGNT	37033.70	96.54	-	-	-	SQKCEEKYK	-12.50	34.99
HLA-DRB1*03:01	41	55	LHHCKYQYYGFIDVN	Consensus (smm/nn/sturniolo)	70.94	-	-	-	YQYYGFIDV	50000	70.94	CKYQYYGFI	21917	81.79	-	-	-	LHHCKYQYY	-0.20	21.69
HLA-DRB1*03:01	42	56	HHCKYQYYGFIDVNY	Consensus (smm/nn/sturniolo)	70.94	-	-	-	YQYYGFIDV	50000	70.94	YYGFIDVNY	18213	76.71	-	-	-	YQYYGFIDV	-0.70	24.97
HLA-DRB1*03:01	43	57	HCKYQYYGFIDVNYN	Consensus (smm/nn/sturniolo)	70.94	-	-	-	YYGFIDVNY	50000	70.94	YYGFIDVNY	15367.90	72.08	-	-	-	YGFIDVNYN	1.31	10.89
Allele	Start	End	Peptide	Method used	Percentile rank	Comblib. core	Comblib. score	Comblib. Rank	SMM align core	SMM align IC50 (nM)	SMM align rank	NN align core	NN align IC50 (nM)	NN align rank	NetMHCIIpan core	NetMHCIIpan IC50 (nM)	NetMHCIIpan rank	Sturniolo core	Sturniolo score	Sturniolo rank			Colour code (data represented in figures)
HLA-DRB1*04:01	45	59	KYQYYGFIDVNYNIA	Consensus (smm/nn/sturniolo)	1.79	-	-	-	YYGFIDVNY	391	4.22	YYGFIDVNY	24.90	1.42	-	-	-	YGFIDVNYN	2.20	1.79	Predicted as good binders		Percentile Rank ˂ 2,5	Percentile Rank 2,5 - 7,5
HLA-DRB1*04:01	46	60	YQYYGFIDVNYNIAQ	Consensus (smm/nn/sturniolo)	2.09	-	-	-	YYGFIDVNY	374	4.03	YYGFIDVNY	31.90	2.09	-	-	-	YGFIDVNYN	2.20	1.79
HLA-DRB1*04:01	44	58	CKYQYYGFIDVNYNI	Consensus (smm/nn/sturniolo)	2.16	-	-	-	YYGFIDVNY	437	4.76	YYGFIDVNY	32.70	2.16	-	-	-	YGFIDVNYN	2.20	1.79
HLA-DRB1*04:01	110	124	TSINYYRCVLTSKLI	Consensus (smm/nn/sturniolo)	2.25	-	-	-	YRCVLTSKL	221	2.25	YYRCVLTSK	106.50	8.62	-	-	-	YRCVLTSKL	2	2.16
HLA-DRB1*04:01	111	125	SINYYRCVLTSKLIG	Consensus (smm/nn/sturniolo)	2.31	-	-	-	YRCVLTSKL	226	2.31	YYRCVLTSK	82.30	6.66	-	-	-	YRCVLTSKL	2	2.16
HLA-DRB1*04:01	109	123	RTSINYYRCVLTSKL	Consensus (smm/nn/sturniolo)	2.35	-	-	-	YYRCVLTSK	230	2.35	YRCVLTSKL	199.10	14.93	-	-	-	YRCVLTSKL	2	2.16
HLA-DRB1*04:01	112	126	INYYRCVLTSKLIGP	Consensus (smm/nn/sturniolo)	2.37	-	-	-	YRCVLTSKL	231	2.37	YRCVLTSKL	103.80	8.41	-	-	-	YRCVLTSKL	2	2.16
HLA-DRB1*04:01	47	61	QYYGFIDVNYNIAQS	Consensus (smm/nn/sturniolo)	2.69	-	-	-	YYGFIDVNY	580	6.34	YYGFIDVNY	38.30	2.69	-	-	-	YGFIDVNYN	2.20	1.79
HLA-DRB1*04:01	113	127	NYYRCVLTSKLIGPQ	Consensus (smm/nn/sturniolo)	2.84	-	-	-	YRCVLTSKL	272	2.84	YRCVLTSKL	146.50	11.55	-	-	-	YRCVLTSKL	2	2.16
HLA-DRB1*04:01	60	74	QSEIRKFSNVLMDYG	Consensus (smm/nn/sturniolo)	2.85	-	-	-	IRKFSNVLM	56	0.39	IRKFSNVLM	39.90	2.85	-	-	-	IRKFSNVLM	1.28	4.11
HLA-DRB1*04:01	59	73	AQSEIRKFSNVLMDY	Consensus (smm/nn/sturniolo)	3.11	-	-	-	IRKFSNVLM	58	0.41	IRKFSNVLM	42.70	3.11	-	-	-	IRKFSNVLM	1.28	4.11
HLA-DRB1*04:01	43	57	HCKYQYYGFIDVNYN	Consensus (smm/nn/sturniolo)	3.50	-	-	-	YYGFIDVNY	492	5.39	YYGFIDVNY	46.80	3.50	-	-	-	YGFIDVNYN	2.20	1.79
HLA-DRB1*04:01	58	72	IAQSEIRKFSNVLMD	Consensus (smm/nn/sturniolo)	3.68	-	-	-	IRKFSNVLM	57	0.40	IRKFSNVLM	48.60	3.68	-	-	-	IRKFSNVLM	1.28	4.11
HLA-DRB1*04:01	57	71	NIAQSEIRKFSNVLM	Consensus (smm/nn/sturniolo)	3.77	-	-	-	NIAQSEIRK	57	0.40	IRKFSNVLM	49.60	3.77	-	-	-	IRKFSNVLM	1.28	4.11
HLA-DRB1*04:01	61	75	SEIRKFSNVLMDYGV	Consensus (smm/nn/sturniolo)	4.11	-	-	-	IRKFSNVLM	57	0.40	IRKFSNVLM	55.80	4.35	-	-	-	IRKFSNVLM	1.28	4.11
HLA-DRB1*04:01	62	76	EIRKFSNVLMDYGVV	Consensus (smm/nn/sturniolo)	4.11	-	-	-	IRKFSNVLM	174	1.73	IRKFSNVLM	74.90	6.05	-	-	-	IRKFSNVLM	1.28	4.11
HLA-DRB1*04:01	63	77	IRKFSNVLMDYGVVD	Consensus (smm/nn/sturniolo)	4.11	-	-	-	IRKFSNVLM	177	1.77	IRKFSNVLM	102.20	8.29	-	-	-	IRKFSNVLM	1.28	4.11
HLA-DRB1*04:01	1	15	MKYLGLALISAVFLI	Consensus (smm/nn/sturniolo)	5.14	-	-	-	LALISAVFL	171	1.70	YLGLALISA	130.50	10.43	-	-	-	YLGLALISA	0.98	5.14
HLA-DRB1*04:01	2	16	KYLGLALISAVFLIG	Consensus (smm/nn/sturniolo)	5.14	-	-	-	LALISAVFL	199	2.01	YLGLALISA	221.60	16.26	-	-	-	YLGLALISA	0.98	5.14
HLA-DRB1*04:01	3	17	YLGLALISAVFLIGA	Consensus (smm/nn/sturniolo)	5.14	-	-	-	LALISAVFL	209	2.12	YLGLALISA	494.20	28.62	-	-	-	YLGLALISA	0.98	5.14
HLA-DRB1*04:01	48	62	YYGFIDVNYNIAQSE	Consensus (smm/nn/sturniolo)	6.86	-	-	-	YYGFIDVNY	651	7.08	YYGFIDVNY	84.60	6.86	-	-	-	YGFIDVNYN	2.20	1.79
HLA-DRB1*04:01	6	20	LALISAVFLIGACQA	Consensus (smm/nn/sturniolo)	6.98	-	-	-	LALISAVFL	641	6.98	ISAVFLIGA	1665.10	55.09	-	-	-	VFLIGACQA	1.60	3.05
HLA-DRB1*04:01	114	128	YYRCVLTSKLIGPQR	Consensus (smm/nn/sturniolo)	7.28	-	-	-	YRCVLTSKL	670	7.28	YYRCVLTSK	238.80	17.20	-	-	-	YRCVLTSKL	2	2.16
HLA-DRB1*04:01	42	56	HHCKYQYYGFIDVNY	Consensus (smm/nn/sturniolo)	7.55	-	-	-	YQYYGFIDV	693	7.55	YYGFIDVNY	63.70	5.07	-	-	-	YQYYGFIDV	-1.32	16.71
HLA-DRB1*04:01	115	129	YRCVLTSKLIGPQRF	Consensus (smm/nn/sturniolo)	8.13	-	-	-	YRCVLTSKL	746	8.13	YRCVLTSKL	641.20	33.52	-	-	-	YRCVLTSKL	2	2.16
HLA-DRB1*04:01	50	64	GFIDVNYNIAQSEIR	Consensus (smm/nn/sturniolo)	8.82	-	-	-	IDVNYNIAQ	813	8.82	GFIDVNYNI	331.10	21.91	-	-	-	YNIAQSEIR	2.50	1.35
HLA-DRB1*04:01	52	66	IDVNYNIAQSEIRKF	Consensus (smm/nn/sturniolo)	9.26	-	-	-	YNIAQSEIR	855	9.26	YNIAQSEIR	630.90	33.21	-	-	-	YNIAQSEIR	2.50	1.35
HLA-DRB1*04:01	53	67	DVNYNIAQSEIRKFS	Consensus (smm/nn/sturniolo)	9.59	-	-	-	YNIAQSEIR	885	9.59	YNIAQSEIR	580.90	31.62	-	-	-	YNIAQSEIR	2.50	1.35
HLA-DRB1*04:01	54	68	VNYNIAQSEIRKFSN	Consensus (smm/nn/sturniolo)	9.61	-	-	-	YNIAQSEIR	887	9.61	YNIAQSEIR	568.10	31.20	-	-	-	YNIAQSEIR	2.50	1.35
HLA-DRB1*04:01	102	116	DSHWLNCRTSINYYR	Consensus (smm/nn/sturniolo)	9.82	-	-	-	WLNCRTSIN	907	9.82	WLNCRTSIN	1081	44.76	-	-	-	WLNCRTSIN	1.80	2.76
HLA-DRB1*04:01	4	18	LGLALISAVFLIGAC	Consensus (smm/nn/sturniolo)	9.90	-	-	-	LALISAVFL	253	2.61	ISAVFLIGA	1912.70	58.54	-	-	-	LALISAVFL	-0.12	9.90
HLA-DRB1*04:01	5	19	GLALISAVFLIGACQ	Consensus (smm/nn/sturniolo)	9.90	-	-	-	LALISAVFL	545	5.96	ISAVFLIGA	1666.80	55.12	-	-	-	LALISAVFL	-0.12	9.90
HLA-DRB1*04:01	103	117	SHWLNCRTSINYYRC	Consensus (smm/nn/sturniolo)	9.92	-	-	-	WLNCRTSIN	918	9.92	WLNCRTSIN	1244.40	48.07	-	-	-	WLNCRTSIN	1.80	2.76
HLA-DRB1*04:01	51	65	FIDVNYNIAQSEIRK	Consensus (smm/nn/sturniolo)	10.08	-	-	-	YNIAQSEIR	934	10.08	YNIAQSEIR	941.60	41.61	-	-	-	YNIAQSEIR	2.50	1.35
HLA-DRB1*04:01	100	114	RKDSHWLNCRTSINY	Consensus (smm/nn/sturniolo)	10.12	-	-	-	WLNCRTSIN	938	10.12	WLNCRTSIN	1625.90	54.52	-	-	-	WLNCRTSIN	1.80	2.76
HLA-DRB1*04:01	101	115	KDSHWLNCRTSINYY	Consensus (smm/nn/sturniolo)	10.18	-	-	-	WLNCRTSIN	943	10.18	WLNCRTSIN	1210.80	47.42	-	-	-	WLNCRTSIN	1.80	2.76
HLA-DRB1*04:01	49	63	YGFIDVNYNIAQSEI	Consensus (smm/nn/sturniolo)	10.71	-	-	-	FIDVNYNIA	995	10.71	GFIDVNYNI	277.70	19.27	-	-	-	YGFIDVNYN	2.20	1.79
HLA-DRB1*04:01	12	26	VFLIGACQAETPSQK	Consensus (smm/nn/sturniolo)	10.83	-	-	-	ACQAETPSQ	1007	10.83	ACQAETPSQ	586.30	31.81	-	-	-	VFLIGACQA	1.60	3.05
HLA-DRB1*04:01	11	25	AVFLIGACQAETPSQ	Consensus (smm/nn/sturniolo)	10.97	-	-	-	IGACQAETP	1022	10.97	ACQAETPSQ	657.30	34	-	-	-	VFLIGACQA	1.60	3.05
HLA-DRB1*04:01	99	113	ARKDSHWLNCRTSIN	Consensus (smm/nn/sturniolo)	12.48	-	-	-	SHWLNCRTS	1178	12.48	WLNCRTSIN	1373.50	50.47	-	-	-	WLNCRTSIN	1.80	2.76
HLA-DRB1*04:01	13	27	FLIGACQAETPSQKC	Consensus (smm/nn/sturniolo)	13.22	-	-	-	ACQAETPSQ	1193	12.62	ACQAETPSQ	536.60	30.13	-	-	-	FLIGACQAE	-0.80	13.22
HLA-DRB1*04:01	9	23	ISAVFLIGACQAETP	Consensus (smm/nn/sturniolo)	14.81	-	-	-	LIGACQAET	1432	14.81	ISAVFLIGA	1432.40	51.47	-	-	-	VFLIGACQA	1.60	3.05
HLA-DRB1*04:01	108	122	CRTSINYYRCVLTSK	Consensus (smm/nn/sturniolo)	14.81	-	-	-	INYYRCVLT	1431	14.81	YYRCVLTSK	1045.60	43.98	-	-	-	YYRCVLTSK	0.10	8.45
HLA-DRB1*04:01	10	24	SAVFLIGACQAETPS	Consensus (smm/nn/sturniolo)	15.09	-	-	-	IGACQAETP	1464	15.09	FLIGACQAE	1246.20	48.10	-	-	-	VFLIGACQA	1.60	3.05
HLA-DRB1*04:01	27	41	CEEKYKGNTDKISCL	Consensus (smm/nn/sturniolo)	15.10	-	-	-	YKGNTDKIS	1466	15.10	YKGNTDKIS	1407.40	51.05	-	-	-	YKGNTDKIS	1.50	3.30
HLA-DRB1*04:01	25	39	QKCEEKYKGNTDKIS	Consensus (smm/nn/sturniolo)	15.38	-	-	-	KYKGNTDKI	1501	15.38	YKGNTDKIS	2550.10	65.75	-	-	-	YKGNTDKIS	1.50	3.30
HLA-DRB1*04:01	28	42	EEKYKGNTDKISCLH	Consensus (smm/nn/sturniolo)	15.42	-	-	-	YKGNTDKIS	1505	15.42	YKGNTDKIS	1026	43.55	-	-	-	YKGNTDKIS	1.50	3.30
HLA-DRB1*04:01	26	40	KCEEKYKGNTDKISC	Consensus (smm/nn/sturniolo)	15.71	-	-	-	YKGNTDKIS	1538	15.71	YKGNTDKIS	2232.40	62.39	-	-	-	YKGNTDKIS	1.50	3.30
HLA-DRB1*04:01	29	43	EKYKGNTDKISCLHH	Consensus (smm/nn/sturniolo)	16.08	-	-	-	YKGNTDKIS	1581	16.08	YKGNTDKIS	1221.90	47.63	-	-	-	YKGNTDKIS	1.50	3.30
HLA-DRB1*04:01	56	70	YNIAQSEIRKFSNVL	Consensus (smm/nn/sturniolo)	16.42	-	-	-	IAQSEIRKF	1622	16.42	YNIAQSEIR	721.40	35.87	-	-	-	YNIAQSEIR	2.50	1.35
HLA-DRB1*04:01	55	69	NYNIAQSEIRKFSNV	Consensus (smm/nn/sturniolo)	16.71	-	-	-	IAQSEIRKF	1657	16.71	YNIAQSEIR	679.90	34.67	-	-	-	YNIAQSEIR	2.50	1.35
HLA-DRB1*04:01	14	28	LIGACQAETPSQKCE	Consensus (smm/nn/sturniolo)	17.93	-	-	-	ACQAETPSQ	1637	16.55	ACQAETPSQ	587.30	31.84	-	-	-	IGACQAETP	-1.60	17.93
HLA-DRB1*04:01	104	118	HWLNCRTSINYYRCV	Consensus (smm/nn/sturniolo)	18.91	-	-	-	WLNCRTSIN	1936	18.91	WLNCRTSIN	1615	54.36	-	-	-	WLNCRTSIN	1.80	2.76
HLA-DRB1*04:01	15	29	IGACQAETPSQKCEE	Consensus (smm/nn/sturniolo)	19.27	-	-	-	ACQAETPSQ	1983	19.27	ACQAETPSQ	991.60	42.77	-	-	-	IGACQAETP	-1.60	17.93
HLA-DRB1*04:01	106	120	LNCRTSINYYRCVLT	Consensus (smm/nn/sturniolo)	21.51	-	-	-	CRTSINYYR	2288	21.51	INYYRCVLT	2550.10	65.75	-	-	-	LNCRTSINY	-2.02	20.83
HLA-DRB1*04:01	8	22	LISAVFLIGACQAET	Consensus (smm/nn/sturniolo)	21.57	-	-	-	AVFLIGACQ	2297	21.57	ISAVFLIGA	1428.10	51.40	-	-	-	VFLIGACQA	1.60	3.05
HLA-DRB1*04:01	105	119	WLNCRTSINYYRCVL	Consensus (smm/nn/sturniolo)	22.27	-	-	-	WLNCRTSIN	2398	22.27	WLNCRTSIN	2324	63.41	-	-	-	WLNCRTSIN	1.80	2.76
HLA-DRB1*04:01	7	21	ALISAVFLIGACQAE	Consensus (smm/nn/sturniolo)	22.32	-	-	-	ISAVFLIGA	2405	22.32	ISAVFLIGA	1685.50	55.40	-	-	-	VFLIGACQA	1.60	3.05
HLA-DRB1*04:01	107	121	NCRTSINYYRCVLTS	Consensus (smm/nn/sturniolo)	23.14	-	-	-	INYYRCVLT	2532	23.14	INYYRCVLT	2183.30	61.85	-	-	-	INYYRCVLT	-2.12	21.43
HLA-DRB1*04:01	81	95	KRELKKVMHECAKQV	Consensus (smm/nn/sturniolo)	23.64	-	-	-	LKKVMHECA	2606	23.64	VMHECAKQV	1726.30	56.01	-	-	-	VMHECAKQV	0.80	5.48
HLA-DRB1*04:01	82	96	RELKKVMHECAKQVK	Consensus (smm/nn/sturniolo)	23.65	-	-	-	VMHECAKQV	2608	23.65	KVMHECAKQ	1311.50	49.34	-	-	-	VMHECAKQV	0.80	5.48
HLA-DRB1*04:01	68	82	NVLMDYGVVDKSKKR	Consensus (smm/nn/sturniolo)	25.26	-	-	-	LMDYGVVDK	2861	25.26	VLMDYGVVD	1278.30	48.71	-	-	-	VLMDYGVVD	-0.32	11.01
HLA-DRB1*04:01	84	98	LKKVMHECAKQVKKE	Consensus (smm/nn/sturniolo)	25.53	-	-	-	VMHECAKQV	2905	25.53	VMHECAKQV	999.40	42.95	-	-	-	VMHECAKQV	0.80	5.48
HLA-DRB1*04:01	83	97	ELKKVMHECAKQVKK	Consensus (smm/nn/sturniolo)	25.65	-	-	-	VMHECAKQV	2924	25.65	VMHECAKQV	930	41.34	-	-	-	VMHECAKQV	0.80	5.48
HLA-DRB1*04:01	116	130	RCVLTSKLIGPQRFD	Consensus (smm/nn/sturniolo)	25.76	-	-	-	VLTSKLIGP	2944	25.76	RCVLTSKLI	2104.70	60.91	-	-	-	VLTSKLIGP	-1.52	17.84
HLA-DRB1*04:01	67	81	SNVLMDYGVVDKSKK	Consensus (smm/nn/sturniolo)	26.69	-	-	-	LMDYGVVDK	3095	26.69	VLMDYGVVD	987.80	42.68	-	-	-	VLMDYGVVD	-0.32	11.01
HLA-DRB1*04:01	85	99	KKVMHECAKQVKKEA	Consensus (smm/nn/sturniolo)	28.06	-	-	-	VMHECAKQV	3337	28.06	VMHECAKQV	1556.50	53.45	-	-	-	VMHECAKQV	0.80	5.48
HLA-DRB1*04:01	66	80	FSNVLMDYGVVDKSK	Consensus (smm/nn/sturniolo)	28.19	-	-	-	LMDYGVVDK	3361	28.19	VLMDYGVVD	807.70	38.26	-	-	-	VLMDYGVVD	-0.32	11.01
HLA-DRB1*04:01	65	79	KFSNVLMDYGVVDKS	Consensus (smm/nn/sturniolo)	28.64	-	-	-	LMDYGVVDK	3439	28.64	VLMDYGVVD	1019.10	43.38	-	-	-	VLMDYGVVD	-0.32	11.01
HLA-DRB1*04:01	64	78	RKFSNVLMDYGVVDK	Consensus (smm/nn/sturniolo)	29.64	-	-	-	VLMDYGVVD	3618	29.64	VLMDYGVVD	1077	44.67	-	-	-	VLMDYGVVD	-0.32	11.01
HLA-DRB1*04:01	69	83	VLMDYGVVDKSKKRE	Consensus (smm/nn/sturniolo)	29.98	-	-	-	GVVDKSKKR	3683	29.98	VLMDYGVVD	1696.70	55.57	-	-	-	VLMDYGVVD	-0.32	11.01
HLA-DRB1*04:01	127	141	QRFDKAIQDYDKTIS	Consensus (smm/nn/sturniolo)	31.48	-	-	-	AIQDYDKTI	3964	31.39	AIQDYDKTI	3704.40	74.93	-	-	-	IQDYDKTIS	-4.50	31.48
HLA-DRB1*04:01	128	142	RFDKAIQDYDKTISV	Consensus (smm/nn/sturniolo)	31.48	-	-	-	IQDYDKTIS	2323	21.77	AIQDYDKTI	2908.50	69	-	-	-	IQDYDKTIS	-4.50	31.48
HLA-DRB1*04:01	30	44	KYKGNTDKISCLHHC	Consensus (smm/nn/sturniolo)	31.70	-	-	-	YKGNTDKIS	4028	31.70	YKGNTDKIS	1506.40	52.68	-	-	-	YKGNTDKIS	1.50	3.30
HLA-DRB1*04:01	117	131	CVLTSKLIGPQRFDK	Consensus (smm/nn/sturniolo)	32.80	-	-	-	LTSKLIGPQ	4261	32.80	TSKLIGPQR	3980.20	76.60	-	-	-	VLTSKLIGP	-1.52	17.84
HLA-DRB1*04:01	31	45	YKGNTDKISCLHHCK	Consensus (smm/nn/sturniolo)	33.61	-	-	-	YKGNTDKIS	4430	33.61	YKGNTDKIS	3094.80	70.55	-	-	-	YKGNTDKIS	1.50	3.30
HLA-DRB1*04:01	70	84	LMDYGVVDKSKKREL	Consensus (smm/nn/sturniolo)	33.92	-	-	-	GVVDKSKKR	4503	33.92	GVVDKSKKR	4639.90	80.09	-	-	-	MDYGVVDKS	-1.80	19.14
HLA-DRB1*04:01	118	132	VLTSKLIGPQRFDKA	Consensus (smm/nn/sturniolo)	36.03	-	-	-	TSKLIGPQR	4977	36.03	TSKLIGPQR	3823.20	75.68	-	-	-	IGPQRFDKA	-0.80	13.22
HLA-DRB1*04:01	71	85	MDYGVVDKSKKRELK	Consensus (smm/nn/sturniolo)	36.28	-	-	-	GVVDKSKKR	5038	36.28	GVVDKSKKR	5389.50	83.34	-	-	-	MDYGVVDKS	-1.80	19.14
HLA-DRB1*04:01	79	93	SKKRELKKVMHECAK	Consensus (smm/nn/sturniolo)	37.83	-	-	-	LKKVMHECA	5417	37.83	LKKVMHECA	7852.40	90.54	-	-	-	LKKVMHECA	-2	20.33
HLA-DRB1*04:01	78	92	KSKKRELKKVMHECA	Consensus (smm/nn/sturniolo)	38	-	-	-	KRELKKVMH	5459	38	KRELKKVMH	7319.10	89.32	-	-	-	LKKVMHECA	-2	20.33
HLA-DRB1*04:01	80	94	KKRELKKVMHECAKQ	Consensus (smm/nn/sturniolo)	39.36	-	-	-	LKKVMHECA	5817	39.36	KVMHECAKQ	3867.80	75.94	-	-	-	LKKVMHECA	-2	20.33
HLA-DRB1*04:01	16	30	GACQAETPSQKCEEK	Consensus (smm/nn/sturniolo)	41.40	-	-	-	ACQAETPSQ	6392	41.40	ACQAETPSQ	1563	53.55	-	-	-	GACQAETPS	-12.50	34.99
HLA-DRB1*04:01	119	133	LTSKLIGPQRFDKAI	Consensus (smm/nn/sturniolo)	42.60	-	-	-	LTSKLIGPQ	6764	42.60	TSKLIGPQR	4627.30	80.03	-	-	-	IGPQRFDKA	-0.80	13.22
HLA-DRB1*04:01	126	140	PQRFDKAIQDYDKTI	Consensus (smm/nn/sturniolo)	43.29	-	-	-	FDKAIQDYD	6975	43.29	AIQDYDKTI	4562	79.71	-	-	-	FDKAIQDYD	-4.80	32.22
HLA-DRB1*04:01	72	86	DYGVVDKSKKRELKK	Consensus (smm/nn/sturniolo)	43.78	-	-	-	GVVDKSKKR	7136	43.78	GVVDKSKKR	7519.20	89.81	-	-	-	YGVVDKSKK	-2.80	24.75
HLA-DRB1*04:01	121	135	SKLIGPQRFDKAIQD	Consensus (smm/nn/sturniolo)	44.75	-	-	-	IGPQRFDKA	7442	44.75	IGPQRFDKA	5226.90	82.70	-	-	-	IGPQRFDKA	-0.80	13.22
HLA-DRB1*04:01	86	100	KVMHECAKQVKKEAR	Consensus (smm/nn/sturniolo)	46.71	-	-	-	VMHECAKQV	8129	46.71	VMHECAKQV	2650.60	66.72	-	-	-	VMHECAKQV	0.80	5.48
HLA-DRB1*04:01	93	107	KQVKKEARKDSHWLN	Consensus (smm/nn/sturniolo)	47.43	-	-	-	VKKEARKDS	8386	47.43	ARKDSHWLN	3679.90	74.76	-	-	-	VKKEARKDS	-0.40	11.01
HLA-DRB1*04:01	17	31	ACQAETPSQKCEEKY	Consensus (smm/nn/sturniolo)	47.50	-	-	-	ACQAETPSQ	8419	47.50	ACQAETPSQ	2415.30	64.39	-	-	-	ACQAETPSQ	-12.50	34.99
HLA-DRB1*04:01	122	136	KLIGPQRFDKAIQDY	Consensus (smm/nn/sturniolo)	47.54	-	-	-	IGPQRFDKA	8433	47.54	PQRFDKAIQ	5045.60	81.94	-	-	-	IGPQRFDKA	-0.80	13.22
HLA-DRB1*04:01	41	55	LHHCKYQYYGFIDVN	Consensus (smm/nn/sturniolo)	47.72	-	-	-	YQYYGFIDV	8509	47.72	QYYGFIDVN	1529.50	53.04	-	-	-	YQYYGFIDV	-1.32	16.71
HLA-DRB1*04:01	40	54	CLHHCKYQYYGFIDV	Consensus (smm/nn/sturniolo)	48.26	-	-	-	HCKYQYYGF	8725	48.26	KYQYYGFID	3832.60	75.74	-	-	-	YQYYGFIDV	-1.32	16.71
HLA-DRB1*04:01	120	134	TSKLIGPQRFDKAIQ	Consensus (smm/nn/sturniolo)	48.40	-	-	-	IGPQRFDKA	8777	48.40	PQRFDKAIQ	5057.70	82	-	-	-	IGPQRFDKA	-0.80	13.22
HLA-DRB1*04:01	87	101	VMHECAKQVKKEARK	Consensus (smm/nn/sturniolo)	48.59	-	-	-	VMHECAKQV	8859	48.59	VMHECAKQV	7264.20	89.19	-	-	-	VMHECAKQV	0.80	5.48
HLA-DRB1*04:01	97	111	KEARKDSHWLNCRTS	Consensus (smm/nn/sturniolo)	49.32	-	-	-	ARKDSHWLN	9146	49.32	ARKDSHWLN	2121.80	61.11	-	-	-	KEARKDSHW	-12.50	34.99
HLA-DRB1*04:01	124	138	IGPQRFDKAIQDYDK	Consensus (smm/nn/sturniolo)	50.09	-	-	-	QRFDKAIQD	9465	50.09	PQRFDKAIQ	4981.90	81.67	-	-	-	IGPQRFDKA	-0.80	13.22
HLA-DRB1*04:01	123	137	LIGPQRFDKAIQDYD	Consensus (smm/nn/sturniolo)	52.47	-	-	-	QRFDKAIQD	10522	52.47	PQRFDKAIQ	5209.50	82.62	-	-	-	IGPQRFDKA	-0.80	13.22
HLA-DRB1*04:01	89	103	HECAKQVKKEARKDS	Consensus (smm/nn/sturniolo)	54.77	-	-	-	AKQVKKEAR	11651	54.77	AKQVKKEAR	11337.60	95.90	-	-	-	VKKEARKDS	-0.40	11.01
HLA-DRB1*04:01	94	108	QVKKEARKDSHWLNC	Consensus (smm/nn/sturniolo)	54.83	-	-	-	ARKDSHWLN	11681	54.83	ARKDSHWLN	3401.50	72.87	-	-	-	VKKEARKDS	-0.40	11.01
HLA-DRB1*04:01	95	109	VKKEARKDSHWLNCR	Consensus (smm/nn/sturniolo)	54.83	-	-	-	ARKDSHWLN	11683	54.83	ARKDSHWLN	3301.60	72.13	-	-	-	VKKEARKDS	-0.40	11.01
HLA-DRB1*04:01	90	104	ECAKQVKKEARKDSH	Consensus (smm/nn/sturniolo)	54.87	-	-	-	VKKEARKDS	11702	54.87	QVKKEARKD	10543.20	95.02	-	-	-	VKKEARKDS	-0.40	11.01
HLA-DRB1*04:01	125	139	GPQRFDKAIQDYDKT	Consensus (smm/nn/sturniolo)	55.86	-	-	-	QRFDKAIQD	12207	55.86	QRFDKAIQD	5951.40	85.39	-	-	-	FDKAIQDYD	-4.80	32.22
HLA-DRB1*04:01	96	110	KKEARKDSHWLNCRT	Consensus (smm/nn/sturniolo)	57.52	-	-	-	ARKDSHWLN	13125	57.52	ARKDSHWLN	2348.30	63.67	-	-	-	KKEARKDSH	-12.50	34.99
HLA-DRB1*04:01	98	112	EARKDSHWLNCRTSI	Consensus (smm/nn/sturniolo)	57.63	-	-	-	SHWLNCRTS	13188	57.63	SHWLNCRTS	2093.20	60.76	-	-	-	EARKDSHWL	-12.50	34.99
HLA-DRB1*04:01	74	88	GVVDKSKKRELKKVM	Consensus (smm/nn/sturniolo)	58.34	-	-	-	GVVDKSKKR	13591	58.34	GVVDKSKKR	11319.20	95.88	-	-	-	VDKSKKREL	-6.10	34.19
HLA-DRB1*04:01	92	106	AKQVKKEARKDSHWL	Consensus (smm/nn/sturniolo)	58.35	-	-	-	VKKEARKDS	13592	58.35	VKKEARKDS	7539.50	89.86	-	-	-	VKKEARKDS	-0.40	11.01
HLA-DRB1*04:01	73	87	YGVVDKSKKRELKKV	Consensus (smm/nn/sturniolo)	58.74	-	-	-	GVVDKSKKR	13832	58.74	GVVDKSKKR	9657.50	93.81	-	-	-	YGVVDKSKK	-2.80	24.75
HLA-DRB1*04:01	75	89	VVDKSKKRELKKVMH	Consensus (smm/nn/sturniolo)	59.37	-	-	-	KKRELKKVM	14224	59.37	KRELKKVMH	11763.70	96.30	-	-	-	VDKSKKREL	-6.10	34.19
HLA-DRB1*04:01	91	105	CAKQVKKEARKDSHW	Consensus (smm/nn/sturniolo)	59.65	-	-	-	VKKEARKDS	14399	59.65	QVKKEARKD	8063.20	91	-	-	-	VKKEARKDS	-0.40	11.01
HLA-DRB1*04:01	76	90	VDKSKKRELKKVMHE	Consensus (smm/nn/sturniolo)	60.74	-	-	-	KRELKKVMH	15104	60.74	KRELKKVMH	10118.70	94.45	-	-	-	VDKSKKREL	-6.10	34.19
HLA-DRB1*04:01	77	91	DKSKKRELKKVMHEC	Consensus (smm/nn/sturniolo)	62.22	-	-	-	KRELKKVMH	16128	62.22	KRELKKVMH	9233.50	93.16	-	-	-	DKSKKRELK	-12.50	34.99
HLA-DRB1*04:01	24	38	SQKCEEKYKGNTDKI	Consensus (smm/nn/sturniolo)	63.10	-	-	-	EEKYKGNTD	16794	63.10	KYKGNTDKI	6406.70	86.85	-	-	-	SQKCEEKYK	-12.50	34.99
HLA-DRB1*04:01	38	52	ISCLHHCKYQYYGFI	Consensus (smm/nn/sturniolo)	65.63	-	-	-	LHHCKYQYY	18854	65.63	HCKYQYYGF	5837.60	84.99	-	-	-	LHHCKYQYY	-2.50	23.15
HLA-DRB1*04:01	39	53	SCLHHCKYQYYGFID	Consensus (smm/nn/sturniolo)	66.46	-	-	-	HCKYQYYGF	19596	66.46	KYQYYGFID	4716.50	80.45	-	-	-	LHHCKYQYY	-2.50	23.15
HLA-DRB1*04:01	32	46	KGNTDKISCLHHCKY	Consensus (smm/nn/sturniolo)	67.09	-	-	-	GNTDKISCL	20201	67.09	TDKISCLHH	8393.60	91.66	-	-	-	ISCLHHCKY	-2.90	25.26
HLA-DRB1*04:01	35	49	TDKISCLHHCKYQYY	Consensus (smm/nn/sturniolo)	67.30	-	-	-	ISCLHHCKY	20416	67.30	CLHHCKYQY	7172.70	88.96	-	-	-	LHHCKYQYY	-2.50	23.15
HLA-DRB1*04:01	37	51	KISCLHHCKYQYYGF	Consensus (smm/nn/sturniolo)	67.45	-	-	-	LHHCKYQYY	20564	67.45	HCKYQYYGF	5347.80	83.18	-	-	-	LHHCKYQYY	-2.50	23.15
HLA-DRB1*04:01	33	47	GNTDKISCLHHCKYQ	Consensus (smm/nn/sturniolo)	67.55	-	-	-	GNTDKISCL	20669	67.55	TDKISCLHH	8384.60	91.64	-	-	-	ISCLHHCKY	-2.90	25.26
HLA-DRB1*04:01	23	37	PSQKCEEKYKGNTDK	Consensus (smm/nn/sturniolo)	67.85	-	-	-	EEKYKGNTD	20955	67.85	QKCEEKYKG	9217.50	93.13	-	-	-	PSQKCEEKY	-12.50	34.99
HLA-DRB1*04:01	88	102	MHECAKQVKKEARKD	Consensus (smm/nn/sturniolo)	70.84	-	-	-	AKQVKKEAR	24291	70.84	AKQVKKEAR	13913.40	97.86	-	-	-	MHECAKQVK	-4.10	30.27
HLA-DRB1*04:01	36	50	DKISCLHHCKYQYYG	Consensus (smm/nn/sturniolo)	71.38	-	-	-	LHHCKYQYY	24966	71.38	SCLHHCKYQ	7380.30	89.46	-	-	-	LHHCKYQYY	-2.50	23.15
HLA-DRB1*04:01	22	36	TPSQKCEEKYKGNTD	Consensus (smm/nn/sturniolo)	74.46	-	-	-	QKCEEKYKG	29152	74.46	QKCEEKYKG	9732.40	93.92	-	-	-	TPSQKCEEK	-12.50	34.99
HLA-DRB1*04:01	34	48	NTDKISCLHHCKYQY	Consensus (smm/nn/sturniolo)	77.05	-	-	-	ISCLHHCKY	33531	77.05	CLHHCKYQY	6841.80	88.10	-	-	-	ISCLHHCKY	-2.90	25.26
HLA-DRB1*04:01	18	32	CQAETPSQKCEEKYK	Consensus (smm/nn/sturniolo)	83.61	-	-	-	CQAETPSQK	50000	83.61	CQAETPSQK	15178	98.45	-	-	-	CQAETPSQK	-12.50	34.99
HLA-DRB1*04:01	19	33	QAETPSQKCEEKYKG	Consensus (smm/nn/sturniolo)	83.61	-	-	-	PSQKCEEKY	50000	83.61	QKCEEKYKG	15130.60	98.43	-	-	-	QAETPSQKC	-12.50	34.99
HLA-DRB1*04:01	20	34	AETPSQKCEEKYKGN	Consensus (smm/nn/sturniolo)	83.61	-	-	-	QKCEEKYKG	50000	83.61	QKCEEKYKG	11951.40	96.47	-	-	-	AETPSQKCE	-12.50	34.99
HLA-DRB1*04:01	21	35	ETPSQKCEEKYKGNT	Consensus (smm/nn/sturniolo)	83.61	-	-	-	QKCEEKYKG	50000	83.61	QKCEEKYKG	10960.80	95.51	-	-	-	ETPSQKCEE	-12.50	34.99
Allele	Start	End	Peptide	Method used	Percentile rank	Comblib. core	Comblib. score	Comblib. Rank	SMM align core	SMM align IC50 (nM)	SMM align rank	NN align core	NN align IC50 (nM)	NN align rank	NetMHCIIpan core	NetMHCIIpan IC50 (nM)	NetMHCIIpan rank	Sturniolo core	Sturniolo score	Sturniolo rank			Colour code (data represented in figures)
HLA-DRB1*04:05	46	60	YQYYGFIDVNYNIAQ	Consensus (smm/nn/sturniolo)	1.98	-	-	-	YYGFIDVNY	386	5.69	YGFIDVNYN	25.80	1.98	-	-	-	YGFIDVNYN	4.60	0.21	Predicted as good binders		Percentile Rank ˂ 2,5	Percentile Rank 2,5 - 7,5
HLA-DRB1*04:05	45	59	KYQYYGFIDVNYNIA	Consensus (smm/nn/sturniolo)	2	-	-	-	YYGFIDVNY	420	6.18	YGFIDVNYN	26	2	-	-	-	YGFIDVNYN	4.60	0.21
HLA-DRB1*04:05	44	58	CKYQYYGFIDVNYNI	Consensus (smm/nn/sturniolo)	2.20	-	-	-	YYGFIDVNY	434	6.39	YGFIDVNYN	27.70	2.20	-	-	-	YGFIDVNYN	4.60	0.21
HLA-DRB1*04:05	61	75	SEIRKFSNVLMDYGV	Consensus (smm/nn/sturniolo)	3	-	-	-	IRKFSNVLM	246	3.62	FSNVLMDYG	34.10	3	-	-	-	IRKFSNVLM	4.10	0.38
HLA-DRB1*04:05	47	61	QYYGFIDVNYNIAQS	Consensus (smm/nn/sturniolo)	3.01	-	-	-	YGFIDVNYN	620	8.88	YGFIDVNYN	34.20	3.01	-	-	-	YGFIDVNYN	4.60	0.21
HLA-DRB1*04:05	43	57	HCKYQYYGFIDVNYN	Consensus (smm/nn/sturniolo)	3.06	-	-	-	YYGFIDVNY	454	6.66	YGFIDVNYN	34.60	3.06	-	-	-	YGFIDVNYN	4.60	0.21
HLA-DRB1*04:05	110	124	TSINYYRCVLTSKLI	Consensus (smm/nn/sturniolo)	3.13	-	-	-	YRCVLTSKL	214	3.13	YRCVLTSKL	116.80	10.98	-	-	-	YRCVLTSKL	5.10	0.11
HLA-DRB1*04:05	62	76	EIRKFSNVLMDYGVV	Consensus (smm/nn/sturniolo)	3.17	-	-	-	FSNVLMDYG	422	6.20	FSNVLMDYG	35.50	3.17	-	-	-	IRKFSNVLM	4.10	0.38
HLA-DRB1*04:05	109	123	RTSINYYRCVLTSKL	Consensus (smm/nn/sturniolo)	3.28	-	-	-	YYRCVLTSK	223	3.28	YRCVLTSKL	156.30	13.81	-	-	-	YRCVLTSKL	5.10	0.11
HLA-DRB1*04:05	111	125	SINYYRCVLTSKLIG	Consensus (smm/nn/sturniolo)	3.37	-	-	-	YRCVLTSKL	229	3.37	YRCVLTSKL	136.20	12.43	-	-	-	YRCVLTSKL	5.10	0.11
HLA-DRB1*04:05	112	126	INYYRCVLTSKLIGP	Consensus (smm/nn/sturniolo)	3.51	-	-	-	YRCVLTSKL	238	3.51	YRCVLTSKL	201.20	16.63	-	-	-	YRCVLTSKL	5.10	0.11
HLA-DRB1*04:05	60	74	QSEIRKFSNVLMDYG	Consensus (smm/nn/sturniolo)	3.62	-	-	-	IRKFSNVLM	248	3.65	FSNVLMDYG	39.20	3.62	-	-	-	IRKFSNVLM	4.10	0.38
HLA-DRB1*04:05	63	77	IRKFSNVLMDYGVVD	Consensus (smm/nn/sturniolo)	3.70	-	-	-	FSNVLMDYG	422	6.20	FSNVLMDYG	39.90	3.70	-	-	-	IRKFSNVLM	4.10	0.38
HLA-DRB1*04:05	113	127	NYYRCVLTSKLIGPQ	Consensus (smm/nn/sturniolo)	3.98	-	-	-	YRCVLTSKL	272	3.98	YRCVLTSKL	282.10	20.90	-	-	-	YRCVLTSKL	5.10	0.11
HLA-DRB1*04:05	58	72	IAQSEIRKFSNVLMD	Consensus (smm/nn/sturniolo)	4.87	-	-	-	IRKFSNVLM	331	4.87	IRKFSNVLM	106	10.12	-	-	-	IRKFSNVLM	4.10	0.38
HLA-DRB1*04:05	59	73	AQSEIRKFSNVLMDY	Consensus (smm/nn/sturniolo)	4.87	-	-	-	IRKFSNVLM	331	4.87	IRKFSNVLM	100.60	9.69	-	-	-	IRKFSNVLM	4.10	0.38
HLA-DRB1*04:05	57	71	NIAQSEIRKFSNVLM	Consensus (smm/nn/sturniolo)	4.95	-	-	-	EIRKFSNVL	337	4.95	IRKFSNVLM	194.20	16.23	-	-	-	IRKFSNVLM	4.10	0.38
HLA-DRB1*04:05	48	62	YYGFIDVNYNIAQSE	Consensus (smm/nn/sturniolo)	5.64	-	-	-	YYGFIDVNY	487	7.14	YGFIDVNYN	57.30	5.64	-	-	-	YGFIDVNYN	4.60	0.21
HLA-DRB1*04:05	1	15	MKYLGLALISAVFLI	Consensus (smm/nn/sturniolo)	5.88	-	-	-	LGLALISAV	192	2.77	LGLALISAV	131.80	12.12	-	-	-	YLGLALISA	1.18	5.88
HLA-DRB1*04:05	2	16	KYLGLALISAVFLIG	Consensus (smm/nn/sturniolo)	5.88	-	-	-	LGLALISAV	231	3.41	LGLALISAV	183.60	15.59	-	-	-	YLGLALISA	1.18	5.88
HLA-DRB1*04:05	3	17	YLGLALISAVFLIGA	Consensus (smm/nn/sturniolo)	5.88	-	-	-	LALISAVFL	374	5.51	LGLALISAV	305.50	21.99	-	-	-	YLGLALISA	1.18	5.88
HLA-DRB1*04:05	4	18	LGLALISAVFLIGAC	Consensus (smm/nn/sturniolo)	6.32	-	-	-	LALISAVFL	426	6.26	LGLALISAV	536.90	30.43	-	-	-	LALISAVFL	1	6.32
HLA-DRB1*04:05	50	64	GFIDVNYNIAQSEIR	Consensus (smm/nn/sturniolo)	7.19	-	-	-	VNYNIAQSE	491	7.19	YNIAQSEIR	317.10	22.51	-	-	-	YNIAQSEIR	1.60	4.45
HLA-DRB1*04:05	51	65	FIDVNYNIAQSEIRK	Consensus (smm/nn/sturniolo)	7.36	-	-	-	VNYNIAQSE	504	7.36	YNIAQSEIR	263.40	19.98	-	-	-	YNIAQSEIR	1.60	4.45
HLA-DRB1*04:05	52	66	IDVNYNIAQSEIRKF	Consensus (smm/nn/sturniolo)	7.54	-	-	-	VNYNIAQSE	516	7.54	YNIAQSEIR	230.70	18.29	-	-	-	YNIAQSEIR	1.60	4.45
HLA-DRB1*04:05	42	56	HHCKYQYYGFIDVNY	Consensus (smm/nn/sturniolo)	7.66	-	-	-	YQYYGFIDV	526	7.66	KYQYYGFID	96.80	9.36	-	-	-	YYGFIDVNY	1	6.32
HLA-DRB1*04:05	49	63	YGFIDVNYNIAQSEI	Consensus (smm/nn/sturniolo)	8.57	-	-	-	VNYNIAQSE	598	8.60	YGFIDVNYN	87.70	8.57	-	-	-	YGFIDVNYN	4.60	0.21
HLA-DRB1*04:05	64	78	RKFSNVLMDYGVVDK	Consensus (smm/nn/sturniolo)	8.90	-	-	-	FSNVLMDYG	621	8.90	FSNVLMDYG	55.60	5.46	-	-	-	VLMDYGVVD	-0.30	13.10
HLA-DRB1*04:05	114	128	YYRCVLTSKLIGPQR	Consensus (smm/nn/sturniolo)	9.12	-	-	-	YRCVLTSKL	638	9.12	YRCVLTSKL	426.70	26.81	-	-	-	YRCVLTSKL	5.10	0.11
HLA-DRB1*04:05	8	22	LISAVFLIGACQAET	Consensus (smm/nn/sturniolo)	9.29	-	-	-	AVFLIGACQ	650	9.29	LIGACQAET	631	33.08	-	-	-	VFLIGACQA	1.90	3.32
HLA-DRB1*04:05	115	129	YRCVLTSKLIGPQRF	Consensus (smm/nn/sturniolo)	9.52	-	-	-	YRCVLTSKL	668	9.52	YRCVLTSKL	998.70	41.36	-	-	-	YRCVLTSKL	5.10	0.11
HLA-DRB1*04:05	9	23	ISAVFLIGACQAETP	Consensus (smm/nn/sturniolo)	9.90	-	-	-	LIGACQAET	700	9.90	LIGACQAET	604	32.35	-	-	-	VFLIGACQA	1.90	3.32
HLA-DRB1*04:05	11	25	AVFLIGACQAETPSQ	Consensus (smm/nn/sturniolo)	10.03	-	-	-	LIGACQAET	710	10.03	LIGACQAET	457.90	27.89	-	-	-	VFLIGACQA	1.90	3.32
HLA-DRB1*04:05	5	19	GLALISAVFLIGACQ	Consensus (smm/nn/sturniolo)	10.13	-	-	-	LISAVFLIG	718	10.13	LALISAVFL	2073.10	56.06	-	-	-	LALISAVFL	1	6.32
HLA-DRB1*04:05	10	24	SAVFLIGACQAETPS	Consensus (smm/nn/sturniolo)	10.14	-	-	-	LIGACQAET	719	10.14	LIGACQAET	519.50	29.90	-	-	-	VFLIGACQA	1.90	3.32
HLA-DRB1*04:05	12	26	VFLIGACQAETPSQK	Consensus (smm/nn/sturniolo)	10.58	-	-	-	LIGACQAET	753	10.58	LIGACQAET	690.10	34.63	-	-	-	VFLIGACQA	1.90	3.32
HLA-DRB1*04:05	6	20	LALISAVFLIGACQA	Consensus (smm/nn/sturniolo)	10.77	-	-	-	LISAVFLIG	768	10.77	LALISAVFL	2599.40	60.82	-	-	-	VFLIGACQA	1.90	3.32
HLA-DRB1*04:05	53	67	DVNYNIAQSEIRKFS	Consensus (smm/nn/sturniolo)	11.98	-	-	-	YNIAQSEIR	871	11.98	YNIAQSEIR	237.60	18.64	-	-	-	YNIAQSEIR	1.60	4.45
HLA-DRB1*04:05	54	68	VNYNIAQSEIRKFSN	Consensus (smm/nn/sturniolo)	12.09	-	-	-	YNIAQSEIR	880	12.09	YNIAQSEIR	319.20	22.60	-	-	-	YNIAQSEIR	1.60	4.45
HLA-DRB1*04:05	41	55	LHHCKYQYYGFIDVN	Consensus (smm/nn/sturniolo)	12.92	-	-	-	YQYYGFIDV	2440	26.52	KYQYYGFID	143.10	12.92	-	-	-	YQYYGFIDV	0.18	10.47
HLA-DRB1*04:05	65	79	KFSNVLMDYGVVDKS	Consensus (smm/nn/sturniolo)	13.10	-	-	-	FSNVLMDYG	1487	18.57	FSNVLMDYG	97.60	9.43	-	-	-	VLMDYGVVD	-0.30	13.10
HLA-DRB1*04:05	66	80	FSNVLMDYGVVDKSK	Consensus (smm/nn/sturniolo)	14.24	-	-	-	FSNVLMDYG	1554	19.21	FSNVLMDYG	162.60	14.24	-	-	-	VLMDYGVVD	-0.30	13.10
HLA-DRB1*04:05	108	122	CRTSINYYRCVLTSK	Consensus (smm/nn/sturniolo)	14.40	-	-	-	INYYRCVLT	1083	14.40	YYRCVLTSK	1289.40	46.36	-	-	-	YYRCVLTSK	-0.10	11.76
HLA-DRB1*04:05	40	54	CLHHCKYQYYGFIDV	Consensus (smm/nn/sturniolo)	16.16	-	-	-	KYQYYGFID	2511	27.02	KYQYYGFID	193	16.16	-	-	-	YQYYGFIDV	0.18	10.47
HLA-DRB1*04:05	7	21	ALISAVFLIGACQAE	Consensus (smm/nn/sturniolo)	17.42	-	-	-	ISAVFLIGA	1368	17.42	AVFLIGACQ	2161.10	56.95	-	-	-	VFLIGACQA	1.90	3.32
HLA-DRB1*04:05	106	120	LNCRTSINYYRCVLT	Consensus (smm/nn/sturniolo)	19.23	-	-	-	CRTSINYYR	1556	19.23	INYYRCVLT	1297.50	46.49	-	-	-	INYYRCVLT	-0.20	12.12
HLA-DRB1*04:05	39	53	SCLHHCKYQYYGFID	Consensus (smm/nn/sturniolo)	21.03	-	-	-	LHHCKYQYY	4395	38.28	KYQYYGFID	284.70	21.03	-	-	-	LHHCKYQYY	-1.60	20.16
HLA-DRB1*04:05	126	140	PQRFDKAIQDYDKTI	Consensus (smm/nn/sturniolo)	21.34	-	-	-	FDKAIQDYD	562	8.13	FDKAIQDYD	291.50	21.34	-	-	-	FDKAIQDYD	-3	27.33
HLA-DRB1*04:05	107	121	NCRTSINYYRCVLTS	Consensus (smm/nn/sturniolo)	22.59	-	-	-	INYYRCVLT	1936	22.59	INYYRCVLT	1798.70	53.11	-	-	-	INYYRCVLT	-0.20	12.12
HLA-DRB1*04:05	13	27	FLIGACQAETPSQKC	Consensus (smm/nn/sturniolo)	23.52	-	-	-	LIGACQAET	2049	23.52	LIGACQAET	1434.70	48.48	-	-	-	FLIGACQAE	1.20	5.55
HLA-DRB1*04:05	125	139	GPQRFDKAIQDYDKT	Consensus (smm/nn/sturniolo)	23.74	-	-	-	FDKAIQDYD	592	8.52	FDKAIQDYD	346.60	23.74	-	-	-	FDKAIQDYD	-3	27.33
HLA-DRB1*04:05	116	130	RCVLTSKLIGPQRFD	Consensus (smm/nn/sturniolo)	23.90	-	-	-	LTSKLIGPQ	2077	23.74	RCVLTSKLI	4126.70	70.50	-	-	-	LTSKLIGPQ	-2.30	23.90
HLA-DRB1*04:05	14	28	LIGACQAETPSQKCE	Consensus (smm/nn/sturniolo)	24.22	-	-	-	LIGACQAET	2138	24.22	LIGACQAET	1797.80	53.10	-	-	-	LIGACQAET	-1.50	19.56
HLA-DRB1*04:05	102	116	DSHWLNCRTSINYYR	Consensus (smm/nn/sturniolo)	24.91	-	-	-	WLNCRTSIN	2225	24.91	WLNCRTSIN	784.30	36.92	-	-	-	WLNCRTSIN	4.50	0.23
HLA-DRB1*04:05	123	137	LIGPQRFDKAIQDYD	Consensus (smm/nn/sturniolo)	24.94	-	-	-	PQRFDKAIQ	593	8.53	FDKAIQDYD	466.10	28.19	-	-	-	IGPQRFDKA	-2.50	24.94
HLA-DRB1*04:05	124	138	IGPQRFDKAIQDYDK	Consensus (smm/nn/sturniolo)	24.94	-	-	-	FDKAIQDYD	588	8.46	FDKAIQDYD	389.20	25.43	-	-	-	IGPQRFDKA	-2.50	24.94
HLA-DRB1*04:05	117	131	CVLTSKLIGPQRFDK	Consensus (smm/nn/sturniolo)	25.07	-	-	-	LTSKLIGPQ	2245	25.07	TSKLIGPQR	5248.20	75.44	-	-	-	LTSKLIGPQ	-2.30	23.90
HLA-DRB1*04:05	103	117	SHWLNCRTSINYYRC	Consensus (smm/nn/sturniolo)	25.28	-	-	-	WLNCRTSIN	2273	25.28	WLNCRTSIN	783.90	36.91	-	-	-	WLNCRTSIN	4.50	0.23
HLA-DRB1*04:05	127	141	QRFDKAIQDYDKTIS	Consensus (smm/nn/sturniolo)	26.42	-	-	-	FDKAIQDYD	568	8.21	FDKAIQDYD	442.80	27.38	-	-	-	IQDYDKTIS	-2.80	26.42
HLA-DRB1*04:05	128	142	RFDKAIQDYDKTISV	Consensus (smm/nn/sturniolo)	26.42	-	-	-	FDKAIQDYD	1311	16.87	FDKAIQDYD	658.50	33.81	-	-	-	IQDYDKTIS	-2.80	26.42
HLA-DRB1*04:05	56	70	YNIAQSEIRKFSNVL	Consensus (smm/nn/sturniolo)	27.52	-	-	-	YNIAQSEIR	2580	27.52	YNIAQSEIR	1074	42.75	-	-	-	YNIAQSEIR	1.60	4.45
HLA-DRB1*04:05	101	115	KDSHWLNCRTSINYY	Consensus (smm/nn/sturniolo)	29.76	-	-	-	WLNCRTSIN	2910	29.76	WLNCRTSIN	991.70	41.22	-	-	-	WLNCRTSIN	4.50	0.23
HLA-DRB1*04:05	100	114	RKDSHWLNCRTSINY	Consensus (smm/nn/sturniolo)	29.97	-	-	-	WLNCRTSIN	2942	29.97	WLNCRTSIN	1706.30	52.02	-	-	-	WLNCRTSIN	4.50	0.23
[truncated: 1,488 more rows]
