# Supplementary material for: Engineering a vector-based pan-Leishmania vaccine for humans: proof of principle
Source: Sci Rep. 2020 Oct 29;10:18653. doi: 10.1038/s41598-020-75410-0 (PMC7596519; doi:10.1038/s41598-020-75410-0)
Supplement: Supplementary file 7 — Supplementary Information 6. [file 41598_2020_75410_MOESM7_ESM.xlsx]

## Sheet: Sheet1
Supplementary data 6. PpSP15 in silico analysis: MHC-II restricted-epitopes prediction - Human (99% population coverage)
Allele	Start	End	Peptide	Method used	Percentile rank	Comblib. core	Comblib. score	Comblib. Rank	SMM align core	SMM align IC50 (nM)	SMM align rank	NN align core	NN align IC50 (nM)	NN align rank	NetMHCIIpan core	NetMHCIIpan IC50 (nM)	NetMHCIIpan rank	Sturniolo core	Sturniolo score	Sturniolo rank			Colour code (data represented in figures)
HLA-DPA1*01/DPB1*04:01	3	17	YLGLALISAVFLIGT	Consensus (comb.lib./smm/nn)	0.86	ALISAVFLI	0.01	0.01	LISAVFLIG	362	0.86	ALISAVFLI	497.60	14.86	-	-	-	-	-	-	Predicted as good binders		Percentile Rank ˂ 2,5	Percentile Rank 2,5 - 7,5
HLA-DPA1*01/DPB1*04:01	4	18	LGLALISAVFLIGTC	Consensus (comb.lib./smm/nn)	0.90	ALISAVFLI	0.01	0.01	LISAVFLIG	370	0.90	ALISAVFLI	654.10	17.30	-	-	-	-	-	-
HLA-DPA1*01/DPB1*04:01	5	19	GLALISAVFLIGTCQ	Consensus (comb.lib./smm/nn)	0.94	ALISAVFLI	0.01	0.01	LISAVFLIG	377	0.94	ALISAVFLI	722.60	18.27	-	-	-	-	-	-
HLA-DPA1*01/DPB1*04:01	2	16	KYLGLALISAVFLIG	Consensus (comb.lib./smm/nn)	0.98	ALISAVFLI	0.01	0.01	LALISAVFL	385	0.98	ALISAVFLI	507.40	15.02	-	-	-	-	-	-
HLA-DPA1*01/DPB1*04:01	6	20	LALISAVFLIGTCQA	Consensus (comb.lib./smm/nn)	1.04	ALISAVFLI	0.01	0.01	LISAVFLIG	397	1.04	LALISAVFL	559.10	15.86	-	-	-	-	-	-
HLA-DPA1*01/DPB1*04:01	41	55	IPHCKYQYYGFVAMD	Consensus (comb.lib./smm/nn)	1.40	KYQYYGFVA	0.03	4.39	YQYYGFVAM	173	0.17	CKYQYYGFV	21.60	1.40	-	-	-	-	-	-
HLA-DPA1*01/DPB1*04:01	40	54	CIPHCKYQYYGFVAM	Consensus (comb.lib./smm/nn)	1.43	KYQYYGFVA	0.03	4.39	KYQYYGFVA	173	0.17	CKYQYYGFV	22	1.43	-	-	-	-	-	-
HLA-DPA1*01/DPB1*04:01	43	57	HCKYQYYGFVAMDNN	Consensus (comb.lib./smm/nn)	1.43	KYQYYGFVA	0.03	4.39	YQYYGFVAM	176	0.17	CKYQYYGFV	22	1.43	-	-	-	-	-	-
HLA-DPA1*01/DPB1*04:01	42	56	PHCKYQYYGFVAMDN	Consensus (comb.lib./smm/nn)	1.46	KYQYYGFVA	0.03	4.39	YQYYGFVAM	174	0.17	CKYQYYGFV	22.40	1.46	-	-	-	-	-	-
HLA-DPA1*01/DPB1*04:01	44	58	CKYQYYGFVAMDNNI	Consensus (comb.lib./smm/nn)	2.39	KYQYYGFVA	0.03	4.39	YQYYGFVAM	190	0.21	CKYQYYGFV	37.20	2.39	-	-	-	-	-	-
HLA-DPA1*01/DPB1*04:01	39	53	ACIPHCKYQYYGFVA	Consensus (comb.lib./smm/nn)	4.39	KYQYYGFVA	0.03	4.39	CKYQYYGFV	2554	21.19	CKYQYYGFV	72.80	4.16	-	-	-	-	-	-
HLA-DPA1*01/DPB1*04:01	45	59	KYQYYGFVAMDNNIA	Consensus (comb.lib./smm/nn)	4.39	KYQYYGFVA	0.03	4.39	YQYYGFVAM	496	1.60	YQYYGFVAM	101.80	5.37	-	-	-	-	-	-
HLA-DPA1*01/DPB1*04:01	7	21	ALISAVFLIGTCQAE	Consensus (comb.lib./smm/nn)	5	ALISAVFLI	0.01	0.01	LISAVFLIG	932	5	ALISAVFLI	1057	22.47	-	-	-	-	-	-
HLA-DPA1*01/DPB1*04:01	1	15	MKYLGLALISAVFLI	Consensus (comb.lib./smm/nn)	7.52	ALISAVFLI	0.01	0.01	YLGLALISA	1201	7.52	ALISAVFLI	420.50	13.46	-	-	-	-	-	-
HLA-DPA1*01/DPB1*04:01	46	60	YQYYGFVAMDNNIAK	Consensus (comb.lib./smm/nn)	9.89	YQYYGFVAM	4700.33	57.89	YQYYGFVAM	597	2.27	YQYYGFVAM	253.20	9.89	-	-	-	-	-	-
HLA-DPA1*01/DPB1*04:01	62	76	EIRTFSNVLIKYNVV	Consensus (comb.lib./smm/nn)	13.51	IRTFSNVLI	0.19	7.73	TFSNVLIKY	3484	29.99	TFSNVLIKY	423.20	13.51	-	-	-	-	-	-
HLA-DPA1*01/DPB1*04:01	61	75	PEIRTFSNVLIKYNV	Consensus (comb.lib./smm/nn)	15.04	IRTFSNVLI	0.19	7.73	TFSNVLIKY	3848	33.15	RTFSNVLIK	508.40	15.04	-	-	-	-	-	-
HLA-DPA1*01/DPB1*04:01	8	22	LISAVFLIGTCQAEN	Consensus (comb.lib./smm/nn)	15.14	LISAVFLIG	2.32	15.14	LISAVFLIG	906	4.77	VFLIGTCQA	1170.60	23.70	-	-	-	-	-	-
HLA-DPA1*01/DPB1*04:01	63	77	IRTFSNVLIKYNVVD	Consensus (comb.lib./smm/nn)	15.54	IRTFSNVLI	0.19	7.73	NVLIKYNVV	3628	31.26	TFSNVLIKY	538.50	15.54	-	-	-	-	-	-
HLA-DPA1*01/DPB1*04:01	59	73	AKPEIRTFSNVLIKY	Consensus (comb.lib./smm/nn)	16.55	IRTFSNVLI	0.19	7.73	PEIRTFSNV	2093	16.55	IRTFSNVLI	839.70	19.85	-	-	-	-	-	-
HLA-DPA1*01/DPB1*04:01	60	74	KPEIRTFSNVLIKYN	Consensus (comb.lib./smm/nn)	16.94	IRTFSNVLI	0.19	7.73	TFSNVLIKY	3495	30.09	TFSNVLIKY	629	16.94	-	-	-	-	-	-
HLA-DPA1*01/DPB1*04:01	58	72	IAKPEIRTFSNVLIK	Consensus (comb.lib./smm/nn)	20.67	IRTFSNVLI	0.19	7.73	PEIRTFSNV	2502	20.67	IRTFSNVLI	1300.10	25.03	-	-	-	-	-	-
HLA-DPA1*01/DPB1*04:01	57	71	NIAKPEIRTFSNVLI	Consensus (comb.lib./smm/nn)	20.97	IRTFSNVLI	0.19	7.73	PEIRTFSNV	2532	20.97	IRTFSNVLI	1785.50	29.48	-	-	-	-	-	-
HLA-DPA1*01/DPB1*04:01	11	25	AVFLIGTCQAENPSK	Consensus (comb.lib./smm/nn)	23.35	AVFLIGTCQ	3559.31	56.11	LIGTCQAEN	1852	14.09	VFLIGTCQA	1137.20	23.35	-	-	-	-	-	-
HLA-DPA1*01/DPB1*04:01	10	24	SAVFLIGTCQAENPS	Consensus (comb.lib./smm/nn)	23.50	AVFLIGTCQ	3559.31	56.11	LIGTCQAEN	1721	12.75	VFLIGTCQA	1151.40	23.50	-	-	-	-	-	-
HLA-DPA1*01/DPB1*04:01	56	70	NNIAKPEIRTFSNVL	Consensus (comb.lib./smm/nn)	23.50	EIRTFSNVL	1.59	13.79	PEIRTFSNV	2788	23.50	EIRTFSNVL	3824.30	42.97	-	-	-	-	-	-
HLA-DPA1*01/DPB1*04:01	64	78	RTFSNVLIKYNVVDK	Consensus (comb.lib./smm/nn)	24	TFSNVLIKY	6.51	19.33	NVLIKYNVV	4747	40.39	TFSNVLIKY	1198.80	24	-	-	-	-	-	-
HLA-DPA1*01/DPB1*04:01	9	23	ISAVFLIGTCQAENP	Consensus (comb.lib./smm/nn)	24.32	AVFLIGTCQ	3559.31	56.11	LIGTCQAEN	1587	11.38	VFLIGTCQA	1231.10	24.32	-	-	-	-	-	-
HLA-DPA1*01/DPB1*04:01	55	69	DNNIAKPEIRTFSNV	Consensus (comb.lib./smm/nn)	26.52	PEIRTFSNV	3.31	16.51	KPEIRTFSN	3103	26.52	PEIRTFSNV	11707.30	70.19	-	-	-	-	-	-
HLA-DPA1*01/DPB1*04:01	12	26	VFLIGTCQAENPSKK	Consensus (comb.lib./smm/nn)	27	VFLIGTCQA	5646.50	59.04	LIGTCQAEN	2010	15.71	VFLIGTCQA	1504.80	27	-	-	-	-	-	-
HLA-DPA1*01/DPB1*04:01	104	118	HWLNCRTTINYYRCI	Consensus (comb.lib./smm/nn)	28.02	TTINYYRCI	38.25	28.02	RTTINYYRC	7541	57.70	TTINYYRCI	1549.90	27.41	-	-	-	-	-	-
HLA-DPA1*01/DPB1*04:01	105	119	WLNCRTTINYYRCIL	Consensus (comb.lib./smm/nn)	28.02	TTINYYRCI	38.25	28.02	TTINYYRCI	6928	54.47	TTINYYRCI	1381.50	25.83	-	-	-	-	-	-
HLA-DPA1*01/DPB1*04:01	106	120	LNCRTTINYYRCILT	Consensus (comb.lib./smm/nn)	28.02	TTINYYRCI	38.25	28.02	TTINYYRCI	6185	50.15	TTINYYRCI	1332	25.34	-	-	-	-	-	-
HLA-DPA1*01/DPB1*04:01	107	121	NCRTTINYYRCILTD	Consensus (comb.lib./smm/nn)	28.02	TTINYYRCI	38.25	28.02	TTINYYRCI	5564	46.17	TTINYYRCI	980.30	21.57	-	-	-	-	-	-
HLA-DPA1*01/DPB1*04:01	108	122	CRTTINYYRCILTDK	Consensus (comb.lib./smm/nn)	28.02	TTINYYRCI	38.25	28.02	TTINYYRCI	5249	44.01	TTINYYRCI	593	16.41	-	-	-	-	-	-
HLA-DPA1*01/DPB1*04:01	109	123	RTTINYYRCILTDKR	Consensus (comb.lib./smm/nn)	28.02	TTINYYRCI	38.25	28.02	NYYRCILTD	6430	51.63	TTINYYRCI	553.40	15.77	-	-	-	-	-	-
HLA-DPA1*01/DPB1*04:01	110	124	TTINYYRCILTDKRI	Consensus (comb.lib./smm/nn)	28.02	TTINYYRCI	38.25	28.02	YYRCILTDK	6873	54.16	YYRCILTDK	589.10	16.35	-	-	-	-	-	-
HLA-DPA1*01/DPB1*04:01	38	52	MACIPHCKYQYYGFV	Consensus (comb.lib./smm/nn)	28.86	HCKYQYYGF	81844.99	74.54	IPHCKYQYY	3357	28.86	CKYQYYGFV	134.10	6.51	-	-	-	-	-	-
HLA-DPA1*01/DPB1*04:01	65	79	TFSNVLIKYNVVDKS	Consensus (comb.lib./smm/nn)	30.91	TFSNVLIKY	6.51	19.33	NVLIKYNVV	5450	45.40	FSNVLIKYN	1959.50	30.91	-	-	-	-	-	-
HLA-DPA1*01/DPB1*04:01	66	80	FSNVLIKYNVVDKSL	Consensus (comb.lib./smm/nn)	41.57	NVLIKYNVV	47.54	29.22	NVLIKYNVV	6355	51.19	FSNVLIKYN	3563.80	41.57	-	-	-	-	-	-
HLA-DPA1*01/DPB1*04:01	122	136	KRIGPQRFDRAIQEY	Consensus (comb.lib./smm/nn)	42.62	RFDRAIQEY	441.63	42.62	IGPQRFDRA	2317	18.82	IGPQRFDRA	4564	46.65	-	-	-	-	-	-
HLA-DPA1*01/DPB1*04:01	123	137	RIGPQRFDRAIQEYD	Consensus (comb.lib./smm/nn)	42.62	RFDRAIQEY	441.63	42.62	IGPQRFDRA	4686	39.92	IGPQRFDRA	5452.80	50.58	-	-	-	-	-	-
HLA-DPA1*01/DPB1*04:01	124	138	IGPQRFDRAIQEYDK	Consensus (comb.lib./smm/nn)	42.62	RFDRAIQEY	441.63	42.62	IGPQRFDRA	4966	41.99	IGPQRFDRA	12104.70	71.13	-	-	-	-	-	-
HLA-DPA1*01/DPB1*04:01	121	135	DKRIGPQRFDRAIQE	Consensus (comb.lib./smm/nn)	45.68	QRFDRAIQE	1000000	85.41	IGPQRFDRA	2122	16.84	IGPQRFDRA	4362.50	45.68	-	-	-	-	-	-
HLA-DPA1*01/DPB1*04:01	120	134	TDKRIGPQRFDRAIQ	Consensus (comb.lib./smm/nn)	46.04	PQRFDRAIQ	1000000	85.41	IGPQRFDRA	2152	17.14	IGPQRFDRA	4439.70	46.04	-	-	-	-	-	-
HLA-DPA1*01/DPB1*04:01	119	133	LTDKRIGPQRFDRAI	Consensus (comb.lib./smm/nn)	47.78	GPQRFDRAI	1000000	85.41	IGPQRFDRA	2157	17.19	IGPQRFDRA	4807.30	47.78	-	-	-	-	-	-
HLA-DPA1*01/DPB1*04:01	67	81	SNVLIKYNVVDKSLK	Consensus (comb.lib./smm/nn)	50.08	NVLIKYNVV	47.54	29.22	NVLIKYNVV	12917	76.73	SNVLIKYNV	5338.60	50.08	-	-	-	-	-	-
HLA-DPA1*01/DPB1*04:01	95	109	VKKQAREDSHWLNCR	Consensus (comb.lib./smm/nn)	50.22	AREDSHWLN	382.31	41.70	REDSHWLNC	12454	75.58	REDSHWLNC	5370.20	50.22	-	-	-	-	-	-
HLA-DPA1*01/DPB1*04:01	103	117	SHWLNCRTTINYYRC	Consensus (comb.lib./smm/nn)	50.70	NCRTTINYY	480.30	43.15	WLNCRTTIN	12117	74.68	HWLNCRTTI	5481.30	50.70	-	-	-	-	-	-
HLA-DPA1*01/DPB1*04:01	96	110	KKQAREDSHWLNCRT	Consensus (comb.lib./smm/nn)	51.59	AREDSHWLN	382.31	41.70	REDSHWLNC	12598	75.95	REDSHWLNC	5700.40	51.59	-	-	-	-	-	-
HLA-DPA1*01/DPB1*04:01	81	95	KADIRKIMHECAKKV	Consensus (comb.lib./smm/nn)	52.03	IRKIMHECA	22072.20	67.36	IRKIMHECA	6498	52.03	IMHECAKKV	3603.40	41.80	-	-	-	-	-	-
HLA-DPA1*01/DPB1*04:01	82	96	ADIRKIMHECAKKVK	Consensus (comb.lib./smm/nn)	52.68	IRKIMHECA	22072.20	67.36	IMHECAKKV	6610	52.68	IMHECAKKV	3696.60	42.31	-	-	-	-	-	-
HLA-DPA1*01/DPB1*04:01	94	108	KVKKQAREDSHWLNC	Consensus (comb.lib./smm/nn)	52.95	AREDSHWLN	382.31	41.70	AREDSHWLN	14522	80.24	REDSHWLNC	6040	52.95	-	-	-	-	-	-
HLA-DPA1*01/DPB1*04:01	118	132	ILTDKRIGPQRFDRA	Consensus (comb.lib./smm/nn)	53.45	IGPQRFDRA	1000000	85.41	RIGPQRFDR	2199	17.63	IGPQRFDRA	6172.20	53.45	-	-	-	-	-	-
HLA-DPA1*01/DPB1*04:01	97	111	KQAREDSHWLNCRTT	Consensus (comb.lib./smm/nn)	53.64	AREDSHWLN	382.31	41.70	REDSHWLNC	13355	77.75	REDSHWLNC	6219.50	53.64	-	-	-	-	-	-
HLA-DPA1*01/DPB1*04:01	102	116	DSHWLNCRTTINYYR	Consensus (comb.lib./smm/nn)	53.76	NCRTTINYY	480.30	43.15	HWLNCRTTI	20047	88.36	HWLNCRTTI	6249	53.76	-	-	-	-	-	-
HLA-DPA1*01/DPB1*04:01	98	112	QAREDSHWLNCRTTI	Consensus (comb.lib./smm/nn)	54.62	AREDSHWLN	382.31	41.70	REDSHWLNC	12317	75.22	REDSHWLNC	6474.10	54.62	-	-	-	-	-	-
HLA-DPA1*01/DPB1*04:01	83	97	DIRKIMHECAKKVKK	Consensus (comb.lib./smm/nn)	54.81	IRKIMHECA	22072.20	67.36	IMHECAKKV	6992	54.81	IMHECAKKV	3591.40	41.73	-	-	-	-	-	-
HLA-DPA1*01/DPB1*04:01	84	98	IRKIMHECAKKVKKQ	Consensus (comb.lib./smm/nn)	54.90	IRKIMHECA	22072.20	67.36	IMHECAKKV	7007	54.90	IMHECAKKV	3964.30	43.71	-	-	-	-	-	-
HLA-DPA1*01/DPB1*04:01	68	82	NVLIKYNVVDKSLKA	Consensus (comb.lib./smm/nn)	55.77	NVLIKYNVV	47.54	29.22	NVLIKYNVV	12290	75.14	KYNVVDKSL	6789.90	55.77	-	-	-	-	-	-
HLA-DPA1*01/DPB1*04:01	85	99	RKIMHECAKKVKKQA	Consensus (comb.lib./smm/nn)	56.68	IMHECAKKV	360930.27	81.47	IMHECAKKV	7341	56.68	IMHECAKKV	5401.30	50.35	-	-	-	-	-	-
HLA-DPA1*01/DPB1*04:01	13	27	FLIGTCQAENPSKKC	Consensus (comb.lib./smm/nn)	57.01	FLIGTCQAE	370610.46	81.58	LIGTCQAEN	5115	43.06	FLIGTCQAE	7136.60	57.01	-	-	-	-	-	-
HLA-DPA1*01/DPB1*04:01	99	113	AREDSHWLNCRTTIN	Consensus (comb.lib./smm/nn)	58.94	AREDSHWLN	382.31	41.70	HWLNCRTTI	15294	81.70	REDSHWLNC	7702.70	58.94	-	-	-	-	-	-
HLA-DPA1*01/DPB1*04:01	47	61	QYYGFVAMDNNIAKP	Consensus (comb.lib./smm/nn)	59.36	GFVAMDNNI	5932.68	59.36	FVAMDNNIA	16094	83.09	YYGFVAMDN	1167.90	23.67	-	-	-	-	-	-
HLA-DPA1*01/DPB1*04:01	48	62	YYGFVAMDNNIAKPE	Consensus (comb.lib./smm/nn)	59.36	GFVAMDNNI	5932.68	59.36	FVAMDNNIA	17187	84.80	YYGFVAMDN	2518.40	35.04	-	-	-	-	-	-
HLA-DPA1*01/DPB1*04:01	101	115	EDSHWLNCRTTINYY	Consensus (comb.lib./smm/nn)	59.54	NCRTTINYY	480.30	43.15	HWLNCRTTI	21429	89.73	HWLNCRTTI	7879.90	59.54	-	-	-	-	-	-
HLA-DPA1*01/DPB1*04:01	35	49	ASKMACIPHCKYQYY	Consensus (comb.lib./smm/nn)	61.79	IPHCKYQYY	180107.23	78.39	MACIPHCKY	8405	61.79	KMACIPHCK	6267.30	53.83	-	-	-	-	-	-
HLA-DPA1*01/DPB1*04:01	36	50	SKMACIPHCKYQYYG	Consensus (comb.lib./smm/nn)	62.09	IPHCKYQYY	180107.23	78.39	IPHCKYQYY	8473	62.09	KMACIPHCK	6385.20	54.28	-	-	-	-	-	-
HLA-DPA1*01/DPB1*04:01	111	125	TINYYRCILTDKRIG	Consensus (comb.lib./smm/nn)	63.42	INYYRCILT	12745.29	64.11	YYRCILTDK	8782	63.42	YYRCILTDK	955.80	21.28	-	-	-	-	-	-
HLA-DPA1*01/DPB1*04:01	125	139	GPQRFDRAIQEYDKT	Consensus (comb.lib./smm/nn)	63.98	RFDRAIQEY	441.63	42.62	FDRAIQEYD	8917	63.98	QRFDRAIQE	14766.70	76.90	-	-	-	-	-	-
HLA-DPA1*01/DPB1*04:01	112	126	INYYRCILTDKRIGP	Consensus (comb.lib./smm/nn)	64.11	INYYRCILT	12745.29	64.11	YYRCILTDK	9599	66.65	YYRCILTDK	1619.30	28.03	-	-	-	-	-	-
HLA-DPA1*01/DPB1*04:01	126	140	PQRFDRAIQEYDKTI	Consensus (comb.lib./smm/nn)	64.32	RFDRAIQEY	441.63	42.62	FDRAIQEYD	9254	65.33	AIQEYDKTI	9467.80	64.32	-	-	-	-	-	-
HLA-DPA1*01/DPB1*04:01	37	51	KMACIPHCKYQYYGF	Consensus (comb.lib./smm/nn)	64.60	HCKYQYYGF	81844.99	74.54	IPHCKYQYY	9068	64.60	HCKYQYYGF	2725.70	36.43	-	-	-	-	-	-
HLA-DPA1*01/DPB1*04:01	127	141	QRFDRAIQEYDKTIN	Consensus (comb.lib./smm/nn)	65.54	RFDRAIQEY	441.63	42.62	FDRAIQEYD	9307	65.54	AIQEYDKTI	10121.90	66.15	-	-	-	-	-	-
HLA-DPA1*01/DPB1*04:01	69	83	VLIKYNVVDKSLKAD	Consensus (comb.lib./smm/nn)	65.87	VLIKYNVVD	17097.89	65.87	NVVDKSLKA	16565	83.84	YNVVDKSLK	8639.60	61.92	-	-	-	-	-	-
HLA-DPA1*01/DPB1*04:01	113	127	NYYRCILTDKRIGPQ	Consensus (comb.lib./smm/nn)	67.12	RCILTDKRI	21144.42	67.12	YRCILTDKR	14098	79.38	YYRCILTDK	2086.70	31.91	-	-	-	-	-	-
HLA-DPA1*01/DPB1*04:01	114	128	YYRCILTDKRIGPQR	Consensus (comb.lib./smm/nn)	67.12	RCILTDKRI	21144.42	67.12	YYRCILTDK	18895	87.05	YYRCILTDK	2746.50	36.57	-	-	-	-	-	-
HLA-DPA1*01/DPB1*04:01	115	129	YRCILTDKRIGPQRF	Consensus (comb.lib./smm/nn)	67.12	RCILTDKRI	21144.42	67.12	LTDKRIGPQ	24225	91.96	RCILTDKRI	6884.40	56.11	-	-	-	-	-	-
HLA-DPA1*01/DPB1*04:01	116	130	RCILTDKRIGPQRFD	Consensus (comb.lib./smm/nn)	67.12	RCILTDKRI	21144.42	67.12	LTDKRIGPQ	28359	94.26	RCILTDKRI	8587.30	61.77	-	-	-	-	-	-
HLA-DPA1*01/DPB1*04:01	78	92	KSLKADIRKIMHECA	Consensus (comb.lib./smm/nn)	67.36	IRKIMHECA	22072.20	67.36	LKADIRKIM	23346	91.32	IRKIMHECA	9295.40	63.83	-	-	-	-	-	-
HLA-DPA1*01/DPB1*04:01	79	93	SLKADIRKIMHECAK	Consensus (comb.lib./smm/nn)	67.36	IRKIMHECA	22072.20	67.36	IRKIMHECA	36684	96.88	IRKIMHECA	9625.70	64.76	-	-	-	-	-	-
HLA-DPA1*01/DPB1*04:01	80	94	LKADIRKIMHECAKK	Consensus (comb.lib./smm/nn)	67.36	IRKIMHECA	22072.20	67.36	IRKIMHECA	38502	97.25	IRKIMHECA	6275	53.86	-	-	-	-	-	-
HLA-DPA1*01/DPB1*04:01	70	84	LIKYNVVDKSLKADI	Consensus (comb.lib./smm/nn)	67.92	KYNVVDKSL	24297.43	67.92	NVVDKSLKA	15559	82.17	YNVVDKSLK	7929.40	59.70	-	-	-	-	-	-
HLA-DPA1*01/DPB1*04:01	71	85	IKYNVVDKSLKADIR	Consensus (comb.lib./smm/nn)	67.92	KYNVVDKSL	24297.43	67.92	VDKSLKADI	15628	82.30	YNVVDKSLK	8062.40	60.13	-	-	-	-	-	-
HLA-DPA1*01/DPB1*04:01	72	86	KYNVVDKSLKADIRK	Consensus (comb.lib./smm/nn)	67.92	KYNVVDKSL	24297.43	67.92	NVVDKSLKA	17434	85.16	YNVVDKSLK	8424.80	61.26	-	-	-	-	-	-
HLA-DPA1*01/DPB1*04:01	100	114	REDSHWLNCRTTINY	Consensus (comb.lib./smm/nn)	68.76	LNCRTTINY	28141.34	68.76	HWLNCRTTI	16519	83.77	HWLNCRTTI	8396.60	61.18	-	-	-	-	-	-
HLA-DPA1*01/DPB1*04:01	128	142	RFDRAIQEYDKTINI	Consensus (comb.lib./smm/nn)	69.25	RFDRAIQEY	441.63	42.62	RAIQEYDKT	12498	75.69	AIQEYDKTI	11326.20	69.25	-	-	-	-	-	-
HLA-DPA1*01/DPB1*04:01	49	63	YGFVAMDNNIAKPEI	Consensus (comb.lib./smm/nn)	70.99	GFVAMDNNI	5932.68	59.36	FVAMDNNIA	24248	91.97	YGFVAMDNN	12046.90	70.99	-	-	-	-	-	-
HLA-DPA1*01/DPB1*04:01	93	107	KKVKKQAREDSHWLN	Consensus (comb.lib./smm/nn)	75.23	AREDSHWLN	382.31	41.70	QAREDSHWL	44649	98.16	QAREDSHWL	13950.40	75.23	-	-	-	-	-	-
HLA-DPA1*01/DPB1*04:01	50	64	GFVAMDNNIAKPEIR	Consensus (comb.lib./smm/nn)	81.18	GFVAMDNNI	5932.68	59.36	FVAMDNNIA	40541	97.60	GFVAMDNNI	17111.90	81.18	-	-	-	-	-	-
HLA-DPA1*01/DPB1*04:01	28	42	EEKFKNDASKMACIP	Consensus (comb.lib./smm/nn)	81.21	DASKMACIP	1000000	85.41	FKNDASKMA	15025	81.21	KFKNDASKM	8226.70	60.65	-	-	-	-	-	-
HLA-DPA1*01/DPB1*04:01	86	100	KIMHECAKKVKKQAR	Consensus (comb.lib./smm/nn)	81.47	IMHECAKKV	360930.27	81.47	IMHECAKKV	19447	87.71	IMHECAKKV	7322.50	57.64	-	-	-	-	-	-
HLA-DPA1*01/DPB1*04:01	87	101	IMHECAKKVKKQARE	Consensus (comb.lib./smm/nn)	81.47	IMHECAKKV	360930.27	81.47	IMHECAKKV	16917	84.39	IMHECAKKV	15477.80	78.26	-	-	-	-	-	-
HLA-DPA1*01/DPB1*04:01	27	41	CEEKFKNDASKMACI	Consensus (comb.lib./smm/nn)	81.67	NDASKMACI	1000000	85.41	FKNDASKMA	15274	81.67	KFKNDASKM	8045.40	60.07	-	-	-	-	-	-
HLA-DPA1*01/DPB1*04:01	74	88	NVVDKSLKADIRKIM	Consensus (comb.lib./smm/nn)	81.75	LKADIRKIM	1000000	85.41	VDKSLKADI	15322	81.75	LKADIRKIM	14160.20	75.68	-	-	-	-	-	-
HLA-DPA1*01/DPB1*04:01	92	106	AKKVKKQAREDSHWL	Consensus (comb.lib./smm/nn)	82.48	QAREDSHWL	5017.54	58.30	KKVKKQARE	50000	98.67	QAREDSHWL	17895	82.48	-	-	-	-	-	-
HLA-DPA1*01/DPB1*04:01	14	28	LIGTCQAENPSKKCE	Consensus (comb.lib./smm/nn)	83.79	LIGTCQAEN	641739.57	83.79	LIGTCQAEN	7274	56.34	LIGTCQAEN	19765.40	85.32	-	-	-	-	-	-
HLA-DPA1*01/DPB1*04:01	29	43	EKFKNDASKMACIPH	Consensus (comb.lib./smm/nn)	83.99	ASKMACIPH	1000000	85.41	FKNDASKMA	16662	83.99	KFKNDASKM	8767.10	62.31	-	-	-	-	-	-
HLA-DPA1*01/DPB1*04:01	20	34	AENPSKKCEEKFKND	Consensus (comb.lib./smm/nn)	85.41	KCEEKFKND	1000000	85.41	KKCEEKFKN	28820	94.46	KCEEKFKND	17806.80	82.33	-	-	-	-	-	-
HLA-DPA1*01/DPB1*04:01	21	35	ENPSKKCEEKFKNDA	Consensus (comb.lib./smm/nn)	85.41	CEEKFKNDA	1000000	85.41	KCEEKFKND	28839	94.47	KCEEKFKND	15983.40	79.21	-	-	-	-	-	-
HLA-DPA1*01/DPB1*04:01	22	36	NPSKKCEEKFKNDAS	Consensus (comb.lib./smm/nn)	85.41	EEKFKNDAS	1000000	85.41	KCEEKFKND	30254	95.04	KCEEKFKND	15836.10	78.92	-	-	-	-	-	-
HLA-DPA1*01/DPB1*04:01	23	37	PSKKCEEKFKNDASK	Consensus (comb.lib./smm/nn)	85.41	EKFKNDASK	1000000	85.41	KCEEKFKND	30052	94.96	KCEEKFKND	15012.50	77.37	-	-	-	-	-	-
HLA-DPA1*01/DPB1*04:01	24	38	SKKCEEKFKNDASKM	Consensus (comb.lib./smm/nn)	85.41	KFKNDASKM	1000000	85.41	KCEEKFKND	25514	92.77	KFKNDASKM	10418.80	66.94	-	-	-	-	-	-
HLA-DPA1*01/DPB1*04:01	25	39	KKCEEKFKNDASKMA	Consensus (comb.lib./smm/nn)	85.41	FKNDASKMA	1000000	85.41	KFKNDASKM	19646	87.93	KFKNDASKM	9106.10	63.30	-	-	-	-	-	-
HLA-DPA1*01/DPB1*04:01	26	40	KCEEKFKNDASKMAC	Consensus (comb.lib./smm/nn)	85.41	KNDASKMAC	1000000	85.41	FKNDASKMA	20112	88.43	KFKNDASKM	8915.70	62.74	-	-	-	-	-	-
HLA-DPA1*01/DPB1*04:01	30	44	KFKNDASKMACIPHC	Consensus (comb.lib./smm/nn)	85.41	SKMACIPHC	1000000	85.41	NDASKMACI	26540	93.36	KFKNDASKM	8997.90	62.97	-	-	-	-	-	-
HLA-DPA1*01/DPB1*04:01	31	45	FKNDASKMACIPHCK	Consensus (comb.lib./smm/nn)	85.41	KMACIPHCK	1000000	85.41	NDASKMACI	27341	93.78	SKMACIPHC	13573.80	74.43	-	-	-	-	-	-
HLA-DPA1*01/DPB1*04:01	32	46	KNDASKMACIPHCKY	Consensus (comb.lib./smm/nn)	85.41	MACIPHCKY	1000000	85.41	NDASKMACI	20401	88.72	KMACIPHCK	12331	71.67	-	-	-	-	-	-
HLA-DPA1*01/DPB1*04:01	33	47	NDASKMACIPHCKYQ	Consensus (comb.lib./smm/nn)	85.41	ACIPHCKYQ	1000000	85.41	MACIPHCKY	21271	89.58	KMACIPHCK	10742.80	67.79	-	-	-	-	-	-
HLA-DPA1*01/DPB1*04:01	34	48	DASKMACIPHCKYQY	Consensus (comb.lib./smm/nn)	85.41	CIPHCKYQY	1000000	85.41	MACIPHCKY	22915	90.99	KMACIPHCK	8086.60	60.20	-	-	-	-	-	-
HLA-DPA1*01/DPB1*04:01	73	87	YNVVDKSLKADIRKI	Consensus (comb.lib./smm/nn)	85.41	SLKADIRKI	1000000	85.41	VDKSLKADI	22627	90.76	YNVVDKSLK	13807.70	74.93	-	-	-	-	-	-
HLA-DPA1*01/DPB1*04:01	75	89	VVDKSLKADIRKIMH	Consensus (comb.lib./smm/nn)	85.41	KADIRKIMH	1000000	85.41	LKADIRKIM	22610	90.74	LKADIRKIM	13501.20	74.28	-	-	-	-	-	-
HLA-DPA1*01/DPB1*04:01	76	90	VDKSLKADIRKIMHE	Consensus (comb.lib./smm/nn)	85.41	ADIRKIMHE	1000000	85.41	LKADIRKIM	21552	89.84	LKADIRKIM	12947.40	73.07	-	-	-	-	-	-
HLA-DPA1*01/DPB1*04:01	77	91	DKSLKADIRKIMHEC	Consensus (comb.lib./smm/nn)	85.41	DIRKIMHEC	1000000	85.41	LKADIRKIM	26813	93.51	LKADIRKIM	10901.60	68.19	-	-	-	-	-	-
HLA-DPA1*01/DPB1*04:01	117	131	CILTDKRIGPQRFDR	Consensus (comb.lib./smm/nn)	85.41	RIGPQRFDR	1000000	85.41	LTDKRIGPQ	27483	93.85	RIGPQRFDR	9021.40	63.05	-	-	-	-	-	-
HLA-DPA1*01/DPB1*04:01	51	65	FVAMDNNIAKPEIRT	Consensus (comb.lib./smm/nn)	86.76	NIAKPEIRT	1000000	85.41	FVAMDNNIA	42328	97.86	FVAMDNNIA	20803.80	86.76	-	-	-	-	-	-
HLA-DPA1*01/DPB1*04:01	54	68	MDNNIAKPEIRTFSN	Consensus (comb.lib./smm/nn)	91.01	KPEIRTFSN	21281.61	67.16	IAKPEIRTF	24335	92.03	IAKPEIRTF	24426.50	91.01	-	-	-	-	-	-
HLA-DPA1*01/DPB1*04:01	53	67	AMDNNIAKPEIRTFS	Consensus (comb.lib./smm/nn)	91.06	AKPEIRTFS	1000000	85.41	IAKPEIRTF	24804	92.34	IAKPEIRTF	24473	91.06	-	-	-	-	-	-
HLA-DPA1*01/DPB1*04:01	52	66	VAMDNNIAKPEIRTF	Consensus (comb.lib./smm/nn)	91.67	IAKPEIRTF	1000000	85.41	NIAKPEIRT	24334	92.03	IAKPEIRTF	25056	91.67	-	-	-	-	-	-
HLA-DPA1*01/DPB1*04:01	19	33	QAENPSKKCEEKFKN	Consensus (comb.lib./smm/nn)	91.88	KKCEEKFKN	1000000	85.41	PSKKCEEKF	50000	98.67	SKKCEEKFK	25259.40	91.88	-	-	-	-	-	-
HLA-DPA1*01/DPB1*04:01	15	29	IGTCQAENPSKKCEE	Consensus (comb.lib./smm/nn)	94.21	ENPSKKCEE	1000000	85.41	CQAENPSKK	45356	98.24	TCQAENPSK	27812.70	94.21	-	-	-	-	-	-
HLA-DPA1*01/DPB1*04:01	17	31	TCQAENPSKKCEEKF	Consensus (comb.lib./smm/nn)	94.64	PSKKCEEKF	1000000	85.41	CQAENPSKK	50000	98.67	TCQAENPSK	28372	94.64	-	-	-	-	-	-
HLA-DPA1*01/DPB1*04:01	18	32	CQAENPSKKCEEKFK	Consensus (comb.lib./smm/nn)	94.69	SKKCEEKFK	1000000	85.41	CQAENPSKK	50000	98.67	SKKCEEKFK	28425.80	94.69	-	-	-	-	-	-
HLA-DPA1*01/DPB1*04:01	16	30	GTCQAENPSKKCEEK	Consensus (comb.lib./smm/nn)	95.02	NPSKKCEEK	1000000	85.41	CQAENPSKK	50000	98.67	TCQAENPSK	28857.40	95.02	-	-	-	-	-	-
HLA-DPA1*01/DPB1*04:01	91	105	CAKKVKKQAREDSHW	Consensus (comb.lib./smm/nn)	95.45	KQAREDSHW	1000000	85.41	KKVKKQARE	47637	98.47	KQAREDSHW	29450.80	95.45	-	-	-	-	-	-
HLA-DPA1*01/DPB1*04:01	88	102	MHECAKKVKKQARED	Consensus (comb.lib./smm/nn)	95.65	KVKKQARED	1000000	85.41	KKVKKQARE	50000	98.67	MHECAKKVK	29721.20	95.65	-	-	-	-	-	-
HLA-DPA1*01/DPB1*04:01	90	104	ECAKKVKKQAREDSH	Consensus (comb.lib./smm/nn)	96.32	KKQAREDSH	1000000	85.41	KKVKKQARE	50000	98.67	KKVKKQARE	30746.40	96.32	-	-	-	-	-	-
HLA-DPA1*01/DPB1*04:01	89	103	HECAKKVKKQAREDS	Consensus (comb.lib./smm/nn)	96.85	VKKQAREDS	1000000	85.41	KKVKKQARE	50000	98.67	KKVKKQARE	31628.40	96.85	-	-	-	-	-	-
Allele	Start	End	Peptide	Method used	Percentile rank	Comblib. core	Comblib. score	Comblib. Rank	SMM align core	SMM align IC50 (nM)	SMM align rank	NN align core	NN align IC50 (nM)	NN align rank	NetMHCIIpan core	NetMHCIIpan IC50 (nM)	NetMHCIIpan rank	Sturniolo core	Sturniolo score	Sturniolo rank			Colour code (data represented in figures)
HLA-DPA1*01:03/DPB1*02:01	3	17	YLGLALISAVFLIGT	Consensus (comb.lib./smm/nn)	0.08	ALISAVFLI	0.01	0.01	LISAVFLIG	98	0.08	LALISAVFL	124.30	9.60	-	-	-	-	-	-	Predicted as good binders		Percentile Rank ˂ 2,5	Percentile Rank 2,5 - 7,5
HLA-DPA1*01:03/DPB1*02:01	2	16	KYLGLALISAVFLIG	Consensus (comb.lib./smm/nn)	0.09	ALISAVFLI	0.01	0.01	LALISAVFL	99	0.09	LALISAVFL	133.20	10.03	-	-	-	-	-	-
HLA-DPA1*01:03/DPB1*02:01	4	18	LGLALISAVFLIGTC	Consensus (comb.lib./smm/nn)	0.09	ALISAVFLI	0.01	0.01	LISAVFLIG	100	0.09	LALISAVFL	158.20	11.18	-	-	-	-	-	-
HLA-DPA1*01:03/DPB1*02:01	5	19	GLALISAVFLIGTCQ	Consensus (comb.lib./smm/nn)	0.11	ALISAVFLI	0.01	0.01	LISAVFLIG	109	0.11	LALISAVFL	204.80	13.06	-	-	-	-	-	-
HLA-DPA1*01:03/DPB1*02:01	6	20	LALISAVFLIGTCQA	Consensus (comb.lib./smm/nn)	0.12	ALISAVFLI	0.01	0.01	LISAVFLIG	115	0.12	LALISAVFL	183.70	12.23	-	-	-	-	-	-
HLA-DPA1*01:03/DPB1*02:01	7	21	ALISAVFLIGTCQAE	Consensus (comb.lib./smm/nn)	0.68	ALISAVFLI	0.01	0.01	LISAVFLIG	324	0.68	FLIGTCQAE	161.50	11.32	-	-	-	-	-	-
HLA-DPA1*01:03/DPB1*02:01	1	15	MKYLGLALISAVFLI	Consensus (comb.lib./smm/nn)	0.72	ALISAVFLI	0.01	0.01	YLGLALISA	337	0.72	LALISAVFL	171.70	11.72	-	-	-	-	-	-
HLA-DPA1*01:03/DPB1*02:01	40	54	CIPHCKYQYYGFVAM	Consensus (comb.lib./smm/nn)	2.53	HCKYQYYGF	16.53	19.82	CKYQYYGFV	120	0.13	YQYYGFVAM	21.30	2.53	-	-	-	-	-	-
HLA-DPA1*01:03/DPB1*02:01	41	55	IPHCKYQYYGFVAMD	Consensus (comb.lib./smm/nn)	2.70	HCKYQYYGF	16.53	19.82	YQYYGFVAM	120	0.13	YQYYGFVAM	22.80	2.70	-	-	-	-	-	-
HLA-DPA1*01:03/DPB1*02:01	42	56	PHCKYQYYGFVAMDN	Consensus (comb.lib./smm/nn)	2.77	HCKYQYYGF	16.53	19.82	YQYYGFVAM	120	0.13	CKYQYYGFV	23.50	2.77	-	-	-	-	-	-
HLA-DPA1*01:03/DPB1*02:01	43	57	HCKYQYYGFVAMDNN	Consensus (comb.lib./smm/nn)	2.95	HCKYQYYGF	16.53	19.82	YQYYGFVAM	124	0.14	CKYQYYGFV	25.30	2.95	-	-	-	-	-	-
HLA-DPA1*01:03/DPB1*02:01	44	58	CKYQYYGFVAMDNNI	Consensus (comb.lib./smm/nn)	4.11	KYQYYGFVA	35.48	23.42	YQYYGFVAM	126	0.14	YQYYGFVAM	37.40	4.11	-	-	-	-	-	-
HLA-DPA1*01:03/DPB1*02:01	59	73	AKPEIRTFSNVLIKY	Consensus (comb.lib./smm/nn)	5.01	IRTFSNVLI	0.03	2.99	PEIRTFSNV	1061	5.01	TFSNVLIKY	412.60	19.40	-	-	-	-	-	-
HLA-DPA1*01:03/DPB1*02:01	58	72	IAKPEIRTFSNVLIK	Consensus (comb.lib./smm/nn)	5.80	IRTFSNVLI	0.03	2.99	PEIRTFSNV	1198	5.80	IRTFSNVLI	1588.90	37.96	-	-	-	-	-	-
HLA-DPA1*01:03/DPB1*02:01	57	71	NIAKPEIRTFSNVLI	Consensus (comb.lib./smm/nn)	6.07	IRTFSNVLI	0.03	2.99	PEIRTFSNV	1246	6.07	IRTFSNVLI	1779.90	39.94	-	-	-	-	-	-
HLA-DPA1*01:03/DPB1*02:01	39	53	ACIPHCKYQYYGFVA	Consensus (comb.lib./smm/nn)	6.99	HCKYQYYGF	16.53	19.82	CKYQYYGFV	925	4.21	CKYQYYGFV	76.80	6.99	-	-	-	-	-	-
HLA-DPA1*01:03/DPB1*02:01	45	59	KYQYYGFVAMDNNIA	Consensus (comb.lib./smm/nn)	7.78	KYQYYGFVA	35.48	23.42	YQYYGFVAM	341	0.74	YQYYGFVAM	89.80	7.78	-	-	-	-	-	-
HLA-DPA1*01:03/DPB1*02:01	62	76	EIRTFSNVLIKYNVV	Consensus (comb.lib./smm/nn)	8.19	IRTFSNVLI	0.03	2.99	TFSNVLIKY	1581	8.19	TFSNVLIKY	236.70	14.22	-	-	-	-	-	-
HLA-DPA1*01:03/DPB1*02:01	38	52	MACIPHCKYQYYGFV	Consensus (comb.lib./smm/nn)	8.26	HCKYQYYGF	16.53	19.82	IPHCKYQYY	1005	4.68	CKYQYYGFV	98.20	8.26	-	-	-	-	-	-
HLA-DPA1*01:03/DPB1*02:01	63	77	IRTFSNVLIKYNVVD	Consensus (comb.lib./smm/nn)	8.70	IRTFSNVLI	0.03	2.99	NVLIKYNVV	1653	8.70	TFSNVLIKY	307.20	16.49	-	-	-	-	-	-
HLA-DPA1*01:03/DPB1*02:01	60	74	KPEIRTFSNVLIKYN	Consensus (comb.lib./smm/nn)	9.96	IRTFSNVLI	0.03	2.99	PEIRTFSNV	1819	9.96	TFSNVLIKY	293.60	16.07	-	-	-	-	-	-
HLA-DPA1*01:03/DPB1*02:01	61	75	PEIRTFSNVLIKYNV	Consensus (comb.lib./smm/nn)	10.40	IRTFSNVLI	0.03	2.99	PEIRTFSNV	1874	10.40	TFSNVLIKY	280.70	15.68	-	-	-	-	-	-
HLA-DPA1*01:03/DPB1*02:01	8	22	LISAVFLIGTCQAEN	Consensus (comb.lib./smm/nn)	11.41	LISAVFLIG	1637.86	47.76	LISAVFLIG	354	0.79	FLIGTCQAE	163.70	11.41	-	-	-	-	-	-
HLA-DPA1*01:03/DPB1*02:01	9	23	ISAVFLIGTCQAENP	Consensus (comb.lib./smm/nn)	11.72	VFLIGTCQA	5328.12	55.89	LIGTCQAEN	1615	8.43	FLIGTCQAE	171.70	11.72	-	-	-	-	-	-
HLA-DPA1*01:03/DPB1*02:01	10	24	SAVFLIGTCQAENPS	Consensus (comb.lib./smm/nn)	12.34	VFLIGTCQA	5328.12	55.89	LIGTCQAEN	1732	9.29	FLIGTCQAE	186.40	12.34	-	-	-	-	-	-
HLA-DPA1*01:03/DPB1*02:01	46	60	YQYYGFVAMDNNIAK	Consensus (comb.lib./smm/nn)	12.65	YQYYGFVAM	2429.63	50.31	YQYYGFVAM	396	0.97	YQYYGFVAM	194.10	12.65	-	-	-	-	-	-
HLA-DPA1*01:03/DPB1*02:01	11	25	AVFLIGTCQAENPSK	Consensus (comb.lib./smm/nn)	14.54	VFLIGTCQA	5328.12	55.89	LIGTCQAEN	2348	14.54	FLIGTCQAE	238.10	14.26	-	-	-	-	-	-
HLA-DPA1*01:03/DPB1*02:01	12	26	VFLIGTCQAENPSKK	Consensus (comb.lib./smm/nn)	19.03	VFLIGTCQA	5328.12	55.89	LIGTCQAEN	2650	17.36	FLIGTCQAE	398.20	19.03	-	-	-	-	-	-
HLA-DPA1*01:03/DPB1*02:01	64	78	RTFSNVLIKYNVVDK	Consensus (comb.lib./smm/nn)	20.99	RTFSNVLIK	104.62	29.56	NVLIKYNVV	1968	11.18	TFSNVLIKY	478.10	20.99	-	-	-	-	-	-
HLA-DPA1*01:03/DPB1*02:01	108	122	CRTTINYYRCILTDK	Consensus (comb.lib./smm/nn)	22.10	TTINYYRCI	0.08	4.24	TTINYYRCI	3542	25.31	TINYYRCIL	527.40	22.10	-	-	-	-	-	-
HLA-DPA1*01:03/DPB1*02:01	109	123	RTTINYYRCILTDKR	Consensus (comb.lib./smm/nn)	22.85	TTINYYRCI	0.08	4.24	INYYRCILT	4508	32.12	INYYRCILT	561.70	22.85	-	-	-	-	-	-
HLA-DPA1*01:03/DPB1*02:01	121	135	DKRIGPQRFDRAIQE	Consensus (comb.lib./smm/nn)	23.05	QRFDRAIQE	32.49	23.05	IGPQRFDRA	1661	8.76	IGPQRFDRA	1604.50	38.14	-	-	-	-	-	-
HLA-DPA1*01:03/DPB1*02:01	122	136	KRIGPQRFDRAIQEY	Consensus (comb.lib./smm/nn)	23.05	QRFDRAIQE	32.49	23.05	IGPQRFDRA	1765	9.54	IGPQRFDRA	1773.90	39.88	-	-	-	-	-	-
HLA-DPA1*01:03/DPB1*02:01	123	137	RIGPQRFDRAIQEYD	Consensus (comb.lib./smm/nn)	23.05	QRFDRAIQE	32.49	23.05	IGPQRFDRA	2136	12.63	IGPQRFDRA	3260.50	51.79	-	-	-	-	-	-
HLA-DPA1*01:03/DPB1*02:01	124	138	IGPQRFDRAIQEYDK	Consensus (comb.lib./smm/nn)	23.05	QRFDRAIQE	32.49	23.05	FDRAIQEYD	2023	11.65	RFDRAIQEY	5938.20	65.36	-	-	-	-	-	-
HLA-DPA1*01:03/DPB1*02:01	125	139	GPQRFDRAIQEYDKT	Consensus (comb.lib./smm/nn)	23.05	QRFDRAIQE	32.49	23.05	FDRAIQEYD	2581	16.71	RFDRAIQEY	6298.50	66.79	-	-	-	-	-	-
HLA-DPA1*01:03/DPB1*02:01	126	140	PQRFDRAIQEYDKTI	Consensus (comb.lib./smm/nn)	23.05	QRFDRAIQE	32.49	23.05	FDRAIQEYD	2523	16.16	RFDRAIQEY	4598.30	59.38	-	-	-	-	-	-
HLA-DPA1*01:03/DPB1*02:01	127	141	QRFDRAIQEYDKTIN	Consensus (comb.lib./smm/nn)	23.05	QRFDRAIQE	32.49	23.05	FDRAIQEYD	2539	16.32	RFDRAIQEY	4963.70	61.16	-	-	-	-	-	-
HLA-DPA1*01:03/DPB1*02:01	107	121	NCRTTINYYRCILTD	Consensus (comb.lib./smm/nn)	23.07	TTINYYRCI	0.08	4.24	TTINYYRCI	3274	23.07	NYYRCILTD	588.60	23.39	-	-	-	-	-	-
HLA-DPA1*01:03/DPB1*02:01	110	124	TTINYYRCILTDKRI	Consensus (comb.lib./smm/nn)	24.78	TTINYYRCI	0.08	4.24	INYYRCILT	4937	34.58	NYYRCILTD	659.40	24.78	-	-	-	-	-	-
HLA-DPA1*01:03/DPB1*02:01	106	120	LNCRTTINYYRCILT	Consensus (comb.lib./smm/nn)	26.02	TTINYYRCI	0.08	4.24	TTINYYRCI	3631	26.02	INYYRCILT	771.80	26.79	-	-	-	-	-	-
HLA-DPA1*01:03/DPB1*02:01	65	79	TFSNVLIKYNVVDKS	Consensus (comb.lib./smm/nn)	28.49	TFSNVLIKY	167.28	32.22	NVLIKYNVV	2291	14.02	TFSNVLIKY	872.20	28.49	-	-	-	-	-	-
HLA-DPA1*01:03/DPB1*02:01	37	51	KMACIPHCKYQYYGF	Consensus (comb.lib./smm/nn)	30.06	HCKYQYYGF	16.53	19.82	IPHCKYQYY	4966	34.74	HCKYQYYGF	972.80	30.06	-	-	-	-	-	-
HLA-DPA1*01:03/DPB1*02:01	111	125	TINYYRCILTDKRIG	Consensus (comb.lib./smm/nn)	30.44	INYYRCILT	82.81	28.26	NYYRCILTD	7719	47.52	NYYRCILTD	998.50	30.44	-	-	-	-	-	-
HLA-DPA1*01:03/DPB1*02:01	105	119	WLNCRTTINYYRCIL	Consensus (comb.lib./smm/nn)	33.34	TTINYYRCI	0.08	4.24	TTINYYRCI	4964	34.73	TTINYYRCI	1208.70	33.34	-	-	-	-	-	-
HLA-DPA1*01:03/DPB1*02:01	128	142	RFDRAIQEYDKTINI	Consensus (comb.lib./smm/nn)	33.34	RAIQEYDKT	33.70	23.05	FDRAIQEYD	4713	33.34	AIQEYDKTI	5579.60	63.89	-	-	-	-	-	-
HLA-DPA1*01:03/DPB1*02:01	119	133	LTDKRIGPQRFDRAI	Consensus (comb.lib./smm/nn)	36.21	KRIGPQRFD	328228.35	80.16	IGPQRFDRA	1667	8.80	IGPQRFDRA	1436.80	36.21	-	-	-	-	-	-
HLA-DPA1*01:03/DPB1*02:01	120	134	TDKRIGPQRFDRAIQ	Consensus (comb.lib./smm/nn)	36.52	KRIGPQRFD	328228.35	80.16	IGPQRFDRA	1672	8.84	IGPQRFDRA	1462.50	36.52	-	-	-	-	-	-
HLA-DPA1*01:03/DPB1*02:01	104	118	HWLNCRTTINYYRCI	Consensus (comb.lib./smm/nn)	38.49	TTINYYRCI	0.08	4.24	RTTINYYRC	5714	38.49	TTINYYRCI	1805.40	40.19	-	-	-	-	-	-
HLA-DPA1*01:03/DPB1*02:01	112	126	INYYRCILTDKRIGP	Consensus (comb.lib./smm/nn)	38.81	INYYRCILT	82.81	28.26	YYRCILTDK	10265	59.22	NYYRCILTD	1667.20	38.81	-	-	-	-	-	-
HLA-DPA1*01:03/DPB1*02:01	118	132	ILTDKRIGPQRFDRA	Consensus (comb.lib./smm/nn)	40.87	KRIGPQRFD	328228.35	80.16	RIGPQRFDR	1727	9.25	IGPQRFDRA	1874.20	40.87	-	-	-	-	-	-
HLA-DPA1*01:03/DPB1*02:01	35	49	ASKMACIPHCKYQYY	Consensus (comb.lib./smm/nn)	43.50	IPHCKYQYY	1000000	85.11	MACIPHCKY	5193	35.93	IPHCKYQYY	2156.20	43.50	-	-	-	-	-	-
HLA-DPA1*01:03/DPB1*02:01	36	50	SKMACIPHCKYQYYG	Consensus (comb.lib./smm/nn)	44.36	PHCKYQYYG	1000000	85.11	IPHCKYQYY	5056	35.21	CIPHCKYQY	2253	44.36	-	-	-	-	-	-
HLA-DPA1*01:03/DPB1*02:01	13	27	FLIGTCQAENPSKKC	Consensus (comb.lib./smm/nn)	46.03	QAENPSKKC	1000000	85.11	LIGTCQAEN	7389	46.03	FLIGTCQAE	1792.50	40.06	-	-	-	-	-	-
HLA-DPA1*01:03/DPB1*02:01	66	80	FSNVLIKYNVVDKSL	Consensus (comb.lib./smm/nn)	46.91	IKYNVVDKS	28502.46	66.92	NVLIKYNVV	2654	17.40	NVLIKYNVV	2566.20	46.91	-	-	-	-	-	-
HLA-DPA1*01:03/DPB1*02:01	74	88	NVVDKSLKADIRKIM	Consensus (comb.lib./smm/nn)	47.25	SLKADIRKI	1591.44	47.25	VDKSLKADI	5980	39.72	LKADIRKIM	10572.20	79.39	-	-	-	-	-	-
HLA-DPA1*01:03/DPB1*02:01	96	110	KKQAREDSHWLNCRT	Consensus (comb.lib./smm/nn)	48.05	AREDSHWLN	316.71	36.39	REDSHWLNC	17174	82.42	REDSHWLNC	2716.80	48.05	-	-	-	-	-	-
HLA-DPA1*01:03/DPB1*02:01	25	39	KKCEEKFKNDASKMA	Consensus (comb.lib./smm/nn)	48.19	KKCEEKFKN	199.87	33.61	KCEEKFKND	7865	48.19	FKNDASKMA	6026	65.72	-	-	-	-	-	-
HLA-DPA1*01:03/DPB1*02:01	55	69	DNNIAKPEIRTFSNV	Consensus (comb.lib./smm/nn)	49.30	KPEIRTFSN	2039.67	49.30	IAKPEIRTF	1449	7.32	PEIRTFSNV	5935.50	65.35	-	-	-	-	-	-
HLA-DPA1*01:03/DPB1*02:01	56	70	NNIAKPEIRTFSNVL	Consensus (comb.lib./smm/nn)	49.30	KPEIRTFSN	2039.67	49.30	PEIRTFSNV	1371	6.83	EIRTFSNVL	3416	52.76	-	-	-	-	-	-
HLA-DPA1*01:03/DPB1*02:01	95	109	VKKQAREDSHWLNCR	Consensus (comb.lib./smm/nn)	49.35	AREDSHWLN	316.71	36.39	REDSHWLNC	15657	78.97	REDSHWLNC	2900.90	49.35	-	-	-	-	-	-
HLA-DPA1*01:03/DPB1*02:01	97	111	KQAREDSHWLNCRTT	Consensus (comb.lib./smm/nn)	51.32	AREDSHWLN	316.71	36.39	REDSHWLNC	17919	83.82	REDSHWLNC	3187.40	51.32	-	-	-	-	-	-
HLA-DPA1*01:03/DPB1*02:01	47	61	QYYGFVAMDNNIAKP	Consensus (comb.lib./smm/nn)	51.40	VAMDNNIAK	171505.16	76.95	YYGFVAMDN	8567	51.40	YYGFVAMDN	630.10	24.22	-	-	-	-	-	-
HLA-DPA1*01:03/DPB1*02:01	68	82	NVLIKYNVVDKSLKA	Consensus (comb.lib./smm/nn)	52.35	NVVDKSLKA	3348.18	52.35	NVLIKYNVV	5359	36.76	NVLIKYNVV	4285.30	57.79	-	-	-	-	-	-
HLA-DPA1*01:03/DPB1*02:01	69	83	VLIKYNVVDKSLKAD	Consensus (comb.lib./smm/nn)	52.35	NVVDKSLKA	3348.18	52.35	IKYNVVDKS	7519	46.62	KYNVVDKSL	5538	63.71	-	-	-	-	-	-
HLA-DPA1*01:03/DPB1*02:01	70	84	LIKYNVVDKSLKADI	Consensus (comb.lib./smm/nn)	52.35	NVVDKSLKA	3348.18	52.35	NVVDKSLKA	6298	41.15	KYNVVDKSL	5631.80	64.11	-	-	-	-	-	-
HLA-DPA1*01:03/DPB1*02:01	71	85	IKYNVVDKSLKADIR	Consensus (comb.lib./smm/nn)	52.35	NVVDKSLKA	3348.18	52.35	VDKSLKADI	6349	41.38	KYNVVDKSL	6309.50	66.83	-	-	-	-	-	-
HLA-DPA1*01:03/DPB1*02:01	72	86	KYNVVDKSLKADIRK	Consensus (comb.lib./smm/nn)	52.35	NVVDKSLKA	3348.18	52.35	VDKSLKADI	7944	48.54	VVDKSLKAD	7280.50	70.29	-	-	-	-	-	-
HLA-DPA1*01:03/DPB1*02:01	98	112	QAREDSHWLNCRTTI	Consensus (comb.lib./smm/nn)	52.48	AREDSHWLN	316.71	36.39	REDSHWLNC	18598	84.95	REDSHWLNC	3369.40	52.48	-	-	-	-	-	-
HLA-DPA1*01:03/DPB1*02:01	94	108	KVKKQAREDSHWLNC	Consensus (comb.lib./smm/nn)	53.32	AREDSHWLN	316.71	36.39	VKKQAREDS	16448	80.87	REDSHWLNC	3503.10	53.32	-	-	-	-	-	-
HLA-DPA1*01:03/DPB1*02:01	73	87	YNVVDKSLKADIRKI	Consensus (comb.lib./smm/nn)	53.38	SLKADIRKI	1591.44	47.25	VDKSLKADI	8992	53.38	YNVVDKSLK	9225.70	76.10	-	-	-	-	-	-
HLA-DPA1*01:03/DPB1*02:01	48	62	YYGFVAMDNNIAKPE	Consensus (comb.lib./smm/nn)	54.84	VAMDNNIAK	171505.16	76.95	YYGFVAMDN	9310	54.84	YYGFVAMDN	1765	39.79	-	-	-	-	-	-
HLA-DPA1*01:03/DPB1*02:01	67	81	SNVLIKYNVVDKSLK	Consensus (comb.lib./smm/nn)	54.85	IKYNVVDKS	28502.46	66.92	NVLIKYNVV	5386	36.90	NVLIKYNVV	3757.70	54.85	-	-	-	-	-	-
HLA-DPA1*01:03/DPB1*02:01	76	90	VDKSLKADIRKIMHE	Consensus (comb.lib./smm/nn)	56.81	SLKADIRKI	1591.44	47.25	LKADIRKIM	9739	56.81	LKADIRKIM	11890.30	82.14	-	-	-	-	-	-
HLA-DPA1*01:03/DPB1*02:01	75	89	VVDKSLKADIRKIMH	Consensus (comb.lib./smm/nn)	58.84	SLKADIRKI	1591.44	47.25	LKADIRKIM	10182	58.84	LKADIRKIM	10835.30	79.96	-	-	-	-	-	-
HLA-DPA1*01:03/DPB1*02:01	27	41	CEEKFKNDASKMACI	Consensus (comb.lib./smm/nn)	59.48	KFKNDASKM	121154.90	75.40	FKNDASKMA	8436	50.80	KFKNDASKM	4617.90	59.48	-	-	-	-	-	-
HLA-DPA1*01:03/DPB1*02:01	113	127	NYYRCILTDKRIGPQ	Consensus (comb.lib./smm/nn)	59.85	RCILTDKRI	9485.01	59.85	ILTDKRIGP	15605	78.83	NYYRCILTD	2558.90	46.85	-	-	-	-	-	-
HLA-DPA1*01:03/DPB1*02:01	114	128	YYRCILTDKRIGPQR	Consensus (comb.lib./smm/nn)	59.85	RCILTDKRI	9485.01	59.85	LTDKRIGPQ	18061	84.07	YYRCILTDK	4519.80	58.99	-	-	-	-	-	-
HLA-DPA1*01:03/DPB1*02:01	81	95	KADIRKIMHECAKKV	Consensus (comb.lib./smm/nn)	59.99	RKIMHECAK	49304.04	70.04	IRKIMHECA	10435	59.99	IMHECAKKV	4521.50	59	-	-	-	-	-	-
HLA-DPA1*01:03/DPB1*02:01	103	117	SHWLNCRTTINYYRC	Consensus (comb.lib./smm/nn)	59.99	RTTINYYRC	1331.39	46.24	WLNCRTTIN	10435	59.99	CRTTINYYR	5658.10	64.23	-	-	-	-	-	-
HLA-DPA1*01:03/DPB1*02:01	99	113	AREDSHWLNCRTTIN	Consensus (comb.lib./smm/nn)	60.12	AREDSHWLN	316.71	36.39	REDSHWLNC	23287	89.96	REDSHWLNC	4747.90	60.12	-	-	-	-	-	-
HLA-DPA1*01:03/DPB1*02:01	82	96	ADIRKIMHECAKKVK	Consensus (comb.lib./smm/nn)	61.40	RKIMHECAK	49304.04	70.04	IMHECAKKV	10750	61.40	IMHECAKKV	4467.80	58.72	-	-	-	-	-	-
HLA-DPA1*01:03/DPB1*02:01	28	42	EEKFKNDASKMACIP	Consensus (comb.lib./smm/nn)	62.63	KFKNDASKM	121154.90	75.40	FKNDASKMA	8521	51.19	KFKNDASKM	5291.40	62.63	-	-	-	-	-	-
HLA-DPA1*01:03/DPB1*02:01	115	129	YRCILTDKRIGPQRF	Consensus (comb.lib./smm/nn)	64.88	RCILTDKRI	9485.01	59.85	LTDKRIGPQ	20972	88	ILTDKRIGP	5813.70	64.88	-	-	-	-	-	-
HLA-DPA1*01:03/DPB1*02:01	26	40	KCEEKFKNDASKMAC	Consensus (comb.lib./smm/nn)	66.24	KFKNDASKM	121154.90	75.40	FKNDASKMA	8641	51.74	FKNDASKMA	6157.90	66.24	-	-	-	-	-	-
HLA-DPA1*01:03/DPB1*02:01	29	43	EKFKNDASKMACIPH	Consensus (comb.lib./smm/nn)	66.69	KFKNDASKM	121154.90	75.40	FKNDASKMA	8980	53.32	KFKNDASKM	6272.40	66.69	-	-	-	-	-	-
HLA-DPA1*01:03/DPB1*02:01	54	68	MDNNIAKPEIRTFSN	Consensus (comb.lib./smm/nn)	66.80	KPEIRTFSN	2039.67	49.30	IAKPEIRTF	12013	66.80	IAKPEIRTF	8918.90	75.29	-	-	-	-	-	-
HLA-DPA1*01:03/DPB1*02:01	102	116	DSHWLNCRTTINYYR	Consensus (comb.lib./smm/nn)	66.89	CRTTINYYR	12640.03	61.78	WLNCRTTIN	16504	80.99	NCRTTINYY	6326.50	66.89	-	-	-	-	-	-
HLA-DPA1*01:03/DPB1*02:01	116	130	RCILTDKRIGPQRFD	Consensus (comb.lib./smm/nn)	68.04	RCILTDKRI	9485.01	59.85	LTDKRIGPQ	21176	88.21	LTDKRIGPQ	6637.20	68.04	-	-	-	-	-	-
HLA-DPA1*01:03/DPB1*02:01	23	37	PSKKCEEKFKNDASK	Consensus (comb.lib./smm/nn)	68.54	KKCEEKFKN	199.87	33.61	KCEEKFKND	12447	68.54	KCEEKFKND	11829.60	82.03	-	-	-	-	-	-
HLA-DPA1*01:03/DPB1*02:01	22	36	NPSKKCEEKFKNDAS	Consensus (comb.lib./smm/nn)	69.29	KKCEEKFKN	199.87	33.61	KCEEKFKND	12641	69.29	KCEEKFKND	11861.50	82.09	-	-	-	-	-	-
HLA-DPA1*01:03/DPB1*02:01	21	35	ENPSKKCEEKFKNDA	Consensus (comb.lib./smm/nn)	69.40	KKCEEKFKN	199.87	33.61	KCEEKFKND	12671	69.40	KCEEKFKND	11325.90	81	-	-	-	-	-	-
HLA-DPA1*01:03/DPB1*02:01	83	97	DIRKIMHECAKKVKK	Consensus (comb.lib./smm/nn)	70.02	RKIMHECAK	49304.04	70.04	IMHECAKKV	12830	70.02	IMHECAKKV	4643.80	59.61	-	-	-	-	-	-
HLA-DPA1*01:03/DPB1*02:01	84	98	IRKIMHECAKKVKKQ	Consensus (comb.lib./smm/nn)	70.04	RKIMHECAK	49304.04	70.04	IMHECAKKV	12865	70.15	IMHECAKKV	4993.40	61.30	-	-	-	-	-	-
HLA-DPA1*01:03/DPB1*02:01	85	99	RKIMHECAKKVKKQA	Consensus (comb.lib./smm/nn)	70.04	RKIMHECAK	49304.04	70.04	IMHECAKKV	13680	73.06	IMHECAKKV	6435.30	67.31	-	-	-	-	-	-
HLA-DPA1*01:03/DPB1*02:01	100	114	REDSHWLNCRTTINY	Consensus (comb.lib./smm/nn)	70.19	HWLNCRTTI	14086.01	62.26	WLNCRTTIN	18356	84.57	REDSHWLNC	7253.50	70.19	-	-	-	-	-	-
HLA-DPA1*01:03/DPB1*02:01	20	34	AENPSKKCEEKFKND	Consensus (comb.lib./smm/nn)	71.04	KKCEEKFKN	199.87	33.61	KKCEEKFKN	13106	71.04	KCEEKFKND	12029.20	82.41	-	-	-	-	-	-
HLA-DPA1*01:03/DPB1*02:01	101	115	EDSHWLNCRTTINYY	Consensus (comb.lib./smm/nn)	71.53	HWLNCRTTI	14086.01	62.26	LNCRTTINY	17073	82.22	NCRTTINYY	7657.90	71.53	-	-	-	-	-	-
HLA-DPA1*01:03/DPB1*02:01	24	38	SKKCEEKFKNDASKM	Consensus (comb.lib./smm/nn)	71.56	KKCEEKFKN	199.87	33.61	KCEEKFKND	15003	77.20	KCEEKFKND	7670.70	71.56	-	-	-	-	-	-
HLA-DPA1*01:03/DPB1*02:01	52	66	VAMDNNIAKPEIRTF	Consensus (comb.lib./smm/nn)	72.18	IAKPEIRTF	100212.46	74.23	DNNIAKPEI	9574	56.05	IAKPEIRTF	7866.60	72.18	-	-	-	-	-	-
HLA-DPA1*01:03/DPB1*02:01	93	107	KKVKKQAREDSHWLN	Consensus (comb.lib./smm/nn)	72.37	AREDSHWLN	316.71	36.39	VKKQAREDS	23488	90.10	AREDSHWLN	7926.20	72.37	-	-	-	-	-	-
HLA-DPA1*01:03/DPB1*02:01	78	92	KSLKADIRKIMHECA	Consensus (comb.lib./smm/nn)	72.81	SLKADIRKI	1591.44	47.25	LKADIRKIM	13605	72.81	DIRKIMHEC	9615.10	77.08	-	-	-	-	-	-
HLA-DPA1*01:03/DPB1*02:01	53	67	AMDNNIAKPEIRTFS	Consensus (comb.lib./smm/nn)	73.85	IAKPEIRTF	100212.46	74.23	IAKPEIRTF	9813	57.15	IAKPEIRTF	8416.80	73.85	-	-	-	-	-	-
HLA-DPA1*01:03/DPB1*02:01	30	44	KFKNDASKMACIPHC	Consensus (comb.lib./smm/nn)	75.40	KFKNDASKM	121154.90	75.40	FKNDASKMA	18811	85.29	KFKNDASKM	8554.80	74.24	-	-	-	-	-	-
HLA-DPA1*01:03/DPB1*02:01	77	91	DKSLKADIRKIMHEC	Consensus (comb.lib./smm/nn)	76.17	SLKADIRKI	1591.44	47.25	LKADIRKIM	14651	76.17	LKADIRKIM	9979.40	77.98	-	-	-	-	-	-
HLA-DPA1*01:03/DPB1*02:01	49	63	YGFVAMDNNIAKPEI	Consensus (comb.lib./smm/nn)	76.95	VAMDNNIAK	171505.16	76.95	FVAMDNNIA	12720	69.59	YGFVAMDNN	12126.10	82.60	-	-	-	-	-	-
HLA-DPA1*01:03/DPB1*02:01	86	100	KIMHECAKKVKKQAR	Consensus (comb.lib./smm/nn)	77.19	KIMHECAKK	53982.59	70.91	IMHECAKKV	31674	93.60	IMHECAKKV	9656.70	77.19	-	-	-	-	-	-
HLA-DPA1*01:03/DPB1*02:01	80	94	LKADIRKIMHECAKK	Consensus (comb.lib./smm/nn)	78.04	RKIMHECAK	49304.04	70.04	IRKIMHECA	23803	90.31	IRKIMHECA	10007	78.04	-	-	-	-	-	-
HLA-DPA1*01:03/DPB1*02:01	117	131	CILTDKRIGPQRFDR	Consensus (comb.lib./smm/nn)	78.05	KRIGPQRFD	328228.35	80.16	LTDKRIGPQ	15311	78.05	RIGPQRFDR	3786.90	55.03	-	-	-	-	-	-
HLA-DPA1*01:03/DPB1*02:01	79	93	SLKADIRKIMHECAK	Consensus (comb.lib./smm/nn)	78.73	SLKADIRKI	1591.44	47.25	IRKIMHECA	20883	87.90	DIRKIMHEC	10298.40	78.73	-	-	-	-	-	-
HLA-DPA1*01:03/DPB1*02:01	87	101	IMHECAKKVKKQARE	Consensus (comb.lib./smm/nn)	80.18	HECAKKVKK	220303.63	78.41	IMHECAKKV	27306	92.10	IMHECAKKV	10936	80.18	-	-	-	-	-	-
HLA-DPA1*01:03/DPB1*02:01	32	46	KNDASKMACIPHCKY	Consensus (comb.lib./smm/nn)	81.16	NDASKMACI	384676.55	81.16	NDASKMACI	18542	84.86	MACIPHCKY	10725.80	79.73	-	-	-	-	-	-
HLA-DPA1*01:03/DPB1*02:01	33	47	NDASKMACIPHCKYQ	Consensus (comb.lib./smm/nn)	81.16	NDASKMACI	384676.55	81.16	MACIPHCKY	18801	85.27	MACIPHCKY	10570.60	79.38	-	-	-	-	-	-
HLA-DPA1*01:03/DPB1*02:01	50	64	GFVAMDNNIAKPEIR	Consensus (comb.lib./smm/nn)	84.15	VAMDNNIAK	171505.16	76.95	DNNIAKPEI	18108	84.15	FVAMDNNIA	16414.40	89.45	-	-	-	-	-	-
HLA-DPA1*01:03/DPB1*02:01	14	28	LIGTCQAENPSKKCE	Consensus (comb.lib./smm/nn)	84.76	AENPSKKCE	1000000	85.11	LIGTCQAEN	9965	57.85	LIGTCQAEN	13287.40	84.76	-	-	-	-	-	-
HLA-DPA1*01:03/DPB1*02:01	31	45	FKNDASKMACIPHCK	Consensus (comb.lib./smm/nn)	84.93	NDASKMACI	384676.55	81.16	FKNDASKMA	20221	87.17	FKNDASKMA	13386.70	84.93	-	-	-	-	-	-
HLA-DPA1*01:03/DPB1*02:01	34	48	DASKMACIPHCKYQY	Consensus (comb.lib./smm/nn)	85.11	CIPHCKYQY	1000000	85.11	MACIPHCKY	19475	86.23	CIPHCKYQY	4438.80	58.58	-	-	-	-	-	-
HLA-DPA1*01:03/DPB1*02:01	92	106	AKKVKKQAREDSHWL	Consensus (comb.lib./smm/nn)	85.53	KVKKQARED	260320.60	79.12	VKKQAREDS	24727	90.87	QAREDSHWL	13745.20	85.53	-	-	-	-	-	-
HLA-DPA1*01:03/DPB1*02:01	51	65	FVAMDNNIAKPEIRT	Consensus (comb.lib./smm/nn)	86.50	VAMDNNIAK	171505.16	76.95	DNNIAKPEI	19685	86.50	FVAMDNNIA	16659	89.75	-	-	-	-	-	-
HLA-DPA1*01:03/DPB1*02:01	89	103	HECAKKVKKQAREDS	Consensus (comb.lib./smm/nn)	91.73	HECAKKVKK	220303.63	78.41	KKVKKQARE	26440	91.73	KKVKKQARE	22893.60	95.70	-	-	-	-	-	-
HLA-DPA1*01:03/DPB1*02:01	91	105	CAKKVKKQAREDSHW	Consensus (comb.lib./smm/nn)	91.73	KVKKQARED	260320.60	79.12	VKKQAREDS	26453	91.73	KQAREDSHW	19685.40	93.10	-	-	-	-	-	-
HLA-DPA1*01:03/DPB1*02:01	90	104	ECAKKVKKQAREDSH	Consensus (comb.lib./smm/nn)	92.23	KVKKQARED	260320.60	79.12	VKKQAREDS	27633	92.23	KKVKKQARE	22217.60	95.21	-	-	-	-	-	-
HLA-DPA1*01:03/DPB1*02:01	19	33	QAENPSKKCEEKFKN	Consensus (comb.lib./smm/nn)	95.42	KKCEEKFKN	199.87	33.61	ENPSKKCEE	41971	96.23	SKKCEEKFK	22487	95.42	-	-	-	-	-	-
HLA-DPA1*01:03/DPB1*02:01	88	102	MHECAKKVKKQARED	Consensus (comb.lib./smm/nn)	95.71	HECAKKVKK	220303.63	78.41	KKVKKQARE	50000	97.70	CAKKVKKQA	22906.50	95.71	-	-	-	-	-	-
HLA-DPA1*01:03/DPB1*02:01	15	29	IGTCQAENPSKKCEE	Consensus (comb.lib./smm/nn)	95.74	ENPSKKCEE	1000000	85.11	CQAENPSKK	50000	97.70	CQAENPSKK	22945.70	95.74	-	-	-	-	-	-
HLA-DPA1*01:03/DPB1*02:01	18	32	CQAENPSKKCEEKFK	Consensus (comb.lib./smm/nn)	96.25	SKKCEEKFK	1000000	85.11	ENPSKKCEE	50000	97.70	SKKCEEKFK	23705	96.25	-	-	-	-	-	-
HLA-DPA1*01:03/DPB1*02:01	17	31	TCQAENPSKKCEEKF	Consensus (comb.lib./smm/nn)	96.37	PSKKCEEKF	1000000	85.11	ENPSKKCEE	50000	97.70	CQAENPSKK	23881.80	96.37	-	-	-	-	-	-
HLA-DPA1*01:03/DPB1*02:01	16	30	GTCQAENPSKKCEEK	Consensus (comb.lib./smm/nn)	96.61	NPSKKCEEK	1000000	85.11	CQAENPSKK	50000	97.70	CQAENPSKK	24272.60	96.61	-	-	-	-	-	-
Allele	Start	End	Peptide	Method used	Percentile rank	Comblib. core	Comblib. score	Comblib. Rank	SMM align core	SMM align IC50 (nM)	SMM align rank	NN align core	NN align IC50 (nM)	NN align rank	NetMHCIIpan core	NetMHCIIpan IC50 (nM)	NetMHCIIpan rank	Sturniolo core	Sturniolo score	Sturniolo rank			Colour code (data represented in figures)
HLA-DPA1*02:01/DPB1*01:01	61	75	PEIRTFSNVLIKYNV	Consensus (comb.lib./smm/nn)	6.33	IRTFSNVLI	39.94	15.05	TFSNVLIKY	160	0.29	IRTFSNVLI	59.30	6.33	-	-	-	-	-	-	Predicted as good binders		Percentile Rank ˂ 2,5	Percentile Rank 2,5 - 7,5
HLA-DPA1*02:01/DPB1*01:01	62	76	EIRTFSNVLIKYNVV	Consensus (comb.lib./smm/nn)	6.41	IRTFSNVLI	39.94	15.05	TFSNVLIKY	185	0.38	IRTFSNVLI	60.10	6.41	-	-	-	-	-	-
HLA-DPA1*02:01/DPB1*01:01	60	74	KPEIRTFSNVLIKYN	Consensus (comb.lib./smm/nn)	6.73	IRTFSNVLI	39.94	15.05	TFSNVLIKY	164	0.31	IRTFSNVLI	62.90	6.73	-	-	-	-	-	-
HLA-DPA1*02:01/DPB1*01:01	63	77	IRTFSNVLIKYNVVD	Consensus (comb.lib./smm/nn)	8.85	IRTFSNVLI	39.94	15.05	TFSNVLIKY	192	0.41	IRTFSNVLI	83.30	8.85	-	-	-	-	-	-
HLA-DPA1*02:01/DPB1*01:01	59	73	AKPEIRTFSNVLIKY	Consensus (comb.lib./smm/nn)	9.11	IRTFSNVLI	39.94	15.05	IRTFSNVLI	163	0.30	IRTFSNVLI	86	9.11	-	-	-	-	-	-
HLA-DPA1*02:01/DPB1*01:01	44	58	CKYQYYGFVAMDNNI	Consensus (comb.lib./smm/nn)	9.90	CKYQYYGFV	793.95	40.44	YQYYGFVAM	220	0.52	YYGFVAMDN	94.40	9.90	-	-	-	-	-	-
HLA-DPA1*02:01/DPB1*01:01	43	57	HCKYQYYGFVAMDNN	Consensus (comb.lib./smm/nn)	10.49	CKYQYYGFV	793.95	40.44	YQYYGFVAM	222	0.53	YQYYGFVAM	100.90	10.49	-	-	-	-	-	-
HLA-DPA1*02:01/DPB1*01:01	42	56	PHCKYQYYGFVAMDN	Consensus (comb.lib./smm/nn)	11.28	CKYQYYGFV	793.95	40.44	YQYYGFVAM	221	0.52	KYQYYGFVA	110.20	11.28	-	-	-	-	-	-
HLA-DPA1*02:01/DPB1*01:01	45	59	KYQYYGFVAMDNNIA	Consensus (comb.lib./smm/nn)	11.32	FVAMDNNIA	131.69	23.73	YQYYGFVAM	420	1.76	YYGFVAMDN	110.60	11.32	-	-	-	-	-	-
HLA-DPA1*02:01/DPB1*01:01	1	15	MKYLGLALISAVFLI	Consensus (comb.lib./smm/nn)	11.51	LALISAVFL	20.23	11.51	YLGLALISA	94	0.11	YLGLALISA	134.70	13.26	-	-	-	-	-	-
HLA-DPA1*02:01/DPB1*01:01	2	16	KYLGLALISAVFLIG	Consensus (comb.lib./smm/nn)	11.51	LALISAVFL	20.23	11.51	LALISAVFL	123	0.18	YLGLALISA	233.50	19.68	-	-	-	-	-	-
HLA-DPA1*02:01/DPB1*01:01	3	17	YLGLALISAVFLIGT	Consensus (comb.lib./smm/nn)	11.51	LALISAVFL	20.23	11.51	LISAVFLIG	117	0.16	YLGLALISA	365.80	25.89	-	-	-	-	-	-
HLA-DPA1*02:01/DPB1*01:01	4	18	LGLALISAVFLIGTC	Consensus (comb.lib./smm/nn)	11.51	LALISAVFL	20.23	11.51	LISAVFLIG	139	0.23	LALISAVFL	634.10	34.65	-	-	-	-	-	-
HLA-DPA1*02:01/DPB1*01:01	5	19	GLALISAVFLIGTCQ	Consensus (comb.lib./smm/nn)	11.51	LALISAVFL	20.23	11.51	LISAVFLIG	162	0.30	LALISAVFL	515.80	31.23	-	-	-	-	-	-
HLA-DPA1*02:01/DPB1*01:01	6	20	LALISAVFLIGTCQA	Consensus (comb.lib./smm/nn)	11.51	LALISAVFL	20.23	11.51	LISAVFLIG	173	0.34	LALISAVFL	354.30	25.43	-	-	-	-	-	-
HLA-DPA1*02:01/DPB1*01:01	7	21	ALISAVFLIGTCQAE	Consensus (comb.lib./smm/nn)	13.19	ALISAVFLI	28.97	13.19	LISAVFLIG	329	1.11	AVFLIGTCQ	452.60	29.16	-	-	-	-	-	-
HLA-DPA1*02:01/DPB1*01:01	41	55	IPHCKYQYYGFVAMD	Consensus (comb.lib./smm/nn)	14.45	CKYQYYGFV	793.95	40.44	YQYYGFVAM	294	0.89	YQYYGFVAM	150.70	14.45	-	-	-	-	-	-
HLA-DPA1*02:01/DPB1*01:01	58	72	IAKPEIRTFSNVLIK	Consensus (comb.lib./smm/nn)	14.56	IRTFSNVLI	39.94	15.05	IRTFSNVLI	763	4.61	IRTFSNVLI	152.30	14.56	-	-	-	-	-	-
HLA-DPA1*02:01/DPB1*01:01	57	71	NIAKPEIRTFSNVLI	Consensus (comb.lib./smm/nn)	15.05	IRTFSNVLI	39.94	15.05	PEIRTFSNV	776	4.73	IRTFSNVLI	232.10	19.59	-	-	-	-	-	-
HLA-DPA1*02:01/DPB1*01:01	46	60	YQYYGFVAMDNNIAK	Consensus (comb.lib./smm/nn)	17.90	FVAMDNNIA	131.69	23.73	YQYYGFVAM	447	1.98	YYGFVAMDN	202.70	17.90	-	-	-	-	-	-
HLA-DPA1*02:01/DPB1*01:01	40	54	CIPHCKYQYYGFVAM	Consensus (comb.lib./smm/nn)	18.16	CKYQYYGFV	793.95	40.44	KYQYYGFVA	296	0.90	CKYQYYGFV	207.10	18.16	-	-	-	-	-	-
HLA-DPA1*02:01/DPB1*01:01	64	78	RTFSNVLIKYNVVDK	Consensus (comb.lib./smm/nn)	19.44	NVLIKYNVV	256.70	29.67	TFSNVLIKY	487	2.30	FSNVLIKYN	229.40	19.44	-	-	-	-	-	-
HLA-DPA1*02:01/DPB1*01:01	8	22	LISAVFLIGTCQAEN	Consensus (comb.lib./smm/nn)	20.84	LISAVFLIG	224.52	28.24	LISAVFLIG	200	0.43	LIGTCQAEN	254.60	20.84	-	-	-	-	-	-
HLA-DPA1*02:01/DPB1*01:01	67	81	SNVLIKYNVVDKSLK	Consensus (comb.lib./smm/nn)	20.88	NVLIKYNVV	256.70	29.67	IKYNVVDKS	1645	14.45	LIKYNVVDK	255.50	20.88	-	-	-	-	-	-
HLA-DPA1*02:01/DPB1*01:01	66	80	FSNVLIKYNVVDKSL	Consensus (comb.lib./smm/nn)	21.49	NVLIKYNVV	256.70	29.67	IKYNVVDKS	1611	14.02	LIKYNVVDK	268	21.49	-	-	-	-	-	-
HLA-DPA1*02:01/DPB1*01:01	9	23	ISAVFLIGTCQAENP	Consensus (comb.lib./smm/nn)	21.76	ISAVFLIGT	3986.80	57.04	LIGTCQAEN	257	0.69	LIGTCQAEN	273.10	21.76	-	-	-	-	-	-
HLA-DPA1*02:01/DPB1*01:01	10	24	SAVFLIGTCQAENPS	Consensus (comb.lib./smm/nn)	22.60	FLIGTCQAE	22830.48	73.61	LIGTCQAEN	264	0.73	LIGTCQAEN	290.40	22.60	-	-	-	-	-	-
HLA-DPA1*02:01/DPB1*01:01	110	124	TTINYYRCILTDKRI	Consensus (comb.lib./smm/nn)	22.73	TINYYRCIL	194.44	26.85	YYRCILTDK	1499	12.60	YYRCILTDK	292.90	22.73	-	-	-	-	-	-
HLA-DPA1*02:01/DPB1*01:01	11	25	AVFLIGTCQAENPSK	Consensus (comb.lib./smm/nn)	23.29	FLIGTCQAE	22830.48	73.61	LIGTCQAEN	327	1.09	LIGTCQAEN	305.20	23.29	-	-	-	-	-	-
HLA-DPA1*02:01/DPB1*01:01	47	61	QYYGFVAMDNNIAKP	Consensus (comb.lib./smm/nn)	23.73	FVAMDNNIA	131.69	23.73	YYGFVAMDN	2171	20.96	YYGFVAMDN	451.80	29.13	-	-	-	-	-	-
HLA-DPA1*02:01/DPB1*01:01	48	62	YYGFVAMDNNIAKPE	Consensus (comb.lib./smm/nn)	23.73	FVAMDNNIA	131.69	23.73	YYGFVAMDN	2233	21.70	YYGFVAMDN	757.50	37.67	-	-	-	-	-	-
HLA-DPA1*02:01/DPB1*01:01	68	82	NVLIKYNVVDKSLKA	Consensus (comb.lib./smm/nn)	25.08	NVLIKYNVV	256.70	29.67	IKYNVVDKS	1622	14.16	LIKYNVVDK	346.10	25.08	-	-	-	-	-	-
HLA-DPA1*02:01/DPB1*01:01	111	125	TINYYRCILTDKRIG	Consensus (comb.lib./smm/nn)	25.31	TINYYRCIL	194.44	26.85	YYRCILTDK	1866	17.23	YYRCILTDK	351.40	25.31	-	-	-	-	-	-
HLA-DPA1*02:01/DPB1*01:01	109	123	RTTINYYRCILTDKR	Consensus (comb.lib./smm/nn)	25.35	TINYYRCIL	194.44	26.85	YYRCILTDK	1521	12.88	INYYRCILT	352.30	25.35	-	-	-	-	-	-
HLA-DPA1*02:01/DPB1*01:01	65	79	TFSNVLIKYNVVDKS	Consensus (comb.lib./smm/nn)	25.39	NVLIKYNVV	256.70	29.67	TFSNVLIKY	536	2.70	FSNVLIKYN	353.20	25.39	-	-	-	-	-	-
HLA-DPA1*02:01/DPB1*01:01	108	122	CRTTINYYRCILTDK	Consensus (comb.lib./smm/nn)	26.85	TINYYRCIL	194.44	26.85	INYYRCILT	1852	17.05	INYYRCILT	481.20	30.12	-	-	-	-	-	-
HLA-DPA1*02:01/DPB1*01:01	69	83	VLIKYNVVDKSLKAD	Consensus (comb.lib./smm/nn)	27.31	KYNVVDKSL	5254.25	60.28	IKYNVVDKS	1859	17.14	LIKYNVVDK	401.90	27.31	-	-	-	-	-	-
HLA-DPA1*02:01/DPB1*01:01	107	121	NCRTTINYYRCILTD	Consensus (comb.lib./smm/nn)	30.30	TINYYRCIL	194.44	26.85	INYYRCILT	3044	30.30	TINYYRCIL	831.30	39.29	-	-	-	-	-	-
HLA-DPA1*02:01/DPB1*01:01	56	70	NNIAKPEIRTFSNVL	Consensus (comb.lib./smm/nn)	32.11	EIRTFSNVL	346.97	32.11	PEIRTFSNV	2182	21.09	EIRTFSNVL	1652.40	51.77	-	-	-	-	-	-
HLA-DPA1*02:01/DPB1*01:01	112	126	INYYRCILTDKRIGP	Consensus (comb.lib./smm/nn)	32.93	RCILTDKRI	1194.49	44.80	YYRCILTDK	1815	16.59	INYYRCILT	572.70	32.93	-	-	-	-	-	-
HLA-DPA1*02:01/DPB1*01:01	70	84	LIKYNVVDKSLKADI	Consensus (comb.lib./smm/nn)	33.43	KYNVVDKSL	5254.25	60.28	IKYNVVDKS	2561	25.38	KYNVVDKSL	589.90	33.43	-	-	-	-	-	-
HLA-DPA1*02:01/DPB1*01:01	106	120	LNCRTTINYYRCILT	Consensus (comb.lib./smm/nn)	39.29	TINYYRCIL	194.44	26.85	TINYYRCIL	4039	39.29	TINYYRCIL	1143.70	44.95	-	-	-	-	-	-
HLA-DPA1*02:01/DPB1*01:01	121	135	DKRIGPQRFDRAIQE	Consensus (comb.lib./smm/nn)	39.36	QRFDRAIQE	705.53	39.36	RIGPQRFDR	2647	26.29	RIGPQRFDR	2741.60	61.42	-	-	-	-	-	-
HLA-DPA1*02:01/DPB1*01:01	122	136	KRIGPQRFDRAIQEY	Consensus (comb.lib./smm/nn)	39.36	QRFDRAIQE	705.53	39.36	IGPQRFDRA	2090	20	RFDRAIQEY	2677.80	60.96	-	-	-	-	-	-
HLA-DPA1*02:01/DPB1*01:01	123	137	RIGPQRFDRAIQEYD	Consensus (comb.lib./smm/nn)	39.36	QRFDRAIQE	705.53	39.36	RFDRAIQEY	995	6.78	PQRFDRAIQ	2397.30	58.82	-	-	-	-	-	-
HLA-DPA1*02:01/DPB1*01:01	124	138	IGPQRFDRAIQEYDK	Consensus (comb.lib./smm/nn)	39.36	QRFDRAIQE	705.53	39.36	FDRAIQEYD	1047	7.32	PQRFDRAIQ	2544.20	59.98	-	-	-	-	-	-
HLA-DPA1*02:01/DPB1*01:01	125	139	GPQRFDRAIQEYDKT	Consensus (comb.lib./smm/nn)	39.36	QRFDRAIQE	705.53	39.36	FDRAIQEYD	1047	7.32	FDRAIQEYD	2379.70	58.69	-	-	-	-	-	-
HLA-DPA1*02:01/DPB1*01:01	126	140	PQRFDRAIQEYDKTI	Consensus (comb.lib./smm/nn)	39.36	QRFDRAIQE	705.53	39.36	FDRAIQEYD	1017	7.01	FDRAIQEYD	1882.40	54.23	-	-	-	-	-	-
HLA-DPA1*02:01/DPB1*01:01	127	141	QRFDRAIQEYDKTIN	Consensus (comb.lib./smm/nn)	39.36	QRFDRAIQE	705.53	39.36	FDRAIQEYD	1273	9.82	FDRAIQEYD	2320.20	58.21	-	-	-	-	-	-
HLA-DPA1*02:01/DPB1*01:01	39	53	ACIPHCKYQYYGFVA	Consensus (comb.lib./smm/nn)	40.44	CKYQYYGFV	793.95	40.44	CKYQYYGFV	7483	64.70	CKYQYYGFV	567.20	32.77	-	-	-	-	-	-
HLA-DPA1*02:01/DPB1*01:01	113	127	NYYRCILTDKRIGPQ	Consensus (comb.lib./smm/nn)	40.60	RCILTDKRI	1194.49	44.80	YYRCILTDK	3333	33.05	YYRCILTDK	896.40	40.60	-	-	-	-	-	-
HLA-DPA1*02:01/DPB1*01:01	12	26	VFLIGTCQAENPSKK	Consensus (comb.lib./smm/nn)	41.44	FLIGTCQAE	22830.48	73.61	LIGTCQAEN	335	1.15	LIGTCQAEN	940.10	41.44	-	-	-	-	-	-
HLA-DPA1*02:01/DPB1*01:01	114	128	YYRCILTDKRIGPQR	Consensus (comb.lib./smm/nn)	42.68	RCILTDKRI	1194.49	44.80	YYRCILTDK	4277	41.32	YYRCILTDK	1008.20	42.68	-	-	-	-	-	-
HLA-DPA1*02:01/DPB1*01:01	82	96	ADIRKIMHECAKKVK	Consensus (comb.lib./smm/nn)	45.42	IRKIMHECA	5333.56	60.28	IMHECAKKV	3774	36.99	IMHECAKKV	1172.70	45.42	-	-	-	-	-	-
HLA-DPA1*02:01/DPB1*01:01	83	97	DIRKIMHECAKKVKK	Consensus (comb.lib./smm/nn)	47.12	IRKIMHECA	5333.56	60.28	IMHECAKKV	4978	47.12	IMHECAKKV	1154	45.12	-	-	-	-	-	-
HLA-DPA1*02:01/DPB1*01:01	38	52	MACIPHCKYQYYGFV	Consensus (comb.lib./smm/nn)	47.36	CKYQYYGFV	793.95	40.44	IPHCKYQYY	6723	59.97	CKYQYYGFV	1303.40	47.36	-	-	-	-	-	-
HLA-DPA1*02:01/DPB1*01:01	81	95	KADIRKIMHECAKKV	Consensus (comb.lib./smm/nn)	47.52	IRKIMHECA	5333.56	60.28	IRKIMHECA	3585	35.32	IMHECAKKV	1315	47.52	-	-	-	-	-	-
HLA-DPA1*02:01/DPB1*01:01	84	98	IRKIMHECAKKVKKQ	Consensus (comb.lib./smm/nn)	47.78	IRKIMHECA	5333.56	60.28	IMHECAKKV	5061	47.78	IMHECAKKV	1302.60	47.35	-	-	-	-	-	-
HLA-DPA1*02:01/DPB1*01:01	71	85	IKYNVVDKSLKADIR	Consensus (comb.lib./smm/nn)	47.97	KYNVVDKSL	5254.25	60.28	IKYNVVDKS	3164	31.46	KYNVVDKSL	1347.70	47.97	-	-	-	-	-	-
HLA-DPA1*02:01/DPB1*01:01	72	86	KYNVVDKSLKADIRK	Consensus (comb.lib./smm/nn)	54.74	KYNVVDKSL	5254.25	60.28	VDKSLKADI	4979	47.12	KYNVVDKSL	1933.90	54.74	-	-	-	-	-	-
HLA-DPA1*02:01/DPB1*01:01	55	69	DNNIAKPEIRTFSNV	Consensus (comb.lib./smm/nn)	55.39	KPEIRTFSN	3398.80	55.39	IAKPEIRTF	2429	23.93	PEIRTFSNV	3543.30	66.32	-	-	-	-	-	-
HLA-DPA1*02:01/DPB1*01:01	77	91	DKSLKADIRKIMHEC	Consensus (comb.lib./smm/nn)	55.69	DKSLKADIR	50134.37	79.83	LKADIRKIM	2560	25.37	LKADIRKIM	2033.50	55.69	-	-	-	-	-	-
HLA-DPA1*02:01/DPB1*01:01	115	129	YRCILTDKRIGPQRF	Consensus (comb.lib./smm/nn)	56.04	RCILTDKRI	1194.49	44.80	ILTDKRIGP	7464	64.59	RCILTDKRI	2071.60	56.04	-	-	-	-	-	-
HLA-DPA1*02:01/DPB1*01:01	76	90	VDKSLKADIRKIMHE	Consensus (comb.lib./smm/nn)	56.40	DKSLKADIR	50134.37	79.83	LKADIRKIM	2318	22.68	LKADIRKIM	2111	56.40	-	-	-	-	-	-
HLA-DPA1*02:01/DPB1*01:01	85	99	RKIMHECAKKVKKQA	Consensus (comb.lib./smm/nn)	56.68	RKIMHECAK	361391.97	90.80	IMHECAKKV	5596	51.95	IMHECAKKV	2141.90	56.68	-	-	-	-	-	-
HLA-DPA1*02:01/DPB1*01:01	78	92	KSLKADIRKIMHECA	Consensus (comb.lib./smm/nn)	57.04	IRKIMHECA	5333.56	60.28	LKADIRKIM	2460	24.28	LKADIRKIM	2181	57.04	-	-	-	-	-	-
HLA-DPA1*02:01/DPB1*01:01	93	107	KKVKKQAREDSHWLN	Consensus (comb.lib./smm/nn)	57.33	AREDSHWLN	209.48	27.78	VKKQAREDS	6336	57.33	AREDSHWLN	9567.10	84.47	-	-	-	-	-	-
HLA-DPA1*02:01/DPB1*01:01	128	142	RFDRAIQEYDKTINI	Consensus (comb.lib./smm/nn)	58.13	RFDRAIQEY	4441.23	58.13	FDRAIQEYD	2413	23.75	AIQEYDKTI	2589.60	60.32	-	-	-	-	-	-
HLA-DPA1*02:01/DPB1*01:01	75	89	VVDKSLKADIRKIMH	Consensus (comb.lib./smm/nn)	58.89	VVDKSLKAD	14840.15	69.93	LKADIRKIM	2410	23.72	LKADIRKIM	2406.90	58.89	-	-	-	-	-	-
HLA-DPA1*02:01/DPB1*01:01	120	134	TDKRIGPQRFDRAIQ	Consensus (comb.lib./smm/nn)	59.21	PQRFDRAIQ	4872.33	59.21	RIGPQRFDR	2816	28.05	IGPQRFDRA	2797.70	61.80	-	-	-	-	-	-
HLA-DPA1*02:01/DPB1*01:01	80	94	LKADIRKIMHECAKK	Consensus (comb.lib./smm/nn)	60.02	IRKIMHECA	5333.56	60.28	IRKIMHECA	4878	46.31	LKADIRKIM	2548.90	60.02	-	-	-	-	-	-
HLA-DPA1*02:01/DPB1*01:01	79	93	SLKADIRKIMHECAK	Consensus (comb.lib./smm/nn)	60.28	IRKIMHECA	5333.56	60.28	LKADIRKIM	4211	40.76	LKADIRKIM	2588.50	60.31	-	-	-	-	-	-
HLA-DPA1*02:01/DPB1*01:01	13	27	FLIGTCQAENPSKKC	Consensus (comb.lib./smm/nn)	60.52	FLIGTCQAE	22830.48	73.61	LIGTCQAEN	1058	7.43	LIGTCQAEN	2617.30	60.52	-	-	-	-	-	-
HLA-DPA1*02:01/DPB1*01:01	74	88	NVVDKSLKADIRKIM	Consensus (comb.lib./smm/nn)	60.95	VVDKSLKAD	14840.15	69.93	VDKSLKADI	2266	22.07	LKADIRKIM	2677.10	60.95	-	-	-	-	-	-
HLA-DPA1*02:01/DPB1*01:01	116	130	RCILTDKRIGPQRFD	Consensus (comb.lib./smm/nn)	61.79	RCILTDKRI	1194.49	44.80	ILTDKRIGP	8708	71.18	RCILTDKRI	2796.40	61.79	-	-	-	-	-	-
HLA-DPA1*02:01/DPB1*01:01	119	133	LTDKRIGPQRFDRAI	Consensus (comb.lib./smm/nn)	61.90	LTDKRIGPQ	41682.25	78.67	RIGPQRFDR	2844	28.33	IGPQRFDRA	2812.60	61.90	-	-	-	-	-	-
HLA-DPA1*02:01/DPB1*01:01	105	119	WLNCRTTINYYRCIL	Consensus (comb.lib./smm/nn)	62.14	TINYYRCIL	194.44	26.85	CRTTINYYR	7729	66.11	TINYYRCIL	2846.60	62.14	-	-	-	-	-	-
HLA-DPA1*02:01/DPB1*01:01	89	103	HECAKKVKKQAREDS	Consensus (comb.lib./smm/nn)	62.38	KKVKKQARE	6645.87	62.38	KKVKKQARE	5913	54.31	AKKVKKQAR	13429.20	89.89	-	-	-	-	-	-
HLA-DPA1*02:01/DPB1*01:01	90	104	ECAKKVKKQAREDSH	Consensus (comb.lib./smm/nn)	62.38	KKVKKQARE	6645.87	62.38	VKKQAREDS	6235	56.62	KVKKQARED	12821.90	89.18	-	-	-	-	-	-
HLA-DPA1*02:01/DPB1*01:01	91	105	CAKKVKKQAREDSHW	Consensus (comb.lib./smm/nn)	62.38	KKVKKQARE	6645.87	62.38	VKKQAREDS	6414	57.87	KVKKQARED	11955.30	88.08	-	-	-	-	-	-
HLA-DPA1*02:01/DPB1*01:01	92	106	AKKVKKQAREDSHWL	Consensus (comb.lib./smm/nn)	62.38	KKVKKQARE	6645.87	62.38	VKKQAREDS	6485	58.37	KVKKQARED	10475	85.97	-	-	-	-	-	-
HLA-DPA1*02:01/DPB1*01:01	49	63	YGFVAMDNNIAKPEI	Consensus (comb.lib./smm/nn)	63.05	FVAMDNNIA	131.69	23.73	FVAMDNNIA	7207	63.05	FVAMDNNIA	5432	74.43	-	-	-	-	-	-
HLA-DPA1*02:01/DPB1*01:01	27	41	CEEKFKNDASKMACI	Consensus (comb.lib./smm/nn)	63.29	KFKNDASKM	60949.04	81.32	FKNDASKMA	2636	26.18	KFKNDASKM	3026.80	63.29	-	-	-	-	-	-
HLA-DPA1*02:01/DPB1*01:01	118	132	ILTDKRIGPQRFDRA	Consensus (comb.lib./smm/nn)	63.96	LTDKRIGPQ	41682.25	78.67	RIGPQRFDR	2966	29.55	IGPQRFDRA	3133.20	63.96	-	-	-	-	-	-
HLA-DPA1*02:01/DPB1*01:01	73	87	YNVVDKSLKADIRKI	Consensus (comb.lib./smm/nn)	64.16	VVDKSLKAD	14840.15	69.93	VDKSLKADI	5701	52.75	YNVVDKSLK	3167.40	64.16	-	-	-	-	-	-
HLA-DPA1*02:01/DPB1*01:01	28	42	EEKFKNDASKMACIP	Consensus (comb.lib./smm/nn)	64.67	DASKMACIP	18678.97	71.80	FKNDASKMA	2706	26.92	FKNDASKMA	3251.70	64.67	-	-	-	-	-	-
HLA-DPA1*02:01/DPB1*01:01	102	116	DSHWLNCRTTINYYR	Consensus (comb.lib./smm/nn)	64.98	NCRTTINYY	2792.86	53.72	LNCRTTINY	7531	64.98	HWLNCRTTI	5757.80	75.49	-	-	-	-	-	-
HLA-DPA1*02:01/DPB1*01:01	103	117	SHWLNCRTTINYYRC	Consensus (comb.lib./smm/nn)	66.83	NCRTTINYY	2792.86	53.72	LNCRTTINY	7859	66.83	HWLNCRTTI	6144.90	76.64	-	-	-	-	-	-
HLA-DPA1*02:01/DPB1*01:01	54	68	MDNNIAKPEIRTFSN	Consensus (comb.lib./smm/nn)	68.36	KPEIRTFSN	3398.80	55.39	IAKPEIRTF	8143	68.36	IAKPEIRTF	5422.40	74.40	-	-	-	-	-	-
HLA-DPA1*02:01/DPB1*01:01	29	43	EKFKNDASKMACIPH	Consensus (comb.lib./smm/nn)	68.44	DASKMACIP	18678.97	71.80	FKNDASKMA	3306	32.80	FKNDASKMA	3949.50	68.44	-	-	-	-	-	-
HLA-DPA1*02:01/DPB1*01:01	101	115	EDSHWLNCRTTINYY	Consensus (comb.lib./smm/nn)	68.55	NCRTTINYY	2792.86	53.72	LNCRTTINY	8179	68.55	HWLNCRTTI	5688.10	75.27	-	-	-	-	-	-
HLA-DPA1*02:01/DPB1*01:01	96	110	KKQAREDSHWLNCRT	Consensus (comb.lib./smm/nn)	68.83	AREDSHWLN	209.48	27.78	AREDSHWLN	24537	95.64	REDSHWLNC	4032.70	68.83	-	-	-	-	-	-
HLA-DPA1*02:01/DPB1*01:01	117	131	CILTDKRIGPQRFDR	Consensus (comb.lib./smm/nn)	69.64	LTDKRIGPQ	41682.25	78.67	ILTDKRIGP	5644	52.32	LTDKRIGPQ	4207.90	69.64	-	-	-	-	-	-
HLA-DPA1*02:01/DPB1*01:01	95	109	VKKQAREDSHWLNCR	Consensus (comb.lib./smm/nn)	69.98	AREDSHWLN	209.48	27.78	VKKQAREDS	13984	86.67	REDSHWLNC	4280.70	69.98	-	-	-	-	-	-
HLA-DPA1*02:01/DPB1*01:01	26	40	KCEEKFKNDASKMAC	Consensus (comb.lib./smm/nn)	70.61	KFKNDASKM	60949.04	81.32	FKNDASKMA	2789	27.78	KFKNDASKM	4429.40	70.61	-	-	-	-	-	-
HLA-DPA1*02:01/DPB1*01:01	104	118	HWLNCRTTINYYRCI	Consensus (comb.lib./smm/nn)	70.69	TTINYYRCI	274.56	30.15	LNCRTTINY	8607	70.69	TTINYYRCI	5562.50	74.86	-	-	-	-	-	-
HLA-DPA1*02:01/DPB1*01:01	35	49	ASKMACIPHCKYQYY	Consensus (comb.lib./smm/nn)	70.87	IPHCKYQYY	16179.08	70.87	MACIPHCKY	7276	63.46	CIPHCKYQY	6626.10	78	-	-	-	-	-	-
HLA-DPA1*02:01/DPB1*01:01	36	50	SKMACIPHCKYQYYG	Consensus (comb.lib./smm/nn)	70.87	IPHCKYQYY	16179.08	70.87	MACIPHCKY	7276	63.46	CIPHCKYQY	6693.10	78.17	-	-	-	-	-	-
HLA-DPA1*02:01/DPB1*01:01	52	66	VAMDNNIAKPEIRTF	Consensus (comb.lib./smm/nn)	70.87	IAKPEIRTF	16333.44	70.87	MDNNIAKPE	8013	67.67	IAKPEIRTF	5830.30	75.71	-	-	-	-	-	-
HLA-DPA1*02:01/DPB1*01:01	97	111	KQAREDSHWLNCRTT	Consensus (comb.lib./smm/nn)	71.04	AREDSHWLN	209.48	27.78	AREDSHWLN	26832	96.47	REDSHWLNC	4530.80	71.04	-	-	-	-	-	-
HLA-DPA1*02:01/DPB1*01:01	53	67	AMDNNIAKPEIRTFS	Consensus (comb.lib./smm/nn)	71.54	IAKPEIRTF	16333.44	70.87	IAKPEIRTF	8786	71.54	IAKPEIRTF	5711.30	75.35	-	-	-	-	-	-
HLA-DPA1*02:01/DPB1*01:01	30	44	KFKNDASKMACIPHC	Consensus (comb.lib./smm/nn)	71.55	DASKMACIP	18678.97	71.80	FKNDASKMA	8306	69.20	KFKNDASKM	4661.60	71.55	-	-	-	-	-	-
HLA-DPA1*02:01/DPB1*01:01	25	39	KKCEEKFKNDASKMA	Consensus (comb.lib./smm/nn)	71.56	KFKNDASKM	60949.04	81.32	KFKNDASKM	2693	26.78	KFKNDASKM	4663.90	71.56	-	-	-	-	-	-
HLA-DPA1*02:01/DPB1*01:01	14	28	LIGTCQAENPSKKCE	Consensus (comb.lib./smm/nn)	72.44	LIGTCQAEN	420742.99	91.43	LIGTCQAEN	1240	9.43	LIGTCQAEN	4888.10	72.44	-	-	-	-	-	-
HLA-DPA1*02:01/DPB1*01:01	98	112	QAREDSHWLNCRTTI	Consensus (comb.lib./smm/nn)	73.14	AREDSHWLN	209.48	27.78	EDSHWLNCR	23201	95.05	EDSHWLNCR	5072.70	73.14	-	-	-	-	-	-
HLA-DPA1*02:01/DPB1*01:01	51	65	FVAMDNNIAKPEIRT	Consensus (comb.lib./smm/nn)	73.62	FVAMDNNIA	131.69	23.73	FVAMDNNIA	9255	73.62	MDNNIAKPE	7317.60	79.79	-	-	-	-	-	-
HLA-DPA1*02:01/DPB1*01:01	37	51	KMACIPHCKYQYYGF	Consensus (comb.lib./smm/nn)	74.66	HCKYQYYGF	1000.22	42.61	IPHCKYQYY	9505	74.66	CIPHCKYQY	5737.30	75.43	-	-	-	-	-	-
HLA-DPA1*02:01/DPB1*01:01	87	101	IMHECAKKVKKQARE	Consensus (comb.lib./smm/nn)	74.76	KKVKKQARE	6645.87	62.38	IMHECAKKV	9888	76.15	IMHECAKKV	5532.40	74.76	-	-	-	-	-	-
HLA-DPA1*02:01/DPB1*01:01	100	114	REDSHWLNCRTTINY	Consensus (comb.lib./smm/nn)	75.54	WLNCRTTIN	93274.34	84.07	WLNCRTTIN	9484	74.57	HWLNCRTTI	5775.80	75.54	-	-	-	-	-	-
HLA-DPA1*02:01/DPB1*01:01	99	113	AREDSHWLNCRTTIN	Consensus (comb.lib./smm/nn)	76.44	AREDSHWLN	209.48	27.78	HWLNCRTTI	16937	90.60	WLNCRTTIN	6075.60	76.44	-	-	-	-	-	-
HLA-DPA1*02:01/DPB1*01:01	50	64	GFVAMDNNIAKPEIR	Consensus (comb.lib./smm/nn)	77.81	FVAMDNNIA	131.69	23.73	VAMDNNIAK	10349	77.81	MDNNIAKPE	6751.20	78.33	-	-	-	-	-	-
HLA-DPA1*02:01/DPB1*01:01	94	108	KVKKQAREDSHWLNC	Consensus (comb.lib./smm/nn)	78.13	AREDSHWLN	209.48	27.78	VKKQAREDS	14481	87.47	AREDSHWLN	6677.40	78.13	-	-	-	-	-	-
HLA-DPA1*02:01/DPB1*01:01	31	45	FKNDASKMACIPHCK	Consensus (comb.lib./smm/nn)	79.70	DASKMACIP	18678.97	71.80	FKNDASKMA	10935	79.70	FKNDASKMA	8324.70	82.05	-	-	-	-	-	-
HLA-DPA1*02:01/DPB1*01:01	24	38	SKKCEEKFKNDASKM	Consensus (comb.lib./smm/nn)	81.32	KFKNDASKM	60949.04	81.32	KCEEKFKND	12403	83.56	KFKNDASKM	5584.40	74.94	-	-	-	-	-	-
HLA-DPA1*02:01/DPB1*01:01	34	48	DASKMACIPHCKYQY	Consensus (comb.lib./smm/nn)	82.84	DASKMACIP	18678.97	71.80	MACIPHCKY	12221	83.14	MACIPHCKY	8718	82.84	-	-	-	-	-	-
HLA-DPA1*02:01/DPB1*01:01	86	100	KIMHECAKKVKKQAR	Consensus (comb.lib./smm/nn)	84.36	CAKKVKKQA	483663.54	92.03	IMHECAKKV	12769	84.36	IMHECAKKV	4463.70	70.76	-	-	-	-	-	-
HLA-DPA1*02:01/DPB1*01:01	33	47	NDASKMACIPHCKYQ	Consensus (comb.lib./smm/nn)	88.18	DASKMACIP	18678.97	71.80	MACIPHCKY	17643	91.31	KMACIPHCK	12023	88.18	-	-	-	-	-	-
HLA-DPA1*02:01/DPB1*01:01	88	102	MHECAKKVKKQARED	Consensus (comb.lib./smm/nn)	89.20	KKVKKQARE	6645.87	62.38	KKVKKQARE	17786	91.45	AKKVKKQAR	12839.30	89.20	-	-	-	-	-	-
HLA-DPA1*02:01/DPB1*01:01	21	35	ENPSKKCEEKFKNDA	Consensus (comb.lib./smm/nn)	89.26	CEEKFKNDA	1000000	94.37	KKCEEKFKN	15756	89.26	KCEEKFKND	7717.20	80.73	-	-	-	-	-	-
HLA-DPA1*02:01/DPB1*01:01	32	46	KNDASKMACIPHCKY	Consensus (comb.lib./smm/nn)	89.71	DASKMACIP	18678.97	71.80	ASKMACIPH	17198	90.87	KMACIPHCK	13264.40	89.71	-	-	-	-	-	-
HLA-DPA1*02:01/DPB1*01:01	20	34	AENPSKKCEEKFKND	Consensus (comb.lib./smm/nn)	89.89	KCEEKFKND	1000000	94.37	KKCEEKFKN	16288	89.89	KCEEKFKND	9652	84.61	-	-	-	-	-	-
HLA-DPA1*02:01/DPB1*01:01	22	36	NPSKKCEEKFKNDAS	Consensus (comb.lib./smm/nn)	90.48	EEKFKNDAS	1000000	94.37	KKCEEKFKN	16826	90.48	KCEEKFKND	7456.60	80.12	-	-	-	-	-	-
HLA-DPA1*02:01/DPB1*01:01	23	37	PSKKCEEKFKNDASK	Consensus (comb.lib./smm/nn)	91.20	EKFKNDASK	1000000	94.37	KKCEEKFKN	17524	91.20	KCEEKFKND	7518.70	80.26	-	-	-	-	-	-
HLA-DPA1*02:01/DPB1*01:01	19	33	QAENPSKKCEEKFKN	Consensus (comb.lib./smm/nn)	92.92	KKCEEKFKN	1000000	94.37	PSKKCEEKF	19379	92.77	KKCEEKFKN	16553.20	92.92	-	-	-	-	-	-
HLA-DPA1*02:01/DPB1*01:01	15	29	IGTCQAENPSKKCEE	Consensus (comb.lib./smm/nn)	94.37	ENPSKKCEE	1000000	94.37	IGTCQAENP	20816	93.76	AENPSKKCE	19835.10	95.22	-	-	-	-	-	-
HLA-DPA1*02:01/DPB1*01:01	18	32	CQAENPSKKCEEKFK	Consensus (comb.lib./smm/nn)	94.37	SKKCEEKFK	1000000	94.37	PSKKCEEKF	49724	99.39	AENPSKKCE	17946.60	94	-	-	-	-	-	-
HLA-DPA1*02:01/DPB1*01:01	17	31	TCQAENPSKKCEEKF	Consensus (comb.lib./smm/nn)	94.69	PSKKCEEKF	1000000	94.37	QAENPSKKC	50000	99.40	AENPSKKCE	18992.70	94.69	-	-	-	-	-	-
HLA-DPA1*02:01/DPB1*01:01	16	30	GTCQAENPSKKCEEK	Consensus (comb.lib./smm/nn)	95.88	NPSKKCEEK	1000000	94.37	CQAENPSKK	50000	99.40	AENPSKKCE	20974.40	95.88	-	-	-	-	-	-
Allele	Start	End	Peptide	Method used	Percentile rank	Comblib. core	Comblib. score	Comblib. Rank	SMM align core	SMM align IC50 (nM)	SMM align rank	NN align core	NN align IC50 (nM)	NN align rank	NetMHCIIpan core	NetMHCIIpan IC50 (nM)	NetMHCIIpan rank	Sturniolo core	Sturniolo score	Sturniolo rank			Colour code (data represented in figures)
HLA-DPA1*02:01/DPB1*05:01	1	15	MKYLGLALISAVFLI	Consensus (comb.lib./smm/nn)	4.34	KYLGLALIS	0.59	2.39	LALISAVFL	721	4.34	KYLGLALIS	852	15.82	-	-	-	-	-	-	Predicted as good binders		Percentile Rank ˂ 2,5	Percentile Rank 2,5 - 7,5
HLA-DPA1*02:01/DPB1*05:01	2	16	KYLGLALISAVFLIG	Consensus (comb.lib./smm/nn)	4.64	KYLGLALIS	0.59	2.39	LALISAVFL	755	4.64	KYLGLALIS	1591.40	24.43	-	-	-	-	-	-
HLA-DPA1*02:01/DPB1*05:01	61	75	PEIRTFSNVLIKYNV	Consensus (comb.lib./smm/nn)	5.93	RTFSNVLIK	180.27	23.87	FSNVLIKYN	900	5.93	RTFSNVLIK	101.10	2.03	-	-	-	-	-	-
HLA-DPA1*02:01/DPB1*05:01	60	74	KPEIRTFSNVLIKYN	Consensus (comb.lib./smm/nn)	6.14	RTFSNVLIK	180.27	23.87	TFSNVLIKY	923	6.14	RTFSNVLIK	134	2.85	-	-	-	-	-	-
HLA-DPA1*02:01/DPB1*05:01	62	76	EIRTFSNVLIKYNVV	Consensus (comb.lib./smm/nn)	6.39	RTFSNVLIK	180.27	23.87	FSNVLIKYN	950	6.39	RTFSNVLIK	84.50	1.61	-	-	-	-	-	-
HLA-DPA1*02:01/DPB1*05:01	63	77	IRTFSNVLIKYNVVD	Consensus (comb.lib./smm/nn)	6.66	RTFSNVLIK	180.27	23.87	FSNVLIKYN	979	6.66	RTFSNVLIK	121.60	2.54	-	-	-	-	-	-
HLA-DPA1*02:01/DPB1*05:01	3	17	YLGLALISAVFLIGT	Consensus (comb.lib./smm/nn)	8.81	LALISAVFL	10.56	8.81	LALISAVFL	729	4.41	YLGLALISA	2848	34.88	-	-	-	-	-	-
HLA-DPA1*02:01/DPB1*05:01	4	18	LGLALISAVFLIGTC	Consensus (comb.lib./smm/nn)	8.81	LALISAVFL	10.56	8.81	LALISAVFL	738	4.49	LALISAVFL	3507.90	39.16	-	-	-	-	-	-
HLA-DPA1*02:01/DPB1*05:01	5	19	GLALISAVFLIGTCQ	Consensus (comb.lib./smm/nn)	8.81	LALISAVFL	10.56	8.81	ALISAVFLI	1180	8.52	LALISAVFL	3308.60	37.93	-	-	-	-	-	-
HLA-DPA1*02:01/DPB1*05:01	42	56	PHCKYQYYGFVAMDN	Consensus (comb.lib./smm/nn)	9.58	HCKYQYYGF	932.45	36.63	YQYYGFVAM	1294	9.58	CKYQYYGFV	439.50	9.29	-	-	-	-	-	-
HLA-DPA1*02:01/DPB1*05:01	64	78	RTFSNVLIKYNVVDK	Consensus (comb.lib./smm/nn)	9.68	RTFSNVLIK	180.27	23.87	FSNVLIKYN	1304	9.68	RTFSNVLIK	157.30	3.41	-	-	-	-	-	-
HLA-DPA1*02:01/DPB1*05:01	43	57	HCKYQYYGFVAMDNN	Consensus (comb.lib./smm/nn)	10.84	HCKYQYYGF	932.45	36.63	YQYYGFVAM	1426	10.84	CKYQYYGFV	446.40	9.41	-	-	-	-	-	-
HLA-DPA1*02:01/DPB1*05:01	6	20	LALISAVFLIGTCQA	Consensus (comb.lib./smm/nn)	11.12	LALISAVFL	10.56	8.81	LALISAVFL	1456	11.12	LISAVFLIG	2563.40	32.81	-	-	-	-	-	-
HLA-DPA1*02:01/DPB1*05:01	59	73	AKPEIRTFSNVLIKY	Consensus (comb.lib./smm/nn)	11.22	RTFSNVLIK	180.27	23.87	IRTFSNVLI	1466	11.22	RTFSNVLIK	198.80	4.39	-	-	-	-	-	-
HLA-DPA1*02:01/DPB1*05:01	40	54	CIPHCKYQYYGFVAM	Consensus (comb.lib./smm/nn)	11.43	HCKYQYYGF	932.45	36.63	KYQYYGFVA	1489	11.43	CKYQYYGFV	390.70	8.38	-	-	-	-	-	-
HLA-DPA1*02:01/DPB1*05:01	41	55	IPHCKYQYYGFVAMD	Consensus (comb.lib./smm/nn)	11.45	HCKYQYYGF	932.45	36.63	YQYYGFVAM	1491	11.45	CKYQYYGFV	377.10	8.12	-	-	-	-	-	-
HLA-DPA1*02:01/DPB1*05:01	44	58	CKYQYYGFVAMDNNI	Consensus (comb.lib./smm/nn)	12.62	KYQYYGFVA	1787.95	42.50	YQYYGFVAM	1616	12.62	CKYQYYGFV	575.20	11.66	-	-	-	-	-	-
HLA-DPA1*02:01/DPB1*05:01	65	79	TFSNVLIKYNVVDKS	Consensus (comb.lib./smm/nn)	16.36	IKYNVVDKS	4207.09	50.20	FSNVLIKYN	2020	16.36	TFSNVLIKY	618.70	12.37	-	-	-	-	-	-
HLA-DPA1*02:01/DPB1*05:01	104	118	HWLNCRTTINYYRCI	Consensus (comb.lib./smm/nn)	18.05	RTTINYYRC	77.48	18.05	CRTTINYYR	4224	33.97	CRTTINYYR	953.10	17.17	-	-	-	-	-	-
HLA-DPA1*02:01/DPB1*05:01	105	119	WLNCRTTINYYRCIL	Consensus (comb.lib./smm/nn)	18.05	RTTINYYRC	77.48	18.05	CRTTINYYR	4116	33.24	RTTINYYRC	562.30	11.44	-	-	-	-	-	-
HLA-DPA1*02:01/DPB1*05:01	106	120	LNCRTTINYYRCILT	Consensus (comb.lib./smm/nn)	18.05	RTTINYYRC	77.48	18.05	CRTTINYYR	3667	30.03	RTTINYYRC	536	10.99	-	-	-	-	-	-
HLA-DPA1*02:01/DPB1*05:01	107	121	NCRTTINYYRCILTD	Consensus (comb.lib./smm/nn)	18.05	RTTINYYRC	77.48	18.05	INYYRCILT	4560	36.20	TTINYYRCI	728.10	14.04	-	-	-	-	-	-
HLA-DPA1*02:01/DPB1*05:01	108	122	CRTTINYYRCILTDK	Consensus (comb.lib./smm/nn)	18.05	RTTINYYRC	77.48	18.05	INYYRCILT	2307	18.93	RTTINYYRC	663.60	13.07	-	-	-	-	-	-
HLA-DPA1*02:01/DPB1*05:01	109	123	RTTINYYRCILTDKR	Consensus (comb.lib./smm/nn)	18.05	RTTINYYRC	77.48	18.05	YYRCILTDK	2249	18.41	TTINYYRCI	586.90	11.85	-	-	-	-	-	-
HLA-DPA1*02:01/DPB1*05:01	68	82	NVLIKYNVVDKSLKA	Consensus (comb.lib./smm/nn)	18.09	NVVDKSLKA	2813.33	46.31	IKYNVVDKS	2213	18.09	LIKYNVVDK	744.50	14.29	-	-	-	-	-	-
HLA-DPA1*02:01/DPB1*05:01	110	124	TTINYYRCILTDKRI	Consensus (comb.lib./smm/nn)	18.18	YRCILTDKR	35344.63	69.46	YYRCILTDK	2223	18.18	TTINYYRCI	696.50	13.57	-	-	-	-	-	-
HLA-DPA1*02:01/DPB1*05:01	67	81	SNVLIKYNVVDKSLK	Consensus (comb.lib./smm/nn)	18.40	IKYNVVDKS	4207.09	50.20	IKYNVVDKS	2248	18.40	LIKYNVVDK	672.40	13.21	-	-	-	-	-	-
HLA-DPA1*02:01/DPB1*05:01	58	72	IAKPEIRTFSNVLIK	Consensus (comb.lib./smm/nn)	20.40	RTFSNVLIK	180.27	23.87	IRTFSNVLI	2473	20.40	RTFSNVLIK	476.60	9.95	-	-	-	-	-	-
HLA-DPA1*02:01/DPB1*05:01	66	80	FSNVLIKYNVVDKSL	Consensus (comb.lib./smm/nn)	20.57	IKYNVVDKS	4207.09	50.20	FSNVLIKYN	2493	20.57	LIKYNVVDK	856.10	15.87	-	-	-	-	-	-
HLA-DPA1*02:01/DPB1*05:01	57	71	NIAKPEIRTFSNVLI	Consensus (comb.lib./smm/nn)	21.80	PEIRTFSNV	3383.21	48.52	KPEIRTFSN	2636	21.80	IAKPEIRTF	828.90	15.50	-	-	-	-	-	-
HLA-DPA1*02:01/DPB1*05:01	69	83	VLIKYNVVDKSLKAD	Consensus (comb.lib./smm/nn)	22.24	NVVDKSLKA	2813.33	46.31	IKYNVVDKS	2688	22.24	LIKYNVVDK	879.60	16.19	-	-	-	-	-	-
HLA-DPA1*02:01/DPB1*05:01	39	53	ACIPHCKYQYYGFVA	Consensus (comb.lib./smm/nn)	22.62	HCKYQYYGF	932.45	36.63	CKYQYYGFV	2733	22.62	CKYQYYGFV	543	11.10	-	-	-	-	-	-
HLA-DPA1*02:01/DPB1*05:01	111	125	TINYYRCILTDKRIG	Consensus (comb.lib./smm/nn)	22.86	YRCILTDKR	35344.63	69.46	YYRCILTDK	2762	22.86	YYRCILTDK	947.80	17.10	-	-	-	-	-	-
HLA-DPA1*02:01/DPB1*05:01	75	89	VVDKSLKADIRKIMH	Consensus (comb.lib./smm/nn)	24.11	DKSLKADIR	111938.85	78.08	LKADIRKIM	2913	24.11	KSLKADIRK	1497.90	23.49	-	-	-	-	-	-
HLA-DPA1*02:01/DPB1*05:01	112	126	INYYRCILTDKRIGP	Consensus (comb.lib./smm/nn)	24.61	YRCILTDKR	35344.63	69.46	YYRCILTDK	2974	24.61	YYRCILTDK	1303	21.42	-	-	-	-	-	-
HLA-DPA1*02:01/DPB1*05:01	76	90	VDKSLKADIRKIMHE	Consensus (comb.lib./smm/nn)	24.99	DKSLKADIR	111938.85	78.08	LKADIRKIM	3021	24.99	KSLKADIRK	1500.70	23.52	-	-	-	-	-	-
HLA-DPA1*02:01/DPB1*05:01	74	88	NVVDKSLKADIRKIM	Consensus (comb.lib./smm/nn)	25.23	NVVDKSLKA	2813.33	46.31	VDKSLKADI	2778	22.99	KSLKADIRK	1673.90	25.23	-	-	-	-	-	-
HLA-DPA1*02:01/DPB1*05:01	77	91	DKSLKADIRKIMHEC	Consensus (comb.lib./smm/nn)	25.42	DKSLKADIR	111938.85	78.08	LKADIRKIM	3074	25.42	LKADIRKIM	1607.10	24.59	-	-	-	-	-	-
HLA-DPA1*02:01/DPB1*05:01	45	59	KYQYYGFVAMDNNIA	Consensus (comb.lib./smm/nn)	25.98	KYQYYGFVA	1787.95	42.50	YQYYGFVAM	2571	21.24	YYGFVAMDN	1751.10	25.98	-	-	-	-	-	-
HLA-DPA1*02:01/DPB1*05:01	78	92	KSLKADIRKIMHECA	Consensus (comb.lib./smm/nn)	25.98	IRKIMHECA	1119	38.20	LKADIRKIM	2763	22.87	LKADIRKIM	1751.60	25.98	-	-	-	-	-	-
HLA-DPA1*02:01/DPB1*05:01	22	36	NPSKKCEEKFKNDAS	Consensus (comb.lib./smm/nn)	26.36	KKCEEKFKN	8325.36	56.85	SKKCEEKFK	2018	16.34	SKKCEEKFK	1792.80	26.36	-	-	-	-	-	-
HLA-DPA1*02:01/DPB1*05:01	56	70	NNIAKPEIRTFSNVL	Consensus (comb.lib./smm/nn)	27.63	PEIRTFSNV	3383.21	48.52	IAKPEIRTF	3355	27.63	IAKPEIRTF	1580.10	24.32	-	-	-	-	-	-
HLA-DPA1*02:01/DPB1*05:01	23	37	PSKKCEEKFKNDASK	Consensus (comb.lib./smm/nn)	27.78	KKCEEKFKN	8325.36	56.85	KKCEEKFKN	3282	27.07	SKKCEEKFK	1947.90	27.78	-	-	-	-	-	-
HLA-DPA1*02:01/DPB1*05:01	21	35	ENPSKKCEEKFKNDA	Consensus (comb.lib./smm/nn)	28.05	KKCEEKFKN	8325.36	56.85	SKKCEEKFK	1963	15.84	SKKCEEKFK	1977.90	28.05	-	-	-	-	-	-
HLA-DPA1*02:01/DPB1*05:01	103	117	SHWLNCRTTINYYRC	Consensus (comb.lib./smm/nn)	28.23	RTTINYYRC	77.48	18.05	CRTTINYYR	3945	32.04	RTTINYYRC	1997.20	28.23	-	-	-	-	-	-
HLA-DPA1*02:01/DPB1*05:01	83	97	DIRKIMHECAKKVKK	Consensus (comb.lib./smm/nn)	28.73	RKIMHECAK	367.55	28.73	MHECAKKVK	6919	49.10	RKIMHECAK	2043.60	28.62	-	-	-	-	-	-
HLA-DPA1*02:01/DPB1*05:01	84	98	IRKIMHECAKKVKKQ	Consensus (comb.lib./smm/nn)	28.73	RKIMHECAK	367.55	28.73	MHECAKKVK	7206	50.39	RKIMHECAK	1797.70	26.41	-	-	-	-	-	-
HLA-DPA1*02:01/DPB1*05:01	79	93	SLKADIRKIMHECAK	Consensus (comb.lib./smm/nn)	28.93	RKIMHECAK	367.55	28.73	LKADIRKIM	5479	41.76	LKADIRKIM	2079.20	28.93	-	-	-	-	-	-
HLA-DPA1*02:01/DPB1*05:01	70	84	LIKYNVVDKSLKADI	Consensus (comb.lib./smm/nn)	28.95	NVVDKSLKA	2813.33	46.31	YNVVDKSLK	3525	28.95	LIKYNVVDK	1174.40	19.92	-	-	-	-	-	-
HLA-DPA1*02:01/DPB1*05:01	7	21	ALISAVFLIGTCQAE	Consensus (comb.lib./smm/nn)	29.05	ALISAVFLI	82.88	18.76	LISAVFLIG	3538	29.05	ALISAVFLI	3564.70	39.50	-	-	-	-	-	-
HLA-DPA1*02:01/DPB1*05:01	80	94	LKADIRKIMHECAKK	Consensus (comb.lib./smm/nn)	29.70	RKIMHECAK	367.55	28.73	LKADIRKIM	5623	42.56	RKIMHECAK	2168.90	29.70	-	-	-	-	-	-
HLA-DPA1*02:01/DPB1*05:01	82	96	ADIRKIMHECAKKVK	Consensus (comb.lib./smm/nn)	30.08	RKIMHECAK	367.55	28.73	IRKIMHECA	6041	44.79	RKIMHECAK	2215.50	30.08	-	-	-	-	-	-
HLA-DPA1*02:01/DPB1*05:01	46	60	YQYYGFVAMDNNIAK	Consensus (comb.lib./smm/nn)	31.41	YQYYGFVAM	21266.49	64.91	YQYYGFVAM	3000	24.82	YYGFVAMDN	2382	31.41	-	-	-	-	-	-
HLA-DPA1*02:01/DPB1*05:01	81	95	KADIRKIMHECAKKV	Consensus (comb.lib./smm/nn)	31.77	RKIMHECAK	367.55	28.73	IRKIMHECA	8594	55.98	RKIMHECAK	2429.30	31.77	-	-	-	-	-	-
HLA-DPA1*02:01/DPB1*05:01	20	34	AENPSKKCEEKFKND	Consensus (comb.lib./smm/nn)	32.09	KKCEEKFKN	8325.36	56.85	SKKCEEKFK	2022	16.38	SKKCEEKFK	2470.60	32.09	-	-	-	-	-	-
HLA-DPA1*02:01/DPB1*05:01	71	85	IKYNVVDKSLKADIR	Consensus (comb.lib./smm/nn)	32.33	NVVDKSLKA	2813.33	46.31	YNVVDKSLK	3985	32.33	YNVVDKSLK	2068.10	28.83	-	-	-	-	-	-
HLA-DPA1*02:01/DPB1*05:01	85	99	RKIMHECAKKVKKQA	Consensus (comb.lib./smm/nn)	33.48	RKIMHECAK	367.55	28.73	MHECAKKVK	7147	50.13	RKIMHECAK	2653.20	33.48	-	-	-	-	-	-
HLA-DPA1*02:01/DPB1*05:01	19	33	QAENPSKKCEEKFKN	Consensus (comb.lib./smm/nn)	35.63	KKCEEKFKN	8325.36	56.85	SKKCEEKFK	2052	16.65	KKCEEKFKN	2958.70	35.63	-	-	-	-	-	-
HLA-DPA1*02:01/DPB1*05:01	24	38	SKKCEEKFKNDASKM	Consensus (comb.lib./smm/nn)	35.82	KKCEEKFKN	8325.36	56.85	SKKCEEKFK	4500	35.82	SKKCEEKFK	2227	30.17	-	-	-	-	-	-
HLA-DPA1*02:01/DPB1*05:01	8	22	LISAVFLIGTCQAEN	Consensus (comb.lib./smm/nn)	36.43	LISAVFLIG	353.39	28.73	LISAVFLIG	4595	36.43	VFLIGTCQA	5382.70	48.79	-	-	-	-	-	-
HLA-DPA1*02:01/DPB1*05:01	37	51	KMACIPHCKYQYYGF	Consensus (comb.lib./smm/nn)	36.63	HCKYQYYGF	932.45	36.63	IPHCKYQYY	9330	58.54	IPHCKYQYY	2066.30	28.82	-	-	-	-	-	-
HLA-DPA1*02:01/DPB1*05:01	38	52	MACIPHCKYQYYGFV	Consensus (comb.lib./smm/nn)	36.63	HCKYQYYGF	932.45	36.63	IPHCKYQYY	5437	41.52	CKYQYYGFV	623.50	12.45	-	-	-	-	-	-
HLA-DPA1*02:01/DPB1*05:01	55	69	DNNIAKPEIRTFSNV	Consensus (comb.lib./smm/nn)	38.45	PEIRTFSNV	3383.21	48.52	IAKPEIRTF	3659	29.97	IAKPEIRTF	3391	38.45	-	-	-	-	-	-
HLA-DPA1*02:01/DPB1*05:01	54	68	MDNNIAKPEIRTFSN	Consensus (comb.lib./smm/nn)	42.26	AKPEIRTFS	6858.83	54.63	IAKPEIRTF	4761	37.49	IAKPEIRTF	4049.70	42.26	-	-	-	-	-	-
HLA-DPA1*02:01/DPB1*05:01	113	127	NYYRCILTDKRIGPQ	Consensus (comb.lib./smm/nn)	42.43	YRCILTDKR	35344.63	69.46	YYRCILTDK	5599	42.43	RCILTDKRI	1625.60	24.76	-	-	-	-	-	-
HLA-DPA1*02:01/DPB1*05:01	125	139	GPQRFDRAIQEYDKT	Consensus (comb.lib./smm/nn)	42.50	RAIQEYDKT	1748.81	42.50	FDRAIQEYD	2028	16.43	RFDRAIQEY	5534.60	49.46	-	-	-	-	-	-
HLA-DPA1*02:01/DPB1*05:01	126	140	PQRFDRAIQEYDKTI	Consensus (comb.lib./smm/nn)	42.50	RAIQEYDKT	1748.81	42.50	FDRAIQEYD	1994	16.12	RFDRAIQEY	5271.10	48.28	-	-	-	-	-	-
HLA-DPA1*02:01/DPB1*05:01	127	141	QRFDRAIQEYDKTIN	Consensus (comb.lib./smm/nn)	42.50	RAIQEYDKT	1748.81	42.50	FDRAIQEYD	2234	18.28	RFDRAIQEY	5626.40	49.85	-	-	-	-	-	-
HLA-DPA1*02:01/DPB1*05:01	128	142	RFDRAIQEYDKTINI	Consensus (comb.lib./smm/nn)	42.50	RAIQEYDKT	1748.81	42.50	IQEYDKTIN	3419	28.13	RFDRAIQEY	5291.40	48.37	-	-	-	-	-	-
HLA-DPA1*02:01/DPB1*05:01	102	116	DSHWLNCRTTINYYR	Consensus (comb.lib./smm/nn)	43.32	CRTTINYYR	41199.74	70.43	WLNCRTTIN	4052	32.80	CRTTINYYR	4247	43.32	-	-	-	-	-	-
HLA-DPA1*02:01/DPB1*05:01	72	86	KYNVVDKSLKADIRK	Consensus (comb.lib./smm/nn)	46.31	NVVDKSLKA	2813.33	46.31	YNVVDKSLK	7572	51.96	YNVVDKSLK	2312.90	30.86	-	-	-	-	-	-
HLA-DPA1*02:01/DPB1*05:01	73	87	YNVVDKSLKADIRKI	Consensus (comb.lib./smm/nn)	46.31	NVVDKSLKA	2813.33	46.31	YNVVDKSLK	7061	49.75	YNVVDKSLK	2223	30.14	-	-	-	-	-	-
HLA-DPA1*02:01/DPB1*05:01	25	39	KKCEEKFKNDASKMA	Consensus (comb.lib./smm/nn)	47.54	KKCEEKFKN	8325.36	56.85	KKCEEKFKN	4112	33.21	KKCEEKFKN	5110.50	47.54	-	-	-	-	-	-
HLA-DPA1*02:01/DPB1*05:01	114	128	YYRCILTDKRIGPQR	Consensus (comb.lib./smm/nn)	48.35	YRCILTDKR	35344.63	69.46	YYRCILTDK	6756	48.35	YRCILTDKR	1883.70	27.20	-	-	-	-	-	-
HLA-DPA1*02:01/DPB1*05:01	47	61	QYYGFVAMDNNIAKP	Consensus (comb.lib./smm/nn)	48.57	AMDNNIAKP	1000000	90.17	FVAMDNNIA	6803	48.57	YYGFVAMDN	3363	38.27	-	-	-	-	-	-
HLA-DPA1*02:01/DPB1*05:01	48	62	YYGFVAMDNNIAKPE	Consensus (comb.lib./smm/nn)	51.13	MDNNIAKPE	1000000	90.17	FVAMDNNIA	6978	49.37	YYGFVAMDN	5939.70	51.13	-	-	-	-	-	-
HLA-DPA1*02:01/DPB1*05:01	53	67	AMDNNIAKPEIRTFS	Consensus (comb.lib./smm/nn)	52.02	AKPEIRTFS	6858.83	54.63	IAKPEIRTF	7584	52.02	IAKPEIRTF	4796.90	46.07	-	-	-	-	-	-
HLA-DPA1*02:01/DPB1*05:01	86	100	KIMHECAKKVKKQAR	Consensus (comb.lib./smm/nn)	52.06	AKKVKKQAR	26298.89	66.97	MHECAKKVK	7595	52.06	KIMHECAKK	5067.70	47.35	-	-	-	-	-	-
HLA-DPA1*02:01/DPB1*05:01	9	23	ISAVFLIGTCQAENP	Consensus (comb.lib./smm/nn)	52.97	VFLIGTCQA	5754.92	52.97	LIGTCQAEN	6743	48.29	VFLIGTCQA	7214.90	55.95	-	-	-	-	-	-
HLA-DPA1*02:01/DPB1*05:01	10	24	SAVFLIGTCQAENPS	Consensus (comb.lib./smm/nn)	52.97	VFLIGTCQA	5754.92	52.97	LIGTCQAEN	7636	52.23	VFLIGTCQA	7543.50	57.08	-	-	-	-	-	-
HLA-DPA1*02:01/DPB1*05:01	52	66	VAMDNNIAKPEIRTF	Consensus (comb.lib./smm/nn)	52.97	IAKPEIRTF	65557.91	74.17	NIAKPEIRT	7816	52.97	IAKPEIRTF	5519.70	49.39	-	-	-	-	-	-
HLA-DPA1*02:01/DPB1*05:01	124	138	IGPQRFDRAIQEYDK	Consensus (comb.lib./smm/nn)	54.08	QRFDRAIQE	9628.38	57.93	FDRAIQEYD	1916	15.41	RFDRAIQEY	6699.20	54.08	-	-	-	-	-	-
HLA-DPA1*02:01/DPB1*05:01	27	41	CEEKFKNDASKMACI	Consensus (comb.lib./smm/nn)	54.37	KFKNDASKM	13885.10	61.20	FKNDASKMA	4954	38.68	KFKNDASKM	6778.20	54.37	-	-	-	-	-	-
HLA-DPA1*02:01/DPB1*05:01	28	42	EEKFKNDASKMACIP	Consensus (comb.lib./smm/nn)	55.71	KFKNDASKM	13885.10	61.20	FKNDASKMA	5104	39.58	KFKNDASKM	7146.10	55.71	-	-	-	-	-	-
HLA-DPA1*02:01/DPB1*05:01	35	49	ASKMACIPHCKYQYY	Consensus (comb.lib./smm/nn)	55.82	IPHCKYQYY	1000000	90.17	MACIPHCKY	8550	55.82	MACIPHCKY	3285.40	37.79	-	-	-	-	-	-
HLA-DPA1*02:01/DPB1*05:01	18	32	CQAENPSKKCEEKFK	Consensus (comb.lib./smm/nn)	56.19	PSKKCEEKF	317849.52	84.78	PSKKCEEKF	3569	29.29	SKKCEEKFK	7282	56.19	-	-	-	-	-	-
HLA-DPA1*02:01/DPB1*05:01	29	43	EKFKNDASKMACIPH	Consensus (comb.lib./smm/nn)	56.65	KFKNDASKM	13885.10	61.20	FKNDASKMA	6887	48.96	KFKNDASKM	7419.90	56.65	-	-	-	-	-	-
HLA-DPA1*02:01/DPB1*05:01	11	25	AVFLIGTCQAENPSK	Consensus (comb.lib./smm/nn)	57.53	VFLIGTCQA	5754.92	52.97	LIGTCQAEN	9028	57.53	VFLIGTCQA	7701	57.62	-	-	-	-	-	-
HLA-DPA1*02:01/DPB1*05:01	12	26	VFLIGTCQAENPSKK	Consensus (comb.lib./smm/nn)	57.58	VFLIGTCQA	5754.92	52.97	LIGTCQAEN	9043	57.58	VFLIGTCQA	9788.70	63.86	-	-	-	-	-	-
HLA-DPA1*02:01/DPB1*05:01	121	135	DKRIGPQRFDRAIQE	Consensus (comb.lib./smm/nn)	57.93	QRFDRAIQE	9628.38	57.93	PQRFDRAIQ	7198	50.36	KRIGPQRFD	11289.50	67.66	-	-	-	-	-	-
HLA-DPA1*02:01/DPB1*05:01	122	136	KRIGPQRFDRAIQEY	Consensus (comb.lib./smm/nn)	57.93	QRFDRAIQE	9628.38	57.93	PQRFDRAIQ	4522	35.96	RFDRAIQEY	8468.70	60.06	-	-	-	-	-	-
HLA-DPA1*02:01/DPB1*05:01	123	137	RIGPQRFDRAIQEYD	Consensus (comb.lib./smm/nn)	57.93	QRFDRAIQE	9628.38	57.93	RFDRAIQEY	1990	16.08	RFDRAIQEY	8497.60	60.14	-	-	-	-	-	-
HLA-DPA1*02:01/DPB1*05:01	26	40	KCEEKFKNDASKMAC	Consensus (comb.lib./smm/nn)	58.33	KFKNDASKM	13885.10	61.20	FKNDASKMA	5051	39.26	KFKNDASKM	7917.30	58.33	-	-	-	-	-	-
HLA-DPA1*02:01/DPB1*05:01	36	50	SKMACIPHCKYQYYG	Consensus (comb.lib./smm/nn)	58.91	PHCKYQYYG	1000000	90.17	IPHCKYQYY	9439	58.91	IPHCKYQYY	2844.90	34.86	-	-	-	-	-	-
HLA-DPA1*02:01/DPB1*05:01	101	115	EDSHWLNCRTTINYY	Consensus (comb.lib./smm/nn)	59.09	NCRTTINYY	258879.62	83.42	WLNCRTTIN	8961	57.30	LNCRTTINY	8153.20	59.09	-	-	-	-	-	-
HLA-DPA1*02:01/DPB1*05:01	30	44	KFKNDASKMACIPHC	Consensus (comb.lib./smm/nn)	61.33	KFKNDASKM	13885.10	61.20	FKNDASKMA	14114	70.79	KFKNDASKM	8893.70	61.33	-	-	-	-	-	-
HLA-DPA1*02:01/DPB1*05:01	87	101	IMHECAKKVKKQARE	Consensus (comb.lib./smm/nn)	61.36	AKKVKKQAR	26298.89	66.97	MHECAKKVK	10218	61.36	IMHECAKKV	7340.90	56.39	-	-	-	-	-	-
HLA-DPA1*02:01/DPB1*05:01	118	132	ILTDKRIGPQRFDRA	Consensus (comb.lib./smm/nn)	62.65	IGPQRFDRA	1000000	90.17	RIGPQRFDR	10578	62.41	KRIGPQRFD	9350.60	62.65	-	-	-	-	-	-
HLA-DPA1*02:01/DPB1*05:01	89	103	HECAKKVKKQAREDS	Consensus (comb.lib./smm/nn)	63.54	KVKKQARED	6602.69	54.63	AKKVKKQAR	10980	63.54	KKVKKQARE	13772.90	73.06	-	-	-	-	-	-
HLA-DPA1*02:01/DPB1*05:01	49	63	YGFVAMDNNIAKPEI	Consensus (comb.lib./smm/nn)	63.56	DNNIAKPEI	1000000	90.17	FVAMDNNIA	9180	58.04	VAMDNNIAK	9679.10	63.56	-	-	-	-	-	-
HLA-DPA1*02:01/DPB1*05:01	96	110	KKQAREDSHWLNCRT	Consensus (comb.lib./smm/nn)	64.26	AREDSHWLN	4264.15	50.20	QAREDSHWL	18858	78.15	REDSHWLNC	9939.90	64.26	-	-	-	-	-	-
HLA-DPA1*02:01/DPB1*05:01	119	133	LTDKRIGPQRFDRAI	Consensus (comb.lib./smm/nn)	64.55	GPQRFDRAI	1000000	90.17	RIGPQRFDR	10256	61.47	KRIGPQRFD	10048.10	64.55	-	-	-	-	-	-
HLA-DPA1*02:01/DPB1*05:01	88	102	MHECAKKVKKQARED	Consensus (comb.lib./smm/nn)	64.65	KVKKQARED	6602.69	54.63	MHECAKKVK	11396	64.65	MHECAKKVK	11631.60	68.47	-	-	-	-	-	-
HLA-DPA1*02:01/DPB1*05:01	97	111	KQAREDSHWLNCRTT	Consensus (comb.lib./smm/nn)	64.97	AREDSHWLN	4264.15	50.20	AREDSHWLN	23561	82.97	REDSHWLNC	10208.10	64.97	-	-	-	-	-	-
HLA-DPA1*02:01/DPB1*05:01	95	109	VKKQAREDSHWLNCR	Consensus (comb.lib./smm/nn)	65.18	AREDSHWLN	4264.15	50.20	QAREDSHWL	16683	75.18	REDSHWLNC	10291.40	65.18	-	-	-	-	-	-
HLA-DPA1*02:01/DPB1*05:01	93	107	KKVKKQAREDSHWLN	Consensus (comb.lib./smm/nn)	65.28	AREDSHWLN	4264.15	50.20	VKKQAREDS	11637	65.28	QAREDSHWL	15465.80	76.25	-	-	-	-	-	-
HLA-DPA1*02:01/DPB1*05:01	120	134	TDKRIGPQRFDRAIQ	Consensus (comb.lib./smm/nn)	66.39	PQRFDRAIQ	1000000	90.17	RIGPQRFDR	6688	48.03	KRIGPQRFD	10765.10	66.39	-	-	-	-	-	-
HLA-DPA1*02:01/DPB1*05:01	117	131	CILTDKRIGPQRFDR	Consensus (comb.lib./smm/nn)	66.71	RIGPQRFDR	1000000	90.17	LTDKRIGPQ	12218	66.71	DKRIGPQRF	7832.40	58.06	-	-	-	-	-	-
HLA-DPA1*02:01/DPB1*05:01	92	106	AKKVKKQAREDSHWL	Consensus (comb.lib./smm/nn)	66.94	KVKKQARED	6602.69	54.63	VKKQAREDS	12315	66.94	KKVKKQARE	15716.60	76.69	-	-	-	-	-	-
HLA-DPA1*02:01/DPB1*05:01	90	104	ECAKKVKKQAREDSH	Consensus (comb.lib./smm/nn)	67	KVKKQARED	6602.69	54.63	VKKQAREDS	12340	67	KKVKKQARE	14680.50	74.80	-	-	-	-	-	-
HLA-DPA1*02:01/DPB1*05:01	98	112	QAREDSHWLNCRTTI	Consensus (comb.lib./smm/nn)	69.04	AREDSHWLN	4264.15	50.20	QAREDSHWL	31562	88.13	REDSHWLNC	11874.70	69.04	-	-	-	-	-	-
HLA-DPA1*02:01/DPB1*05:01	94	108	KVKKQAREDSHWLNC	Consensus (comb.lib./smm/nn)	69.34	AREDSHWLN	4264.15	50.20	AREDSHWLN	17471	76.31	QAREDSHWL	12008.90	69.34	-	-	-	-	-	-
HLA-DPA1*02:01/DPB1*05:01	115	129	YRCILTDKRIGPQRF	Consensus (comb.lib./smm/nn)	69.46	YRCILTDKR	35344.63	69.46	LTDKRIGPQ	14660	71.81	YRCILTDKR	2890.30	35.17	-	-	-	-	-	-
HLA-DPA1*02:01/DPB1*05:01	50	64	GFVAMDNNIAKPEIR	Consensus (comb.lib./smm/nn)	70.03	NNIAKPEIR	1000000	90.17	VAMDNNIAK	13734	70.03	VAMDNNIAK	11968.10	69.25	-	-	-	-	-	-
HLA-DPA1*02:01/DPB1*05:01	116	130	RCILTDKRIGPQRFD	Consensus (comb.lib./smm/nn)	70.43	RCILTDKRI	40565.05	70.43	LTDKRIGPQ	16944	75.57	RCILTDKRI	4830.80	46.23	-	-	-	-	-	-
HLA-DPA1*02:01/DPB1*05:01	91	105	CAKKVKKQAREDSHW	Consensus (comb.lib./smm/nn)	71.62	KVKKQARED	6602.69	54.63	VKKQAREDS	14555	71.62	KKVKKQARE	16143.50	77.44	-	-	-	-	-	-
HLA-DPA1*02:01/DPB1*05:01	100	114	REDSHWLNCRTTINY	Consensus (comb.lib./smm/nn)	72.29	REDSHWLNC	70480.17	74.62	WLNCRTTIN	13381	69.30	LNCRTTINY	13402.80	72.29	-	-	-	-	-	-
HLA-DPA1*02:01/DPB1*05:01	99	113	AREDSHWLNCRTTIN	Consensus (comb.lib./smm/nn)	72.31	AREDSHWLN	4264.15	50.20	AREDSHWLN	14930	72.31	REDSHWLNC	15233.60	75.82	-	-	-	-	-	-
HLA-DPA1*02:01/DPB1*05:01	51	65	FVAMDNNIAKPEIRT	Consensus (comb.lib./smm/nn)	74.36	NIAKPEIRT	1000000	90.17	FVAMDNNIA	16148	74.36	VAMDNNIAK	11800.40	68.87	-	-	-	-	-	-
HLA-DPA1*02:01/DPB1*05:01	31	45	FKNDASKMACIPHCK	Consensus (comb.lib./smm/nn)	77.49	KMACIPHCK	1000000	90.17	FKNDASKMA	18340	77.49	FKNDASKMA	13838.80	73.18	-	-	-	-	-	-
HLA-DPA1*02:01/DPB1*05:01	13	27	FLIGTCQAENPSKKC	Consensus (comb.lib./smm/nn)	79.32	FLIGTCQAE	155328.01	80.48	IGTCQAENP	15503	73.30	FLIGTCQAE	17291.10	79.32	-	-	-	-	-	-
HLA-DPA1*02:01/DPB1*05:01	33	47	NDASKMACIPHCKYQ	Consensus (comb.lib./smm/nn)	81.80	ACIPHCKYQ	1000000	90.17	MACIPHCKY	22235	81.80	MACIPHCKY	8203.10	59.24	-	-	-	-	-	-
HLA-DPA1*02:01/DPB1*05:01	34	48	DASKMACIPHCKYQY	Consensus (comb.lib./smm/nn)	81.97	CIPHCKYQY	1000000	90.17	MACIPHCKY	22422	81.97	MACIPHCKY	5968.50	51.25	-	-	-	-	-	-
HLA-DPA1*02:01/DPB1*05:01	32	46	KNDASKMACIPHCKY	Consensus (comb.lib./smm/nn)	82.41	MACIPHCKY	1000000	90.17	KMACIPHCK	22919	82.41	MACIPHCKY	9231.30	62.31	-	-	-	-	-	-
HLA-DPA1*02:01/DPB1*05:01	17	31	TCQAENPSKKCEEKF	Consensus (comb.lib./smm/nn)	87.31	PSKKCEEKF	317849.52	84.78	QAENPSKKC	35479	89.86	PSKKCEEKF	23206.30	87.31	-	-	-	-	-	-
HLA-DPA1*02:01/DPB1*05:01	14	28	LIGTCQAENPSKKCE	Consensus (comb.lib./smm/nn)	89.62	AENPSKKCE	1000000	90.17	LIGTCQAEN	20959	80.53	LIGTCQAEN	25337.40	89.62	-	-	-	-	-	-
HLA-DPA1*02:01/DPB1*05:01	15	29	IGTCQAENPSKKCEE	Consensus (comb.lib./smm/nn)	91.18	ENPSKKCEE	1000000	90.17	IGTCQAENP	39221	91.18	CQAENPSKK	27536.40	91.77	-	-	-	-	-	-
HLA-DPA1*02:01/DPB1*05:01	16	30	GTCQAENPSKKCEEK	Consensus (comb.lib./smm/nn)	92.08	NPSKKCEEK	1000000	90.17	QAENPSKKC	47384	93.31	TCQAENPSK	27871.20	92.08	-	-	-	-	-	-
Allele	Start	End	Peptide	Method used	Percentile rank	Comblib. core	Comblib. score	Comblib. Rank	SMM align core	SMM align IC50 (nM)	SMM align rank	NN align core	NN align IC50 (nM)	NN align rank	NetMHCIIpan core	NetMHCIIpan IC50 (nM)	NetMHCIIpan rank	Sturniolo core	Sturniolo score	Sturniolo rank			Colour code (data represented in figures)
HLA-DPA1*02:01/DPB1*14:01	1	15	MKYLGLALISAVFLI	NetMHCIIpan	4.67	-	-	-	-	-	-	-	-	-	LGLALISAV	29.21	4.67	-	-	-	Predicted as good binders		Percentile Rank ˂ 2,5	Percentile Rank 2,5 - 7,5
HLA-DPA1*02:01/DPB1*14:01	60	74	KPEIRTFSNVLIKYN	NetMHCIIpan	6.12	-	-	-	-	-	-	-	-	-	RTFSNVLIK	35.06	6.12	-	-	-
HLA-DPA1*02:01/DPB1*14:01	61	75	PEIRTFSNVLIKYNV	NetMHCIIpan	6.12	-	-	-	-	-	-	-	-	-	FSNVLIKYN	35.10	6.12	-	-	-
HLA-DPA1*02:01/DPB1*14:01	62	76	EIRTFSNVLIKYNVV	NetMHCIIpan	6.32	-	-	-	-	-	-	-	-	-	FSNVLIKYN	36.09	6.32	-	-	-
HLA-DPA1*02:01/DPB1*14:01	45	59	KYQYYGFVAMDNNIA	NetMHCIIpan	6.45	-	-	-	-	-	-	-	-	-	YGFVAMDNN	36.53	6.45	-	-	-
HLA-DPA1*02:01/DPB1*14:01	59	73	AKPEIRTFSNVLIKY	NetMHCIIpan	7.02	-	-	-	-	-	-	-	-	-	RTFSNVLIK	39.74	7.02	-	-	-
HLA-DPA1*02:01/DPB1*14:01	46	60	YQYYGFVAMDNNIAK	NetMHCIIpan	7.27	-	-	-	-	-	-	-	-	-	YGFVAMDNN	40.82	7.27	-	-	-
HLA-DPA1*02:01/DPB1*14:01	44	58	CKYQYYGFVAMDNNI	NetMHCIIpan	7.32	-	-	-	-	-	-	-	-	-	YGFVAMDNN	40.93	7.32	-	-	-
HLA-DPA1*02:01/DPB1*14:01	43	57	HCKYQYYGFVAMDNN	NetMHCIIpan	7.84	-	-	-	-	-	-	-	-	-	YGFVAMDNN	42.84	7.84	-	-	-
HLA-DPA1*02:01/DPB1*14:01	42	56	PHCKYQYYGFVAMDN	NetMHCIIpan	8.71	-	-	-	-	-	-	-	-	-	YQYYGFVAM	46.50	8.71	-	-	-
HLA-DPA1*02:01/DPB1*14:01	2	16	KYLGLALISAVFLIG	NetMHCIIpan	8.87	-	-	-	-	-	-	-	-	-	LGLALISAV	47.38	8.87	-	-	-
HLA-DPA1*02:01/DPB1*14:01	58	72	IAKPEIRTFSNVLIK	NetMHCIIpan	10.91	-	-	-	-	-	-	-	-	-	RTFSNVLIK	56.45	10.91	-	-	-
HLA-DPA1*02:01/DPB1*14:01	110	124	TTINYYRCILTDKRI	NetMHCIIpan	11.10	-	-	-	-	-	-	-	-	-	YRCILTDKR	57.62	11.10	-	-	-
HLA-DPA1*02:01/DPB1*14:01	63	77	IRTFSNVLIKYNVVD	NetMHCIIpan	11.44	-	-	-	-	-	-	-	-	-	FSNVLIKYN	59.12	11.44	-	-	-
HLA-DPA1*02:01/DPB1*14:01	47	61	QYYGFVAMDNNIAKP	NetMHCIIpan	12.28	-	-	-	-	-	-	-	-	-	YGFVAMDNN	62.76	12.28	-	-	-
HLA-DPA1*02:01/DPB1*14:01	41	55	IPHCKYQYYGFVAMD	NetMHCIIpan	12.99	-	-	-	-	-	-	-	-	-	YQYYGFVAM	66.96	12.99	-	-	-
HLA-DPA1*02:01/DPB1*14:01	111	125	TINYYRCILTDKRIG	NetMHCIIpan	13.13	-	-	-	-	-	-	-	-	-	YRCILTDKR	67.87	13.13	-	-	-
HLA-DPA1*02:01/DPB1*14:01	109	123	RTTINYYRCILTDKR	NetMHCIIpan	15.04	-	-	-	-	-	-	-	-	-	YRCILTDKR	78.63	15.04	-	-	-
HLA-DPA1*02:01/DPB1*14:01	40	54	CIPHCKYQYYGFVAM	NetMHCIIpan	16.70	-	-	-	-	-	-	-	-	-	YQYYGFVAM	89.58	16.70	-	-	-
HLA-DPA1*02:01/DPB1*14:01	112	126	INYYRCILTDKRIGP	NetMHCIIpan	17.12	-	-	-	-	-	-	-	-	-	YRCILTDKR	92.04	17.12	-	-	-
HLA-DPA1*02:01/DPB1*14:01	64	78	RTFSNVLIKYNVVDK	NetMHCIIpan	17.79	-	-	-	-	-	-	-	-	-	FSNVLIKYN	96.21	17.79	-	-	-
HLA-DPA1*02:01/DPB1*14:01	3	17	YLGLALISAVFLIGT	NetMHCIIpan	18.39	-	-	-	-	-	-	-	-	-	LISAVFLIG	100.30	18.39	-	-	-
HLA-DPA1*02:01/DPB1*14:01	8	22	LISAVFLIGTCQAEN	NetMHCIIpan	18.83	-	-	-	-	-	-	-	-	-	FLIGTCQAE	103.05	18.83	-	-	-
HLA-DPA1*02:01/DPB1*14:01	68	82	NVLIKYNVVDKSLKA	NetMHCIIpan	18.83	-	-	-	-	-	-	-	-	-	IKYNVVDKS	103.04	18.83	-	-	-
HLA-DPA1*02:01/DPB1*14:01	108	122	CRTTINYYRCILTDK	NetMHCIIpan	19.38	-	-	-	-	-	-	-	-	-	INYYRCILT	106.56	19.38	-	-	-
HLA-DPA1*02:01/DPB1*14:01	57	71	NIAKPEIRTFSNVLI	NetMHCIIpan	19.74	-	-	-	-	-	-	-	-	-	IRTFSNVLI	108.91	19.74	-	-	-
HLA-DPA1*02:01/DPB1*14:01	7	21	ALISAVFLIGTCQAE	NetMHCIIpan	20.26	-	-	-	-	-	-	-	-	-	FLIGTCQAE	112.55	20.26	-	-	-
HLA-DPA1*02:01/DPB1*14:01	9	23	ISAVFLIGTCQAENP	NetMHCIIpan	20.56	-	-	-	-	-	-	-	-	-	FLIGTCQAE	114.61	20.56	-	-	-
HLA-DPA1*02:01/DPB1*14:01	67	81	SNVLIKYNVVDKSLK	NetMHCIIpan	21.14	-	-	-	-	-	-	-	-	-	IKYNVVDKS	119.78	21.14	-	-	-
HLA-DPA1*02:01/DPB1*14:01	69	83	VLIKYNVVDKSLKAD	NetMHCIIpan	21.52	-	-	-	-	-	-	-	-	-	IKYNVVDKS	122.29	21.52	-	-	-
HLA-DPA1*02:01/DPB1*14:01	106	120	LNCRTTINYYRCILT	NetMHCIIpan	21.64	-	-	-	-	-	-	-	-	-	INYYRCILT	123.11	21.64	-	-	-
HLA-DPA1*02:01/DPB1*14:01	48	62	YYGFVAMDNNIAKPE	NetMHCIIpan	22.15	-	-	-	-	-	-	-	-	-	FVAMDNNIA	127.24	22.15	-	-	-
HLA-DPA1*02:01/DPB1*14:01	10	24	SAVFLIGTCQAENPS	NetMHCIIpan	22.24	-	-	-	-	-	-	-	-	-	FLIGTCQAE	128.20	22.24	-	-	-
HLA-DPA1*02:01/DPB1*14:01	107	121	NCRTTINYYRCILTD	NetMHCIIpan	22.59	-	-	-	-	-	-	-	-	-	INYYRCILT	131.54	22.59	-	-	-
HLA-DPA1*02:01/DPB1*14:01	65	79	TFSNVLIKYNVVDKS	NetMHCIIpan	23.08	-	-	-	-	-	-	-	-	-	IKYNVVDKS	136.84	23.08	-	-	-
HLA-DPA1*02:01/DPB1*14:01	66	80	FSNVLIKYNVVDKSL	NetMHCIIpan	23.10	-	-	-	-	-	-	-	-	-	IKYNVVDKS	136.90	23.10	-	-	-
HLA-DPA1*02:01/DPB1*14:01	113	127	NYYRCILTDKRIGPQ	NetMHCIIpan	23.75	-	-	-	-	-	-	-	-	-	YRCILTDKR	142.85	23.75	-	-	-
HLA-DPA1*02:01/DPB1*14:01	70	84	LIKYNVVDKSLKADI	NetMHCIIpan	23.78	-	-	-	-	-	-	-	-	-	NVVDKSLKA	143.29	23.78	-	-	-
HLA-DPA1*02:01/DPB1*14:01	6	20	LALISAVFLIGTCQA	NetMHCIIpan	24.98	-	-	-	-	-	-	-	-	-	LISAVFLIG	153.22	24.98	-	-	-
HLA-DPA1*02:01/DPB1*14:01	11	25	AVFLIGTCQAENPSK	NetMHCIIpan	26.04	-	-	-	-	-	-	-	-	-	FLIGTCQAE	163.26	26.04	-	-	-
HLA-DPA1*02:01/DPB1*14:01	105	119	WLNCRTTINYYRCIL	NetMHCIIpan	26.25	-	-	-	-	-	-	-	-	-	RTTINYYRC	165.66	26.25	-	-	-
HLA-DPA1*02:01/DPB1*14:01	4	18	LGLALISAVFLIGTC	NetMHCIIpan	28.11	-	-	-	-	-	-	-	-	-	LISAVFLIG	182.86	28.11	-	-	-
HLA-DPA1*02:01/DPB1*14:01	5	19	GLALISAVFLIGTCQ	NetMHCIIpan	28.56	-	-	-	-	-	-	-	-	-	LISAVFLIG	187.64	28.56	-	-	-
HLA-DPA1*02:01/DPB1*14:01	39	53	ACIPHCKYQYYGFVA	NetMHCIIpan	30.21	-	-	-	-	-	-	-	-	-	CKYQYYGFV	203.68	30.21	-	-	-
HLA-DPA1*02:01/DPB1*14:01	114	128	YYRCILTDKRIGPQR	NetMHCIIpan	30.69	-	-	-	-	-	-	-	-	-	RCILTDKRI	209.60	30.69	-	-	-
HLA-DPA1*02:01/DPB1*14:01	49	63	YGFVAMDNNIAKPEI	NetMHCIIpan	32.78	-	-	-	-	-	-	-	-	-	VAMDNNIAK	233.11	32.78	-	-	-
HLA-DPA1*02:01/DPB1*14:01	71	85	IKYNVVDKSLKADIR	NetMHCIIpan	34.52	-	-	-	-	-	-	-	-	-	NVVDKSLKA	254.76	34.52	-	-	-
HLA-DPA1*02:01/DPB1*14:01	104	118	HWLNCRTTINYYRCI	NetMHCIIpan	34.80	-	-	-	-	-	-	-	-	-	RTTINYYRC	259.06	34.80	-	-	-
HLA-DPA1*02:01/DPB1*14:01	83	97	DIRKIMHECAKKVKK	NetMHCIIpan	35.02	-	-	-	-	-	-	-	-	-	IMHECAKKV	262.92	35.02	-	-	-
HLA-DPA1*02:01/DPB1*14:01	82	96	ADIRKIMHECAKKVK	NetMHCIIpan	35.11	-	-	-	-	-	-	-	-	-	IMHECAKKV	264.66	35.11	-	-	-
HLA-DPA1*02:01/DPB1*14:01	84	98	IRKIMHECAKKVKKQ	NetMHCIIpan	36.92	-	-	-	-	-	-	-	-	-	IMHECAKKV	292.52	36.92	-	-	-
HLA-DPA1*02:01/DPB1*14:01	12	26	VFLIGTCQAENPSKK	NetMHCIIpan	37.73	-	-	-	-	-	-	-	-	-	LIGTCQAEN	305.24	37.73	-	-	-
HLA-DPA1*02:01/DPB1*14:01	81	95	KADIRKIMHECAKKV	NetMHCIIpan	38.70	-	-	-	-	-	-	-	-	-	IMHECAKKV	318.62	38.70	-	-	-
HLA-DPA1*02:01/DPB1*14:01	103	117	SHWLNCRTTINYYRC	NetMHCIIpan	41.88	-	-	-	-	-	-	-	-	-	RTTINYYRC	374.67	41.88	-	-	-
HLA-DPA1*02:01/DPB1*14:01	50	64	GFVAMDNNIAKPEIR	NetMHCIIpan	43.54	-	-	-	-	-	-	-	-	-	VAMDNNIAK	403.39	43.54	-	-	-
HLA-DPA1*02:01/DPB1*14:01	38	52	MACIPHCKYQYYGFV	NetMHCIIpan	43.74	-	-	-	-	-	-	-	-	-	CKYQYYGFV	407.16	43.74	-	-	-
HLA-DPA1*02:01/DPB1*14:01	72	86	KYNVVDKSLKADIRK	NetMHCIIpan	44.33	-	-	-	-	-	-	-	-	-	NVVDKSLKA	418.39	44.33	-	-	-
HLA-DPA1*02:01/DPB1*14:01	79	93	SLKADIRKIMHECAK	NetMHCIIpan	47.73	-	-	-	-	-	-	-	-	-	IRKIMHECA	495.87	47.73	-	-	-
HLA-DPA1*02:01/DPB1*14:01	102	116	DSHWLNCRTTINYYR	NetMHCIIpan	48.09	-	-	-	-	-	-	-	-	-	WLNCRTTIN	504.53	48.09	-	-	-
HLA-DPA1*02:01/DPB1*14:01	80	94	LKADIRKIMHECAKK	NetMHCIIpan	48.59	-	-	-	-	-	-	-	-	-	IRKIMHECA	516.79	48.59	-	-	-
HLA-DPA1*02:01/DPB1*14:01	115	129	YRCILTDKRIGPQRF	NetMHCIIpan	48.91	-	-	-	-	-	-	-	-	-	LTDKRIGPQ	524.54	48.91	-	-	-
HLA-DPA1*02:01/DPB1*14:01	85	99	RKIMHECAKKVKKQA	NetMHCIIpan	48.95	-	-	-	-	-	-	-	-	-	IMHECAKKV	525.12	48.95	-	-	-
HLA-DPA1*02:01/DPB1*14:01	78	92	KSLKADIRKIMHECA	NetMHCIIpan	50.02	-	-	-	-	-	-	-	-	-	KADIRKIMH	549.98	50.02	-	-	-
HLA-DPA1*02:01/DPB1*14:01	56	70	NNIAKPEIRTFSNVL	NetMHCIIpan	52.03	-	-	-	-	-	-	-	-	-	EIRTFSNVL	606.33	52.03	-	-	-
HLA-DPA1*02:01/DPB1*14:01	126	140	PQRFDRAIQEYDKTI	NetMHCIIpan	52.68	-	-	-	-	-	-	-	-	-	FDRAIQEYD	630.14	52.68	-	-	-
HLA-DPA1*02:01/DPB1*14:01	75	89	VVDKSLKADIRKIMH	NetMHCIIpan	54.05	-	-	-	-	-	-	-	-	-	LKADIRKIM	672.05	54.05	-	-	-
HLA-DPA1*02:01/DPB1*14:01	76	90	VDKSLKADIRKIMHE	NetMHCIIpan	54.98	-	-	-	-	-	-	-	-	-	LKADIRKIM	702.77	54.98	-	-	-
HLA-DPA1*02:01/DPB1*14:01	27	41	CEEKFKNDASKMACI	NetMHCIIpan	55.13	-	-	-	-	-	-	-	-	-	KNDASKMAC	710.49	55.13	-	-	-
HLA-DPA1*02:01/DPB1*14:01	73	87	YNVVDKSLKADIRKI	NetMHCIIpan	55.61	-	-	-	-	-	-	-	-	-	DKSLKADIR	731.27	55.61	-	-	-
HLA-DPA1*02:01/DPB1*14:01	124	138	IGPQRFDRAIQEYDK	NetMHCIIpan	56.04	-	-	-	-	-	-	-	-	-	FDRAIQEYD	745.61	56.04	-	-	-
HLA-DPA1*02:01/DPB1*14:01	28	42	EEKFKNDASKMACIP	NetMHCIIpan	56.15	-	-	-	-	-	-	-	-	-	FKNDASKMA	751.48	56.15	-	-	-
HLA-DPA1*02:01/DPB1*14:01	127	141	QRFDRAIQEYDKTIN	NetMHCIIpan	56.15	-	-	-	-	-	-	-	-	-	FDRAIQEYD	751.27	56.15	-	-	-
HLA-DPA1*02:01/DPB1*14:01	77	91	DKSLKADIRKIMHEC	NetMHCIIpan	56.41	-	-	-	-	-	-	-	-	-	LKADIRKIM	765.24	56.41	-	-	-
HLA-DPA1*02:01/DPB1*14:01	123	137	RIGPQRFDRAIQEYD	NetMHCIIpan	56.41	-	-	-	-	-	-	-	-	-	QRFDRAIQE	763.92	56.41	-	-	-
HLA-DPA1*02:01/DPB1*14:01	125	139	GPQRFDRAIQEYDKT	NetMHCIIpan	56.56	-	-	-	-	-	-	-	-	-	FDRAIQEYD	771.39	56.56	-	-	-
HLA-DPA1*02:01/DPB1*14:01	29	43	EKFKNDASKMACIPH	NetMHCIIpan	56.82	-	-	-	-	-	-	-	-	-	KNDASKMAC	784.60	56.82	-	-	-
HLA-DPA1*02:01/DPB1*14:01	122	136	KRIGPQRFDRAIQEY	NetMHCIIpan	57.40	-	-	-	-	-	-	-	-	-	QRFDRAIQE	805.65	57.40	-	-	-
HLA-DPA1*02:01/DPB1*14:01	74	88	NVVDKSLKADIRKIM	NetMHCIIpan	58.29	-	-	-	-	-	-	-	-	-	LKADIRKIM	847.47	58.29	-	-	-
HLA-DPA1*02:01/DPB1*14:01	128	142	RFDRAIQEYDKTINI	NetMHCIIpan	58.41	-	-	-	-	-	-	-	-	-	RAIQEYDKT	852.88	58.41	-	-	-
HLA-DPA1*02:01/DPB1*14:01	101	115	EDSHWLNCRTTINYY	NetMHCIIpan	58.67	-	-	-	-	-	-	-	-	-	WLNCRTTIN	866.71	58.67	-	-	-
HLA-DPA1*02:01/DPB1*14:01	51	65	FVAMDNNIAKPEIRT	NetMHCIIpan	59.06	-	-	-	-	-	-	-	-	-	FVAMDNNIA	881.85	59.06	-	-	-
HLA-DPA1*02:01/DPB1*14:01	37	51	KMACIPHCKYQYYGF	NetMHCIIpan	60.64	-	-	-	-	-	-	-	-	-	IPHCKYQYY	954.51	60.64	-	-	-
HLA-DPA1*02:01/DPB1*14:01	35	49	ASKMACIPHCKYQYY	NetMHCIIpan	61.40	-	-	-	-	-	-	-	-	-	MACIPHCKY	993.35	61.40	-	-	-
HLA-DPA1*02:01/DPB1*14:01	86	100	KIMHECAKKVKKQAR	NetMHCIIpan	61.92	-	-	-	-	-	-	-	-	-	IMHECAKKV	1026.22	61.92	-	-	-
HLA-DPA1*02:01/DPB1*14:01	30	44	KFKNDASKMACIPHC	NetMHCIIpan	61.98	-	-	-	-	-	-	-	-	-	KNDASKMAC	1031.22	61.98	-	-	-
HLA-DPA1*02:01/DPB1*14:01	13	27	FLIGTCQAENPSKKC	NetMHCIIpan	63.59	-	-	-	-	-	-	-	-	-	IGTCQAENP	1105.27	63.59	-	-	-
HLA-DPA1*02:01/DPB1*14:01	36	50	SKMACIPHCKYQYYG	NetMHCIIpan	63.70	-	-	-	-	-	-	-	-	-	MACIPHCKY	1111.93	63.70	-	-	-
HLA-DPA1*02:01/DPB1*14:01	121	135	DKRIGPQRFDRAIQE	NetMHCIIpan	64.69	-	-	-	-	-	-	-	-	-	QRFDRAIQE	1151.78	64.69	-	-	-
HLA-DPA1*02:01/DPB1*14:01	26	40	KCEEKFKNDASKMAC	NetMHCIIpan	65.09	-	-	-	-	-	-	-	-	-	FKNDASKMA	1173.25	65.09	-	-	-
HLA-DPA1*02:01/DPB1*14:01	100	114	REDSHWLNCRTTINY	NetMHCIIpan	65.76	-	-	-	-	-	-	-	-	-	WLNCRTTIN	1211.77	65.76	-	-	-
HLA-DPA1*02:01/DPB1*14:01	116	130	RCILTDKRIGPQRFD	NetMHCIIpan	66.58	-	-	-	-	-	-	-	-	-	LTDKRIGPQ	1260.57	66.58	-	-	-
HLA-DPA1*02:01/DPB1*14:01	34	48	DASKMACIPHCKYQY	NetMHCIIpan	70.44	-	-	-	-	-	-	-	-	-	MACIPHCKY	1513.30	70.44	-	-	-
HLA-DPA1*02:01/DPB1*14:01	120	134	TDKRIGPQRFDRAIQ	NetMHCIIpan	71.23	-	-	-	-	-	-	-	-	-	IGPQRFDRA	1580.73	71.23	-	-	-
HLA-DPA1*02:01/DPB1*14:01	99	113	AREDSHWLNCRTTIN	NetMHCIIpan	73.02	-	-	-	-	-	-	-	-	-	WLNCRTTIN	1717.80	73.02	-	-	-
HLA-DPA1*02:01/DPB1*14:01	117	131	CILTDKRIGPQRFDR	NetMHCIIpan	73.88	-	-	-	-	-	-	-	-	-	LTDKRIGPQ	1802.03	73.88	-	-	-
HLA-DPA1*02:01/DPB1*14:01	98	112	QAREDSHWLNCRTTI	NetMHCIIpan	74.26	-	-	-	-	-	-	-	-	-	REDSHWLNC	1838.40	74.26	-	-	-
HLA-DPA1*02:01/DPB1*14:01	119	133	LTDKRIGPQRFDRAI	NetMHCIIpan	74.35	-	-	-	-	-	-	-	-	-	IGPQRFDRA	1845.20	74.35	-	-	-
HLA-DPA1*02:01/DPB1*14:01	25	39	KKCEEKFKNDASKMA	NetMHCIIpan	74.65	-	-	-	-	-	-	-	-	-	FKNDASKMA	1889.07	74.65	-	-	-
HLA-DPA1*02:01/DPB1*14:01	118	132	ILTDKRIGPQRFDRA	NetMHCIIpan	75.83	-	-	-	-	-	-	-	-	-	IGPQRFDRA	2014.27	75.83	-	-	-
HLA-DPA1*02:01/DPB1*14:01	96	110	KKQAREDSHWLNCRT	NetMHCIIpan	76.09	-	-	-	-	-	-	-	-	-	REDSHWLNC	2047.08	76.09	-	-	-
HLA-DPA1*02:01/DPB1*14:01	95	109	VKKQAREDSHWLNCR	NetMHCIIpan	76.27	-	-	-	-	-	-	-	-	-	REDSHWLNC	2068.76	76.27	-	-	-
HLA-DPA1*02:01/DPB1*14:01	87	101	IMHECAKKVKKQARE	NetMHCIIpan	76.91	-	-	-	-	-	-	-	-	-	IMHECAKKV	2146.24	76.91	-	-	-
HLA-DPA1*02:01/DPB1*14:01	97	111	KQAREDSHWLNCRTT	NetMHCIIpan	76.94	-	-	-	-	-	-	-	-	-	REDSHWLNC	2153.73	76.94	-	-	-
HLA-DPA1*02:01/DPB1*14:01	33	47	NDASKMACIPHCKYQ	NetMHCIIpan	77.27	-	-	-	-	-	-	-	-	-	MACIPHCKY	2196.25	77.27	-	-	-
HLA-DPA1*02:01/DPB1*14:01	55	69	DNNIAKPEIRTFSNV	NetMHCIIpan	77.54	-	-	-	-	-	-	-	-	-	IAKPEIRTF	2220.89	77.54	-	-	-
HLA-DPA1*02:01/DPB1*14:01	31	45	FKNDASKMACIPHCK	NetMHCIIpan	77.82	-	-	-	-	-	-	-	-	-	FKNDASKMA	2262.09	77.82	-	-	-
HLA-DPA1*02:01/DPB1*14:01	53	67	AMDNNIAKPEIRTFS	NetMHCIIpan	78.91	-	-	-	-	-	-	-	-	-	IAKPEIRTF	2405.60	78.91	-	-	-
HLA-DPA1*02:01/DPB1*14:01	54	68	MDNNIAKPEIRTFSN	NetMHCIIpan	79.59	-	-	-	-	-	-	-	-	-	IAKPEIRTF	2483.60	79.59	-	-	-
HLA-DPA1*02:01/DPB1*14:01	52	66	VAMDNNIAKPEIRTF	NetMHCIIpan	80.08	-	-	-	-	-	-	-	-	-	IAKPEIRTF	2532.41	80.08	-	-	-
HLA-DPA1*02:01/DPB1*14:01	32	46	KNDASKMACIPHCKY	NetMHCIIpan	80.38	-	-	-	-	-	-	-	-	-	MACIPHCKY	2573.88	80.38	-	-	-
HLA-DPA1*02:01/DPB1*14:01	94	108	KVKKQAREDSHWLNC	NetMHCIIpan	80.42	-	-	-	-	-	-	-	-	-	REDSHWLNC	2579.12	80.42	-	-	-
HLA-DPA1*02:01/DPB1*14:01	93	107	KKVKKQAREDSHWLN	NetMHCIIpan	82.48	-	-	-	-	-	-	-	-	-	QAREDSHWL	2929.39	82.48	-	-	-
HLA-DPA1*02:01/DPB1*14:01	92	106	AKKVKKQAREDSHWL	NetMHCIIpan	86.62	-	-	-	-	-	-	-	-	-	VKKQAREDS	3887.92	86.62	-	-	-
HLA-DPA1*02:01/DPB1*14:01	24	38	SKKCEEKFKNDASKM	NetMHCIIpan	88.45	-	-	-	-	-	-	-	-	-	KCEEKFKND	4468	88.45	-	-	-
HLA-DPA1*02:01/DPB1*14:01	14	28	LIGTCQAENPSKKCE	NetMHCIIpan	88.55	-	-	-	-	-	-	-	-	-	IGTCQAENP	4520.61	88.55	-	-	-
HLA-DPA1*02:01/DPB1*14:01	88	102	MHECAKKVKKQARED	NetMHCIIpan	91.07	-	-	-	-	-	-	-	-	-	KKVKKQARE	5609.85	91.07	-	-	-
HLA-DPA1*02:01/DPB1*14:01	91	105	CAKKVKKQAREDSHW	NetMHCIIpan	91.18	-	-	-	-	-	-	-	-	-	VKKQAREDS	5702.68	91.18	-	-	-
HLA-DPA1*02:01/DPB1*14:01	90	104	ECAKKVKKQAREDSH	NetMHCIIpan	92.12	-	-	-	-	-	-	-	-	-	VKKQAREDS	6255.07	92.12	-	-	-
HLA-DPA1*02:01/DPB1*14:01	89	103	HECAKKVKKQAREDS	NetMHCIIpan	92.36	-	-	-	-	-	-	-	-	-	KKVKKQARE	6434.78	92.36	-	-	-
HLA-DPA1*02:01/DPB1*14:01	23	37	PSKKCEEKFKNDASK	NetMHCIIpan	93.33	-	-	-	-	-	-	-	-	-	KCEEKFKND	7072.45	93.33	-	-	-
HLA-DPA1*02:01/DPB1*14:01	15	29	IGTCQAENPSKKCEE	NetMHCIIpan	93.98	-	-	-	-	-	-	-	-	-	CQAENPSKK	7584.39	93.98	-	-	-
HLA-DPA1*02:01/DPB1*14:01	22	36	NPSKKCEEKFKNDAS	NetMHCIIpan	94.29	-	-	-	-	-	-	-	-	-	KCEEKFKND	7834.78	94.29	-	-	-
HLA-DPA1*02:01/DPB1*14:01	21	35	ENPSKKCEEKFKNDA	NetMHCIIpan	95.24	-	-	-	-	-	-	-	-	-	KCEEKFKND	8691.69	95.24	-	-	-
HLA-DPA1*02:01/DPB1*14:01	20	34	AENPSKKCEEKFKND	NetMHCIIpan	95.91	-	-	-	-	-	-	-	-	-	KCEEKFKND	9386.72	95.91	-	-	-
HLA-DPA1*02:01/DPB1*14:01	18	32	CQAENPSKKCEEKFK	NetMHCIIpan	96.06	-	-	-	-	-	-	-	-	-	PSKKCEEKF	9665.40	96.06	-	-	-
HLA-DPA1*02:01/DPB1*14:01	17	31	TCQAENPSKKCEEKF	NetMHCIIpan	96.16	-	-	-	-	-	-	-	-	-	CQAENPSKK	9888.39	96.16	-	-	-
HLA-DPA1*02:01/DPB1*14:01	19	33	QAENPSKKCEEKFKN	NetMHCIIpan	96.27	-	-	-	-	-	-	-	-	-	PSKKCEEKF	9977.05	96.27	-	-	-
HLA-DPA1*02:01/DPB1*14:01	16	30	GTCQAENPSKKCEEK	NetMHCIIpan	96.52	-	-	-	-	-	-	-	-	-	CQAENPSKK	10185.49	96.52	-	-	-
Allele	Start	End	Peptide	Method used	Percentile rank	Comblib. core	Comblib. score	Comblib. Rank	SMM align core	SMM align IC50 (nM)	SMM align rank	NN align core	NN align IC50 (nM)	NN align rank	NetMHCIIpan core	NetMHCIIpan IC50 (nM)	NetMHCIIpan rank	Sturniolo core	Sturniolo score	Sturniolo rank			Colour code (data represented in figures)
HLA-DPA1*03:01/DPB1*04:02	1	15	MKYLGLALISAVFLI	Consensus (comb.lib./smm/nn)	3.03	YLGLALISA	0.09	3.03	MKYLGLALI	229	0.35	YLGLALISA	117.30	10.73	-	-	-	-	-	-	Predicted as good binders		Percentile Rank ˂ 2,5	Percentile Rank 2,5 - 7,5
HLA-DPA1*03:01/DPB1*04:02	2	16	KYLGLALISAVFLIG	Consensus (comb.lib./smm/nn)	3.03	YLGLALISA	0.09	3.03	LALISAVFL	124	0.11	LISAVFLIG	134.40	11.69	-	-	-	-	-	-
HLA-DPA1*03:01/DPB1*04:02	3	17	YLGLALISAVFLIGT	Consensus (comb.lib./smm/nn)	3.03	YLGLALISA	0.09	3.03	LISAVFLIG	113	0.09	ALISAVFLI	99.20	9.61	-	-	-	-	-	-
HLA-DPA1*03:01/DPB1*04:02	4	18	LGLALISAVFLIGTC	Consensus (comb.lib./smm/nn)	4.11	ISAVFLIGT	0.20	4.11	LISAVFLIG	114	0.09	LISAVFLIG	127.30	11.30	-	-	-	-	-	-
HLA-DPA1*03:01/DPB1*04:02	5	19	GLALISAVFLIGTCQ	Consensus (comb.lib./smm/nn)	4.11	ISAVFLIGT	0.20	4.11	LISAVFLIG	118	0.10	LISAVFLIG	136.70	11.81	-	-	-	-	-	-
HLA-DPA1*03:01/DPB1*04:02	6	20	LALISAVFLIGTCQA	Consensus (comb.lib./smm/nn)	4.11	ISAVFLIGT	0.20	4.11	LISAVFLIG	120	0.11	LISAVFLIG	149.80	12.49	-	-	-	-	-	-
HLA-DPA1*03:01/DPB1*04:02	7	21	ALISAVFLIGTCQAE	Consensus (comb.lib./smm/nn)	4.11	ISAVFLIGT	0.20	4.11	LISAVFLIG	256	0.42	LISAVFLIG	236	16.19	-	-	-	-	-	-
HLA-DPA1*03:01/DPB1*04:02	8	22	LISAVFLIGTCQAEN	Consensus (comb.lib./smm/nn)	4.11	ISAVFLIGT	0.20	4.11	LISAVFLIG	343	0.71	LISAVFLIG	342.60	19.67	-	-	-	-	-	-
HLA-DPA1*03:01/DPB1*04:02	9	23	ISAVFLIGTCQAENP	Consensus (comb.lib./smm/nn)	4.11	ISAVFLIGT	0.20	4.11	ISAVFLIGT	804	3.30	VFLIGTCQA	444.30	22.35	-	-	-	-	-	-
HLA-DPA1*03:01/DPB1*04:02	62	76	EIRTFSNVLIKYNVV	Consensus (comb.lib./smm/nn)	8.08	FSNVLIKYN	1.47	8.31	TFSNVLIKY	985	4.45	TFSNVLIKY	77	8.08	-	-	-	-	-	-
HLA-DPA1*03:01/DPB1*04:02	60	74	KPEIRTFSNVLIKYN	Consensus (comb.lib./smm/nn)	8.31	FSNVLIKYN	1.47	8.31	IRTFSNVLI	752	2.98	IRTFSNVLI	133.30	11.63	-	-	-	-	-	-
HLA-DPA1*03:01/DPB1*04:02	61	75	PEIRTFSNVLIKYNV	Consensus (comb.lib./smm/nn)	8.31	FSNVLIKYN	1.47	8.31	TFSNVLIKY	800	3.28	TFSNVLIKY	99.20	9.61	-	-	-	-	-	-
HLA-DPA1*03:01/DPB1*04:02	63	77	IRTFSNVLIKYNVVD	Consensus (comb.lib./smm/nn)	8.31	FSNVLIKYN	1.47	8.31	TFSNVLIKY	1110	5.29	TFSNVLIKY	99.30	9.62	-	-	-	-	-	-
HLA-DPA1*03:01/DPB1*04:02	64	78	RTFSNVLIKYNVVDK	Consensus (comb.lib./smm/nn)	9.46	FSNVLIKYN	1.47	8.31	FSNVLIKYN	1651	9.46	TFSNVLIKY	159.80	12.99	-	-	-	-	-	-
HLA-DPA1*03:01/DPB1*04:02	65	79	TFSNVLIKYNVVDKS	Consensus (comb.lib./smm/nn)	11.18	FSNVLIKYN	1.47	8.31	LIKYNVVDK	1846	11.18	TFSNVLIKY	267.40	17.31	-	-	-	-	-	-
HLA-DPA1*03:01/DPB1*04:02	66	80	FSNVLIKYNVVDKSL	Consensus (comb.lib./smm/nn)	13.67	FSNVLIKYN	1.47	8.31	IKYNVVDKS	2109	13.67	LIKYNVVDK	477.70	23.11	-	-	-	-	-	-
HLA-DPA1*03:01/DPB1*04:02	59	73	AKPEIRTFSNVLIKY	Consensus (comb.lib./smm/nn)	15.34	TFSNVLIKY	18.20	18.19	IRTFSNVLI	898	3.89	IRTFSNVLI	213.60	15.34	-	-	-	-	-	-
HLA-DPA1*03:01/DPB1*04:02	44	58	CKYQYYGFVAMDNNI	Consensus (comb.lib./smm/nn)	16.24	QYYGFVAMD	1416.98	49.38	YQYYGFVAM	289	0.52	YQYYGFVAM	237.50	16.24	-	-	-	-	-	-
HLA-DPA1*03:01/DPB1*04:02	43	57	HCKYQYYGFVAMDNN	Consensus (comb.lib./smm/nn)	16.28	QYYGFVAMD	1416.98	49.38	YQYYGFVAM	291	0.53	YQYYGFVAM	238.50	16.28	-	-	-	-	-	-
HLA-DPA1*03:01/DPB1*04:02	45	59	KYQYYGFVAMDNNIA	Consensus (comb.lib./smm/nn)	17.44	QYYGFVAMD	1416.98	49.38	YQYYGFVAM	662	2.43	YQYYGFVAM	271.30	17.44	-	-	-	-	-	-
HLA-DPA1*03:01/DPB1*04:02	42	56	PHCKYQYYGFVAMDN	Consensus (comb.lib./smm/nn)	17.87	QYYGFVAMD	1416.98	49.38	YQYYGFVAM	288	0.52	YQYYGFVAM	284	17.87	-	-	-	-	-	-
HLA-DPA1*03:01/DPB1*04:02	41	55	IPHCKYQYYGFVAMD	Consensus (comb.lib./smm/nn)	19.98	QYYGFVAMD	1416.98	49.38	YQYYGFVAM	289	0.52	YQYYGFVAM	353.30	19.98	-	-	-	-	-	-
HLA-DPA1*03:01/DPB1*04:02	46	60	YQYYGFVAMDNNIAK	Consensus (comb.lib./smm/nn)	20.45	QYYGFVAMD	1416.98	49.38	YQYYGFVAM	679	2.53	YQYYGFVAM	370.30	20.45	-	-	-	-	-	-
HLA-DPA1*03:01/DPB1*04:02	109	123	RTTINYYRCILTDKR	Consensus (comb.lib./smm/nn)	21.05	TINYYRCIL	1252.21	48.03	INYYRCILT	1243	6.21	INYYRCILT	393.50	21.05	-	-	-	-	-	-
HLA-DPA1*03:01/DPB1*04:02	110	124	TTINYYRCILTDKRI	Consensus (comb.lib./smm/nn)	21.94	TINYYRCIL	1252.21	48.03	INYYRCILT	1287	6.53	INYYRCILT	428.10	21.94	-	-	-	-	-	-
HLA-DPA1*03:01/DPB1*04:02	40	54	CIPHCKYQYYGFVAM	Consensus (comb.lib./smm/nn)	22.33	IPHCKYQYY	9432.11	64.88	KYQYYGFVA	288	0.52	YQYYGFVAM	443.60	22.33	-	-	-	-	-	-
HLA-DPA1*03:01/DPB1*04:02	67	81	SNVLIKYNVVDKSLK	Consensus (comb.lib./smm/nn)	23.45	NVLIKYNVV	16160.10	69.02	IKYNVVDKS	2606	18.48	LIKYNVVDK	492.30	23.45	-	-	-	-	-	-
HLA-DPA1*03:01/DPB1*04:02	10	24	SAVFLIGTCQAENPS	Consensus (comb.lib./smm/nn)	23.76	SAVFLIGTC	1728.34	50.72	LIGTCQAEN	1272	6.42	FLIGTCQAE	506.80	23.76	-	-	-	-	-	-
HLA-DPA1*03:01/DPB1*04:02	111	125	TINYYRCILTDKRIG	Consensus (comb.lib./smm/nn)	23.87	TINYYRCIL	1252.21	48.03	INYYRCILT	2096	13.55	INYYRCILT	511.60	23.87	-	-	-	-	-	-
HLA-DPA1*03:01/DPB1*04:02	108	122	CRTTINYYRCILTDK	Consensus (comb.lib./smm/nn)	24.40	TINYYRCIL	1252.21	48.03	INYYRCILT	1255	6.30	INYYRCILT	536.40	24.40	-	-	-	-	-	-
HLA-DPA1*03:01/DPB1*04:02	11	25	AVFLIGTCQAENPSK	Consensus (comb.lib./smm/nn)	24.69	VFLIGTCQA	3180.16	56.13	LIGTCQAEN	1514	8.31	VFLIGTCQA	550.80	24.69	-	-	-	-	-	-
HLA-DPA1*03:01/DPB1*04:02	58	72	IAKPEIRTFSNVLIK	Consensus (comb.lib./smm/nn)	24.87	IRTFSNVLI	62.80	25.65	IRTFSNVLI	1338	6.91	IRTFSNVLI	559.70	24.87	-	-	-	-	-	-
HLA-DPA1*03:01/DPB1*04:02	68	82	NVLIKYNVVDKSLKA	Consensus (comb.lib./smm/nn)	25.43	NVLIKYNVV	16160.10	69.02	IKYNVVDKS	2421	16.70	LIKYNVVDK	589.40	25.43	-	-	-	-	-	-
HLA-DPA1*03:01/DPB1*04:02	57	71	NIAKPEIRTFSNVLI	Consensus (comb.lib./smm/nn)	25.65	IRTFSNVLI	62.80	25.65	EIRTFSNVL	1422	7.57	IRTFSNVLI	984.20	31.67	-	-	-	-	-	-
HLA-DPA1*03:01/DPB1*04:02	112	126	INYYRCILTDKRIGP	Consensus (comb.lib./smm/nn)	26.79	ILTDKRIGP	542.32	41.40	YYRCILTDK	2382	16.32	INYYRCILT	662.30	26.79	-	-	-	-	-	-
HLA-DPA1*03:01/DPB1*04:02	12	26	VFLIGTCQAENPSKK	Consensus (comb.lib./smm/nn)	26.93	VFLIGTCQA	3180.16	56.13	LIGTCQAEN	1569	8.77	VFLIGTCQA	670.50	26.93	-	-	-	-	-	-
HLA-DPA1*03:01/DPB1*04:02	106	120	LNCRTTINYYRCILT	Consensus (comb.lib./smm/nn)	27.41	NCRTTINYY	82.05	27.41	TINYYRCIL	1928	11.94	INYYRCILT	906.40	30.61	-	-	-	-	-	-
HLA-DPA1*03:01/DPB1*04:02	107	121	NCRTTINYYRCILTD	Consensus (comb.lib./smm/nn)	27.41	NCRTTINYY	82.05	27.41	INYYRCILT	1429	7.62	INYYRCILT	837.20	29.61	-	-	-	-	-	-
HLA-DPA1*03:01/DPB1*04:02	69	83	VLIKYNVVDKSLKAD	Consensus (comb.lib./smm/nn)	30.33	KYNVVDKSL	19846.41	70.62	IKYNVVDKS	2796	20.29	LIKYNVVDK	886.40	30.33	-	-	-	-	-	-
HLA-DPA1*03:01/DPB1*04:02	70	84	LIKYNVVDKSLKADI	Consensus (comb.lib./smm/nn)	33.21	KYNVVDKSL	19846.41	70.62	IKYNVVDKS	3563	27.12	LIKYNVVDK	1107.50	33.21	-	-	-	-	-	-
HLA-DPA1*03:01/DPB1*04:02	77	91	DKSLKADIRKIMHEC	Consensus (comb.lib./smm/nn)	34.01	KSLKADIRK	10187.39	65.73	LKADIRKIM	4101	31.44	LKADIRKIM	1174.80	34.01	-	-	-	-	-	-
HLA-DPA1*03:01/DPB1*04:02	78	92	KSLKADIRKIMHECA	Consensus (comb.lib./smm/nn)	34.96	KSLKADIRK	10187.39	65.73	LKADIRKIM	3899	29.87	LKADIRKIM	1259	34.96	-	-	-	-	-	-
HLA-DPA1*03:01/DPB1*04:02	47	61	QYYGFVAMDNNIAKP	Consensus (comb.lib./smm/nn)	36.14	QYYGFVAMD	1416.98	49.38	FVAMDNNIA	4470	34.18	YYGFVAMDN	1370.50	36.14	-	-	-	-	-	-
HLA-DPA1*03:01/DPB1*04:02	13	27	FLIGTCQAENPSKKC	Consensus (comb.lib./smm/nn)	37.74	FLIGTCQAE	44219.02	76.28	IGTCQAENP	3234	24.30	FLIGTCQAE	1532.70	37.74	-	-	-	-	-	-
HLA-DPA1*03:01/DPB1*04:02	76	90	VDKSLKADIRKIMHE	Consensus (comb.lib./smm/nn)	39.36	KSLKADIRK	10187.39	65.73	LKADIRKIM	3778	28.90	LKADIRKIM	1708.80	39.36	-	-	-	-	-	-
HLA-DPA1*03:01/DPB1*04:02	48	62	YYGFVAMDNNIAKPE	Consensus (comb.lib./smm/nn)	39.63	FVAMDNNIA	2992.71	55.69	FVAMDNNIA	4754	36.22	YYGFVAMDN	1739.60	39.63	-	-	-	-	-	-
HLA-DPA1*03:01/DPB1*04:02	118	132	ILTDKRIGPQRFDRA	Consensus (comb.lib./smm/nn)	41.40	ILTDKRIGP	542.32	41.40	RIGPQRFDR	3481	26.44	ILTDKRIGP	13276.60	77.17	-	-	-	-	-	-
HLA-DPA1*03:01/DPB1*04:02	55	69	DNNIAKPEIRTFSNV	Consensus (comb.lib./smm/nn)	43.15	PEIRTFSNV	669.33	43.15	IAKPEIRTF	4049	31.04	IAKPEIRTF	9503.20	69.91	-	-	-	-	-	-
HLA-DPA1*03:01/DPB1*04:02	56	70	NNIAKPEIRTFSNVL	Consensus (comb.lib./smm/nn)	43.15	PEIRTFSNV	669.33	43.15	PEIRTFSNV	2489	17.36	EIRTFSNVL	5607	59.36	-	-	-	-	-	-
HLA-DPA1*03:01/DPB1*04:02	113	127	NYYRCILTDKRIGPQ	Consensus (comb.lib./smm/nn)	44.05	ILTDKRIGP	542.32	41.40	ILTDKRIGP	6482	47.39	YYRCILTDK	2325.10	44.05	-	-	-	-	-	-
HLA-DPA1*03:01/DPB1*04:02	75	89	VVDKSLKADIRKIMH	Consensus (comb.lib./smm/nn)	44.98	KSLKADIRK	10187.39	65.73	LKADIRKIM	3681	28.10	LKADIRKIM	2467.50	44.98	-	-	-	-	-	-
HLA-DPA1*03:01/DPB1*04:02	71	85	IKYNVVDKSLKADIR	Consensus (comb.lib./smm/nn)	47.42	KYNVVDKSL	19846.41	70.62	IKYNVVDKS	3803	29.10	YNVVDKSLK	2860	47.42	-	-	-	-	-	-
HLA-DPA1*03:01/DPB1*04:02	74	88	NVVDKSLKADIRKIM	Consensus (comb.lib./smm/nn)	48.22	KSLKADIRK	10187.39	65.73	VDKSLKADI	3178	23.79	LKADIRKIM	2996.40	48.22	-	-	-	-	-	-
HLA-DPA1*03:01/DPB1*04:02	114	128	YYRCILTDKRIGPQR	Consensus (comb.lib./smm/nn)	48.84	ILTDKRIGP	542.32	41.40	ILTDKRIGP	8218	57.31	YYRCILTDK	3111	48.84	-	-	-	-	-	-
HLA-DPA1*03:01/DPB1*04:02	84	98	IRKIMHECAKKVKKQ	Consensus (comb.lib./smm/nn)	48.90	IMHECAKKV	53879.42	77.66	IMHECAKKV	4854	36.91	IMHECAKKV	3122.20	48.90	-	-	-	-	-	-
HLA-DPA1*03:01/DPB1*04:02	83	97	DIRKIMHECAKKVKK	Consensus (comb.lib./smm/nn)	49.97	IMHECAKKV	53879.42	77.66	IMHECAKKV	4857	36.93	IMHECAKKV	3326.70	49.97	-	-	-	-	-	-
HLA-DPA1*03:01/DPB1*04:02	79	93	SLKADIRKIMHECAK	Consensus (comb.lib./smm/nn)	50.03	SLKADIRKI	41597.63	75.92	LKADIRKIM	6919	50.03	LKADIRKIM	1586.80	38.26	-	-	-	-	-	-
HLA-DPA1*03:01/DPB1*04:02	123	137	RIGPQRFDRAIQEYD	Consensus (comb.lib./smm/nn)	50.28	FDRAIQEYD	1626.95	50.28	IGPQRFDRA	3782	28.93	FDRAIQEYD	8248.80	66.99	-	-	-	-	-	-
HLA-DPA1*03:01/DPB1*04:02	124	138	IGPQRFDRAIQEYDK	Consensus (comb.lib./smm/nn)	50.28	FDRAIQEYD	1626.95	50.28	FDRAIQEYD	3975	30.46	RFDRAIQEY	8353.20	67.23	-	-	-	-	-	-
HLA-DPA1*03:01/DPB1*04:02	125	139	GPQRFDRAIQEYDKT	Consensus (comb.lib./smm/nn)	50.28	FDRAIQEYD	1626.95	50.28	FDRAIQEYD	5009	37.97	RFDRAIQEY	8130.60	66.69	-	-	-	-	-	-
HLA-DPA1*03:01/DPB1*04:02	126	140	PQRFDRAIQEYDKTI	Consensus (comb.lib./smm/nn)	50.28	FDRAIQEYD	1626.95	50.28	FDRAIQEYD	5273	39.75	RFDRAIQEY	7234.80	64.32	-	-	-	-	-	-
HLA-DPA1*03:01/DPB1*04:02	127	141	QRFDRAIQEYDKTIN	Consensus (comb.lib./smm/nn)	50.28	FDRAIQEYD	1626.95	50.28	FDRAIQEYD	5328	40.12	RFDRAIQEY	7832.40	65.92	-	-	-	-	-	-
HLA-DPA1*03:01/DPB1*04:02	128	142	RFDRAIQEYDKTINI	Consensus (comb.lib./smm/nn)	50.28	FDRAIQEYD	1626.95	50.28	FDRAIQEYD	4816	36.65	RFDRAIQEY	8119.10	66.66	-	-	-	-	-	-
HLA-DPA1*03:01/DPB1*04:02	121	135	DKRIGPQRFDRAIQE	Consensus (comb.lib./smm/nn)	50.72	QRFDRAIQE	1728.49	50.72	IGPQRFDRA	3195	23.95	RIGPQRFDR	10167.30	71.33	-	-	-	-	-	-
HLA-DPA1*03:01/DPB1*04:02	122	136	KRIGPQRFDRAIQEY	Consensus (comb.lib./smm/nn)	50.72	QRFDRAIQE	1728.49	50.72	IGPQRFDRA	3428	25.99	IGPQRFDRA	9469.30	69.84	-	-	-	-	-	-
HLA-DPA1*03:01/DPB1*04:02	72	86	KYNVVDKSLKADIRK	Consensus (comb.lib./smm/nn)	52.77	KSLKADIRK	10187.39	65.73	NVVDKSLKA	5180	39.14	YNVVDKSLK	3903.60	52.77	-	-	-	-	-	-
HLA-DPA1*03:01/DPB1*04:02	105	119	WLNCRTTINYYRCIL	Consensus (comb.lib./smm/nn)	53.32	NCRTTINYY	82.05	27.41	TTINYYRCI	8389	58.22	TINYYRCIL	4025.50	53.32	-	-	-	-	-	-
HLA-DPA1*03:01/DPB1*04:02	82	96	ADIRKIMHECAKKVK	Consensus (comb.lib./smm/nn)	53.53	IMHECAKKV	53879.42	77.66	IMHECAKKV	4063	31.15	KIMHECAKK	4070.20	53.53	-	-	-	-	-	-
HLA-DPA1*03:01/DPB1*04:02	28	42	EEKFKNDASKMACIP	Consensus (comb.lib./smm/nn)	53.95	FKNDASKMA	568691.77	89.71	FKNDASKMA	4952	37.58	FKNDASKMA	4173.20	53.95	-	-	-	-	-	-
HLA-DPA1*03:01/DPB1*04:02	85	99	RKIMHECAKKVKKQA	Consensus (comb.lib./smm/nn)	54.53	IMHECAKKV	53879.42	77.66	IMHECAKKV	5181	39.14	IMHECAKKV	4312.70	54.53	-	-	-	-	-	-
HLA-DPA1*03:01/DPB1*04:02	81	95	KADIRKIMHECAKKV	Consensus (comb.lib./smm/nn)	54.60	IMHECAKKV	53879.42	77.66	IRKIMHECA	3997	30.63	IRKIMHECA	4332	54.60	-	-	-	-	-	-
HLA-DPA1*03:01/DPB1*04:02	80	94	LKADIRKIMHECAKK	Consensus (comb.lib./smm/nn)	54.96	ADIRKIMHE	204588.28	85.25	LKADIRKIM	7785	54.96	LKADIRKIM	1793.50	40.09	-	-	-	-	-	-
HLA-DPA1*03:01/DPB1*04:02	29	43	EKFKNDASKMACIPH	Consensus (comb.lib./smm/nn)	55.13	FKNDASKMA	568691.77	89.71	FKNDASKMA	5134	38.83	FKNDASKMA	4461.40	55.13	-	-	-	-	-	-
HLA-DPA1*03:01/DPB1*04:02	27	41	CEEKFKNDASKMACI	Consensus (comb.lib./smm/nn)	55.42	FKNDASKMA	568691.77	89.71	FKNDASKMA	4888	37.14	KFKNDASKM	4533.60	55.42	-	-	-	-	-	-
HLA-DPA1*03:01/DPB1*04:02	49	63	YGFVAMDNNIAKPEI	Consensus (comb.lib./smm/nn)	55.69	FVAMDNNIA	2992.71	55.69	FVAMDNNIA	5118	38.72	FVAMDNNIA	5397.30	58.65	-	-	-	-	-	-
HLA-DPA1*03:01/DPB1*04:02	73	87	YNVVDKSLKADIRKI	Consensus (comb.lib./smm/nn)	55.74	KSLKADIRK	10187.39	65.73	VDKSLKADI	5628	42.06	YNVVDKSLK	4615.40	55.74	-	-	-	-	-	-
HLA-DPA1*03:01/DPB1*04:02	103	117	SHWLNCRTTINYYRC	Consensus (comb.lib./smm/nn)	58.24	NCRTTINYY	82.05	27.41	WLNCRTTIN	8393	58.24	HWLNCRTTI	6377.30	61.83	-	-	-	-	-	-
HLA-DPA1*03:01/DPB1*04:02	101	115	EDSHWLNCRTTINYY	Consensus (comb.lib./smm/nn)	58.79	NCRTTINYY	82.05	27.41	WLNCRTTIN	8497	58.79	HWLNCRTTI	6279.30	61.54	-	-	-	-	-	-
HLA-DPA1*03:01/DPB1*04:02	102	116	DSHWLNCRTTINYYR	Consensus (comb.lib./smm/nn)	60.07	NCRTTINYY	82.05	27.41	WLNCRTTIN	8744	60.07	WLNCRTTIN	5960.30	60.52	-	-	-	-	-	-
HLA-DPA1*03:01/DPB1*04:02	104	118	HWLNCRTTINYYRCI	Consensus (comb.lib./smm/nn)	61.31	NCRTTINYY	82.05	27.41	LNCRTTINY	11161	70.93	HWLNCRTTI	6206.50	61.31	-	-	-	-	-	-
HLA-DPA1*03:01/DPB1*04:02	52	66	VAMDNNIAKPEIRTF	Consensus (comb.lib./smm/nn)	62.33	IAKPEIRTF	6688.90	62.33	NIAKPEIRT	6812	49.39	IAKPEIRTF	11953.50	74.83	-	-	-	-	-	-
HLA-DPA1*03:01/DPB1*04:02	53	67	AMDNNIAKPEIRTFS	Consensus (comb.lib./smm/nn)	62.33	IAKPEIRTF	6688.90	62.33	IAKPEIRTF	6936	50.13	NIAKPEIRT	11753.30	74.46	-	-	-	-	-	-
HLA-DPA1*03:01/DPB1*04:02	54	68	MDNNIAKPEIRTFSN	Consensus (comb.lib./smm/nn)	62.33	IAKPEIRTF	6688.90	62.33	IAKPEIRTF	7199	51.65	NIAKPEIRT	10272.50	71.56	-	-	-	-	-	-
HLA-DPA1*03:01/DPB1*04:02	115	129	YRCILTDKRIGPQRF	Consensus (comb.lib./smm/nn)	62.75	ILTDKRIGP	542.32	41.40	ILTDKRIGP	10381	67.75	ILTDKRIGP	6679.80	62.75	-	-	-	-	-	-
HLA-DPA1*03:01/DPB1*04:02	100	114	REDSHWLNCRTTINY	Consensus (comb.lib./smm/nn)	63.36	DSHWLNCRT	46888.04	76.64	WLNCRTTIN	8629	59.47	SHWLNCRTT	6893.80	63.36	-	-	-	-	-	-
HLA-DPA1*03:01/DPB1*04:02	14	28	LIGTCQAENPSKKCE	Consensus (comb.lib./smm/nn)	63.95	AENPSKKCE	1000000	91.61	LIGTCQAEN	5472	41.06	LIGTCQAEN	7102.70	63.95	-	-	-	-	-	-
HLA-DPA1*03:01/DPB1*04:02	50	64	GFVAMDNNIAKPEIR	Consensus (comb.lib./smm/nn)	64.01	FVAMDNNIA	2992.71	55.69	FVAMDNNIA	11810	73.35	FVAMDNNIA	7123.30	64.01	-	-	-	-	-	-
HLA-DPA1*03:01/DPB1*04:02	26	40	KCEEKFKNDASKMAC	Consensus (comb.lib./smm/nn)	64.30	KCEEKFKND	358813.47	87.73	FKNDASKMA	5260	39.66	KFKNDASKM	7228.70	64.30	-	-	-	-	-	-
HLA-DPA1*03:01/DPB1*04:02	39	53	ACIPHCKYQYYGFVA	Consensus (comb.lib./smm/nn)	64.88	IPHCKYQYY	9432.11	64.88	CKYQYYGFV	10822	69.58	CKYQYYGFV	4885	56.79	-	-	-	-	-	-
HLA-DPA1*03:01/DPB1*04:02	51	65	FVAMDNNIAKPEIRT	Consensus (comb.lib./smm/nn)	66.14	FVAMDNNIA	2992.71	55.69	FVAMDNNIA	11674	72.86	FVAMDNNIA	7918.80	66.14	-	-	-	-	-	-
HLA-DPA1*03:01/DPB1*04:02	120	134	TDKRIGPQRFDRAIQ	Consensus (comb.lib./smm/nn)	66.99	PQRFDRAIQ	12278.89	66.99	IGPQRFDRA	3393	25.69	RIGPQRFDR	10357.20	71.73	-	-	-	-	-	-
HLA-DPA1*03:01/DPB1*04:02	25	39	KKCEEKFKNDASKMA	Consensus (comb.lib./smm/nn)	67.93	KCEEKFKND	358813.47	87.73	KFKNDASKM	5165	39.03	KFKNDASKM	8642.80	67.93	-	-	-	-	-	-
HLA-DPA1*03:01/DPB1*04:02	116	130	RCILTDKRIGPQRFD	Consensus (comb.lib./smm/nn)	68.45	ILTDKRIGP	542.32	41.40	ILTDKRIGP	11835	73.43	ILTDKRIGP	8853.80	68.45	-	-	-	-	-	-
HLA-DPA1*03:01/DPB1*04:02	35	49	ASKMACIPHCKYQYY	Consensus (comb.lib./smm/nn)	69.50	IPHCKYQYY	9432.11	64.88	MACIPHCKY	17788	87.53	MACIPHCKY	9316.60	69.50	-	-	-	-	-	-
HLA-DPA1*03:01/DPB1*04:02	38	52	MACIPHCKYQYYGFV	Consensus (comb.lib./smm/nn)	70.63	IPHCKYQYY	9432.11	64.88	IPHCKYQYY	11246	71.25	CKYQYYGFV	9836.30	70.63	-	-	-	-	-	-
HLA-DPA1*03:01/DPB1*04:02	36	50	SKMACIPHCKYQYYG	Consensus (comb.lib./smm/nn)	71.39	IPHCKYQYY	9432.11	64.88	IPHCKYQYY	17793	87.54	MACIPHCKY	10192.80	71.39	-	-	-	-	-	-
HLA-DPA1*03:01/DPB1*04:02	99	113	AREDSHWLNCRTTIN	Consensus (comb.lib./smm/nn)	71.76	DSHWLNCRT	46888.04	76.64	REDSHWLNC	11380	71.76	AREDSHWLN	7207.30	64.24	-	-	-	-	-	-
HLA-DPA1*03:01/DPB1*04:02	37	51	KMACIPHCKYQYYGF	Consensus (comb.lib./smm/nn)	74.59	IPHCKYQYY	9432.11	64.88	IPHCKYQYY	24785	93.98	KMACIPHCK	11821	74.59	-	-	-	-	-	-
HLA-DPA1*03:01/DPB1*04:02	119	133	LTDKRIGPQRFDRAI	Consensus (comb.lib./smm/nn)	74.88	KRIGPQRFD	68118.66	79.01	IGPQRFDRA	3405	25.79	RIGPQRFDR	11981.60	74.88	-	-	-	-	-	-
HLA-DPA1*03:01/DPB1*04:02	117	131	CILTDKRIGPQRFDR	Consensus (comb.lib./smm/nn)	75.27	ILTDKRIGP	542.32	41.40	LTDKRIGPQ	16846	86.05	ILTDKRIGP	12191.60	75.27	-	-	-	-	-	-
HLA-DPA1*03:01/DPB1*04:02	96	110	KKQAREDSHWLNCRT	Consensus (comb.lib./smm/nn)	76.64	DSHWLNCRT	46888.04	76.64	REDSHWLNC	16575	85.58	AREDSHWLN	6184.60	61.24	-	-	-	-	-	-
HLA-DPA1*03:01/DPB1*04:02	97	111	KQAREDSHWLNCRTT	Consensus (comb.lib./smm/nn)	76.64	DSHWLNCRT	46888.04	76.64	REDSHWLNC	16774	85.92	REDSHWLNC	5784.20	59.95	-	-	-	-	-	-
HLA-DPA1*03:01/DPB1*04:02	98	112	QAREDSHWLNCRTTI	Consensus (comb.lib./smm/nn)	76.64	DSHWLNCRT	46888.04	76.64	REDSHWLNC	14792	81.99	AREDSHWLN	6335.90	61.71	-	-	-	-	-	-
HLA-DPA1*03:01/DPB1*04:02	86	100	KIMHECAKKVKKQAR	Consensus (comb.lib./smm/nn)	77.66	IMHECAKKV	53879.42	77.66	IMHECAKKV	14323	80.86	IMHECAKKV	5650.50	59.51	-	-	-	-	-	-
HLA-DPA1*03:01/DPB1*04:02	87	101	IMHECAKKVKKQARE	Consensus (comb.lib./smm/nn)	77.66	IMHECAKKV	53879.42	77.66	IMHECAKKV	14349	80.93	IMHECAKKV	7892.60	66.07	-	-	-	-	-	-
HLA-DPA1*03:01/DPB1*04:02	30	44	KFKNDASKMACIPHC	Consensus (comb.lib./smm/nn)	78.44	FKNDASKMA	568691.77	89.71	FKNDASKMA	13406	78.44	FKNDASKMA	5167.20	57.85	-	-	-	-	-	-
HLA-DPA1*03:01/DPB1*04:02	31	45	FKNDASKMACIPHCK	Consensus (comb.lib./smm/nn)	81.08	FKNDASKMA	568691.77	89.71	FKNDASKMA	14409	81.08	FKNDASKMA	7850.90	65.96	-	-	-	-	-	-
HLA-DPA1*03:01/DPB1*04:02	95	109	VKKQAREDSHWLNCR	Consensus (comb.lib./smm/nn)	81.56	EDSHWLNCR	104527.75	81.56	REDSHWLNC	16068	84.66	REDSHWLNC	8015.70	66.39	-	-	-	-	-	-
HLA-DPA1*03:01/DPB1*04:02	93	107	KKVKKQAREDSHWLN	Consensus (comb.lib./smm/nn)	86.54	QAREDSHWL	272140.57	86.54	VKKQAREDS	20136	90.45	AREDSHWLN	18460.60	84.70	-	-	-	-	-	-
HLA-DPA1*03:01/DPB1*04:02	94	108	KVKKQAREDSHWLNC	Consensus (comb.lib./smm/nn)	86.54	QAREDSHWL	272140.57	86.54	VKKQAREDS	17493	87.10	AREDSHWLN	10876.30	72.79	-	-	-	-	-	-
HLA-DPA1*03:01/DPB1*04:02	22	36	NPSKKCEEKFKNDAS	Consensus (comb.lib./smm/nn)	87.73	KCEEKFKND	358813.47	87.73	KCEEKFKND	50000	98.98	KKCEEKFKN	20500.10	87.19	-	-	-	-	-	-
HLA-DPA1*03:01/DPB1*04:02	23	37	PSKKCEEKFKNDASK	Consensus (comb.lib./smm/nn)	87.73	KCEEKFKND	358813.47	87.73	KCEEKFKND	50000	98.98	KKCEEKFKN	20476.20	87.16	-	-	-	-	-	-
HLA-DPA1*03:01/DPB1*04:02	24	38	SKKCEEKFKNDASKM	Consensus (comb.lib./smm/nn)	87.73	KCEEKFKND	358813.47	87.73	KCEEKFKND	31812	96.64	KFKNDASKM	15377.20	80.44	-	-	-	-	-	-
HLA-DPA1*03:01/DPB1*04:02	21	35	ENPSKKCEEKFKNDA	Consensus (comb.lib./smm/nn)	87.82	KCEEKFKND	358813.47	87.73	KCEEKFKND	50000	98.98	KKCEEKFKN	21026	87.82	-	-	-	-	-	-
HLA-DPA1*03:01/DPB1*04:02	20	34	AENPSKKCEEKFKND	Consensus (comb.lib./smm/nn)	89.89	KCEEKFKND	358813.47	87.73	KKCEEKFKN	50000	98.98	KKCEEKFKN	22941.70	89.89	-	-	-	-	-	-
HLA-DPA1*03:01/DPB1*04:02	92	106	AKKVKKQAREDSHWL	Consensus (comb.lib./smm/nn)	90.67	QAREDSHWL	272140.57	86.54	VKKQAREDS	20354	90.67	VKKQAREDS	24939.70	91.87	-	-	-	-	-	-
HLA-DPA1*03:01/DPB1*04:02	15	29	IGTCQAENPSKKCEE	Consensus (comb.lib./smm/nn)	91.61	ENPSKKCEE	1000000	91.61	IGTCQAENP	23912	93.47	CQAENPSKK	23739.60	90.68	-	-	-	-	-	-
HLA-DPA1*03:01/DPB1*04:02	32	46	KNDASKMACIPHCKY	Consensus (comb.lib./smm/nn)	91.61	MACIPHCKY	1000000	91.61	NDASKMACI	27461	95.24	MACIPHCKY	11804.40	74.56	-	-	-	-	-	-
HLA-DPA1*03:01/DPB1*04:02	33	47	NDASKMACIPHCKYQ	Consensus (comb.lib./smm/nn)	91.61	ACIPHCKYQ	1000000	91.61	MACIPHCKY	27487	95.25	SKMACIPHC	10325.50	71.67	-	-	-	-	-	-
HLA-DPA1*03:01/DPB1*04:02	34	48	DASKMACIPHCKYQY	Consensus (comb.lib./smm/nn)	91.61	CIPHCKYQY	1000000	91.61	MACIPHCKY	30790	96.37	MACIPHCKY	9445.80	69.79	-	-	-	-	-	-
HLA-DPA1*03:01/DPB1*04:02	88	102	MHECAKKVKKQARED	Consensus (comb.lib./smm/nn)	91.61	KVKKQARED	1000000	91.61	KKVKKQARE	50000	98.98	MHECAKKVK	23252.60	90.19	-	-	-	-	-	-
HLA-DPA1*03:01/DPB1*04:02	89	103	HECAKKVKKQAREDS	Consensus (comb.lib./smm/nn)	92.57	VKKQAREDS	1000000	91.61	KKVKKQARE	22578	92.57	KKVKKQARE	28810	95.21	-	-	-	-	-	-
HLA-DPA1*03:01/DPB1*04:02	90	104	ECAKKVKKQAREDSH	Consensus (comb.lib./smm/nn)	92.78	KKQAREDSH	1000000	91.61	VKKQAREDS	22863	92.78	KKVKKQARE	27676.40	94.29	-	-	-	-	-	-
HLA-DPA1*03:01/DPB1*04:02	91	105	CAKKVKKQAREDSHW	Consensus (comb.lib./smm/nn)	93.19	KQAREDSHW	1000000	91.61	VKKQAREDS	23480	93.19	VKKQAREDS	27307	93.99	-	-	-	-	-	-
HLA-DPA1*03:01/DPB1*04:02	17	31	TCQAENPSKKCEEKF	Consensus (comb.lib./smm/nn)	93.21	PSKKCEEKF	1000000	91.61	QAENPSKKC	50000	98.98	CQAENPSKK	26422.60	93.21	-	-	-	-	-	-
HLA-DPA1*03:01/DPB1*04:02	16	30	GTCQAENPSKKCEEK	Consensus (comb.lib./smm/nn)	93.38	NPSKKCEEK	1000000	91.61	CQAENPSKK	50000	98.98	CQAENPSKK	26602.40	93.38	-	-	-	-	-	-
HLA-DPA1*03:01/DPB1*04:02	19	33	QAENPSKKCEEKFKN	Consensus (comb.lib./smm/nn)	93.55	KKCEEKFKN	1000000	91.61	PSKKCEEKF	50000	98.98	KKCEEKFKN	26787.90	93.55	-	-	-	-	-	-
HLA-DPA1*03:01/DPB1*04:02	18	32	CQAENPSKKCEEKFK	Consensus (comb.lib./smm/nn)	93.58	SKKCEEKFK	1000000	91.61	PSKKCEEKF	50000	98.98	CQAENPSKK	26821.20	93.58	-	-	-	-	-	-
Allele	Start	End	Peptide	Method used	Percentile rank	Comblib. core	Comblib. score	Comblib. Rank	SMM align core	SMM align IC50 (nM)	SMM align rank	NN align core	NN align IC50 (nM)	NN align rank	NetMHCIIpan core	NetMHCIIpan IC50 (nM)	NetMHCIIpan rank	Sturniolo core	Sturniolo score	Sturniolo rank			Colour code (data represented in figures)
HLA-DQA1*01:01/DQB1*05:01	44	58	CKYQYYGFVAMDNNI	Consensus (comb.lib./smm/nn)	5.40	YQYYGFVAM	35.31	17.40	YQYYGFVAM	2279	2.08	QYYGFVAMD	258.90	5.40	-	-	-	-	-	-	Predicted as good binders		Percentile Rank ˂ 2,5	Percentile Rank 2,5 - 7,5
HLA-DQA1*01:01/DQB1*05:01	45	59	KYQYYGFVAMDNNIA	Consensus (comb.lib./smm/nn)	5.97	YQYYGFVAM	35.31	17.40	YYGFVAMDN	3026	3.52	QYYGFVAMD	292.10	5.97	-	-	-	-	-	-
HLA-DQA1*01:01/DQB1*05:01	43	57	HCKYQYYGFVAMDNN	Consensus (comb.lib./smm/nn)	6.52	YQYYGFVAM	35.31	17.40	YQYYGFVAM	2298	2.12	QYYGFVAMD	325.50	6.52	-	-	-	-	-	-
HLA-DQA1*01:01/DQB1*05:01	46	60	YQYYGFVAMDNNIAK	Consensus (comb.lib./smm/nn)	6.62	YQYYGFVAM	35.31	17.40	YYGFVAMDN	3307	4.14	QYYGFVAMD	332.50	6.62	-	-	-	-	-	-
HLA-DQA1*01:01/DQB1*05:01	1	15	MKYLGLALISAVFLI	Consensus (comb.lib./smm/nn)	7.05	KYLGLALIS	2.18	7.05	YLGLALISA	2508	2.50	LGLALISAV	1277.10	17.45	-	-	-	-	-	-
HLA-DQA1*01:01/DQB1*05:01	2	16	KYLGLALISAVFLIG	Consensus (comb.lib./smm/nn)	7.05	KYLGLALIS	2.18	7.05	YLGLALISA	3948	5.63	LGLALISAV	2530.80	26.63	-	-	-	-	-	-
HLA-DQA1*01:01/DQB1*05:01	42	56	PHCKYQYYGFVAMDN	Consensus (comb.lib./smm/nn)	7.17	YQYYGFVAM	35.31	17.40	YQYYGFVAM	2318	2.16	QYYGFVAMD	368.10	7.17	-	-	-	-	-	-
HLA-DQA1*01:01/DQB1*05:01	59	73	AKPEIRTFSNVLIKY	Consensus (comb.lib./smm/nn)	8.41	IRTFSNVLI	3.54	8.41	IRTFSNVLI	3419	4.38	IRTFSNVLI	5268.30	40.31	-	-	-	-	-	-
HLA-DQA1*01:01/DQB1*05:01	60	74	KPEIRTFSNVLIKYN	Consensus (comb.lib./smm/nn)	8.41	IRTFSNVLI	3.54	8.41	TFSNVLIKY	3415	4.37	IRTFSNVLI	5003.20	39.20	-	-	-	-	-	-
HLA-DQA1*01:01/DQB1*05:01	61	75	PEIRTFSNVLIKYNV	Consensus (comb.lib./smm/nn)	8.41	IRTFSNVLI	3.54	8.41	TFSNVLIKY	3887	5.48	IRTFSNVLI	5213.80	40.09	-	-	-	-	-	-
HLA-DQA1*01:01/DQB1*05:01	62	76	EIRTFSNVLIKYNVV	Consensus (comb.lib./smm/nn)	8.41	IRTFSNVLI	3.54	8.41	TFSNVLIKY	3480	4.52	IRTFSNVLI	4714.20	37.95	-	-	-	-	-	-
HLA-DQA1*01:01/DQB1*05:01	63	77	IRTFSNVLIKYNVVD	Consensus (comb.lib./smm/nn)	8.41	IRTFSNVLI	3.54	8.41	TFSNVLIKY	3555	4.70	IRTFSNVLI	5870.80	42.70	-	-	-	-	-	-
HLA-DQA1*01:01/DQB1*05:01	41	55	IPHCKYQYYGFVAMD	Consensus (comb.lib./smm/nn)	9.21	YQYYGFVAM	35.31	17.40	YQYYGFVAM	3313	4.15	QYYGFVAMD	513.20	9.21	-	-	-	-	-	-
HLA-DQA1*01:01/DQB1*05:01	47	61	QYYGFVAMDNNIAKP	Consensus (comb.lib./smm/nn)	11.03	FVAMDNNIA	306.87	30.08	YYGFVAMDN	5990	11.03	QYYGFVAMD	633.30	10.75	-	-	-	-	-	-
HLA-DQA1*01:01/DQB1*05:01	58	72	IAKPEIRTFSNVLIK	Consensus (comb.lib./smm/nn)	11.50	IRTFSNVLI	3.54	8.41	IRTFSNVLI	6159	11.50	IRTFSNVLI	5615.30	41.69	-	-	-	-	-	-
HLA-DQA1*01:01/DQB1*05:01	57	71	NIAKPEIRTFSNVLI	Consensus (comb.lib./smm/nn)	12.44	IRTFSNVLI	3.54	8.41	EIRTFSNVL	6490	12.44	IRTFSNVLI	5857.50	42.65	-	-	-	-	-	-
HLA-DQA1*01:01/DQB1*05:01	40	54	CIPHCKYQYYGFVAM	Consensus (comb.lib./smm/nn)	17.40	YQYYGFVAM	35.31	17.40	KYQYYGFVA	3807	5.29	YQYYGFVAM	2649	27.35	-	-	-	-	-	-
HLA-DQA1*01:01/DQB1*05:01	3	17	YLGLALISAVFLIGT	Consensus (comb.lib./smm/nn)	18.35	ALISAVFLI	42.64	18.35	YLGLALISA	4235	6.33	LGLALISAV	2855.40	28.59	-	-	-	-	-	-
HLA-DQA1*01:01/DQB1*05:01	4	18	LGLALISAVFLIGTC	Consensus (comb.lib./smm/nn)	18.35	ALISAVFLI	42.64	18.35	LALISAVFL	4649	7.39	SAVFLIGTC	1982.40	22.96	-	-	-	-	-	-
HLA-DQA1*01:01/DQB1*05:01	5	19	GLALISAVFLIGTCQ	Consensus (comb.lib./smm/nn)	18.35	ALISAVFLI	42.64	18.35	SAVFLIGTC	5354	9.27	SAVFLIGTC	2135.30	24.02	-	-	-	-	-	-
HLA-DQA1*01:01/DQB1*05:01	6	20	LALISAVFLIGTCQA	Consensus (comb.lib./smm/nn)	18.35	ALISAVFLI	42.64	18.35	SAVFLIGTC	5316	9.17	SAVFLIGTC	2109.20	23.84	-	-	-	-	-	-
HLA-DQA1*01:01/DQB1*05:01	7	21	ALISAVFLIGTCQAE	Consensus (comb.lib./smm/nn)	18.35	ALISAVFLI	42.64	18.35	SAVFLIGTC	4667	7.44	SAVFLIGTC	2025.90	23.27	-	-	-	-	-	-
HLA-DQA1*01:01/DQB1*05:01	98	112	QAREDSHWLNCRTTI	Consensus (comb.lib./smm/nn)	23.55	HWLNCRTTI	8068.08	54.52	EDSHWLNCR	6234	11.72	DSHWLNCRT	2064.60	23.55	-	-	-	-	-	-
HLA-DQA1*01:01/DQB1*05:01	99	113	AREDSHWLNCRTTIN	Consensus (comb.lib./smm/nn)	23.94	HWLNCRTTI	8068.08	54.52	EDSHWLNCR	6152	11.49	DSHWLNCRT	2123.80	23.94	-	-	-	-	-	-
HLA-DQA1*01:01/DQB1*05:01	8	22	LISAVFLIGTCQAEN	Consensus (comb.lib./smm/nn)	25.24	VFLIGTCQA	4605.26	50.18	SAVFLIGTC	5529	9.75	SAVFLIGTC	2315.70	25.24	-	-	-	-	-	-
HLA-DQA1*01:01/DQB1*05:01	100	114	REDSHWLNCRTTINY	Consensus (comb.lib./smm/nn)	25.30	HWLNCRTTI	8068.08	54.52	DSHWLNCRT	8398	18	DSHWLNCRT	2325.40	25.30	-	-	-	-	-	-
HLA-DQA1*01:01/DQB1*05:01	97	111	KQAREDSHWLNCRTT	Consensus (comb.lib./smm/nn)	26.37	REDSHWLNC	101960.56	72.77	EDSHWLNCR	6345	12.03	DSHWLNCRT	2490.10	26.37	-	-	-	-	-	-
HLA-DQA1*01:01/DQB1*05:01	107	121	NCRTTINYYRCILTD	Consensus (comb.lib./smm/nn)	26.68	RTTINYYRC	742.73	36.32	TINYYRCIL	4069	5.92	INYYRCILT	2539.60	26.68	-	-	-	-	-	-
HLA-DQA1*01:01/DQB1*05:01	106	120	LNCRTTINYYRCILT	Consensus (comb.lib./smm/nn)	28.96	RTTINYYRC	742.73	36.32	TINYYRCIL	4948	8.17	INYYRCILT	2918.20	28.96	-	-	-	-	-	-
HLA-DQA1*01:01/DQB1*05:01	9	23	ISAVFLIGTCQAENP	Consensus (comb.lib./smm/nn)	29.01	VFLIGTCQA	4605.26	50.18	FLIGTCQAE	8212	17.46	SAVFLIGTC	2926	29.01	-	-	-	-	-	-
HLA-DQA1*01:01/DQB1*05:01	96	110	KKQAREDSHWLNCRT	Consensus (comb.lib./smm/nn)	29.10	REDSHWLNC	101960.56	72.77	EDSHWLNCR	5870	10.70	DSHWLNCRT	2941.50	29.10	-	-	-	-	-	-
HLA-DQA1*01:01/DQB1*05:01	48	62	YYGFVAMDNNIAKPE	Consensus (comb.lib./smm/nn)	30.08	FVAMDNNIA	306.87	30.08	YYGFVAMDN	6343	12.02	YYGFVAMDN	3357.20	31.41	-	-	-	-	-	-
HLA-DQA1*01:01/DQB1*05:01	49	63	YGFVAMDNNIAKPEI	Consensus (comb.lib./smm/nn)	30.08	FVAMDNNIA	306.87	30.08	FVAMDNNIA	8317	17.76	GFVAMDNNI	6720.30	45.87	-	-	-	-	-	-
HLA-DQA1*01:01/DQB1*05:01	50	64	GFVAMDNNIAKPEIR	Consensus (comb.lib./smm/nn)	30.08	FVAMDNNIA	306.87	30.08	AMDNNIAKP	9399	20.93	GFVAMDNNI	9750.20	55.43	-	-	-	-	-	-
HLA-DQA1*01:01/DQB1*05:01	51	65	FVAMDNNIAKPEIRT	Consensus (comb.lib./smm/nn)	30.08	FVAMDNNIA	306.87	30.08	AMDNNIAKP	9802	22.12	FVAMDNNIA	14405.80	66.69	-	-	-	-	-	-
HLA-DQA1*01:01/DQB1*05:01	101	115	EDSHWLNCRTTINYY	Consensus (comb.lib./smm/nn)	30.20	NCRTTINYY	1119.10	39.35	DSHWLNCRT	8080	17.07	DSHWLNCRT	3138	30.20	-	-	-	-	-	-
HLA-DQA1*01:01/DQB1*05:01	108	122	CRTTINYYRCILTDK	Consensus (comb.lib./smm/nn)	31.06	RTTINYYRC	742.73	36.32	TINYYRCIL	4261	6.39	INYYRCILT	3294.50	31.06	-	-	-	-	-	-
HLA-DQA1*01:01/DQB1*05:01	127	141	QRFDRAIQEYDKTIN	Consensus (comb.lib./smm/nn)	31.61	IQEYDKTIN	2483.98	45.40	AIQEYDKTI	8153	17.28	FDRAIQEYD	3395.10	31.61	-	-	-	-	-	-
HLA-DQA1*01:01/DQB1*05:01	128	142	RFDRAIQEYDKTINI	Consensus (comb.lib./smm/nn)	31.68	IQEYDKTIN	2483.98	45.40	AIQEYDKTI	8084	17.08	FDRAIQEYD	3408.10	31.68	-	-	-	-	-	-
HLA-DQA1*01:01/DQB1*05:01	126	140	PQRFDRAIQEYDKTI	Consensus (comb.lib./smm/nn)	31.81	QRFDRAIQE	14154.55	58.80	RFDRAIQEY	6708	13.07	FDRAIQEYD	3432.80	31.81	-	-	-	-	-	-
HLA-DQA1*01:01/DQB1*05:01	10	24	SAVFLIGTCQAENPS	Consensus (comb.lib./smm/nn)	32.20	VFLIGTCQA	4605.26	50.18	FLIGTCQAE	10462	24.04	SAVFLIGTC	3507.50	32.20	-	-	-	-	-	-
HLA-DQA1*01:01/DQB1*05:01	64	78	RTFSNVLIKYNVVDK	Consensus (comb.lib./smm/nn)	32.40	NVLIKYNVV	430.10	32.40	NVLIKYNVV	5134	8.67	SNVLIKYNV	6867.90	46.39	-	-	-	-	-	-
HLA-DQA1*01:01/DQB1*05:01	65	79	TFSNVLIKYNVVDKS	Consensus (comb.lib./smm/nn)	32.40	NVLIKYNVV	430.10	32.40	NVLIKYNVV	4268	6.41	IKYNVVDKS	5246.50	40.23	-	-	-	-	-	-
HLA-DQA1*01:01/DQB1*05:01	66	80	FSNVLIKYNVVDKSL	Consensus (comb.lib./smm/nn)	32.40	NVLIKYNVV	430.10	32.40	IKYNVVDKS	4744	7.64	IKYNVVDKS	3674.40	33.05	-	-	-	-	-	-
HLA-DQA1*01:01/DQB1*05:01	67	81	SNVLIKYNVVDKSLK	Consensus (comb.lib./smm/nn)	32.40	NVLIKYNVV	430.10	32.40	IKYNVVDKS	5772	10.42	IKYNVVDKS	4003.40	34.69	-	-	-	-	-	-
HLA-DQA1*01:01/DQB1*05:01	68	82	NVLIKYNVVDKSLKA	Consensus (comb.lib./smm/nn)	32.40	NVLIKYNVV	430.10	32.40	IKYNVVDKS	5873	10.71	IKYNVVDKS	4187.20	35.57	-	-	-	-	-	-
HLA-DQA1*01:01/DQB1*05:01	109	123	RTTINYYRCILTDKR	Consensus (comb.lib./smm/nn)	33.45	RTTINYYRC	742.73	36.32	TINYYRCIL	4725	7.59	INYYRCILT	3750.80	33.45	-	-	-	-	-	-
HLA-DQA1*01:01/DQB1*05:01	110	124	TTINYYRCILTDKRI	Consensus (comb.lib./smm/nn)	34.23	TINYYRCIL	12124.65	57.63	NYYRCILTD	6227	11.70	INYYRCILT	3909.90	34.23	-	-	-	-	-	-
HLA-DQA1*01:01/DQB1*05:01	103	117	SHWLNCRTTINYYRC	Consensus (comb.lib./smm/nn)	36.32	RTTINYYRC	742.73	36.32	NCRTTINYY	13388	32.23	NCRTTINYY	12881.70	63.33	-	-	-	-	-	-
HLA-DQA1*01:01/DQB1*05:01	104	118	HWLNCRTTINYYRCI	Consensus (comb.lib./smm/nn)	36.32	RTTINYYRC	742.73	36.32	NCRTTINYY	10662	24.61	TTINYYRCI	10121.70	56.44	-	-	-	-	-	-
HLA-DQA1*01:01/DQB1*05:01	105	119	WLNCRTTINYYRCIL	Consensus (comb.lib./smm/nn)	36.32	RTTINYYRC	742.73	36.32	NCRTTINYY	5800	10.50	TINYYRCIL	6045.10	43.39	-	-	-	-	-	-
HLA-DQA1*01:01/DQB1*05:01	111	125	TINYYRCILTDKRIG	Consensus (comb.lib./smm/nn)	37.76	TINYYRCIL	12124.65	57.63	NYYRCILTD	8222	17.48	INYYRCILT	4670.60	37.76	-	-	-	-	-	-
HLA-DQA1*01:01/DQB1*05:01	124	138	IGPQRFDRAIQEYDK	Consensus (comb.lib./smm/nn)	39.33	QRFDRAIQE	14154.55	58.80	RFDRAIQEY	9539	21.34	FDRAIQEYD	5034	39.33	-	-	-	-	-	-
HLA-DQA1*01:01/DQB1*05:01	102	116	DSHWLNCRTTINYYR	Consensus (comb.lib./smm/nn)	39.35	NCRTTINYY	1119.10	39.35	NCRTTINYY	9464	21.12	DSHWLNCRT	8245.70	50.95	-	-	-	-	-	-
HLA-DQA1*01:01/DQB1*05:01	125	139	GPQRFDRAIQEYDKT	Consensus (comb.lib./smm/nn)	39.62	QRFDRAIQE	14154.55	58.80	RFDRAIQEY	10550	24.29	FDRAIQEYD	5100.40	39.62	-	-	-	-	-	-
HLA-DQA1*01:01/DQB1*05:01	69	83	VLIKYNVVDKSLKAD	Consensus (comb.lib./smm/nn)	40.27	KYNVVDKSL	63165.71	69.61	IKYNVVDKS	7931	16.63	IKYNVVDKS	5255.90	40.27	-	-	-	-	-	-
HLA-DQA1*01:01/DQB1*05:01	123	137	RIGPQRFDRAIQEYD	Consensus (comb.lib./smm/nn)	40.27	QRFDRAIQE	14154.55	58.80	RFDRAIQEY	8794	19.15	FDRAIQEYD	5257.90	40.27	-	-	-	-	-	-
HLA-DQA1*01:01/DQB1*05:01	39	53	ACIPHCKYQYYGFVA	Consensus (comb.lib./smm/nn)	41.66	HCKYQYYGF	95.69	22.75	HCKYQYYGF	17111	41.66	CKYQYYGFV	9566.60	54.93	-	-	-	-	-	-
HLA-DQA1*01:01/DQB1*05:01	112	126	INYYRCILTDKRIGP	Consensus (comb.lib./smm/nn)	42.69	ILTDKRIGP	1745.14	42.69	INYYRCILT	14144	34.26	INYYRCILT	6116	43.66	-	-	-	-	-	-
HLA-DQA1*01:01/DQB1*05:01	113	127	NYYRCILTDKRIGPQ	Consensus (comb.lib./smm/nn)	42.69	ILTDKRIGP	1745.14	42.69	RCILTDKRI	12175	28.90	RCILTDKRI	11242.30	59.39	-	-	-	-	-	-
HLA-DQA1*01:01/DQB1*05:01	114	128	YYRCILTDKRIGPQR	Consensus (comb.lib./smm/nn)	42.69	ILTDKRIGP	1745.14	42.69	LTDKRIGPQ	13765	33.25	RCILTDKRI	12884.20	63.33	-	-	-	-	-	-
HLA-DQA1*01:01/DQB1*05:01	115	129	YRCILTDKRIGPQRF	Consensus (comb.lib./smm/nn)	42.69	ILTDKRIGP	1745.14	42.69	LTDKRIGPQ	13479	32.47	LTDKRIGPQ	15129.80	68.19	-	-	-	-	-	-
HLA-DQA1*01:01/DQB1*05:01	116	130	RCILTDKRIGPQRFD	Consensus (comb.lib./smm/nn)	42.69	ILTDKRIGP	1745.14	42.69	LTDKRIGPQ	14343	34.79	LTDKRIGPQ	15369.50	68.68	-	-	-	-	-	-
HLA-DQA1*01:01/DQB1*05:01	117	131	CILTDKRIGPQRFDR	Consensus (comb.lib./smm/nn)	42.69	ILTDKRIGP	1745.14	42.69	LTDKRIGPQ	14694	35.69	LTDKRIGPQ	18086	73.77	-	-	-	-	-	-
HLA-DQA1*01:01/DQB1*05:01	118	132	ILTDKRIGPQRFDRA	Consensus (comb.lib./smm/nn)	43.44	ILTDKRIGP	1745.14	42.69	DKRIGPQRF	17864	43.44	LTDKRIGPQ	17762.10	73.20	-	-	-	-	-	-
HLA-DQA1*01:01/DQB1*05:01	95	109	VKKQAREDSHWLNCR	Consensus (comb.lib./smm/nn)	47.12	REDSHWLNC	101960.56	72.77	KQAREDSHW	8635	18.69	EDSHWLNCR	7081.30	47.12	-	-	-	-	-	-
HLA-DQA1*01:01/DQB1*05:01	70	84	LIKYNVVDKSLKADI	Consensus (comb.lib./smm/nn)	47.16	KYNVVDKSL	63165.71	69.61	KYNVVDKSL	11909	28.16	IKYNVVDKS	7095.10	47.16	-	-	-	-	-	-
HLA-DQA1*01:01/DQB1*05:01	11	25	AVFLIGTCQAENPSK	Consensus (comb.lib./smm/nn)	50.18	VFLIGTCQA	4605.26	50.18	FLIGTCQAE	13905	33.62	AVFLIGTCQ	8344.80	51.26	-	-	-	-	-	-
HLA-DQA1*01:01/DQB1*05:01	25	39	KKCEEKFKNDASKMA	Consensus (comb.lib./smm/nn)	50.26	EEKFKNDAS	400853.79	80.74	EEKFKNDAS	4087	5.97	EEKFKNDAS	8032.60	50.26	-	-	-	-	-	-
HLA-DQA1*01:01/DQB1*05:01	27	41	CEEKFKNDASKMACI	Consensus (comb.lib./smm/nn)	51.22	EEKFKNDAS	400853.79	80.74	EEKFKNDAS	9604	21.54	EEKFKNDAS	8331.90	51.22	-	-	-	-	-	-
HLA-DQA1*01:01/DQB1*05:01	26	40	KCEEKFKNDASKMAC	Consensus (comb.lib./smm/nn)	51.98	EEKFKNDAS	400853.79	80.74	EEKFKNDAS	4112	6.03	EEKFKNDAS	8582.40	51.98	-	-	-	-	-	-
HLA-DQA1*01:01/DQB1*05:01	24	38	SKKCEEKFKNDASKM	Consensus (comb.lib./smm/nn)	52.14	EEKFKNDAS	400853.79	80.74	EEKFKNDAS	4107	6.01	EEKFKNDAS	8638.30	52.14	-	-	-	-	-	-
HLA-DQA1*01:01/DQB1*05:01	12	26	VFLIGTCQAENPSKK	Consensus (comb.lib./smm/nn)	53.93	VFLIGTCQA	4605.26	50.18	FLIGTCQAE	22919	53.93	FLIGTCQAE	12154.70	61.66	-	-	-	-	-	-
HLA-DQA1*01:01/DQB1*05:01	72	86	KYNVVDKSLKADIRK	Consensus (comb.lib./smm/nn)	54.38	KSLKADIRK	1296.08	40.45	VVDKSLKAD	23161	54.38	KYNVVDKSL	20995.80	78.52	-	-	-	-	-	-
HLA-DQA1*01:01/DQB1*05:01	28	42	EEKFKNDASKMACIP	Consensus (comb.lib./smm/nn)	55.42	DASKMACIP	159528.61	75.56	EEKFKNDAS	10297	23.56	EEKFKNDAS	9747.60	55.42	-	-	-	-	-	-
HLA-DQA1*01:01/DQB1*05:01	23	37	PSKKCEEKFKNDASK	Consensus (comb.lib./smm/nn)	56.45	EEKFKNDAS	400853.79	80.74	EEKFKNDAS	4158	6.14	EEKFKNDAS	10124.10	56.45	-	-	-	-	-	-
HLA-DQA1*01:01/DQB1*05:01	81	95	KADIRKIMHECAKKV	Consensus (comb.lib./smm/nn)	56.48	IRKIMHECA	1050.62	38.88	IRKIMHECA	24327	56.48	DIRKIMHEC	14238.60	66.33	-	-	-	-	-	-
HLA-DQA1*01:01/DQB1*05:01	78	92	KSLKADIRKIMHECA	Consensus (comb.lib./smm/nn)	56.75	IRKIMHECA	1050.62	38.88	ADIRKIMHE	24483	56.75	DIRKIMHEC	17244	72.29	-	-	-	-	-	-
HLA-DQA1*01:01/DQB1*05:01	122	136	KRIGPQRFDRAIQEY	Consensus (comb.lib./smm/nn)	57.13	QRFDRAIQE	14154.55	58.80	PQRFDRAIQ	9310	20.67	QRFDRAIQE	10370.60	57.13	-	-	-	-	-	-
HLA-DQA1*01:01/DQB1*05:01	79	93	SLKADIRKIMHECAK	Consensus (comb.lib./smm/nn)	57.88	IRKIMHECA	1050.62	38.88	IRKIMHECA	25140	57.88	DIRKIMHEC	17188.50	72.18	-	-	-	-	-	-
HLA-DQA1*01:01/DQB1*05:01	77	91	DKSLKADIRKIMHEC	Consensus (comb.lib./smm/nn)	57.94	KSLKADIRK	1296.08	40.45	SLKADIRKI	25172	57.94	SLKADIRKI	18263.90	74.08	-	-	-	-	-	-
HLA-DQA1*01:01/DQB1*05:01	22	36	NPSKKCEEKFKNDAS	Consensus (comb.lib./smm/nn)	58.77	EEKFKNDAS	400853.79	80.74	CEEKFKNDA	4330	6.57	EEKFKNDAS	10999.40	58.77	-	-	-	-	-	-
HLA-DQA1*01:01/DQB1*05:01	121	135	DKRIGPQRFDRAIQE	Consensus (comb.lib./smm/nn)	58.80	QRFDRAIQE	14154.55	58.80	PQRFDRAIQ	14734	35.80	QRFDRAIQE	12498.90	62.44	-	-	-	-	-	-
HLA-DQA1*01:01/DQB1*05:01	73	87	YNVVDKSLKADIRKI	Consensus (comb.lib./smm/nn)	59.09	KSLKADIRK	1296.08	40.45	VVDKSLKAD	25858	59.09	VDKSLKADI	24705.80	83.62	-	-	-	-	-	-
HLA-DQA1*01:01/DQB1*05:01	76	90	VDKSLKADIRKIMHE	Consensus (comb.lib./smm/nn)	59.18	KSLKADIRK	1296.08	40.45	SLKADIRKI	25917	59.18	SLKADIRKI	17717.80	73.12	-	-	-	-	-	-
HLA-DQA1*01:01/DQB1*05:01	74	88	NVVDKSLKADIRKIM	Consensus (comb.lib./smm/nn)	59.44	KSLKADIRK	1296.08	40.45	SLKADIRKI	26078	59.44	LKADIRKIM	21160.20	78.78	-	-	-	-	-	-
HLA-DQA1*01:01/DQB1*05:01	75	89	VVDKSLKADIRKIMH	Consensus (comb.lib./smm/nn)	60.42	KSLKADIRK	1296.08	40.45	SLKADIRKI	26686	60.42	LKADIRKIM	20875.90	78.34	-	-	-	-	-	-
HLA-DQA1*01:01/DQB1*05:01	38	52	MACIPHCKYQYYGFV	Consensus (comb.lib./smm/nn)	60.95	HCKYQYYGF	95.69	22.75	HCKYQYYGF	27018	60.95	CKYQYYGFV	12442.90	62.32	-	-	-	-	-	-
HLA-DQA1*01:01/DQB1*05:01	82	96	ADIRKIMHECAKKVK	Consensus (comb.lib./smm/nn)	61.15	IRKIMHECA	1050.62	38.88	IRKIMHECA	27142	61.15	IMHECAKKV	14735.60	67.38	-	-	-	-	-	-
HLA-DQA1*01:01/DQB1*05:01	80	94	LKADIRKIMHECAKK	Consensus (comb.lib./smm/nn)	61.56	IRKIMHECA	1050.62	38.88	IRKIMHECA	27414	61.56	IRKIMHECA	18385.50	74.29	-	-	-	-	-	-
HLA-DQA1*01:01/DQB1*05:01	71	85	IKYNVVDKSLKADIR	Consensus (comb.lib./smm/nn)	61.73	KYNVVDKSL	63165.71	69.61	IKYNVVDKS	18242	44.30	IKYNVVDKS	12185.20	61.73	-	-	-	-	-	-
HLA-DQA1*01:01/DQB1*05:01	13	27	FLIGTCQAENPSKKC	Consensus (comb.lib./smm/nn)	63.86	IGTCQAENP	25460.05	63.18	FLIGTCQAE	28975	63.86	FLIGTCQAE	15942.70	69.81	-	-	-	-	-	-
HLA-DQA1*01:01/DQB1*05:01	29	43	EKFKNDASKMACIPH	Consensus (comb.lib./smm/nn)	65.41	ASKMACIPH	2601.99	45.75	NDASKMACI	30078	65.41	NDASKMACI	21012.30	78.55	-	-	-	-	-	-
HLA-DQA1*01:01/DQB1*05:01	31	45	FKNDASKMACIPHCK	Consensus (comb.lib./smm/nn)	65.74	ASKMACIPH	2601.99	45.75	ASKMACIPH	30320	65.74	SKMACIPHC	15544.60	69.02	-	-	-	-	-	-
HLA-DQA1*01:01/DQB1*05:01	30	44	KFKNDASKMACIPHC	Consensus (comb.lib./smm/nn)	66.15	ASKMACIPH	2601.99	45.75	NDASKMACI	30630	66.15	NDASKMACI	16282.40	70.47	-	-	-	-	-	-
HLA-DQA1*01:01/DQB1*05:01	94	108	KVKKQAREDSHWLNC	Consensus (comb.lib./smm/nn)	67.02	REDSHWLNC	101960.56	72.77	KQAREDSHW	15744	38.36	REDSHWLNC	14566	67.02	-	-	-	-	-	-
HLA-DQA1*01:01/DQB1*05:01	56	70	NNIAKPEIRTFSNVL	Consensus (comb.lib./smm/nn)	68.64	NNIAKPEIR	69784.01	70.28	IAKPEIRTF	13211	31.74	EIRTFSNVL	15348.10	68.64	-	-	-	-	-	-
HLA-DQA1*01:01/DQB1*05:01	32	46	KNDASKMACIPHCKY	Consensus (comb.lib./smm/nn)	68.90	ASKMACIPH	2601.99	45.75	ASKMACIPH	32789	68.90	SKMACIPHC	15816.20	69.56	-	-	-	-	-	-
HLA-DQA1*01:01/DQB1*05:01	33	47	NDASKMACIPHCKYQ	Consensus (comb.lib./smm/nn)	69.46	ASKMACIPH	2601.99	45.75	ASKMACIPH	33749	70.03	SKMACIPHC	15766.70	69.46	-	-	-	-	-	-
HLA-DQA1*01:01/DQB1*05:01	37	51	KMACIPHCKYQYYGF	Consensus (comb.lib./smm/nn)	69.66	HCKYQYYGF	95.69	22.75	CIPHCKYQY	33434	69.66	HCKYQYYGF	20012.30	76.99	-	-	-	-	-	-
HLA-DQA1*01:01/DQB1*05:01	83	97	DIRKIMHECAKKVKK	Consensus (comb.lib./smm/nn)	70.11	IRKIMHECA	1050.62	38.88	IMHECAKKV	39925	76.30	IMHECAKKV	16101.50	70.11	-	-	-	-	-	-
HLA-DQA1*01:01/DQB1*05:01	52	66	VAMDNNIAKPEIRTF	Consensus (comb.lib./smm/nn)	70.28	NNIAKPEIR	69784.01	70.28	MDNNIAKPE	12260	29.14	DNNIAKPEI	18391.30	74.30	-	-	-	-	-	-
HLA-DQA1*01:01/DQB1*05:01	53	67	AMDNNIAKPEIRTFS	Consensus (comb.lib./smm/nn)	70.28	NNIAKPEIR	69784.01	70.28	IAKPEIRTF	15372	37.42	DNNIAKPEI	20084.30	77.10	-	-	-	-	-	-
HLA-DQA1*01:01/DQB1*05:01	54	68	MDNNIAKPEIRTFSN	Consensus (comb.lib./smm/nn)	70.28	NNIAKPEIR	69784.01	70.28	IAKPEIRTF	20829	49.86	DNNIAKPEI	21551.40	79.35	-	-	-	-	-	-
HLA-DQA1*01:01/DQB1*05:01	55	69	DNNIAKPEIRTFSNV	Consensus (comb.lib./smm/nn)	70.28	NNIAKPEIR	69784.01	70.28	IAKPEIRTF	27119	61.11	DNNIAKPEI	21574.90	79.38	-	-	-	-	-	-
HLA-DQA1*01:01/DQB1*05:01	34	48	DASKMACIPHCKYQY	Consensus (comb.lib./smm/nn)	70.48	ASKMACIPH	2601.99	45.75	SKMACIPHC	35402	71.88	SKMACIPHC	16288.80	70.48	-	-	-	-	-	-
HLA-DQA1*01:01/DQB1*05:01	35	49	ASKMACIPHCKYQYY	Consensus (comb.lib./smm/nn)	70.87	ASKMACIPH	2601.99	45.75	CIPHCKYQY	35940	72.45	SKMACIPHC	16486.50	70.87	-	-	-	-	-	-
HLA-DQA1*01:01/DQB1*05:01	119	133	LTDKRIGPQRFDRAI	Consensus (comb.lib./smm/nn)	72.62	GPQRFDRAI	1000000	85.14	DKRIGPQRF	15072	36.67	IGPQRFDRA	17436.30	72.62	-	-	-	-	-	-
HLA-DQA1*01:01/DQB1*05:01	84	98	IRKIMHECAKKVKKQ	Consensus (comb.lib./smm/nn)	74.59	IRKIMHECA	1050.62	38.88	IMHECAKKV	39324	75.76	IRKIMHECA	18560.60	74.59	-	-	-	-	-	-
HLA-DQA1*01:01/DQB1*05:01	36	50	SKMACIPHCKYQYYG	Consensus (comb.lib./smm/nn)	76.34	IPHCKYQYY	536392.14	82.22	CIPHCKYQY	39971	76.34	SKMACIPHC	17568.30	72.85	-	-	-	-	-	-
HLA-DQA1*01:01/DQB1*05:01	120	134	TDKRIGPQRFDRAIQ	Consensus (comb.lib./smm/nn)	77.55	PQRFDRAIQ	1000000	85.14	GPQRFDRAI	17853	43.42	IGPQRFDRA	20368.80	77.55	-	-	-	-	-	-
HLA-DQA1*01:01/DQB1*05:01	93	107	KKVKKQAREDSHWLN	Consensus (comb.lib./smm/nn)	78.49	AREDSHWLN	263865.83	78.49	KQAREDSHW	21894	51.96	QAREDSHWL	22562.10	80.80	-	-	-	-	-	-
HLA-DQA1*01:01/DQB1*05:01	85	99	RKIMHECAKKVKKQA	Consensus (comb.lib./smm/nn)	79.82	RKIMHECAK	193874.40	76.71	IMHECAKKV	50000	83.50	IMHECAKKV	21867.30	79.82	-	-	-	-	-	-
HLA-DQA1*01:01/DQB1*05:01	14	28	LIGTCQAENPSKKCE	Consensus (comb.lib./smm/nn)	83.18	IGTCQAENP	25460.05	63.18	GTCQAENPS	49454	83.18	LIGTCQAEN	36636.40	95.03	-	-	-	-	-	-
HLA-DQA1*01:01/DQB1*05:01	15	29	IGTCQAENPSKKCEE	Consensus (comb.lib./smm/nn)	83.50	IGTCQAENP	25460.05	63.18	CQAENPSKK	50000	83.50	GTCQAENPS	40827.10	97.56	-	-	-	-	-	-
HLA-DQA1*01:01/DQB1*05:01	21	35	ENPSKKCEEKFKNDA	Consensus (comb.lib./smm/nn)	83.50	CEEKFKNDA	1000000	85.14	PSKKCEEKF	50000	83.50	CEEKFKNDA	23337.50	81.86	-	-	-	-	-	-
HLA-DQA1*01:01/DQB1*05:01	86	100	KIMHECAKKVKKQAR	Consensus (comb.lib./smm/nn)	83.50	AKKVKKQAR	1000000	85.14	ECAKKVKKQ	50000	83.50	IMHECAKKV	23006.10	81.42	-	-	-	-	-	-
HLA-DQA1*01:01/DQB1*05:01	87	101	IMHECAKKVKKQARE	Consensus (comb.lib./smm/nn)	83.50	KKVKKQARE	1000000	85.14	ECAKKVKKQ	50000	83.50	IMHECAKKV	24347	83.16	-	-	-	-	-	-
HLA-DQA1*01:01/DQB1*05:01	16	30	GTCQAENPSKKCEEK	Consensus (comb.lib./smm/nn)	85.14	NPSKKCEEK	1000000	85.14	CQAENPSKK	50000	83.50	GTCQAENPS	42556.40	98.37	-	-	-	-	-	-
HLA-DQA1*01:01/DQB1*05:01	17	31	TCQAENPSKKCEEKF	Consensus (comb.lib./smm/nn)	85.14	PSKKCEEKF	1000000	85.14	NPSKKCEEK	50000	83.50	PSKKCEEKF	43152.70	98.62	-	-	-	-	-	-
HLA-DQA1*01:01/DQB1*05:01	18	32	CQAENPSKKCEEKFK	Consensus (comb.lib./smm/nn)	85.14	SKKCEEKFK	1000000	85.14	PSKKCEEKF	50000	83.50	PSKKCEEKF	43911	98.92	-	-	-	-	-	-
HLA-DQA1*01:01/DQB1*05:01	19	33	QAENPSKKCEEKFKN	Consensus (comb.lib./smm/nn)	85.14	KKCEEKFKN	1000000	85.14	NPSKKCEEK	50000	83.50	PSKKCEEKF	44466	99.12	-	-	-	-	-	-
HLA-DQA1*01:01/DQB1*05:01	20	34	AENPSKKCEEKFKND	Consensus (comb.lib./smm/nn)	85.14	KCEEKFKND	1000000	85.14	PSKKCEEKF	50000	83.50	PSKKCEEKF	42677.70	98.42	-	-	-	-	-	-
HLA-DQA1*01:01/DQB1*05:01	88	102	MHECAKKVKKQARED	Consensus (comb.lib./smm/nn)	85.14	KVKKQARED	1000000	85.14	ECAKKVKKQ	50000	83.50	ECAKKVKKQ	36278.20	94.78	-	-	-	-	-	-
HLA-DQA1*01:01/DQB1*05:01	89	103	HECAKKVKKQAREDS	Consensus (comb.lib./smm/nn)	85.14	VKKQAREDS	1000000	85.14	ECAKKVKKQ	50000	83.50	CAKKVKKQA	39569	96.86	-	-	-	-	-	-
HLA-DQA1*01:01/DQB1*05:01	90	104	ECAKKVKKQAREDSH	Consensus (comb.lib./smm/nn)	85.14	KKQAREDSH	1000000	85.14	VKKQAREDS	50000	83.50	KKQAREDSH	37888.50	95.85	-	-	-	-	-	-
HLA-DQA1*01:01/DQB1*05:01	91	105	CAKKVKKQAREDSHW	Consensus (comb.lib./smm/nn)	85.14	KQAREDSHW	1000000	85.14	VKKQAREDS	31872	67.77	KKQAREDSH	35561.90	94.28	-	-	-	-	-	-
HLA-DQA1*01:01/DQB1*05:01	92	106	AKKVKKQAREDSHWL	Consensus (comb.lib./smm/nn)	85.14	QAREDSHWL	1000000	85.14	KQAREDSHW	23268	54.58	QAREDSHWL	27028.30	86.37	-	-	-	-	-	-
Allele	Start	End	Peptide	Method used	Percentile rank	Comblib. core	Comblib. score	Comblib. Rank	SMM align core	SMM align IC50 (nM)	SMM align rank	NN align core	NN align IC50 (nM)	NN align rank	NetMHCIIpan core	NetMHCIIpan IC50 (nM)	NetMHCIIpan rank	Sturniolo core	Sturniolo score	Sturniolo rank			Colour code (data represented in figures)
HLA-DQA1*01:02/DQB1*06:02	3	17	YLGLALISAVFLIGT	Consensus (comb.lib./smm/nn)	2.37	YLGLALISA	0.02	2.37	LISAVFLIG	122	1.77	LGLALISAV	310.20	19.79	-	-	-	-	-	-	Predicted as good binders		Percentile Rank ˂ 2,5	Percentile Rank 2,5 - 7,5
HLA-DQA1*01:02/DQB1*06:02	4	18	LGLALISAVFLIGTC	Consensus (comb.lib./smm/nn)	3.28	GLALISAVF	0.03	3.28	ISAVFLIGT	124	1.82	LGLALISAV	352	21.65	-	-	-	-	-	-
HLA-DQA1*01:02/DQB1*06:02	5	19	GLALISAVFLIGTCQ	Consensus (comb.lib./smm/nn)	3.28	GLALISAVF	0.03	3.28	ISAVFLIGT	132	2.01	ISAVFLIGT	452.40	25.63	-	-	-	-	-	-
HLA-DQA1*01:02/DQB1*06:02	1	15	MKYLGLALISAVFLI	Consensus (comb.lib./smm/nn)	5.01	YLGLALISA	0.02	2.37	LGLALISAV	244	5.01	LGLALISAV	274.70	18.07	-	-	-	-	-	-
HLA-DQA1*01:02/DQB1*06:02	2	16	KYLGLALISAVFLIG	Consensus (comb.lib./smm/nn)	7.86	YLGLALISA	0.02	2.37	LGLALISAV	344	7.86	LGLALISAV	385.20	23.05	-	-	-	-	-	-
HLA-DQA1*01:02/DQB1*06:02	29	43	EKFKNDASKMACIPH	Consensus (comb.lib./smm/nn)	10.68	KNDASKMAC	3155.34	55.58	NDASKMACI	91	1.09	NDASKMACI	147.90	10.68	-	-	-	-	-	-
HLA-DQA1*01:02/DQB1*06:02	30	44	KFKNDASKMACIPHC	Consensus (comb.lib./smm/nn)	10.82	KNDASKMAC	3155.34	55.58	NDASKMACI	91	1.09	NDASKMACI	149.90	10.82	-	-	-	-	-	-
HLA-DQA1*01:02/DQB1*06:02	28	42	EEKFKNDASKMACIP	Consensus (comb.lib./smm/nn)	10.83	KNDASKMAC	3155.34	55.58	NDASKMACI	91	1.09	NDASKMACI	150	10.83	-	-	-	-	-	-
HLA-DQA1*01:02/DQB1*06:02	27	41	CEEKFKNDASKMACI	Consensus (comb.lib./smm/nn)	13.13	KNDASKMAC	3155.34	55.58	KNDASKMAC	93	1.13	NDASKMACI	185.70	13.13	-	-	-	-	-	-
HLA-DQA1*01:02/DQB1*06:02	6	20	LALISAVFLIGTCQA	Consensus (comb.lib./smm/nn)	13.48	LALISAVFL	2.13	13.48	ISAVFLIGT	122	1.77	ISAVFLIGT	355	21.78	-	-	-	-	-	-
HLA-DQA1*01:02/DQB1*06:02	31	45	FKNDASKMACIPHCK	Consensus (comb.lib./smm/nn)	13.56	KNDASKMAC	3155.34	55.58	NDASKMACI	96	1.19	NDASKMACI	192.80	13.56	-	-	-	-	-	-
HLA-DQA1*01:02/DQB1*06:02	63	77	IRTFSNVLIKYNVVD	Consensus (comb.lib./smm/nn)	14.50	IRTFSNVLI	0.35	7.72	FSNVLIKYN	1455	33.21	FSNVLIKYN	208.60	14.50	-	-	-	-	-	-
HLA-DQA1*01:02/DQB1*06:02	62	76	EIRTFSNVLIKYNVV	Consensus (comb.lib./smm/nn)	15.34	IRTFSNVLI	0.35	7.72	RTFSNVLIK	1027	25.06	FSNVLIKYN	223.30	15.34	-	-	-	-	-	-
HLA-DQA1*01:02/DQB1*06:02	32	46	KNDASKMACIPHCKY	Consensus (comb.lib./smm/nn)	17.69	KNDASKMAC	3155.34	55.58	NDASKMACI	264	5.57	NDASKMACI	267.10	17.69	-	-	-	-	-	-
HLA-DQA1*01:02/DQB1*06:02	61	75	PEIRTFSNVLIKYNV	Consensus (comb.lib./smm/nn)	18.93	IRTFSNVLI	0.35	7.72	RTFSNVLIK	999	24.47	RTFSNVLIK	292	18.93	-	-	-	-	-	-
HLA-DQA1*01:02/DQB1*06:02	9	23	ISAVFLIGTCQAENP	Consensus (comb.lib./smm/nn)	18.94	VFLIGTCQA	1339.03	49.89	ISAVFLIGT	372	8.67	VFLIGTCQA	292.30	18.94	-	-	-	-	-	-
HLA-DQA1*01:02/DQB1*06:02	8	22	LISAVFLIGTCQAEN	Consensus (comb.lib./smm/nn)	20.04	LISAVFLIG	329.91	40.64	ISAVFLIGT	347	7.95	VFLIGTCQA	315.70	20.04	-	-	-	-	-	-
HLA-DQA1*01:02/DQB1*06:02	7	21	ALISAVFLIGTCQAE	Consensus (comb.lib./smm/nn)	20.64	ALISAVFLI	37.73	27.28	ISAVFLIGT	135	2.08	VFLIGTCQA	328.70	20.64	-	-	-	-	-	-
HLA-DQA1*01:02/DQB1*06:02	64	78	RTFSNVLIKYNVVDK	Consensus (comb.lib./smm/nn)	21.77	VLIKYNVVD	13.66	21.77	FSNVLIKYN	1595	35.54	FSNVLIKYN	296.60	19.15	-	-	-	-	-	-
HLA-DQA1*01:02/DQB1*06:02	60	74	KPEIRTFSNVLIKYN	Consensus (comb.lib./smm/nn)	25.83	IRTFSNVLI	0.35	7.72	RTFSNVLIK	1064	25.83	RTFSNVLIK	693.60	33.15	-	-	-	-	-	-
HLA-DQA1*01:02/DQB1*06:02	33	47	NDASKMACIPHCKYQ	Consensus (comb.lib./smm/nn)	27.88	KMACIPHCK	218846.25	79.63	NDASKMACI	286	6.21	NDASKMACI	516.70	27.88	-	-	-	-	-	-
HLA-DQA1*01:02/DQB1*06:02	104	118	HWLNCRTTINYYRCI	Consensus (comb.lib./smm/nn)	27.88	CRTTINYYR	0.93	10.55	NCRTTINYY	1165	27.88	NCRTTINYY	765.40	34.98	-	-	-	-	-	-
HLA-DQA1*01:02/DQB1*06:02	103	117	SHWLNCRTTINYYRC	Consensus (comb.lib./smm/nn)	28.25	CRTTINYYR	0.93	10.55	NCRTTINYY	1184	28.25	NCRTTINYY	863.80	37.29	-	-	-	-	-	-
HLA-DQA1*01:02/DQB1*06:02	102	116	DSHWLNCRTTINYYR	Consensus (comb.lib./smm/nn)	28.80	CRTTINYYR	0.93	10.55	NCRTTINYY	1212	28.80	NCRTTINYY	1056	41.26	-	-	-	-	-	-
HLA-DQA1*01:02/DQB1*06:02	105	119	WLNCRTTINYYRCIL	Consensus (comb.lib./smm/nn)	30.63	CRTTINYYR	0.93	10.55	NCRTTINYY	1309	30.63	NCRTTINYY	1087	41.85	-	-	-	-	-	-
HLA-DQA1*01:02/DQB1*06:02	65	79	TFSNVLIKYNVVDKS	Consensus (comb.lib./smm/nn)	31.40	VLIKYNVVD	13.66	21.77	FSNVLIKYN	2960	52.26	FSNVLIKYN	630.30	31.40	-	-	-	-	-	-
HLA-DQA1*01:02/DQB1*06:02	45	59	KYQYYGFVAMDNNIA	Consensus (comb.lib./smm/nn)	33.03	KYQYYGFVA	20.11	23.78	QYYGFVAMD	2092	42.73	QYYGFVAMD	689.20	33.03	-	-	-	-	-	-
HLA-DQA1*01:02/DQB1*06:02	44	58	CKYQYYGFVAMDNNI	Consensus (comb.lib./smm/nn)	33.20	KYQYYGFVA	20.11	23.78	QYYGFVAMD	2315	45.49	QYYGFVAMD	695.40	33.20	-	-	-	-	-	-
HLA-DQA1*01:02/DQB1*06:02	43	57	HCKYQYYGFVAMDNN	Consensus (comb.lib./smm/nn)	36.22	KYQYYGFVA	20.11	23.78	QYYGFVAMD	2343	45.82	QYYGFVAMD	817.30	36.22	-	-	-	-	-	-
HLA-DQA1*01:02/DQB1*06:02	59	73	AKPEIRTFSNVLIKY	Consensus (comb.lib./smm/nn)	37.68	IRTFSNVLI	0.35	7.72	RTFSNVLIK	1732	37.68	RTFSNVLIK	1227.90	44.35	-	-	-	-	-	-
HLA-DQA1*01:02/DQB1*06:02	58	72	IAKPEIRTFSNVLIK	Consensus (comb.lib./smm/nn)	38.77	IRTFSNVLI	0.35	7.72	IRTFSNVLI	1806	38.77	RTFSNVLIK	2050	55.32	-	-	-	-	-	-
HLA-DQA1*01:02/DQB1*06:02	66	80	FSNVLIKYNVVDKSL	Consensus (comb.lib./smm/nn)	39.12	VLIKYNVVD	13.66	21.77	FSNVLIKYN	3373	55.86	FSNVLIKYN	947.90	39.12	-	-	-	-	-	-
HLA-DQA1*01:02/DQB1*06:02	101	115	EDSHWLNCRTTINYY	Consensus (comb.lib./smm/nn)	39.26	NCRTTINYY	266.49	39.26	LNCRTTINY	1212	28.80	NCRTTINYY	1538.70	49.10	-	-	-	-	-	-
HLA-DQA1*01:02/DQB1*06:02	78	92	KSLKADIRKIMHECA	Consensus (comb.lib./smm/nn)	44.33	DIRKIMHEC	578.89	44.33	ADIRKIMHE	2170	43.72	IRKIMHECA	1640	50.46	-	-	-	-	-	-
HLA-DQA1*01:02/DQB1*06:02	79	93	SLKADIRKIMHECAK	Consensus (comb.lib./smm/nn)	44.33	DIRKIMHEC	578.89	44.33	IRKIMHECA	2183	43.89	IRKIMHECA	1541.30	49.13	-	-	-	-	-	-
HLA-DQA1*01:02/DQB1*06:02	42	56	PHCKYQYYGFVAMDN	Consensus (comb.lib./smm/nn)	47.71	KYQYYGFVA	20.11	23.78	QYYGFVAMD	2511	47.71	QYYGFVAMD	1778.10	52.20	-	-	-	-	-	-
HLA-DQA1*01:02/DQB1*06:02	80	94	LKADIRKIMHECAKK	Consensus (comb.lib./smm/nn)	47.82	DIRKIMHEC	578.89	44.33	IRKIMHECA	2522	47.82	IRKIMHECA	1717.80	51.46	-	-	-	-	-	-
HLA-DQA1*01:02/DQB1*06:02	106	120	LNCRTTINYYRCILT	Consensus (comb.lib./smm/nn)	48.16	CRTTINYYR	0.93	10.55	NCRTTINYY	2570	48.34	NCRTTINYY	1472.30	48.16	-	-	-	-	-	-
HLA-DQA1*01:02/DQB1*06:02	107	121	NCRTTINYYRCILTD	Consensus (comb.lib./smm/nn)	48.35	CRTTINYYR	0.93	10.55	NCRTTINYY	2571	48.35	TTINYYRCI	2775.70	61.96	-	-	-	-	-	-
HLA-DQA1*01:02/DQB1*06:02	10	24	SAVFLIGTCQAENPS	Consensus (comb.lib./smm/nn)	49.89	VFLIGTCQA	1339.03	49.89	VFLIGTCQA	3665	58.15	VFLIGTCQA	401.30	23.69	-	-	-	-	-	-
HLA-DQA1*01:02/DQB1*06:02	11	25	AVFLIGTCQAENPSK	Consensus (comb.lib./smm/nn)	49.89	VFLIGTCQA	1339.03	49.89	VFLIGTCQA	5546	69	VFLIGTCQA	568.10	29.54	-	-	-	-	-	-
HLA-DQA1*01:02/DQB1*06:02	12	26	VFLIGTCQAENPSKK	Consensus (comb.lib./smm/nn)	49.89	VFLIGTCQA	1339.03	49.89	VFLIGTCQA	6047	71.10	VFLIGTCQA	944.60	39.05	-	-	-	-	-	-
HLA-DQA1*01:02/DQB1*06:02	81	95	KADIRKIMHECAKKV	Consensus (comb.lib./smm/nn)	50.36	DIRKIMHEC	578.89	44.33	IRKIMHECA	2826	50.99	IRKIMHECA	1632	50.36	-	-	-	-	-	-
HLA-DQA1*01:02/DQB1*06:02	82	96	ADIRKIMHECAKKVK	Consensus (comb.lib./smm/nn)	51.59	DIRKIMHEC	578.89	44.33	IRKIMHECA	2888	51.59	IRKIMHECA	1959.30	54.32	-	-	-	-	-	-
HLA-DQA1*01:02/DQB1*06:02	41	55	IPHCKYQYYGFVAMD	Consensus (comb.lib./smm/nn)	52.50	KYQYYGFVA	20.11	23.78	YQYYGFVAM	2986	52.50	QYYGFVAMD	3553.50	67.41	-	-	-	-	-	-
HLA-DQA1*01:02/DQB1*06:02	26	40	KCEEKFKNDASKMAC	Consensus (comb.lib./smm/nn)	54.54	KNDASKMAC	3155.34	55.58	FKNDASKMA	2631	48.99	KNDASKMAC	1979.10	54.54	-	-	-	-	-	-
HLA-DQA1*01:02/DQB1*06:02	67	81	SNVLIKYNVVDKSLK	Consensus (comb.lib./smm/nn)	55.10	VLIKYNVVD	13.66	21.77	IKYNVVDKS	5458	68.60	SNVLIKYNV	2029.50	55.10	-	-	-	-	-	-
HLA-DQA1*01:02/DQB1*06:02	34	48	DASKMACIPHCKYQY	Consensus (comb.lib./smm/nn)	55.63	KMACIPHCK	218846.25	79.63	SKMACIPHC	3344	55.63	KMACIPHCK	1542.90	49.16	-	-	-	-	-	-
HLA-DQA1*01:02/DQB1*06:02	52	66	VAMDNNIAKPEIRTF	Consensus (comb.lib./smm/nn)	57.40	DNNIAKPEI	1981.34	52.50	NNIAKPEIR	3566	57.40	NNIAKPEIR	4273.90	71.45	-	-	-	-	-	-
HLA-DQA1*01:02/DQB1*06:02	46	60	YQYYGFVAMDNNIAK	Consensus (comb.lib./smm/nn)	57.78	QYYGFVAMD	11183.02	63.65	QYYGFVAMD	3615	57.78	QYYGFVAMD	754.10	34.70	-	-	-	-	-	-
HLA-DQA1*01:02/DQB1*06:02	53	67	AMDNNIAKPEIRTFS	Consensus (comb.lib./smm/nn)	57.83	DNNIAKPEI	1981.34	52.50	NNIAKPEIR	3622	57.83	NNIAKPEIR	3852	69.19	-	-	-	-	-	-
HLA-DQA1*01:02/DQB1*06:02	83	97	DIRKIMHECAKKVKK	Consensus (comb.lib./smm/nn)	58.09	DIRKIMHEC	578.89	44.33	IRKIMHECA	5930	70.63	IRKIMHECA	2327.10	58.09	-	-	-	-	-	-
HLA-DQA1*01:02/DQB1*06:02	84	98	IRKIMHECAKKVKKQ	Consensus (comb.lib./smm/nn)	59.82	IRKIMHECA	1006.64	48	IRKIMHECA	3896	59.82	IRKIMHECA	2627.10	60.74	-	-	-	-	-	-
HLA-DQA1*01:02/DQB1*06:02	54	68	MDNNIAKPEIRTFSN	Consensus (comb.lib./smm/nn)	60.72	DNNIAKPEI	1981.34	52.50	NNIAKPEIR	4027	60.72	NNIAKPEIR	3818	68.99	-	-	-	-	-	-
HLA-DQA1*01:02/DQB1*06:02	51	65	FVAMDNNIAKPEIRT	Consensus (comb.lib./smm/nn)	60.94	DNNIAKPEI	1981.34	52.50	NNIAKPEIR	4061	60.94	NNIAKPEIR	4563.50	72.87	-	-	-	-	-	-
HLA-DQA1*01:02/DQB1*06:02	100	114	REDSHWLNCRTTINY	Consensus (comb.lib./smm/nn)	60.98	EDSHWLNCR	2271.54	53.39	SHWLNCRTT	6137	71.45	SHWLNCRTT	2655.60	60.98	-	-	-	-	-	-
HLA-DQA1*01:02/DQB1*06:02	47	61	QYYGFVAMDNNIAKP	Consensus (comb.lib./smm/nn)	61.38	QYYGFVAMD	11183.02	63.65	QYYGFVAMD	4128	61.38	QYYGFVAMD	1099.30	42.08	-	-	-	-	-	-
HLA-DQA1*01:02/DQB1*06:02	124	138	IGPQRFDRAIQEYDK	Consensus (comb.lib./smm/nn)	61.67	FDRAIQEYD	760.74	46.14	QRFDRAIQE	4173	61.67	QRFDRAIQE	3086.40	64.28	-	-	-	-	-	-
HLA-DQA1*01:02/DQB1*06:02	125	139	GPQRFDRAIQEYDKT	Consensus (comb.lib./smm/nn)	61.81	FDRAIQEYD	760.74	46.14	QRFDRAIQE	4195	61.81	QRFDRAIQE	3456	66.79	-	-	-	-	-	-
HLA-DQA1*01:02/DQB1*06:02	50	64	GFVAMDNNIAKPEIR	Consensus (comb.lib./smm/nn)	61.90	DNNIAKPEI	1981.34	52.50	DNNIAKPEI	4210	61.90	NNIAKPEIR	4717.90	73.59	-	-	-	-	-	-
HLA-DQA1*01:02/DQB1*06:02	35	49	ASKMACIPHCKYQYY	Consensus (comb.lib./smm/nn)	64.15	KMACIPHCK	218846.25	79.63	KMACIPHCK	4586	64.15	KMACIPHCK	1824.90	52.77	-	-	-	-	-	-
HLA-DQA1*01:02/DQB1*06:02	108	122	CRTTINYYRCILTDK	Consensus (comb.lib./smm/nn)	65.61	CRTTINYYR	0.93	10.55	INYYRCILT	5416	68.40	TTINYYRCI	3278.30	65.61	-	-	-	-	-	-
HLA-DQA1*01:02/DQB1*06:02	69	83	VLIKYNVVDKSLKAD	Consensus (comb.lib./smm/nn)	65.99	VLIKYNVVD	13.66	21.77	IKYNVVDKS	4924	65.99	IKYNVVDKS	6513.60	80.39	-	-	-	-	-	-
HLA-DQA1*01:02/DQB1*06:02	109	123	RTTINYYRCILTDKR	Consensus (comb.lib./smm/nn)	66.29	INYYRCILT	2848.75	54.91	INYYRCILT	5558	69.05	TTINYYRCI	3380.40	66.29	-	-	-	-	-	-
HLA-DQA1*01:02/DQB1*06:02	68	82	NVLIKYNVVDKSLKA	Consensus (comb.lib./smm/nn)	66.73	VLIKYNVVD	13.66	21.77	IKYNVVDKS	5068	66.73	IKYNVVDKS	3469.40	66.88	-	-	-	-	-	-
HLA-DQA1*01:02/DQB1*06:02	77	91	DKSLKADIRKIMHEC	Consensus (comb.lib./smm/nn)	67.90	DIRKIMHEC	578.89	44.33	SLKADIRKI	6076	71.21	SLKADIRKI	3632.40	67.90	-	-	-	-	-	-
HLA-DQA1*01:02/DQB1*06:02	13	27	FLIGTCQAENPSKKC	Consensus (comb.lib./smm/nn)	68.39	LIGTCQAEN	24744.86	68.39	IGTCQAENP	11472	84.21	LIGTCQAEN	2664.40	61.05	-	-	-	-	-	-
HLA-DQA1*01:02/DQB1*06:02	110	124	TTINYYRCILTDKRI	Consensus (comb.lib./smm/nn)	68.56	INYYRCILT	2848.75	54.91	INYYRCILT	5451	68.56	TTINYYRCI	4022.30	70.14	-	-	-	-	-	-
HLA-DQA1*01:02/DQB1*06:02	126	140	PQRFDRAIQEYDKTI	Consensus (comb.lib./smm/nn)	68.77	FDRAIQEYD	760.74	46.14	DRAIQEYDK	5732	69.81	QRFDRAIQE	3778.70	68.77	-	-	-	-	-	-
HLA-DQA1*01:02/DQB1*06:02	99	113	AREDSHWLNCRTTIN	Consensus (comb.lib./smm/nn)	68.90	EDSHWLNCR	2271.54	53.39	SHWLNCRTT	12175	85.19	SHWLNCRTT	3801.40	68.90	-	-	-	-	-	-
HLA-DQA1*01:02/DQB1*06:02	123	137	RIGPQRFDRAIQEYD	Consensus (comb.lib./smm/nn)	68.98	FDRAIQEYD	760.74	46.14	QRFDRAIQE	5542	68.98	QRFDRAIQE	4132	70.72	-	-	-	-	-	-
HLA-DQA1*01:02/DQB1*06:02	55	69	DNNIAKPEIRTFSNV	Consensus (comb.lib./smm/nn)	70.09	DNNIAKPEI	1981.34	52.50	IAKPEIRTF	5800	70.09	NNIAKPEIR	4824.30	74.06	-	-	-	-	-	-
HLA-DQA1*01:02/DQB1*06:02	128	142	RFDRAIQEYDKTINI	Consensus (comb.lib./smm/nn)	71.28	FDRAIQEYD	760.74	46.14	DRAIQEYDK	6093	71.28	FDRAIQEYD	5983.30	78.63	-	-	-	-	-	-
HLA-DQA1*01:02/DQB1*06:02	76	90	VDKSLKADIRKIMHE	Consensus (comb.lib./smm/nn)	71.55	KSLKADIRK	166910.56	78.41	SLKADIRKI	5776	69.99	SLKADIRKI	4292.20	71.55	-	-	-	-	-	-
HLA-DQA1*01:02/DQB1*06:02	49	63	YGFVAMDNNIAKPEI	Consensus (comb.lib./smm/nn)	72.21	DNNIAKPEI	1981.34	52.50	AMDNNIAKP	6337	72.21	YGFVAMDNN	4516.80	72.64	-	-	-	-	-	-
HLA-DQA1*01:02/DQB1*06:02	14	28	LIGTCQAENPSKKCE	Consensus (comb.lib./smm/nn)	72.65	LIGTCQAEN	24744.86	68.39	GTCQAENPS	15033	88.33	LIGTCQAEN	4518.70	72.65	-	-	-	-	-	-
HLA-DQA1*01:02/DQB1*06:02	127	141	QRFDRAIQEYDKTIN	Consensus (comb.lib./smm/nn)	72.82	FDRAIQEYD	760.74	46.14	DRAIQEYDK	7379	75.65	QRFDRAIQE	4552.40	72.82	-	-	-	-	-	-
HLA-DQA1*01:02/DQB1*06:02	98	112	QAREDSHWLNCRTTI	Consensus (comb.lib./smm/nn)	73.09	EDSHWLNCR	2271.54	53.39	REDSHWLNC	9170	80.15	SHWLNCRTT	4609.80	73.09	-	-	-	-	-	-
HLA-DQA1*01:02/DQB1*06:02	36	50	SKMACIPHCKYQYYG	Consensus (comb.lib./smm/nn)	73.27	KMACIPHCK	218846.25	79.63	SKMACIPHC	6635	73.27	KMACIPHCK	2200.40	56.86	-	-	-	-	-	-
HLA-DQA1*01:02/DQB1*06:02	85	99	RKIMHECAKKVKKQA	Consensus (comb.lib./smm/nn)	73.56	CAKKVKKQA	803729.44	84.94	ECAKKVKKQ	5911	70.56	RKIMHECAK	4713	73.56	-	-	-	-	-	-
HLA-DQA1*01:02/DQB1*06:02	56	70	NNIAKPEIRTFSNVL	Consensus (comb.lib./smm/nn)	74.90	EIRTFSNVL	2.18	13.57	IAKPEIRTF	7134	74.90	NNIAKPEIR	5969.20	78.58	-	-	-	-	-	-
HLA-DQA1*01:02/DQB1*06:02	57	71	NIAKPEIRTFSNVLI	Consensus (comb.lib./smm/nn)	74.98	IRTFSNVLI	0.35	7.72	IAKPEIRTF	7158	74.98	IRTFSNVLI	6221.20	79.44	-	-	-	-	-	-
HLA-DQA1*01:02/DQB1*06:02	75	89	VVDKSLKADIRKIMH	Consensus (comb.lib./smm/nn)	75.28	KSLKADIRK	166910.56	78.41	SLKADIRKI	6234	71.82	SLKADIRKI	5107.60	75.28	-	-	-	-	-	-
HLA-DQA1*01:02/DQB1*06:02	73	87	YNVVDKSLKADIRKI	Consensus (comb.lib./smm/nn)	75.49	KSLKADIRK	166910.56	78.41	VDKSLKADI	6571	73.04	VDKSLKADI	5157	75.49	-	-	-	-	-	-
HLA-DQA1*01:02/DQB1*06:02	74	88	NVVDKSLKADIRKIM	Consensus (comb.lib./smm/nn)	75.55	KSLKADIRK	166910.56	78.41	SLKADIRKI	6051	71.11	VDKSLKADI	5172.50	75.55	-	-	-	-	-	-
HLA-DQA1*01:02/DQB1*06:02	48	62	YYGFVAMDNNIAKPE	Consensus (comb.lib./smm/nn)	76.25	VAMDNNIAK	117734.89	76.73	FVAMDNNIA	7586	76.25	YGFVAMDNN	2930	63.14	-	-	-	-	-	-
HLA-DQA1*01:02/DQB1*06:02	97	111	KQAREDSHWLNCRTT	Consensus (comb.lib./smm/nn)	78.27	EDSHWLNCR	2271.54	53.39	REDSHWLNC	9162	80.13	SHWLNCRTT	5881.40	78.27	-	-	-	-	-	-
HLA-DQA1*01:02/DQB1*06:02	111	125	TINYYRCILTDKRIG	Consensus (comb.lib./smm/nn)	78.39	INYYRCILT	2848.75	54.91	NYYRCILTD	8558	78.78	INYYRCILT	5914.80	78.39	-	-	-	-	-	-
HLA-DQA1*01:02/DQB1*06:02	72	86	KYNVVDKSLKADIRK	Consensus (comb.lib./smm/nn)	78.60	KSLKADIRK	166910.56	78.41	NVVDKSLKA	8487	78.60	VDKSLKADI	7291.60	82.70	-	-	-	-	-	-
HLA-DQA1*01:02/DQB1*06:02	113	127	NYYRCILTDKRIGPQ	Consensus (comb.lib./smm/nn)	78.84	ILTDKRIGP	183525.25	78.84	RCILTDKRI	6275	71.98	RCILTDKRI	10166.50	89.04	-	-	-	-	-	-
HLA-DQA1*01:02/DQB1*06:02	114	128	YYRCILTDKRIGPQR	Consensus (comb.lib./smm/nn)	78.84	ILTDKRIGP	183525.25	78.84	LTDKRIGPQ	7206	75.13	RCILTDKRI	11809.40	91.63	-	-	-	-	-	-
HLA-DQA1*01:02/DQB1*06:02	115	129	YRCILTDKRIGPQRF	Consensus (comb.lib./smm/nn)	78.84	ILTDKRIGP	183525.25	78.84	LTDKRIGPQ	8141	77.75	LTDKRIGPQ	12906.80	93.07	-	-	-	-	-	-
HLA-DQA1*01:02/DQB1*06:02	116	130	RCILTDKRIGPQRFD	Consensus (comb.lib./smm/nn)	78.84	ILTDKRIGP	183525.25	78.84	LTDKRIGPQ	8175	77.83	LTDKRIGPQ	12717.70	92.84	-	-	-	-	-	-
HLA-DQA1*01:02/DQB1*06:02	122	136	KRIGPQRFDRAIQEY	Consensus (comb.lib./smm/nn)	79.14	RFDRAIQEY	1000000	85.72	QRFDRAIQE	5863	70.36	QRFDRAIQE	6133.80	79.14	-	-	-	-	-	-
HLA-DQA1*01:02/DQB1*06:02	70	84	LIKYNVVDKSLKADI	Consensus (comb.lib./smm/nn)	79.46	VDKSLKADI	1000000	85.72	IKYNVVDKS	6811	73.86	VDKSLKADI	6228.50	79.46	-	-	-	-	-	-
HLA-DQA1*01:02/DQB1*06:02	37	51	KMACIPHCKYQYYGF	Consensus (comb.lib./smm/nn)	79.63	KMACIPHCK	218846.25	79.63	IPHCKYQYY	12282	85.33	KMACIPHCK	4162	70.87	-	-	-	-	-	-
HLA-DQA1*01:02/DQB1*06:02	117	131	CILTDKRIGPQRFDR	Consensus (comb.lib./smm/nn)	79.67	ILTDKRIGP	183525.25	78.84	LTDKRIGPQ	8946	79.67	LTDKRIGPQ	14144.80	94.42	-	-	-	-	-	-
HLA-DQA1*01:02/DQB1*06:02	86	100	KIMHECAKKVKKQAR	Consensus (comb.lib./smm/nn)	80.38	CAKKVKKQA	803729.44	84.94	ECAKKVKKQ	5559	69.05	HECAKKVKK	6508.70	80.38	-	-	-	-	-	-
HLA-DQA1*01:02/DQB1*06:02	71	85	IKYNVVDKSLKADIR	Consensus (comb.lib./smm/nn)	81.10	DKSLKADIR	1000000	85.72	NVVDKSLKA	7258	75.29	VDKSLKADI	6741.20	81.10	-	-	-	-	-	-
HLA-DQA1*01:02/DQB1*06:02	87	101	IMHECAKKVKKQARE	Consensus (comb.lib./smm/nn)	81.74	CAKKVKKQA	803729.44	84.94	ECAKKVKKQ	6348	72.25	ECAKKVKKQ	6956.60	81.74	-	-	-	-	-	-
HLA-DQA1*01:02/DQB1*06:02	112	126	INYYRCILTDKRIGP	Consensus (comb.lib./smm/nn)	83.69	INYYRCILT	2848.75	54.91	INYYRCILT	12187	85.21	NYYRCILTD	7663.20	83.69	-	-	-	-	-	-
HLA-DQA1*01:02/DQB1*06:02	88	102	MHECAKKVKKQARED	Consensus (comb.lib./smm/nn)	84.82	CAKKVKKQA	803729.44	84.94	ECAKKVKKQ	6867	74.05	ECAKKVKKQ	8119.90	84.82	-	-	-	-	-	-
HLA-DQA1*01:02/DQB1*06:02	96	110	KKQAREDSHWLNCRT	Consensus (comb.lib./smm/nn)	85.34	EDSHWLNCR	2271.54	53.39	REDSHWLNC	13497	86.79	REDSHWLNC	8332.60	85.34	-	-	-	-	-	-
HLA-DQA1*01:02/DQB1*06:02	15	29	IGTCQAENPSKKCEE	Consensus (comb.lib./smm/nn)	85.72	ENPSKKCEE	1000000	85.72	TCQAENPSK	19867	91.71	GTCQAENPS	8467.30	85.64	-	-	-	-	-	-
HLA-DQA1*01:02/DQB1*06:02	121	135	DKRIGPQRFDRAIQE	Consensus (comb.lib./smm/nn)	85.72	QRFDRAIQE	1000000	85.72	IGPQRFDRA	9721	81.26	QRFDRAIQE	9600.20	87.99	-	-	-	-	-	-
HLA-DQA1*01:02/DQB1*06:02	95	109	VKKQAREDSHWLNCR	Consensus (comb.lib./smm/nn)	86.39	EDSHWLNCR	2271.54	53.39	REDSHWLNC	13664	86.98	REDSHWLNC	8814.20	86.39	-	-	-	-	-	-
HLA-DQA1*01:02/DQB1*06:02	89	103	HECAKKVKKQAREDS	Consensus (comb.lib./smm/nn)	86.42	CAKKVKKQA	803729.44	84.94	ECAKKVKKQ	13164	86.42	HECAKKVKK	10632.90	89.85	-	-	-	-	-	-
HLA-DQA1*01:02/DQB1*06:02	90	104	ECAKKVKKQAREDSH	Consensus (comb.lib./smm/nn)	86.52	CAKKVKKQA	803729.44	84.94	ECAKKVKKQ	13252	86.52	ECAKKVKKQ	12676.20	92.78	-	-	-	-	-	-
HLA-DQA1*01:02/DQB1*06:02	38	52	MACIPHCKYQYYGFV	Consensus (comb.lib./smm/nn)	86.90	CKYQYYGFV	1000000	85.72	IPHCKYQYY	21009	92.28	IPHCKYQYY	9049	86.90	-	-	-	-	-	-
HLA-DQA1*01:02/DQB1*06:02	94	108	KVKKQAREDSHWLNC	Consensus (comb.lib./smm/nn)	89.15	AREDSHWLN	178227.19	78.70	KKQAREDSH	15996	89.15	REDSHWLNC	11028.80	90.48	-	-	-	-	-	-
HLA-DQA1*01:02/DQB1*06:02	40	54	CIPHCKYQYYGFVAM	Consensus (comb.lib./smm/nn)	89.76	KYQYYGFVA	20.11	23.78	IPHCKYQYY	29622	95.18	IPHCKYQYY	10576	89.76	-	-	-	-	-	-
HLA-DQA1*01:02/DQB1*06:02	118	132	ILTDKRIGPQRFDRA	Consensus (comb.lib./smm/nn)	89.98	ILTDKRIGP	183525.25	78.84	LTDKRIGPQ	17079	89.98	LTDKRIGPQ	14987.40	95.23	-	-	-	-	-	-
HLA-DQA1*01:02/DQB1*06:02	119	133	LTDKRIGPQRFDRAI	Consensus (comb.lib./smm/nn)	90.66	GPQRFDRAI	1000000	85.72	LTDKRIGPQ	18070	90.66	LTDKRIGPQ	17520.30	97.17	-	-	-	-	-	-
HLA-DQA1*01:02/DQB1*06:02	25	39	KKCEEKFKNDASKMA	Consensus (comb.lib./smm/nn)	90.92	FKNDASKMA	1000000	85.72	EEKFKNDAS	18495	90.92	FKNDASKMA	11558.20	91.29	-	-	-	-	-	-
HLA-DQA1*01:02/DQB1*06:02	39	53	ACIPHCKYQYYGFVA	Consensus (comb.lib./smm/nn)	91.38	KYQYYGFVA	20.11	23.78	IPHCKYQYY	19267	91.38	IPHCKYQYY	12128.80	92.08	-	-	-	-	-	-
HLA-DQA1*01:02/DQB1*06:02	16	30	GTCQAENPSKKCEEK	Consensus (comb.lib./smm/nn)	93.20	NPSKKCEEK	1000000	85.72	ENPSKKCEE	25885	94.16	QAENPSKKC	13016.20	93.20	-	-	-	-	-	-
HLA-DQA1*01:02/DQB1*06:02	17	31	TCQAENPSKKCEEKF	Consensus (comb.lib./smm/nn)	94.72	PSKKCEEKF	1000000	85.72	ENPSKKCEE	31663	95.62	QAENPSKKC	14440	94.72	-	-	-	-	-	-
HLA-DQA1*01:02/DQB1*06:02	91	105	CAKKVKKQAREDSHW	Consensus (comb.lib./smm/nn)	94.92	CAKKVKKQA	803729.44	84.94	KKQAREDSH	28555	94.92	KKQAREDSH	15260.30	95.47	-	-	-	-	-	-
HLA-DQA1*01:02/DQB1*06:02	92	106	AKKVKKQAREDSHWL	Consensus (comb.lib./smm/nn)	95.26	QAREDSHWL	1000000	85.72	KKQAREDSH	29962	95.26	KKQAREDSH	16513.40	96.48	-	-	-	-	-	-
HLA-DQA1*01:02/DQB1*06:02	93	107	KKVKKQAREDSHWLN	Consensus (comb.lib./smm/nn)	96.15	AREDSHWLN	178227.19	78.70	KKQAREDSH	34562	96.15	KQAREDSHW	17028.90	96.85	-	-	-	-	-	-
HLA-DQA1*01:02/DQB1*06:02	18	32	CQAENPSKKCEEKFK	Consensus (comb.lib./smm/nn)	96.26	SKKCEEKFK	1000000	85.72	ENPSKKCEE	35234	96.26	QAENPSKKC	16422.40	96.42	-	-	-	-	-	-
HLA-DQA1*01:02/DQB1*06:02	24	38	SKKCEEKFKNDASKM	Consensus (comb.lib./smm/nn)	96.55	KFKNDASKM	1000000	85.72	EEKFKNDAS	37222	96.55	KFKNDASKM	16617.40	96.56	-	-	-	-	-	-
HLA-DQA1*01:02/DQB1*06:02	120	134	TDKRIGPQRFDRAIQ	Consensus (comb.lib./smm/nn)	96.85	PQRFDRAIQ	1000000	85.72	IGPQRFDRA	41043	97.03	IGPQRFDRA	17028.40	96.85	-	-	-	-	-	-
HLA-DQA1*01:02/DQB1*06:02	23	37	PSKKCEEKFKNDASK	Consensus (comb.lib./smm/nn)	96.92	EKFKNDASK	1000000	85.72	EEKFKNDAS	40109	96.92	KCEEKFKND	19923.20	98.39	-	-	-	-	-	-
HLA-DQA1*01:02/DQB1*06:02	22	36	NPSKKCEEKFKNDAS	Consensus (comb.lib./smm/nn)	97.29	EEKFKNDAS	1000000	85.72	SKKCEEKFK	43559	97.29	KCEEKFKND	21443	98.94	-	-	-	-	-	-
HLA-DQA1*01:02/DQB1*06:02	19	33	QAENPSKKCEEKFKN	Consensus (comb.lib./smm/nn)	97.37	KKCEEKFKN	1000000	85.72	ENPSKKCEE	44351	97.37	QAENPSKKC	18571	97.77	-	-	-	-	-	-
HLA-DQA1*01:02/DQB1*06:02	20	34	AENPSKKCEEKFKND	Consensus (comb.lib./smm/nn)	97.83	KCEEKFKND	1000000	85.72	SKKCEEKFK	50000	97.83	ENPSKKCEE	21727.90	99.03	-	-	-	-	-	-
HLA-DQA1*01:02/DQB1*06:02	21	35	ENPSKKCEEKFKNDA	Consensus (comb.lib./smm/nn)	97.83	CEEKFKNDA	1000000	85.72	SKKCEEKFK	50000	97.83	KCEEKFKND	21327.70	98.91	-	-	-	-	-	-
Allele	Start	End	Peptide	Method used	Percentile rank	Comblib. core	Comblib. score	Comblib. Rank	SMM align core	SMM align IC50 (nM)	SMM align rank	NN align core	NN align IC50 (nM)	NN align rank	NetMHCIIpan core	NetMHCIIpan IC50 (nM)	NetMHCIIpan rank	Sturniolo core	Sturniolo score	Sturniolo rank
HLA-DQA1*03:01/DQB1*03:02	7	21	ALISAVFLIGTCQAE	Consensus (comb.lib./smm/nn)	8.61	ALISAVFLI	0.09	10.62	VFLIGTCQA	915	2.41	FLIGTCQAE	495.40	8.61	-	-	-	-	-	-	Predicted as good binders
HLA-DQA1*03:01/DQB1*03:02	8	22	LISAVFLIGTCQAEN	Consensus (comb.lib./smm/nn)	8.90	SAVFLIGTC	15.37	31.12	FLIGTCQAE	924	2.45	FLIGTCQAE	510.10	8.90	-	-	-	-	-	-
HLA-DQA1*03:01/DQB1*03:02	9	23	ISAVFLIGTCQAENP	Consensus (comb.lib./smm/nn)	9.29	SAVFLIGTC	15.37	31.12	FLIGTCQAE	976	2.71	FLIGTCQAE	531.40	9.29	-	-	-	-	-	-
HLA-DQA1*03:01/DQB1*03:02	10	24	SAVFLIGTCQAENPS	Consensus (comb.lib./smm/nn)	10.19	SAVFLIGTC	15.37	31.12	FLIGTCQAE	1039	3.03	FLIGTCQAE	577.10	10.19	-	-	-	-	-	-
HLA-DQA1*03:01/DQB1*03:02	1	15	MKYLGLALISAVFLI	Consensus (comb.lib./smm/nn)	10.62	ALISAVFLI	0.09	10.62	YLGLALISA	1152	3.62	LGLALISAV	1402.50	23.94	-	-	-	-	-	-
HLA-DQA1*03:01/DQB1*03:02	2	16	KYLGLALISAVFLIG	Consensus (comb.lib./smm/nn)	10.62	ALISAVFLI	0.09	10.62	LALISAVFL	1700	6.87	LGLALISAV	1563.80	26.25	-	-	-	-	-	-
HLA-DQA1*03:01/DQB1*03:02	3	17	YLGLALISAVFLIGT	Consensus (comb.lib./smm/nn)	10.62	ALISAVFLI	0.09	10.62	LALISAVFL	1964	8.55	LGLALISAV	1728.90	28.48	-	-	-	-	-	-
HLA-DQA1*03:01/DQB1*03:02	4	18	LGLALISAVFLIGTC	Consensus (comb.lib./smm/nn)	11.63	ALISAVFLI	0.09	10.62	LALISAVFL	2429	11.63	SAVFLIGTC	1812.70	29.56	-	-	-	-	-	-
HLA-DQA1*03:01/DQB1*03:02	45	59	KYQYYGFVAMDNNIA	Consensus (comb.lib./smm/nn)	11.78	FVAMDNNIA	0.01	6.38	QYYGFVAMD	3385	17.97	QYYGFVAMD	662.60	11.78	-	-	-	-	-	-
HLA-DQA1*03:01/DQB1*03:02	11	25	AVFLIGTCQAENPSK	Consensus (comb.lib./smm/nn)	12.54	GTCQAENPS	434.14	49.72	FLIGTCQAE	1219	3.99	FLIGTCQAE	704.40	12.54	-	-	-	-	-	-
HLA-DQA1*03:01/DQB1*03:02	46	60	YQYYGFVAMDNNIAK	Consensus (comb.lib./smm/nn)	13.48	FVAMDNNIA	0.01	6.38	YYGFVAMDN	4391	24.37	QYYGFVAMD	756.50	13.48	-	-	-	-	-	-
HLA-DQA1*03:01/DQB1*03:02	6	20	LALISAVFLIGTCQA	Consensus (comb.lib./smm/nn)	16.84	ALISAVFLI	0.09	10.62	LALISAVFL	3248	17.07	AVFLIGTCQ	947.90	16.84	-	-	-	-	-	-
HLA-DQA1*03:01/DQB1*03:02	48	62	YYGFVAMDNNIAKPE	Consensus (comb.lib./smm/nn)	17.42	FVAMDNNIA	0.01	6.38	AMDNNIAKP	3301	17.42	YYGFVAMDN	1988.20	31.78	-	-	-	-	-	-
HLA-DQA1*03:01/DQB1*03:02	44	58	CKYQYYGFVAMDNNI	Consensus (comb.lib./smm/nn)	17.53	QYYGFVAMD	224.58	45.76	QYYGFVAMD	3317	17.53	QYYGFVAMD	602.30	10.66	-	-	-	-	-	-
HLA-DQA1*03:01/DQB1*03:02	50	64	GFVAMDNNIAKPEIR	Consensus (comb.lib./smm/nn)	17.73	FVAMDNNIA	0.01	6.38	MDNNIAKPE	3348	17.73	MDNNIAKPE	5666.60	61.18	-	-	-	-	-	-
HLA-DQA1*03:01/DQB1*03:02	43	57	HCKYQYYGFVAMDNN	Consensus (comb.lib./smm/nn)	17.77	QYYGFVAMD	224.58	45.76	QYYGFVAMD	3354	17.77	YYGFVAMDN	607.20	10.75	-	-	-	-	-	-
HLA-DQA1*03:01/DQB1*03:02	51	65	FVAMDNNIAKPEIRT	Consensus (comb.lib./smm/nn)	17.80	FVAMDNNIA	0.01	6.38	MDNNIAKPE	3359	17.80	MDNNIAKPE	5973.30	62.76	-	-	-	-	-	-
HLA-DQA1*03:01/DQB1*03:02	5	19	GLALISAVFLIGTCQ	Consensus (comb.lib./smm/nn)	17.95	ALISAVFLI	0.09	10.62	ALISAVFLI	3382	17.95	AVFLIGTCQ	1260.30	21.86	-	-	-	-	-	-
HLA-DQA1*03:01/DQB1*03:02	49	63	YGFVAMDNNIAKPEI	Consensus (comb.lib./smm/nn)	18.19	FVAMDNNIA	0.01	6.38	MDNNIAKPE	3418	18.19	YGFVAMDNN	3709.40	48.56	-	-	-	-	-	-
HLA-DQA1*03:01/DQB1*03:02	47	61	QYYGFVAMDNNIAKP	Consensus (comb.lib./smm/nn)	18.47	FVAMDNNIA	0.01	6.38	YGFVAMDNN	5000	28.05	YYGFVAMDN	1047.20	18.47	-	-	-	-	-	-
HLA-DQA1*03:01/DQB1*03:02	12	26	VFLIGTCQAENPSKK	Consensus (comb.lib./smm/nn)	20.37	GTCQAENPS	434.14	49.72	FLIGTCQAE	3012	15.51	FLIGTCQAE	1164.10	20.37	-	-	-	-	-	-
HLA-DQA1*03:01/DQB1*03:02	42	56	PHCKYQYYGFVAMDN	Consensus (comb.lib./smm/nn)	20.74	QYYGFVAMD	224.58	45.76	QYYGFVAMD	3813	20.74	QYYGFVAMD	715.80	12.74	-	-	-	-	-	-
HLA-DQA1*03:01/DQB1*03:02	123	137	RIGPQRFDRAIQEYD	Consensus (comb.lib./smm/nn)	22.87	FDRAIQEYD	5068.59	63.20	RFDRAIQEY	1663	6.64	RFDRAIQEY	1327.40	22.87	-	-	-	-	-	-
HLA-DQA1*03:01/DQB1*03:02	124	138	IGPQRFDRAIQEYDK	Consensus (comb.lib./smm/nn)	26.33	FDRAIQEYD	5068.59	63.20	RFDRAIQEY	1639	6.48	RFDRAIQEY	1569.90	26.33	-	-	-	-	-	-
HLA-DQA1*03:01/DQB1*03:02	125	139	GPQRFDRAIQEYDKT	Consensus (comb.lib./smm/nn)	29.03	FDRAIQEYD	5068.59	63.20	RFDRAIQEY	1648	6.54	RFDRAIQEY	1771.70	29.03	-	-	-	-	-	-
HLA-DQA1*03:01/DQB1*03:02	122	136	KRIGPQRFDRAIQEY	Consensus (comb.lib./smm/nn)	29.95	GPQRFDRAI	8619.98	65.61	QRFDRAIQE	2418	11.55	RFDRAIQEY	1843.90	29.95	-	-	-	-	-	-
HLA-DQA1*03:01/DQB1*03:02	126	140	PQRFDRAIQEYDKTI	Consensus (comb.lib./smm/nn)	29.99	FDRAIQEYD	5068.59	63.20	RFDRAIQEY	1903	8.15	RFDRAIQEY	1847	29.99	-	-	-	-	-	-
HLA-DQA1*03:01/DQB1*03:02	13	27	FLIGTCQAENPSKKC	Consensus (comb.lib./smm/nn)	31.20	GTCQAENPS	434.14	49.72	FLIGTCQAE	3604	19.39	FLIGTCQAE	1942.90	31.20	-	-	-	-	-	-
HLA-DQA1*03:01/DQB1*03:02	41	55	IPHCKYQYYGFVAMD	Consensus (comb.lib./smm/nn)	33.93	QYYGFVAMD	224.58	45.76	YQYYGFVAM	6040	33.93	QYYGFVAMD	1298.70	22.43	-	-	-	-	-	-
HLA-DQA1*03:01/DQB1*03:02	127	141	QRFDRAIQEYDKTIN	Consensus (comb.lib./smm/nn)	34.25	FDRAIQEYD	5068.59	63.20	FDRAIQEYD	2963	15.19	RFDRAIQEY	2201.40	34.25	-	-	-	-	-	-
HLA-DQA1*03:01/DQB1*03:02	52	66	VAMDNNIAKPEIRTF	Consensus (comb.lib./smm/nn)	43.11	IAKPEIRTF	140.69	43.11	MDNNIAKPE	3610	19.43	MDNNIAKPE	7570	69.87	-	-	-	-	-	-
HLA-DQA1*03:01/DQB1*03:02	53	67	AMDNNIAKPEIRTFS	Consensus (comb.lib./smm/nn)	43.11	IAKPEIRTF	140.69	43.11	MDNNIAKPE	6033	33.90	MDNNIAKPE	7418	69.24	-	-	-	-	-	-
HLA-DQA1*03:01/DQB1*03:02	54	68	MDNNIAKPEIRTFSN	Consensus (comb.lib./smm/nn)	43.11	IAKPEIRTF	140.69	43.11	MDNNIAKPE	7504	41.29	MDNNIAKPE	8054.80	71.71	-	-	-	-	-	-
HLA-DQA1*03:01/DQB1*03:02	56	70	NNIAKPEIRTFSNVL	Consensus (comb.lib./smm/nn)	43.11	IAKPEIRTF	140.69	43.11	IAKPEIRTF	7301	40.33	EIRTFSNVL	5265.60	58.96	-	-	-	-	-	-
HLA-DQA1*03:01/DQB1*03:02	57	71	NIAKPEIRTFSNVLI	Consensus (comb.lib./smm/nn)	43.11	IAKPEIRTF	140.69	43.11	EIRTFSNVL	7860	42.94	EIRTFSNVL	4109.20	51.56	-	-	-	-	-	-
HLA-DQA1*03:01/DQB1*03:02	58	72	IAKPEIRTFSNVLIK	Consensus (comb.lib./smm/nn)	43.11	IAKPEIRTF	140.69	43.11	EIRTFSNVL	6414	35.91	EIRTFSNVL	4224.10	52.36	-	-	-	-	-	-
HLA-DQA1*03:01/DQB1*03:02	128	142	RFDRAIQEYDKTINI	Consensus (comb.lib./smm/nn)	47.20	FDRAIQEYD	5068.59	63.20	RFDRAIQEY	4996	28.03	RFDRAIQEY	3538.30	47.20	-	-	-	-	-	-
HLA-DQA1*03:01/DQB1*03:02	59	73	AKPEIRTFSNVLIKY	Consensus (comb.lib./smm/nn)	50.90	TFSNVLIKY	148850.26	78.88	EIRTFSNVL	4656	25.99	EIRTFSNVL	4018.50	50.90	-	-	-	-	-	-
HLA-DQA1*03:01/DQB1*03:02	121	135	DKRIGPQRFDRAIQE	Consensus (comb.lib./smm/nn)	51.05	GPQRFDRAI	8619.98	65.61	DKRIGPQRF	4563	25.42	QRFDRAIQE	4040.20	51.05	-	-	-	-	-	-
HLA-DQA1*03:01/DQB1*03:02	60	74	KPEIRTFSNVLIKYN	Consensus (comb.lib./smm/nn)	53.32	TFSNVLIKY	148850.26	78.88	TFSNVLIKY	4495	25.01	EIRTFSNVL	4363.30	53.32	-	-	-	-	-	-
HLA-DQA1*03:01/DQB1*03:02	61	75	PEIRTFSNVLIKYNV	Consensus (comb.lib./smm/nn)	55.55	TFSNVLIKY	148850.26	78.88	TFSNVLIKY	5274	29.67	EIRTFSNVL	4706.10	55.55	-	-	-	-	-	-
HLA-DQA1*03:01/DQB1*03:02	40	54	CIPHCKYQYYGFVAM	Consensus (comb.lib./smm/nn)	59.54	YQYYGFVAM	882.61	53.65	KYQYYGFVA	17220	71.21	YQYYGFVAM	5366.10	59.54	-	-	-	-	-	-
HLA-DQA1*03:01/DQB1*03:02	15	29	IGTCQAENPSKKCEE	Consensus (comb.lib./smm/nn)	60.76	GTCQAENPS	434.14	49.72	AENPSKKCE	12786	60.76	AENPSKKCE	15374	88.50	-	-	-	-	-	-
HLA-DQA1*03:01/DQB1*03:02	62	76	EIRTFSNVLIKYNVV	Consensus (comb.lib./smm/nn)	61.22	TFSNVLIKY	148850.26	78.88	TFSNVLIKY	5206	29.27	EIRTFSNVL	5672.30	61.22	-	-	-	-	-	-
HLA-DQA1*03:01/DQB1*03:02	16	30	GTCQAENPSKKCEEK	Consensus (comb.lib./smm/nn)	61.85	GTCQAENPS	434.14	49.72	ENPSKKCEE	13170	61.85	AENPSKKCE	16952.30	90.54	-	-	-	-	-	-
HLA-DQA1*03:01/DQB1*03:02	55	69	DNNIAKPEIRTFSNV	Consensus (comb.lib./smm/nn)	63.36	IAKPEIRTF	140.69	43.11	IAKPEIRTF	13733	63.36	PEIRTFSNV	8275.80	72.52	-	-	-	-	-	-
HLA-DQA1*03:01/DQB1*03:02	28	42	EEKFKNDASKMACIP	Consensus (comb.lib./smm/nn)	63.44	DASKMACIP	1000000	85.35	KNDASKMAC	10990	55.22	DASKMACIP	6111	63.44	-	-	-	-	-	-
HLA-DQA1*03:01/DQB1*03:02	119	133	LTDKRIGPQRFDRAI	Consensus (comb.lib./smm/nn)	65.61	GPQRFDRAI	8619.98	65.61	DKRIGPQRF	4221	23.31	LTDKRIGPQ	14052.80	86.48	-	-	-	-	-	-
HLA-DQA1*03:01/DQB1*03:02	120	134	TDKRIGPQRFDRAIQ	Consensus (comb.lib./smm/nn)	65.61	GPQRFDRAI	8619.98	65.61	DKRIGPQRF	11269	56.13	PQRFDRAIQ	13815.80	86.08	-	-	-	-	-	-
HLA-DQA1*03:01/DQB1*03:02	115	129	YRCILTDKRIGPQRF	Consensus (comb.lib./smm/nn)	66.22	TDKRIGPQR	8782.21	66.22	LTDKRIGPQ	3955	21.65	LTDKRIGPQ	11219.20	80.92	-	-	-	-	-	-
HLA-DQA1*03:01/DQB1*03:02	116	130	RCILTDKRIGPQRFD	Consensus (comb.lib./smm/nn)	66.22	TDKRIGPQR	8782.21	66.22	DKRIGPQRF	3890	21.23	LTDKRIGPQ	10756.20	79.80	-	-	-	-	-	-
HLA-DQA1*03:01/DQB1*03:02	117	131	CILTDKRIGPQRFDR	Consensus (comb.lib./smm/nn)	66.22	TDKRIGPQR	8782.21	66.22	DKRIGPQRF	3869	21.10	LTDKRIGPQ	11849.50	82.35	-	-	-	-	-	-
HLA-DQA1*03:01/DQB1*03:02	118	132	ILTDKRIGPQRFDRA	Consensus (comb.lib./smm/nn)	66.22	TDKRIGPQR	8782.21	66.22	DKRIGPQRF	4097	22.55	LTDKRIGPQ	12778.50	84.24	-	-	-	-	-	-
HLA-DQA1*03:01/DQB1*03:02	104	118	HWLNCRTTINYYRCI	Consensus (comb.lib./smm/nn)	66.38	TTINYYRCI	0.02	7.28	NCRTTINYY	16894	70.56	WLNCRTTIN	6738.70	66.38	-	-	-	-	-	-
HLA-DQA1*03:01/DQB1*03:02	29	43	EKFKNDASKMACIPH	Consensus (comb.lib./smm/nn)	66.40	ASKMACIPH	1000000	85.35	KNDASKMAC	10294	52.80	DASKMACIP	6741.80	66.40	-	-	-	-	-	-
HLA-DQA1*03:01/DQB1*03:02	63	77	IRTFSNVLIKYNVVD	Consensus (comb.lib./smm/nn)	66.43	VLIKYNVVD	13079.46	67.98	TFSNVLIKY	6157	34.56	VLIKYNVVD	6751.30	66.43	-	-	-	-	-	-
HLA-DQA1*03:01/DQB1*03:02	110	124	TTINYYRCILTDKRI	Consensus (comb.lib./smm/nn)	67.83	TTINYYRCI	0.02	7.28	NYYRCILTD	17396	71.55	NYYRCILTD	7073.80	67.83	-	-	-	-	-	-
HLA-DQA1*03:01/DQB1*03:02	64	78	RTFSNVLIKYNVVDK	Consensus (comb.lib./smm/nn)	67.98	VLIKYNVVD	13079.46	67.98	FSNVLIKYN	8791	46.98	VLIKYNVVD	7686.70	70.33	-	-	-	-	-	-
HLA-DQA1*03:01/DQB1*03:02	65	79	TFSNVLIKYNVVDKS	Consensus (comb.lib./smm/nn)	67.98	VLIKYNVVD	13079.46	67.98	TFSNVLIKY	10998	55.24	VLIKYNVVD	8871.70	74.50	-	-	-	-	-	-
HLA-DQA1*03:01/DQB1*03:02	66	80	FSNVLIKYNVVDKSL	Consensus (comb.lib./smm/nn)	67.98	VLIKYNVVD	13079.46	67.98	NVLIKYNVV	12963	61.26	VLIKYNVVD	9245.10	75.65	-	-	-	-	-	-
HLA-DQA1*03:01/DQB1*03:02	67	81	SNVLIKYNVVDKSLK	Consensus (comb.lib./smm/nn)	67.98	VLIKYNVVD	13079.46	67.98	IKYNVVDKS	15476	67.56	VLIKYNVVD	11397.50	81.36	-	-	-	-	-	-
HLA-DQA1*03:01/DQB1*03:02	69	83	VLIKYNVVDKSLKAD	Consensus (comb.lib./smm/nn)	67.98	VLIKYNVVD	13079.46	67.98	IKYNVVDKS	8214	44.51	VVDKSLKAD	10486.10	79.12	-	-	-	-	-	-
HLA-DQA1*03:01/DQB1*03:02	30	44	KFKNDASKMACIPHC	Consensus (comb.lib./smm/nn)	68.17	SKMACIPHC	1000000	85.35	KNDASKMAC	10827	54.67	DASKMACIP	7153.10	68.17	-	-	-	-	-	-
HLA-DQA1*03:01/DQB1*03:02	105	119	WLNCRTTINYYRCIL	Consensus (comb.lib./smm/nn)	68.45	TTINYYRCI	0.02	7.28	NCRTTINYY	17072	70.92	WLNCRTTIN	7217.90	68.45	-	-	-	-	-	-
HLA-DQA1*03:01/DQB1*03:02	109	123	RTTINYYRCILTDKR	Consensus (comb.lib./smm/nn)	69.65	TTINYYRCI	0.02	7.28	NYYRCILTD	16446	69.65	NYYRCILTD	7734.50	70.51	-	-	-	-	-	-
HLA-DQA1*03:01/DQB1*03:02	108	122	CRTTINYYRCILTDK	Consensus (comb.lib./smm/nn)	69.67	TTINYYRCI	0.02	7.28	NYYRCILTD	18362	73.30	NYYRCILTD	7521.30	69.67	-	-	-	-	-	-
HLA-DQA1*03:01/DQB1*03:02	107	121	NCRTTINYYRCILTD	Consensus (comb.lib./smm/nn)	70.01	TTINYYRCI	0.02	7.28	RTTINYYRC	17438	71.63	NYYRCILTD	7604.80	70.01	-	-	-	-	-	-
HLA-DQA1*03:01/DQB1*03:02	68	82	NVLIKYNVVDKSLKA	Consensus (comb.lib./smm/nn)	70.16	VLIKYNVVD	13079.46	67.98	IKYNVVDKS	16695	70.16	VLIKYNVVD	12474.10	83.64	-	-	-	-	-	-
HLA-DQA1*03:01/DQB1*03:02	31	45	FKNDASKMACIPHCK	Consensus (comb.lib./smm/nn)	71.14	KMACIPHCK	1000000	85.35	DASKMACIP	13471	62.67	DASKMACIP	7903	71.14	-	-	-	-	-	-
HLA-DQA1*03:01/DQB1*03:02	76	90	VDKSLKADIRKIMHE	Consensus (comb.lib./smm/nn)	71.36	ADIRKIMHE	27509.03	71.36	SLKADIRKI	12075	58.67	ADIRKIMHE	12826.60	84.33	-	-	-	-	-	-
HLA-DQA1*03:01/DQB1*03:02	77	91	DKSLKADIRKIMHEC	Consensus (comb.lib./smm/nn)	71.36	ADIRKIMHE	27509.03	71.36	ADIRKIMHE	9181	48.57	ADIRKIMHE	10249.70	78.49	-	-	-	-	-	-
HLA-DQA1*03:01/DQB1*03:02	78	92	KSLKADIRKIMHECA	Consensus (comb.lib./smm/nn)	71.36	ADIRKIMHE	27509.03	71.36	ADIRKIMHE	8004	43.59	ADIRKIMHE	9363.60	76.01	-	-	-	-	-	-
HLA-DQA1*03:01/DQB1*03:02	79	93	SLKADIRKIMHECAK	Consensus (comb.lib./smm/nn)	71.36	ADIRKIMHE	27509.03	71.36	ADIRKIMHE	8137	44.18	ADIRKIMHE	10489.10	79.13	-	-	-	-	-	-
HLA-DQA1*03:01/DQB1*03:02	80	94	LKADIRKIMHECAKK	Consensus (comb.lib./smm/nn)	71.36	ADIRKIMHE	27509.03	71.36	ADIRKIMHE	8670	46.48	ADIRKIMHE	12150.40	82.99	-	-	-	-	-	-
HLA-DQA1*03:01/DQB1*03:02	81	95	KADIRKIMHECAKKV	Consensus (comb.lib./smm/nn)	71.36	ADIRKIMHE	27509.03	71.36	IRKIMHECA	11700	57.51	ADIRKIMHE	13637	85.79	-	-	-	-	-	-
HLA-DQA1*03:01/DQB1*03:02	82	96	ADIRKIMHECAKKVK	Consensus (comb.lib./smm/nn)	71.36	ADIRKIMHE	27509.03	71.36	IRKIMHECA	15652	67.95	ADIRKIMHE	14862.50	87.75	-	-	-	-	-	-
HLA-DQA1*03:01/DQB1*03:02	14	28	LIGTCQAENPSKKCE	Consensus (comb.lib./smm/nn)	72.65	GTCQAENPS	434.14	49.72	IGTCQAENP	17994	72.65	LIGTCQAEN	13561.50	85.65	-	-	-	-	-	-
HLA-DQA1*03:01/DQB1*03:02	103	117	SHWLNCRTTINYYRC	Consensus (comb.lib./smm/nn)	73.41	RTTINYYRC	1000000	85.35	NCRTTINYY	16785	70.35	WLNCRTTIN	8542	73.41	-	-	-	-	-	-
HLA-DQA1*03:01/DQB1*03:02	111	125	TINYYRCILTDKRIG	Consensus (comb.lib./smm/nn)	74.08	TINYYRCIL	16129.02	69.14	NYYRCILTD	18817	74.08	NYYRCILTD	9131.60	75.30	-	-	-	-	-	-
HLA-DQA1*03:01/DQB1*03:02	32	46	KNDASKMACIPHCKY	Consensus (comb.lib./smm/nn)	75.81	MACIPHCKY	1000000	85.35	DASKMACIP	13213	61.97	DASKMACIP	9300.20	75.81	-	-	-	-	-	-
HLA-DQA1*03:01/DQB1*03:02	27	41	CEEKFKNDASKMACI	Consensus (comb.lib./smm/nn)	76.49	NDASKMACI	1000000	85.35	KNDASKMAC	15179	66.91	NDASKMACI	9526.40	76.49	-	-	-	-	-	-
HLA-DQA1*03:01/DQB1*03:02	73	87	YNVVDKSLKADIRKI	Consensus (comb.lib./smm/nn)	77.49	SLKADIRKI	105313.14	77.49	VVDKSLKAD	7159	39.65	VVDKSLKAD	12057.50	82.78	-	-	-	-	-	-
HLA-DQA1*03:01/DQB1*03:02	74	88	NVVDKSLKADIRKIM	Consensus (comb.lib./smm/nn)	77.49	SLKADIRKI	105313.14	77.49	SLKADIRKI	11639	57.33	VVDKSLKAD	12634.30	83.96	-	-	-	-	-	-
HLA-DQA1*03:01/DQB1*03:02	75	89	VVDKSLKADIRKIMH	Consensus (comb.lib./smm/nn)	77.49	SLKADIRKI	105313.14	77.49	SLKADIRKI	11403	56.56	VVDKSLKAD	13801.60	86.06	-	-	-	-	-	-
HLA-DQA1*03:01/DQB1*03:02	102	116	DSHWLNCRTTINYYR	Consensus (comb.lib./smm/nn)	77.87	CRTTINYYR	1000000	85.35	NCRTTINYY	21296	77.87	WLNCRTTIN	8357.20	72.79	-	-	-	-	-	-
HLA-DQA1*03:01/DQB1*03:02	101	115	EDSHWLNCRTTINYY	Consensus (comb.lib./smm/nn)	79.10	NCRTTINYY	1000000	85.35	WLNCRTTIN	22223	79.10	WLNCRTTIN	7461.90	69.43	-	-	-	-	-	-
HLA-DQA1*03:01/DQB1*03:02	71	85	IKYNVVDKSLKADIR	Consensus (comb.lib./smm/nn)	79.90	DKSLKADIR	1000000	85.35	VVDKSLKAD	7582	41.65	VVDKSLKAD	10800.80	79.90	-	-	-	-	-	-
HLA-DQA1*03:01/DQB1*03:02	106	120	LNCRTTINYYRCILT	Consensus (comb.lib./smm/nn)	80.10	TTINYYRCI	0.02	7.28	RTTINYYRC	23036	80.10	TTINYYRCI	12435.50	83.55	-	-	-	-	-	-
HLA-DQA1*03:01/DQB1*03:02	33	47	NDASKMACIPHCKYQ	Consensus (comb.lib./smm/nn)	80.44	ACIPHCKYQ	1000000	85.35	ASKMACIPH	19556	75.29	DASKMACIP	11016.40	80.44	-	-	-	-	-	-
HLA-DQA1*03:01/DQB1*03:02	70	84	LIKYNVVDKSLKADI	Consensus (comb.lib./smm/nn)	81.16	VDKSLKADI	1000000	85.35	VVDKSLKAD	8510	45.80	VVDKSLKAD	11315.50	81.16	-	-	-	-	-	-
HLA-DQA1*03:01/DQB1*03:02	72	86	KYNVVDKSLKADIRK	Consensus (comb.lib./smm/nn)	81.93	KSLKADIRK	1000000	85.35	VVDKSLKAD	7798	42.65	VVDKSLKAD	11654.60	81.93	-	-	-	-	-	-
HLA-DQA1*03:01/DQB1*03:02	26	40	KCEEKFKNDASKMAC	Consensus (comb.lib./smm/nn)	82.78	KNDASKMAC	1000000	85.35	EEKFKNDAS	13578	62.95	KNDASKMAC	12057.40	82.78	-	-	-	-	-	-
HLA-DQA1*03:01/DQB1*03:02	112	126	INYYRCILTDKRIGP	Consensus (comb.lib./smm/nn)	83.41	ILTDKRIGP	1000000	85.35	YRCILTDKR	26092	83.41	NYYRCILTD	10148.40	78.22	-	-	-	-	-	-
HLA-DQA1*03:01/DQB1*03:02	113	127	NYYRCILTDKRIGPQ	Consensus (comb.lib./smm/nn)	84.15	LTDKRIGPQ	1000000	85.35	YRCILTDKR	26890	84.15	NYYRCILTD	9971.40	77.74	-	-	-	-	-	-
HLA-DQA1*03:01/DQB1*03:02	114	128	YYRCILTDKRIGPQR	Consensus (comb.lib./smm/nn)	85.06	TDKRIGPQR	8782.21	66.22	LTDKRIGPQ	37574	91.04	LTDKRIGPQ	13225.40	85.06	-	-	-	-	-	-
HLA-DQA1*03:01/DQB1*03:02	17	31	TCQAENPSKKCEEKF	Consensus (comb.lib./smm/nn)	85.35	PSKKCEEKF	1000000	85.35	ENPSKKCEE	12784	60.76	AENPSKKCE	16691.10	90.21	-	-	-	-	-	-
HLA-DQA1*03:01/DQB1*03:02	18	32	CQAENPSKKCEEKFK	Consensus (comb.lib./smm/nn)	85.35	SKKCEEKFK	1000000	85.35	ENPSKKCEE	13538	62.85	AENPSKKCE	17985.30	91.70	-	-	-	-	-	-
HLA-DQA1*03:01/DQB1*03:02	19	33	QAENPSKKCEEKFKN	Consensus (comb.lib./smm/nn)	85.35	KKCEEKFKN	1000000	85.35	ENPSKKCEE	18218	73.04	AENPSKKCE	18865.10	92.57	-	-	-	-	-	-
HLA-DQA1*03:01/DQB1*03:02	23	37	PSKKCEEKFKNDASK	Consensus (comb.lib./smm/nn)	85.35	EKFKNDASK	1000000	85.35	EEKFKNDAS	22522	79.47	EEKFKNDAS	18189	91.91	-	-	-	-	-	-
HLA-DQA1*03:01/DQB1*03:02	24	38	SKKCEEKFKNDASKM	Consensus (comb.lib./smm/nn)	85.35	KFKNDASKM	1000000	85.35	EEKFKNDAS	20526	76.76	EEKFKNDAS	17645.70	91.34	-	-	-	-	-	-
HLA-DQA1*03:01/DQB1*03:02	25	39	KKCEEKFKNDASKMA	Consensus (comb.lib./smm/nn)	85.35	FKNDASKMA	1000000	85.35	EEKFKNDAS	19532	75.25	FKNDASKMA	14970.50	87.91	-	-	-	-	-	-
HLA-DQA1*03:01/DQB1*03:02	34	48	DASKMACIPHCKYQY	Consensus (comb.lib./smm/nn)	85.35	CIPHCKYQY	1000000	85.35	MACIPHCKY	24875	82.19	DASKMACIP	14561.90	87.30	-	-	-	-	-	-
HLA-DQA1*03:01/DQB1*03:02	88	102	MHECAKKVKKQARED	Consensus (comb.lib./smm/nn)	85.35	KVKKQARED	1000000	85.35	AKKVKKQAR	26890	84.15	ECAKKVKKQ	26750.20	97.51	-	-	-	-	-	-
HLA-DQA1*03:01/DQB1*03:02	89	103	HECAKKVKKQAREDS	Consensus (comb.lib./smm/nn)	85.35	VKKQAREDS	1000000	85.35	AKKVKKQAR	26998	84.25	ECAKKVKKQ	25779.30	97.12	-	-	-	-	-	-
HLA-DQA1*03:01/DQB1*03:02	90	104	ECAKKVKKQAREDSH	Consensus (comb.lib./smm/nn)	85.35	KKQAREDSH	1000000	85.35	AKKVKKQAR	27504	84.70	ECAKKVKKQ	26477.80	97.40	-	-	-	-	-	-
HLA-DQA1*03:01/DQB1*03:02	98	112	QAREDSHWLNCRTTI	Consensus (comb.lib./smm/nn)	85.35	HWLNCRTTI	1000000	85.35	REDSHWLNC	32024	88.08	HWLNCRTTI	10924.70	80.20	-	-	-	-	-	-
HLA-DQA1*03:01/DQB1*03:02	99	113	AREDSHWLNCRTTIN	Consensus (comb.lib./smm/nn)	85.35	WLNCRTTIN	1000000	85.35	EDSHWLNCR	29331	86.20	WLNCRTTIN	7361.40	69.02	-	-	-	-	-	-
HLA-DQA1*03:01/DQB1*03:02	100	114	REDSHWLNCRTTINY	Consensus (comb.lib./smm/nn)	85.35	LNCRTTINY	1000000	85.35	WLNCRTTIN	29671	86.45	WLNCRTTIN	7676.20	70.30	-	-	-	-	-	-
HLA-DQA1*03:01/DQB1*03:02	22	36	NPSKKCEEKFKNDAS	Consensus (comb.lib./smm/nn)	85.60	EEKFKNDAS	1000000	85.35	CEEKFKNDA	28564	85.60	EEKFKNDAS	20206.30	93.76	-	-	-	-	-	-
HLA-DQA1*03:01/DQB1*03:02	97	111	KQAREDSHWLNCRTT	Consensus (comb.lib./smm/nn)	86.81	SHWLNCRTT	1000000	85.35	REDSHWLNC	33784	89.15	EDSHWLNCR	14261.50	86.81	-	-	-	-	-	-
HLA-DQA1*03:01/DQB1*03:02	96	110	KKQAREDSHWLNCRT	Consensus (comb.lib./smm/nn)	87	DSHWLNCRT	1000000	85.35	REDSHWLNC	30645	87.15	EDSHWLNCR	14376.20	87	-	-	-	-	-	-
HLA-DQA1*03:01/DQB1*03:02	95	109	VKKQAREDSHWLNCR	Consensus (comb.lib./smm/nn)	87.19	EDSHWLNCR	1000000	85.35	REDSHWLNC	32131	88.15	REDSHWLNC	14489.70	87.19	-	-	-	-	-	-
HLA-DQA1*03:01/DQB1*03:02	35	49	ASKMACIPHCKYQYY	Consensus (comb.lib./smm/nn)	87.80	IPHCKYQYY	1000000	85.35	MACIPHCKY	31600	87.80	SKMACIPHC	25023.80	96.78	-	-	-	-	-	-
HLA-DQA1*03:01/DQB1*03:02	83	97	DIRKIMHECAKKVKK	Consensus (comb.lib./smm/nn)	88.32	RKIMHECAK	295007.75	81.50	IRKIMHECA	32417	88.32	DIRKIMHEC	21069.70	94.43	-	-	-	-	-	-
HLA-DQA1*03:01/DQB1*03:02	92	106	AKKVKKQAREDSHWL	Consensus (comb.lib./smm/nn)	88.81	QAREDSHWL	1000000	85.35	KVKKQARED	33218	88.81	QAREDSHWL	23233.70	95.83	-	-	-	-	-	-
HLA-DQA1*03:01/DQB1*03:02	20	34	AENPSKKCEEKFKND	Consensus (comb.lib./smm/nn)	88.95	KCEEKFKND	1000000	85.35	ENPSKKCEE	33442	88.95	AENPSKKCE	20670.50	94.14	-	-	-	-	-	-
HLA-DQA1*03:01/DQB1*03:02	94	108	KVKKQAREDSHWLNC	Consensus (comb.lib./smm/nn)	89.98	REDSHWLNC	1000000	85.35	QAREDSHWL	37431	90.98	REDSHWLNC	16502.60	89.98	-	-	-	-	-	-
HLA-DQA1*03:01/DQB1*03:02	87	101	IMHECAKKVKKQARE	Consensus (comb.lib./smm/nn)	90.31	KKVKKQARE	1000000	85.35	AKKVKKQAR	36020	90.31	ECAKKVKKQ	26569.10	97.43	-	-	-	-	-	-
HLA-DQA1*03:01/DQB1*03:02	86	100	KIMHECAKKVKKQAR	Consensus (comb.lib./smm/nn)	90.56	AKKVKKQAR	1000000	85.35	CAKKVKKQA	36531	90.56	ECAKKVKKQ	28251	98.03	-	-	-	-	-	-
HLA-DQA1*03:01/DQB1*03:02	91	105	CAKKVKKQAREDSHW	Consensus (comb.lib./smm/nn)	91.15	KQAREDSHW	1000000	85.35	KVKKQARED	37847	91.15	VKKQAREDS	30515.70	98.65	-	-	-	-	-	-
HLA-DQA1*03:01/DQB1*03:02	84	98	IRKIMHECAKKVKKQ	Consensus (comb.lib./smm/nn)	92.97	RKIMHECAK	295007.75	81.50	IRKIMHECA	42628	92.97	ECAKKVKKQ	25718	97.09	-	-	-	-	-	-
HLA-DQA1*03:01/DQB1*03:02	36	50	SKMACIPHCKYQYYG	Consensus (comb.lib./smm/nn)	92.98	PHCKYQYYG	1000000	85.35	MACIPHCKY	42659	92.98	SKMACIPHC	27060.50	97.62	-	-	-	-	-	-
HLA-DQA1*03:01/DQB1*03:02	21	35	ENPSKKCEEKFKNDA	Consensus (comb.lib./smm/nn)	93.36	CEEKFKNDA	1000000	85.35	ENPSKKCEE	43893	93.36	ENPSKKCEE	27441.20	97.76	-	-	-	-	-	-
HLA-DQA1*03:01/DQB1*03:02	93	107	KKVKKQAREDSHWLN	Consensus (comb.lib./smm/nn)	94.28	AREDSHWLN	1000000	85.35	QAREDSHWL	47223	94.28	QAREDSHWL	21458.30	94.70	-	-	-	-	-	-
HLA-DQA1*03:01/DQB1*03:02	37	51	KMACIPHCKYQYYGF	Consensus (comb.lib./smm/nn)	94.92	HCKYQYYGF	1000000	85.35	IPHCKYQYY	50000	94.92	HCKYQYYGF	29148.60	98.29	-	-	-	-	-	-
HLA-DQA1*03:01/DQB1*03:02	38	52	MACIPHCKYQYYGFV	Consensus (comb.lib./smm/nn)	94.92	CKYQYYGFV	1000000	85.35	IPHCKYQYY	50000	94.92	CKYQYYGFV	31366.60	98.84	-	-	-	-	-	-
HLA-DQA1*03:01/DQB1*03:02	39	53	ACIPHCKYQYYGFVA	Consensus (comb.lib./smm/nn)	94.92	KYQYYGFVA	23183.18	70.82	IPHCKYQYY	50000	94.92	KYQYYGFVA	27804.30	97.88	-	-	-	-	-	-
HLA-DQA1*03:01/DQB1*03:02	85	99	RKIMHECAKKVKKQA	Consensus (comb.lib./smm/nn)	94.92	RKIMHECAK	295007.75	81.50	IMHECAKKV	50000	94.92	ECAKKVKKQ	28191.70	98.01	-	-	-	-	-	-
Allele	Start	End	Peptide	Method used	Percentile rank	Comblib. core	Comblib. score	Comblib. Rank	SMM align core	SMM align IC50 (nM)	SMM align rank	NN align core	NN align IC50 (nM)	NN align rank	NetMHCIIpan core	NetMHCIIpan IC50 (nM)	NetMHCIIpan rank	Sturniolo core	Sturniolo score	Sturniolo rank			Colour code (data represented in figures)
HLA-DQA1*04:01/DQB1*04:02	1	15	MKYLGLALISAVFLI	Consensus (comb.lib./smm/nn)	0.01	ALISAVFLI	0.01	0.01	LGLALISAV	294	0.01	LGLALISAV	692.50	11.04	-	-	-	-	-	-	Predicted as good binders		Percentile Rank ˂ 2,5	Percentile Rank 2,5 - 7,5
HLA-DQA1*04:01/DQB1*04:02	2	16	KYLGLALISAVFLIG	Consensus (comb.lib./smm/nn)	0.01	ALISAVFLI	0.01	0.01	LGLALISAV	299	0.01	LGLALISAV	905.70	14.40	-	-	-	-	-	-
HLA-DQA1*04:01/DQB1*04:02	3	17	YLGLALISAVFLIGT	Consensus (comb.lib./smm/nn)	0.07	ALISAVFLI	0.01	0.01	LGLALISAV	633	0.07	LGLALISAV	1037.60	16.36	-	-	-	-	-	-
HLA-DQA1*04:01/DQB1*04:02	4	18	LGLALISAVFLIGTC	Consensus (comb.lib./smm/nn)	0.08	ALISAVFLI	0.01	0.01	LGLALISAV	662	0.08	LGLALISAV	1546.20	23.27	-	-	-	-	-	-
HLA-DQA1*04:01/DQB1*04:02	7	21	ALISAVFLIGTCQAE	Consensus (comb.lib./smm/nn)	0.52	ALISAVFLI	0.01	0.01	ALISAVFLI	1322	0.52	FLIGTCQAE	702.90	11.21	-	-	-	-	-	-
HLA-DQA1*04:01/DQB1*04:02	5	19	GLALISAVFLIGTCQ	Consensus (comb.lib./smm/nn)	0.89	ALISAVFLI	0.01	0.01	ALISAVFLI	1663	0.89	AVFLIGTCQ	3689.80	44.09	-	-	-	-	-	-
HLA-DQA1*04:01/DQB1*04:02	6	20	LALISAVFLIGTCQA	Consensus (comb.lib./smm/nn)	3.75	ALISAVFLI	0.01	0.01	ALISAVFLI	3183	3.75	VFLIGTCQA	2475.70	33.66	-	-	-	-	-	-
HLA-DQA1*04:01/DQB1*04:02	42	56	PHCKYQYYGFVAMDN	Consensus (comb.lib./smm/nn)	6.84	KYQYYGFVA	22495.02	56.75	QYYGFVAMD	2150	1.61	YYGFVAMDN	443.70	6.84	-	-	-	-	-	-
HLA-DQA1*04:01/DQB1*04:02	43	57	HCKYQYYGFVAMDNN	Consensus (comb.lib./smm/nn)	7.92	KYQYYGFVA	22495.02	56.75	QYYGFVAMD	2133	1.58	QYYGFVAMD	506	7.92	-	-	-	-	-	-
HLA-DQA1*04:01/DQB1*04:02	44	58	CKYQYYGFVAMDNNI	Consensus (comb.lib./smm/nn)	9.42	KYQYYGFVA	22495.02	56.75	QYYGFVAMD	2045	1.43	QYYGFVAMD	595.10	9.42	-	-	-	-	-	-
HLA-DQA1*04:01/DQB1*04:02	123	137	RIGPQRFDRAIQEYD	Consensus (comb.lib./smm/nn)	11.35	RFDRAIQEY	563.82	40.78	RFDRAIQEY	852	0.17	QRFDRAIQE	711.70	11.35	-	-	-	-	-	-
HLA-DQA1*04:01/DQB1*04:02	45	59	KYQYYGFVAMDNNIA	Consensus (comb.lib./smm/nn)	12.15	FVAMDNNIA	14749.14	55.23	QYYGFVAMD	2050	1.44	QYYGFVAMD	762.30	12.15	-	-	-	-	-	-
HLA-DQA1*04:01/DQB1*04:02	8	22	LISAVFLIGTCQAEN	Consensus (comb.lib./smm/nn)	12.39	ISAVFLIGT	12960.17	54.47	FLIGTCQAE	1214	0.42	FLIGTCQAE	777.20	12.39	-	-	-	-	-	-
HLA-DQA1*04:01/DQB1*04:02	9	23	ISAVFLIGTCQAENP	Consensus (comb.lib./smm/nn)	13.94	ISAVFLIGT	12960.17	54.47	FLIGTCQAE	1223	0.43	FLIGTCQAE	876	13.94	-	-	-	-	-	-
HLA-DQA1*04:01/DQB1*04:02	46	60	YQYYGFVAMDNNIAK	Consensus (comb.lib./smm/nn)	14.10	FVAMDNNIA	14749.14	55.23	YYGFVAMDN	3472	4.48	QYYGFVAMD	885.50	14.10	-	-	-	-	-	-
HLA-DQA1*04:01/DQB1*04:02	124	138	IGPQRFDRAIQEYDK	Consensus (comb.lib./smm/nn)	16.44	RFDRAIQEY	563.82	40.78	RFDRAIQEY	858	0.17	QRFDRAIQE	1042.60	16.44	-	-	-	-	-	-
HLA-DQA1*04:01/DQB1*04:02	122	136	KRIGPQRFDRAIQEY	Consensus (comb.lib./smm/nn)	17.03	RFDRAIQEY	563.82	40.78	QRFDRAIQE	1308	0.51	RFDRAIQEY	1081.60	17.03	-	-	-	-	-	-
HLA-DQA1*04:01/DQB1*04:02	10	24	SAVFLIGTCQAENPS	Consensus (comb.lib./smm/nn)	17.59	GTCQAENPS	1000000	72.30	FLIGTCQAE	1252	0.45	FLIGTCQAE	1121	17.59	-	-	-	-	-	-
HLA-DQA1*04:01/DQB1*04:02	47	61	QYYGFVAMDNNIAKP	Consensus (comb.lib./smm/nn)	19.55	FVAMDNNIA	14749.14	55.23	QYYGFVAMD	3718	5.14	QYYGFVAMD	1260.50	19.55	-	-	-	-	-	-
HLA-DQA1*04:01/DQB1*04:02	41	55	IPHCKYQYYGFVAMD	Consensus (comb.lib./smm/nn)	21.70	KYQYYGFVA	22495.02	56.75	YQYYGFVAM	3272	3.97	QYYGFVAMD	1422	21.70	-	-	-	-	-	-
HLA-DQA1*04:01/DQB1*04:02	11	25	AVFLIGTCQAENPSK	Consensus (comb.lib./smm/nn)	21.96	TCQAENPSK	1000000	72.30	FLIGTCQAE	1316	0.51	FLIGTCQAE	1444	21.96	-	-	-	-	-	-
HLA-DQA1*04:01/DQB1*04:02	125	139	GPQRFDRAIQEYDKT	Consensus (comb.lib./smm/nn)	22.92	RFDRAIQEY	563.82	40.78	RFDRAIQEY	860	0.17	QRFDRAIQE	1518.10	22.92	-	-	-	-	-	-
HLA-DQA1*04:01/DQB1*04:02	126	140	PQRFDRAIQEYDKTI	Consensus (comb.lib./smm/nn)	26.40	RFDRAIQEY	563.82	40.78	RFDRAIQEY	967	0.23	RFDRAIQEY	1806.70	26.40	-	-	-	-	-	-
HLA-DQA1*04:01/DQB1*04:02	12	26	VFLIGTCQAENPSKK	Consensus (comb.lib./smm/nn)	26.89	CQAENPSKK	1000000	72.30	LIGTCQAEN	2322	1.91	FLIGTCQAE	1850.20	26.89	-	-	-	-	-	-
HLA-DQA1*04:01/DQB1*04:02	121	135	DKRIGPQRFDRAIQE	Consensus (comb.lib./smm/nn)	29.50	PQRFDRAIQ	405225.04	69.02	PQRFDRAIQ	5774	11.51	QRFDRAIQE	2078.80	29.50	-	-	-	-	-	-
HLA-DQA1*04:01/DQB1*04:02	127	141	QRFDRAIQEYDKTIN	Consensus (comb.lib./smm/nn)	32.25	RFDRAIQEY	563.82	40.78	RFDRAIQEY	1758	1.02	RFDRAIQEY	2334.30	32.25	-	-	-	-	-	-
HLA-DQA1*04:01/DQB1*04:02	13	27	FLIGTCQAENPSKKC	Consensus (comb.lib./smm/nn)	35.27	QAENPSKKC	1000000	72.30	FLIGTCQAE	3713	5.13	FLIGTCQAE	2640.60	35.27	-	-	-	-	-	-
HLA-DQA1*04:01/DQB1*04:02	128	142	RFDRAIQEYDKTINI	Consensus (comb.lib./smm/nn)	40.78	RFDRAIQEY	563.82	40.78	RFDRAIQEY	2891	3.06	RFDRAIQEY	4573.50	50.27	-	-	-	-	-	-
HLA-DQA1*04:01/DQB1*04:02	76	90	VDKSLKADIRKIMHE	Consensus (comb.lib./smm/nn)	41.35	ADIRKIMHE	1000000	72.30	SLKADIRKI	4945	8.79	ADIRKIMHE	3333.20	41.35	-	-	-	-	-	-
HLA-DQA1*04:01/DQB1*04:02	48	62	YYGFVAMDNNIAKPE	Consensus (comb.lib./smm/nn)	44.08	FVAMDNNIA	14749.14	55.23	AMDNNIAKP	3879	5.58	YYGFVAMDN	3687.90	44.08	-	-	-	-	-	-
HLA-DQA1*04:01/DQB1*04:02	77	91	DKSLKADIRKIMHEC	Consensus (comb.lib./smm/nn)	46.33	DIRKIMHEC	1000000	72.30	ADIRKIMHE	4324	6.86	ADIRKIMHE	3994.20	46.33	-	-	-	-	-	-
HLA-DQA1*04:01/DQB1*04:02	62	76	EIRTFSNVLIKYNVV	Consensus (comb.lib./smm/nn)	49.87	NVLIKYNVV	4972.18	49.87	FSNVLIKYN	8574	21.54	TFSNVLIKY	6708.60	61.76	-	-	-	-	-	-
HLA-DQA1*04:01/DQB1*04:02	63	77	IRTFSNVLIKYNVVD	Consensus (comb.lib./smm/nn)	49.87	NVLIKYNVV	4972.18	49.87	FSNVLIKYN	9569	25.27	VLIKYNVVD	7620.30	65.70	-	-	-	-	-	-
HLA-DQA1*04:01/DQB1*04:02	64	78	RTFSNVLIKYNVVDK	Consensus (comb.lib./smm/nn)	49.87	NVLIKYNVV	4972.18	49.87	FSNVLIKYN	11676	32.94	VLIKYNVVD	9659	72.92	-	-	-	-	-	-
HLA-DQA1*04:01/DQB1*04:02	65	79	TFSNVLIKYNVVDKS	Consensus (comb.lib./smm/nn)	49.87	NVLIKYNVV	4972.18	49.87	VLIKYNVVD	15240	44.63	VLIKYNVVD	10178	74.47	-	-	-	-	-	-
HLA-DQA1*04:01/DQB1*04:02	66	80	FSNVLIKYNVVDKSL	Consensus (comb.lib./smm/nn)	49.87	NVLIKYNVV	4972.18	49.87	VLIKYNVVD	15817	46.35	VLIKYNVVD	11402.40	77.80	-	-	-	-	-	-
HLA-DQA1*04:01/DQB1*04:02	101	115	EDSHWLNCRTTINYY	Consensus (comb.lib./smm/nn)	52.16	NCRTTINYY	7789.28	52.16	LNCRTTINY	14348	41.87	NCRTTINYY	9325	71.86	-	-	-	-	-	-
HLA-DQA1*04:01/DQB1*04:02	102	116	DSHWLNCRTTINYYR	Consensus (comb.lib./smm/nn)	52.16	NCRTTINYY	7789.28	52.16	NCRTTINYY	14506	42.37	NCRTTINYY	10166.90	74.44	-	-	-	-	-	-
HLA-DQA1*04:01/DQB1*04:02	103	117	SHWLNCRTTINYYRC	Consensus (comb.lib./smm/nn)	52.16	NCRTTINYY	7789.28	52.16	NCRTTINYY	13781	40.09	NCRTTINYY	11862.20	78.95	-	-	-	-	-	-
HLA-DQA1*04:01/DQB1*04:02	104	118	HWLNCRTTINYYRCI	Consensus (comb.lib./smm/nn)	52.16	NCRTTINYY	7789.28	52.16	NCRTTINYY	13674	39.74	NCRTTINYY	12917.30	81.30	-	-	-	-	-	-
HLA-DQA1*04:01/DQB1*04:02	105	119	WLNCRTTINYYRCIL	Consensus (comb.lib./smm/nn)	52.16	NCRTTINYY	7789.28	52.16	NCRTTINYY	13864	40.36	NCRTTINYY	14246.10	83.91	-	-	-	-	-	-
HLA-DQA1*04:01/DQB1*04:02	107	121	NCRTTINYYRCILTD	Consensus (comb.lib./smm/nn)	52.16	NCRTTINYY	7789.28	52.16	NCRTTINYY	9383	24.57	NYYRCILTD	9604.20	72.75	-	-	-	-	-	-
HLA-DQA1*04:01/DQB1*04:02	78	92	KSLKADIRKIMHECA	Consensus (comb.lib./smm/nn)	54.08	IRKIMHECA	1000000	72.30	ADIRKIMHE	4587	7.67	ADIRKIMHE	5201.70	54.08	-	-	-	-	-	-
HLA-DQA1*04:01/DQB1*04:02	67	81	SNVLIKYNVVDKSLK	Consensus (comb.lib./smm/nn)	54.79	NVLIKYNVV	4972.18	49.87	VLIKYNVVD	18931	54.79	VLIKYNVVD	14872.80	85.05	-	-	-	-	-	-
HLA-DQA1*04:01/DQB1*04:02	49	63	YGFVAMDNNIAKPEI	Consensus (comb.lib./smm/nn)	55.23	FVAMDNNIA	14749.14	55.23	AMDNNIAKP	3584	4.78	DNNIAKPEI	6215	59.45	-	-	-	-	-	-
HLA-DQA1*04:01/DQB1*04:02	50	64	GFVAMDNNIAKPEIR	Consensus (comb.lib./smm/nn)	55.23	FVAMDNNIA	14749.14	55.23	AMDNNIAKP	3310	4.07	DNNIAKPEI	6113.60	58.95	-	-	-	-	-	-
HLA-DQA1*04:01/DQB1*04:02	51	65	FVAMDNNIAKPEIRT	Consensus (comb.lib./smm/nn)	55.23	FVAMDNNIA	14749.14	55.23	AMDNNIAKP	3310	4.07	MDNNIAKPE	6303.90	59.87	-	-	-	-	-	-
HLA-DQA1*04:01/DQB1*04:02	60	74	KPEIRTFSNVLIKYN	Consensus (comb.lib./smm/nn)	56.11	EIRTFSNVL	374714.32	69.02	RTFSNVLIK	7807	18.71	TFSNVLIKY	5573.10	56.11	-	-	-	-	-	-
HLA-DQA1*04:01/DQB1*04:02	59	73	AKPEIRTFSNVLIKY	Consensus (comb.lib./smm/nn)	56.79	EIRTFSNVL	374714.32	69.02	RTFSNVLIK	8523	21.36	TFSNVLIKY	5698.70	56.79	-	-	-	-	-	-
HLA-DQA1*04:01/DQB1*04:02	106	120	LNCRTTINYYRCILT	Consensus (comb.lib./smm/nn)	57.75	NCRTTINYY	7789.28	52.16	NCRTTINYY	20145	57.75	NCRTTINYY	14714.40	84.77	-	-	-	-	-	-
HLA-DQA1*04:01/DQB1*04:02	61	75	PEIRTFSNVLIKYNV	Consensus (comb.lib./smm/nn)	59.93	EIRTFSNVL	374714.32	69.02	FSNVLIKYN	7991	19.38	TFSNVLIKY	6315.50	59.93	-	-	-	-	-	-
HLA-DQA1*04:01/DQB1*04:02	52	66	VAMDNNIAKPEIRTF	Consensus (comb.lib./smm/nn)	61.17	AMDNNIAKP	210952.87	66.26	MDNNIAKPE	4432	7.19	DNNIAKPEI	6576.40	61.17	-	-	-	-	-	-
HLA-DQA1*04:01/DQB1*04:02	79	93	SLKADIRKIMHECAK	Consensus (comb.lib./smm/nn)	63.52	RKIMHECAK	1000000	72.30	ADIRKIMHE	4739	8.15	ADIRKIMHE	7097.80	63.52	-	-	-	-	-	-
HLA-DQA1*04:01/DQB1*04:02	29	43	EKFKNDASKMACIPH	Consensus (comb.lib./smm/nn)	63.82	ASKMACIPH	1000000	72.30	DASKMACIP	7770	18.57	DASKMACIP	7170.40	63.82	-	-	-	-	-	-
HLA-DQA1*04:01/DQB1*04:02	30	44	KFKNDASKMACIPHC	Consensus (comb.lib./smm/nn)	64.66	SKMACIPHC	1000000	72.30	DASKMACIP	7507	17.60	DASKMACIP	7364.90	64.66	-	-	-	-	-	-
HLA-DQA1*04:01/DQB1*04:02	53	67	AMDNNIAKPEIRTFS	Consensus (comb.lib./smm/nn)	66.26	AMDNNIAKP	210952.87	66.26	DNNIAKPEI	5999	12.26	NNIAKPEIR	7771	66.30	-	-	-	-	-	-
HLA-DQA1*04:01/DQB1*04:02	35	49	ASKMACIPHCKYQYY	Consensus (comb.lib./smm/nn)	66.96	IPHCKYQYY	248268.81	66.96	MACIPHCKY	24104	66.25	ASKMACIPH	17857.90	89.41	-	-	-	-	-	-
HLA-DQA1*04:01/DQB1*04:02	68	82	NVLIKYNVVDKSLKA	Consensus (comb.lib./smm/nn)	67.08	NVLIKYNVV	4972.18	49.87	IKYNVVDKS	24534	67.08	VLIKYNVVD	16044.80	86.91	-	-	-	-	-	-
HLA-DQA1*04:01/DQB1*04:02	56	70	NNIAKPEIRTFSNVL	Consensus (comb.lib./smm/nn)	67.45	EIRTFSNVL	374714.32	69.02	PEIRTFSNV	11740	33.16	EIRTFSNVL	8075.20	67.45	-	-	-	-	-	-
HLA-DQA1*04:01/DQB1*04:02	54	68	MDNNIAKPEIRTFSN	Consensus (comb.lib./smm/nn)	69.02	IAKPEIRTF	387293.04	69.02	MDNNIAKPE	10207	27.65	DNNIAKPEI	8826.60	70.18	-	-	-	-	-	-
HLA-DQA1*04:01/DQB1*04:02	55	69	DNNIAKPEIRTFSNV	Consensus (comb.lib./smm/nn)	69.02	IAKPEIRTF	387293.04	69.02	IAKPEIRTF	11424	32.04	PEIRTFSNV	9371.90	72.02	-	-	-	-	-	-
HLA-DQA1*04:01/DQB1*04:02	57	71	NIAKPEIRTFSNVLI	Consensus (comb.lib./smm/nn)	69.02	EIRTFSNVL	374714.32	69.02	PEIRTFSNV	12685	36.44	EIRTFSNVL	8521.60	69.14	-	-	-	-	-	-
HLA-DQA1*04:01/DQB1*04:02	58	72	IAKPEIRTFSNVLIK	Consensus (comb.lib./smm/nn)	69.02	EIRTFSNVL	374714.32	69.02	PEIRTFSNV	9323	24.35	EIRTFSNVL	8947.70	70.58	-	-	-	-	-	-
HLA-DQA1*04:01/DQB1*04:02	120	134	TDKRIGPQRFDRAIQ	Consensus (comb.lib./smm/nn)	69.02	PQRFDRAIQ	405225.04	69.02	KRIGPQRFD	15563	45.60	PQRFDRAIQ	13968.80	83.40	-	-	-	-	-	-
HLA-DQA1*04:01/DQB1*04:02	36	50	SKMACIPHCKYQYYG	Consensus (comb.lib./smm/nn)	69.51	IPHCKYQYY	248268.81	66.96	MACIPHCKY	25850	69.51	IPHCKYQYY	21186.30	92.96	-	-	-	-	-	-
HLA-DQA1*04:01/DQB1*04:02	108	122	CRTTINYYRCILTDK	Consensus (comb.lib./smm/nn)	69.67	YYRCILTDK	1000000	72.30	NYYRCILTD	10435	28.48	NYYRCILTD	8676.10	69.67	-	-	-	-	-	-
HLA-DQA1*04:01/DQB1*04:02	31	45	FKNDASKMACIPHCK	Consensus (comb.lib./smm/nn)	70.29	KMACIPHCK	1000000	72.30	DASKMACIP	9464	24.88	DASKMACIP	8857.70	70.29	-	-	-	-	-	-
HLA-DQA1*04:01/DQB1*04:02	115	129	YRCILTDKRIGPQRF	Consensus (comb.lib./smm/nn)	70.44	DKRIGPQRF	1000000	72.30	LTDKRIGPQ	20654	58.93	DKRIGPQRF	8902.50	70.44	-	-	-	-	-	-
HLA-DQA1*04:01/DQB1*04:02	28	42	EEKFKNDASKMACIP	Consensus (comb.lib./smm/nn)	70.62	EEKFKNDAS	863027.20	72.30	KNDASKMAC	8252	20.35	DASKMACIP	8959.20	70.62	-	-	-	-	-	-
HLA-DQA1*04:01/DQB1*04:02	119	133	LTDKRIGPQRFDRAI	Consensus (comb.lib./smm/nn)	71	GPQRFDRAI	639384.67	71	KRIGPQRFD	15659	45.88	DKRIGPQRF	15260.30	85.69	-	-	-	-	-	-
HLA-DQA1*04:01/DQB1*04:02	80	94	LKADIRKIMHECAKK	Consensus (comb.lib./smm/nn)	71.28	KIMHECAKK	1000000	72.30	ADIRKIMHE	4925	8.73	ADIRKIMHE	9151.40	71.28	-	-	-	-	-	-
HLA-DQA1*04:01/DQB1*04:02	116	130	RCILTDKRIGPQRFD	Consensus (comb.lib./smm/nn)	71.79	KRIGPQRFD	1000000	72.30	LTDKRIGPQ	12958	37.37	DKRIGPQRF	9306.40	71.79	-	-	-	-	-	-
HLA-DQA1*04:01/DQB1*04:02	14	28	LIGTCQAENPSKKCE	Consensus (comb.lib./smm/nn)	72.30	AENPSKKCE	1000000	72.30	LIGTCQAEN	11388	31.91	LIGTCQAEN	18094.40	89.71	-	-	-	-	-	-
HLA-DQA1*04:01/DQB1*04:02	15	29	IGTCQAENPSKKCEE	Consensus (comb.lib./smm/nn)	72.30	ENPSKKCEE	1000000	72.30	AENPSKKCE	10077	27.17	ENPSKKCEE	14320.20	84.04	-	-	-	-	-	-
HLA-DQA1*04:01/DQB1*04:02	16	30	GTCQAENPSKKCEEK	Consensus (comb.lib./smm/nn)	72.30	NPSKKCEEK	1000000	72.30	ENPSKKCEE	10478	28.63	ENPSKKCEE	16341.90	87.35	-	-	-	-	-	-
HLA-DQA1*04:01/DQB1*04:02	17	31	TCQAENPSKKCEEKF	Consensus (comb.lib./smm/nn)	72.30	PSKKCEEKF	1000000	72.30	ENPSKKCEE	10298	27.98	ENPSKKCEE	15335.60	85.82	-	-	-	-	-	-
HLA-DQA1*04:01/DQB1*04:02	18	32	CQAENPSKKCEEKFK	Consensus (comb.lib./smm/nn)	72.30	SKKCEEKFK	1000000	72.30	ENPSKKCEE	10497	28.70	ENPSKKCEE	17319	88.71	-	-	-	-	-	-
HLA-DQA1*04:01/DQB1*04:02	19	33	QAENPSKKCEEKFKN	Consensus (comb.lib./smm/nn)	72.30	KKCEEKFKN	1000000	72.30	ENPSKKCEE	10883	30.11	ENPSKKCEE	18891.60	90.67	-	-	-	-	-	-
HLA-DQA1*04:01/DQB1*04:02	26	40	KCEEKFKNDASKMAC	Consensus (comb.lib./smm/nn)	72.30	EEKFKNDAS	863027.20	72.30	EKFKNDASK	15335	44.91	KNDASKMAC	18104.40	89.72	-	-	-	-	-	-
HLA-DQA1*04:01/DQB1*04:02	27	41	CEEKFKNDASKMACI	Consensus (comb.lib./smm/nn)	72.30	EEKFKNDAS	863027.20	72.30	KNDASKMAC	11201	31.26	NDASKMACI	13691.20	82.88	-	-	-	-	-	-
HLA-DQA1*04:01/DQB1*04:02	32	46	KNDASKMACIPHCKY	Consensus (comb.lib./smm/nn)	72.30	MACIPHCKY	1000000	72.30	DASKMACIP	10581	29.01	ASKMACIPH	10731.70	76.04	-	-	-	-	-	-
HLA-DQA1*04:01/DQB1*04:02	33	47	NDASKMACIPHCKYQ	Consensus (comb.lib./smm/nn)	72.30	ACIPHCKYQ	1000000	72.30	SKMACIPHC	16707	48.89	DASKMACIP	12218.60	79.79	-	-	-	-	-	-
HLA-DQA1*04:01/DQB1*04:02	34	48	DASKMACIPHCKYQY	Consensus (comb.lib./smm/nn)	72.30	CIPHCKYQY	1000000	72.30	SKMACIPHC	20132	57.72	DASKMACIP	14769.10	84.87	-	-	-	-	-	-
HLA-DQA1*04:01/DQB1*04:02	69	83	VLIKYNVVDKSLKAD	Consensus (comb.lib./smm/nn)	72.30	VVDKSLKAD	1000000	72.30	IKYNVVDKS	20123	57.70	VLIKYNVVD	14306.80	84.02	-	-	-	-	-	-
HLA-DQA1*04:01/DQB1*04:02	70	84	LIKYNVVDKSLKADI	Consensus (comb.lib./smm/nn)	72.30	VDKSLKADI	1000000	72.30	VVDKSLKAD	16651	48.73	VDKSLKADI	12997.30	81.46	-	-	-	-	-	-
HLA-DQA1*04:01/DQB1*04:02	71	85	IKYNVVDKSLKADIR	Consensus (comb.lib./smm/nn)	72.30	DKSLKADIR	1000000	72.30	VDKSLKADI	16915	49.47	VVDKSLKAD	14731.60	84.80	-	-	-	-	-	-
HLA-DQA1*04:01/DQB1*04:02	72	86	KYNVVDKSLKADIRK	Consensus (comb.lib./smm/nn)	72.30	KSLKADIRK	1000000	72.30	VDKSLKADI	16601	48.60	VVDKSLKAD	15127.30	85.48	-	-	-	-	-	-
HLA-DQA1*04:01/DQB1*04:02	73	87	YNVVDKSLKADIRKI	Consensus (comb.lib./smm/nn)	72.30	SLKADIRKI	1000000	72.30	VVDKSLKAD	12741	36.63	VVDKSLKAD	14635.30	84.62	-	-	-	-	-	-
HLA-DQA1*04:01/DQB1*04:02	74	88	NVVDKSLKADIRKIM	Consensus (comb.lib./smm/nn)	72.30	LKADIRKIM	1000000	72.30	SLKADIRKI	15296	44.80	SLKADIRKI	16640.80	87.78	-	-	-	-	-	-
HLA-DQA1*04:01/DQB1*04:02	75	89	VVDKSLKADIRKIMH	Consensus (comb.lib./smm/nn)	72.30	KADIRKIMH	1000000	72.30	SLKADIRKI	17658	51.49	SLKADIRKI	17665.90	89.17	-	-	-	-	-	-
HLA-DQA1*04:01/DQB1*04:02	81	95	KADIRKIMHECAKKV	Consensus (comb.lib./smm/nn)	72.30	IMHECAKKV	1000000	72.30	ADIRKIMHE	11444	32.11	ADIRKIMHE	11168.60	77.19	-	-	-	-	-	-
HLA-DQA1*04:01/DQB1*04:02	82	96	ADIRKIMHECAKKVK	Consensus (comb.lib./smm/nn)	72.30	MHECAKKVK	1000000	72.30	ADIRKIMHE	13490	39.14	ADIRKIMHE	12828.60	81.13	-	-	-	-	-	-
HLA-DQA1*04:01/DQB1*04:02	88	102	MHECAKKVKKQARED	Consensus (comb.lib./smm/nn)	72.30	KVKKQARED	1000000	72.30	KKVKKQARE	27192	71.82	ECAKKVKKQ	29232.30	97.75	-	-	-	-	-	-
HLA-DQA1*04:01/DQB1*04:02	109	123	RTTINYYRCILTDKR	Consensus (comb.lib./smm/nn)	72.30	YRCILTDKR	1000000	72.30	NYYRCILTD	10842	29.96	NYYRCILTD	9655.60	72.91	-	-	-	-	-	-
HLA-DQA1*04:01/DQB1*04:02	110	124	TTINYYRCILTDKRI	Consensus (comb.lib./smm/nn)	72.30	RCILTDKRI	1000000	72.30	NYYRCILTD	10832	29.92	NYYRCILTD	10483.70	75.35	-	-	-	-	-	-
HLA-DQA1*04:01/DQB1*04:02	111	125	TINYYRCILTDKRIG	Consensus (comb.lib./smm/nn)	72.30	CILTDKRIG	1000000	72.30	NYYRCILTD	11724	33.10	NYYRCILTD	12147.10	79.62	-	-	-	-	-	-
HLA-DQA1*04:01/DQB1*04:02	112	126	INYYRCILTDKRIGP	Consensus (comb.lib./smm/nn)	72.30	ILTDKRIGP	1000000	72.30	NYYRCILTD	23116	64.28	NYYRCILTD	13712.10	82.91	-	-	-	-	-	-
HLA-DQA1*04:01/DQB1*04:02	113	127	NYYRCILTDKRIGPQ	Consensus (comb.lib./smm/nn)	72.30	LTDKRIGPQ	1000000	72.30	NYYRCILTD	16821	49.21	NYYRCILTD	13683.20	82.86	-	-	-	-	-	-
HLA-DQA1*04:01/DQB1*04:02	114	128	YYRCILTDKRIGPQR	Consensus (comb.lib./smm/nn)	72.30	TDKRIGPQR	1000000	72.30	LTDKRIGPQ	26372	70.42	LTDKRIGPQ	15016.60	85.30	-	-	-	-	-	-
HLA-DQA1*04:01/DQB1*04:02	117	131	CILTDKRIGPQRFDR	Consensus (comb.lib./smm/nn)	72.30	RIGPQRFDR	1000000	72.30	LTDKRIGPQ	11627	32.76	DKRIGPQRF	10557.90	75.54	-	-	-	-	-	-
HLA-DQA1*04:01/DQB1*04:02	118	132	ILTDKRIGPQRFDRA	Consensus (comb.lib./smm/nn)	72.30	IGPQRFDRA	1000000	72.30	KRIGPQRFD	15577	45.64	DKRIGPQRF	12311.80	79.99	-	-	-	-	-	-
HLA-DQA1*04:01/DQB1*04:02	20	34	AENPSKKCEEKFKND	Consensus (comb.lib./smm/nn)	73.86	KCEEKFKND	1000000	72.30	ENPSKKCEE	28465	73.86	ENPSKKCEE	20591.70	92.43	-	-	-	-	-	-
HLA-DQA1*04:01/DQB1*04:02	90	104	ECAKKVKKQAREDSH	Consensus (comb.lib./smm/nn)	74.44	KKQAREDSH	1000000	72.30	KKVKKQARE	28850	74.44	ECAKKVKKQ	29167.30	97.73	-	-	-	-	-	-
HLA-DQA1*04:01/DQB1*04:02	89	103	HECAKKVKKQAREDS	Consensus (comb.lib./smm/nn)	74.76	VKKQAREDS	1000000	72.30	KKVKKQARE	29062	74.76	ECAKKVKKQ	27660.90	97.14	-	-	-	-	-	-
HLA-DQA1*04:01/DQB1*04:02	91	105	CAKKVKKQAREDSHW	Consensus (comb.lib./smm/nn)	75.17	KQAREDSHW	1000000	72.30	KKVKKQARE	29333	75.17	KQAREDSHW	28243.60	97.39	-	-	-	-	-	-
HLA-DQA1*04:01/DQB1*04:02	40	54	CIPHCKYQYYGFVAM	Consensus (comb.lib./smm/nn)	78.80	KYQYYGFVA	22495.02	56.75	KYQYYGFVA	31978	78.80	YQYYGFVAM	17404.70	88.83	-	-	-	-	-	-
HLA-DQA1*04:01/DQB1*04:02	21	35	ENPSKKCEEKFKNDA	Consensus (comb.lib./smm/nn)	78.88	CEEKFKNDA	1000000	72.30	ENPSKKCEE	32046	78.88	ENPSKKCEE	22111.40	93.75	-	-	-	-	-	-
HLA-DQA1*04:01/DQB1*04:02	87	101	IMHECAKKVKKQARE	Consensus (comb.lib./smm/nn)	78.96	KKVKKQARE	1000000	72.30	ECAKKVKKQ	32104	78.96	ECAKKVKKQ	27463.50	97.05	-	-	-	-	-	-
HLA-DQA1*04:01/DQB1*04:02	25	39	KKCEEKFKNDASKMA	Consensus (comb.lib./smm/nn)	79	EEKFKNDAS	863027.20	72.30	EKFKNDASK	32135	79	KFKNDASKM	24775.70	95.65	-	-	-	-	-	-
HLA-DQA1*04:01/DQB1*04:02	24	38	SKKCEEKFKNDASKM	Consensus (comb.lib./smm/nn)	81.97	EEKFKNDAS	863027.20	72.30	EKFKNDASK	34686	81.97	KFKNDASKM	27706.40	97.16	-	-	-	-	-	-
HLA-DQA1*04:01/DQB1*04:02	92	106	AKKVKKQAREDSHWL	Consensus (comb.lib./smm/nn)	82.81	QAREDSHWL	1000000	72.30	KVKKQARED	35483	82.81	QAREDSHWL	25140	95.86	-	-	-	-	-	-
HLA-DQA1*04:01/DQB1*04:02	37	51	KMACIPHCKYQYYGF	Consensus (comb.lib./smm/nn)	85.13	HCKYQYYGF	194042.26	66.26	IPHCKYQYY	37928	85.13	IPHCKYQYY	24574.90	95.52	-	-	-	-	-	-
HLA-DQA1*04:01/DQB1*04:02	99	113	AREDSHWLNCRTTIN	Consensus (comb.lib./smm/nn)	86.38	DSHWLNCRT	844807.69	71.66	SHWLNCRTT	49234	92.24	DSHWLNCRT	15690.40	86.38	-	-	-	-	-	-
HLA-DQA1*04:01/DQB1*04:02	100	114	REDSHWLNCRTTINY	Consensus (comb.lib./smm/nn)	86.65	DSHWLNCRT	844807.69	71.66	SHWLNCRTT	43484	89.24	DSHWLNCRT	15862.20	86.65	-	-	-	-	-	-
HLA-DQA1*04:01/DQB1*04:02	96	110	KKQAREDSHWLNCRT	Consensus (comb.lib./smm/nn)	87.27	DSHWLNCRT	844807.69	71.66	QAREDSHWL	47415	91.41	DSHWLNCRT	16284.40	87.27	-	-	-	-	-	-
HLA-DQA1*04:01/DQB1*04:02	98	112	QAREDSHWLNCRTTI	Consensus (comb.lib./smm/nn)	87.31	DSHWLNCRT	844807.69	71.66	REDSHWLNC	43906	89.50	DSHWLNCRT	16310.50	87.31	-	-	-	-	-	-
HLA-DQA1*04:01/DQB1*04:02	97	111	KQAREDSHWLNCRTT	Consensus (comb.lib./smm/nn)	88.75	DSHWLNCRT	844807.69	71.66	REDSHWLNC	46084	90.73	DSHWLNCRT	17347.50	88.75	-	-	-	-	-	-
HLA-DQA1*04:01/DQB1*04:02	39	53	ACIPHCKYQYYGFVA	Consensus (comb.lib./smm/nn)	88.81	KYQYYGFVA	22495.02	56.75	IPHCKYQYY	42821	88.81	IPHCKYQYY	25157.10	95.87	-	-	-	-	-	-
HLA-DQA1*04:01/DQB1*04:02	38	52	MACIPHCKYQYYGFV	Consensus (comb.lib./smm/nn)	89.48	HCKYQYYGF	194042.26	66.26	IPHCKYQYY	43869	89.48	IPHCKYQYY	25538.30	96.09	-	-	-	-	-	-
HLA-DQA1*04:01/DQB1*04:02	95	109	VKKQAREDSHWLNCR	Consensus (comb.lib./smm/nn)	90.54	EDSHWLNCR	1000000	72.30	QAREDSHWL	45729	90.54	EDSHWLNCR	21363.30	93.12	-	-	-	-	-	-
HLA-DQA1*04:01/DQB1*04:02	23	37	PSKKCEEKFKNDASK	Consensus (comb.lib./smm/nn)	91.04	EEKFKNDAS	863027.20	72.30	EEKFKNDAS	46690	91.04	EKFKNDASK	29667.30	97.90	-	-	-	-	-	-
HLA-DQA1*04:01/DQB1*04:02	93	107	KKVKKQAREDSHWLN	Consensus (comb.lib./smm/nn)	91.79	AREDSHWLN	1000000	72.30	KKVKKQARE	48213	91.79	QAREDSHWL	25944.90	96.32	-	-	-	-	-	-
HLA-DQA1*04:01/DQB1*04:02	94	108	KVKKQAREDSHWLNC	Consensus (comb.lib./smm/nn)	92.53	REDSHWLNC	1000000	72.30	QAREDSHWL	49931	92.53	QAREDSHWL	25743.30	96.21	-	-	-	-	-	-
HLA-DQA1*04:01/DQB1*04:02	22	36	NPSKKCEEKFKNDAS	Consensus (comb.lib./smm/nn)	92.56	EEKFKNDAS	863027.20	72.30	NPSKKCEEK	50000	92.56	EEKFKNDAS	32618.90	98.75	-	-	-	-	-	-
HLA-DQA1*04:01/DQB1*04:02	83	97	DIRKIMHECAKKVKK	Consensus (comb.lib./smm/nn)	92.56	HECAKKVKK	1000000	72.30	DIRKIMHEC	50000	92.56	IMHECAKKV	24521.30	95.49	-	-	-	-	-	-
HLA-DQA1*04:01/DQB1*04:02	84	98	IRKIMHECAKKVKKQ	Consensus (comb.lib./smm/nn)	92.56	ECAKKVKKQ	1000000	72.30	HECAKKVKK	50000	92.56	ECAKKVKKQ	27969	97.27	-	-	-	-	-	-
HLA-DQA1*04:01/DQB1*04:02	85	99	RKIMHECAKKVKKQA	Consensus (comb.lib./smm/nn)	92.56	CAKKVKKQA	1000000	72.30	ECAKKVKKQ	50000	92.56	ECAKKVKKQ	29385.80	97.80	-	-	-	-	-	-
HLA-DQA1*04:01/DQB1*04:02	86	100	KIMHECAKKVKKQAR	Consensus (comb.lib./smm/nn)	92.56	AKKVKKQAR	1000000	72.30	ECAKKVKKQ	50000	92.56	ECAKKVKKQ	29554.80	97.86	-	-	-	-	-	-
Allele	Start	End	Peptide	Method used	Percentile rank	Comblib. core	Comblib. score	Comblib. Rank	SMM align core	SMM align IC50 (nM)	SMM align rank	NN align core	NN align IC50 (nM)	NN align rank	NetMHCIIpan core	NetMHCIIpan IC50 (nM)	NetMHCIIpan rank	Sturniolo core	Sturniolo score	Sturniolo rank			Colour code (data represented in figures)
HLA-DQA1*05:01/DQB1*02:01	1	15	MKYLGLALISAVFLI	Consensus (comb.lib./smm/nn)	5.52	GLALISAVF	0.01	0.01	LALISAVFL	856	5.52	LALISAVFL	1260.20	24.41	-	-	-	-	-	-	Predicted as good binders		Percentile Rank ˂ 2,5	Percentile Rank 2,5 - 7,5
HLA-DQA1*05:01/DQB1*02:01	45	59	KYQYYGFVAMDNNIA	Consensus (comb.lib./smm/nn)	5.64	FVAMDNNIA	0.01	0.01	YYGFVAMDN	1181	9.44	YGFVAMDNN	254.20	5.64	-	-	-	-	-	-
HLA-DQA1*05:01/DQB1*02:01	2	16	KYLGLALISAVFLIG	Consensus (comb.lib./smm/nn)	6.39	GLALISAVF	0.01	0.01	LALISAVFL	931	6.39	ALISAVFLI	1451.40	27.06	-	-	-	-	-	-
HLA-DQA1*05:01/DQB1*02:01	3	17	YLGLALISAVFLIGT	Consensus (comb.lib./smm/nn)	6.46	GLALISAVF	0.01	0.01	LALISAVFL	937	6.46	ALISAVFLI	1301	25	-	-	-	-	-	-
HLA-DQA1*05:01/DQB1*02:01	46	60	YQYYGFVAMDNNIAK	Consensus (comb.lib./smm/nn)	7.60	FVAMDNNIA	0.01	0.01	YYGFVAMDN	1235	10.11	YGFVAMDNN	336.60	7.60	-	-	-	-	-	-
HLA-DQA1*05:01/DQB1*02:01	4	18	LGLALISAVFLIGTC	Consensus (comb.lib./smm/nn)	7.61	GLALISAVF	0.01	0.01	LALISAVFL	1032	7.61	ISAVFLIGT	1521.60	27.99	-	-	-	-	-	-
HLA-DQA1*05:01/DQB1*02:01	47	61	QYYGFVAMDNNIAKP	Consensus (comb.lib./smm/nn)	9.95	FVAMDNNIA	0.01	0.01	GFVAMDNNI	1632	15.04	YGFVAMDNN	441.90	9.95	-	-	-	-	-	-
HLA-DQA1*05:01/DQB1*02:01	48	62	YYGFVAMDNNIAKPE	Consensus (comb.lib./smm/nn)	11.10	FVAMDNNIA	0.01	0.01	GFVAMDNNI	1947	18.85	YGFVAMDNN	496.60	11.10	-	-	-	-	-	-
HLA-DQA1*05:01/DQB1*02:01	44	58	CKYQYYGFVAMDNNI	Consensus (comb.lib./smm/nn)	11.29	YYGFVAMDN	3.13	13.48	YYGFVAMDN	1329	11.29	YGFVAMDNN	213.30	4.64	-	-	-	-	-	-
HLA-DQA1*05:01/DQB1*02:01	9	23	ISAVFLIGTCQAENP	Consensus (comb.lib./smm/nn)	13.36	AVFLIGTCQ	0.01	0.01	LIGTCQAEN	1495	13.36	IGTCQAENP	1049.40	21.24	-	-	-	-	-	-
HLA-DQA1*05:01/DQB1*02:01	43	57	HCKYQYYGFVAMDNN	Consensus (comb.lib./smm/nn)	13.48	YYGFVAMDN	3.13	13.48	YYGFVAMDN	1712	16.03	YGFVAMDNN	346	7.82	-	-	-	-	-	-
HLA-DQA1*05:01/DQB1*02:01	10	24	SAVFLIGTCQAENPS	Consensus (comb.lib./smm/nn)	14.12	AVFLIGTCQ	0.01	0.01	LIGTCQAEN	1557	14.12	IGTCQAENP	1368.50	25.94	-	-	-	-	-	-
HLA-DQA1*05:01/DQB1*02:01	123	137	RIGPQRFDRAIQEYD	Consensus (comb.lib./smm/nn)	15.08	FDRAIQEYD	1000000	80.20	RFDRAIQEY	1263	10.46	RFDRAIQEY	694.50	15.08	-	-	-	-	-	-
HLA-DQA1*05:01/DQB1*02:01	11	25	AVFLIGTCQAENPSK	Consensus (comb.lib./smm/nn)	16.55	AVFLIGTCQ	0.01	0.01	LIGTCQAEN	1755	16.55	IGTCQAENP	1959.20	33.23	-	-	-	-	-	-
HLA-DQA1*05:01/DQB1*02:01	8	22	LISAVFLIGTCQAEN	Consensus (comb.lib./smm/nn)	16.63	AVFLIGTCQ	0.01	0.01	VFLIGTCQA	1762	16.63	ISAVFLIGT	1688.60	30.10	-	-	-	-	-	-
HLA-DQA1*05:01/DQB1*02:01	5	19	GLALISAVFLIGTCQ	Consensus (comb.lib./smm/nn)	17.78	AVFLIGTCQ	0.01	0.01	LALISAVFL	1857	17.78	ISAVFLIGT	1740.70	30.72	-	-	-	-	-	-
HLA-DQA1*05:01/DQB1*02:01	49	63	YGFVAMDNNIAKPEI	Consensus (comb.lib./smm/nn)	18.60	FVAMDNNIA	0.01	0.01	FVAMDNNIA	3332	33.21	YGFVAMDNN	889.70	18.60	-	-	-	-	-	-
HLA-DQA1*05:01/DQB1*02:01	6	20	LALISAVFLIGTCQA	Consensus (comb.lib./smm/nn)	19.06	AVFLIGTCQ	0.01	0.01	LALISAVFL	1965	19.06	ALISAVFLI	1553.10	28.41	-	-	-	-	-	-
HLA-DQA1*05:01/DQB1*02:01	12	26	VFLIGTCQAENPSKK	Consensus (comb.lib./smm/nn)	20.34	FLIGTCQAE	16.26	19.31	LIGTCQAEN	2076	20.34	IGTCQAENP	2623.60	39.80	-	-	-	-	-	-
HLA-DQA1*05:01/DQB1*02:01	124	138	IGPQRFDRAIQEYDK	Consensus (comb.lib./smm/nn)	20.80	DRAIQEYDK	1000000	80.20	RFDRAIQEY	1291	10.82	RFDRAIQEY	1022.40	20.80	-	-	-	-	-	-
HLA-DQA1*05:01/DQB1*02:01	42	56	PHCKYQYYGFVAMDN	Consensus (comb.lib./smm/nn)	21.06	YYGFVAMDN	3.13	13.48	YQYYGFVAM	2139	21.06	YYGFVAMDN	1718.20	30.45	-	-	-	-	-	-
HLA-DQA1*05:01/DQB1*02:01	122	136	KRIGPQRFDRAIQEY	Consensus (comb.lib./smm/nn)	22.17	RFDRAIQEY	1000000	80.20	IGPQRFDRA	1955	18.94	RFDRAIQEY	1109.70	22.17	-	-	-	-	-	-
HLA-DQA1*05:01/DQB1*02:01	126	140	PQRFDRAIQEYDKTI	Consensus (comb.lib./smm/nn)	22.92	AIQEYDKTI	1000000	80.20	RFDRAIQEY	1175	9.36	RFDRAIQEY	1159.20	22.92	-	-	-	-	-	-
HLA-DQA1*05:01/DQB1*02:01	127	141	QRFDRAIQEYDKTIN	Consensus (comb.lib./smm/nn)	26.64	IQEYDKTIN	1000000	80.20	FDRAIQEYD	1856	17.77	RFDRAIQEY	1419.40	26.64	-	-	-	-	-	-
HLA-DQA1*05:01/DQB1*02:01	125	139	GPQRFDRAIQEYDKT	Consensus (comb.lib./smm/nn)	26.77	RAIQEYDKT	1000000	80.20	RFDRAIQEY	1203	9.71	FDRAIQEYD	1429.20	26.77	-	-	-	-	-	-
HLA-DQA1*05:01/DQB1*02:01	7	21	ALISAVFLIGTCQAE	Consensus (comb.lib./smm/nn)	27.63	AVFLIGTCQ	0.01	0.01	VFLIGTCQA	2750	27.63	ALISAVFLI	1520.80	27.98	-	-	-	-	-	-
HLA-DQA1*05:01/DQB1*02:01	128	142	RFDRAIQEYDKTINI	Consensus (comb.lib./smm/nn)	30.62	QEYDKTINI	1000000	80.20	RFDRAIQEY	2665	26.76	RFDRAIQEY	1731.60	30.62	-	-	-	-	-	-
HLA-DQA1*05:01/DQB1*02:01	60	74	KPEIRTFSNVLIKYN	Consensus (comb.lib./smm/nn)	31.70	EIRTFSNVL	1.20	10.91	EIRTFSNVL	3169	31.70	IRTFSNVLI	3712.30	48.10	-	-	-	-	-	-
HLA-DQA1*05:01/DQB1*02:01	59	73	AKPEIRTFSNVLIKY	Consensus (comb.lib./smm/nn)	31.76	EIRTFSNVL	1.20	10.91	EIRTFSNVL	3175	31.76	IRTFSNVLI	3308.20	45.28	-	-	-	-	-	-
HLA-DQA1*05:01/DQB1*02:01	13	27	FLIGTCQAENPSKKC	Consensus (comb.lib./smm/nn)	37.19	FLIGTCQAE	16.26	19.31	IGTCQAENP	3793	37.19	IGTCQAENP	4230.90	51.32	-	-	-	-	-	-
HLA-DQA1*05:01/DQB1*02:01	57	71	NIAKPEIRTFSNVLI	Consensus (comb.lib./smm/nn)	39.79	EIRTFSNVL	1.20	10.91	EIRTFSNVL	4121	39.79	IRTFSNVLI	2635.60	39.90	-	-	-	-	-	-
HLA-DQA1*05:01/DQB1*02:01	58	72	IAKPEIRTFSNVLIK	Consensus (comb.lib./smm/nn)	39.86	EIRTFSNVL	1.20	10.91	EIRTFSNVL	4129	39.86	IRTFSNVLI	3353	45.61	-	-	-	-	-	-
HLA-DQA1*05:01/DQB1*02:01	50	64	GFVAMDNNIAKPEIR	Consensus (comb.lib./smm/nn)	41.58	FVAMDNNIA	0.01	0.01	GFVAMDNNI	5854	51.18	GFVAMDNNI	2832.10	41.58	-	-	-	-	-	-
HLA-DQA1*05:01/DQB1*02:01	66	80	FSNVLIKYNVVDKSL	Consensus (comb.lib./smm/nn)	41.80	VLIKYNVVD	1394.56	41.75	LIKYNVVDK	4385	41.80	IKYNVVDKS	4395.70	52.29	-	-	-	-	-	-
HLA-DQA1*05:01/DQB1*02:01	67	81	SNVLIKYNVVDKSLK	Consensus (comb.lib./smm/nn)	42.96	VLIKYNVVD	1394.56	41.75	IKYNVVDKS	4548	42.96	IKYNVVDKS	5433.50	57.66	-	-	-	-	-	-
HLA-DQA1*05:01/DQB1*02:01	61	75	PEIRTFSNVLIKYNV	Consensus (comb.lib./smm/nn)	43.08	EIRTFSNVL	1.20	10.91	TFSNVLIKY	4565	43.08	IRTFSNVLI	4283.60	51.64	-	-	-	-	-	-
HLA-DQA1*05:01/DQB1*02:01	65	79	TFSNVLIKYNVVDKS	Consensus (comb.lib./smm/nn)	45.75	VLIKYNVVD	1394.56	41.75	LIKYNVVDK	4956	45.75	IKYNVVDKS	4149.90	50.85	-	-	-	-	-	-
HLA-DQA1*05:01/DQB1*02:01	62	76	EIRTFSNVLIKYNVV	Consensus (comb.lib./smm/nn)	47.20	EIRTFSNVL	1.20	10.91	TFSNVLIKY	5183	47.20	IRTFSNVLI	5170.10	56.37	-	-	-	-	-	-
HLA-DQA1*05:01/DQB1*02:01	109	123	RTTINYYRCILTDKR	Consensus (comb.lib./smm/nn)	47.43	YYRCILTDK	17003.28	57.30	YYRCILTDK	4157	40.07	YRCILTDKR	3612.80	47.43	-	-	-	-	-	-
HLA-DQA1*05:01/DQB1*02:01	68	82	NVLIKYNVVDKSLKA	Consensus (comb.lib./smm/nn)	47.60	VLIKYNVVD	1394.56	41.75	IKYNVVDKS	5247	47.60	IKYNVVDKS	6750.60	63.14	-	-	-	-	-	-
HLA-DQA1*05:01/DQB1*02:01	110	124	TTINYYRCILTDKRI	Consensus (comb.lib./smm/nn)	48.37	YYRCILTDK	17003.28	57.30	YRCILTDKR	4374	41.72	YYRCILTDK	3752.80	48.37	-	-	-	-	-	-
HLA-DQA1*05:01/DQB1*02:01	56	70	NNIAKPEIRTFSNVL	Consensus (comb.lib./smm/nn)	48.40	EIRTFSNVL	1.20	10.91	IAKPEIRTF	5377	48.40	EIRTFSNVL	5365.70	57.33	-	-	-	-	-	-
HLA-DQA1*05:01/DQB1*02:01	63	77	IRTFSNVLIKYNVVD	Consensus (comb.lib./smm/nn)	49.02	VLIKYNVVD	1394.56	41.75	TFSNVLIKY	5481	49.02	IRTFSNVLI	6802	63.34	-	-	-	-	-	-
HLA-DQA1*05:01/DQB1*02:01	79	93	SLKADIRKIMHECAK	Consensus (comb.lib./smm/nn)	50.44	RKIMHECAK	32.08	22.05	DIRKIMHEC	10114	68.15	IRKIMHECA	4081.50	50.44	-	-	-	-	-	-
HLA-DQA1*05:01/DQB1*02:01	64	78	RTFSNVLIKYNVVDK	Consensus (comb.lib./smm/nn)	53.77	VLIKYNVVD	1394.56	41.75	VLIKYNVVD	6341	53.77	LIKYNVVDK	9702.90	72.33	-	-	-	-	-	-
HLA-DQA1*05:01/DQB1*02:01	69	83	VLIKYNVVDKSLKAD	Consensus (comb.lib./smm/nn)	54.21	VLIKYNVVD	1394.56	41.75	IKYNVVDKS	6427	54.21	IKYNVVDKS	7508.10	65.86	-	-	-	-	-	-
HLA-DQA1*05:01/DQB1*02:01	111	125	TINYYRCILTDKRIG	Consensus (comb.lib./smm/nn)	54.67	YYRCILTDK	17003.28	57.30	YRCILTDKR	4470	42.41	YYRCILTDK	4829	54.67	-	-	-	-	-	-
HLA-DQA1*05:01/DQB1*02:01	108	122	CRTTINYYRCILTDK	Consensus (comb.lib./smm/nn)	57.30	YYRCILTDK	17003.28	57.30	TINYYRCIL	5949	51.70	YYRCILTDK	5749.60	59.08	-	-	-	-	-	-
HLA-DQA1*05:01/DQB1*02:01	112	126	INYYRCILTDKRIGP	Consensus (comb.lib./smm/nn)	57.30	YYRCILTDK	17003.28	57.30	YRCILTDKR	4869	45.17	YYRCILTDK	5378.40	57.39	-	-	-	-	-	-
HLA-DQA1*05:01/DQB1*02:01	113	127	NYYRCILTDKRIGPQ	Consensus (comb.lib./smm/nn)	57.30	YYRCILTDK	17003.28	57.30	YRCILTDKR	6795	56.01	YYRCILTDK	6355.40	61.62	-	-	-	-	-	-
HLA-DQA1*05:01/DQB1*02:01	41	55	IPHCKYQYYGFVAMD	Consensus (comb.lib./smm/nn)	57.49	KYQYYGFVA	37.57	22.78	YQYYGFVAM	7117	57.49	YQYYGFVAM	6071.80	60.47	-	-	-	-	-	-
HLA-DQA1*05:01/DQB1*02:01	80	94	LKADIRKIMHECAKK	Consensus (comb.lib./smm/nn)	58.03	RKIMHECAK	32.08	22.05	IRKIMHECA	10020	67.88	IRKIMHECA	5513.20	58.03	-	-	-	-	-	-
HLA-DQA1*05:01/DQB1*02:01	81	95	KADIRKIMHECAKKV	Consensus (comb.lib./smm/nn)	59.55	RKIMHECAK	32.08	22.05	IRKIMHECA	10494	69.19	IRKIMHECA	5855.80	59.55	-	-	-	-	-	-
HLA-DQA1*05:01/DQB1*02:01	82	96	ADIRKIMHECAKKVK	Consensus (comb.lib./smm/nn)	63.16	RKIMHECAK	32.08	22.05	IRKIMHECA	15018	78.43	IRKIMHECA	6755.10	63.16	-	-	-	-	-	-
HLA-DQA1*05:01/DQB1*02:01	40	54	CIPHCKYQYYGFVAM	Consensus (comb.lib./smm/nn)	63.22	KYQYYGFVA	37.57	22.78	KYQYYGFVA	10994	70.49	YQYYGFVAM	6769.80	63.22	-	-	-	-	-	-
HLA-DQA1*05:01/DQB1*02:01	51	65	FVAMDNNIAKPEIRT	Consensus (comb.lib./smm/nn)	63.23	FVAMDNNIA	0.01	0.01	FVAMDNNIA	8563	63.23	FVAMDNNIA	8846.10	70.03	-	-	-	-	-	-
HLA-DQA1*05:01/DQB1*02:01	114	128	YYRCILTDKRIGPQR	Consensus (comb.lib./smm/nn)	64.30	YYRCILTDK	17003.28	57.30	YRCILTDKR	12054	72.98	YYRCILTDK	7059.30	64.30	-	-	-	-	-	-
HLA-DQA1*05:01/DQB1*02:01	78	92	KSLKADIRKIMHECA	Consensus (comb.lib./smm/nn)	64.98	IRKIMHECA	1000000	80.20	DIRKIMHEC	9076	64.98	IRKIMHECA	3132.40	43.97	-	-	-	-	-	-
HLA-DQA1*05:01/DQB1*02:01	14	28	LIGTCQAENPSKKCE	Consensus (comb.lib./smm/nn)	65.27	AENPSKKCE	1000000	80.20	LIGTCQAEN	6820	56.12	IGTCQAENP	7336.80	65.27	-	-	-	-	-	-
HLA-DQA1*05:01/DQB1*02:01	115	129	YRCILTDKRIGPQRF	Consensus (comb.lib./smm/nn)	66.77	RCILTDKRI	28111.90	60.40	YRCILTDKR	18482	82.88	DKRIGPQRF	7780.30	66.77	-	-	-	-	-	-
HLA-DQA1*05:01/DQB1*02:01	83	97	DIRKIMHECAKKVKK	Consensus (comb.lib./smm/nn)	67.38	RKIMHECAK	32.08	22.05	IRKIMHECA	23882	87.42	IRKIMHECA	7971	67.38	-	-	-	-	-	-
HLA-DQA1*05:01/DQB1*02:01	70	84	LIKYNVVDKSLKADI	Consensus (comb.lib./smm/nn)	68.50	KYNVVDKSL	171421.94	71.29	KYNVVDKSL	7357	58.54	IKYNVVDKS	8330.20	68.50	-	-	-	-	-	-
HLA-DQA1*05:01/DQB1*02:01	107	121	NCRTTINYYRCILTD	Consensus (comb.lib./smm/nn)	70.03	INYYRCILT	23071.15	59.37	TINYYRCIL	13437	75.75	TINYYRCIL	8844.80	70.03	-	-	-	-	-	-
HLA-DQA1*05:01/DQB1*02:01	71	85	IKYNVVDKSLKADIR	Consensus (comb.lib./smm/nn)	71.29	KYNVVDKSL	171421.94	71.29	VDKSLKADI	10903	70.26	IKYNVVDKS	9893.30	72.80	-	-	-	-	-	-
HLA-DQA1*05:01/DQB1*02:01	106	120	LNCRTTINYYRCILT	Consensus (comb.lib./smm/nn)	73.25	INYYRCILT	23071.15	59.37	TINYYRCIL	17098	81.28	TINYYRCIL	10082.90	73.25	-	-	-	-	-	-
HLA-DQA1*05:01/DQB1*02:01	52	66	VAMDNNIAKPEIRTF	Consensus (comb.lib./smm/nn)	74.55	IAKPEIRTF	1000000	80.20	DNNIAKPEI	12238	73.38	IAKPEIRTF	10637	74.55	-	-	-	-	-	-
HLA-DQA1*05:01/DQB1*02:01	119	133	LTDKRIGPQRFDRAI	Consensus (comb.lib./smm/nn)	74.55	GPQRFDRAI	1000000	80.20	IGPQRFDRA	12811	74.55	IGPQRFDRA	8760.60	69.78	-	-	-	-	-	-
HLA-DQA1*05:01/DQB1*02:01	84	98	IRKIMHECAKKVKKQ	Consensus (comb.lib./smm/nn)	74.65	RKIMHECAK	32.08	22.05	IRKIMHECA	34191	92.20	IRKIMHECA	10680.50	74.65	-	-	-	-	-	-
HLA-DQA1*05:01/DQB1*02:01	118	132	ILTDKRIGPQRFDRA	Consensus (comb.lib./smm/nn)	74.89	IGPQRFDRA	1000000	80.20	DKRIGPQRF	12981	74.89	IGPQRFDRA	7688.20	66.47	-	-	-	-	-	-
HLA-DQA1*05:01/DQB1*02:01	72	86	KYNVVDKSLKADIRK	Consensus (comb.lib./smm/nn)	75.28	KYNVVDKSL	171421.94	71.29	VDKSLKADI	13182	75.28	KYNVVDKSL	15241.80	83.11	-	-	-	-	-	-
HLA-DQA1*05:01/DQB1*02:01	121	135	DKRIGPQRFDRAIQE	Consensus (comb.lib./smm/nn)	75.28	QRFDRAIQE	1000000	80.20	IGPQRFDRA	13183	75.28	IGPQRFDRA	9504.90	71.82	-	-	-	-	-	-
HLA-DQA1*05:01/DQB1*02:01	120	134	TDKRIGPQRFDRAIQ	Consensus (comb.lib./smm/nn)	75.42	PQRFDRAIQ	1000000	80.20	IGPQRFDRA	13258	75.42	IGPQRFDRA	9988.50	73.03	-	-	-	-	-	-
HLA-DQA1*05:01/DQB1*02:01	105	119	WLNCRTTINYYRCIL	Consensus (comb.lib./smm/nn)	76.32	TINYYRCIL	237719.80	72.66	NCRTTINYY	15437	79.06	TINYYRCIL	11432.80	76.32	-	-	-	-	-	-
HLA-DQA1*05:01/DQB1*02:01	92	106	AKKVKKQAREDSHWL	Consensus (comb.lib./smm/nn)	76.47	QAREDSHWL	1000000	80.20	VKKQAREDS	11962	72.77	QAREDSHWL	11504.40	76.47	-	-	-	-	-	-
HLA-DQA1*05:01/DQB1*02:01	116	130	RCILTDKRIGPQRFD	Consensus (comb.lib./smm/nn)	77.53	RCILTDKRI	28111.90	60.40	ILTDKRIGP	22096	86.14	DKRIGPQRF	12021.80	77.53	-	-	-	-	-	-
HLA-DQA1*05:01/DQB1*02:01	77	91	DKSLKADIRKIMHEC	Consensus (comb.lib./smm/nn)	77.69	DIRKIMHEC	1000000	80.20	LKADIRKIM	13320	75.54	DIRKIMHEC	12103.30	77.69	-	-	-	-	-	-
HLA-DQA1*05:01/DQB1*02:01	74	88	NVVDKSLKADIRKIM	Consensus (comb.lib./smm/nn)	78.24	NVVDKSLKA	692606.36	78.24	VDKSLKADI	13715	76.26	LKADIRKIM	20661.50	89.67	-	-	-	-	-	-
HLA-DQA1*05:01/DQB1*02:01	53	67	AMDNNIAKPEIRTFS	Consensus (comb.lib./smm/nn)	78.70	AKPEIRTFS	1000000	80.20	IAKPEIRTF	13000	74.92	IAKPEIRTF	12633.40	78.70	-	-	-	-	-	-
HLA-DQA1*05:01/DQB1*02:01	93	107	KKVKKQAREDSHWLN	Consensus (comb.lib./smm/nn)	79.06	AREDSHWLN	1000000	80.20	VKKQAREDS	13576	76.01	QAREDSHWL	12818.80	79.06	-	-	-	-	-	-
HLA-DQA1*05:01/DQB1*02:01	73	87	YNVVDKSLKADIRKI	Consensus (comb.lib./smm/nn)	79.09	NVVDKSLKA	692606.36	78.24	VDKSLKADI	15459	79.09	VDKSLKADI	20632.10	89.64	-	-	-	-	-	-
HLA-DQA1*05:01/DQB1*02:01	15	29	IGTCQAENPSKKCEE	Consensus (comb.lib./smm/nn)	80.20	ENPSKKCEE	1000000	80.20	IGTCQAENP	20180	84.54	IGTCQAENP	10339.60	73.86	-	-	-	-	-	-
HLA-DQA1*05:01/DQB1*02:01	28	42	EEKFKNDASKMACIP	Consensus (comb.lib./smm/nn)	80.20	DASKMACIP	1000000	80.20	KFKNDASKM	21324	85.53	DASKMACIP	13156.60	79.66	-	-	-	-	-	-
HLA-DQA1*05:01/DQB1*02:01	90	104	ECAKKVKKQAREDSH	Consensus (comb.lib./smm/nn)	80.20	KKQAREDSH	1000000	80.20	VKKQAREDS	14860	78.18	VKKQAREDS	24560	92.99	-	-	-	-	-	-
HLA-DQA1*05:01/DQB1*02:01	91	105	CAKKVKKQAREDSHW	Consensus (comb.lib./smm/nn)	80.20	KQAREDSHW	1000000	80.20	VKKQAREDS	13312	75.52	KQAREDSHW	15347.90	83.27	-	-	-	-	-	-
HLA-DQA1*05:01/DQB1*02:01	89	103	HECAKKVKKQAREDS	Consensus (comb.lib./smm/nn)	80.57	VKKQAREDS	1000000	80.20	KVKKQARED	16535	80.57	VKKQAREDS	24037.40	92.59	-	-	-	-	-	-
HLA-DQA1*05:01/DQB1*02:01	30	44	KFKNDASKMACIPHC	Consensus (comb.lib./smm/nn)	80.87	SKMACIPHC	1000000	80.20	KFKNDASKM	30447	90.84	DASKMACIP	13850	80.87	-	-	-	-	-	-
HLA-DQA1*05:01/DQB1*02:01	54	68	MDNNIAKPEIRTFSN	Consensus (comb.lib./smm/nn)	80.90	KPEIRTFSN	1000000	80.20	IAKPEIRTF	16791	80.90	IAKPEIRTF	14202.90	81.47	-	-	-	-	-	-
HLA-DQA1*05:01/DQB1*02:01	117	131	CILTDKRIGPQRFDR	Consensus (comb.lib./smm/nn)	80.90	RIGPQRFDR	1000000	80.20	KRIGPQRFD	21626	85.77	DKRIGPQRF	13863.20	80.90	-	-	-	-	-	-
HLA-DQA1*05:01/DQB1*02:01	29	43	EKFKNDASKMACIPH	Consensus (comb.lib./smm/nn)	81.21	ASKMACIPH	1000000	80.20	FKNDASKMA	28929	90.19	DASKMACIP	14047.30	81.21	-	-	-	-	-	-
HLA-DQA1*05:01/DQB1*02:01	55	69	DNNIAKPEIRTFSNV	Consensus (comb.lib./smm/nn)	81.83	PEIRTFSNV	1000000	80.20	IAKPEIRTF	17557	81.83	IAKPEIRTF	15674.80	83.74	-	-	-	-	-	-
HLA-DQA1*05:01/DQB1*02:01	39	53	ACIPHCKYQYYGFVA	Consensus (comb.lib./smm/nn)	82.21	KYQYYGFVA	37.57	22.78	IPHCKYQYY	23512	87.17	KYQYYGFVA	14663	82.21	-	-	-	-	-	-
HLA-DQA1*05:01/DQB1*02:01	95	109	VKKQAREDSHWLNCR	Consensus (comb.lib./smm/nn)	82.43	EDSHWLNCR	1000000	80.20	KQAREDSHW	22983	86.79	KQAREDSHW	14795.50	82.43	-	-	-	-	-	-
HLA-DQA1*05:01/DQB1*02:01	75	89	VVDKSLKADIRKIMH	Consensus (comb.lib./smm/nn)	82.66	KADIRKIMH	1000000	80.20	LKADIRKIM	18290	82.66	LKADIRKIM	22136.80	91.03	-	-	-	-	-	-
HLA-DQA1*05:01/DQB1*02:01	96	110	KKQAREDSHWLNCRT	Consensus (comb.lib./smm/nn)	83.17	DSHWLNCRT	1000000	80.20	QAREDSHWL	33448	91.96	KQAREDSHW	15282	83.17	-	-	-	-	-	-
HLA-DQA1*05:01/DQB1*02:01	31	45	FKNDASKMACIPHCK	Consensus (comb.lib./smm/nn)	83.31	KMACIPHCK	277519.71	73.57	SKMACIPHC	34870	92.41	DASKMACIP	15378.80	83.31	-	-	-	-	-	-
HLA-DQA1*05:01/DQB1*02:01	32	46	KNDASKMACIPHCKY	Consensus (comb.lib./smm/nn)	83.38	KMACIPHCK	277519.71	73.57	SKMACIPHC	29945	90.64	MACIPHCKY	15427.80	83.38	-	-	-	-	-	-
HLA-DQA1*05:01/DQB1*02:01	94	108	KVKKQAREDSHWLNC	Consensus (comb.lib./smm/nn)	83.40	REDSHWLNC	1000000	80.20	KQAREDSHW	18981	83.40	QAREDSHWL	15468.60	83.44	-	-	-	-	-	-
HLA-DQA1*05:01/DQB1*02:01	35	49	ASKMACIPHCKYQYY	Consensus (comb.lib./smm/nn)	83.46	KMACIPHCK	277519.71	73.57	MACIPHCKY	25136	88.22	IPHCKYQYY	15482.50	83.46	-	-	-	-	-	-
HLA-DQA1*05:01/DQB1*02:01	101	115	EDSHWLNCRTTINYY	Consensus (comb.lib./smm/nn)	83.66	WLNCRTTIN	265254.24	73.57	LNCRTTINY	30569	90.89	NCRTTINYY	15618.80	83.66	-	-	-	-	-	-
HLA-DQA1*05:01/DQB1*02:01	38	52	MACIPHCKYQYYGFV	Consensus (comb.lib./smm/nn)	83.94	CKYQYYGFV	15879.26	56.78	IPHCKYQYY	30136	90.72	CKYQYYGFV	15819.30	83.94	-	-	-	-	-	-
HLA-DQA1*05:01/DQB1*02:01	76	90	VDKSLKADIRKIMHE	Consensus (comb.lib./smm/nn)	84.74	ADIRKIMHE	1000000	80.20	LKADIRKIM	20401	84.74	LKADIRKIM	19628.80	88.64	-	-	-	-	-	-
HLA-DQA1*05:01/DQB1*02:01	25	39	KKCEEKFKNDASKMA	Consensus (comb.lib./smm/nn)	85.33	FKNDASKMA	1000000	80.20	KFKNDASKM	21096	85.33	FKNDASKMA	23357.20	92.07	-	-	-	-	-	-
HLA-DQA1*05:01/DQB1*02:01	26	40	KCEEKFKNDASKMAC	Consensus (comb.lib./smm/nn)	85.39	KNDASKMAC	1000000	80.20	KFKNDASKM	21166	85.39	FKNDASKMA	24469.60	92.92	-	-	-	-	-	-
HLA-DQA1*05:01/DQB1*02:01	27	41	CEEKFKNDASKMACI	Consensus (comb.lib./smm/nn)	85.54	NDASKMACI	1000000	80.20	KFKNDASKM	21337	85.54	NDASKMACI	18983.80	87.93	-	-	-	-	-	-
HLA-DQA1*05:01/DQB1*02:01	104	118	HWLNCRTTINYYRCI	Consensus (comb.lib./smm/nn)	85.75	WLNCRTTIN	265254.24	73.57	NCRTTINYY	26179	88.83	TTINYYRCI	17155.60	85.75	-	-	-	-	-	-
HLA-DQA1*05:01/DQB1*02:01	97	111	KQAREDSHWLNCRTT	Consensus (comb.lib./smm/nn)	85.77	SHWLNCRTT	1000000	80.20	AREDSHWLN	45754	94.89	KQAREDSHW	17170.70	85.77	-	-	-	-	-	-
HLA-DQA1*05:01/DQB1*02:01	102	116	DSHWLNCRTTINYYR	Consensus (comb.lib./smm/nn)	85.97	WLNCRTTIN	265254.24	73.57	NCRTTINYY	27454	89.49	NCRTTINYY	17331.60	85.97	-	-	-	-	-	-
HLA-DQA1*05:01/DQB1*02:01	33	47	NDASKMACIPHCKYQ	Consensus (comb.lib./smm/nn)	86.42	KMACIPHCK	277519.71	73.57	MACIPHCKY	32632	91.68	MACIPHCKY	17690	86.42	-	-	-	-	-	-
HLA-DQA1*05:01/DQB1*02:01	36	50	SKMACIPHCKYQYYG	Consensus (comb.lib./smm/nn)	86.47	KMACIPHCK	277519.71	73.57	MACIPHCKY	27150	89.34	IPHCKYQYY	17726.60	86.47	-	-	-	-	-	-
HLA-DQA1*05:01/DQB1*02:01	34	48	DASKMACIPHCKYQY	Consensus (comb.lib./smm/nn)	86.64	KMACIPHCK	277519.71	73.57	MACIPHCKY	27935	89.73	CIPHCKYQY	17869.10	86.64	-	-	-	-	-	-
HLA-DQA1*05:01/DQB1*02:01	103	117	SHWLNCRTTINYYRC	Consensus (comb.lib./smm/nn)	86.81	WLNCRTTIN	265254.24	73.57	NCRTTINYY	29597	90.48	NCRTTINYY	18005.90	86.81	-	-	-	-	-	-
HLA-DQA1*05:01/DQB1*02:01	37	51	KMACIPHCKYQYYGF	Consensus (comb.lib./smm/nn)	89.16	KMACIPHCK	277519.71	73.57	IPHCKYQYY	36251	92.81	IPHCKYQYY	20147.80	89.16	-	-	-	-	-	-
HLA-DQA1*05:01/DQB1*02:01	24	38	SKKCEEKFKNDASKM	Consensus (comb.lib./smm/nn)	89.32	KFKNDASKM	1000000	80.20	CEEKFKNDA	27095	89.32	KFKNDASKM	32347.90	97.28	-	-	-	-	-	-
HLA-DQA1*05:01/DQB1*02:01	98	112	QAREDSHWLNCRTTI	Consensus (comb.lib./smm/nn)	90.06	HWLNCRTTI	1000000	80.20	QAREDSHWL	49293	95.43	QAREDSHWL	21070.90	90.06	-	-	-	-	-	-
HLA-DQA1*05:01/DQB1*02:01	18	32	CQAENPSKKCEEKFK	Consensus (comb.lib./smm/nn)	90.79	SKKCEEKFK	1000000	80.20	PSKKCEEKF	30307	90.79	PSKKCEEKF	25501.30	93.65	-	-	-	-	-	-
HLA-DQA1*05:01/DQB1*02:01	19	33	QAENPSKKCEEKFKN	Consensus (comb.lib./smm/nn)	90.93	KKCEEKFKN	1000000	80.20	PSKKCEEKF	30663	90.93	PSKKCEEKF	28191.70	95.31	-	-	-	-	-	-
HLA-DQA1*05:01/DQB1*02:01	17	31	TCQAENPSKKCEEKF	Consensus (comb.lib./smm/nn)	91.06	PSKKCEEKF	1000000	80.20	ENPSKKCEE	31948	91.43	PSKKCEEKF	22180.90	91.06	-	-	-	-	-	-
HLA-DQA1*05:01/DQB1*02:01	100	114	REDSHWLNCRTTINY	Consensus (comb.lib./smm/nn)	91.64	WLNCRTTIN	265254.24	73.57	HWLNCRTTI	43010	94.40	LNCRTTINY	22842.60	91.64	-	-	-	-	-	-
HLA-DQA1*05:01/DQB1*02:01	99	113	AREDSHWLNCRTTIN	Consensus (comb.lib./smm/nn)	92.37	WLNCRTTIN	265254.24	73.57	HWLNCRTTI	50000	95.53	WLNCRTTIN	23745	92.37	-	-	-	-	-	-
HLA-DQA1*05:01/DQB1*02:01	21	35	ENPSKKCEEKFKNDA	Consensus (comb.lib./smm/nn)	92.41	CEEKFKNDA	1000000	80.20	PSKKCEEKF	34849	92.41	PSKKCEEKF	29543.30	96.03	-	-	-	-	-	-
HLA-DQA1*05:01/DQB1*02:01	20	34	AENPSKKCEEKFKND	Consensus (comb.lib./smm/nn)	93.27	KCEEKFKND	1000000	80.20	PSKKCEEKF	37934	93.27	PSKKCEEKF	29847.60	96.19	-	-	-	-	-	-
HLA-DQA1*05:01/DQB1*02:01	22	36	NPSKKCEEKFKNDAS	Consensus (comb.lib./smm/nn)	94.39	EEKFKNDAS	1000000	80.20	PSKKCEEKF	42981	94.39	PSKKCEEKF	29896.70	96.21	-	-	-	-	-	-
HLA-DQA1*05:01/DQB1*02:01	23	37	PSKKCEEKFKNDASK	Consensus (comb.lib./smm/nn)	94.53	EKFKNDASK	1000000	80.20	EEKFKNDAS	43733	94.53	PSKKCEEKF	31321.20	96.84	-	-	-	-	-	-
HLA-DQA1*05:01/DQB1*02:01	85	99	RKIMHECAKKVKKQA	Consensus (comb.lib./smm/nn)	95.28	RKIMHECAK	32.08	22.05	IMHECAKKV	50000	95.53	IMHECAKKV	28129.60	95.28	-	-	-	-	-	-
HLA-DQA1*05:01/DQB1*02:01	16	30	GTCQAENPSKKCEEK	Consensus (comb.lib./smm/nn)	95.53	NPSKKCEEK	1000000	80.20	ENPSKKCEE	50000	95.53	GTCQAENPS	29123.10	95.82	-	-	-	-	-	-
HLA-DQA1*05:01/DQB1*02:01	86	100	KIMHECAKKVKKQAR	Consensus (comb.lib./smm/nn)	95.53	AKKVKKQAR	1000000	80.20	IMHECAKKV	50000	95.53	IMHECAKKV	30114.90	96.31	-	-	-	-	-	-
HLA-DQA1*05:01/DQB1*02:01	87	101	IMHECAKKVKKQARE	Consensus (comb.lib./smm/nn)	95.53	KKVKKQARE	1000000	80.20	IMHECAKKV	50000	95.53	IMHECAKKV	31345.30	96.86	-	-	-	-	-	-
HLA-DQA1*05:01/DQB1*02:01	88	102	MHECAKKVKKQARED	Consensus (comb.lib./smm/nn)	95.53	KVKKQARED	1000000	80.20	KKVKKQARE	50000	95.53	KVKKQARED	43281.30	99.77	-	-	-	-	-	-
Allele	Start	End	Peptide	Method used	Percentile rank	Comblib. core	Comblib. score	Comblib. Rank	SMM align core	SMM align IC50 (nM)	SMM align rank	NN align core	NN align IC50 (nM)	NN align rank	NetMHCIIpan core	NetMHCIIpan IC50 (nM)	NetMHCIIpan rank	Sturniolo core	Sturniolo score	Sturniolo rank			Colour code (data represented in figures)
HLA-DQA1*05:01/DQB1*03:01	1	15	MKYLGLALISAVFLI	Consensus (comb.lib./smm/nn)	7.29	ALISAVFLI	0.14	3.39	LGLALISAV	43	14.09	LGLALISAV	39.10	7.29	-	-	-	-	-	-	Predicted as good binders		Percentile Rank ˂ 2,5	Percentile Rank 2,5 - 7,5
HLA-DQA1*05:01/DQB1*03:01	2	16	KYLGLALISAVFLIG	Consensus (comb.lib./smm/nn)	8.20	ALISAVFLI	0.14	3.39	LGLALISAV	49	14.77	LGLALISAV	44.80	8.20	-	-	-	-	-	-
HLA-DQA1*05:01/DQB1*03:01	3	17	YLGLALISAVFLIGT	Consensus (comb.lib./smm/nn)	9.38	ALISAVFLI	0.14	3.39	LGLALISAV	69	16.67	LGLALISAV	52.90	9.38	-	-	-	-	-	-
HLA-DQA1*05:01/DQB1*03:01	4	18	LGLALISAVFLIGTC	Consensus (comb.lib./smm/nn)	11.90	ALISAVFLI	0.14	3.39	LGLALISAV	97	18.76	LGLALISAV	72.40	11.90	-	-	-	-	-	-
HLA-DQA1*05:01/DQB1*03:01	5	19	GLALISAVFLIGTCQ	Consensus (comb.lib./smm/nn)	22.52	ALISAVFLI	0.14	3.39	ISAVFLIGT	169	22.52	LISAVFLIG	209.20	23.15	-	-	-	-	-	-
HLA-DQA1*05:01/DQB1*03:01	7	21	ALISAVFLIGTCQAE	Consensus (comb.lib./smm/nn)	23.41	ALISAVFLI	0.14	3.39	ISAVFLIGT	297	26.81	FLIGTCQAE	213.50	23.41	-	-	-	-	-	-
HLA-DQA1*05:01/DQB1*03:01	42	56	PHCKYQYYGFVAMDN	Consensus (comb.lib./smm/nn)	23.60	QYYGFVAMD	23.79	23.60	QYYGFVAMD	521	31.53	QYYGFVAMD	125.90	17.20	-	-	-	-	-	-
HLA-DQA1*05:01/DQB1*03:01	43	57	HCKYQYYGFVAMDNN	Consensus (comb.lib./smm/nn)	23.60	QYYGFVAMD	23.79	23.60	QYYGFVAMD	518	31.47	QYYGFVAMD	109.40	15.74	-	-	-	-	-	-
HLA-DQA1*05:01/DQB1*03:01	44	58	CKYQYYGFVAMDNNI	Consensus (comb.lib./smm/nn)	23.60	QYYGFVAMD	23.79	23.60	QYYGFVAMD	522	31.54	QYYGFVAMD	108.50	15.65	-	-	-	-	-	-
HLA-DQA1*05:01/DQB1*03:01	45	59	KYQYYGFVAMDNNIA	Consensus (comb.lib./smm/nn)	23.60	QYYGFVAMD	23.79	23.60	QYYGFVAMD	443	30.12	QYYGFVAMD	106	15.41	-	-	-	-	-	-
HLA-DQA1*05:01/DQB1*03:01	46	60	YQYYGFVAMDNNIAK	Consensus (comb.lib./smm/nn)	23.60	QYYGFVAMD	23.79	23.60	YYGFVAMDN	613	32.96	QYYGFVAMD	137.30	18.14	-	-	-	-	-	-
HLA-DQA1*05:01/DQB1*03:01	47	61	QYYGFVAMDNNIAKP	Consensus (comb.lib./smm/nn)	23.60	QYYGFVAMD	23.79	23.60	FVAMDNNIA	834	35.75	YYGFVAMDN	204.40	22.86	-	-	-	-	-	-
HLA-DQA1*05:01/DQB1*03:01	41	55	IPHCKYQYYGFVAMD	Consensus (comb.lib./smm/nn)	23.62	QYYGFVAMD	23.79	23.60	YQYYGFVAM	899	36.44	QYYGFVAMD	216.90	23.62	-	-	-	-	-	-
HLA-DQA1*05:01/DQB1*03:01	9	23	ISAVFLIGTCQAENP	Consensus (comb.lib./smm/nn)	23.69	ISAVFLIGT	17.96	21.57	FLIGTCQAE	445	30.15	FLIGTCQAE	218.30	23.69	-	-	-	-	-	-
HLA-DQA1*05:01/DQB1*03:01	8	22	LISAVFLIGTCQAEN	Consensus (comb.lib./smm/nn)	23.86	ISAVFLIGT	17.96	21.57	ISAVFLIGT	436	29.97	FLIGTCQAE	221.30	23.86	-	-	-	-	-	-
HLA-DQA1*05:01/DQB1*03:01	6	20	LALISAVFLIGTCQA	Consensus (comb.lib./smm/nn)	25.41	ALISAVFLI	0.14	3.39	ISAVFLIGT	297	26.81	ALISAVFLI	249	25.41	-	-	-	-	-	-
HLA-DQA1*05:01/DQB1*03:01	29	43	EKFKNDASKMACIPH	Consensus (comb.lib./smm/nn)	31.45	ASKMACIPH	69.89	31.45	NDASKMACI	610	32.91	FKNDASKMA	270.70	26.55	-	-	-	-	-	-
HLA-DQA1*05:01/DQB1*03:01	30	44	KFKNDASKMACIPHC	Consensus (comb.lib./smm/nn)	31.45	ASKMACIPH	69.89	31.45	NDASKMACI	702	34.18	FKNDASKMA	310.50	28.52	-	-	-	-	-	-
HLA-DQA1*05:01/DQB1*03:01	31	45	FKNDASKMACIPHCK	Consensus (comb.lib./smm/nn)	31.45	ASKMACIPH	69.89	31.45	NDASKMACI	691	34.03	FKNDASKMA	287.90	27.42	-	-	-	-	-	-
HLA-DQA1*05:01/DQB1*03:01	10	24	SAVFLIGTCQAENPS	Consensus (comb.lib./smm/nn)	32.26	SAVFLIGTC	78.90	32.26	FLIGTCQAE	679	33.87	FLIGTCQAE	242.50	25.06	-	-	-	-	-	-
HLA-DQA1*05:01/DQB1*03:01	28	42	EEKFKNDASKMACIP	Consensus (comb.lib./smm/nn)	32.79	FKNDASKMA	1275.76	55.95	NDASKMACI	602	32.79	FKNDASKMA	249.60	25.44	-	-	-	-	-	-
HLA-DQA1*05:01/DQB1*03:01	11	25	AVFLIGTCQAENPSK	Consensus (comb.lib./smm/nn)	33.85	FLIGTCQAE	24994.17	79.06	FLIGTCQAE	677	33.85	LIGTCQAEN	284.20	27.24	-	-	-	-	-	-
HLA-DQA1*05:01/DQB1*03:01	27	41	CEEKFKNDASKMACI	Consensus (comb.lib./smm/nn)	35.25	FKNDASKMA	1275.76	55.95	FKNDASKMA	789	35.25	FKNDASKMA	298.30	27.94	-	-	-	-	-	-
HLA-DQA1*05:01/DQB1*03:01	51	65	FVAMDNNIAKPEIRT	Consensus (comb.lib./smm/nn)	35.56	AMDNNIAKP	16555.67	76.35	NNIAKPEIR	816	35.56	NNIAKPEIR	271.20	26.58	-	-	-	-	-	-
HLA-DQA1*05:01/DQB1*03:01	52	66	VAMDNNIAKPEIRTF	Consensus (comb.lib./smm/nn)	36.42	AMDNNIAKP	16555.67	76.35	NNIAKPEIR	897	36.42	NNIAKPEIR	360.30	30.69	-	-	-	-	-	-
HLA-DQA1*05:01/DQB1*03:01	53	67	AMDNNIAKPEIRTFS	Consensus (comb.lib./smm/nn)	36.56	AMDNNIAKP	16555.67	76.35	NNIAKPEIR	911	36.56	NNIAKPEIR	337	29.71	-	-	-	-	-	-
HLA-DQA1*05:01/DQB1*03:01	54	68	MDNNIAKPEIRTFSN	Consensus (comb.lib./smm/nn)	37.37	IAKPEIRTF	18645.31	77.03	NNIAKPEIR	992	37.37	NNIAKPEIR	347.80	30.18	-	-	-	-	-	-
HLA-DQA1*05:01/DQB1*03:01	12	26	VFLIGTCQAENPSKK	Consensus (comb.lib./smm/nn)	37.69	FLIGTCQAE	24994.17	79.06	FLIGTCQAE	1026	37.69	FLIGTCQAE	344.70	30.06	-	-	-	-	-	-
HLA-DQA1*05:01/DQB1*03:01	50	64	GFVAMDNNIAKPEIR	Consensus (comb.lib./smm/nn)	37.69	AMDNNIAKP	16555.67	76.35	FVAMDNNIA	1026	37.69	NNIAKPEIR	241.50	25.01	-	-	-	-	-	-
HLA-DQA1*05:01/DQB1*03:01	48	62	YYGFVAMDNNIAKPE	Consensus (comb.lib./smm/nn)	37.92	AMDNNIAKP	16555.67	76.35	YYGFVAMDN	1051	37.92	YYGFVAMDN	453.40	34.20	-	-	-	-	-	-
HLA-DQA1*05:01/DQB1*03:01	32	46	KNDASKMACIPHCKY	Consensus (comb.lib./smm/nn)	39.15	ASKMACIPH	69.89	31.45	DASKMACIP	1195	39.15	NDASKMACI	869.70	45.39	-	-	-	-	-	-
HLA-DQA1*05:01/DQB1*03:01	13	27	FLIGTCQAENPSKKC	Consensus (comb.lib./smm/nn)	40.03	FLIGTCQAE	24994.17	79.06	FLIGTCQAE	1307	40.03	FLIGTCQAE	497.30	35.69	-	-	-	-	-	-
HLA-DQA1*05:01/DQB1*03:01	40	54	CIPHCKYQYYGFVAM	Consensus (comb.lib./smm/nn)	40.69	YQYYGFVAM	154.80	37.64	KYQYYGFVA	2821	47.71	YQYYGFVAM	667.80	40.69	-	-	-	-	-	-
HLA-DQA1*05:01/DQB1*03:01	33	47	NDASKMACIPHCKYQ	Consensus (comb.lib./smm/nn)	42.14	ASKMACIPH	69.89	31.45	NDASKMACI	1622	42.14	NDASKMACI	848.40	44.93	-	-	-	-	-	-
HLA-DQA1*05:01/DQB1*03:01	26	40	KCEEKFKNDASKMAC	Consensus (comb.lib./smm/nn)	42.17	FKNDASKMA	1275.76	55.95	FKNDASKMA	1627	42.17	FKNDASKMA	658.90	40.46	-	-	-	-	-	-
HLA-DQA1*05:01/DQB1*03:01	60	74	KPEIRTFSNVLIKYN	Consensus (comb.lib./smm/nn)	42.47	IRTFSNVLI	5.86	15.38	IRTFSNVLI	1676	42.47	FSNVLIKYN	1573.90	56.90	-	-	-	-	-	-
HLA-DQA1*05:01/DQB1*03:01	55	69	DNNIAKPEIRTFSNV	Consensus (comb.lib./smm/nn)	42.67	IAKPEIRTF	18645.31	77.03	NNIAKPEIR	1710	42.67	NNIAKPEIR	499.10	35.75	-	-	-	-	-	-
HLA-DQA1*05:01/DQB1*03:01	61	75	PEIRTFSNVLIKYNV	Consensus (comb.lib./smm/nn)	42.88	IRTFSNVLI	5.86	15.38	FSNVLIKYN	1749	42.88	FSNVLIKYN	1542.90	56.50	-	-	-	-	-	-
HLA-DQA1*05:01/DQB1*03:01	62	76	EIRTFSNVLIKYNVV	Consensus (comb.lib./smm/nn)	43.42	IRTFSNVLI	5.86	15.38	FSNVLIKYN	1845	43.42	FSNVLIKYN	1533.30	56.38	-	-	-	-	-	-
HLA-DQA1*05:01/DQB1*03:01	63	77	IRTFSNVLIKYNVVD	Consensus (comb.lib./smm/nn)	43.76	IRTFSNVLI	5.86	15.38	FSNVLIKYN	1910	43.76	FSNVLIKYN	1668.50	58.08	-	-	-	-	-	-
HLA-DQA1*05:01/DQB1*03:01	66	80	FSNVLIKYNVVDKSL	Consensus (comb.lib./smm/nn)	43.95	FSNVLIKYN	147.82	37.22	IKYNVVDKS	1947	43.95	FSNVLIKYN	1158.50	50.81	-	-	-	-	-	-
HLA-DQA1*05:01/DQB1*03:01	65	79	TFSNVLIKYNVVDKS	Consensus (comb.lib./smm/nn)	44.51	FSNVLIKYN	147.82	37.22	VLIKYNVVD	2057	44.51	FSNVLIKYN	1265.20	52.53	-	-	-	-	-	-
HLA-DQA1*05:01/DQB1*03:01	56	70	NNIAKPEIRTFSNVL	Consensus (comb.lib./smm/nn)	44.54	IAKPEIRTF	18645.31	77.03	NNIAKPEIR	2063	44.54	NNIAKPEIR	501.30	35.81	-	-	-	-	-	-
HLA-DQA1*05:01/DQB1*03:01	25	39	KKCEEKFKNDASKMA	Consensus (comb.lib./smm/nn)	45.64	FKNDASKMA	1275.76	55.95	EEKFKNDAS	2303	45.64	FKNDASKMA	684.50	41.11	-	-	-	-	-	-
HLA-DQA1*05:01/DQB1*03:01	64	78	RTFSNVLIKYNVVDK	Consensus (comb.lib./smm/nn)	45.76	FSNVLIKYN	147.82	37.22	FSNVLIKYN	2330	45.76	FSNVLIKYN	1767.20	59.25	-	-	-	-	-	-
HLA-DQA1*05:01/DQB1*03:01	59	73	AKPEIRTFSNVLIKY	Consensus (comb.lib./smm/nn)	47.14	IRTFSNVLI	5.86	15.38	IRTFSNVLI	2668	47.14	AKPEIRTFS	1974.20	61.55	-	-	-	-	-	-
HLA-DQA1*05:01/DQB1*03:01	34	48	DASKMACIPHCKYQY	Consensus (comb.lib./smm/nn)	47.68	ASKMACIPH	69.89	31.45	DASKMACIP	2815	47.68	DASKMACIP	1598.80	57.22	-	-	-	-	-	-
HLA-DQA1*05:01/DQB1*03:01	57	71	NIAKPEIRTFSNVLI	Consensus (comb.lib./smm/nn)	48.56	IRTFSNVLI	5.86	15.38	AKPEIRTFS	3069	48.56	AKPEIRTFS	1970.10	61.50	-	-	-	-	-	-
HLA-DQA1*05:01/DQB1*03:01	14	28	LIGTCQAENPSKKCE	Consensus (comb.lib./smm/nn)	49.16	AENPSKKCE	1000000	94.42	TCQAENPSK	2849	47.81	LIGTCQAEN	1062.30	49.16	-	-	-	-	-	-
HLA-DQA1*05:01/DQB1*03:01	49	63	YGFVAMDNNIAKPEI	Consensus (comb.lib./smm/nn)	49.60	AMDNNIAKP	16555.67	76.35	FVAMDNNIA	1487	41.29	FVAMDNNIA	1087.30	49.60	-	-	-	-	-	-
HLA-DQA1*05:01/DQB1*03:01	58	72	IAKPEIRTFSNVLIK	Consensus (comb.lib./smm/nn)	49.60	IRTFSNVLI	5.86	15.38	IRTFSNVLI	3397	49.60	AKPEIRTFS	1817.50	59.83	-	-	-	-	-	-
HLA-DQA1*05:01/DQB1*03:01	74	88	NVVDKSLKADIRKIM	Consensus (comb.lib./smm/nn)	51.47	NVVDKSLKA	27228.97	79.73	SLKADIRKI	1596	41.98	SLKADIRKI	1198.50	51.47	-	-	-	-	-	-
HLA-DQA1*05:01/DQB1*03:01	102	116	DSHWLNCRTTINYYR	Consensus (comb.lib./smm/nn)	52.84	DSHWLNCRT	44.76	27.94	WLNCRTTIN	10627	61.33	WLNCRTTIN	1285.50	52.84	-	-	-	-	-	-
HLA-DQA1*05:01/DQB1*03:01	75	89	VVDKSLKADIRKIMH	Consensus (comb.lib./smm/nn)	53.02	KADIRKIMH	1000000	94.42	SLKADIRKI	1828	43.32	LKADIRKIM	1297.50	53.02	-	-	-	-	-	-
HLA-DQA1*05:01/DQB1*03:01	76	90	VDKSLKADIRKIMHE	Consensus (comb.lib./smm/nn)	53.13	ADIRKIMHE	1000000	94.42	SLKADIRKI	2241	45.37	LKADIRKIM	1304.70	53.13	-	-	-	-	-	-
HLA-DQA1*05:01/DQB1*03:01	108	122	CRTTINYYRCILTDK	Consensus (comb.lib./smm/nn)	54.01	INYYRCILT	87.06	33.06	INYYRCILT	5211	54.01	INYYRCILT	3482.50	73.64	-	-	-	-	-	-
HLA-DQA1*05:01/DQB1*03:01	109	123	RTTINYYRCILTDKR	Consensus (comb.lib./smm/nn)	54.29	INYYRCILT	87.06	33.06	INYYRCILT	5359	54.29	INYYRCILT	3654.80	74.68	-	-	-	-	-	-
HLA-DQA1*05:01/DQB1*03:01	107	121	NCRTTINYYRCILTD	Consensus (comb.lib./smm/nn)	54.60	INYYRCILT	87.06	33.06	INYYRCILT	5519	54.60	INYYRCILT	3229.50	72.01	-	-	-	-	-	-
HLA-DQA1*05:01/DQB1*03:01	106	120	LNCRTTINYYRCILT	Consensus (comb.lib./smm/nn)	54.87	INYYRCILT	87.06	33.06	TINYYRCIL	5670	54.87	INYYRCILT	2775.70	68.75	-	-	-	-	-	-
HLA-DQA1*05:01/DQB1*03:01	73	87	YNVVDKSLKADIRKI	Consensus (comb.lib./smm/nn)	55	NVVDKSLKA	27228.97	79.73	VVDKSLKAD	1610	42.07	SLKADIRKI	1431.50	55	-	-	-	-	-	-
HLA-DQA1*05:01/DQB1*03:01	101	115	EDSHWLNCRTTINYY	Consensus (comb.lib./smm/nn)	55.29	DSHWLNCRT	44.76	27.94	WLNCRTTIN	10334	61.05	WLNCRTTIN	1452.90	55.29	-	-	-	-	-	-
HLA-DQA1*05:01/DQB1*03:01	110	124	TTINYYRCILTDKRI	Consensus (comb.lib./smm/nn)	55.62	INYYRCILT	87.06	33.06	INYYRCILT	6095	55.62	INYYRCILT	3946.40	76.27	-	-	-	-	-	-
HLA-DQA1*05:01/DQB1*03:01	79	93	SLKADIRKIMHECAK	Consensus (comb.lib./smm/nn)	55.93	IRKIMHECA	44163.86	82.46	SLKADIRKI	5942	55.36	LKADIRKIM	1499.90	55.93	-	-	-	-	-	-
HLA-DQA1*05:01/DQB1*03:01	35	49	ASKMACIPHCKYQYY	Consensus (comb.lib./smm/nn)	56.02	ASKMACIPH	69.89	31.45	KMACIPHCK	6329	56.02	KMACIPHCK	3166	71.58	-	-	-	-	-	-
HLA-DQA1*05:01/DQB1*03:01	78	92	KSLKADIRKIMHECA	Consensus (comb.lib./smm/nn)	56.53	IRKIMHECA	44163.86	82.46	LKADIRKIM	4217	51.84	LKADIRKIM	1545.40	56.53	-	-	-	-	-	-
HLA-DQA1*05:01/DQB1*03:01	99	113	AREDSHWLNCRTTIN	Consensus (comb.lib./smm/nn)	56.73	DSHWLNCRT	44.76	27.94	SHWLNCRTT	9833	60.54	WLNCRTTIN	1561	56.73	-	-	-	-	-	-
HLA-DQA1*05:01/DQB1*03:01	100	114	REDSHWLNCRTTINY	Consensus (comb.lib./smm/nn)	57.13	DSHWLNCRT	44.76	27.94	WLNCRTTIN	10132	60.84	WLNCRTTIN	1591.50	57.13	-	-	-	-	-	-
HLA-DQA1*05:01/DQB1*03:01	112	126	INYYRCILTDKRIGP	Consensus (comb.lib./smm/nn)	57.21	INYYRCILT	87.06	33.06	INYYRCILT	7101	57.21	INYYRCILT	6331.70	85.75	-	-	-	-	-	-
HLA-DQA1*05:01/DQB1*03:01	77	91	DKSLKADIRKIMHEC	Consensus (comb.lib./smm/nn)	57.49	DIRKIMHEC	1000000	94.42	SLKADIRKI	2466	46.33	SLKADIRKI	1619.90	57.49	-	-	-	-	-	-
HLA-DQA1*05:01/DQB1*03:01	39	53	ACIPHCKYQYYGFVA	Consensus (comb.lib./smm/nn)	60.51	IPHCKYQYY	1336.65	56.39	CKYQYYGFV	9801	60.51	KYQYYGFVA	4667.40	79.72	-	-	-	-	-	-
HLA-DQA1*05:01/DQB1*03:01	68	82	NVLIKYNVVDKSLKA	Consensus (comb.lib./smm/nn)	60.68	NVVDKSLKA	27228.97	79.73	IKYNVVDKS	2061	44.53	IKYNVVDKS	1893.30	60.68	-	-	-	-	-	-
HLA-DQA1*05:01/DQB1*03:01	124	138	IGPQRFDRAIQEYDK	Consensus (comb.lib./smm/nn)	60.89	PQRFDRAIQ	576274.99	93.12	FDRAIQEYD	6724	56.65	FDRAIQEYD	1912.50	60.89	-	-	-	-	-	-
HLA-DQA1*05:01/DQB1*03:01	111	125	TINYYRCILTDKRIG	Consensus (comb.lib./smm/nn)	60.99	INYYRCILT	87.06	33.06	INYYRCILT	10275	60.99	INYYRCILT	5553.90	83.23	-	-	-	-	-	-
HLA-DQA1*05:01/DQB1*03:01	123	137	RIGPQRFDRAIQEYD	Consensus (comb.lib./smm/nn)	61.78	PQRFDRAIQ	576274.99	93.12	IGPQRFDRA	6778	56.73	FDRAIQEYD	1995.60	61.78	-	-	-	-	-	-
HLA-DQA1*05:01/DQB1*03:01	36	50	SKMACIPHCKYQYYG	Consensus (comb.lib./smm/nn)	62.19	IPHCKYQYY	1336.65	56.39	KMACIPHCK	11574	62.19	KMACIPHCK	4143.50	77.29	-	-	-	-	-	-
HLA-DQA1*05:01/DQB1*03:01	67	81	SNVLIKYNVVDKSLK	Consensus (comb.lib./smm/nn)	62.26	LIKYNVVDK	34941.97	80.96	IKYNVVDKS	2109	44.76	IKYNVVDKS	2042	62.26	-	-	-	-	-	-
HLA-DQA1*05:01/DQB1*03:01	71	85	IKYNVVDKSLKADIR	Consensus (comb.lib./smm/nn)	62.36	NVVDKSLKA	27228.97	79.73	VVDKSLKAD	1994	44.19	IKYNVVDKS	2052.60	62.36	-	-	-	-	-	-
HLA-DQA1*05:01/DQB1*03:01	113	127	NYYRCILTDKRIGPQ	Consensus (comb.lib./smm/nn)	62.55	ILTDKRIGP	2732.55	62.55	ILTDKRIGP	7541	57.82	CILTDKRIG	7938.10	89.77	-	-	-	-	-	-
HLA-DQA1*05:01/DQB1*03:01	114	128	YYRCILTDKRIGPQR	Consensus (comb.lib./smm/nn)	62.55	ILTDKRIGP	2732.55	62.55	ILTDKRIGP	6968	57.01	CILTDKRIG	6829.60	87.15	-	-	-	-	-	-
HLA-DQA1*05:01/DQB1*03:01	115	129	YRCILTDKRIGPQRF	Consensus (comb.lib./smm/nn)	62.55	ILTDKRIGP	2732.55	62.55	ILTDKRIGP	6866	56.86	TDKRIGPQR	6434.50	86.05	-	-	-	-	-	-
HLA-DQA1*05:01/DQB1*03:01	116	130	RCILTDKRIGPQRFD	Consensus (comb.lib./smm/nn)	62.55	ILTDKRIGP	2732.55	62.55	ILTDKRIGP	5401	54.37	KRIGPQRFD	4469.80	78.85	-	-	-	-	-	-
HLA-DQA1*05:01/DQB1*03:01	117	131	CILTDKRIGPQRFDR	Consensus (comb.lib./smm/nn)	62.55	ILTDKRIGP	2732.55	62.55	KRIGPQRFD	6662	56.55	KRIGPQRFD	4650.70	79.65	-	-	-	-	-	-
HLA-DQA1*05:01/DQB1*03:01	118	132	ILTDKRIGPQRFDRA	Consensus (comb.lib./smm/nn)	62.55	ILTDKRIGP	2732.55	62.55	KRIGPQRFD	5726	54.97	KRIGPQRFD	4161.80	77.37	-	-	-	-	-	-
HLA-DQA1*05:01/DQB1*03:01	103	117	SHWLNCRTTINYYRC	Consensus (comb.lib./smm/nn)	62.80	CRTTINYYR	47597.26	82.75	WLNCRTTIN	12297	62.80	WLNCRTTIN	1532.30	56.37	-	-	-	-	-	-
HLA-DQA1*05:01/DQB1*03:01	105	119	WLNCRTTINYYRCIL	Consensus (comb.lib./smm/nn)	63.78	CRTTINYYR	47597.26	82.75	WLNCRTTIN	13537	63.78	WLNCRTTIN	2030.10	62.14	-	-	-	-	-	-
HLA-DQA1*05:01/DQB1*03:01	69	83	VLIKYNVVDKSLKAD	Consensus (comb.lib./smm/nn)	64.39	NVVDKSLKA	27228.97	79.73	IKYNVVDKS	1640	42.25	IKYNVVDKS	2261.10	64.39	-	-	-	-	-	-
HLA-DQA1*05:01/DQB1*03:01	93	107	KKVKKQAREDSHWLN	Consensus (comb.lib./smm/nn)	64.84	AREDSHWLN	681.77	50.55	KKQAREDSH	15049	64.84	AREDSHWLN	11301.20	94.85	-	-	-	-	-	-
HLA-DQA1*05:01/DQB1*03:01	84	98	IRKIMHECAKKVKKQ	Consensus (comb.lib./smm/nn)	65.17	IMHECAKKV	13135.96	74.56	IMHECAKKV	2201	45.19	IMHECAKKV	2345.60	65.17	-	-	-	-	-	-
HLA-DQA1*05:01/DQB1*03:01	104	118	HWLNCRTTINYYRCI	Consensus (comb.lib./smm/nn)	65.49	CRTTINYYR	47597.26	82.75	WLNCRTTIN	16074	65.49	WLNCRTTIN	1591.10	57.12	-	-	-	-	-	-
HLA-DQA1*05:01/DQB1*03:01	37	51	KMACIPHCKYQYYGF	Consensus (comb.lib./smm/nn)	65.53	IPHCKYQYY	1336.65	56.39	KMACIPHCK	16155	65.53	KMACIPHCK	5710	83.79	-	-	-	-	-	-
HLA-DQA1*05:01/DQB1*03:01	72	86	KYNVVDKSLKADIRK	Consensus (comb.lib./smm/nn)	65.65	NVVDKSLKA	27228.97	79.73	VVDKSLKAD	2338	45.79	DKSLKADIR	2399.10	65.65	-	-	-	-	-	-
HLA-DQA1*05:01/DQB1*03:01	83	97	DIRKIMHECAKKVKK	Consensus (comb.lib./smm/nn)	65.97	IMHECAKKV	13135.96	74.56	IMHECAKKV	2532	46.60	IMHECAKKV	2436	65.97	-	-	-	-	-	-
HLA-DQA1*05:01/DQB1*03:01	97	111	KQAREDSHWLNCRTT	Consensus (comb.lib./smm/nn)	65.97	DSHWLNCRT	44.76	27.94	AREDSHWLN	16891	65.97	AREDSHWLN	7022.30	87.64	-	-	-	-	-	-
HLA-DQA1*05:01/DQB1*03:01	94	108	KVKKQAREDSHWLNC	Consensus (comb.lib./smm/nn)	66.41	AREDSHWLN	681.77	50.55	KKQAREDSH	17654	66.41	AREDSHWLN	11310.40	94.86	-	-	-	-	-	-
HLA-DQA1*05:01/DQB1*03:01	70	84	LIKYNVVDKSLKADI	Consensus (comb.lib./smm/nn)	66.45	NVVDKSLKA	27228.97	79.73	VVDKSLKAD	2124	44.83	IKYNVVDKS	2492	66.45	-	-	-	-	-	-
HLA-DQA1*05:01/DQB1*03:01	125	139	GPQRFDRAIQEYDKT	Consensus (comb.lib./smm/nn)	66.57	PQRFDRAIQ	576274.99	93.12	FDRAIQEYD	7752	58.11	FDRAIQEYD	2506.10	66.57	-	-	-	-	-	-
HLA-DQA1*05:01/DQB1*03:01	15	29	IGTCQAENPSKKCEE	Consensus (comb.lib./smm/nn)	66.97	ENPSKKCEE	1000000	94.42	CQAENPSKK	3800	50.75	IGTCQAENP	2555.50	66.97	-	-	-	-	-	-
HLA-DQA1*05:01/DQB1*03:01	98	112	QAREDSHWLNCRTTI	Consensus (comb.lib./smm/nn)	67.17	DSHWLNCRT	44.76	27.94	SHWLNCRTT	19076	67.17	AREDSHWLN	5479	82.96	-	-	-	-	-	-
HLA-DQA1*05:01/DQB1*03:01	80	94	LKADIRKIMHECAKK	Consensus (comb.lib./smm/nn)	67.33	IRKIMHECA	44163.86	82.46	LKADIRKIM	11609	62.22	LKADIRKIM	2597.60	67.33	-	-	-	-	-	-
HLA-DQA1*05:01/DQB1*03:01	122	136	KRIGPQRFDRAIQEY	Consensus (comb.lib./smm/nn)	67.36	PQRFDRAIQ	576274.99	93.12	IGPQRFDRA	7219	57.37	QRFDRAIQE	2601.90	67.36	-	-	-	-	-	-
HLA-DQA1*05:01/DQB1*03:01	121	135	DKRIGPQRFDRAIQE	Consensus (comb.lib./smm/nn)	67.76	PQRFDRAIQ	576274.99	93.12	IGPQRFDRA	7209	57.36	QRFDRAIQE	2648.50	67.76	-	-	-	-	-	-
HLA-DQA1*05:01/DQB1*03:01	96	110	KKQAREDSHWLNCRT	Consensus (comb.lib./smm/nn)	67.78	DSHWLNCRT	44.76	27.94	AREDSHWLN	20298	67.78	AREDSHWLN	9145.20	92.02	-	-	-	-	-	-
HLA-DQA1*05:01/DQB1*03:01	95	109	VKKQAREDSHWLNCR	Consensus (comb.lib./smm/nn)	69.51	AREDSHWLN	681.77	50.55	AREDSHWLN	24300	69.51	AREDSHWLN	10315.90	93.71	-	-	-	-	-	-
HLA-DQA1*05:01/DQB1*03:01	87	101	IMHECAKKVKKQARE	Consensus (comb.lib./smm/nn)	69.52	IMHECAKKV	13135.96	74.56	IMHECAKKV	2999	48.33	IMHECAKKV	2877.10	69.52	-	-	-	-	-	-
HLA-DQA1*05:01/DQB1*03:01	38	52	MACIPHCKYQYYGFV	Consensus (comb.lib./smm/nn)	69.92	IPHCKYQYY	1336.65	56.39	IPHCKYQYY	25387	69.92	CKYQYYGFV	10134.80	93.49	-	-	-	-	-	-
HLA-DQA1*05:01/DQB1*03:01	86	100	KIMHECAKKVKKQAR	Consensus (comb.lib./smm/nn)	70.50	IMHECAKKV	13135.96	74.56	IMHECAKKV	2851	47.82	IMHECAKKV	3012.60	70.50	-	-	-	-	-	-
HLA-DQA1*05:01/DQB1*03:01	126	140	PQRFDRAIQEYDKTI	Consensus (comb.lib./smm/nn)	70.54	PQRFDRAIQ	576274.99	93.12	FDRAIQEYD	7361	57.57	FDRAIQEYD	3016.90	70.54	-	-	-	-	-	-
HLA-DQA1*05:01/DQB1*03:01	85	99	RKIMHECAKKVKKQA	Consensus (comb.lib./smm/nn)	71.32	IMHECAKKV	13135.96	74.56	IMHECAKKV	2166	45.03	IMHECAKKV	3127.90	71.32	-	-	-	-	-	-
HLA-DQA1*05:01/DQB1*03:01	82	96	ADIRKIMHECAKKVK	Consensus (comb.lib./smm/nn)	72.36	IMHECAKKV	13135.96	74.56	IMHECAKKV	3366	49.51	IMHECAKKV	3280.20	72.36	-	-	-	-	-	-
HLA-DQA1*05:01/DQB1*03:01	127	141	QRFDRAIQEYDKTIN	Consensus (comb.lib./smm/nn)	74.27	QRFDRAIQE	755581.35	93.80	FDRAIQEYD	6056	55.56	FDRAIQEYD	3586.20	74.27	-	-	-	-	-	-
HLA-DQA1*05:01/DQB1*03:01	81	95	KADIRKIMHECAKKV	Consensus (comb.lib./smm/nn)	74.56	IMHECAKKV	13135.96	74.56	IRKIMHECA	4805	53.18	IMHECAKKV	4119.20	77.16	-	-	-	-	-	-
HLA-DQA1*05:01/DQB1*03:01	120	134	TDKRIGPQRFDRAIQ	Consensus (comb.lib./smm/nn)	76.32	PQRFDRAIQ	576274.99	93.12	IGPQRFDRA	6113	55.65	IGPQRFDRA	3955.90	76.32	-	-	-	-	-	-
HLA-DQA1*05:01/DQB1*03:01	128	142	RFDRAIQEYDKTINI	Consensus (comb.lib./smm/nn)	77.17	RFDRAIQEY	817400.94	94.05	AIQEYDKTI	7812	58.19	FDRAIQEYD	4120.80	77.17	-	-	-	-	-	-
HLA-DQA1*05:01/DQB1*03:01	119	133	LTDKRIGPQRFDRAI	Consensus (comb.lib./smm/nn)	77.95	GPQRFDRAI	1000000	94.42	KRIGPQRFD	5994	55.45	IGPQRFDRA	4278.10	77.95	-	-	-	-	-	-
HLA-DQA1*05:01/DQB1*03:01	88	102	MHECAKKVKKQARED	Consensus (comb.lib./smm/nn)	82.50	CAKKVKKQA	758467.67	93.80	ECAKKVKKQ	5193	53.97	MHECAKKVK	5357.50	82.50	-	-	-	-	-	-
HLA-DQA1*05:01/DQB1*03:01	16	30	GTCQAENPSKKCEEK	Consensus (comb.lib./smm/nn)	83.59	NPSKKCEEK	1000000	94.42	CQAENPSKK	6643	56.52	CQAENPSKK	5652.40	83.59	-	-	-	-	-	-
HLA-DQA1*05:01/DQB1*03:01	89	103	HECAKKVKKQAREDS	Consensus (comb.lib./smm/nn)	85.50	CAKKVKKQA	758467.67	93.80	AKKVKKQAR	6676	56.57	HECAKKVKK	6247.80	85.50	-	-	-	-	-	-
HLA-DQA1*05:01/DQB1*03:01	17	31	TCQAENPSKKCEEKF	Consensus (comb.lib./smm/nn)	88.29	PSKKCEEKF	1000000	94.42	CQAENPSKK	11278	61.93	CQAENPSKK	7284.10	88.29	-	-	-	-	-	-
HLA-DQA1*05:01/DQB1*03:01	18	32	CQAENPSKKCEEKFK	Consensus (comb.lib./smm/nn)	92.13	SKKCEEKFK	1000000	94.42	CQAENPSKK	18506	66.87	CQAENPSKK	9206.70	92.13	-	-	-	-	-	-
HLA-DQA1*05:01/DQB1*03:01	90	104	ECAKKVKKQAREDSH	Consensus (comb.lib./smm/nn)	92.21	CAKKVKKQA	758467.67	93.80	AKKVKKQAR	7555	57.84	AKKVKKQAR	9256.80	92.21	-	-	-	-	-	-
HLA-DQA1*05:01/DQB1*03:01	91	105	CAKKVKKQAREDSHW	Consensus (comb.lib./smm/nn)	92.23	CAKKVKKQA	758467.67	93.80	KKQAREDSH	12672	63.11	AKKVKKQAR	9267.60	92.23	-	-	-	-	-	-
HLA-DQA1*05:01/DQB1*03:01	19	33	QAENPSKKCEEKFKN	Consensus (comb.lib./smm/nn)	94.42	KKCEEKFKN	1000000	94.42	QAENPSKKC	40873	74.30	QAENPSKKC	15747.60	97.99	-	-	-	-	-	-
HLA-DQA1*05:01/DQB1*03:01	20	34	AENPSKKCEEKFKND	Consensus (comb.lib./smm/nn)	94.42	KCEEKFKND	1000000	94.42	NPSKKCEEK	50000	76.07	AENPSKKCE	18019.60	98.77	-	-	-	-	-	-
HLA-DQA1*05:01/DQB1*03:01	21	35	ENPSKKCEEKFKNDA	Consensus (comb.lib./smm/nn)	94.42	CEEKFKNDA	1000000	94.42	SKKCEEKFK	50000	76.07	ENPSKKCEE	21220.50	99.39	-	-	-	-	-	-
HLA-DQA1*05:01/DQB1*03:01	22	36	NPSKKCEEKFKNDAS	Consensus (comb.lib./smm/nn)	94.42	EEKFKNDAS	1000000	94.42	SKKCEEKFK	30484	71.64	EEKFKNDAS	18053.50	98.78	-	-	-	-	-	-
HLA-DQA1*05:01/DQB1*03:01	23	37	PSKKCEEKFKNDASK	Consensus (comb.lib./smm/nn)	94.42	EKFKNDASK	1000000	94.42	EEKFKNDAS	19853	67.56	EEKFKNDAS	16913.60	98.43	-	-	-	-	-	-
HLA-DQA1*05:01/DQB1*03:01	24	38	SKKCEEKFKNDASKM	Consensus (comb.lib./smm/nn)	94.42	KFKNDASKM	1000000	94.42	EEKFKNDAS	11743	62.34	EEKFKNDAS	13678.20	96.86	-	-	-	-	-	-
HLA-DQA1*05:01/DQB1*03:01	92	106	AKKVKKQAREDSHWL	Consensus (comb.lib./smm/nn)	94.42	QAREDSHWL	1000000	94.42	KKQAREDSH	13448	63.71	AKKVKKQAR	11671	95.24	-	-	-	-	-	-
Allele	Start	End	Peptide	Method used	Percentile rank	Comblib. core	Comblib. score	Comblib. Rank	SMM align core	SMM align IC50 (nM)	SMM align rank	NN align core	NN align IC50 (nM)	NN align rank	NetMHCIIpan core	NetMHCIIpan IC50 (nM)	NetMHCIIpan rank	Sturniolo core	Sturniolo score	Sturniolo rank			Colour code (data represented in figures)
HLA-DRB1*01:01	46	60	YQYYGFVAMDNNIAK	Consensus (comb.lib./smm/nn)	3.24	FVAMDNNIA	16.11	33.26	FVAMDNNIA	18	3.24	FVAMDNNIA	5	0.79	-	-	-	-	-	-	Predicted as good binders		Percentile Rank ˂ 2,5	Percentile Rank 2,5 - 7,5
HLA-DRB1*01:01	45	59	KYQYYGFVAMDNNIA	Consensus (comb.lib./smm/nn)	3.49	KYQYYGFVA	0.26	13.70	YYGFVAMDN	19	3.49	FVAMDNNIA	5.90	1.62	-	-	-	-	-	-
HLA-DRB1*01:01	47	61	QYYGFVAMDNNIAKP	Consensus (comb.lib./smm/nn)	3.72	FVAMDNNIA	16.11	33.26	FVAMDNNIA	20	3.72	FVAMDNNIA	5.10	0.88	-	-	-	-	-	-
HLA-DRB1*01:01	48	62	YYGFVAMDNNIAKPE	Consensus (comb.lib./smm/nn)	3.72	FVAMDNNIA	16.11	33.26	FVAMDNNIA	20	3.72	FVAMDNNIA	4.80	0.62	-	-	-	-	-	-
HLA-DRB1*01:01	49	63	YGFVAMDNNIAKPEI	Consensus (comb.lib./smm/nn)	3.72	FVAMDNNIA	16.11	33.26	FVAMDNNIA	20	3.72	FVAMDNNIA	5.70	1.43	-	-	-	-	-	-
HLA-DRB1*01:01	1	15	MKYLGLALISAVFLI	Consensus (comb.lib./smm/nn)	4.30	GLALISAVF	0.38	15.04	LALISAVFL	7	0.77	YLGLALISA	8.90	4.30	-	-	-	-	-	-
HLA-DRB1*01:01	2	16	KYLGLALISAVFLIG	Consensus (comb.lib./smm/nn)	5.73	GLALISAVF	0.38	15.04	LALISAVFL	8	0.96	YLGLALISA	10.70	5.73	-	-	-	-	-	-
HLA-DRB1*01:01	3	17	YLGLALISAVFLIGT	Consensus (comb.lib./smm/nn)	7.92	GLALISAVF	0.38	15.04	LALISAVFL	8	0.96	YLGLALISA	13.90	7.92	-	-	-	-	-	-
HLA-DRB1*01:01	50	64	GFVAMDNNIAKPEIR	Consensus (comb.lib./smm/nn)	11.07	FVAMDNNIA	16.11	33.26	FVAMDNNIA	57	11.07	FVAMDNNIA	7.60	3.19	-	-	-	-	-	-
HLA-DRB1*01:01	51	65	FVAMDNNIAKPEIRT	Consensus (comb.lib./smm/nn)	11.76	FVAMDNNIA	16.11	33.26	FVAMDNNIA	61	11.76	FVAMDNNIA	10	5.19	-	-	-	-	-	-
HLA-DRB1*01:01	60	74	KPEIRTFSNVLIKYN	Consensus (comb.lib./smm/nn)	11.76	IRTFSNVLI	12.86	31.63	IRTFSNVLI	61	11.76	IRTFSNVLI	16.90	9.68	-	-	-	-	-	-
HLA-DRB1*01:01	59	73	AKPEIRTFSNVLIKY	Consensus (comb.lib./smm/nn)	12.10	IRTFSNVLI	12.86	31.63	IRTFSNVLI	63	12.10	IRTFSNVLI	18.90	10.74	-	-	-	-	-	-
HLA-DRB1*01:01	44	58	CKYQYYGFVAMDNNI	Consensus (comb.lib./smm/nn)	13.70	KYQYYGFVA	0.26	13.70	YYGFVAMDN	226	30.60	YYGFVAMDN	24.40	13.30	-	-	-	-	-	-
HLA-DRB1*01:01	58	72	IAKPEIRTFSNVLIK	Consensus (comb.lib./smm/nn)	14.99	IRTFSNVLI	12.86	31.63	IRTFSNVLI	64	12.27	IRTFSNVLI	28.70	14.99	-	-	-	-	-	-
HLA-DRB1*01:01	4	18	LGLALISAVFLIGTC	Consensus (comb.lib./smm/nn)	15.04	GLALISAVF	0.38	15.04	LALISAVFL	9	1.15	LALISAVFL	59.80	23.45	-	-	-	-	-	-
HLA-DRB1*01:01	5	19	GLALISAVFLIGTCQ	Consensus (comb.lib./smm/nn)	15.04	GLALISAVF	0.38	15.04	LALISAVFL	25	4.77	LALISAVFL	88.10	28.45	-	-	-	-	-	-
HLA-DRB1*01:01	61	75	PEIRTFSNVLIKYNV	Consensus (comb.lib./smm/nn)	16.09	IRTFSNVLI	12.86	31.63	IRTFSNVLI	63	12.10	IRTFSNVLI	31.80	16.09	-	-	-	-	-	-
HLA-DRB1*01:01	43	57	HCKYQYYGFVAMDNN	Consensus (comb.lib./smm/nn)	17.39	KYQYYGFVA	0.26	13.70	YYGFVAMDN	240	31.65	YYGFVAMDN	35.80	17.39	-	-	-	-	-	-
HLA-DRB1*01:01	57	71	NIAKPEIRTFSNVLI	Consensus (comb.lib./smm/nn)	19.25	IRTFSNVLI	12.86	31.63	EIRTFSNVL	66	12.60	IRTFSNVLI	42.20	19.25	-	-	-	-	-	-
HLA-DRB1*01:01	6	20	LALISAVFLIGTCQA	Consensus (comb.lib./smm/nn)	20.07	ALISAVFLI	1.38	20.07	LALISAVFL	28	5.40	LALISAVFL	89.50	28.66	-	-	-	-	-	-
HLA-DRB1*01:01	42	56	PHCKYQYYGFVAMDN	Consensus (comb.lib./smm/nn)	20.61	KYQYYGFVA	0.26	13.70	YQYYGFVAM	241	31.71	YYGFVAMDN	47.40	20.61	-	-	-	-	-	-
HLA-DRB1*01:01	62	76	EIRTFSNVLIKYNVV	Consensus (comb.lib./smm/nn)	22.06	IRTFSNVLI	12.86	31.63	IRTFSNVLI	134	22.06	IRTFSNVLI	44.30	19.81	-	-	-	-	-	-
HLA-DRB1*01:01	63	77	IRTFSNVLIKYNVVD	Consensus (comb.lib./smm/nn)	24.81	IRTFSNVLI	12.86	31.63	IRTFSNVLI	137	22.42	IRTFSNVLI	66.70	24.81	-	-	-	-	-	-
HLA-DRB1*01:01	82	96	ADIRKIMHECAKKVK	Consensus (comb.lib./smm/nn)	27.14	IMHECAKKV	67.21	41.77	IMHECAKKV	184	27.14	IMHECAKKV	18.60	10.59	-	-	-	-	-	-
HLA-DRB1*01:01	81	95	KADIRKIMHECAKKV	Consensus (comb.lib./smm/nn)	27.31	IMHECAKKV	67.21	41.77	IRKIMHECA	186	27.31	IMHECAKKV	37	17.75	-	-	-	-	-	-
HLA-DRB1*01:01	83	97	DIRKIMHECAKKVKK	Consensus (comb.lib./smm/nn)	29.07	IMHECAKKV	67.21	41.77	IMHECAKKV	207	29.07	IMHECAKKV	10.80	5.80	-	-	-	-	-	-
HLA-DRB1*01:01	84	98	IRKIMHECAKKVKKQ	Consensus (comb.lib./smm/nn)	29.65	IMHECAKKV	67.21	41.77	IMHECAKKV	214	29.65	IMHECAKKV	8	3.54	-	-	-	-	-	-
HLA-DRB1*01:01	8	22	LISAVFLIGTCQAEN	Consensus (comb.lib./smm/nn)	30.89	FLIGTCQAE	0.78	17.64	AVFLIGTCQ	328	37.35	VFLIGTCQA	105.10	30.89	-	-	-	-	-	-
HLA-DRB1*01:01	85	99	RKIMHECAKKVKKQA	Consensus (comb.lib./smm/nn)	31.37	IMHECAKKV	67.21	41.77	IMHECAKKV	236	31.37	IMHECAKKV	12.20	6.81	-	-	-	-	-	-
HLA-DRB1*01:01	7	21	ALISAVFLIGTCQAE	Consensus (comb.lib./smm/nn)	33.58	FLIGTCQAE	0.78	17.64	ISAVFLIGT	268	33.58	AVFLIGTCQ	137.40	34.83	-	-	-	-	-	-
HLA-DRB1*01:01	9	23	ISAVFLIGTCQAENP	Consensus (comb.lib./smm/nn)	34.50	FLIGTCQAE	0.78	17.64	AVFLIGTCQ	367	39.52	VFLIGTCQA	134.50	34.50	-	-	-	-	-	-
HLA-DRB1*01:01	111	125	TINYYRCILTDKRIG	Consensus (comb.lib./smm/nn)	34.62	RCILTDKRI	575.11	55.37	YRCILTDKR	284	34.62	YRCILTDKR	131.70	34.18	-	-	-	-	-	-
HLA-DRB1*01:01	112	126	INYYRCILTDKRIGP	Consensus (comb.lib./smm/nn)	36.60	RCILTDKRI	575.11	55.37	YRCILTDKR	299	35.56	YRCILTDKR	154.10	36.60	-	-	-	-	-	-
HLA-DRB1*01:01	110	124	TTINYYRCILTDKRI	Consensus (comb.lib./smm/nn)	38.61	RCILTDKRI	575.11	55.37	YRCILTDKR	248	32.20	YRCILTDKR	174.50	38.61	-	-	-	-	-	-
HLA-DRB1*01:01	102	116	DSHWLNCRTTINYYR	Consensus (comb.lib./smm/nn)	39.58	HWLNCRTTI	2.03	22.24	WLNCRTTIN	892	57.07	WLNCRTTIN	185	39.58	-	-	-	-	-	-
HLA-DRB1*01:01	71	85	IKYNVVDKSLKADIR	Consensus (comb.lib./smm/nn)	40.20	KYNVVDKSL	251.67	50.05	YNVVDKSLK	380	40.20	NVVDKSLKA	178.70	39	-	-	-	-	-	-
HLA-DRB1*01:01	103	117	SHWLNCRTTINYYRC	Consensus (comb.lib./smm/nn)	40.28	HWLNCRTTI	2.03	22.24	WLNCRTTIN	868	56.53	WLNCRTTIN	192.90	40.28	-	-	-	-	-	-
HLA-DRB1*01:01	65	79	TFSNVLIKYNVVDKS	Consensus (comb.lib./smm/nn)	40.81	FSNVLIKYN	380.22	53.01	NVLIKYNVV	392	40.81	NVLIKYNVV	191.80	40.18	-	-	-	-	-	-
HLA-DRB1*01:01	27	41	CEEKFKNDASKMACI	Consensus (comb.lib./smm/nn)	41.61	KFKNDASKM	1895.84	62.74	FKNDASKMA	162	25.09	FKNDASKMA	208.50	41.61	-	-	-	-	-	-
HLA-DRB1*01:01	86	100	KIMHECAKKVKKQAR	Consensus (comb.lib./smm/nn)	41.77	IMHECAKKV	67.21	41.77	IMHECAKKV	585	48.72	IMHECAKKV	23	12.69	-	-	-	-	-	-
HLA-DRB1*01:01	87	101	IMHECAKKVKKQARE	Consensus (comb.lib./smm/nn)	41.77	IMHECAKKV	67.21	41.77	IMHECAKKV	608	49.51	IMHECAKKV	56.20	22.68	-	-	-	-	-	-
HLA-DRB1*01:01	64	78	RTFSNVLIKYNVVDK	Consensus (comb.lib./smm/nn)	41.97	FSNVLIKYN	380.22	53.01	FSNVLIKYN	334	37.70	NVLIKYNVV	212.80	41.97	-	-	-	-	-	-
HLA-DRB1*01:01	66	80	FSNVLIKYNVVDKSL	Consensus (comb.lib./smm/nn)	43.68	KYNVVDKSL	251.67	50.05	NVLIKYNVV	381	40.26	NVLIKYNVV	234.30	43.68	-	-	-	-	-	-
HLA-DRB1*01:01	10	24	SAVFLIGTCQAENPS	Consensus (comb.lib./smm/nn)	43.86	FLIGTCQAE	0.78	17.64	VFLIGTCQA	530	46.77	VFLIGTCQA	236.70	43.86	-	-	-	-	-	-
HLA-DRB1*01:01	68	82	NVLIKYNVVDKSLKA	Consensus (comb.lib./smm/nn)	46.85	KYNVVDKSL	251.67	50.05	YNVVDKSLK	407	41.57	NVLIKYNVV	279.10	46.85	-	-	-	-	-	-
HLA-DRB1*01:01	109	123	RTTINYYRCILTDKR	Consensus (comb.lib./smm/nn)	47.17	TINYYRCIL	4862.01	68.10	INYYRCILT	292	35.13	INYYRCILT	284.20	47.17	-	-	-	-	-	-
HLA-DRB1*01:01	40	54	CIPHCKYQYYGFVAM	Consensus (comb.lib./smm/nn)	47.25	KYQYYGFVA	0.26	13.70	KYQYYGFVA	543	47.25	YQYYGFVAM	405.60	53.32	-	-	-	-	-	-
HLA-DRB1*01:01	28	42	EEKFKNDASKMACIP	Consensus (comb.lib./smm/nn)	47.71	KFKNDASKM	1895.84	62.74	FKNDASKMA	170	25.85	FKNDASKMA	293.10	47.71	-	-	-	-	-	-
HLA-DRB1*01:01	41	55	IPHCKYQYYGFVAMD	Consensus (comb.lib./smm/nn)	47.78	KYQYYGFVA	0.26	13.70	YQYYGFVAM	558	47.78	YQYYGFVAM	411.80	53.57	-	-	-	-	-	-
HLA-DRB1*01:01	67	81	SNVLIKYNVVDKSLK	Consensus (comb.lib./smm/nn)	47.92	KYNVVDKSL	251.67	50.05	NVLIKYNVV	422	42.28	NVLIKYNVV	296.50	47.92	-	-	-	-	-	-
HLA-DRB1*01:01	104	118	HWLNCRTTINYYRCI	Consensus (comb.lib./smm/nn)	49.45	HWLNCRTTI	2.03	22.24	WLNCRTTIN	2044	71.66	CRTTINYYR	323.60	49.45	-	-	-	-	-	-
HLA-DRB1*01:01	11	25	AVFLIGTCQAENPSK	Consensus (comb.lib./smm/nn)	49.52	FLIGTCQAE	0.78	17.64	FLIGTCQAE	741	53.44	AVFLIGTCQ	324.80	49.52	-	-	-	-	-	-
HLA-DRB1*01:01	69	83	VLIKYNVVDKSLKAD	Consensus (comb.lib./smm/nn)	50.05	KYNVVDKSL	251.67	50.05	YNVVDKSLK	484	44.93	VLIKYNVVD	488.90	56.37	-	-	-	-	-	-
HLA-DRB1*01:01	70	84	LIKYNVVDKSLKADI	Consensus (comb.lib./smm/nn)	50.05	KYNVVDKSL	251.67	50.05	YNVVDKSLK	485	44.98	NVVDKSLKA	338.90	50.27	-	-	-	-	-	-
HLA-DRB1*01:01	72	86	KYNVVDKSLKADIRK	Consensus (comb.lib./smm/nn)	50.05	KYNVVDKSL	251.67	50.05	DKSLKADIR	583	48.66	NVVDKSLKA	428.70	54.24	-	-	-	-	-	-
HLA-DRB1*01:01	80	94	LKADIRKIMHECAKK	Consensus (comb.lib./smm/nn)	50.42	RKIMHECAK	4496.78	67.58	IRKIMHECA	461	44.01	IRKIMHECA	341.90	50.42	-	-	-	-	-	-
HLA-DRB1*01:01	74	88	NVVDKSLKADIRKIM	Consensus (comb.lib./smm/nn)	52.01	SLKADIRKI	1064.74	59.37	DKSLKADIR	689	52.01	DKSLKADIR	219.60	42.53	-	-	-	-	-	-
HLA-DRB1*01:01	113	127	NYYRCILTDKRIGPQ	Consensus (comb.lib./smm/nn)	52.52	RCILTDKRI	575.11	55.37	YRCILTDKR	326	37.24	YRCILTDKR	386.60	52.52	-	-	-	-	-	-
HLA-DRB1*01:01	118	132	ILTDKRIGPQRFDRA	Consensus (comb.lib./smm/nn)	53.79	TDKRIGPQR	20125.26	75.31	DKRIGPQRF	754	53.79	DKRIGPQRF	309.30	48.67	-	-	-	-	-	-
HLA-DRB1*01:01	106	120	LNCRTTINYYRCILT	Consensus (comb.lib./smm/nn)	53.84	TINYYRCIL	4862.01	68.10	RTTINYYRC	756	53.84	CRTTINYYR	319.90	49.25	-	-	-	-	-	-
HLA-DRB1*01:01	108	122	CRTTINYYRCILTDK	Consensus (comb.lib./smm/nn)	54.16	TINYYRCIL	4862.01	68.10	INYYRCILT	745	53.54	CRTTINYYR	426.50	54.16	-	-	-	-	-	-
HLA-DRB1*01:01	29	43	EKFKNDASKMACIPH	Consensus (comb.lib./smm/nn)	54.47	KFKNDASKM	1895.84	62.74	FKNDASKMA	183	27.06	FKNDASKMA	434.70	54.47	-	-	-	-	-	-
HLA-DRB1*01:01	75	89	VVDKSLKADIRKIMH	Consensus (comb.lib./smm/nn)	54.51	SLKADIRKI	1064.74	59.37	DKSLKADIR	782	54.51	DKSLKADIR	372.90	51.90	-	-	-	-	-	-
HLA-DRB1*01:01	114	128	YYRCILTDKRIGPQR	Consensus (comb.lib./smm/nn)	55.37	RCILTDKRI	575.11	55.37	RCILTDKRI	638	50.50	YRCILTDKR	582.20	59.15	-	-	-	-	-	-
HLA-DRB1*01:01	115	129	YRCILTDKRIGPQRF	Consensus (comb.lib./smm/nn)	55.37	RCILTDKRI	575.11	55.37	YRCILTDKR	485	44.98	YRCILTDKR	1079.70	68.40	-	-	-	-	-	-
HLA-DRB1*01:01	100	114	REDSHWLNCRTTINY	Consensus (comb.lib./smm/nn)	55.64	HWLNCRTTI	2.03	22.24	WLNCRTTIN	828	55.64	WLNCRTTIN	1284.80	70.93	-	-	-	-	-	-
HLA-DRB1*01:01	101	115	EDSHWLNCRTTINYY	Consensus (comb.lib./smm/nn)	55.65	HWLNCRTTI	2.03	22.24	WLNCRTTIN	829	55.65	WLNCRTTIN	585	59.22	-	-	-	-	-	-
HLA-DRB1*01:01	107	121	NCRTTINYYRCILTD	Consensus (comb.lib./smm/nn)	55.80	TINYYRCIL	4862.01	68.10	INYYRCILT	835	55.80	CRTTINYYR	434.20	54.45	-	-	-	-	-	-
HLA-DRB1*01:01	73	87	YNVVDKSLKADIRKI	Consensus (comb.lib./smm/nn)	55.92	SLKADIRKI	1064.74	59.37	DKSLKADIR	623	50.02	DKSLKADIR	475.20	55.92	-	-	-	-	-	-
HLA-DRB1*01:01	99	113	AREDSHWLNCRTTIN	Consensus (comb.lib./smm/nn)	56.31	HWLNCRTTI	2.03	22.24	SHWLNCRTT	858	56.31	WLNCRTTIN	2489.40	80.88	-	-	-	-	-	-
HLA-DRB1*01:01	79	93	SLKADIRKIMHECAK	Consensus (comb.lib./smm/nn)	57.84	SLKADIRKI	1064.74	59.37	IRKIMHECA	473	44.50	IRKIMHECA	535.60	57.84	-	-	-	-	-	-
HLA-DRB1*01:01	56	70	NNIAKPEIRTFSNVL	Consensus (comb.lib./smm/nn)	57.87	EIRTFSNVL	25.11	35.47	IAKPEIRTF	931	57.87	EIRTFSNVL	1752.90	75.49	-	-	-	-	-	-
HLA-DRB1*01:01	116	130	RCILTDKRIGPQRFD	Consensus (comb.lib./smm/nn)	58.15	RCILTDKRI	575.11	55.37	DKRIGPQRF	945	58.15	DKRIGPQRF	1695.60	74.99	-	-	-	-	-	-
HLA-DRB1*01:01	76	90	VDKSLKADIRKIMHE	Consensus (comb.lib./smm/nn)	59.37	SLKADIRKI	1064.74	59.37	DKSLKADIR	1536	66.91	SLKADIRKI	496.80	56.63	-	-	-	-	-	-
HLA-DRB1*01:01	78	92	KSLKADIRKIMHECA	Consensus (comb.lib./smm/nn)	59.37	SLKADIRKI	1064.74	59.37	LKADIRKIM	494	45.36	SLKADIRKI	723.50	62.46	-	-	-	-	-	-
HLA-DRB1*01:01	26	40	KCEEKFKNDASKMAC	Consensus (comb.lib./smm/nn)	59.90	KFKNDASKM	1895.84	62.74	FKNDASKMA	159	24.78	FKNDASKMA	611.10	59.90	-	-	-	-	-	-
HLA-DRB1*01:01	30	44	KFKNDASKMACIPHC	Consensus (comb.lib./smm/nn)	60.18	KFKNDASKM	1895.84	62.74	FKNDASKMA	509	45.95	FKNDASKMA	622.20	60.18	-	-	-	-	-	-
HLA-DRB1*01:01	12	26	VFLIGTCQAENPSKK	Consensus (comb.lib./smm/nn)	62.51	FLIGTCQAE	0.78	17.64	VFLIGTCQA	1308	64.08	VFLIGTCQA	725.70	62.51	-	-	-	-	-	-
HLA-DRB1*01:01	25	39	KKCEEKFKNDASKMA	Consensus (comb.lib./smm/nn)	62.74	KFKNDASKM	1895.84	62.74	EEKFKNDAS	154	24.27	FKNDASKMA	816.60	64.28	-	-	-	-	-	-
HLA-DRB1*01:01	117	131	CILTDKRIGPQRFDR	Consensus (comb.lib./smm/nn)	63.02	TDKRIGPQR	20125.26	75.31	DKRIGPQRF	1020	59.56	DKRIGPQRF	751	63.02	-	-	-	-	-	-
HLA-DRB1*01:01	119	133	LTDKRIGPQRFDRAI	Consensus (comb.lib./smm/nn)	65.14	GPQRFDRAI	3343.33	66.01	DKRIGPQRF	764	54.05	DKRIGPQRF	865.30	65.14	-	-	-	-	-	-
HLA-DRB1*01:01	77	91	DKSLKADIRKIMHEC	Consensus (comb.lib./smm/nn)	66.32	SLKADIRKI	1064.74	59.37	DKSLKADIR	1707	68.69	SLKADIRKI	937.40	66.32	-	-	-	-	-	-
HLA-DRB1*01:01	31	45	FKNDASKMACIPHCK	Consensus (comb.lib./smm/nn)	67.90	KMACIPHCK	7258.45	70.12	FKNDASKMA	528	46.69	FKNDASKMA	1042.90	67.90	-	-	-	-	-	-
HLA-DRB1*01:01	105	119	WLNCRTTINYYRCIL	Consensus (comb.lib./smm/nn)	68.10	TINYYRCIL	4862.01	68.10	WLNCRTTIN	2113	72.18	CRTTINYYR	244.90	44.47	-	-	-	-	-	-
HLA-DRB1*01:01	121	135	DKRIGPQRFDRAIQE	Consensus (comb.lib./smm/nn)	69.33	GPQRFDRAI	3343.33	66.01	DKRIGPQRF	1771	69.33	DKRIGPQRF	3738.60	86.94	-	-	-	-	-	-
HLA-DRB1*01:01	120	134	TDKRIGPQRFDRAIQ	Consensus (comb.lib./smm/nn)	69.39	GPQRFDRAI	3343.33	66.01	DKRIGPQRF	1777	69.39	DKRIGPQRF	2395.50	80.29	-	-	-	-	-	-
HLA-DRB1*01:01	39	53	ACIPHCKYQYYGFVA	Consensus (comb.lib./smm/nn)	69.88	KYQYYGFVA	0.26	13.70	IPHCKYQYY	1830	69.88	CKYQYYGFV	1247.50	70.50	-	-	-	-	-	-
HLA-DRB1*01:01	34	48	DASKMACIPHCKYQY	Consensus (comb.lib./smm/nn)	70.12	KMACIPHCK	7258.45	70.12	MACIPHCKY	3470	79.55	KMACIPHCK	897.70	65.68	-	-	-	-	-	-
HLA-DRB1*01:01	35	49	ASKMACIPHCKYQYY	Consensus (comb.lib./smm/nn)	70.12	KMACIPHCK	7258.45	70.12	MACIPHCKY	3203	78.42	MACIPHCKY	654.10	60.94	-	-	-	-	-	-
HLA-DRB1*01:01	36	50	SKMACIPHCKYQYYG	Consensus (comb.lib./smm/nn)	70.12	KMACIPHCK	7258.45	70.12	MACIPHCKY	4197	82.06	MACIPHCKY	1025	67.65	-	-	-	-	-	-
HLA-DRB1*01:01	33	47	NDASKMACIPHCKYQ	Consensus (comb.lib./smm/nn)	70.46	KMACIPHCK	7258.45	70.12	MACIPHCKY	3230	78.54	SKMACIPHC	1243.70	70.46	-	-	-	-	-	-
HLA-DRB1*01:01	13	27	FLIGTCQAENPSKKC	Consensus (comb.lib./smm/nn)	71.28	FLIGTCQAE	0.78	17.64	FLIGTCQAE	1995	71.28	FLIGTCQAE	1560.50	73.77	-	-	-	-	-	-
HLA-DRB1*01:01	37	51	KMACIPHCKYQYYGF	Consensus (comb.lib./smm/nn)	71.38	KMACIPHCK	7258.45	70.12	IPHCKYQYY	6240	86.64	MACIPHCKY	1325	71.38	-	-	-	-	-	-
HLA-DRB1*01:01	32	46	KNDASKMACIPHCKY	Consensus (comb.lib./smm/nn)	73.04	KMACIPHCK	7258.45	70.12	KMACIPHCK	3241	78.59	SKMACIPHC	1484.20	73.04	-	-	-	-	-	-
HLA-DRB1*01:01	125	139	GPQRFDRAIQEYDKT	Consensus (comb.lib./smm/nn)	78.25	GPQRFDRAI	3343.33	66.01	FDRAIQEYD	3165	78.25	FDRAIQEYD	5538.10	91.96	-	-	-	-	-	-
HLA-DRB1*01:01	124	138	IGPQRFDRAIQEYDK	Consensus (comb.lib./smm/nn)	78.37	GPQRFDRAI	3343.33	66.01	FDRAIQEYD	3192	78.37	FDRAIQEYD	6687.70	93.96	-	-	-	-	-	-
HLA-DRB1*01:01	89	103	HECAKKVKKQAREDS	Consensus (comb.lib./smm/nn)	78.70	AKKVKKQAR	43281.29	78.70	AKKVKKQAR	2637	75.62	KVKKQARED	11026.20	97.92	-	-	-	-	-	-
HLA-DRB1*01:01	90	104	ECAKKVKKQAREDSH	Consensus (comb.lib./smm/nn)	78.70	AKKVKKQAR	43281.29	78.70	AKKVKKQAR	2640	75.64	KVKKQARED	7568.40	95.13	-	-	-	-	-	-
HLA-DRB1*01:01	92	106	AKKVKKQAREDSHWL	Consensus (comb.lib./smm/nn)	80.40	AKKVKKQAR	43281.29	78.70	VKKQAREDS	3693	80.40	KKQAREDSH	4590.30	89.70	-	-	-	-	-	-
HLA-DRB1*01:01	123	137	RIGPQRFDRAIQEYD	Consensus (comb.lib./smm/nn)	80.48	GPQRFDRAI	3343.33	66.01	PQRFDRAIQ	3715	80.48	FDRAIQEYD	7820.20	95.43	-	-	-	-	-	-
HLA-DRB1*01:01	52	66	VAMDNNIAKPEIRTF	Consensus (comb.lib./smm/nn)	80.67	IAKPEIRTF	66190.90	80.67	MDNNIAKPE	1918	70.64	NIAKPEIRT	3803.20	87.18	-	-	-	-	-	-
HLA-DRB1*01:01	53	67	AMDNNIAKPEIRTFS	Consensus (comb.lib./smm/nn)	80.67	IAKPEIRTF	66190.90	80.67	NNIAKPEIR	2433	74.39	NNIAKPEIR	2836.50	82.88	-	-	-	-	-	-
HLA-DRB1*01:01	54	68	MDNNIAKPEIRTFSN	Consensus (comb.lib./smm/nn)	80.67	IAKPEIRTF	66190.90	80.67	NNIAKPEIR	2706	75.99	NIAKPEIRT	2795.20	82.65	-	-	-	-	-	-
HLA-DRB1*01:01	55	69	DNNIAKPEIRTFSNV	Consensus (comb.lib./smm/nn)	80.67	IAKPEIRTF	66190.90	80.67	NIAKPEIRT	3413	79.33	NIAKPEIRT	4818.80	90.30	-	-	-	-	-	-
HLA-DRB1*01:01	38	52	MACIPHCKYQYYGFV	Consensus (comb.lib./smm/nn)	82.18	HCKYQYYGF	896609.56	89.29	IPHCKYQYY	4240	82.18	CKYQYYGFV	1766.20	75.60	-	-	-	-	-	-
HLA-DRB1*01:01	91	105	CAKKVKKQAREDSHW	Consensus (comb.lib./smm/nn)	82.81	AKKVKKQAR	43281.29	78.70	VKKQAREDS	4456	82.81	KVKKQARED	5024.30	90.82	-	-	-	-	-	-
HLA-DRB1*01:01	14	28	LIGTCQAENPSKKCE	Consensus (comb.lib./smm/nn)	82.82	AENPSKKCE	1000000	89.54	TCQAENPSK	3194	78.38	TCQAENPSK	2826.40	82.82	-	-	-	-	-	-
HLA-DRB1*01:01	126	140	PQRFDRAIQEYDKTI	Consensus (comb.lib./smm/nn)	82.89	AIQEYDKTI	1000000	89.54	FDRAIQEYD	2316	73.63	FDRAIQEYD	2840	82.89	-	-	-	-	-	-
HLA-DRB1*01:01	93	107	KKVKKQAREDSHWLN	Consensus (comb.lib./smm/nn)	83.62	QAREDSHWL	65790.37	80.67	VKKQAREDS	4764	83.62	KKQAREDSH	4753.40	90.13	-	-	-	-	-	-
HLA-DRB1*01:01	127	141	QRFDRAIQEYDKTIN	Consensus (comb.lib./smm/nn)	84.06	IQEYDKTIN	1000000	89.54	FDRAIQEYD	2282	73.39	FDRAIQEYD	3066.20	84.06	-	-	-	-	-	-
HLA-DRB1*01:01	24	38	SKKCEEKFKNDASKM	Consensus (comb.lib./smm/nn)	84.10	KFKNDASKM	1895.84	62.74	EEKFKNDAS	4965	84.10	KFKNDASKM	4716.50	90.04	-	-	-	-	-	-
HLA-DRB1*01:01	15	29	IGTCQAENPSKKCEE	Consensus (comb.lib./smm/nn)	84.93	ENPSKKCEE	1000000	89.54	TCQAENPSK	4081	81.70	CQAENPSKK	3252.30	84.93	-	-	-	-	-	-
HLA-DRB1*01:01	122	136	KRIGPQRFDRAIQEY	Consensus (comb.lib./smm/nn)	85.21	GPQRFDRAI	3343.33	66.01	IGPQRFDRA	5472	85.21	IGPQRFDRA	6925.90	94.31	-	-	-	-	-	-
HLA-DRB1*01:01	98	112	QAREDSHWLNCRTTI	Consensus (comb.lib./smm/nn)	86.13	HWLNCRTTI	2.03	22.24	SHWLNCRTT	5957	86.13	DSHWLNCRT	4032.10	87.97	-	-	-	-	-	-
HLA-DRB1*01:01	88	102	MHECAKKVKKQARED	Consensus (comb.lib./smm/nn)	86.24	AKKVKKQAR	43281.29	78.70	AKKVKKQAR	6016	86.24	ECAKKVKKQ	10395.10	97.56	-	-	-	-	-	-
HLA-DRB1*01:01	97	111	KQAREDSHWLNCRTT	Consensus (comb.lib./smm/nn)	87.48	QAREDSHWL	65790.37	80.67	DSHWLNCRT	6781	87.48	QAREDSHWL	6106.60	93.02	-	-	-	-	-	-
HLA-DRB1*01:01	128	142	RFDRAIQEYDKTINI	Consensus (comb.lib./smm/nn)	88.23	QEYDKTINI	1000000	89.54	AIQEYDKTI	3154	78.20	DRAIQEYDK	4108.60	88.23	-	-	-	-	-	-
HLA-DRB1*01:01	16	30	GTCQAENPSKKCEEK	Consensus (comb.lib./smm/nn)	89.54	NPSKKCEEK	1000000	89.54	CQAENPSKK	8097	89.14	CQAENPSKK	4891.10	90.49	-	-	-	-	-	-
HLA-DRB1*01:01	94	108	KVKKQAREDSHWLNC	Consensus (comb.lib./smm/nn)	89.72	QAREDSHWL	65790.37	80.67	QAREDSHWL	8638	89.72	QAREDSHWL	5553.60	91.99	-	-	-	-	-	-
HLA-DRB1*01:01	95	109	VKKQAREDSHWLNCR	Consensus (comb.lib./smm/nn)	90.11	QAREDSHWL	65790.37	80.67	QAREDSHWL	9048	90.11	QAREDSHWL	5055.50	90.89	-	-	-	-	-	-
HLA-DRB1*01:01	96	110	KKQAREDSHWLNCRT	Consensus (comb.lib./smm/nn)	92.26	QAREDSHWL	65790.37	80.67	QAREDSHWL	18555	94.73	QAREDSHWL	5688.30	92.26	-	-	-	-	-	-
HLA-DRB1*01:01	23	37	PSKKCEEKFKNDASK	Consensus (comb.lib./smm/nn)	92.88	EKFKNDASK	1000000	89.54	EEKFKNDAS	13303	92.88	EEKFKNDAS	14983.60	99.30	-	-	-	-	-	-
HLA-DRB1*01:01	22	36	NPSKKCEEKFKNDAS	Consensus (comb.lib./smm/nn)	93.05	EEKFKNDAS	1000000	89.54	SKKCEEKFK	13669	93.05	EEKFKNDAS	16863.40	99.62	-	-	-	-	-	-
HLA-DRB1*01:01	17	31	TCQAENPSKKCEEKF	Consensus (comb.lib./smm/nn)	93.95	PSKKCEEKF	1000000	89.54	TCQAENPSK	15922	93.95	CQAENPSKK	7202.10	94.68	-	-	-	-	-	-
HLA-DRB1*01:01	18	32	CQAENPSKKCEEKFK	Consensus (comb.lib./smm/nn)	96.01	SKKCEEKFK	1000000	89.54	CQAENPSKK	25025	96.01	CQAENPSKK	12254.40	98.49	-	-	-	-	-	-
HLA-DRB1*01:01	19	33	QAENPSKKCEEKFKN	Consensus (comb.lib./smm/nn)	98	KKCEEKFKN	1000000	89.54	QAENPSKKC	50000	98	QAENPSKKC	21868.20	99.97	-	-	-	-	-	-
HLA-DRB1*01:01	20	34	AENPSKKCEEKFKND	Consensus (comb.lib./smm/nn)	98	KCEEKFKND	1000000	89.54	SKKCEEKFK	50000	98	SKKCEEKFK	23298.40	100	-	-	-	-	-	-
HLA-DRB1*01:01	21	35	ENPSKKCEEKFKNDA	Consensus (comb.lib./smm/nn)	98	CEEKFKNDA	1000000	89.54	SKKCEEKFK	50000	98	SKKCEEKFK	22044.30	99.97	-	-	-	-	-	-
Allele	Start	End	Peptide	Method used	Percentile rank	Comblib. core	Comblib. score	Comblib. Rank	SMM align core	SMM align IC50 (nM)	SMM align rank	NN align core	NN align IC50 (nM)	NN align rank	NetMHCIIpan core	NetMHCIIpan IC50 (nM)	NetMHCIIpan rank	Sturniolo core	Sturniolo score	Sturniolo rank			Colour code (data represented in figures)
HLA-DRB1*03:01	77	91	DKSLKADIRKIMHEC	Consensus (smm/nn/sturniolo)	0.12	-	-	-	LKADIRKIM	87	0.02	LKADIRKIM	5.60	0.12	-	-	-	LKADIRKIM	4.60	0.41	Predicted as good binders		Percentile Rank ˂ 2,5	Percentile Rank 2,5 - 7,5
HLA-DRB1*03:01	76	90	VDKSLKADIRKIMHE	Consensus (smm/nn/sturniolo)	0.19	-	-	-	LKADIRKIM	87	0.02	LKADIRKIM	6.70	0.19	-	-	-	LKADIRKIM	4.60	0.41
HLA-DRB1*03:01	78	92	KSLKADIRKIMHECA	Consensus (smm/nn/sturniolo)	0.32	-	-	-	LKADIRKIM	87	0.02	LKADIRKIM	8.60	0.32	-	-	-	LKADIRKIM	4.60	0.41
HLA-DRB1*03:01	75	89	VVDKSLKADIRKIMH	Consensus (smm/nn/sturniolo)	0.34	-	-	-	LKADIRKIM	87	0.02	LKADIRKIM	8.80	0.34	-	-	-	LKADIRKIM	4.60	0.41
HLA-DRB1*03:01	74	88	NVVDKSLKADIRKIM	Consensus (smm/nn/sturniolo)	0.41	-	-	-	VDKSLKADI	87	0.02	LKADIRKIM	13.80	0.69	-	-	-	LKADIRKIM	4.60	0.41
HLA-DRB1*03:01	79	93	SLKADIRKIMHECAK	Consensus (smm/nn/sturniolo)	0.41	-	-	-	LKADIRKIM	260	0.14	LKADIRKIM	17.10	0.95	-	-	-	LKADIRKIM	4.60	0.41
HLA-DRB1*03:01	80	94	LKADIRKIMHECAKK	Consensus (smm/nn/sturniolo)	0.41	-	-	-	LKADIRKIM	262	0.14	LKADIRKIM	46.40	2.70	-	-	-	LKADIRKIM	4.60	0.41
HLA-DRB1*03:01	112	126	INYYRCILTDKRIGP	Consensus (smm/nn/sturniolo)	0.53	-	-	-	INYYRCILT	326	0.20	ILTDKRIGP	99.90	5.02	-	-	-	ILTDKRIGP	4.40	0.53
HLA-DRB1*03:01	113	127	NYYRCILTDKRIGPQ	Consensus (smm/nn/sturniolo)	0.53	-	-	-	ILTDKRIGP	324	0.20	ILTDKRIGP	65	3.56	-	-	-	ILTDKRIGP	4.40	0.53
HLA-DRB1*03:01	114	128	YYRCILTDKRIGPQR	Consensus (smm/nn/sturniolo)	0.53	-	-	-	ILTDKRIGP	318	0.19	ILTDKRIGP	43.50	2.56	-	-	-	ILTDKRIGP	4.40	0.53
HLA-DRB1*03:01	115	129	YRCILTDKRIGPQRF	Consensus (smm/nn/sturniolo)	0.53	-	-	-	ILTDKRIGP	310	0.18	ILTDKRIGP	29.30	1.71	-	-	-	ILTDKRIGP	4.40	0.53
HLA-DRB1*03:01	116	130	RCILTDKRIGPQRFD	Consensus (smm/nn/sturniolo)	0.53	-	-	-	ILTDKRIGP	311	0.18	ILTDKRIGP	55.20	3.11	-	-	-	ILTDKRIGP	4.40	0.53
HLA-DRB1*03:01	68	82	NVLIKYNVVDKSLKA	Consensus (smm/nn/sturniolo)	1.14	-	-	-	IKYNVVDKS	793	0.99	IKYNVVDKS	31.60	1.85	-	-	-	IKYNVVDKS	3.80	1.14
HLA-DRB1*03:01	69	83	VLIKYNVVDKSLKAD	Consensus (smm/nn/sturniolo)	1.14	-	-	-	IKYNVVDKS	802	1	IKYNVVDKS	50	2.86	-	-	-	IKYNVVDKS	3.80	1.14
HLA-DRB1*03:01	70	84	LIKYNVVDKSLKADI	Consensus (smm/nn/sturniolo)	1.14	-	-	-	NVVDKSLKA	800	1	IKYNVVDKS	61.20	3.37	-	-	-	IKYNVVDKS	3.80	1.14
HLA-DRB1*03:01	71	85	IKYNVVDKSLKADIR	Consensus (smm/nn/sturniolo)	1.14	-	-	-	VDKSLKADI	789	0.98	IKYNVVDKS	89.50	4.59	-	-	-	IKYNVVDKS	3.80	1.14
HLA-DRB1*03:01	118	132	ILTDKRIGPQRFDRA	Consensus (smm/nn/sturniolo)	1.22	-	-	-	ILTDKRIGP	922	1.22	ILTDKRIGP	311.40	10.58	-	-	-	ILTDKRIGP	4.40	0.53
HLA-DRB1*03:01	117	131	CILTDKRIGPQRFDR	Consensus (smm/nn/sturniolo)	1.25	-	-	-	ILTDKRIGP	941	1.25	ILTDKRIGP	122.80	5.78	-	-	-	ILTDKRIGP	4.40	0.53
HLA-DRB1*03:01	67	81	SNVLIKYNVVDKSLK	Consensus (smm/nn/sturniolo)	1.35	-	-	-	IKYNVVDKS	995	1.35	IKYNVVDKS	44.90	2.63	-	-	-	IKYNVVDKS	3.80	1.14
HLA-DRB1*03:01	66	80	FSNVLIKYNVVDKSL	Consensus (smm/nn/sturniolo)	1.38	-	-	-	IKYNVVDKS	1014	1.38	IKYNVVDKS	82.20	4.29	-	-	-	IKYNVVDKS	3.80	1.14
HLA-DRB1*03:01	65	79	TFSNVLIKYNVVDKS	Consensus (smm/nn/sturniolo)	1.48	-	-	-	LIKYNVVDK	1071	1.48	IKYNVVDKS	203.30	8.11	-	-	-	IKYNVVDKS	3.80	1.14
HLA-DRB1*03:01	46	60	YQYYGFVAMDNNIAK	Consensus (smm/nn/sturniolo)	2.18	-	-	-	FVAMDNNIA	365	0.26	VAMDNNIAK	236.50	8.92	-	-	-	VAMDNNIAK	3.30	2.18
HLA-DRB1*03:01	47	61	QYYGFVAMDNNIAKP	Consensus (smm/nn/sturniolo)	2.18	-	-	-	VAMDNNIAK	383	0.29	VAMDNNIAK	158.90	6.93	-	-	-	VAMDNNIAK	3.30	2.18
HLA-DRB1*03:01	48	62	YYGFVAMDNNIAKPE	Consensus (smm/nn/sturniolo)	2.18	-	-	-	VAMDNNIAK	381	0.28	VAMDNNIAK	98.70	4.96	-	-	-	VAMDNNIAK	3.30	2.18
HLA-DRB1*03:01	49	63	YGFVAMDNNIAKPEI	Consensus (smm/nn/sturniolo)	2.18	-	-	-	VAMDNNIAK	364	0.26	VAMDNNIAK	62.30	3.43	-	-	-	VAMDNNIAK	3.30	2.18
HLA-DRB1*03:01	50	64	GFVAMDNNIAKPEIR	Consensus (smm/nn/sturniolo)	2.18	-	-	-	VAMDNNIAK	371	0.27	VAMDNNIAK	128.70	5.97	-	-	-	VAMDNNIAK	3.30	2.18
HLA-DRB1*03:01	51	65	FVAMDNNIAKPEIRT	Consensus (smm/nn/sturniolo)	2.18	-	-	-	VAMDNNIAK	1065	1.47	VAMDNNIAK	280.10	9.90	-	-	-	VAMDNNIAK	3.30	2.18
HLA-DRB1*03:01	52	66	VAMDNNIAKPEIRTF	Consensus (smm/nn/sturniolo)	2.18	-	-	-	VAMDNNIAK	1103	1.54	VAMDNNIAK	710.90	17.11	-	-	-	VAMDNNIAK	3.30	2.18
HLA-DRB1*03:01	1	15	MKYLGLALISAVFLI	Consensus (smm/nn/sturniolo)	3.67	-	-	-	LGLALISAV	2000	3.27	LGLALISAV	4118.50	41.50	-	-	-	MKYLGLALI	2.70	3.67
HLA-DRB1*03:01	2	16	KYLGLALISAVFLIG	Consensus (smm/nn/sturniolo)	4.29	-	-	-	ALISAVFLI	1930	3.14	LGLALISAV	4483.20	43.17	-	-	-	LGLALISAV	2.57	4.29
HLA-DRB1*03:01	3	17	YLGLALISAVFLIGT	Consensus (smm/nn/sturniolo)	4.29	-	-	-	ALISAVFLI	2191	3.70	LISAVFLIG	4627.30	43.74	-	-	-	LGLALISAV	2.57	4.29
HLA-DRB1*03:01	4	18	LGLALISAVFLIGTC	Consensus (smm/nn/sturniolo)	4.29	-	-	-	ALISAVFLI	2188	3.69	LISAVFLIG	4153.70	41.67	-	-	-	LGLALISAV	2.57	4.29
HLA-DRB1*03:01	81	95	KADIRKIMHECAKKV	Consensus (smm/nn/sturniolo)	4.77	-	-	-	KADIRKIMH	1629	2.56	IMHECAKKV	3800	39.92	-	-	-	IRKIMHECA	2.40	4.77
HLA-DRB1*03:01	82	96	ADIRKIMHECAKKVK	Consensus (smm/nn/sturniolo)	4.77	-	-	-	IMHECAKKV	1583	2.47	IMHECAKKV	3213.90	36.79	-	-	-	IRKIMHECA	2.40	4.77
HLA-DRB1*03:01	83	97	DIRKIMHECAKKVKK	Consensus (smm/nn/sturniolo)	4.77	-	-	-	IMHECAKKV	1553	2.41	IMHECAKKV	2323.80	31.46	-	-	-	IRKIMHECA	2.40	4.77
HLA-DRB1*03:01	84	98	IRKIMHECAKKVKKQ	Consensus (smm/nn/sturniolo)	4.77	-	-	-	IMHECAKKV	1541	2.39	IMHECAKKV	1568.80	26.08	-	-	-	IRKIMHECA	2.40	4.77
HLA-DRB1*03:01	109	123	RTTINYYRCILTDKR	Consensus (smm/nn/sturniolo)	6	-	-	-	INYYRCILT	3295	6	INYYRCILT	1267.90	23.41	-	-	-	YRCILTDKR	2.40	4.77
HLA-DRB1*03:01	110	124	TTINYYRCILTDKRI	Consensus (smm/nn/sturniolo)	6.31	-	-	-	INYYRCILT	3438	6.31	INYYRCILT	2054.40	29.68	-	-	-	YRCILTDKR	2.40	4.77
HLA-DRB1*03:01	6	20	LALISAVFLIGTCQA	Consensus (smm/nn/sturniolo)	7.12	-	-	-	LISAVFLIG	3822	7.12	LISAVFLIG	7119.10	52.92	-	-	-	VFLIGTCQA	3.10	2.66
HLA-DRB1*03:01	25	39	KKCEEKFKNDASKMA	Consensus (smm/nn/sturniolo)	7.21	-	-	-	KKCEEKFKN	678	0.77	FKNDASKMA	888.40	19.35	-	-	-	FKNDASKMA	1.90	7.21
HLA-DRB1*03:01	26	40	KCEEKFKNDASKMAC	Consensus (smm/nn/sturniolo)	7.21	-	-	-	FKNDASKMA	680	0.78	FKNDASKMA	412	12.57	-	-	-	FKNDASKMA	1.90	7.21
HLA-DRB1*03:01	27	41	CEEKFKNDASKMACI	Consensus (smm/nn/sturniolo)	7.21	-	-	-	FKNDASKMA	649	0.72	FKNDASKMA	189.50	7.77	-	-	-	FKNDASKMA	1.90	7.21
HLA-DRB1*03:01	28	42	EEKFKNDASKMACIP	Consensus (smm/nn/sturniolo)	7.21	-	-	-	FKNDASKMA	680	0.78	FKNDASKMA	173.30	7.34	-	-	-	FKNDASKMA	1.90	7.21
HLA-DRB1*03:01	29	43	EKFKNDASKMACIPH	Consensus (smm/nn/sturniolo)	7.21	-	-	-	FKNDASKMA	689	0.79	FKNDASKMA	351.40	11.39	-	-	-	FKNDASKMA	1.90	7.21
HLA-DRB1*03:01	30	44	KFKNDASKMACIPHC	Consensus (smm/nn/sturniolo)	7.21	-	-	-	FKNDASKMA	2058	3.40	FKNDASKMA	760.60	17.76	-	-	-	FKNDASKMA	1.90	7.21
HLA-DRB1*03:01	31	45	FKNDASKMACIPHCK	Consensus (smm/nn/sturniolo)	7.21	-	-	-	FKNDASKMA	2096	3.49	FKNDASKMA	1955.40	28.98	-	-	-	FKNDASKMA	1.90	7.21
HLA-DRB1*03:01	73	87	YNVVDKSLKADIRKI	Consensus (smm/nn/sturniolo)	7.47	-	-	-	VDKSLKADI	972	1.31	VDKSLKADI	178.20	7.47	-	-	-	YNVVDKSLK	1.47	10.09
HLA-DRB1*03:01	93	107	KKVKKQAREDSHWLN	Consensus (smm/nn/sturniolo)	7.48	-	-	-	VKKQAREDS	4001	7.48	VKKQAREDS	12419.40	66.42	-	-	-	VKKQAREDS	3	2.71
HLA-DRB1*03:01	72	86	KYNVVDKSLKADIRK	Consensus (smm/nn/sturniolo)	8.40	-	-	-	VDKSLKADI	803	1	VDKSLKADI	216.30	8.40	-	-	-	YNVVDKSLK	1.47	10.09
HLA-DRB1*03:01	5	19	GLALISAVFLIGTCQ	Consensus (smm/nn/sturniolo)	8.89	-	-	-	ALISAVFLI	2511	4.35	LISAVFLIG	3974.90	40.80	-	-	-	LALISAVFL	1.66	8.89
HLA-DRB1*03:01	95	109	VKKQAREDSHWLNCR	Consensus (smm/nn/sturniolo)	9.12	-	-	-	AREDSHWLN	4762	9.12	AREDSHWLN	12140.80	65.80	-	-	-	VKKQAREDS	3	2.71
HLA-DRB1*03:01	94	108	KVKKQAREDSHWLNC	Consensus (smm/nn/sturniolo)	9.14	-	-	-	AREDSHWLN	4768	9.14	AREDSHWLN	13002.10	67.60	-	-	-	VKKQAREDS	3	2.71
HLA-DRB1*03:01	57	71	NIAKPEIRTFSNVLI	Consensus (smm/nn/sturniolo)	10.25	-	-	-	EIRTFSNVL	3306	6.03	IRTFSNVLI	7989.40	55.61	-	-	-	IRTFSNVLI	1.40	10.25
HLA-DRB1*03:01	58	72	IAKPEIRTFSNVLIK	Consensus (smm/nn/sturniolo)	10.25	-	-	-	IRTFSNVLI	3203	5.81	IRTFSNVLI	6203	49.90	-	-	-	IRTFSNVLI	1.40	10.25
HLA-DRB1*03:01	59	73	AKPEIRTFSNVLIKY	Consensus (smm/nn/sturniolo)	10.25	-	-	-	IRTFSNVLI	2793	4.92	IRTFSNVLI	2883.60	34.91	-	-	-	IRTFSNVLI	1.40	10.25
HLA-DRB1*03:01	60	74	KPEIRTFSNVLIKYN	Consensus (smm/nn/sturniolo)	10.25	-	-	-	IRTFSNVLI	2782	4.89	IRTFSNVLI	2319.30	31.43	-	-	-	IRTFSNVLI	1.40	10.25
HLA-DRB1*03:01	61	75	PEIRTFSNVLIKYNV	Consensus (smm/nn/sturniolo)	10.25	-	-	-	IRTFSNVLI	2999	5.37	TFSNVLIKY	2666.70	33.63	-	-	-	IRTFSNVLI	1.40	10.25
HLA-DRB1*03:01	62	76	EIRTFSNVLIKYNVV	Consensus (smm/nn/sturniolo)	10.25	-	-	-	TFSNVLIKY	5079	9.81	TFSNVLIKY	2272.50	31.15	-	-	-	IRTFSNVLI	1.40	10.25
HLA-DRB1*03:01	63	77	IRTFSNVLIKYNVVD	Consensus (smm/nn/sturniolo)	10.25	-	-	-	TFSNVLIKY	4559	8.71	TFSNVLIKY	4397.60	42.79	-	-	-	IRTFSNVLI	1.40	10.25
HLA-DRB1*03:01	64	78	RTFSNVLIKYNVVDK	Consensus (smm/nn/sturniolo)	10.92	-	-	-	VLIKYNVVD	4174	7.89	LIKYNVVDK	4415.70	42.86	-	-	-	LIKYNVVDK	1.30	10.92
HLA-DRB1*03:01	106	120	LNCRTTINYYRCILT	Consensus (smm/nn/sturniolo)	10.92	-	-	-	CRTTINYYR	3378	6.18	INYYRCILT	1701.40	27.17	-	-	-	LNCRTTINY	1.30	10.92
HLA-DRB1*03:01	111	125	TINYYRCILTDKRIG	Consensus (smm/nn/sturniolo)	11.38	-	-	-	INYYRCILT	5786	11.38	INYYRCILT	1871	28.37	-	-	-	YRCILTDKR	2.40	4.77
HLA-DRB1*03:01	7	21	ALISAVFLIGTCQAE	Consensus (smm/nn/sturniolo)	11.84	-	-	-	ALISAVFLI	5999	11.84	LISAVFLIG	9252.20	59.03	-	-	-	VFLIGTCQA	3.10	2.66
HLA-DRB1*03:01	8	22	LISAVFLIGTCQAEN	Consensus (smm/nn/sturniolo)	14.29	-	-	-	FLIGTCQAE	7121	14.29	FLIGTCQAE	9198.20	58.90	-	-	-	VFLIGTCQA	3.10	2.66
HLA-DRB1*03:01	105	119	WLNCRTTINYYRCIL	Consensus (smm/nn/sturniolo)	15.25	-	-	-	CRTTINYYR	7561	15.25	CRTTINYYR	2381.40	31.80	-	-	-	LNCRTTINY	1.30	10.92
HLA-DRB1*03:01	102	116	DSHWLNCRTTINYYR	Consensus (smm/nn/sturniolo)	15.98	-	-	-	HWLNCRTTI	7904	15.98	CRTTINYYR	4058.50	41.20	-	-	-	LNCRTTINY	1.30	10.92
HLA-DRB1*03:01	12	26	VFLIGTCQAENPSKK	Consensus (smm/nn/sturniolo)	16.39	-	-	-	FLIGTCQAE	8111	16.39	FLIGTCQAE	8475.20	56.96	-	-	-	VFLIGTCQA	3.10	2.66
HLA-DRB1*03:01	107	121	NCRTTINYYRCILTD	Consensus (smm/nn/sturniolo)	16.60	-	-	-	INYYRCILT	3806	7.09	INYYRCILT	1989	29.21	-	-	-	INYYRCILT	0.50	16.60
HLA-DRB1*03:01	108	122	CRTTINYYRCILTDK	Consensus (smm/nn/sturniolo)	16.60	-	-	-	INYYRCILT	3723	6.91	INYYRCILT	1744.90	27.49	-	-	-	INYYRCILT	0.50	16.60
HLA-DRB1*03:01	13	27	FLIGTCQAENPSKKC	Consensus (smm/nn/sturniolo)	16.84	-	-	-	CQAENPSKK	8315	16.84	CQAENPSKK	8726.20	57.70	-	-	-	FLIGTCQAE	1.60	9.47
HLA-DRB1*03:01	45	59	KYQYYGFVAMDNNIA	Consensus (smm/nn/sturniolo)	17.29	-	-	-	GFVAMDNNI	5710	11.22	YYGFVAMDN	12079.70	65.69	-	-	-	FVAMDNNIA	0.41	17.29
HLA-DRB1*03:01	9	23	ISAVFLIGTCQAENP	Consensus (smm/nn/sturniolo)	17.61	-	-	-	FLIGTCQAE	8669	17.61	FLIGTCQAE	8651.60	57.50	-	-	-	VFLIGTCQA	3.10	2.66
HLA-DRB1*03:01	103	117	SHWLNCRTTINYYRC	Consensus (smm/nn/sturniolo)	17.68	-	-	-	CRTTINYYR	8700	17.68	CRTTINYYR	3920.40	40.54	-	-	-	LNCRTTINY	1.30	10.92
HLA-DRB1*03:01	10	24	SAVFLIGTCQAENPS	Consensus (smm/nn/sturniolo)	17.80	-	-	-	FLIGTCQAE	8743	17.80	FLIGTCQAE	7998.40	55.64	-	-	-	VFLIGTCQA	3.10	2.66
HLA-DRB1*03:01	11	25	AVFLIGTCQAENPSK	Consensus (smm/nn/sturniolo)	17.97	-	-	-	FLIGTCQAE	8822	17.97	LIGTCQAEN	9241.50	59	-	-	-	VFLIGTCQA	3.10	2.66
HLA-DRB1*03:01	90	104	ECAKKVKKQAREDSH	Consensus (smm/nn/sturniolo)	18.40	-	-	-	VKKQAREDS	9019	18.40	VKKQAREDS	20888.80	80.42	-	-	-	VKKQAREDS	3	2.71
HLA-DRB1*03:01	104	118	HWLNCRTTINYYRCI	Consensus (smm/nn/sturniolo)	18.73	-	-	-	CRTTINYYR	9164	18.73	CRTTINYYR	3417.10	37.93	-	-	-	LNCRTTINY	1.30	10.92
HLA-DRB1*03:01	89	103	HECAKKVKKQAREDS	Consensus (smm/nn/sturniolo)	19.48	-	-	-	AKKVKKQAR	9514	19.48	CAKKVKKQA	23707.80	84.07	-	-	-	VKKQAREDS	3	2.71
HLA-DRB1*03:01	92	106	AKKVKKQAREDSHWL	Consensus (smm/nn/sturniolo)	19.61	-	-	-	VKKQAREDS	9580	19.61	VKKQAREDS	13352.50	68.28	-	-	-	VKKQAREDS	3	2.71
HLA-DRB1*03:01	99	113	AREDSHWLNCRTTIN	Consensus (smm/nn/sturniolo)	20.42	-	-	-	AREDSHWLN	9967	20.42	HWLNCRTTI	11247.80	63.82	-	-	-	WLNCRTTIN	0.60	15.89
HLA-DRB1*03:01	14	28	LIGTCQAENPSKKCE	Consensus (smm/nn/sturniolo)	20.56	-	-	-	CQAENPSKK	8728	17.76	CQAENPSKK	8350.50	56.61	-	-	-	IGTCQAENP	0	20.56
HLA-DRB1*03:01	15	29	IGTCQAENPSKKCEE	Consensus (smm/nn/sturniolo)	20.56	-	-	-	CQAENPSKK	8753	17.82	CQAENPSKK	7111.10	52.89	-	-	-	IGTCQAENP	0	20.56
HLA-DRB1*03:01	91	105	CAKKVKKQAREDSHW	Consensus (smm/nn/sturniolo)	20.70	-	-	-	VKKQAREDS	10104	20.70	VKKQAREDS	18200.20	76.69	-	-	-	VKKQAREDS	3	2.71
HLA-DRB1*03:01	85	99	RKIMHECAKKVKKQA	Consensus (smm/nn/sturniolo)	21.69	-	-	-	IMHECAKKV	1595	2.49	IMHECAKKV	2340.60	31.55	-	-	-	MHECAKKVK	-0.20	21.69
HLA-DRB1*03:01	86	100	KIMHECAKKVKKQAR	Consensus (smm/nn/sturniolo)	21.69	-	-	-	IMHECAKKV	4654	8.90	IMHECAKKV	3856.80	40.20	-	-	-	MHECAKKVK	-0.20	21.69
HLA-DRB1*03:01	87	101	IMHECAKKVKKQARE	Consensus (smm/nn/sturniolo)	21.69	-	-	-	IMHECAKKV	4769	9.14	IMHECAKKV	6520	50.92	-	-	-	MHECAKKVK	-0.20	21.69
HLA-DRB1*03:01	124	138	IGPQRFDRAIQEYDK	Consensus (smm/nn/sturniolo)	22.81	-	-	-	QRFDRAIQE	3021	5.42	QRFDRAIQE	1205.10	22.81	-	-	-	IGPQRFDRA	-1.20	27.74
HLA-DRB1*03:01	53	67	AMDNNIAKPEIRTFS	Consensus (smm/nn/sturniolo)	22.89	-	-	-	NNIAKPEIR	7127	14.30	MDNNIAKPE	7001.10	52.54	-	-	-	IAKPEIRTF	-0.30	22.89
HLA-DRB1*03:01	54	68	MDNNIAKPEIRTFSN	Consensus (smm/nn/sturniolo)	22.89	-	-	-	NNIAKPEIR	7123	14.29	IAKPEIRTF	8946.10	58.27	-	-	-	IAKPEIRTF	-0.30	22.89
HLA-DRB1*03:01	56	70	NNIAKPEIRTFSNVL	Consensus (smm/nn/sturniolo)	22.89	-	-	-	AKPEIRTFS	9033	18.43	AKPEIRTFS	12673.60	66.94	-	-	-	IAKPEIRTF	-0.30	22.89
HLA-DRB1*03:01	127	141	QRFDRAIQEYDKTIN	Consensus (smm/nn/sturniolo)	23.05	-	-	-	QRFDRAIQE	4675	8.94	QRFDRAIQE	2908.70	35.06	-	-	-	IQEYDKTIN	-0.40	23.05
HLA-DRB1*03:01	128	142	RFDRAIQEYDKTINI	Consensus (smm/nn/sturniolo)	23.05	-	-	-	IQEYDKTIN	5724	11.25	IQEYDKTIN	5170.10	46	-	-	-	IQEYDKTIN	-0.40	23.05
HLA-DRB1*03:01	55	69	DNNIAKPEIRTFSNV	Consensus (smm/nn/sturniolo)	24.90	-	-	-	AKPEIRTFS	12151	24.90	IAKPEIRTF	10787.90	62.79	-	-	-	IAKPEIRTF	-0.30	22.89
HLA-DRB1*03:01	123	137	RIGPQRFDRAIQEYD	Consensus (smm/nn/sturniolo)	26.13	-	-	-	QRFDRAIQE	3081	5.56	QRFDRAIQE	1575.20	26.13	-	-	-	IGPQRFDRA	-1.20	27.74
HLA-DRB1*03:01	125	139	GPQRFDRAIQEYDKT	Consensus (smm/nn/sturniolo)	26.39	-	-	-	QRFDRAIQE	3110	5.61	QRFDRAIQE	1607.40	26.39	-	-	-	FDRAIQEYD	-2.70	32.97
HLA-DRB1*03:01	121	135	DKRIGPQRFDRAIQE	Consensus (smm/nn/sturniolo)	27.74	-	-	-	RIGPQRFDR	3426	6.29	QRFDRAIQE	5224.40	46.21	-	-	-	IGPQRFDRA	-1.20	27.74
HLA-DRB1*03:01	122	136	KRIGPQRFDRAIQEY	Consensus (smm/nn/sturniolo)	27.74	-	-	-	QRFDRAIQE	3428	6.29	QRFDRAIQE	3072.40	36.03	-	-	-	IGPQRFDRA	-1.20	27.74
HLA-DRB1*03:01	35	49	ASKMACIPHCKYQYY	Consensus (smm/nn/sturniolo)	28.04	-	-	-	CIPHCKYQY	13789	28.04	CIPHCKYQY	5435.40	47.03	-	-	-	MACIPHCKY	0.70	15.15
HLA-DRB1*03:01	101	115	EDSHWLNCRTTINYY	Consensus (smm/nn/sturniolo)	29.15	-	-	-	HWLNCRTTI	14377	29.15	HWLNCRTTI	5566.60	47.55	-	-	-	LNCRTTINY	1.30	10.92
HLA-DRB1*03:01	126	140	PQRFDRAIQEYDKTI	Consensus (smm/nn/sturniolo)	29.61	-	-	-	QRFDRAIQE	5739	11.29	QRFDRAIQE	2045.60	29.61	-	-	-	FDRAIQEYD	-2.70	32.97
HLA-DRB1*03:01	36	50	SKMACIPHCKYQYYG	Consensus (smm/nn/sturniolo)	29.85	-	-	-	CIPHCKYQY	14747	29.85	CIPHCKYQY	5705.60	48.11	-	-	-	MACIPHCKY	0.70	15.15
HLA-DRB1*03:01	37	51	KMACIPHCKYQYYGF	Consensus (smm/nn/sturniolo)	29.99	-	-	-	CIPHCKYQY	14813	29.99	CIPHCKYQY	3858.20	40.21	-	-	-	MACIPHCKY	0.70	15.15
HLA-DRB1*03:01	38	52	MACIPHCKYQYYGFV	Consensus (smm/nn/sturniolo)	30.37	-	-	-	CIPHCKYQY	15013	30.37	CIPHCKYQY	6284	50.16	-	-	-	MACIPHCKY	0.70	15.15
HLA-DRB1*03:01	34	48	DASKMACIPHCKYQY	Consensus (smm/nn/sturniolo)	30.48	-	-	-	MACIPHCKY	15069	30.48	CIPHCKYQY	9528.10	59.68	-	-	-	MACIPHCKY	0.70	15.15
HLA-DRB1*03:01	100	114	REDSHWLNCRTTINY	Consensus (smm/nn/sturniolo)	31.10	-	-	-	HWLNCRTTI	15397	31.10	HWLNCRTTI	8435.70	56.86	-	-	-	LNCRTTINY	1.30	10.92
HLA-DRB1*03:01	16	30	GTCQAENPSKKCEEK	Consensus (smm/nn/sturniolo)	34.99	-	-	-	CQAENPSKK	9325	19.07	CQAENPSKK	9683	60.09	-	-	-	GTCQAENPS	-12.50	34.99
HLA-DRB1*03:01	96	110	KKQAREDSHWLNCRT	Consensus (smm/nn/sturniolo)	34.99	-	-	-	AREDSHWLN	4812	9.23	AREDSHWLN	11387.60	64.14	-	-	-	KKQAREDSH	-12.50	34.99
HLA-DRB1*03:01	97	111	KQAREDSHWLNCRTT	Consensus (smm/nn/sturniolo)	34.99	-	-	-	AREDSHWLN	4906	9.44	AREDSHWLN	15099.80	71.59	-	-	-	KQAREDSHW	-12.50	34.99
HLA-DRB1*03:01	98	112	QAREDSHWLNCRTTI	Consensus (smm/nn/sturniolo)	34.99	-	-	-	AREDSHWLN	11519	23.61	AREDSHWLN	12466	66.52	-	-	-	QAREDSHWL	-12.50	34.99
HLA-DRB1*03:01	119	133	LTDKRIGPQRFDRAI	Consensus (smm/nn/sturniolo)	36.22	-	-	-	IGPQRFDRA	18349	36.22	RIGPQRFDR	13607.60	68.77	-	-	-	IGPQRFDRA	-1.20	27.74
HLA-DRB1*03:01	120	134	TDKRIGPQRFDRAIQ	Consensus (smm/nn/sturniolo)	39.55	-	-	-	IGPQRFDRA	20368	39.55	RIGPQRFDR	13304.50	68.19	-	-	-	IGPQRFDRA	-1.20	27.74
HLA-DRB1*03:01	24	38	SKKCEEKFKNDASKM	Consensus (smm/nn/sturniolo)	41.21	-	-	-	CEEKFKNDA	21421	41.21	CEEKFKNDA	23010.50	83.19	-	-	-	SKKCEEKFK	-12.50	34.99
HLA-DRB1*03:01	88	102	MHECAKKVKKQARED	Consensus (smm/nn/sturniolo)	46.15	-	-	-	AKKVKKQAR	24775	46.15	CAKKVKKQA	21968.10	81.86	-	-	-	MHECAKKVK	-0.20	21.69
HLA-DRB1*03:01	17	31	TCQAENPSKKCEEKF	Consensus (smm/nn/sturniolo)	47.36	-	-	-	CQAENPSKK	25652	47.36	CQAENPSKK	12826.90	67.25	-	-	-	TCQAENPSK	-12.50	34.99
HLA-DRB1*03:01	18	32	CQAENPSKKCEEKFK	Consensus (smm/nn/sturniolo)	48.27	-	-	-	CQAENPSKK	26328	48.27	CQAENPSKK	16624.20	74.22	-	-	-	CQAENPSKK	-12.50	34.99
HLA-DRB1*03:01	40	54	CIPHCKYQYYGFVAM	Consensus (smm/nn/sturniolo)	59.53	-	-	-	CIPHCKYQY	36063	59.53	CIPHCKYQY	13997.20	69.54	-	-	-	YQYYGFVAM	-0.10	21.07
HLA-DRB1*03:01	39	53	ACIPHCKYQYYGFVA	Consensus (smm/nn/sturniolo)	61.09	-	-	-	CIPHCKYQY	37713	61.09	CIPHCKYQY	10652.90	62.49	-	-	-	IPHCKYQYY	-1.50	29.15
HLA-DRB1*03:01	44	58	CKYQYYGFVAMDNNI	Consensus (smm/nn/sturniolo)	67.91	-	-	-	YQYYGFVAM	45781	67.91	YYGFVAMDN	17143.40	75.08	-	-	-	YQYYGFVAM	-0.10	21.07
HLA-DRB1*03:01	19	33	QAENPSKKCEEKFKN	Consensus (smm/nn/sturniolo)	70.94	-	-	-	PSKKCEEKF	50000	70.94	PSKKCEEKF	32018.50	92.63	-	-	-	QAENPSKKC	-12.50	34.99
HLA-DRB1*03:01	20	34	AENPSKKCEEKFKND	Consensus (smm/nn/sturniolo)	70.94	-	-	-	PSKKCEEKF	50000	70.94	PSKKCEEKF	30314.90	91.11	-	-	-	AENPSKKCE	-12.50	34.99
HLA-DRB1*03:01	21	35	ENPSKKCEEKFKNDA	Consensus (smm/nn/sturniolo)	70.94	-	-	-	PSKKCEEKF	50000	70.94	PSKKCEEKF	29809.80	90.67	-	-	-	ENPSKKCEE	-12.50	34.99
HLA-DRB1*03:01	22	36	NPSKKCEEKFKNDAS	Consensus (smm/nn/sturniolo)	70.94	-	-	-	CEEKFKNDA	50000	70.94	CEEKFKNDA	30065.70	90.90	-	-	-	NPSKKCEEK	-12.50	34.99
HLA-DRB1*03:01	23	37	PSKKCEEKFKNDASK	Consensus (smm/nn/sturniolo)	70.94	-	-	-	CEEKFKNDA	50000	70.94	CEEKFKNDA	29852.10	90.71	-	-	-	PSKKCEEKF	-12.50	34.99
HLA-DRB1*03:01	32	46	KNDASKMACIPHCKY	Consensus (smm/nn/sturniolo)	70.94	-	-	-	SKMACIPHC	50000	70.94	MACIPHCKY	30291.30	91.09	-	-	-	MACIPHCKY	0.70	15.15
HLA-DRB1*03:01	33	47	NDASKMACIPHCKYQ	Consensus (smm/nn/sturniolo)	70.94	-	-	-	MACIPHCKY	50000	70.94	MACIPHCKY	26317.60	87.06	-	-	-	MACIPHCKY	0.70	15.15
HLA-DRB1*03:01	41	55	IPHCKYQYYGFVAMD	Consensus (smm/nn/sturniolo)	70.94	-	-	-	YQYYGFVAM	50000	70.94	IPHCKYQYY	25272.20	85.88	-	-	-	YQYYGFVAM	-0.10	21.07
HLA-DRB1*03:01	42	56	PHCKYQYYGFVAMDN	Consensus (smm/nn/sturniolo)	70.94	-	-	-	YQYYGFVAM	50000	70.94	YYGFVAMDN	23114.90	83.32	-	-	-	YQYYGFVAM	-0.10	21.07
HLA-DRB1*03:01	43	57	HCKYQYYGFVAMDNN	Consensus (smm/nn/sturniolo)	70.94	-	-	-	YQYYGFVAM	50000	70.94	YYGFVAMDN	21262.30	80.91	-	-	-	YQYYGFVAM	-0.10	21.07
Allele	Start	End	Peptide	Method used	Percentile rank	Comblib. core	Comblib. score	Comblib. Rank	SMM align core	SMM align IC50 (nM)	SMM align rank	NN align core	NN align IC50 (nM)	NN align rank	NetMHCIIpan core	NetMHCIIpan IC50 (nM)	NetMHCIIpan rank	Sturniolo core	Sturniolo score	Sturniolo rank			Colour code (data represented in figures)
HLA-DRB1*04:01	47	61	QYYGFVAMDNNIAKP	Consensus (smm/nn/sturniolo)	0.07	-	-	-	FVAMDNNIA	49	0.33	FVAMDNNIA	6.70	0.06	-	-	-	FVAMDNNIA	4.90	0.07	Predicted as good binders		Percentile Rank ˂ 2,5	Percentile Rank 2,5 - 7,5
HLA-DRB1*04:01	45	59	KYQYYGFVAMDNNIA	Consensus (smm/nn/sturniolo)	0.07	-	-	-	YYGFVAMDN	49	0.33	FVAMDNNIA	7.10	0.07	-	-	-	FVAMDNNIA	4.90	0.07
HLA-DRB1*04:01	46	60	YQYYGFVAMDNNIAK	Consensus (smm/nn/sturniolo)	0.07	-	-	-	FVAMDNNIA	47	0.31	FVAMDNNIA	7	0.07	-	-	-	FVAMDNNIA	4.90	0.07
HLA-DRB1*04:01	48	62	YYGFVAMDNNIAKPE	Consensus (smm/nn/sturniolo)	0.08	-	-	-	FVAMDNNIA	48	0.32	FVAMDNNIA	7.40	0.08	-	-	-	FVAMDNNIA	4.90	0.07
HLA-DRB1*04:01	49	63	YGFVAMDNNIAKPEI	Consensus (smm/nn/sturniolo)	0.18	-	-	-	FVAMDNNIA	49	0.33	FVAMDNNIA	9.60	0.18	-	-	-	FVAMDNNIA	4.90	0.07
HLA-DRB1*04:01	50	64	GFVAMDNNIAKPEIR	Consensus (smm/nn/sturniolo)	0.41	-	-	-	FVAMDNNIA	132	1.25	FVAMDNNIA	13.20	0.41	-	-	-	FVAMDNNIA	4.90	0.07
HLA-DRB1*04:01	27	41	CEEKFKNDASKMACI	Consensus (smm/nn/sturniolo)	0.73	-	-	-	FKNDASKMA	87	0.73	FKNDASKMA	55.20	4.30	-	-	-	FKNDASKMA	3.70	0.33
HLA-DRB1*04:01	25	39	KKCEEKFKNDASKMA	Consensus (smm/nn/sturniolo)	0.74	-	-	-	KFKNDASKM	88	0.74	FKNDASKMA	152.30	11.95	-	-	-	FKNDASKMA	3.70	0.33
HLA-DRB1*04:01	28	42	EEKFKNDASKMACIP	Consensus (smm/nn/sturniolo)	0.74	-	-	-	FKNDASKMA	88	0.74	FKNDASKMA	43.80	3.21	-	-	-	FKNDASKMA	3.70	0.33
HLA-DRB1*04:01	26	40	KCEEKFKNDASKMAC	Consensus (smm/nn/sturniolo)	0.76	-	-	-	FKNDASKMA	90	0.76	FKNDASKMA	91.40	7.42	-	-	-	FKNDASKMA	3.70	0.33
HLA-DRB1*04:01	29	43	EKFKNDASKMACIPH	Consensus (smm/nn/sturniolo)	0.79	-	-	-	FKNDASKMA	93	0.79	FKNDASKMA	51.50	3.96	-	-	-	FKNDASKMA	3.70	0.33
HLA-DRB1*04:01	51	65	FVAMDNNIAKPEIRT	Consensus (smm/nn/sturniolo)	1.44	-	-	-	FVAMDNNIA	150	1.44	FVAMDNNIA	31.50	2.05	-	-	-	FVAMDNNIA	4.90	0.07
HLA-DRB1*04:01	30	44	KFKNDASKMACIPHC	Consensus (smm/nn/sturniolo)	2.80	-	-	-	FKNDASKMA	269	2.80	FKNDASKMA	69.80	5.61	-	-	-	FKNDASKMA	3.70	0.33
HLA-DRB1*04:01	31	45	FKNDASKMACIPHCK	Consensus (smm/nn/sturniolo)	3.14	-	-	-	FKNDASKMA	299	3.14	FKNDASKMA	219.10	16.11	-	-	-	FKNDASKMA	3.70	0.33
HLA-DRB1*04:01	57	71	NIAKPEIRTFSNVLI	Consensus (smm/nn/sturniolo)	3.80	-	-	-	NIAKPEIRT	110	0.98	IRTFSNVLI	245.10	17.55	-	-	-	IRTFSNVLI	1.38	3.80
HLA-DRB1*04:01	58	72	IAKPEIRTFSNVLIK	Consensus (smm/nn/sturniolo)	3.80	-	-	-	IRTFSNVLI	106	0.94	IRTFSNVLI	177.50	13.59	-	-	-	IRTFSNVLI	1.38	3.80
HLA-DRB1*04:01	59	73	AKPEIRTFSNVLIKY	Consensus (smm/nn/sturniolo)	3.80	-	-	-	IRTFSNVLI	107	0.95	IRTFSNVLI	126.80	10.15	-	-	-	IRTFSNVLI	1.38	3.80
HLA-DRB1*04:01	60	74	KPEIRTFSNVLIKYN	Consensus (smm/nn/sturniolo)	3.80	-	-	-	IRTFSNVLI	106	0.94	IRTFSNVLI	99.60	8.08	-	-	-	IRTFSNVLI	1.38	3.80
HLA-DRB1*04:01	61	75	PEIRTFSNVLIKYNV	Consensus (smm/nn/sturniolo)	3.80	-	-	-	IRTFSNVLI	111	0.99	IRTFSNVLI	120.80	9.71	-	-	-	IRTFSNVLI	1.38	3.80
HLA-DRB1*04:01	62	76	EIRTFSNVLIKYNVV	Consensus (smm/nn/sturniolo)	3.80	-	-	-	IRTFSNVLI	311	3.27	IRTFSNVLI	124.90	10.01	-	-	-	IRTFSNVLI	1.38	3.80
HLA-DRB1*04:01	63	77	IRTFSNVLIKYNVVD	Consensus (smm/nn/sturniolo)	3.80	-	-	-	IRTFSNVLI	316	3.33	IRTFSNVLI	180.20	13.77	-	-	-	IRTFSNVLI	1.38	3.80
HLA-DRB1*04:01	1	15	MKYLGLALISAVFLI	Consensus (smm/nn/sturniolo)	5.14	-	-	-	LALISAVFL	171	1.70	YLGLALISA	130.50	10.43	-	-	-	YLGLALISA	0.98	5.14
HLA-DRB1*04:01	2	16	KYLGLALISAVFLIG	Consensus (smm/nn/sturniolo)	5.14	-	-	-	LALISAVFL	199	2.01	YLGLALISA	221.60	16.26	-	-	-	YLGLALISA	0.98	5.14
HLA-DRB1*04:01	3	17	YLGLALISAVFLIGT	Consensus (smm/nn/sturniolo)	5.14	-	-	-	LALISAVFL	211	2.14	YLGLALISA	506.50	29.06	-	-	-	YLGLALISA	0.98	5.14
HLA-DRB1*04:01	44	58	CKYQYYGFVAMDNNI	Consensus (smm/nn/sturniolo)	5.41	-	-	-	YYGFVAMDN	494	5.41	YYGFVAMDN	21.90	1.15	-	-	-	YYGFVAMDN	-0.40	11.01
HLA-DRB1*04:01	43	57	HCKYQYYGFVAMDNN	Consensus (smm/nn/sturniolo)	5.55	-	-	-	YYGFVAMDN	507	5.55	YYGFVAMDN	39.60	2.82	-	-	-	YYGFVAMDN	-0.40	11.01
HLA-DRB1*04:01	42	56	PHCKYQYYGFVAMDN	Consensus (smm/nn/sturniolo)	5.71	-	-	-	YQYYGFVAM	521	5.71	YYGFVAMDN	57.90	4.55	-	-	-	YYGFVAMDN	-0.40	11.01
HLA-DRB1*04:01	68	82	NVLIKYNVVDKSLKA	Consensus (smm/nn/sturniolo)	7.02	-	-	-	LIKYNVVDK	645	7.02	IKYNVVDKS	529.80	29.90	-	-	-	IKYNVVDKS	3.10	0.70
HLA-DRB1*04:01	82	96	ADIRKIMHECAKKVK	Consensus (smm/nn/sturniolo)	7.13	-	-	-	IMHECAKKV	656	7.13	IMHECAKKV	543	30.35	-	-	-	IRKIMHECA	0.80	5.48
HLA-DRB1*04:01	6	20	LALISAVFLIGTCQA	Consensus (smm/nn/sturniolo)	7.20	-	-	-	LALISAVFL	662	7.20	ISAVFLIGT	1872.60	58.02	-	-	-	VFLIGTCQA	3.50	0.42
HLA-DRB1*04:01	84	98	IRKIMHECAKKVKKQ	Consensus (smm/nn/sturniolo)	7.22	-	-	-	IMHECAKKV	664	7.22	IMHECAKKV	326.70	21.69	-	-	-	IRKIMHECA	0.80	5.48
HLA-DRB1*04:01	81	95	KADIRKIMHECAKKV	Consensus (smm/nn/sturniolo)	7.28	-	-	-	IRKIMHECA	670	7.28	IMHECAKKV	667.40	34.30	-	-	-	IRKIMHECA	0.80	5.48
HLA-DRB1*04:01	83	97	DIRKIMHECAKKVKK	Consensus (smm/nn/sturniolo)	7.33	-	-	-	IMHECAKKV	674	7.33	IMHECAKKV	384.30	24.27	-	-	-	IRKIMHECA	0.80	5.48
HLA-DRB1*04:01	85	99	RKIMHECAKKVKKQA	Consensus (smm/nn/sturniolo)	7.71	-	-	-	IMHECAKKV	707	7.71	IMHECAKKV	526.70	29.79	-	-	-	IMHECAKKV	0.80	5.48
HLA-DRB1*04:01	69	83	VLIKYNVVDKSLKAD	Consensus (smm/nn/sturniolo)	8.40	-	-	-	NVVDKSLKA	774	8.40	IKYNVVDKS	725.90	35.99	-	-	-	IKYNVVDKS	3.10	0.70
HLA-DRB1*04:01	110	124	TTINYYRCILTDKRI	Consensus (smm/nn/sturniolo)	8.76	-	-	-	YRCILTDKR	807	8.76	YRCILTDKR	171.50	13.22	-	-	-	YRCILTDKR	3.60	0.37
HLA-DRB1*04:01	112	126	INYYRCILTDKRIGP	Consensus (smm/nn/sturniolo)	8.76	-	-	-	YRCILTDKR	807	8.76	YRCILTDKR	118.20	9.51	-	-	-	YRCILTDKR	3.60	0.37
HLA-DRB1*04:01	109	123	RTTINYYRCILTDKR	Consensus (smm/nn/sturniolo)	8.88	-	-	-	INYYRCILT	819	8.88	YRCILTDKR	315.70	21.17	-	-	-	YRCILTDKR	3.60	0.37
HLA-DRB1*04:01	111	125	TINYYRCILTDKRIG	Consensus (smm/nn/sturniolo)	9.71	-	-	-	YRCILTDKR	957	10.31	YRCILTDKR	120.80	9.71	-	-	-	YRCILTDKR	3.60	0.37
HLA-DRB1*04:01	4	18	LGLALISAVFLIGTC	Consensus (smm/nn/sturniolo)	9.90	-	-	-	LALISAVFL	257	2.66	ISAVFLIGT	2215	62.20	-	-	-	LALISAVFL	-0.12	9.90
HLA-DRB1*04:01	5	19	GLALISAVFLIGTCQ	Consensus (smm/nn/sturniolo)	9.90	-	-	-	LALISAVFL	563	6.16	ISAVFLIGT	1821.20	57.34	-	-	-	LALISAVFL	-0.12	9.90
HLA-DRB1*04:01	113	127	NYYRCILTDKRIGPQ	Consensus (smm/nn/sturniolo)	10.02	-	-	-	YRCILTDKR	928	10.02	YRCILTDKR	163.70	12.71	-	-	-	YRCILTDKR	3.60	0.37
HLA-DRB1*04:01	70	84	LIKYNVVDKSLKADI	Consensus (smm/nn/sturniolo)	10.12	-	-	-	NVVDKSLKA	938	10.12	IKYNVVDKS	922.40	41.15	-	-	-	IKYNVVDKS	3.10	0.70
HLA-DRB1*04:01	71	85	IKYNVVDKSLKADIR	Consensus (smm/nn/sturniolo)	10.59	-	-	-	NVVDKSLKA	984	10.59	NVVDKSLKA	1282.10	48.79	-	-	-	IKYNVVDKS	3.10	0.70
HLA-DRB1*04:01	67	81	SNVLIKYNVVDKSLK	Consensus (smm/nn/sturniolo)	11.55	-	-	-	IKYNVVDKS	1082	11.55	IKYNVVDKS	655.10	33.92	-	-	-	IKYNVVDKS	3.10	0.70
HLA-DRB1*04:01	102	116	DSHWLNCRTTINYYR	Consensus (smm/nn/sturniolo)	11.56	-	-	-	WLNCRTTIN	1083	11.56	WLNCRTTIN	896	40.49	-	-	-	WLNCRTTIN	1.90	2.36
HLA-DRB1*04:01	66	80	FSNVLIKYNVVDKSL	Consensus (smm/nn/sturniolo)	11.70	-	-	-	IKYNVVDKS	1098	11.70	LIKYNVVDK	704.40	35.39	-	-	-	IKYNVVDKS	3.10	0.70
HLA-DRB1*04:01	103	117	SHWLNCRTTINYYRC	Consensus (smm/nn/sturniolo)	11.74	-	-	-	WLNCRTTIN	1102	11.74	WLNCRTTIN	1011.90	43.22	-	-	-	WLNCRTTIN	1.90	2.36
HLA-DRB1*04:01	100	114	REDSHWLNCRTTINY	Consensus (smm/nn/sturniolo)	11.80	-	-	-	WLNCRTTIN	1109	11.80	WLNCRTTIN	1667.40	55.13	-	-	-	WLNCRTTIN	1.90	2.36
HLA-DRB1*04:01	101	115	EDSHWLNCRTTINYY	Consensus (smm/nn/sturniolo)	11.87	-	-	-	WLNCRTTIN	1115	11.87	WLNCRTTIN	1052.10	44.13	-	-	-	WLNCRTTIN	1.90	2.36
HLA-DRB1*04:01	65	79	TFSNVLIKYNVVDKS	Consensus (smm/nn/sturniolo)	12.04	-	-	-	LIKYNVVDK	1132	12.04	FSNVLIKYN	540.40	30.27	-	-	-	IKYNVVDKS	3.10	0.70
HLA-DRB1*04:01	78	92	KSLKADIRKIMHECA	Consensus (smm/nn/sturniolo)	12.39	-	-	-	LKADIRKIM	1169	12.39	LKADIRKIM	2270.50	62.84	-	-	-	IRKIMHECA	0.80	5.48
HLA-DRB1*04:01	99	113	AREDSHWLNCRTTIN	Consensus (smm/nn/sturniolo)	14.38	-	-	-	SHWLNCRTT	1383	14.38	WLNCRTTIN	2002	59.65	-	-	-	WLNCRTTIN	1.90	2.36
HLA-DRB1*04:01	64	78	RTFSNVLIKYNVVDK	Consensus (smm/nn/sturniolo)	14.42	-	-	-	FSNVLIKYN	1388	14.42	FSNVLIKYN	396.50	24.78	-	-	-	VLIKYNVVD	-0.52	12.01
HLA-DRB1*04:01	114	128	YYRCILTDKRIGPQR	Consensus (smm/nn/sturniolo)	15.06	-	-	-	ILTDKRIGP	1460	15.06	YRCILTDKR	247.90	17.69	-	-	-	YRCILTDKR	3.60	0.37
HLA-DRB1*04:01	41	55	IPHCKYQYYGFVAMD	Consensus (smm/nn/sturniolo)	15.08	-	-	-	YQYYGFVAM	1463	15.08	YQYYGFVAM	580.80	31.62	-	-	-	YQYYGFVAM	-1.02	14.94
HLA-DRB1*04:01	40	54	CIPHCKYQYYGFVAM	Consensus (smm/nn/sturniolo)	15.16	-	-	-	KYQYYGFVA	1473	15.16	YQYYGFVAM	1183	46.87	-	-	-	YQYYGFVAM	-1.02	14.94
HLA-DRB1*04:01	115	129	YRCILTDKRIGPQRF	Consensus (smm/nn/sturniolo)	15.42	-	-	-	ILTDKRIGP	1504	15.42	YRCILTDKR	381.20	24.14	-	-	-	YRCILTDKR	3.60	0.37
HLA-DRB1*04:01	11	25	AVFLIGTCQAENPSK	Consensus (smm/nn/sturniolo)	16.03	-	-	-	IGTCQAENP	1575	16.03	LIGTCQAEN	628	33.12	-	-	-	VFLIGTCQA	3.50	0.42
HLA-DRB1*04:01	12	26	VFLIGTCQAENPSKK	Consensus (smm/nn/sturniolo)	16.27	-	-	-	IGTCQAENP	1604	16.27	LIGTCQAEN	768.20	37.18	-	-	-	VFLIGTCQA	3.50	0.42
HLA-DRB1*04:01	10	24	SAVFLIGTCQAENPS	Consensus (smm/nn/sturniolo)	17.92	-	-	-	IGTCQAENP	1810	17.92	LIGTCQAEN	803.60	38.15	-	-	-	VFLIGTCQA	3.50	0.42
HLA-DRB1*04:01	74	88	NVVDKSLKADIRKIM	Consensus (smm/nn/sturniolo)	17.93	-	-	-	NVVDKSLKA	1070	11.44	NVVDKSLKA	1860.50	57.86	-	-	-	LKADIRKIM	-1.60	17.93
HLA-DRB1*04:01	75	89	VVDKSLKADIRKIMH	Consensus (smm/nn/sturniolo)	17.93	-	-	-	LKADIRKIM	1293	13.56	LKADIRKIM	2849.20	68.50	-	-	-	LKADIRKIM	-1.60	17.93
HLA-DRB1*04:01	76	90	VDKSLKADIRKIMHE	Consensus (smm/nn/sturniolo)	17.93	-	-	-	LKADIRKIM	1327	13.87	LKADIRKIM	2568.20	65.92	-	-	-	LKADIRKIM	-1.60	17.93
HLA-DRB1*04:01	77	91	DKSLKADIRKIMHEC	Consensus (smm/nn/sturniolo)	17.93	-	-	-	LKADIRKIM	1363	14.21	LKADIRKIM	2509	65.34	-	-	-	LKADIRKIM	-1.60	17.93
HLA-DRB1*04:01	9	23	ISAVFLIGTCQAENP	Consensus (smm/nn/sturniolo)	18.07	-	-	-	LIGTCQAEN	1829	18.07	LIGTCQAEN	1062	44.34	-	-	-	VFLIGTCQA	3.50	0.42
HLA-DRB1*04:01	13	27	FLIGTCQAENPSKKC	Consensus (smm/nn/sturniolo)	19.55	-	-	-	IGTCQAENP	2020	19.55	TCQAENPSK	786	37.68	-	-	-	FLIGTCQAE	-0.80	13.22
HLA-DRB1*04:01	8	22	LISAVFLIGTCQAEN	Consensus (smm/nn/sturniolo)	20.21	-	-	-	FLIGTCQAE	2106	20.21	AVFLIGTCQ	1185.90	46.93	-	-	-	VFLIGTCQA	3.50	0.42
HLA-DRB1*04:01	86	100	KIMHECAKKVKKQAR	Consensus (smm/nn/sturniolo)	20.59	-	-	-	IMHECAKKV	2160	20.59	IMHECAKKV	1003.40	43.04	-	-	-	IMHECAKKV	0.80	5.48
HLA-DRB1*04:01	7	21	ALISAVFLIGTCQAE	Consensus (smm/nn/sturniolo)	21.47	-	-	-	ISAVFLIGT	2282	21.47	ISAVFLIGT	1755.80	56.42	-	-	-	VFLIGTCQA	3.50	0.42
HLA-DRB1*04:01	87	101	IMHECAKKVKKQARE	Consensus (smm/nn/sturniolo)	21.53	-	-	-	IMHECAKKV	2291	21.53	IMHECAKKV	3072.50	70.37	-	-	-	IMHECAKKV	0.80	5.48
HLA-DRB1*04:01	52	66	VAMDNNIAKPEIRTF	Consensus (smm/nn/sturniolo)	21.75	-	-	-	VAMDNNIAK	2320	21.75	VAMDNNIAK	561.60	30.98	-	-	-	VAMDNNIAK	2.88	0.96
HLA-DRB1*04:01	116	130	RCILTDKRIGPQRFD	Consensus (smm/nn/sturniolo)	21.98	-	-	-	ILTDKRIGP	1966	19.13	ILTDKRIGP	2574.70	65.99	-	-	-	ILTDKRIGP	-2.22	21.98
HLA-DRB1*04:01	104	118	HWLNCRTTINYYRCI	Consensus (smm/nn/sturniolo)	22.10	-	-	-	WLNCRTTIN	2374	22.10	WLNCRTTIN	1284.60	48.83	-	-	-	WLNCRTTIN	1.90	2.36
HLA-DRB1*04:01	79	93	SLKADIRKIMHECAK	Consensus (smm/nn/sturniolo)	23.06	-	-	-	LKADIRKIM	2519	23.06	IRKIMHECA	2505.20	65.30	-	-	-	IRKIMHECA	0.80	5.48
HLA-DRB1*04:01	80	94	LKADIRKIMHECAKK	Consensus (smm/nn/sturniolo)	23.14	-	-	-	LKADIRKIM	2532	23.14	IRKIMHECA	1915.90	58.58	-	-	-	IRKIMHECA	0.80	5.48
HLA-DRB1*04:01	72	86	KYNVVDKSLKADIRK	Consensus (smm/nn/sturniolo)	23.15	-	-	-	NVVDKSLKA	1414	14.66	NVVDKSLKA	1929.40	58.75	-	-	-	YNVVDKSLK	-2.50	23.15
HLA-DRB1*04:01	108	122	CRTTINYYRCILTDK	Consensus (smm/nn/sturniolo)	23.16	-	-	-	INYYRCILT	2535	23.16	INYYRCILT	2610.70	66.34	-	-	-	YYRCILTDK	0.10	8.45
HLA-DRB1*04:01	14	28	LIGTCQAENPSKKCE	Consensus (smm/nn/sturniolo)	24.60	-	-	-	TCQAENPSK	2754	24.60	TCQAENPSK	935.20	41.46	-	-	-	IGTCQAENP	-1.60	17.93
HLA-DRB1*04:01	106	120	LNCRTTINYYRCILT	Consensus (smm/nn/sturniolo)	25.46	-	-	-	CRTTINYYR	2896	25.46	INYYRCILT	2380.30	64.01	-	-	-	LNCRTTINY	-1.12	15.42
HLA-DRB1*04:01	105	119	WLNCRTTINYYRCIL	Consensus (smm/nn/sturniolo)	25.65	-	-	-	WLNCRTTIN	2924	25.65	WLNCRTTIN	2084.50	60.66	-	-	-	WLNCRTTIN	1.90	2.36
HLA-DRB1*04:01	73	87	YNVVDKSLKADIRKI	Consensus (smm/nn/sturniolo)	27.68	-	-	-	NVVDKSLKA	3270	27.68	NVVDKSLKA	2033.30	60.03	-	-	-	YNVVDKSLK	-2.50	23.15
HLA-DRB1*04:01	128	142	RFDRAIQEYDKTINI	Consensus (smm/nn/sturniolo)	28.44	-	-	-	IQEYDKTIN	3112	26.78	AIQEYDKTI	3602.10	74.26	-	-	-	FDRAIQEYD	-3.60	28.44
HLA-DRB1*04:01	107	121	NCRTTINYYRCILTD	Consensus (smm/nn/sturniolo)	29.50	-	-	-	INYYRCILT	3594	29.50	INYYRCILT	3200.10	71.36	-	-	-	INYYRCILT	-2.12	21.43
HLA-DRB1*04:01	15	29	IGTCQAENPSKKCEE	Consensus (smm/nn/sturniolo)	29.85	-	-	-	TCQAENPSK	3659	29.85	TCQAENPSK	1917.60	58.60	-	-	-	IGTCQAENP	-1.60	17.93
HLA-DRB1*04:01	127	141	QRFDRAIQEYDKTIN	Consensus (smm/nn/sturniolo)	32.24	-	-	-	FDRAIQEYD	4142	32.24	AIQEYDKTI	4254	78.14	-	-	-	FDRAIQEYD	-3.60	28.44
HLA-DRB1*04:01	55	69	DNNIAKPEIRTFSNV	Consensus (smm/nn/sturniolo)	32.44	-	-	-	IAKPEIRTF	4105	32.06	IAKPEIRTF	6425.30	86.91	-	-	-	IAKPEIRTF	-4.90	32.44
HLA-DRB1*04:01	56	70	NNIAKPEIRTFSNVL	Consensus (smm/nn/sturniolo)	32.44	-	-	-	IAKPEIRTF	2870	25.31	EIRTFSNVL	3144.60	70.93	-	-	-	IAKPEIRTF	-4.90	32.44
HLA-DRB1*04:01	54	68	MDNNIAKPEIRTFSN	Consensus (smm/nn/sturniolo)	32.59	-	-	-	IAKPEIRTF	4217	32.59	IAKPEIRTF	7106.70	88.80	-	-	-	MDNNIAKPE	-2.90	25.26
HLA-DRB1*04:01	53	67	AMDNNIAKPEIRTFS	Consensus (smm/nn/sturniolo)	34.93	-	-	-	IAKPEIRTF	4723	34.93	IAKPEIRTF	7771.50	90.36	-	-	-	MDNNIAKPE	-2.90	25.26
HLA-DRB1*04:01	24	38	SKKCEEKFKNDASKM	Consensus (smm/nn/sturniolo)	34.99	-	-	-	EEKFKNDAS	4681	34.75	KFKNDASKM	1793.70	56.96	-	-	-	SKKCEEKFK	-12.50	34.99
HLA-DRB1*04:01	118	132	ILTDKRIGPQRFDRA	Consensus (smm/nn/sturniolo)	35.18	-	-	-	ILTDKRIGP	4781	35.18	ILTDKRIGP	5336.30	83.14	-	-	-	IGPQRFDRA	-0.80	13.22
HLA-DRB1*04:01	93	107	KKVKKQAREDSHWLN	Consensus (smm/nn/sturniolo)	36.45	-	-	-	VKKQAREDS	5077	36.45	VKKQAREDS	2956.80	69.41	-	-	-	VKKQAREDS	-0.60	12.10
HLA-DRB1*04:01	117	131	CILTDKRIGPQRFDR	Consensus (smm/nn/sturniolo)	36.62	-	-	-	ILTDKRIGP	5119	36.62	ILTDKRIGP	4686.40	80.30	-	-	-	ILTDKRIGP	-2.22	21.98
HLA-DRB1*04:01	92	106	AKKVKKQAREDSHWL	Consensus (smm/nn/sturniolo)	38.57	-	-	-	VKKQAREDS	5611	38.57	VKKQAREDS	3603.10	74.27	-	-	-	VKKQAREDS	-0.60	12.10
HLA-DRB1*04:01	126	140	PQRFDRAIQEYDKTI	Consensus (smm/nn/sturniolo)	39.04	-	-	-	FDRAIQEYD	5734	39.04	AIQEYDKTI	4559.60	79.70	-	-	-	FDRAIQEYD	-3.60	28.44
HLA-DRB1*04:01	90	104	ECAKKVKKQAREDSH	Consensus (smm/nn/sturniolo)	39.72	-	-	-	VKKQAREDS	5913	39.72	KKQAREDSH	7907.80	90.67	-	-	-	VKKQAREDS	-0.60	12.10
HLA-DRB1*04:01	89	103	HECAKKVKKQAREDS	Consensus (smm/nn/sturniolo)	40.88	-	-	-	AKKVKKQAR	6235	40.88	VKKQAREDS	11371.40	95.93	-	-	-	VKKQAREDS	-0.60	12.10
HLA-DRB1*04:01	91	105	CAKKVKKQAREDSHW	Consensus (smm/nn/sturniolo)	41.02	-	-	-	VKKQAREDS	6275	41.02	KKQAREDSH	4643.20	80.11	-	-	-	VKKQAREDS	-0.60	12.10
HLA-DRB1*04:01	124	138	IGPQRFDRAIQEYDK	Consensus (smm/nn/sturniolo)	42.26	-	-	-	FDRAIQEYD	6654	42.26	PQRFDRAIQ	4649.40	80.14	-	-	-	IGPQRFDRA	-0.80	13.22
HLA-DRB1*04:01	123	137	RIGPQRFDRAIQEYD	Consensus (smm/nn/sturniolo)	42.76	-	-	-	PQRFDRAIQ	6816	42.76	PQRFDRAIQ	4539.80	79.61	-	-	-	IGPQRFDRA	-0.80	13.22
HLA-DRB1*04:01	125	139	GPQRFDRAIQEYDKT	Consensus (smm/nn/sturniolo)	44.86	-	-	-	FDRAIQEYD	7479	44.86	FDRAIQEYD	5612.50	84.18	-	-	-	FDRAIQEYD	-3.60	28.44
HLA-DRB1*04:01	121	135	DKRIGPQRFDRAIQE	Consensus (smm/nn/sturniolo)	45.78	-	-	-	IGPQRFDRA	7789	45.78	IGPQRFDRA	4773.60	80.73	-	-	-	IGPQRFDRA	-0.80	13.22
HLA-DRB1*04:01	16	30	GTCQAENPSKKCEEK	Consensus (smm/nn/sturniolo)	46.10	-	-	-	CQAENPSKK	7906	46.10	TCQAENPSK	2633.70	66.57	-	-	-	GTCQAENPS	-12.50	34.99
HLA-DRB1*04:01	122	136	KRIGPQRFDRAIQEY	Consensus (smm/nn/sturniolo)	47.38	-	-	-	IGPQRFDRA	8363	47.38	IGPQRFDRA	4643.30	80.11	-	-	-	IGPQRFDRA	-0.80	13.22
HLA-DRB1*04:01	94	108	KVKKQAREDSHWLNC	Consensus (smm/nn/sturniolo)	49.57	-	-	-	VKKQAREDS	9245	49.57	KQAREDSHW	3064.20	70.30	-	-	-	VKKQAREDS	-0.60	12.10
HLA-DRB1*04:01	23	37	PSKKCEEKFKNDASK	Consensus (smm/nn/sturniolo)	50.01	-	-	-	EEKFKNDAS	9426	50.01	KKCEEKFKN	9835.80	94.06	-	-	-	PSKKCEEKF	-12.50	34.99
HLA-DRB1*04:01	120	134	TDKRIGPQRFDRAIQ	Consensus (smm/nn/sturniolo)	50.09	-	-	-	IGPQRFDRA	9462	50.09	IGPQRFDRA	5556.60	83.98	-	-	-	IGPQRFDRA	-0.80	13.22
HLA-DRB1*04:01	95	109	VKKQAREDSHWLNCR	Consensus (smm/nn/sturniolo)	51.09	-	-	-	VKKQAREDS	9893	51.09	AREDSHWLN	3263	71.83	-	-	-	VKKQAREDS	-0.60	12.10
HLA-DRB1*04:01	22	36	NPSKKCEEKFKNDAS	Consensus (smm/nn/sturniolo)	53.39	-	-	-	KKCEEKFKN	10963	53.39	KKCEEKFKN	10638.10	95.14	-	-	-	NPSKKCEEK	-12.50	34.99
HLA-DRB1*04:01	119	133	LTDKRIGPQRFDRAI	Consensus (smm/nn/sturniolo)	53.56	-	-	-	IGPQRFDRA	11040	53.56	IGPQRFDRA	8283.10	91.45	-	-	-	IGPQRFDRA	-0.80	13.22
HLA-DRB1*04:01	97	111	KQAREDSHWLNCRTT	Consensus (smm/nn/sturniolo)	57.90	-	-	-	AREDSHWLN	13345	57.90	AREDSHWLN	3698	74.89	-	-	-	KQAREDSHW	-12.50	34.99
HLA-DRB1*04:01	32	46	KNDASKMACIPHCKY	Consensus (smm/nn/sturniolo)	59.55	-	-	-	ASKMACIPH	14331	59.55	ASKMACIPH	2089.70	60.72	-	-	-	MACIPHCKY	-2.60	23.67
HLA-DRB1*04:01	33	47	NDASKMACIPHCKYQ	Consensus (smm/nn/sturniolo)	59.84	-	-	-	ASKMACIPH	14524	59.84	ASKMACIPH	2152.60	61.49	-	-	-	MACIPHCKY	-2.60	23.67
HLA-DRB1*04:01	17	31	TCQAENPSKKCEEKF	Consensus (smm/nn/sturniolo)	60.13	-	-	-	TCQAENPSK	14712	60.13	TCQAENPSK	4504.60	79.43	-	-	-	TCQAENPSK	-12.50	34.99
HLA-DRB1*04:01	96	110	KKQAREDSHWLNCRT	Consensus (smm/nn/sturniolo)	60.18	-	-	-	AREDSHWLN	14749	60.18	AREDSHWLN	3183	71.22	-	-	-	KKQAREDSH	-12.50	34.99
HLA-DRB1*04:01	39	53	ACIPHCKYQYYGFVA	Consensus (smm/nn/sturniolo)	63.41	-	-	-	HCKYQYYGF	17034	63.41	KYQYYGFVA	3457.90	73.28	-	-	-	IPHCKYQYY	-3.80	29.22
HLA-DRB1*04:01	34	48	DASKMACIPHCKYQY	Consensus (smm/nn/sturniolo)	64.57	-	-	-	SKMACIPHC	21997	68.83	ASKMACIPH	2432.90	64.57	-	-	-	MACIPHCKY	-2.60	23.67
HLA-DRB1*04:01	98	112	QAREDSHWLNCRTTI	Consensus (smm/nn/sturniolo)	64.81	-	-	-	SHWLNCRTT	18137	64.81	SHWLNCRTT	3376	72.68	-	-	-	QAREDSHWL	-12.50	34.99
HLA-DRB1*04:01	35	49	ASKMACIPHCKYQYY	Consensus (smm/nn/sturniolo)	67.46	-	-	-	ASKMACIPH	24628	71.11	ASKMACIPH	2731.20	67.46	-	-	-	MACIPHCKY	-2.60	23.67
HLA-DRB1*04:01	38	52	MACIPHCKYQYYGFV	Consensus (smm/nn/sturniolo)	73.12	-	-	-	HCKYQYYGF	27234	73.12	HCKYQYYGF	7070.20	88.70	-	-	-	MACIPHCKY	-2.60	23.67
HLA-DRB1*04:01	37	51	KMACIPHCKYQYYGF	Consensus (smm/nn/sturniolo)	77.19	-	-	-	IPHCKYQYY	33788	77.19	HCKYQYYGF	6519.40	87.19	-	-	-	MACIPHCKY	-2.60	23.67
HLA-DRB1*04:01	36	50	SKMACIPHCKYQYYG	Consensus (smm/nn/sturniolo)	79.31	-	-	-	MACIPHCKY	38231	79.31	SKMACIPHC	6272.10	86.43	-	-	-	MACIPHCKY	-2.60	23.67
HLA-DRB1*04:01	88	102	MHECAKKVKKQARED	Consensus (smm/nn/sturniolo)	79.37	-	-	-	AKKVKKQAR	38386	79.37	AKKVKKQAR	17864.50	99.24	-	-	-	MHECAKKVK	-4.40	31.22
HLA-DRB1*04:01	18	32	CQAENPSKKCEEKFK	Consensus (smm/nn/sturniolo)	79.88	-	-	-	CQAENPSKK	39527	79.88	CQAENPSKK	14710.10	98.26	-	-	-	CQAENPSKK	-12.50	34.99
HLA-DRB1*04:01	19	33	QAENPSKKCEEKFKN	Consensus (smm/nn/sturniolo)	83.61	-	-	-	PSKKCEEKF	50000	83.61	PSKKCEEKF	15363.90	98.54	-	-	-	QAENPSKKC	-12.50	34.99
HLA-DRB1*04:01	20	34	AENPSKKCEEKFKND	Consensus (smm/nn/sturniolo)	83.61	-	-	-	KKCEEKFKN	50000	83.61	KKCEEKFKN	14523.60	98.17	-	-	-	AENPSKKCE	-12.50	34.99
HLA-DRB1*04:01	21	35	ENPSKKCEEKFKNDA	Consensus (smm/nn/sturniolo)	83.61	-	-	-	KKCEEKFKN	50000	83.61	KKCEEKFKN	13204	97.42	-	-	-	ENPSKKCEE	-12.50	34.99
Allele	Start	End	Peptide	Method used	Percentile rank	Comblib. core	Comblib. score	Comblib. Rank	SMM align core	SMM align IC50 (nM)	SMM align rank	NN align core	NN align IC50 (nM)	NN align rank	NetMHCIIpan core	NetMHCIIpan IC50 (nM)	NetMHCIIpan rank	Sturniolo core	Sturniolo score	Sturniolo rank			Colour code (data represented in figures)
HLA-DRB1*04:05	45	59	KYQYYGFVAMDNNIA	Consensus (smm/nn/sturniolo)	0.54	-	-	-	YYGFVAMDN	45	0.54	FVAMDNNIA	19	1.17	-	-	-	FVAMDNNIA	5.90	0.04	Predicted as good binders		Percentile Rank ˂ 2,5	Percentile Rank 2,5 - 7,5
HLA-DRB1*04:05	46	60	YQYYGFVAMDNNIAK	Consensus (smm/nn/sturniolo)	0.54	-	-	-	YYGFVAMDN	45	0.54	FVAMDNNIA	17.60	1	-	-	-	FVAMDNNIA	5.90	0.04
HLA-DRB1*04:05	47	61	QYYGFVAMDNNIAKP	Consensus (smm/nn/sturniolo)	0.93	-	-	-	FVAMDNNIA	73	0.93	FVAMDNNIA	20.20	1.30	-	-	-	FVAMDNNIA	5.90	0.04
HLA-DRB1*04:05	48	62	YYGFVAMDNNIAKPE	Consensus (smm/nn/sturniolo)	0.93	-	-	-	FVAMDNNIA	73	0.93	FVAMDNNIA	21.60	1.47	-	-	-	FVAMDNNIA	5.90	0.04
HLA-DRB1*04:05	49	63	YGFVAMDNNIAKPEI	Consensus (smm/nn/sturniolo)	1.30	-	-	-	FVAMDNNIA	100	1.30	FVAMDNNIA	35	3.11	-	-	-	FVAMDNNIA	5.90	0.04
HLA-DRB1*04:05	44	58	CKYQYYGFVAMDNNI	Consensus (smm/nn/sturniolo)	1.32	-	-	-	YYGFVAMDN	101	1.32	YYGFVAMDN	39.50	3.65	-	-	-	YYGFVAMDN	3.40	0.82
HLA-DRB1*04:05	43	57	HCKYQYYGFVAMDNN	Consensus (smm/nn/sturniolo)	1.40	-	-	-	YYGFVAMDN	106	1.40	YYGFVAMDN	52.60	5.14	-	-	-	YYGFVAMDN	3.40	0.82
HLA-DRB1*04:05	42	56	PHCKYQYYGFVAMDN	Consensus (smm/nn/sturniolo)	1.41	-	-	-	PHCKYQYYG	107	1.41	YYGFVAMDN	64.10	6.32	-	-	-	YYGFVAMDN	3.40	0.82
HLA-DRB1*04:05	60	74	KPEIRTFSNVLIKYN	Consensus (smm/nn/sturniolo)	2.30	-	-	-	IRTFSNVLI	162	2.30	FSNVLIKYN	61.80	6.09	-	-	-	IRTFSNVLI	3.30	0.94
HLA-DRB1*04:05	61	75	PEIRTFSNVLIKYNV	Consensus (smm/nn/sturniolo)	2.41	-	-	-	FSNVLIKYN	168	2.41	FSNVLIKYN	61.50	6.06	-	-	-	IRTFSNVLI	3.30	0.94
HLA-DRB1*04:05	63	77	IRTFSNVLIKYNVVD	Consensus (smm/nn/sturniolo)	3.08	-	-	-	FSNVLIKYN	211	3.08	FSNVLIKYN	74.20	7.30	-	-	-	IRTFSNVLI	3.30	0.94
HLA-DRB1*04:05	62	76	EIRTFSNVLIKYNVV	Consensus (smm/nn/sturniolo)	3.11	-	-	-	FSNVLIKYN	213	3.11	FSNVLIKYN	64.70	6.37	-	-	-	IRTFSNVLI	3.30	0.94
HLA-DRB1*04:05	64	78	RTFSNVLIKYNVVDK	Consensus (smm/nn/sturniolo)	3.23	-	-	-	FSNVLIKYN	220	3.23	FSNVLIKYN	88.60	8.65	-	-	-	VLIKYNVVD	2.20	2.62
HLA-DRB1*04:05	58	72	IAKPEIRTFSNVLIK	Consensus (smm/nn/sturniolo)	4.22	-	-	-	IRTFSNVLI	289	4.22	IRTFSNVLI	121.70	11.36	-	-	-	IRTFSNVLI	3.30	0.94
HLA-DRB1*04:05	59	73	AKPEIRTFSNVLIKY	Consensus (smm/nn/sturniolo)	4.22	-	-	-	IRTFSNVLI	289	4.22	IRTFSNVLI	134.30	12.30	-	-	-	IRTFSNVLI	3.30	0.94
HLA-DRB1*04:05	57	71	NIAKPEIRTFSNVLI	Consensus (smm/nn/sturniolo)	4.25	-	-	-	EIRTFSNVL	291	4.25	IRTFSNVLI	116.20	10.93	-	-	-	IRTFSNVLI	3.30	0.94
HLA-DRB1*04:05	50	64	GFVAMDNNIAKPEIR	Consensus (smm/nn/sturniolo)	4.30	-	-	-	FVAMDNNIA	295	4.30	FVAMDNNIA	109.50	10.40	-	-	-	FVAMDNNIA	5.90	0.04
HLA-DRB1*04:05	51	65	FVAMDNNIAKPEIRT	Consensus (smm/nn/sturniolo)	4.39	-	-	-	FVAMDNNIA	301	4.39	FVAMDNNIA	255.70	19.59	-	-	-	FVAMDNNIA	5.90	0.04
HLA-DRB1*04:05	1	15	MKYLGLALISAVFLI	Consensus (smm/nn/sturniolo)	5.88	-	-	-	LGLALISAV	192	2.77	LGLALISAV	131.80	12.12	-	-	-	YLGLALISA	1.18	5.88
HLA-DRB1*04:05	2	16	KYLGLALISAVFLIG	Consensus (smm/nn/sturniolo)	5.88	-	-	-	LGLALISAV	231	3.41	LGLALISAV	183.60	15.59	-	-	-	YLGLALISA	1.18	5.88
HLA-DRB1*04:05	3	17	YLGLALISAVFLIGT	Consensus (smm/nn/sturniolo)	5.88	-	-	-	LALISAVFL	359	5.29	LGLALISAV	305.60	21.99	-	-	-	YLGLALISA	1.18	5.88
HLA-DRB1*04:05	4	18	LGLALISAVFLIGTC	Consensus (smm/nn/sturniolo)	6.32	-	-	-	LALISAVFL	406	5.97	LGLALISAV	529.10	30.19	-	-	-	LALISAVFL	1	6.32
HLA-DRB1*04:05	110	124	TTINYYRCILTDKRI	Consensus (smm/nn/sturniolo)	6.74	-	-	-	INYYRCILT	459	6.74	YRCILTDKR	85.50	8.38	-	-	-	YRCILTDKR	3	1.26
HLA-DRB1*04:05	109	123	RTTINYYRCILTDKR	Consensus (smm/nn/sturniolo)	6.85	-	-	-	INYYRCILT	467	6.85	YRCILTDKR	114.50	10.79	-	-	-	YRCILTDKR	3	1.26
HLA-DRB1*04:05	8	22	LISAVFLIGTCQAEN	Consensus (smm/nn/sturniolo)	7.45	-	-	-	AVFLIGTCQ	510	7.45	LIGTCQAEN	307.90	22.09	-	-	-	VFLIGTCQA	3.80	0.54
HLA-DRB1*04:05	9	23	ISAVFLIGTCQAENP	Consensus (smm/nn/sturniolo)	7.92	-	-	-	LIGTCQAEN	546	7.92	LIGTCQAEN	280.50	20.83	-	-	-	VFLIGTCQA	3.80	0.54
HLA-DRB1*04:05	65	79	TFSNVLIKYNVVDKS	Consensus (smm/nn/sturniolo)	7.95	-	-	-	FSNVLIKYN	548	7.95	FSNVLIKYN	117.20	11.02	-	-	-	VLIKYNVVD	2.20	2.62
HLA-DRB1*04:05	11	25	AVFLIGTCQAENPSK	Consensus (smm/nn/sturniolo)	8.10	-	-	-	LIGTCQAEN	560	8.10	LIGTCQAEN	175.90	15.10	-	-	-	VFLIGTCQA	3.80	0.54
HLA-DRB1*04:05	66	80	FSNVLIKYNVVDKSL	Consensus (smm/nn/sturniolo)	8.14	-	-	-	FSNVLIKYN	563	8.14	FSNVLIKYN	143.20	12.93	-	-	-	VLIKYNVVD	2.20	2.62
HLA-DRB1*04:05	10	24	SAVFLIGTCQAENPS	Consensus (smm/nn/sturniolo)	8.16	-	-	-	LIGTCQAEN	564	8.16	LIGTCQAEN	215.30	17.44	-	-	-	VFLIGTCQA	3.80	0.54
HLA-DRB1*04:05	111	125	TINYYRCILTDKRIG	Consensus (smm/nn/sturniolo)	8.57	-	-	-	YRCILTDKR	596	8.57	YRCILTDKR	88.20	8.62	-	-	-	YRCILTDKR	3	1.26
HLA-DRB1*04:05	12	26	VFLIGTCQAENPSKK	Consensus (smm/nn/sturniolo)	8.78	-	-	-	LIGTCQAEN	612	8.78	LIGTCQAEN	256.70	19.65	-	-	-	VFLIGTCQA	3.80	0.54
HLA-DRB1*04:05	112	126	INYYRCILTDKRIGP	Consensus (smm/nn/sturniolo)	9.11	-	-	-	YRCILTDKR	637	9.11	YRCILTDKR	112.20	10.62	-	-	-	YRCILTDKR	3	1.26
HLA-DRB1*04:05	5	19	GLALISAVFLIGTCQ	Consensus (smm/nn/sturniolo)	9.17	-	-	-	ISAVFLIGT	642	9.17	GLALISAVF	2125.70	56.60	-	-	-	LALISAVFL	1	6.32
HLA-DRB1*04:05	6	20	LALISAVFLIGTCQA	Consensus (smm/nn/sturniolo)	9.68	-	-	-	ISAVFLIGT	682	9.68	LALISAVFL	2338.90	58.59	-	-	-	VFLIGTCQA	3.80	0.54
HLA-DRB1*04:05	126	140	PQRFDRAIQEYDKTI	Consensus (smm/nn/sturniolo)	11.43	-	-	-	FDRAIQEYD	188	2.71	FDRAIQEYD	122.60	11.43	-	-	-	FDRAIQEYD	-1.80	21.26
HLA-DRB1*04:05	108	122	CRTTINYYRCILTDK	Consensus (smm/nn/sturniolo)	11.55	-	-	-	INYYRCILT	834	11.55	YYRCILTDK	945.50	40.32	-	-	-	INYYRCILT	-0.02	11.52
HLA-DRB1*04:05	41	55	IPHCKYQYYGFVAMD	Consensus (smm/nn/sturniolo)	13.06	-	-	-	YQYYGFVAM	3001	30.37	QYYGFVAMD	145.10	13.06	-	-	-	YQYYGFVAM	1.10	5.93
HLA-DRB1*04:05	125	139	GPQRFDRAIQEYDKT	Consensus (smm/nn/sturniolo)	13.14	-	-	-	FDRAIQEYD	197	2.86	FDRAIQEYD	146.40	13.14	-	-	-	FDRAIQEYD	-1.80	21.26
HLA-DRB1*04:05	113	127	NYYRCILTDKRIGPQ	Consensus (smm/nn/sturniolo)	13.17	-	-	-	YRCILTDKR	973	13.17	YRCILTDKR	158.80	13.98	-	-	-	YRCILTDKR	3	1.26
HLA-DRB1*04:05	71	85	IKYNVVDKSLKADIR	Consensus (smm/nn/sturniolo)	13.32	-	-	-	VDKSLKADI	984	13.32	YNVVDKSLK	427.50	26.84	-	-	-	IKYNVVDKS	0.60	8.03
HLA-DRB1*04:05	70	84	LIKYNVVDKSLKADI	Consensus (smm/nn/sturniolo)	13.47	-	-	-	YNVVDKSLK	999	13.47	YNVVDKSLK	315.60	22.45	-	-	-	IKYNVVDKS	0.60	8.03
HLA-DRB1*04:05	7	21	ALISAVFLIGTCQAE	Consensus (smm/nn/sturniolo)	13.52	-	-	-	ISAVFLIGT	1004	13.52	FLIGTCQAE	1601.70	50.73	-	-	-	VFLIGTCQA	3.80	0.54
HLA-DRB1*04:05	67	81	SNVLIKYNVVDKSLK	Consensus (smm/nn/sturniolo)	13.77	-	-	-	IKYNVVDKS	1027	13.77	YNVVDKSLK	320.60	22.66	-	-	-	VLIKYNVVD	2.20	2.62
HLA-DRB1*04:05	124	138	IGPQRFDRAIQEYDK	Consensus (smm/nn/sturniolo)	14.12	-	-	-	FDRAIQEYD	199	2.89	FDRAIQEYD	160.80	14.12	-	-	-	FDRAIQEYD	-1.80	21.26
HLA-DRB1*04:05	106	120	LNCRTTINYYRCILT	Consensus (smm/nn/sturniolo)	14.14	-	-	-	CRTTINYYR	1059	14.14	CRTTINYYR	1150	44.11	-	-	-	INYYRCILT	-0.02	11.52
HLA-DRB1*04:05	68	82	NVLIKYNVVDKSLKA	Consensus (smm/nn/sturniolo)	14.16	-	-	-	YNVVDKSLK	1061	14.16	YNVVDKSLK	342.60	23.58	-	-	-	VLIKYNVVD	2.20	2.62
HLA-DRB1*04:05	107	121	NCRTTINYYRCILTD	Consensus (smm/nn/sturniolo)	14.44	-	-	-	INYYRCILT	1086	14.44	NCRTTINYY	1499.40	49.39	-	-	-	INYYRCILT	-0.02	11.52
HLA-DRB1*04:05	69	83	VLIKYNVVDKSLKAD	Consensus (smm/nn/sturniolo)	15.28	-	-	-	YNVVDKSLK	1161	15.28	YNVVDKSLK	349	23.85	-	-	-	VLIKYNVVD	2.20	2.62
HLA-DRB1*04:05	127	141	QRFDRAIQEYDKTIN	Consensus (smm/nn/sturniolo)	15.98	-	-	-	FDRAIQEYD	191	2.76	FDRAIQEYD	189.90	15.98	-	-	-	FDRAIQEYD	-1.80	21.26
HLA-DRB1*04:05	123	137	RIGPQRFDRAIQEYD	Consensus (smm/nn/sturniolo)	16.24	-	-	-	RIGPQRFDR	201	2.92	FDRAIQEYD	194.40	16.24	-	-	-	FDRAIQEYD	-1.80	21.26
HLA-DRB1*04:05	73	87	YNVVDKSLKADIRKI	Consensus (smm/nn/sturniolo)	17.18	-	-	-	VDKSLKADI	1292	16.66	VDKSLKADI	1018.20	41.73	-	-	-	YNVVDKSLK	-1.10	17.18
HLA-DRB1*04:05	72	86	KYNVVDKSLKADIRK	Consensus (smm/nn/sturniolo)	17.18	-	-	-	VDKSLKADI	1343	17.18	YNVVDKSLK	620.10	32.78	-	-	-	YNVVDKSLK	-1.10	17.18
HLA-DRB1*04:05	114	128	YYRCILTDKRIGPQR	Consensus (smm/nn/sturniolo)	18.96	-	-	-	YRCILTDKR	2080	23.77	YRCILTDKR	243.80	18.96	-	-	-	YRCILTDKR	3	1.26
HLA-DRB1*04:05	128	142	RFDRAIQEYDKTINI	Consensus (smm/nn/sturniolo)	20.07	-	-	-	FDRAIQEYD	564	8.16	FDRAIQEYD	265.30	20.07	-	-	-	FDRAIQEYD	-1.80	21.26
HLA-DRB1*04:05	13	27	FLIGTCQAENPSKKC	Consensus (smm/nn/sturniolo)	20.48	-	-	-	LIGTCQAEN	1692	20.48	LIGTCQAEN	572.20	31.44	-	-	-	FLIGTCQAE	1.20	5.55
HLA-DRB1*04:05	14	28	LIGTCQAENPSKKCE	Consensus (smm/nn/sturniolo)	21.45	-	-	-	LIGTCQAEN	1801	21.45	LIGTCQAEN	875.70	38.92	-	-	-	LIGTCQAEN	-1.50	19.56
HLA-DRB1*04:05	115	129	YRCILTDKRIGPQRF	Consensus (smm/nn/sturniolo)	23.84	-	-	-	YRCILTDKR	2089	23.84	YRCILTDKR	653.10	33.67	-	-	-	YRCILTDKR	3	1.26
HLA-DRB1*04:05	25	39	KKCEEKFKNDASKMA	Consensus (smm/nn/sturniolo)	24.96	-	-	-	EEKFKNDAS	2230	24.96	FKNDASKMA	5296.50	75.62	-	-	-	FKNDASKMA	0.20	10.45
HLA-DRB1*04:05	26	40	KCEEKFKNDASKMAC	Consensus (smm/nn/sturniolo)	25.48	-	-	-	FKNDASKMA	2298	25.48	FKNDASKMA	4490	72.27	-	-	-	FKNDASKMA	0.20	10.45
HLA-DRB1*04:05	102	116	DSHWLNCRTTINYYR	Consensus (smm/nn/sturniolo)	26.16	-	-	-	WLNCRTTIN	2390	26.16	WLNCRTTIN	724.50	35.51	-	-	-	WLNCRTTIN	4.40	0.29
HLA-DRB1*04:05	103	117	SHWLNCRTTINYYRC	Consensus (smm/nn/sturniolo)	26.48	-	-	-	WLNCRTTIN	2435	26.48	NCRTTINYY	724.20	35.50	-	-	-	WLNCRTTIN	4.40	0.29
HLA-DRB1*04:05	29	43	EKFKNDASKMACIPH	Consensus (smm/nn/sturniolo)	26.53	-	-	-	FKNDASKMA	2441	26.53	FKNDASKMA	4295.40	71.35	-	-	-	FKNDASKMA	0.20	10.45
[truncated: 1,488 more rows]
