# Supplementary material for: Engineering a vector-based pan-Leishmania vaccine for humans: proof of principle
Source: Sci Rep. 2020 Oct 29;10:18653. doi: 10.1038/s41598-020-75410-0 (PMC7596519; doi:10.1038/s41598-020-75410-0)
Supplement: Supplementary file 8 — Supplementary Information 7. [file 41598_2020_75410_MOESM8_ESM.xlsx]

## Sheet: Sheet1
Supplementary data 7. PdSP15 in silico analysis: MHC-I restricted-epitopes prediction - Human (97% population coverage)
Allele	Start	End	Length	Peptide	Method used	Percentile rank	ANN IC50 (nM)	ANN rank	SMM IC50 (nM)	SMM rank	Combib_Sidney2008 score	Combib_Sidney2008 rank	NetMHCPan IC50	NetMHCPan rank
HLA-A*01:01	38	46	9	ISCLHHCKY	Consensus (ann/smm)	0.3	156.89	0.3	306.58	0.3	-	-	-	-	Predicted as good binders
HLA-A*01:01	34	42	9	NTDKISCLH	Consensus (ann/smm)	0.5	312.25	0.3	642.02	0.7	-	-	-	-
HLA-A*01:01	40	49	10	CLHHCKYQYY	Consensus (ann/smm)	0.85	4319.36	0.9	816.21	0.8	-	-	-	-
HLA-A*01:01	105	114	10	WLNCRTSINY	Consensus (ann/smm)	0.9	885.35	0.5	1275.85	1.3	-	-	-	-
HLA-A*01:01	51	59	9	FIDVNYNIA	Consensus (ann/smm)	0.95	1372.17	0.5	1447.27	1.4	-	-	-	-
HLA-A*01:01	23	31	9	PSQKCEEKY	Consensus (ann/smm)	0.95	6628.84	0.8	1110.58	1.1	-	-	-	-
HLA-A*01:01	106	115	10	LNCRTSINYY	Consensus (ann/smm)	1.25	8158.68	1	1481.84	1.5	-	-	-	-
HLA-A*01:01	128	136	9	RFDKAIQDY	Consensus (ann/smm)	1.35	10983.44	1.4	1360.03	1.3	-	-	-	-
HLA-A*01:01	37	46	10	KISCLHHCKY	Consensus (ann/smm)	1.4	1588.39	0.7	2311	2.1	-	-	-	-
HLA-A*01:01	22	31	10	TPSQKCEEKY	Consensus (ann/smm)	2.4	12695.86	2.3	2641.19	2.5	-	-	-	-
HLA-A*01:01	66	74	9	FSNVLMDYG	Consensus (ann/smm)	2.6	7434.25	0.8	4737.51	4.4	-	-	-	-
HLA-A*01:01	9	17	9	ISAVFLIGA	Consensus (ann/smm)	2.65	9277.97	0.9	4825.59	4.4	-	-	-	-
HLA-A*01:01	41	49	9	LHHCKYQYY	Consensus (ann/smm)	2.75	12222.74	2	3745.85	3.5	-	-	-	-
HLA-A*01:01	65	73	9	KFSNVLMDY	Consensus (ann/smm)	2.85	13704.41	3	2894.34	2.7	-	-	-	-
HLA-A*01:01	107	115	9	NCRTSINYY	Consensus (ann/smm)	2.9	12689.96	2.3	3789.22	3.5	-	-	-	-
HLA-A*01:01	66	75	10	FSNVLMDYGV	Consensus (ann/smm)	3.05	1409.96	0.7	5940.19	5.4	-	-	-	-
HLA-A*01:01	40	48	9	CLHHCKYQY	Consensus (ann/smm)	3.35	12710.02	2.3	4781.34	4.4	-	-	-	-
HLA-A*01:01	109	118	10	RTSINYYRCV	Consensus (ann/smm)	3.4	13025.35	2.5	4817.26	4.3	-	-	-	-
HLA-A*01:01	34	43	10	NTDKISCLHH	Consensus (ann/smm)	3.4	3432.19	0.9	6321.21	5.9	-	-	-	-
HLA-A*01:01	70	78	9	LMDYGVVDK	Consensus (ann/smm)	3.55	10226.01	1	6911.14	6.1	-	-	-	-
HLA-A*01:01	106	114	9	LNCRTSINY	Consensus (ann/smm)	3.9	14390.20	3.6	4555.65	4.2	-	-	-	-
HLA-A*01:01	127	136	10	QRFDKAIQDY	Consensus (ann/smm)	4.65	20535.84	8	1278.79	1.3	-	-	-	-
HLA-A*01:01	48	56	9	YYGFIDVNY	Consensus (ann/smm)	5.1	15795.03	5.3	5303.35	4.9	-	-	-	-
HLA-A*01:01	64	73	10	RKFSNVLMDY	Consensus (ann/smm)	5.15	20068.43	7.6	2963.47	2.7	-	-	-	-
HLA-A*01:01	109	117	9	RTSINYYRC	Consensus (ann/smm)	6.05	16276.46	5.9	6959.05	6.2	-	-	-	-
HLA-A*01:01	47	56	10	QYYGFIDVNY	Consensus (ann/smm)	7.75	22091.54	11	5044.29	4.5	-	-	-	-
HLA-A*01:01	8	17	10	LISAVFLIGA	Consensus (ann/smm)	8.6	12593.39	2.2	13359.80	15	-	-	-	-
HLA-A*01:01	110	118	9	TSINYYRCV	Consensus (ann/smm)	8.95	16213.54	5.9	11982.57	12	-	-	-	-
HLA-A*01:01	65	74	10	KFSNVLMDYG	Consensus (ann/smm)	9.1	17746.75	5.2	11934.38	13	-	-	-	-
HLA-A*01:01	39	48	10	SCLHHCKYQY	Consensus (ann/smm)	9.25	23765.60	17	1587.82	1.5	-	-	-	-
HLA-A*01:01	60	69	10	QSEIRKFSNV	Consensus (ann/smm)	9.3	21766.73	9.6	9414.56	9	-	-	-	-
HLA-A*01:01	111	119	9	SINYYRCVL	Consensus (ann/smm)	11.95	16922.04	6.9	21604.79	17	-	-	-	-
HLA-A*01:01	110	119	10	TSINYYRCVL	Consensus (ann/smm)	12.5	17430.85	5	17939.07	20	-	-	-	-
HLA-A*01:01	3	11	9	YLGLALISA	Consensus (ann/smm)	12.75	15892.56	5.5	27011.58	20	-	-	-	-
HLA-A*01:01	50	59	10	GFIDVNYNIA	Consensus (ann/smm)	13.0	8672.81	1	22583.96	25	-	-	-	-
HLA-A*01:01	115	123	9	YRCVLTSKL	Consensus (ann/smm)	14.4	18446.26	9.8	24691.64	19	-	-	-	-
HLA-A*01:01	102	110	9	DSHWLNCRT	Consensus (ann/smm)	14.5	20312.65	19	11656.01	10	-	-	-	-
HLA-A*01:01	6	15	10	LALISAVFLI	Consensus (ann/smm)	14.85	20191.91	7.7	19579.43	22	-	-	-	-
HLA-A*01:01	105	113	9	WLNCRTSIN	Consensus (ann/smm)	14.95	17559.56	7.9	32475.06	22	-	-	-	-
HLA-A*01:01	7	15	9	ALISAVFLI	Consensus (ann/smm)	15.0	16346	6	35200.59	24	-	-	-	-
HLA-A*01:01	8	16	9	LISAVFLIG	Consensus (ann/smm)	16.0	19542.38	16	18773.71	16	-	-	-	-
HLA-A*01:01	41	50	10	LHHCKYQYYG	Consensus (ann/smm)	16.25	21634.53	9.5	20361.04	23	-	-	-	-
HLA-A*01:01	46	54	9	YQYYGFIDV	Consensus (ann/smm)	16.3	15136.98	4.6	45347.15	28	-	-	-	-
HLA-A*01:01	5	13	9	GLALISAVF	Consensus (ann/smm)	17.45	17555.01	7.9	43807.65	27	-	-	-	-
HLA-A*01:01	6	14	9	LALISAVFL	Consensus (ann/smm)	17.5	18932.76	15	26949.46	20	-	-	-	-
HLA-A*01:01	70	79	10	LMDYGVVDKS	Consensus (ann/smm)	18.0	25839.89	22	13055.70	14	-	-	-	-
HLA-A*01:01	128	137	10	RFDKAIQDYD	Consensus (ann/smm)	19.35	29575.92	34	5185.61	4.7	-	-	-	-
HLA-A*01:01	5	14	10	GLALISAVFL	Consensus (ann/smm)	19.5	25426.65	21	16062.01	18	-	-	-	-
HLA-A*01:01	107	116	10	NCRTSINYYR	Consensus (ann/smm)	19.5	25128.80	20	17330.06	19	-	-	-	-
HLA-A*01:01	37	45	9	KISCLHHCK	Consensus (ann/smm)	19.5	19389.67	16	33927.35	23	-	-	-	-
HLA-A*01:01	119	127	9	LTSKLIGPQ	Consensus (ann/smm)	19.5	20001.01	18	30377.36	21	-	-	-	-
HLA-A*01:01	3	12	10	YLGLALISAV	Consensus (ann/smm)	19.85	20192.13	7.7	30394.85	32	-	-	-	-
HLA-A*01:01	13	22	10	FLIGACQAET	Consensus (ann/smm)	20.15	29465.10	33	7741.05	7.3	-	-	-	-
HLA-A*01:01	4	13	10	LGLALISAVF	Consensus (ann/smm)	21.0	18641.08	6	35139.86	36	-	-	-	-
HLA-A*01:01	49	58	10	YGFIDVNYNI	Consensus (ann/smm)	21.0	25273.06	21	18441.66	21	-	-	-	-
HLA-A*01:01	120	129	10	TSKLIGPQRF	Consensus (ann/smm)	22.0	27547.07	27	14648.73	17	-	-	-	-
HLA-A*01:01	114	123	10	YYRCVLTSKL	Consensus (ann/smm)	22.5	22185.91	13	31102.84	32	-	-	-	-
HLA-A*01:01	108	117	10	CRTSINYYRC	Consensus (ann/smm)	23.3	21772.14	9.6	36711.32	37	-	-	-	-
HLA-A*01:01	42	51	10	HHCKYQYYGF	Consensus (ann/smm)	23.5	25294.66	21	24143.49	26	-	-	-	-
HLA-A*01:01	111	120	10	SINYYRCVLT	Consensus (ann/smm)	23.5	28162.18	29	15841.63	18	-	-	-	-
HLA-A*01:01	38	47	10	ISCLHHCKYQ	Consensus (ann/smm)	24.0	6411.85	1	51144.63	47	-	-	-	-
HLA-A*01:01	4	12	9	LGLALISAV	Consensus (ann/smm)	25.0	20476.16	19	54644.95	31	-	-	-	-
HLA-A*01:01	48	57	10	YYGFIDVNYN	Consensus (ann/smm)	25.5	28169.48	29	19989.41	22	-	-	-	-
HLA-A*01:01	69	78	10	VLMDYGVVDK	Consensus (ann/smm)	26.5	23006.07	16	35875.67	37	-	-	-	-
HLA-A*01:01	11	20	10	AVFLIGACQA	Consensus (ann/smm)	28.0	28102.50	28	25515.26	28	-	-	-	-
HLA-A*01:01	43	52	10	HCKYQYYGFI	Consensus (ann/smm)	28.0	24292.05	18	37307.83	38	-	-	-	-
HLA-A*01:01	108	116	9	CRTSINYYR	Consensus (ann/smm)	29.0	20741.28	20	78623.07	38	-	-	-	-
HLA-A*01:01	44	52	9	CKYQYYGFI	Consensus (ann/smm)	29.35	17918.85	8.7	131992.73	50	-	-	-	-
HLA-A*01:01	115	124	10	YRCVLTSKLI	Consensus (ann/smm)	29.5	24559.24	19	40438.96	40	-	-	-	-
HLA-A*01:01	51	60	10	FIDVNYNIAQ	Consensus (ann/smm)	30.4	17057.34	4.8	67266.68	56	-	-	-	-
HLA-A*01:01	7	16	10	ALISAVFLIG	Consensus (ann/smm)	30.5	25868.41	22	38976.25	39	-	-	-	-
HLA-A*01:01	54	63	10	VNYNIAQSEI	Consensus (ann/smm)	30.5	30616.21	38	20883.34	23	-	-	-	-
HLA-A*01:01	2	11	10	KYLGLALISA	Consensus (ann/smm)	32.0	27615.71	27	36626.89	37	-	-	-	-
HLA-A*01:01	9	18	10	ISAVFLIGAC	Consensus (ann/smm)	32.0	27904.66	28	34498.48	36	-	-	-	-
HLA-A*01:01	134	142	9	QDYDKTISV	Consensus (ann/smm)	32.5	24166.73	33	58150.04	32	-	-	-	-
HLA-A*01:01	21	30	10	ETPSQKCEEK	Consensus (ann/smm)	33.0	32644.28	48	15914.76	18	-	-	-	-
HLA-A*01:01	83	92	10	ELKKVMHECA	Consensus (ann/smm)	33.0	30901.44	39	24705.86	27	-	-	-	-
HLA-A*01:01	119	128	10	LTSKLIGPQR	Consensus (ann/smm)	34.0	33785.18	54	12410.81	14	-	-	-	-
HLA-A*01:01	62	70	9	EIRKFSNVL	Consensus (ann/smm)	34.0	22061.20	24	101519.62	44	-	-	-	-
HLA-A*01:01	68	76	9	NVLMDYGVV	Consensus (ann/smm)	34.0	22779.92	27	87609.26	41	-	-	-	-
HLA-A*01:01	32	41	10	KGNTDKISCL	Consensus (ann/smm)	34.5	31839.53	43	23270.19	26	-	-	-	-
HLA-A*01:01	104	113	10	HWLNCRTSIN	Consensus (ann/smm)	34.5	26867.70	25	45687.77	44	-	-	-	-
HLA-A*01:01	60	68	9	QSEIRKFSN	Consensus (ann/smm)	34.75	29104.84	60	10953.43	9.5	-	-	-	-
HLA-A*01:01	43	51	9	HCKYQYYGF	Consensus (ann/smm)	35.0	20673.84	20	130782.61	50	-	-	-	-
HLA-A*01:01	114	122	9	YYRCVLTSK	Consensus (ann/smm)	35.5	20353.57	19	147078.77	52	-	-	-	-
HLA-A*01:01	57	66	10	NIAQSEIRKF	Consensus (ann/smm)	37.5	31540.54	42	31754.11	33	-	-	-	-
HLA-A*01:01	57	65	9	NIAQSEIRK	Consensus (ann/smm)	38.0	26984.80	48	45766.74	28	-	-	-	-
HLA-A*01:01	46	55	10	YQYYGFIDVN	Consensus (ann/smm)	38.5	26039.43	22	65433.48	55	-	-	-	-
HLA-A*01:01	62	71	10	EIRKFSNVLM	Consensus (ann/smm)	38.5	28796.61	31	48842.74	46	-	-	-	-
HLA-A*01:01	14	22	9	LIGACQAET	Consensus (ann/smm)	38.5	24547.81	35	95180.94	42	-	-	-	-
HLA-A*01:01	50	58	9	GFIDVNYNI	Consensus (ann/smm)	38.5	23901.49	32	109031	45	-	-	-	-
HLA-A*01:01	100	108	9	RKDSHWLNC	Consensus (ann/smm)	39.0	27761.92	53	37892.22	25	-	-	-	-
HLA-A*01:01	123	132	10	LIGPQRFDKA	Consensus (ann/smm)	40.0	32665.13	48	30324.94	32	-	-	-	-
HLA-A*01:01	1	9	9	MKYLGLALI	Consensus (ann/smm)	40.0	22669.03	27	154365.41	53	-	-	-	-
HLA-A*01:01	12	20	9	VFLIGACQA	Consensus (ann/smm)	40.0	23815.28	32	120934.44	48	-	-	-	-
HLA-A*01:01	49	57	9	YGFIDVNYN	Consensus (ann/smm)	40.0	24955.40	37	99666.68	43	-	-	-	-
HLA-A*01:01	123	131	9	LIGPQRFDK	Consensus (ann/smm)	40.0	26524.27	46	65245.42	34	-	-	-	-
HLA-A*01:01	33	42	10	GNTDKISCLH	Consensus (ann/smm)	40.45	4349.56	0.9	153038.25	80	-	-	-	-
HLA-A*01:01	55	63	9	NYNIAQSEI	Consensus (ann/smm)	40.5	25718.27	41	86208.48	40	-	-	-	-
HLA-A*01:01	10	18	9	SAVFLIGAC	Consensus (ann/smm)	41.0	26027.61	43	83090.24	39	-	-	-	-
HLA-A*01:01	63	71	9	IRKFSNVLM	Consensus (ann/smm)	41.0	23602.11	31	136631.24	51	-	-	-	-
HLA-A*01:01	23	32	10	PSQKCEEKYK	Consensus (ann/smm)	42.0	30679.90	38	48061.80	46	-	-	-	-
HLA-A*01:01	45	54	10	KYQYYGFIDV	Consensus (ann/smm)	44.0	22246	14	122687.41	74	-	-	-	-
HLA-A*01:01	133	142	10	IQDYDKTISV	Consensus (ann/smm)	44.0	31725.36	43	46537.17	45	-	-	-	-
HLA-A*01:01	113	121	9	NYYRCVLTS	Consensus (ann/smm)	44.5	25009.46	38	139171.40	51	-	-	-	-
HLA-A*01:01	100	109	10	RKDSHWLNCR	Consensus (ann/smm)	46.5	35033.75	61	30185.61	32	-	-	-	-
HLA-A*01:01	75	84	10	VVDKSKKREL	Consensus (ann/smm)	46.95	39224.99	86	8294.69	7.9	-	-	-	-
HLA-A*01:01	113	122	10	NYYRCVLTSK	Consensus (ann/smm)	47.5	27318.83	26	101111.37	69	-	-	-	-
HLA-A*01:01	58	66	9	IAQSEIRKF	Consensus (ann/smm)	47.5	28024.48	54	89238.04	41	-	-	-	-
HLA-A*01:01	67	75	9	SNVLMDYGV	Consensus (ann/smm)	47.5	24038.70	33	222612.73	62	-	-	-	-
HLA-A*01:01	69	77	9	VLMDYGVVD	Consensus (ann/smm)	47.5	26434.58	45	135690.67	50	-	-	-	-
HLA-A*01:01	19	27	9	QAETPSQKC	Consensus (ann/smm)	48.5	30856	71	39404.88	26	-	-	-	-
HLA-A*01:01	104	112	9	HWLNCRTSI	Consensus (ann/smm)	48.5	25946.05	42	166936	55	-	-	-	-
HLA-A*01:01	117	125	9	CVLTSKLIG	Consensus (ann/smm)	48.5	28150.90	55	93875.01	42	-	-	-	-
HLA-A*01:01	88	96	9	MHECAKQVK	Consensus (ann/smm)	49.0	26127.77	43	169258.31	55	-	-	-	-
HLA-A*01:01	68	77	10	NVLMDYGVVD	Consensus (ann/smm)	49.5	32283.20	46	60925.63	53	-	-	-	-
HLA-A*01:01	116	124	9	RCVLTSKLI	Consensus (ann/smm)	50.5	25844.92	42	194782.53	59	-	-	-	-
HLA-A*01:01	83	91	9	ELKKVMHEC	Consensus (ann/smm)	51.5	25928.66	42	210644.44	61	-	-	-	-
HLA-A*01:01	103	112	10	SHWLNCRTSI	Consensus (ann/smm)	52.5	32755.02	48	70761.98	57	-	-	-	-
HLA-A*01:01	132	140	9	AIQDYDKTI	Consensus (ann/smm)	52.5	30487.96	69	70884.29	36	-	-	-	-
HLA-A*01:01	42	50	9	HHCKYQYYG	Consensus (ann/smm)	53.0	27833.20	53	153302.77	53	-	-	-	-
HLA-A*01:01	87	95	9	VMHECAKQV	Consensus (ann/smm)	53.0	27977.82	54	145060.78	52	-	-	-	-
HLA-A*01:01	112	120	9	INYYRCVLT	Consensus (ann/smm)	53.0	24419.60	35	324750.63	71	-	-	-	-
HLA-A*01:01	122	131	10	KLIGPQRFDK	Consensus (ann/smm)	53.5	34186.73	56	57650.09	51	-	-	-	-
HLA-A*01:01	98	106	9	EARKDSHWL	Consensus (ann/smm)	53.5	28803.14	59	121492.65	48	-	-	-	-
HLA-A*01:01	13	21	9	FLIGACQAE	Consensus (ann/smm)	54.0	27580.77	52	172405.06	56	-	-	-	-
HLA-A*01:01	55	64	10	NYNIAQSEIR	Consensus (ann/smm)	54.5	35582.71	64	47184.57	45	-	-	-	-
HLA-A*01:01	118	127	10	VLTSKLIGPQ	Consensus (ann/smm)	55.0	34151.98	56	64535.70	54	-	-	-	-
HLA-A*01:01	18	26	9	CQAETPSQK	Consensus (ann/smm)	55.0	28898.05	59	137261.90	51	-	-	-	-
HLA-A*01:01	88	97	10	MHECAKQVKK	Consensus (ann/smm)	55.5	36720.48	71	39792.39	40	-	-	-	-
HLA-A*01:01	56	64	9	YNIAQSEIR	Consensus (ann/smm)	55.5	27622.89	52	197947.49	59	-	-	-	-
HLA-A*01:01	71	79	9	MDYGVVDKS	Consensus (ann/smm)	56.5	26824.41	47	265185.64	66	-	-	-	-
HLA-A*01:01	67	76	10	SNVLMDYGVV	Consensus (ann/smm)	57.0	31000.57	40	120448.11	74	-	-	-	-
HLA-A*01:01	101	110	10	KDSHWLNCRT	Consensus (ann/smm)	58.0	34437.71	58	71581.37	58	-	-	-	-
HLA-A*01:01	36	45	10	DKISCLHHCK	Consensus (ann/smm)	58.5	29492.84	33	187413.12	84	-	-	-	-
HLA-A*01:01	87	96	10	VMHECAKQVK	Consensus (ann/smm)	58.5	33093.43	50	96783.21	67	-	-	-	-
HLA-A*01:01	78	86	9	KSKKRELKK	Consensus (ann/smm)	58.5	32925.57	83	65095.36	34	-	-	-	-
HLA-A*01:01	117	126	10	CVLTSKLIGP	Consensus (ann/smm)	59.0	35039.06	61	70113.23	57	-	-	-	-
HLA-A*01:01	33	41	9	GNTDKISCL	Consensus (ann/smm)	59.0	26865.36	48	323258.53	70	-	-	-	-
HLA-A*01:01	47	55	9	QYYGFIDVN	Consensus (ann/smm)	59.0	26717.53	47	328511.06	71	-	-	-	-
HLA-A*01:01	86	95	10	KVMHECAKQV	Consensus (ann/smm)	59.5	35972.93	67	59401.85	52	-	-	-	-
HLA-A*01:01	101	109	9	KDSHWLNCR	Consensus (ann/smm)	60.0	30002.02	66	157235.28	54	-	-	-	-
HLA-A*01:01	61	69	9	SEIRKFSNV	Consensus (ann/smm)	60.5	27194.68	50	332315.04	71	-	-	-	-
HLA-A*01:01	44	53	10	CKYQYYGFID	Consensus (ann/smm)	61.0	29425.91	33	238122.26	89	-	-	-	-
HLA-A*01:01	56	65	10	YNIAQSEIRK	Consensus (ann/smm)	61.0	34149.03	56	90949.43	66	-	-	-	-
HLA-A*01:01	61	70	10	SEIRKFSNVL	Consensus (ann/smm)	61.0	28376.59	29	308176.84	93	-	-	-	-
HLA-A*01:01	21	29	9	ETPSQKCEE	Consensus (ann/smm)	61.0	32583.22	81	90897.09	41	-	-	-	-
HLA-A*01:01	90	99	10	ECAKQVKKEA	Consensus (ann/smm)	62.0	41055.70	94	28497.06	30	-	-	-	-
HLA-A*01:01	130	139	10	DKAIQDYDKT	Consensus (ann/smm)	63.0	38337.96	81	46751.98	45	-	-	-	-
HLA-A*01:01	118	126	9	VLTSKLIGP	Consensus (ann/smm)	63.0	27710.30	53	367747.73	73	-	-	-	-
HLA-A*01:01	26	35	10	KCEEKYKGNT	Consensus (ann/smm)	63.5	42251.75	98	26902.96	29	-	-	-	-
HLA-A*01:01	11	19	9	AVFLIGACQ	Consensus (ann/smm)	63.5	25076.66	38	917381.55	89	-	-	-	-
HLA-A*01:01	84	92	9	LKKVMHECA	Consensus (ann/smm)	64.0	27547.67	52	432065.91	76	-	-	-	-
HLA-A*01:01	12	21	10	VFLIGACQAE	Consensus (ann/smm)	65.0	34682.25	59	108592.54	71	-	-	-	-
HLA-A*01:01	116	125	10	RCVLTSKLIG	Consensus (ann/smm)	65.5	35508.10	64	94145.59	67	-	-	-	-
HLA-A*01:01	1	10	10	MKYLGLALIS	Consensus (ann/smm)	66.0	32092	45	212226.69	87	-	-	-	-
HLA-A*01:01	120	128	9	TSKLIGPQR	Consensus (ann/smm)	66.0	31691.74	76	175206.41	56	-	-	-	-
HLA-A*01:01	121	129	9	SKLIGPQRF	Consensus (ann/smm)	66.0	27740.30	53	507633.18	79	-	-	-	-
HLA-A*01:01	75	83	9	VVDKSKKRE	Consensus (ann/smm)	67.0	40123.83	100	62740.79	34	-	-	-	-
HLA-A*01:01	29	38	10	EKYKGNTDKI	Consensus (ann/smm)	67.5	35359.74	63	111892.25	72	-	-	-	-
HLA-A*01:01	102	111	10	DSHWLNCRTS	Consensus (ann/smm)	67.5	37220.09	75	76348.41	60	-	-	-	-
HLA-A*01:01	133	141	9	IQDYDKTIS	Consensus (ann/smm)	68.0	37585.12	99	72702.61	37	-	-	-	-
HLA-A*01:01	2	10	9	KYLGLALIS	Consensus (ann/smm)	69.0	30100.86	67	334618.54	71	-	-	-	-
HLA-A*01:01	16	24	9	GACQAETPS	Consensus (ann/smm)	69.0	32424.98	80	188603.61	58	-	-	-	-
HLA-A*01:01	112	121	10	INYYRCVLTS	Consensus (ann/smm)	70.5	33792.13	54	212715.92	87	-	-	-	-
HLA-A*01:01	36	44	9	DKISCLHHC	Consensus (ann/smm)	70.5	28776.05	59	606107.98	82	-	-	-	-
HLA-A*01:01	53	61	9	DVNYNIAQS	Consensus (ann/smm)	70.5	30859	71	312284.19	70	-	-	-	-
HLA-A*01:01	91	99	9	CAKQVKKEA	Consensus (ann/smm)	71.0	34649.61	91	137261.90	51	-	-	-	-
HLA-A*01:01	96	105	10	KKEARKDSHW	Consensus (ann/smm)	71.5	40353.28	91	58992.93	52	-	-	-	-
HLA-A*01:01	22	30	9	TPSQKCEEK	Consensus (ann/smm)	71.5	31447.17	75	286780.75	68	-	-	-	-
HLA-A*01:01	89	97	9	HECAKQVKK	Consensus (ann/smm)	71.5	30804.62	71	344786.30	72	-	-	-	-
HLA-A*01:01	129	137	9	FDKAIQDYD	Consensus (ann/smm)	71.5	31901.25	77	266409.68	66	-	-	-	-
HLA-A*01:01	10	19	10	SAVFLIGACQ	Consensus (ann/smm)	72.0	33619.99	53	273400.94	91	-	-	-	-
HLA-A*01:01	131	139	9	KAIQDYDKT	Consensus (ann/smm)	72.0	31855.71	77	271362.61	67	-	-	-	-
HLA-A*01:01	98	107	10	EARKDSHWLN	Consensus (ann/smm)	72.5	39620.82	89	67266.68	56	-	-	-	-
HLA-A*01:01	63	72	10	IRKFSNVLMD	Consensus (ann/smm)	73.5	36134.80	68	145478.90	79	-	-	-	-
HLA-A*01:01	14	23	10	LIGACQAETP	Consensus (ann/smm)	74.5	36460.77	70	144477.43	79	-	-	-	-
HLA-A*01:01	121	130	10	SKLIGPQRFD	Consensus (ann/smm)	74.5	37323.33	75	122123.71	74	-	-	-	-
HLA-A*01:01	17	26	10	ACQAETPSQK	Consensus (ann/smm)	75.0	38292.37	81	102282.19	69	-	-	-	-
HLA-A*01:01	129	138	10	FDKAIQDYDK	Consensus (ann/smm)	75.0	37718.33	77	116091.39	73	-	-	-	-
HLA-A*01:01	73	81	9	YGVVDKSKK	Consensus (ann/smm)	75.0	31999.08	78	361035.58	72	-	-	-	-
HLA-A*01:01	78	87	10	KSKKRELKKV	Consensus (ann/smm)	75.5	39890.51	90	79213.65	61	-	-	-	-
HLA-A*01:01	64	72	9	RKFSNVLMD	Consensus (ann/smm)	75.5	28600.37	58	1234667.45	93	-	-	-	-
HLA-A*01:01	35	44	10	TDKISCLHHC	Consensus (ann/smm)	76.5	36779.33	72	158416.35	81	-	-	-	-
HLA-A*01:01	71	80	10	MDYGVVDKSK	Consensus (ann/smm)	76.5	34965.22	61	286945.88	92	-	-	-	-
HLA-A*01:01	99	108	10	ARKDSHWLNC	Consensus (ann/smm)	76.5	36337.50	69	183992.45	84	-	-	-	-
HLA-A*01:01	131	140	10	KAIQDYDKTI	Consensus (ann/smm)	76.5	37392.45	76	135768.81	77	-	-	-	-
HLA-A*01:01	32	40	9	KGNTDKISC	Consensus (ann/smm)	76.5	34270.81	89	241852.18	64	-	-	-	-
HLA-A*01:01	54	62	9	VNYNIAQSE	Consensus (ann/smm)	76.5	30374.04	69	689524.97	84	-	-	-	-
HLA-A*01:01	82	91	10	RELKKVMHEC	Consensus (ann/smm)	77.0	35357.05	63	264728.07	91	-	-	-	-
HLA-A*01:01	45	53	9	KYQYYGFID	Consensus (ann/smm)	77.0	31924.73	77	446220.99	77	-	-	-	-
HLA-A*01:01	124	132	9	IGPQRFDKA	Consensus (ann/smm)	77.0	32604.04	81	381548.72	73	-	-	-	-
HLA-A*01:01	15	24	10	IGACQAETPS	Consensus (ann/smm)	78.0	39488.58	88	98129.59	68	-	-	-	-
HLA-A*01:01	53	62	10	DVNYNIAQSE	Consensus (ann/smm)	78.0	37287.80	75	158781.54	81	-	-	-	-
HLA-A*01:01	29	37	9	EKYKGNTDK	Consensus (ann/smm)	78.5	29459.37	63	1447271.47	94	-	-	-	-
HLA-A*01:01	30	38	9	KYKGNTDKI	Consensus (ann/smm)	78.5	31971.40	78	511151.92	79	-	-	-	-
HLA-A*01:01	81	89	9	KRELKKVMH	Consensus (ann/smm)	78.5	34893.02	92	256773.38	65	-	-	-	-
HLA-A*01:01	19	28	10	QAETPSQKCE	Consensus (ann/smm)	79.0	41279.75	95	84294.65	63	-	-	-	-
HLA-A*01:01	99	107	9	ARKDSHWLN	Consensus (ann/smm)	79.0	34485.04	90	287441.85	68	-	-	-	-
HLA-A*01:01	125	133	9	GPQRFDKAI	Consensus (ann/smm)	79.0	34001.55	88	321033.24	70	-	-	-	-
HLA-A*01:01	59	68	10	AQSEIRKFSN	Consensus (ann/smm)	79.5	39306.55	87	112150.19	72	-	-	-	-
HLA-A*01:01	72	81	10	DYGVVDKSKK	Consensus (ann/smm)	79.5	38314.75	81	139572.55	78	-	-	-	-
HLA-A*01:01	35	43	9	TDKISCLHH	Consensus (ann/smm)	80.0	33603.28	86	385966.85	74	-	-	-	-
HLA-A*01:01	27	35	9	CEEKYKGNT	Consensus (ann/smm)	80.5	36408.35	97	239634.86	64	-	-	-	-
HLA-A*01:01	97	105	9	KEARKDSHW	Consensus (ann/smm)	80.5	33241.30	85	424179.82	76	-	-	-	-
HLA-A*01:01	85	93	9	KKVMHECAK	Consensus (ann/smm)	81.0	31694.13	76	770105.10	86	-	-	-	-
HLA-A*01:01	81	90	10	KRELKKVMHE	Consensus (ann/smm)	81.5	41090.38	94	103705.07	69	-	-	-	-
HLA-A*01:01	97	106	10	KEARKDSHWL	Consensus (ann/smm)	81.5	36859.80	72	270894.38	91	-	-	-	-
HLA-A*01:01	72	80	9	DYGVVDKSK	Consensus (ann/smm)	81.5	31319.50	74	911066.34	89	-	-	-	-
HLA-A*01:01	130	138	9	DKAIQDYDK	Consensus (ann/smm)	81.5	32251.78	79	699117.22	84	-	-	-	-
HLA-A*01:01	132	141	10	AIQDYDKTIS	Consensus (ann/smm)	82.0	40115.57	90	122970.23	74	-	-	-	-
HLA-A*01:01	18	27	10	CQAETPSQKC	Consensus (ann/smm)	82.5	38804.13	84	162854.59	81	-	-	-	-
HLA-A*01:01	52	60	9	IDVNYNIAQ	Consensus (ann/smm)	82.5	32894.25	83	617376.37	82	-	-	-	-
HLA-A*01:01	26	34	9	KCEEKYKGN	Consensus (ann/smm)	83.0	36310.38	96	320294.88	70	-	-	-	-
HLA-A*01:01	59	67	9	AQSEIRKFS	Consensus (ann/smm)	83.5	35767.60	95	356902.84	72	-	-	-	-
HLA-A*01:01	77	85	9	DKSKKRELK	Consensus (ann/smm)	84.0	33980.59	88	537712.34	80	-	-	-	-
HLA-A*01:01	76	84	9	VDKSKKREL	Consensus (ann/smm)	84.5	33068.38	84	708842.91	85	-	-	-	-
HLA-A*01:01	24	32	9	SQKCEEKYK	Consensus (ann/smm)	85.0	32458.31	80	1029319.03	90	-	-	-	-
HLA-A*01:01	73	82	10	YGVVDKSKKR	Consensus (ann/smm)	85.5	40646.43	92	147842.74	79	-	-	-	-
HLA-A*01:01	127	135	9	QRFDKAIQD	Consensus (ann/smm)	85.5	31741.14	76	1646455.51	95	-	-	-	-
HLA-A*01:01	15	23	9	IGACQAETP	Consensus (ann/smm)	87.5	33642.57	87	858123.90	88	-	-	-	-
HLA-A*01:01	126	135	10	PQRFDKAIQD	Consensus (ann/smm)	88.0	39824.96	90	204550.24	86	-	-	-	-
HLA-A*01:01	86	94	9	KVMHECAKQ	Consensus (ann/smm)	88.0	33136.80	84	1152258.71	92	-	-	-	-
HLA-A*01:01	93	101	9	KQVKKEARK	Consensus (ann/smm)	88.5	33851.04	88	954003.57	89	-	-	-	-
HLA-A*01:01	28	37	10	EEKYKGNTDK	Consensus (ann/smm)	89.0	37827.05	78	770548.54	100	-	-	-	-
HLA-A*01:01	76	85	10	VDKSKKRELK	Consensus (ann/smm)	89.0	41807.90	97	160990.41	81	-	-	-	-
HLA-A*01:01	30	39	10	KYKGNTDKIS	Consensus (ann/smm)	90.0	39995.09	90	258107.13	90	-	-	-	-
HLA-A*01:01	58	67	10	IAQSEIRKFS	Consensus (ann/smm)	90.0	41002.89	94	204550.24	86	-	-	-	-
HLA-A*01:01	31	39	9	YKGNTDKIS	Consensus (ann/smm)	91.0	34976.18	92	1034070.15	90	-	-	-	-
HLA-A*01:01	122	130	9	KLIGPQRFD	Consensus (ann/smm)	91.0	34404.19	90	1162920.43	92	-	-	-	-
HLA-A*01:01	84	93	10	LKKVMHECAK	Consensus (ann/smm)	91.5	38743.71	84	575175	99	-	-	-	-
HLA-A*01:01	80	88	9	KKRELKKVM	Consensus (ann/smm)	91.5	33578.19	86	2231259.08	97	-	-	-	-
HLA-A*01:01	82	90	9	RELKKVMHE	Consensus (ann/smm)	91.5	32904.56	83	4004515.69	100	-	-	-	-
HLA-A*01:01	124	133	10	IGPQRFDKAI	Consensus (ann/smm)	92.0	41098.83	94	256330.33	90	-	-	-	-
HLA-A*01:01	39	47	9	SCLHHCKYQ	Consensus (ann/smm)	92.0	33575.66	86	2331041.47	98	-	-	-	-
HLA-A*01:01	24	33	10	SQKCEEKYKG	Consensus (ann/smm)	92.5	42331.36	98	213206.28	87	-	-	-	-
HLA-A*01:01	31	40	10	YKGNTDKISC	Consensus (ann/smm)	92.5	40408.75	91	336356.64	94	-	-	-	-
HLA-A*01:01	52	61	10	IDVNYNIAQS	Consensus (ann/smm)	93.0	39888.79	90	413809.06	96	-	-	-	-
HLA-A*01:01	77	86	10	DKSKKRELKK	Consensus (ann/smm)	93.0	41501.89	96	248771.14	90	-	-	-	-
HLA-A*01:01	94	103	10	QVKKEARKDS	Consensus (ann/smm)	93.0	44652.13	100	201279.71	86	-	-	-	-
HLA-A*01:01	103	111	9	SHWLNCRTS	Consensus (ann/smm)	93.0	33849.23	88	2288495.17	98	-	-	-	-
HLA-A*01:01	27	36	10	CEEKYKGNTD	Consensus (ann/smm)	94.0	43317.32	100	229509.15	88	-	-	-	-
HLA-A*01:01	74	83	10	GVVDKSKKRE	Consensus (ann/smm)	94.0	43942.33	100	222740.92	88	-	-	-	-
HLA-A*01:01	74	82	9	GVVDKSKKR	Consensus (ann/smm)	94.0	36548.06	97	1105477.73	91	-	-	-	-
HLA-A*01:01	96	104	9	KKEARKDSH	Consensus (ann/smm)	94.0	36076.20	96	1184540.73	92	-	-	-	-
HLA-A*01:01	85	94	10	KKVMHECAKQ	Consensus (ann/smm)	95.5	40407.89	91	1485251.50	100	-	-	-	-
HLA-A*01:01	91	100	10	CAKQVKKEAR	Consensus (ann/smm)	95.5	42657.34	99	287607.36	92	-	-	-	-
HLA-A*01:01	17	25	9	ACQAETPSQ	Consensus (ann/smm)	95.5	36525.54	97	1424131.20	94	-	-	-	-
HLA-A*01:01	90	98	9	ECAKQVKKE	Consensus (ann/smm)	95.5	35917.29	95	1817816.33	96	-	-	-	-
HLA-A*01:01	20	29	10	AETPSQKCEE	Consensus (ann/smm)	96.0	41343.24	95	474023.64	97	-	-	-	-
HLA-A*01:01	126	134	9	PQRFDKAIQ	Consensus (ann/smm)	96.0	34911.91	92	4145243.05	100	-	-	-	-
HLA-A*01:01	25	34	10	QKCEEKYKGN	Consensus (ann/smm)	96.5	42661.49	99	333272.90	94	-	-	-	-
HLA-A*01:01	92	101	10	AKQVKKEARK	Consensus (ann/smm)	97.0	41920.24	97	455826.95	97	-	-	-	-
HLA-A*01:01	92	100	9	AKQVKKEAR	Consensus (ann/smm)	97.5	37482.78	98	2039623.47	97	-	-	-	-
HLA-A*01:01	79	88	10	SKKRELKKVM	Consensus (ann/smm)	98.0	41475.41	96	697910.93	100	-	-	-	-
HLA-A*01:01	80	89	10	KKRELKKVMH	Consensus (ann/smm)	98.0	41500.10	96	1179777.20	100	-	-	-	-
HLA-A*01:01	20	28	9	AETPSQKCE	Consensus (ann/smm)	98.0	36305.67	96	3702968.35	100	-	-	-	-
HLA-A*01:01	25	33	9	QKCEEKYKG	Consensus (ann/smm)	98.0	38856.22	100	1877370.55	96	-	-	-	-
HLA-A*01:01	89	98	10	HECAKQVKKE	Consensus (ann/smm)	98.5	41929.32	97	1573258.19	100	-	-	-	-
HLA-A*01:01	93	102	10	KQVKKEARKD	Consensus (ann/smm)	98.5	43185.36	100	458986.59	97	-	-	-	-
HLA-A*01:01	125	134	10	GPQRFDKAIQ	Consensus (ann/smm)	98.5	42042.42	97	734175.69	100	-	-	-	-
HLA-A*01:01	28	36	9	EEKYKGNTD	Consensus (ann/smm)	98.5	36424.50	97	5218551.82	100	-	-	-	-
HLA-A*01:01	79	87	9	SKKRELKKV	Consensus (ann/smm)	99.0	37235	98	3577255.83	100	-	-	-	-
HLA-A*01:01	16	25	10	GACQAETPSQ	Consensus (ann/smm)	99.5	42648.12	99	772324.83	100	-	-	-	-
HLA-A*01:01	94	102	9	QVKKEARKD	Consensus (ann/smm)	99.5	39713.52	100	2996056.51	99	-	-	-	-
HLA-A*01:01	95	104	10	VKKEARKDSH	Consensus (ann/smm)	100.0	43198.90	100	697910.93	100	-	-	-	-
HLA-A*01:01	95	103	9	VKKEARKDS	Consensus (ann/smm)	100.0	40858.50	100	8541811.83	100	-	-	-	-
Allele	Start	End	Length	Peptide	Method used	Percentile rank	ANN IC50 (nM)	ANN rank	SMM IC50 (nM)	SMM rank	Combib_Sidney2008 score	Combib_Sidney2008 rank	NetMHCPan IC50	NetMHCPan rank
HLA-A*02:01	3	12	10	YLGLALISAV	Consensus (ann/smm)	0.2	7.87	0.1	18.86	0.3	-	-	-	-	Predicted as good binders
HLA-A*02:01	7	15	9	ALISAVFLI	Consensus (ann/comblib_sidney2008/smm)	0.3	7.37	0.1	13.49	0.3	7.08e-06	0.5	-	-
HLA-A*02:01	46	54	9	YQYYGFIDV	Consensus (ann/comblib_sidney2008/smm)	0.8	14.96	0.3	47.11	0.8	6.03e-05	3.5	-	-
HLA-A*02:01	3	11	9	YLGLALISA	Consensus (ann/comblib_sidney2008/smm)	0.9	52.46	0.5	53.10	0.9	5.04e-05	2.9	-	-
HLA-A*02:01	13	22	10	FLIGACQAET	Consensus (ann/smm)	1.15	149.90	0.7	126.91	1.6	-	-	-	-
HLA-A*02:01	5	14	10	GLALISAVFL	Consensus (ann/smm)	1.65	285.63	1	191.64	2.3	-	-	-	-
HLA-A*02:01	66	75	10	FSNVLMDYGV	Consensus (ann/smm)	2.05	1396.13	2.1	162.36	2	-	-	-	-
HLA-A*02:01	86	95	10	KVMHECAKQV	Consensus (ann/smm)	2.3	804.36	1.2	345.53	3.4	-	-	-	-
HLA-A*02:01	6	15	10	LALISAVFLI	Consensus (ann/smm)	2.3	49.54	0.2	457.59	4.4	-	-	-	-
HLA-A*02:01	7	16	10	ALISAVFLIG	Consensus (ann/smm)	2.3	156.70	0.9	380.61	3.7	-	-	-	-
HLA-A*02:01	4	12	9	LGLALISAV	Consensus (ann/comblib_sidney2008/smm)	2.4	3443.46	2.4	1169.80	8	3.78e-05	2.1	-	-
HLA-A*02:01	13	21	9	FLIGACQAE	Consensus (ann/comblib_sidney2008/smm)	2.4	4449.76	2.4	3412.79	15	1.29e-05	0.9	-	-
HLA-A*02:01	133	142	10	IQDYDKTISV	Consensus (ann/smm)	2.5	100.87	0.3	512.25	4.7	-	-	-	-
HLA-A*02:01	87	95	9	VMHECAKQV	Consensus (ann/comblib_sidney2008/smm)	2.8	262.38	0.7	208.98	2.8	0.000134	7.3	-	-
HLA-A*02:01	49	58	10	YGFIDVNYNI	Consensus (ann/smm)	2.95	2482.52	2.6	332.26	3.3	-	-	-	-
HLA-A*02:01	8	17	10	LISAVFLIGA	Consensus (ann/smm)	3.0	1045.40	1.5	472.59	4.5	-	-	-	-
HLA-A*02:01	2	11	10	KYLGLALISA	Consensus (ann/smm)	3.55	270.50	1	731.95	6.1	-	-	-	-
HLA-A*02:01	118	126	9	VLTSKLIGP	Consensus (ann/comblib_sidney2008/smm)	3.8	10531.77	3.8	3062.74	14	4.96e-05	2.8	-	-
HLA-A*02:01	134	142	9	QDYDKTISV	Consensus (ann/comblib_sidney2008/smm)	4.4	11066.94	4.4	1866.85	12	4.26e-06	0.3	-	-
HLA-A*02:01	46	55	10	YQYYGFIDVN	Consensus (ann/smm)	4.6	501.87	1.2	1017.37	8	-	-	-	-
HLA-A*02:01	69	77	9	VLMDYGVVD	Consensus (ann/comblib_sidney2008/smm)	5.7	10067.59	3.2	653.30	5.7	0.00013	7.1	-	-
HLA-A*02:01	69	78	10	VLMDYGVVDK	Consensus (ann/smm)	5.9	9576.50	3.7	1033.90	8.1	-	-	-	-
HLA-A*02:01	50	58	9	GFIDVNYNI	Consensus (ann/comblib_sidney2008/smm)	5.9	2294.93	2.3	783.63	6.5	0.000104	5.9	-	-
HLA-A*02:01	67	75	9	SNVLMDYGV	Consensus (ann/comblib_sidney2008/smm)	7.9	14134.05	7.9	9421.28	23	2.91e-05	1.7	-	-
HLA-A*02:01	51	59	9	FIDVNYNIA	Consensus (ann/comblib_sidney2008/smm)	8	2505.81	2.3	1177.90	8	0.00142	42	-	-
HLA-A*02:01	6	14	9	LALISAVFL	Consensus (ann/comblib_sidney2008/smm)	9.2	3082.55	2.3	1506.99	9.2	0.00084	31	-	-
HLA-A*02:01	45	54	10	KYQYYGFIDV	Consensus (ann/smm)	9.35	139.48	0.7	3277.03	18	-	-	-	-
HLA-A*02:01	1	9	9	MKYLGLALI	Consensus (ann/comblib_sidney2008/smm)	12	4137.71	2.4	2104.31	12	0.000223	13	-	-
HLA-A*02:01	111	119	9	SINYYRCVL	Consensus (ann/comblib_sidney2008/smm)	12	6088.87	2.6	1905.94	12	0.02	95	-	-
HLA-A*02:01	132	140	9	AIQDYDKTI	Consensus (ann/comblib_sidney2008/smm)	12	3923.67	2.4	1875.47	12	0.00429	67	-	-
HLA-A*02:01	9	17	9	ISAVFLIGA	Consensus (ann/comblib_sidney2008/smm)	13	3805.18	2.4	2254.81	13	0.000647	26	-	-
HLA-A*02:01	68	76	9	NVLMDYGVV	Consensus (ann/comblib_sidney2008/smm)	13	8365.26	2.9	2361.08	13	0.00193	49	-	-
HLA-A*02:01	109	118	10	RTSINYYRCV	Consensus (ann/smm)	13.05	10290.05	4.1	5253.88	22	-	-	-	-
HLA-A*02:01	11	20	10	AVFLIGACQA	Consensus (ann/smm)	13.1	5168.63	3.2	5351.56	23	-	-	-	-
HLA-A*02:01	4	13	10	LGLALISAVF	Consensus (ann/smm)	13.6	5250.75	3.2	5963.21	24	-	-	-	-
HLA-A*02:01	5	13	9	GLALISAVF	Consensus (ann/comblib_sidney2008/smm)	14	4503.92	2.4	2717.13	14	0.000475	22	-	-
HLA-A*02:01	14	22	9	LIGACQAET	Consensus (ann/comblib_sidney2008/smm)	15	7500.82	2.8	3304.53	15	0.000532	23	-	-
HLA-A*02:01	67	76	10	SNVLMDYGVV	Consensus (ann/smm)	15.95	13305.10	8.9	5351.56	23	-	-	-	-
HLA-A*02:01	131	140	10	KAIQDYDKTI	Consensus (ann/smm)	16.4	13244.78	8.8	6018.39	24	-	-	-	-
HLA-A*02:01	110	118	9	TSINYYRCV	Consensus (ann/comblib_sidney2008/smm)	17	12741.28	6.4	4467.97	17	0.000785	30	-	-
HLA-A*02:01	70	79	10	LMDYGVVDKS	Consensus (ann/smm)	17.35	9106.12	3.7	10434.70	31	-	-	-	-
HLA-A*02:01	51	60	10	FIDVNYNIAQ	Consensus (ann/smm)	17.4	13233.03	8.8	6990.05	26	-	-	-	-
HLA-A*02:01	111	120	10	SINYYRCVLT	Consensus (ann/smm)	17.75	6598.42	3.5	10976.91	32	-	-	-	-
HLA-A*02:01	87	96	10	VMHECAKQVK	Consensus (ann/smm)	18.7	6511.27	3.4	12458.91	34	-	-	-	-
HLA-A*02:01	12	21	10	VFLIGACQAE	Consensus (ann/smm)	22.0	10283.04	4	19296.56	40	-	-	-	-
HLA-A*02:01	40	49	10	CLHHCKYQYY	Consensus (ann/smm)	23.0	16467.77	31	2520.46	15	-	-	-	-
HLA-A*02:01	8	16	9	LISAVFLIG	Consensus (ann/comblib_sidney2008/smm)	24	10407.85	3.6	10259.12	24	0.01	74	-	-
HLA-A*02:01	50	59	10	GFIDVNYNIA	Consensus (ann/smm)	24.8	10562.81	4.6	25262.71	45	-	-	-	-
HLA-A*02:01	12	20	9	VFLIGACQA	Consensus (ann/comblib_sidney2008/smm)	25	17166.94	25	10644.13	24	0.00319	61	-	-
HLA-A*02:01	104	112	9	HWLNCRTSI	Consensus (ann/comblib_sidney2008/smm)	25	24621.76	36	10002.53	23	0.000579	25	-	-
HLA-A*02:01	122	130	9	KLIGPQRFD	Consensus (ann/comblib_sidney2008/smm)	25	28243.35	45	11300.82	25	0.000188	10	-	-
HLA-A*02:01	1	10	10	MKYLGLALIS	Consensus (ann/smm)	25.95	11416.11	5.9	27382.94	46	-	-	-	-
HLA-A*02:01	40	48	9	CLHHCKYQY	Consensus (ann/comblib_sidney2008/smm)	26	18603.20	26	16561.89	28	0.000345	17	-	-
HLA-A*02:01	44	52	9	CKYQYYGFI	Consensus (ann/comblib_sidney2008/smm)	26	18247.94	26	16410.05	28	0.00064	26	-	-
HLA-A*02:01	110	119	10	TSINYYRCVL	Consensus (ann/smm)	26.5	19761.16	37	2682.13	16	-	-	-	-
HLA-A*02:01	70	78	9	LMDYGVVDK	Consensus (ann/comblib_sidney2008/smm)	27	19022.08	27	7081.25	20	0.00358	63	-	-
HLA-A*02:01	61	69	9	SEIRKFSNV	Consensus (ann/comblib_sidney2008/smm)	28	25314.65	38	13649.29	26	0.000708	28	-	-
HLA-A*02:01	9	18	10	ISAVFLIGAC	Consensus (ann/smm)	28.05	10306.88	4.1	39398.53	52	-	-	-	-
HLA-A*02:01	105	114	10	WLNCRTSINY	Consensus (ann/smm)	29.0	15194.09	27	10291.53	31	-	-	-	-
HLA-A*02:01	114	123	10	YYRCVLTSKL	Consensus (ann/smm)	29.0	14579.83	18	18813.95	40	-	-	-	-
HLA-A*02:01	105	113	9	WLNCRTSIN	Consensus (ann/comblib_sidney2008/smm)	29	27690.52	43	18497.37	29	0.00056	24	-	-
HLA-A*02:01	117	126	10	CVLTSKLIGP	Consensus (ann/smm)	29.5	17993.65	34	6553.60	25	-	-	-	-
HLA-A*02:01	113	121	9	NYYRCVLTS	Consensus (ann/comblib_sidney2008/smm)	31	21782.75	31	78182.58	45	0.000498	22	-	-
HLA-A*02:01	115	123	9	YRCVLTSKL	Consensus (ann/comblib_sidney2008/smm)	32	19980.68	28	25009.79	32	0.00165	46	-	-
HLA-A*02:01	122	131	10	KLIGPQRFDK	Consensus (ann/smm)	32.5	23898.65	44	4639.59	21	-	-	-	-
HLA-A*02:01	118	127	10	VLTSKLIGPQ	Consensus (ann/smm)	33.0	16780.01	32	12719.79	34	-	-	-	-
HLA-A*02:01	65	74	10	KFSNVLMDYG	Consensus (ann/smm)	34.0	22153.77	41	7455.56	27	-	-	-	-
HLA-A*02:01	66	74	9	FSNVLMDYG	Consensus (ann/comblib_sidney2008/smm)	34	18294.01	26	29724.19	34	0.00145	43	-	-
HLA-A*02:01	33	41	9	GNTDKISCL	Consensus (ann/comblib_sidney2008/smm)	35	32161.18	54	32591.92	35	0.000881	32	-	-
HLA-A*02:01	48	57	10	YYGFIDVNYN	Consensus (ann/smm)	36.0	27239.14	52	4290.22	20	-	-	-	-
HLA-A*02:01	49	57	9	YGFIDVNYN	Consensus (ann/comblib_sidney2008/smm)	36	22767.60	33	35084.07	36	0.00125	39	-	-
HLA-A*02:01	83	91	9	ELKKVMHEC	Consensus (ann/comblib_sidney2008/smm)	36	20423.50	29	35984.05	36	0.00139	42	-	-
HLA-A*02:01	109	117	9	RTSINYYRC	Consensus (ann/comblib_sidney2008/smm)	36	24884.50	36	36400.72	36	0.0044	68	-	-
HLA-A*02:01	103	112	10	SHWLNCRTSI	Consensus (ann/smm)	37.0	18044.15	34	19119.65	40	-	-	-	-
HLA-A*02:01	112	121	10	INYYRCVLTS	Consensus (ann/smm)	37.0	18406.98	35	17317.29	39	-	-	-	-
HLA-A*02:01	54	63	10	VNYNIAQSEI	Consensus (ann/smm)	37.5	28007.80	54	4430.78	21	-	-	-	-
HLA-A*02:01	61	70	10	SEIRKFSNVL	Consensus (ann/smm)	37.5	21893.32	41	12719.79	34	-	-	-	-
HLA-A*02:01	68	77	10	NVLMDYGVVD	Consensus (ann/smm)	38.5	20877.51	39	16273.46	38	-	-	-	-
HLA-A*02:01	2	10	9	KYLGLALIS	Consensus (ann/comblib_sidney2008/smm)	40	23354.68	33	52012.77	40	0.0023	53	-	-
HLA-A*02:01	115	124	10	YRCVLTSKLI	Consensus (ann/smm)	40.5	15283.11	28	40783.08	53	-	-	-	-
HLA-A*02:01	62	70	9	EIRKFSNVL	Consensus (ann/comblib_sidney2008/smm)	41	24007.76	35	56768.84	41	0.02	93	-	-
HLA-A*02:01	55	63	9	NYNIAQSEI	Consensus (ann/comblib_sidney2008/smm)	42	35866.81	67	53224.31	41	0.0014	42	-	-
HLA-A*02:01	112	120	9	INYYRCVLT	Consensus (ann/comblib_sidney2008/smm)	43	17245.88	25	68724.25	43	0.00245	55	-	-
HLA-A*02:01	60	69	10	QSEIRKFSNV	Consensus (ann/smm)	44.0	26745.01	51	15939.69	37	-	-	-	-
HLA-A*02:01	10	18	9	SAVFLIGAC	Consensus (ann/comblib_sidney2008/smm)	44	16446.59	20	73469.99	44	0.01	73	-	-
HLA-A*02:01	71	79	9	MDYGVVDKS	Consensus (ann/comblib_sidney2008/smm)	44	29382.33	48	69520.04	44	0.000956	34	-	-
HLA-A*02:01	47	56	10	QYYGFIDVNY	Consensus (ann/smm)	44.5	25591.70	48	19791.56	41	-	-	-	-
HLA-A*02:01	86	94	9	KVMHECAKQ	Consensus (ann/comblib_sidney2008/smm)	45	28303.30	45	36067	36	0.00295	59	-	-
HLA-A*02:01	64	73	10	RKFSNVLMDY	Consensus (ann/smm)	45.5	24864.30	46	24973.53	45	-	-	-	-
HLA-A*02:01	113	122	10	NYYRCVLTSK	Consensus (ann/smm)	46.0	28955.96	56	14503.74	36	-	-	-	-
HLA-A*02:01	59	67	9	AQSEIRKFS	Consensus (ann/comblib_sidney2008/smm)	47	29113.96	47	52857.91	40	0.00469	69	-	-
HLA-A*02:01	106	115	10	LNCRTSINYY	Consensus (ann/smm)	47.5	30011.43	58	15829.97	37	-	-	-	-
HLA-A*02:01	14	23	10	LIGACQAETP	Consensus (ann/smm)	48.5	24018.68	44	40409.18	53	-	-	-	-
HLA-A*02:01	11	19	9	AVFLIGACQ	Consensus (ann/comblib_sidney2008/smm)	49	14377.60	8.3	105465.40	49	0.00346	62	-	-
HLA-A*02:01	59	68	10	AQSEIRKFSN	Consensus (ann/smm)	49.5	34897.93	71	8719.27	28	-	-	-	-
HLA-A*02:01	119	127	9	LTSKLIGPQ	Consensus (ann/comblib_sidney2008/smm)	50	30099.56	50	138391.69	52	0.00119	38	-	-
HLA-A*02:01	123	132	10	LIGPQRFDKA	Consensus (ann/smm)	50.5	23446.59	44	50989.41	57	-	-	-	-
HLA-A*02:01	30	38	9	KYKGNTDKI	Consensus (ann/comblib_sidney2008/smm)	51	38739.09	78	110690.41	49	0.00207	51	-	-
HLA-A*02:01	114	122	9	YYRCVLTSK	Consensus (ann/comblib_sidney2008/smm)	51	25356.86	38	129750.79	51	0.02	92	-	-
HLA-A*02:01	117	125	9	CVLTSKLIG	Consensus (ann/comblib_sidney2008/smm)	51	30610.59	51	117519.52	50	0.03	97	-	-
HLA-A*02:01	47	55	9	QYYGFIDVN	Consensus (ann/comblib_sidney2008/smm)	52	31274.45	52	225481.02	58	0.001	34	-	-
HLA-A*02:01	64	72	9	RKFSNVLMD	Consensus (ann/comblib_sidney2008/smm)	52	30718.09	52	239944.06	59	0.000399	19	-	-
HLA-A*02:01	65	73	9	KFSNVLMDY	Consensus (ann/comblib_sidney2008/smm)	52	24135.65	35	133079.14	52	0.00366	64	-	-
HLA-A*02:01	62	71	10	EIRKFSNVLM	Consensus (ann/smm)	53.0	25666.01	48	56166.84	58	-	-	-	-
HLA-A*02:01	83	92	10	ELKKVMHECA	Consensus (ann/smm)	53.0	21843.87	41	83652.71	65	-	-	-	-
HLA-A*02:01	37	45	9	KISCLHHCK	Consensus (ann/comblib_sidney2008/smm)	53	31395.84	53	36317	36	0.03	98	-	-
HLA-A*02:01	58	66	9	IAQSEIRKF	Consensus (ann/comblib_sidney2008/smm)	53	31555.21	53	242722.48	59	0.00196	49	-	-
HLA-A*02:01	121	129	9	SKLIGPQRF	Consensus (ann/comblib_sidney2008/smm)	53	31571.61	53	376799.22	64	0.00201	50	-	-
HLA-A*02:01	82	91	10	RELKKVMHEC	Consensus (ann/smm)	53.5	17615.89	33	147394.07	74	-	-	-	-
HLA-A*02:01	32	41	10	KGNTDKISCL	Consensus (ann/smm)	54.0	32972.64	66	21502.06	42	-	-	-	-
HLA-A*02:01	36	44	9	DKISCLHHC	Consensus (ann/comblib_sidney2008/smm)	54	32007.38	54	241051.59	59	0.000413	20	-	-
HLA-A*02:01	116	124	9	RCVLTSKLI	Consensus (ann/comblib_sidney2008/smm)	54	17778.46	25	157076.06	54	0.01	80	-	-
HLA-A*02:01	128	136	9	RFDKAIQDY	Consensus (ann/comblib_sidney2008/smm)	54	32209.23	54	680941.81	72	0.001	34	-	-
HLA-A*02:01	39	48	10	SCLHHCKYQY	Consensus (ann/smm)	55.0	24388.43	45	84038.83	65	-	-	-	-
HLA-A*02:01	132	141	10	AIQDYDKTIS	Consensus (ann/smm)	55.0	25186.79	47	75245.41	63	-	-	-	-
HLA-A*02:01	57	65	9	NIAQSEIRK	Consensus (ann/comblib_sidney2008/smm)	56	35362.02	65	186685.25	56	0.000342	17	-	-
HLA-A*02:01	44	53	10	CKYQYYGFID	Consensus (ann/smm)	56.5	31229.82	62	35849.24	51	-	-	-	-
HLA-A*02:01	97	106	10	KEARKDSHWL	Consensus (ann/smm)	57.0	35121.43	72	21801.18	42	-	-	-	-
HLA-A*02:01	34	42	9	NTDKISCLH	Consensus (ann/comblib_sidney2008/smm)	57	32475.54	55	211889.78	57	0.01	83	-	-
HLA-A*02:01	42	50	9	HHCKYQYYG	Consensus (ann/comblib_sidney2008/smm)	57	39229.64	80	205168.18	57	0.00106	35	-	-
HLA-A*02:01	48	56	9	YYGFIDVNY	Consensus (ann/comblib_sidney2008/smm)	57	24167.78	35	203287.18	57	0.03	98	-	-
HLA-A*02:01	57	66	10	NIAQSEIRKF	Consensus (ann/smm)	57.5	31950.64	64	36431.75	51	-	-	-	-
HLA-A*02:01	43	52	10	HCKYQYYGFI	Consensus (ann/smm)	58.0	19941.58	37	217010.13	79	-	-	-	-
HLA-A*02:01	16	24	9	GACQAETPS	Consensus (ann/comblib_sidney2008/smm)	58	37518.09	73	223928.82	58	0.000438	21	-	-
HLA-A*02:01	100	108	9	RKDSHWLNC	Consensus (ann/comblib_sidney2008/smm)	58	33502.70	58	220348.45	58	0.00338	62	-	-
HLA-A*02:01	10	19	10	SAVFLIGACQ	Consensus (ann/smm)	58.5	20281.02	38	213540.37	79	-	-	-	-
HLA-A*02:01	18	26	9	CQAETPSQK	Consensus (ann/comblib_sidney2008/smm)	59	33971.76	59	84549.30	46	0.00314	60	-	-
HLA-A*02:01	93	101	9	KQVKKEARK	Consensus (ann/comblib_sidney2008/smm)	59	39658.11	81	211889.78	57	0.00294	59	-	-
HLA-A*02:01	37	46	10	KISCLHHCKY	Consensus (ann/smm)	60.5	31179.86	62	58949.48	59	-	-	-	-
HLA-A*02:01	56	65	10	YNIAQSEIRK	Consensus (ann/smm)	61.0	35149.16	72	33533.59	50	-	-	-	-
HLA-A*02:01	41	50	10	LHHCKYQYYG	Consensus (ann/smm)	61.5	36201.33	76	28607.51	47	-	-	-	-
HLA-A*02:01	56	64	9	YNIAQSEIR	Consensus (ann/comblib_sidney2008/smm)	62	37291.84	72	276764.26	61	0.00339	62	-	-
HLA-A*02:01	108	116	9	CRTSINYYR	Consensus (ann/comblib_sidney2008/smm)	62	34666.86	62	315580.38	62	0.000176	9.4	-	-
HLA-A*02:01	121	130	10	SKLIGPQRFD	Consensus (ann/smm)	62.5	30506.77	60	84426.74	65	-	-	-	-
HLA-A*02:01	52	60	9	IDVNYNIAQ	Consensus (ann/comblib_sidney2008/smm)	63	36204.85	68	336596.81	63	0.000386	19	-	-
HLA-A*02:01	103	111	9	SHWLNCRTS	Consensus (ann/comblib_sidney2008/smm)	63	27334.50	42	561190.10	69	0.00354	63	-	-
HLA-A*02:01	124	132	9	IGPQRFDKA	Consensus (ann/comblib_sidney2008/smm)	63	35016.70	63	167151.39	54	0.02	92	-	-
HLA-A*02:01	131	139	9	KAIQDYDKT	Consensus (ann/comblib_sidney2008/smm)	64	35291.31	64	47001.31	39	0.01	90	-	-
HLA-A*02:01	133	141	9	IQDYDKTIS	Consensus (ann/comblib_sidney2008/smm)	64	35155.26	64	55349.03	41	0.03	98	-	-
HLA-A*02:01	34	43	10	NTDKISCLHH	Consensus (ann/smm)	65.0	32184.50	65	85011.95	65	-	-	-	-
HLA-A*02:01	123	131	9	LIGPQRFDK	Consensus (ann/comblib_sidney2008/smm)	65	35528.85	65	169867.38	55	0.01	81	-	-
HLA-A*02:01	42	51	10	HHCKYQYYGF	Consensus (ann/smm)	65.5	34411.62	71	61161.76	60	-	-	-	-
HLA-A*02:01	98	106	9	EARKDSHWL	Consensus (ann/comblib_sidney2008/smm)	66	35860.61	66	105222.84	49	0.03	97	-	-
HLA-A*02:01	75	84	10	VVDKSKKREL	Consensus (ann/smm)	66.5	34214.12	70	75766.98	63	-	-	-	-
HLA-A*02:01	78	87	10	KSKKRELKKV	Consensus (ann/smm)	66.5	36225.24	76	50521.94	57	-	-	-	-
HLA-A*02:01	104	113	10	HWLNCRTSIN	Consensus (ann/smm)	66.5	33959.28	69	76468.05	64	-	-	-	-
HLA-A*02:01	124	133	10	IGPQRFDKAI	Consensus (ann/smm)	66.5	32767.08	65	100804.52	68	-	-	-	-
HLA-A*02:01	116	125	10	RCVLTSKLIG	Consensus (ann/smm)	67.0	28609.33	56	195200.08	78	-	-	-	-
HLA-A*02:01	53	61	9	DVNYNIAQS	Consensus (ann/comblib_sidney2008/smm)	67	35921.18	67	236107.62	59	0.01	73	-	-
HLA-A*02:01	82	90	9	RELKKVMHE	Consensus (ann/comblib_sidney2008/smm)	67	36145.36	67	1276762.15	79	0.00308	60	-	-
HLA-A*02:01	125	133	9	GPQRFDKAI	Consensus (ann/comblib_sidney2008/smm)	67	35944.91	67	375932.61	64	0.02	95	-	-
HLA-A*02:01	119	128	10	LTSKLIGPQR	Consensus (ann/smm)	67.5	34227.45	70	85207.93	65	-	-	-	-
HLA-A*02:01	79	87	9	SKKRELKKV	Consensus (ann/comblib_sidney2008/smm)	68	38260.89	76	398208.02	65	0.00448	68	-	-
HLA-A*02:01	101	109	9	KDSHWLNCR	Consensus (ann/comblib_sidney2008/smm)	68	36413.46	68	161476.75	54	0.01	89	-	-
HLA-A*02:01	120	128	9	TSKLIGPQR	Consensus (ann/comblib_sidney2008/smm)	68	36362.29	68	4932987.33	91	0.00416	67	-	-
HLA-A*02:01	129	137	9	FDKAIQDYD	Consensus (ann/comblib_sidney2008/smm)	68	40461.27	85	510634.32	68	0.000282	15	-	-
HLA-A*02:01	31	40	10	YKGNTDKISC	Consensus (ann/smm)	69.0	36761.83	77	64339.84	61	-	-	-	-
HLA-A*02:01	38	47	10	ISCLHHCKYQ	Consensus (ann/smm)	69.0	33432.47	67	126613.50	71	-	-	-	-
HLA-A*02:01	107	116	10	NCRTSINYYR	Consensus (ann/smm)	69.0	35017.08	72	89223.65	66	-	-	-	-
HLA-A*02:01	120	129	10	TSKLIGPQRF	Consensus (ann/smm)	69.0	33713.61	68	117349.16	70	-	-	-	-
HLA-A*02:01	45	53	9	KYQYYGFID	Consensus (ann/comblib_sidney2008/smm)	69	36701.02	69	139030.47	52	0.02	92	-	-
HLA-A*02:01	63	71	9	IRKFSNVLM	Consensus (ann/comblib_sidney2008/smm)	69	27798.58	43	537167.84	69	0.01	80	-	-
HLA-A*02:01	84	92	9	LKKVMHECA	Consensus (ann/comblib_sidney2008/smm)	69	36570.60	69	869180.55	75	0.00396	65	-	-
HLA-A*02:01	102	110	9	DSHWLNCRT	Consensus (ann/comblib_sidney2008/smm)	69	36526.71	69	622457.92	71	0.00322	61	-	-
HLA-A*02:01	91	99	9	CAKQVKKEA	Consensus (ann/comblib_sidney2008/smm)	70	36849.44	70	587638.17	70	0.02	96	-	-
HLA-A*02:01	18	27	10	CQAETPSQKC	Consensus (ann/smm)	71.0	34349.87	71	124016.65	71	-	-	-	-
HLA-A*02:01	15	23	9	IGACQAETP	Consensus (ann/comblib_sidney2008/smm)	71	38560.53	77	615332.71	71	0.00415	67	-	-
HLA-A*02:01	107	115	9	NCRTSINYY	Consensus (ann/comblib_sidney2008/smm)	71	30536.82	51	2931635.69	87	0.01	71	-	-
HLA-A*02:01	54	62	9	VNYNIAQSE	Consensus (ann/comblib_sidney2008/smm)	72	37241.03	72	2334049.17	85	0.000127	7	-	-
HLA-A*02:01	33	42	10	GNTDKISCLH	Consensus (ann/smm)	72.5	36948.84	78	97831.79	67	-	-	-	-
HLA-A*02:01	128	137	10	RFDKAIQDYD	Consensus (ann/smm)	72.5	36860.61	77	103390.35	68	-	-	-	-
HLA-A*02:01	102	111	10	DSHWLNCRTS	Consensus (ann/smm)	73.0	32005.67	64	279563.20	82	-	-	-	-
HLA-A*02:01	15	24	10	IGACQAETPS	Consensus (ann/smm)	73.5	39640.96	88	60183.85	59	-	-	-	-
HLA-A*02:01	108	117	10	CRTSINYYRC	Consensus (ann/smm)	74.5	29641.61	57	798877.15	92	-	-	-	-
HLA-A*02:01	127	136	10	QRFDKAIQDY	Consensus (ann/smm)	74.5	34887	71	199287.47	78	-	-	-	-
HLA-A*02:01	58	67	10	IAQSEIRKFS	Consensus (ann/smm)	75.5	34303.07	70	248016.17	81	-	-	-	-
HLA-A*02:01	127	135	9	QRFDKAIQD	Consensus (ann/comblib_sidney2008/smm)	76	39853.84	82	966295.60	76	0.000227	13	-	-
HLA-A*02:01	53	62	10	DVNYNIAQSE	Consensus (ann/smm)	76.5	39412.58	87	90882.44	66	-	-	-	-
HLA-A*02:01	100	109	10	RKDSHWLNCR	Consensus (ann/smm)	77.0	37324.95	80	148757.89	74	-	-	-	-
HLA-A*02:01	80	88	9	KKRELKKVM	Consensus (ann/comblib_sidney2008/smm)	77	38333.83	76	1091716.82	77	0.03	98	-	-
HLA-A*02:01	52	61	10	IDVNYNIAQS	Consensus (ann/smm)	78.0	31498.93	62	1050703.07	94	-	-	-	-
HLA-A*02:01	101	110	10	KDSHWLNCRT	Consensus (ann/smm)	78.0	34186.73	70	382366.64	86	-	-	-	-
HLA-A*02:01	39	47	9	SCLHHCKYQ	Consensus (ann/comblib_sidney2008/smm)	78	35530.77	65	1122302.68	78	0.01	80	-	-
HLA-A*02:01	41	49	9	LHHCKYQYY	Consensus (ann/comblib_sidney2008/smm)	78	31720.55	54	2094642.93	84	0.01	78	-	-
HLA-A*02:01	24	33	10	SQKCEEKYKG	Consensus (ann/smm)	78.5	41975.61	95	68309.33	62	-	-	-	-
HLA-A*02:01	63	72	10	IRKFSNVLMD	Consensus (ann/smm)	79.0	32738.38	65	927854.76	93	-	-	-	-
HLA-A*02:01	17	25	9	ACQAETPSQ	Consensus (ann/comblib_sidney2008/smm)	79	39619.11	81	1358657.53	79	0.00018	9.5	-	-
HLA-A*02:01	22	30	9	TPSQKCEEK	Consensus (ann/comblib_sidney2008/smm)	79	38982.97	79	4009682.64	89	0.00324	61	-	-
HLA-A*02:01	85	93	9	KKVMHECAK	Consensus (ann/comblib_sidney2008/smm)	79	39904.77	82	1355532.70	79	0.01	76	-	-
HLA-A*02:01	71	80	10	MDYGVVDKSK	Consensus (ann/smm)	80.0	33575.29	68	861945.88	92	-	-	-	-
HLA-A*02:01	38	46	9	ISCLHHCKY	Consensus (ann/comblib_sidney2008/smm)	80	30883.71	52	1482893.63	80	0.01	90	-	-
HLA-A*02:01	23	31	9	PSQKCEEKY	Consensus (ann/comblib_sidney2008/smm)	81	39607.94	81	17025896.93	97	0.00119	38	-	-
HLA-A*02:01	25	33	9	QKCEEKYKG	Consensus (ann/comblib_sidney2008/smm)	81	44756.12	99	1622220.93	81	0.0046	69	-	-
HLA-A*02:01	43	51	9	HCKYQYYGF	Consensus (ann/comblib_sidney2008/smm)	81	33501.99	58	1614767.50	81	0.01	86	-	-
HLA-A*02:01	76	84	9	VDKSKKREL	Consensus (ann/comblib_sidney2008/smm)	81	43126.53	95	653296	71	0.01	81	-	-
HLA-A*02:01	106	114	9	LNCRTSINY	Consensus (ann/comblib_sidney2008/smm)	81	32340.19	54	2636999.21	86	0.01	81	-	-
HLA-A*02:01	16	25	10	GACQAETPSQ	Consensus (ann/smm)	81.5	41807.46	95	99192.77	68	-	-	-	-
HLA-A*02:01	24	32	9	SQKCEEKYK	Consensus (ann/comblib_sidney2008/smm)	82	40553.30	85	1742248.10	82	0.01	79	-	-
HLA-A*02:01	35	44	10	TDKISCLHHC	Consensus (ann/smm)	82.5	32410.60	65	14271841.04	100	-	-	-	-
HLA-A*02:01	85	94	10	KKVMHECAKQ	Consensus (ann/smm)	82.5	36128.16	76	560376.61	89	-	-	-	-
HLA-A*02:01	32	40	9	KGNTDKISC	Consensus (ann/comblib_sidney2008/smm)	83	40812.99	86	330453.23	63	0.01	83	-	-
HLA-A*02:01	99	107	9	ARKDSHWLN	Consensus (ann/comblib_sidney2008/smm)	83	42655.50	93	1837003.57	83	0.0038	64	-	-
HLA-A*02:01	36	45	10	DKISCLHHCK	Consensus (ann/smm)	84.0	36619.71	77	720244.58	91	-	-	-	-
HLA-A*02:01	98	107	10	EARKDSHWLN	Consensus (ann/smm)	86.0	42350.61	96	173972.26	76	-	-	-	-
HLA-A*02:01	81	90	10	KRELKKVMHE	Consensus (ann/smm)	86.5	38933.22	85	519373.75	88	-	-	-	-
HLA-A*02:01	74	82	9	GVVDKSKKR	Consensus (ann/comblib_sidney2008/smm)	87	43754.45	96	251252.27	59	0.01	87	-	-
HLA-A*02:01	17	26	10	ACQAETPSQK	Consensus (ann/smm)	89.0	39409.18	87	720244.58	91	-	-	-	-
HLA-A*02:01	97	105	9	KEARKDSHW	Consensus (ann/comblib_sidney2008/smm)	89	42012.42	91	1047393.80	77	0.01	89	-	-
HLA-A*02:01	55	64	10	NYNIAQSEIR	Consensus (ann/smm)	89.5	39298.47	87	811857.86	92	-	-	-	-
HLA-A*02:01	80	89	10	KKRELKKVMH	Consensus (ann/smm)	89.5	39635.38	88	715286.45	91	-	-	-	-
HLA-A*02:01	78	86	9	KSKKRELKK	Consensus (ann/comblib_sidney2008/smm)	90	41740.11	90	8671814.91	94	0.01	80	-	-
HLA-A*02:01	88	96	9	MHECAKQVK	Consensus (ann/comblib_sidney2008/smm)	90	41626.91	90	20850189.19	98	0.01	89	-	-
HLA-A*02:01	22	31	10	TPSQKCEEKY	Consensus (ann/smm)	90.5	38857.07	85	1579355.87	96	-	-	-	-
HLA-A*02:01	25	34	10	QKCEEKYKGN	Consensus (ann/smm)	90.5	45312.09	100	255552.42	81	-	-	-	-
HLA-A*02:01	29	38	10	EKYKGNTDKI	Consensus (ann/smm)	90.5	42206.97	96	369385.63	85	-	-	-	-
HLA-A*02:01	99	108	10	ARKDSHWLNC	Consensus (ann/smm)	91.0	38506.33	84	2706948.54	98	-	-	-	-
HLA-A*02:01	31	39	9	YKGNTDKIS	Consensus (ann/comblib_sidney2008/smm)	91	42117.11	91	1648579.90	82	0.03	97	-	-
HLA-A*02:01	60	68	9	QSEIRKFSN	Consensus (ann/comblib_sidney2008/smm)	91	40156.39	84	4820698.83	91	0.02	92	-	-
HLA-A*02:01	20	29	10	AETPSQKCEE	Consensus (ann/smm)	91.5	45622.99	100	306534.95	83	-	-	-	-
HLA-A*02:01	79	88	10	SKKRELKKVM	Consensus (ann/smm)	91.5	40812.57	92	661424.08	91	-	-	-	-
HLA-A*02:01	91	100	10	CAKQVKKEAR	Consensus (ann/smm)	91.5	39751.78	88	1427184.10	95	-	-	-	-
HLA-A*02:01	73	82	10	YGVVDKSKKR	Consensus (ann/smm)	92.0	43691.06	99	346321.94	85	-	-	-	-
HLA-A*02:01	74	83	10	GVVDKSKKRE	Consensus (ann/smm)	92.0	45810.47	100	341570.22	84	-	-	-	-
HLA-A*02:01	19	27	9	QAETPSQKC	Consensus (ann/comblib_sidney2008/smm)	92	42166.79	92	3236756.29	88	0.04	99	-	-
HLA-A*02:01	89	97	9	HECAKQVKK	Consensus (ann/comblib_sidney2008/smm)	92	42162.25	92	7064964.76	93	0.00411	66	-	-
HLA-A*02:01	129	138	10	FDKAIQDYDK	Consensus (ann/smm)	93.0	39651.70	88	2669807.82	98	-	-	-	-
HLA-A*02:01	92	100	9	AKQVKKEAR	Consensus (ann/comblib_sidney2008/smm)	93	41918.43	91	7048715.79	93	0.02	95	-	-
HLA-A*02:01	84	93	10	LKKVMHECAK	Consensus (ann/smm)	93.5	40423.63	91	1543405.35	96	-	-	-	-
HLA-A*02:01	93	102	10	KQVKKEARKD	Consensus (ann/smm)	93.5	44671.95	100	467175.44	87	-	-	-	-
HLA-A*02:01	126	135	10	PQRFDKAIQD	Consensus (ann/smm)	94.0	42211.08	96	778896.94	92	-	-	-	-
HLA-A*02:01	26	34	9	KCEEKYKGN	Consensus (ann/comblib_sidney2008/smm)	94	42969.09	94	8416082.81	94	0.03	98	-	-
HLA-A*02:01	26	35	10	KCEEKYKGNT	Consensus (ann/smm)	94.5	42529.69	97	823151.93	92	-	-	-	-
HLA-A*02:01	23	32	10	PSQKCEEKYK	Consensus (ann/smm)	95.0	41706.27	94	1605018.34	96	-	-	-	-
HLA-A*02:01	96	105	10	KKEARKDSHW	Consensus (ann/smm)	95.0	42268.21	96	1118098.33	94	-	-	-	-
HLA-A*02:01	94	102	9	QVKKEARKD	Consensus (ann/comblib_sidney2008/smm)	95	45263.57	100	9399613.58	95	0.02	95	-	-
HLA-A*02:01	125	134	10	GPQRFDKAIQ	Consensus (ann/smm)	95.5	41495.61	94	2267148.67	97	-	-	-	-
HLA-A*02:01	21	30	10	ETPSQKCEEK	Consensus (ann/smm)	96.0	41213.25	93	3876858.95	99	-	-	-	-
HLA-A*02:01	89	98	10	HECAKQVKKE	Consensus (ann/smm)	96.0	43617.86	99	987370.16	93	-	-	-	-
HLA-A*02:01	90	99	10	ECAKQVKKEA	Consensus (ann/smm)	96.0	41355.75	93	3447307.31	99	-	-	-	-
HLA-A*02:01	21	29	9	ETPSQKCEE	Consensus (ann/comblib_sidney2008/smm)	96	45447.61	100	11510919.06	96	0.01	81	-	-
HLA-A*02:01	27	35	9	CEEKYKGNT	Consensus (ann/comblib_sidney2008/smm)	96	43547.12	96	5408913.05	91	0.07	100	-	-
HLA-A*02:01	73	81	9	YGVVDKSKK	Consensus (ann/comblib_sidney2008/smm)	96	43666.02	96	1963857.63	83	0.03	97	-	-
HLA-A*02:01	75	83	9	VVDKSKKRE	Consensus (ann/comblib_sidney2008/smm)	96	44542.12	98	3244217.78	88	0.02	96	-	-
HLA-A*02:01	81	89	9	KRELKKVMH	Consensus (ann/comblib_sidney2008/smm)	96	38885.65	78	45301230.63	100	0.02	96	-	-
HLA-A*02:01	90	98	9	ECAKQVKKE	Consensus (ann/comblib_sidney2008/smm)	96	43817.47	96	111457680.27	100	0.01	88	-	-
HLA-A*02:01	130	138	9	DKAIQDYDK	Consensus (ann/comblib_sidney2008/smm)	96	43601.35	96	16638340.20	97	0.01	76	-	-
HLA-A*02:01	27	36	10	CEEKYKGNTD	Consensus (ann/smm)	96.5	43963.25	99	1067775.62	94	-	-	-	-
HLA-A*02:01	30	39	10	KYKGNTDKIS	Consensus (ann/smm)	96.5	43205.92	97	1605018.34	96	-	-	-	-
HLA-A*02:01	130	139	10	DKAIQDYDKT	Consensus (ann/smm)	96.5	42511.76	97	1631097.79	96	-	-	-	-
HLA-A*02:01	88	97	10	MHECAKQVKK	Consensus (ann/smm)	97.0	42685.96	97	2251541.73	97	-	-	-	-
HLA-A*02:01	29	37	9	EKYKGNTDK	Consensus (ann/comblib_sidney2008/smm)	97	44729.03	99	13871071.17	97	0.00214	52	-	-
HLA-A*02:01	35	43	9	TDKISCLHH	Consensus (ann/comblib_sidney2008/smm)	97	35398.39	65	16073483.18	97	0.03	97	-	-
HLA-A*02:01	126	134	9	PQRFDKAIQ	Consensus (ann/comblib_sidney2008/smm)	97	42456.57	93	16908691.48	97	0.07	100	-	-
HLA-A*02:01	19	28	10	QAETPSQKCE	Consensus (ann/smm)	98.0	44964.37	100	1579355.87	96	-	-	-	-
HLA-A*02:01	92	101	10	AKQVKKEARK	Consensus (ann/smm)	98.0	42779.36	97	3921750.86	99	-	-	-	-
HLA-A*02:01	96	104	9	KKEARKDSH	Consensus (ann/comblib_sidney2008/smm)	98	44453.05	98	22809197.20	98	0.01	89	-	-
HLA-A*02:01	72	81	10	DYGVVDKSKK	Consensus (ann/smm)	99.0	43595.67	99	4736744.94	99	-	-	-	-
HLA-A*02:01	20	28	9	AETPSQKCE	Consensus (ann/comblib_sidney2008/smm)	99	45818.39	100	35003381.39	99	0.01	81	-	-
HLA-A*02:01	77	85	9	DKSKKRELK	Consensus (ann/comblib_sidney2008/smm)	99	44767.27	99	64581778.39	100	0.02	93	-	-
HLA-A*02:01	95	103	9	VKKEARKDS	Consensus (ann/comblib_sidney2008/smm)	99	45709.96	100	31997054.42	99	0.03	99	-	-
HLA-A*02:01	94	103	10	QVKKEARKDS	Consensus (ann/smm)	99.5	45933.07	100	3797344.51	99	-	-	-	-
HLA-A*02:01	95	104	10	VKKEARKDSH	Consensus (ann/smm)	99.5	44994.54	100	3129536.35	99	-	-	-	-
HLA-A*02:01	28	37	10	EEKYKGNTDK	Consensus (ann/smm)	100.0	45270.43	100	10386757.69	100	-	-	-	-
HLA-A*02:01	76	85	10	VDKSKKRELK	Consensus (ann/smm)	100.0	45024.72	100	86792060.72	100	-	-	-	-
HLA-A*02:01	77	86	10	DKSKKRELKK	Consensus (ann/smm)	100.0	44357.46	100	8403883.05	100	-	-	-	-
HLA-A*02:01	28	36	9	EEKYKGNTD	Consensus (ann/comblib_sidney2008/smm)	100	45339.56	100	302768019.50	100	0.05	100	-	-
HLA-A*02:01	72	80	9	DYGVVDKSK	Consensus (ann/comblib_sidney2008/smm)	100	40205.08	84	47545563.62	100	0.05	100	-	-
Allele	Start	End	Length	Peptide	Method used	Percentile rank	ANN IC50 (nM)	ANN rank	SMM IC50 (nM)	SMM rank	Combib_Sidney2008 score	Combib_Sidney2008 rank	NetMHCPan IC50	NetMHCPan rank
HLA-A*02:03	3	12	10	YLGLALISAV	Consensus (ann/smm)	0.15	4.51	0.1	5.39	0.2	-	-	-	-	Predicted as good binders
HLA-A*02:03	7	15	9	ALISAVFLI	Consensus (ann/smm)	0.6	18.44	0.6	16.79	0.6	-	-	-	-
HLA-A*02:03	3	11	9	YLGLALISA	Consensus (ann/smm)	0.9	15.24	0.6	35.40	1.2	-	-	-	-
HLA-A*02:03	87	95	9	VMHECAKQV	Consensus (ann/smm)	0.9	30.78	0.6	33.34	1.2	-	-	-	-
HLA-A*02:03	46	54	9	YQYYGFIDV	Consensus (ann/smm)	0.95	7.71	0.4	43.35	1.5	-	-	-	-
HLA-A*02:03	8	17	10	LISAVFLIGA	Consensus (ann/smm)	1.75	130.08	1.5	69.54	2	-	-	-	-
HLA-A*02:03	13	22	10	FLIGACQAET	Consensus (ann/smm)	1.75	51.49	0.9	87.75	2.6	-	-	-	-
HLA-A*02:03	7	16	10	ALISAVFLIG	Consensus (ann/smm)	2.35	608.42	2.3	82.08	2.4	-	-	-	-
HLA-A*02:03	105	113	9	WLNCRTSIN	Consensus (ann/smm)	3.3	4275.56	2.9	145.86	3.7	-	-	-	-
HLA-A*02:03	5	14	10	GLALISAVFL	Consensus (ann/smm)	3.45	119.68	1.3	212.45	5.6	-	-	-	-
HLA-A*02:03	86	95	10	KVMHECAKQV	Consensus (ann/smm)	3.95	133.89	1.5	251.91	6.4	-	-	-	-
HLA-A*02:03	118	126	9	VLTSKLIGP	Consensus (ann/smm)	4.15	4525.36	3	238.20	5.3	-	-	-	-
HLA-A*02:03	13	21	9	FLIGACQAE	Consensus (ann/smm)	4.2	1274.38	2.5	272.24	5.9	-	-	-	-
HLA-A*02:03	133	142	10	IQDYDKTISV	Consensus (ann/smm)	4.45	22.92	0.6	364.12	8.3	-	-	-	-
HLA-A*02:03	69	77	9	VLMDYGVVD	Consensus (ann/smm)	4.6	8290.02	3.5	260.59	5.7	-	-	-	-
HLA-A*02:03	1	9	9	MKYLGLALI	Consensus (ann/smm)	4.95	802.79	1.6	454.94	8.3	-	-	-	-
HLA-A*02:03	66	75	10	FSNVLMDYGV	Consensus (ann/smm)	5.35	991.19	2.4	366.65	8.3	-	-	-	-
HLA-A*02:03	68	76	9	NVLMDYGVV	Consensus (ann/smm)	5.8	1371.65	2.5	548.21	9.1	-	-	-	-
HLA-A*02:03	9	17	9	ISAVFLIGA	Consensus (ann/smm)	6.15	1472.59	2.6	615.11	9.7	-	-	-	-
HLA-A*02:03	51	59	9	FIDVNYNIA	Consensus (ann/smm)	6.2	1565.63	2.7	606.67	9.7	-	-	-	-
HLA-A*02:03	4	12	9	LGLALISAV	Consensus (ann/smm)	7.4	2096.55	2.8	742.93	12	-	-	-	-
HLA-A*02:03	111	119	9	SINYYRCVL	Consensus (ann/smm)	7.4	1670.84	2.8	755.01	12	-	-	-	-
HLA-A*02:03	5	13	9	GLALISAVF	Consensus (ann/smm)	7.9	2517.44	2.8	825.94	13	-	-	-	-
HLA-A*02:03	61	69	9	SEIRKFSNV	Consensus (ann/smm)	7.95	3092.87	2.9	905.63	13	-	-	-	-
HLA-A*02:03	134	142	9	QDYDKTISV	Consensus (ann/smm)	7.95	3882.16	2.9	777.95	13	-	-	-	-
HLA-A*02:03	11	20	10	AVFLIGACQA	Consensus (ann/smm)	8.2	1011.48	2.4	629.87	14	-	-	-	-
HLA-A*02:03	132	140	9	AIQDYDKTI	Consensus (ann/smm)	8.9	2088.64	2.8	1096.35	15	-	-	-	-
HLA-A*02:03	110	118	9	TSINYYRCV	Consensus (ann/smm)	8.95	3615.69	2.9	1056.70	15	-	-	-	-
HLA-A*02:03	1	10	10	MKYLGLALIS	Consensus (ann/smm)	9.0	5958.20	5	609.89	13	-	-	-	-
HLA-A*02:03	118	127	10	VLTSKLIGPQ	Consensus (ann/smm)	9.4	9952.25	5.8	578.43	13	-	-	-	-
HLA-A*02:03	8	16	9	LISAVFLIG	Consensus (ann/smm)	9.5	4889.34	3	1315.07	16	-	-	-	-
HLA-A*02:03	50	58	9	GFIDVNYNI	Consensus (ann/smm)	9.65	6953.55	3.3	1221.66	16	-	-	-	-
HLA-A*02:03	109	118	10	RTSINYYRCV	Consensus (ann/smm)	10.1	2656.52	4.2	815.17	16	-	-	-	-
HLA-A*02:03	78	87	10	KSKKRELKKV	Consensus (ann/smm)	10.4	10954.01	7.8	560.08	13	-	-	-	-
HLA-A*02:03	46	55	10	YQYYGFIDVN	Consensus (ann/smm)	10.6	489.06	2.2	1047.73	19	-	-	-	-
HLA-A*02:03	44	52	9	CKYQYYGFI	Consensus (ann/smm)	11.05	5281.92	3.1	1972.20	19	-	-	-	-
HLA-A*02:03	14	22	9	LIGACQAET	Consensus (ann/smm)	12.5	4713.66	3	2691.22	22	-	-	-	-
HLA-A*02:03	6	15	10	LALISAVFLI	Consensus (ann/smm)	12.7	127.57	1.4	1664.37	24	-	-	-	-
HLA-A*02:03	110	119	10	TSINYYRCVL	Consensus (ann/smm)	13.45	5691.34	4.9	1429.72	22	-	-	-	-
HLA-A*02:03	131	140	10	KAIQDYDKTI	Consensus (ann/smm)	13.5	6516.13	5	1328.16	22	-	-	-	-
HLA-A*02:03	70	79	10	LMDYGVVDKS	Consensus (ann/smm)	13.7	950.78	2.4	1672.05	25	-	-	-	-
HLA-A*02:03	117	126	10	CVLTSKLIGP	Consensus (ann/smm)	14.35	9439.78	5.7	1535.50	23	-	-	-	-
HLA-A*02:03	66	74	9	FSNVLMDYG	Consensus (ann/smm)	16.0	14262.94	12	2041.50	20	-	-	-	-
HLA-A*02:03	60	69	10	QSEIRKFSNV	Consensus (ann/smm)	16.35	4700.93	4.7	2224.59	28	-	-	-	-
HLA-A*02:03	2	11	10	KYLGLALISA	Consensus (ann/smm)	16.45	204.11	1.9	2650.03	31	-	-	-	-
HLA-A*02:03	49	58	10	YGFIDVNYNI	Consensus (ann/smm)	16.9	5228.25	4.8	2340.18	29	-	-	-	-
HLA-A*02:03	111	120	10	SINYYRCVLT	Consensus (ann/smm)	17.1	2091.20	4.2	2548.30	30	-	-	-	-
HLA-A*02:03	67	76	10	SNVLMDYGVV	Consensus (ann/smm)	17.5	1640.23	4	2595.67	31	-	-	-	-
HLA-A*02:03	6	14	9	LALISAVFL	Consensus (ann/smm)	17.65	7249.72	3.3	7177.12	32	-	-	-	-
HLA-A*02:03	50	59	10	GFIDVNYNIA	Consensus (ann/smm)	18.35	9523.08	5.7	2631.78	31	-	-	-	-
HLA-A*02:03	9	18	10	ISAVFLIGAC	Consensus (ann/smm)	18.8	9258.92	5.6	2833.02	32	-	-	-	-
HLA-A*02:03	123	132	10	LIGPQRFDKA	Consensus (ann/smm)	19.25	8800.90	5.5	3007.81	33	-	-	-	-
HLA-A*02:03	83	92	10	ELKKVMHECA	Consensus (ann/smm)	20.25	3946.28	4.5	3666.49	36	-	-	-	-
HLA-A*02:03	45	54	10	KYQYYGFIDV	Consensus (ann/smm)	20.65	112.23	1.3	4734.24	40	-	-	-	-
HLA-A*02:03	67	75	9	SNVLMDYGV	Consensus (ann/smm)	22.15	11643.78	6.3	11039.52	38	-	-	-	-
HLA-A*02:03	10	18	9	SAVFLIGAC	Consensus (ann/smm)	22.2	7471.58	3.4	14320.23	41	-	-	-	-
HLA-A*02:03	59	67	9	AQSEIRKFS	Consensus (ann/smm)	22.55	12916.86	8.1	10763.41	37	-	-	-	-
HLA-A*02:03	52	61	10	IDVNYNIAQS	Consensus (ann/smm)	23.2	8531.34	5.4	5239.02	41	-	-	-	-
HLA-A*02:03	62	70	9	EIRKFSNVL	Consensus (ann/smm)	23.45	11985.58	6.9	13030.17	40	-	-	-	-
HLA-A*02:03	122	130	9	KLIGPQRFD	Consensus (ann/smm)	23.5	15123.06	29	1603.06	18	-	-	-	-
HLA-A*02:03	112	121	10	INYYRCVLTS	Consensus (ann/smm)	23.8	9195.72	5.6	5336.42	42	-	-	-	-
HLA-A*02:03	114	123	10	YYRCVLTSKL	Consensus (ann/smm)	24.15	7361.73	5.3	5731.26	43	-	-	-	-
HLA-A*02:03	61	70	10	SEIRKFSNVL	Consensus (ann/smm)	26.35	4914.75	4.7	7893.14	48	-	-	-	-
HLA-A*02:03	43	52	10	HCKYQYYGFI	Consensus (ann/smm)	26.5	10103.50	6	7332.47	47	-	-	-	-
HLA-A*02:03	115	124	10	YRCVLTSKLI	Consensus (ann/smm)	27.4	12041.74	9.8	6535.07	45	-	-	-	-
HLA-A*02:03	11	19	9	AVFLIGACQ	Consensus (ann/smm)	27.85	10498.55	4.7	31473.86	51	-	-	-	-
HLA-A*02:03	79	87	9	SKKRELKKV	Consensus (ann/smm)	28.0	15563.46	30	4073.33	26	-	-	-	-
HLA-A*02:03	116	124	9	RCVLTSKLI	Consensus (ann/smm)	30.1	12161.67	7.2	36220.13	53	-	-	-	-
HLA-A*02:03	112	120	9	INYYRCVLT	Consensus (ann/smm)	30.4	13356.59	8.8	33724.85	52	-	-	-	-
HLA-A*02:03	105	114	10	WLNCRTSINY	Consensus (ann/smm)	30.65	10259.15	6.3	11541.17	55	-	-	-	-
HLA-A*02:03	40	49	10	CLHHCKYQYY	Consensus (ann/smm)	31.0	13236.03	28	3343.87	34	-	-	-	-
HLA-A*02:03	83	91	9	ELKKVMHEC	Consensus (ann/smm)	32.5	15522.59	30	8850.14	35	-	-	-	-
HLA-A*02:03	115	123	9	YRCVLTSKL	Consensus (ann/smm)	33.0	18074.25	34	6917.51	32	-	-	-	-
HLA-A*02:03	49	57	9	YGFIDVNYN	Consensus (ann/smm)	34.0	20902.36	39	5046.03	29	-	-	-	-
HLA-A*02:03	14	23	10	LIGACQAETP	Consensus (ann/smm)	34.5	16735.05	47	1419.87	22	-	-	-	-
HLA-A*02:03	65	74	10	KFSNVLMDYG	Consensus (ann/smm)	34.5	14597.51	44	1730.81	25	-	-	-	-
HLA-A*02:03	68	77	10	NVLMDYGVVD	Consensus (ann/smm)	34.65	7664.58	5.3	20523.43	64	-	-	-	-
HLA-A*02:03	40	48	9	CLHHCKYQY	Consensus (ann/smm)	35.5	18788.89	35	9726.35	36	-	-	-	-
HLA-A*02:03	119	127	9	LTSKLIGPQ	Consensus (ann/smm)	35.5	15766.85	30	14857.65	41	-	-	-	-
HLA-A*02:03	87	96	10	VMHECAKQVK	Consensus (ann/smm)	36.15	2919.11	4.3	26016.57	68	-	-	-	-
HLA-A*02:03	12	20	9	VFLIGACQA	Consensus (ann/smm)	37.0	19680.72	37	10542.66	37	-	-	-	-
HLA-A*02:03	51	60	10	FIDVNYNIAQ	Consensus (ann/smm)	38.0	15171.25	44	2826.51	32	-	-	-	-
HLA-A*02:03	33	41	9	GNTDKISCL	Consensus (ann/smm)	38.5	21234.95	39	11116.04	38	-	-	-	-
HLA-A*02:03	54	63	10	VNYNIAQSEI	Consensus (ann/smm)	39.0	13658.08	36	5652.62	42	-	-	-	-
HLA-A*02:03	53	61	9	DVNYNIAQS	Consensus (ann/smm)	40.0	21025.99	39	15099.06	41	-	-	-	-
HLA-A*02:03	70	78	9	LMDYGVVDK	Consensus (ann/smm)	40.0	20978.04	39	14721.43	41	-	-	-	-
HLA-A*02:03	12	21	10	VFLIGACQAE	Consensus (ann/smm)	40.05	10148.19	6.1	37866.05	74	-	-	-	-
HLA-A*02:03	64	73	10	RKFSNVLMDY	Consensus (ann/smm)	41.5	22359.90	58	1718.90	25	-	-	-	-
HLA-A*02:03	55	63	9	NYNIAQSEI	Consensus (ann/smm)	41.5	27593.90	53	5997.22	30	-	-	-	-
HLA-A*02:03	86	94	9	KVMHECAKQ	Consensus (ann/smm)	41.5	22467.58	42	14452.73	41	-	-	-	-
HLA-A*02:03	4	13	10	LGLALISAVF	Consensus (ann/smm)	41.75	3839.34	4.5	54231.30	79	-	-	-	-
HLA-A*02:03	10	19	10	SAVFLIGACQ	Consensus (ann/smm)	41.9	9768.96	5.8	52874.95	78	-	-	-	-
HLA-A*02:03	69	78	10	VLMDYGVVDK	Consensus (ann/smm)	42.0	15006.52	44	4701.65	40	-	-	-	-
HLA-A*02:03	103	112	10	SHWLNCRTSI	Consensus (ann/smm)	42.0	18402.99	50	3390.39	34	-	-	-	-
HLA-A*02:03	113	121	9	NYYRCVLTS	Consensus (ann/smm)	42.0	15215.96	30	37492.98	54	-	-	-	-
HLA-A*02:03	18	26	9	CQAETPSQK	Consensus (ann/smm)	42.5	23876.42	45	13333.68	40	-	-	-	-
HLA-A*02:03	71	79	9	MDYGVVDKS	Consensus (ann/smm)	43.0	22151.13	41	19052.41	45	-	-	-	-
HLA-A*02:03	44	53	10	CKYQYYGFID	Consensus (ann/smm)	43.5	19579.41	51	3700.41	36	-	-	-	-
HLA-A*02:03	132	141	10	AIQDYDKTIS	Consensus (ann/smm)	45.0	18105.76	50	4844.51	40	-	-	-	-
HLA-A*02:03	131	139	9	KAIQDYDKT	Consensus (ann/smm)	45.0	24979.17	47	16902.46	43	-	-	-	-
HLA-A*02:03	82	91	10	RELKKVMHEC	Consensus (ann/smm)	45.15	8066.26	5.3	92310.27	85	-	-	-	-
HLA-A*02:03	104	112	9	HWLNCRTSI	Consensus (ann/smm)	45.5	21563.95	40	30757.43	51	-	-	-	-
HLA-A*02:03	91	99	9	CAKQVKKEA	Consensus (ann/smm)	46.5	24091.81	46	22906.04	47	-	-	-	-
HLA-A*02:03	37	45	9	KISCLHHCK	Consensus (ann/smm)	49.0	26888.91	51	22958.84	47	-	-	-	-
HLA-A*02:03	117	125	9	CVLTSKLIG	Consensus (ann/smm)	49.0	21355.91	40	48859.61	58	-	-	-	-
HLA-A*02:03	30	38	9	KYKGNTDKI	Consensus (ann/smm)	49.5	29091.29	57	15203.72	42	-	-	-	-
HLA-A*02:03	64	72	9	RKFSNVLMD	Consensus (ann/smm)	49.5	25075.85	48	29508.69	51	-	-	-	-
HLA-A*02:03	109	117	9	RTSINYYRC	Consensus (ann/smm)	50.0	25882.13	50	27602.60	50	-	-	-	-
HLA-A*02:03	57	66	10	NIAQSEIRKF	Consensus (ann/smm)	50.5	22688.42	59	5613.71	42	-	-	-	-
HLA-A*02:03	65	73	9	KFSNVLMDY	Consensus (ann/smm)	50.5	24864.57	47	38989.71	54	-	-	-	-
HLA-A*02:03	84	92	9	LKKVMHECA	Consensus (ann/smm)	52.0	28087.32	54	28051.11	50	-	-	-	-
HLA-A*02:03	121	130	10	SKLIGPQRFD	Consensus (ann/smm)	52.5	18988.36	51	10996.39	54	-	-	-	-
HLA-A*02:03	63	71	9	IRKFSNVLM	Consensus (ann/smm)	52.5	22335.49	42	73612.23	63	-	-	-	-
HLA-A*02:03	114	122	9	YYRCVLTSK	Consensus (ann/smm)	52.5	28071.20	54	30828.33	51	-	-	-	-
HLA-A*02:03	62	71	10	EIRKFSNVLM	Consensus (ann/smm)	53.0	16248.48	46	15712.67	60	-	-	-	-
HLA-A*02:03	85	94	10	KKVMHECAKQ	Consensus (ann/smm)	53.5	29055.76	72	3517.63	35	-	-	-	-
HLA-A*02:03	98	106	9	EARKDSHWL	Consensus (ann/smm)	54.5	29468.28	58	29576.72	51	-	-	-	-
HLA-A*02:03	47	55	9	QYYGFIDVN	Consensus (ann/smm)	55.0	28707.32	56	36555.27	54	-	-	-	-
HLA-A*02:03	18	27	10	CQAETPSQKC	Consensus (ann/smm)	56.0	19922.39	52	15355.01	60	-	-	-	-
HLA-A*02:03	124	132	9	IGPQRFDKA	Consensus (ann/smm)	56.5	31120.19	62	30757.43	51	-	-	-	-
HLA-A*02:03	32	41	10	KGNTDKISCL	Consensus (ann/smm)	57.0	19021.67	51	18207.49	63	-	-	-	-
HLA-A*02:03	97	106	10	KEARKDSHWL	Consensus (ann/smm)	57.0	23712.93	61	10429.18	53	-	-	-	-
HLA-A*02:03	58	66	9	IAQSEIRKF	Consensus (ann/smm)	57.0	26008.46	50	77794.70	64	-	-	-	-
HLA-A*02:03	58	67	10	IAQSEIRKFS	Consensus (ann/smm)	58.0	18067.99	50	22659.48	66	-	-	-	-
HLA-A*02:03	104	113	10	HWLNCRTSIN	Consensus (ann/smm)	58.5	17096.51	48	26439.30	69	-	-	-	-
HLA-A*02:03	101	110	10	KDSHWLNCRT	Consensus (ann/smm)	59.0	27116.52	68	8958.80	50	-	-	-	-
HLA-A*02:03	29	38	10	EKYKGNTDKI	Consensus (ann/smm)	60.0	34796.89	84	3691.90	36	-	-	-	-
HLA-A*02:03	15	23	9	IGACQAETP	Consensus (ann/smm)	60.0	34225.22	70	27539.12	50	-	-	-	-
HLA-A*02:03	59	68	10	AQSEIRKFSN	Consensus (ann/smm)	60.5	26348.36	67	10971.10	54	-	-	-	-
HLA-A*02:03	129	137	9	FDKAIQDYD	Consensus (ann/smm)	61.5	35613.13	74	25998.60	49	-	-	-	-
HLA-A*02:03	37	46	10	KISCLHHCKY	Consensus (ann/smm)	62.0	22582.13	58	21940.68	66	-	-	-	-
HLA-A*02:03	2	10	9	KYLGLALIS	Consensus (ann/smm)	62.0	22507.74	42	350711.49	82	-	-	-	-
HLA-A*02:03	38	47	10	ISCLHHCKYQ	Consensus (ann/smm)	62.5	29240.24	72	10144.95	53	-	-	-	-
HLA-A*02:03	122	131	10	KLIGPQRFDK	Consensus (ann/smm)	62.5	22792.50	59	22764.07	66	-	-	-	-
HLA-A*02:03	79	88	10	SKKRELKKVM	Consensus (ann/smm)	63.0	31279.19	77	8322.43	49	-	-	-	-
HLA-A*02:03	74	82	9	GVVDKSKKR	Consensus (ann/smm)	63.0	36385.11	77	25231.90	49	-	-	-	-
HLA-A*02:03	75	84	10	VVDKSKKREL	Consensus (ann/smm)	63.5	24018.94	62	21789.64	65	-	-	-	-
HLA-A*02:03	133	141	9	IQDYDKTIS	Consensus (ann/smm)	63.5	32043.09	64	75500.53	63	-	-	-	-
HLA-A*02:03	41	50	10	LHHCKYQYYG	Consensus (ann/smm)	64.0	33527.36	81	7468.79	47	-	-	-	-
HLA-A*02:03	48	57	10	YYGFIDVNYN	Consensus (ann/smm)	64.5	24261.59	63	22659.48	66	-	-	-	-
HLA-A*02:03	116	125	10	RCVLTSKLIG	Consensus (ann/smm)	64.5	19103.55	51	48893.37	78	-	-	-	-
HLA-A*02:03	119	128	10	LTSKLIGPQR	Consensus (ann/smm)	64.5	21296.39	55	37605.38	74	-	-	-	-
HLA-A*02:03	113	122	10	NYYRCVLTSK	Consensus (ann/smm)	65.5	25675.45	65	22659.48	66	-	-	-	-
HLA-A*02:03	38	46	9	ISCLHHCKY	Consensus (ann/smm)	65.5	29146.42	57	164797.27	74	-	-	-	-
HLA-A*02:03	24	33	10	SQKCEEKYKG	Consensus (ann/smm)	66.5	33041.57	80	10525.68	53	-	-	-	-
HLA-A*02:03	31	40	10	YKGNTDKISC	Consensus (ann/smm)	66.5	39375.08	93	4690.83	40	-	-	-	-
HLA-A*02:03	102	111	10	DSHWLNCRTS	Consensus (ann/smm)	66.5	28852.43	71	17589.36	62	-	-	-	-
HLA-A*02:03	16	24	9	GACQAETPS	Consensus (ann/smm)	67.5	35244.77	73	69494.43	62	-	-	-	-
HLA-A*02:03	99	107	9	ARKDSHWLN	Consensus (ann/smm)	68.0	38977.49	86	29170.91	50	-	-	-	-
HLA-A*02:03	120	129	10	TSKLIGPQRF	Consensus (ann/smm)	68.5	25235.61	65	32752.92	72	-	-	-	-
HLA-A*02:03	35	44	10	TDKISCLHHC	Consensus (ann/smm)	69.0	31522.80	77	16836.43	61	-	-	-	-
HLA-A*02:03	53	62	10	DVNYNIAQSE	Consensus (ann/smm)	69.0	30364.19	74	19690.19	64	-	-	-	-
HLA-A*02:03	120	128	9	TSKLIGPQR	Consensus (ann/smm)	69.0	30000.72	59	257602.46	79	-	-	-	-
HLA-A*02:03	36	44	9	DKISCLHHC	Consensus (ann/smm)	69.5	33495.46	67	147553.66	72	-	-	-	-
HLA-A*02:03	102	110	9	DSHWLNCRT	Consensus (ann/smm)	70.0	32913.47	66	175367.86	74	-	-	-	-
HLA-A*02:03	41	49	9	LHHCKYQYY	Consensus (ann/smm)	70.5	32893.89	65	194962.01	76	-	-	-	-
HLA-A*02:03	76	84	9	VDKSKKREL	Consensus (ann/smm)	70.5	36904.90	79	70299.14	62	-	-	-	-
HLA-A*02:03	54	62	9	VNYNIAQSE	Consensus (ann/smm)	71.0	34453.72	71	131204.88	71	-	-	-	-
HLA-A*02:03	48	56	9	YYGFIDVNY	Consensus (ann/smm)	71.5	30219.98	60	387213.06	83	-	-	-	-
HLA-A*02:03	101	109	9	KDSHWLNCR	Consensus (ann/smm)	71.5	36978.04	79	79790.28	64	-	-	-	-
HLA-A*02:03	107	115	9	NCRTSINYY	Consensus (ann/smm)	72.0	31085.87	62	325049.87	82	-	-	-	-
HLA-A*02:03	100	109	10	RKDSHWLNCR	Consensus (ann/smm)	72.5	38981.29	93	9845.78	52	-	-	-	-
HLA-A*02:03	43	51	9	HCKYQYYGF	Consensus (ann/smm)	72.5	31035.79	62	367240.02	83	-	-	-	-
HLA-A*02:03	82	90	9	RELKKVMHE	Consensus (ann/smm)	72.5	34264.87	70	190085.94	75	-	-	-	-
HLA-A*02:03	121	129	9	SKLIGPQRF	Consensus (ann/smm)	72.5	31091.59	62	363873.14	83	-	-	-	-
HLA-A*02:03	106	115	10	LNCRTSINYY	Consensus (ann/smm)	73.0	29941.37	74	31787.03	72	-	-	-	-
HLA-A*02:03	80	88	9	KKRELKKVM	Consensus (ann/smm)	73.5	32320.24	65	323556.40	82	-	-	-	-
HLA-A*02:03	15	24	10	IGACQAETPS	Consensus (ann/smm)	74.0	31865.72	78	29733.77	70	-	-	-	-
HLA-A*02:03	63	72	10	IRKFSNVLMD	Consensus (ann/smm)	74.0	25600.55	65	75726.87	83	-	-	-	-
HLA-A*02:03	124	133	10	IGPQRFDKAI	Consensus (ann/smm)	74.5	29217.47	72	46264.73	77	-	-	-	-
HLA-A*02:03	25	34	10	QKCEEKYKGN	Consensus (ann/smm)	75.0	43743.59	100	8795.29	50	-	-	-	-
HLA-A*02:03	45	53	9	KYQYYGFID	Consensus (ann/smm)	75.0	36599.50	78	149606.34	72	-	-	-	-
HLA-A*02:03	47	56	10	QYYGFIDVNY	Consensus (ann/smm)	75.5	25071.77	65	98457.77	86	-	-	-	-
HLA-A*02:03	16	25	10	GACQAETPSQ	Consensus (ann/smm)	76.0	41843.66	99	10549.94	53	-	-	-	-
HLA-A*02:03	71	80	10	MDYGVVDKSK	Consensus (ann/smm)	76.0	32308.01	80	32155.11	72	-	-	-	-
HLA-A*02:03	57	65	9	NIAQSEIRK	Consensus (ann/smm)	76.5	39033.18	87	93529.80	66	-	-	-	-
HLA-A*02:03	94	102	9	QVKKEARKD	Consensus (ann/smm)	76.5	39779.73	89	78333.95	64	-	-	-	-
HLA-A*02:03	127	135	9	QRFDKAIQD	Consensus (ann/smm)	76.5	38552.62	85	108130.95	68	-	-	-	-
HLA-A*02:03	94	103	10	QVKKEARKDS	Consensus (ann/smm)	77.0	34970.50	85	27685.35	69	-	-	-	-
HLA-A*02:03	130	139	10	DKAIQDYDKT	Consensus (ann/smm)	77.5	35299.34	85	28658.27	70	-	-	-	-
HLA-A*02:03	24	32	9	SQKCEEKYK	Consensus (ann/smm)	77.5	36586.43	78	217245.11	77	-	-	-	-
HLA-A*02:03	34	42	9	NTDKISCLH	Consensus (ann/smm)	78.0	36131.68	76	274125.86	80	-	-	-	-
HLA-A*02:03	103	111	9	SHWLNCRTS	Consensus (ann/smm)	78.0	30304.78	60	2004241.27	96	-	-	-	-
HLA-A*02:03	93	101	9	KQVKKEARK	Consensus (ann/smm)	78.5	39252.57	87	123012.71	70	-	-	-	-
HLA-A*02:03	108	116	9	CRTSINYYR	Consensus (ann/smm)	78.5	34980.36	72	449728.08	85	-	-	-	-
HLA-A*02:03	125	133	9	GPQRFDKAI	Consensus (ann/smm)	78.5	37632.32	82	191844.79	75	-	-	-	-
HLA-A*02:03	56	64	9	YNIAQSEIR	Consensus (ann/smm)	79.0	38856.22	86	143532.42	72	-	-	-	-
HLA-A*02:03	34	43	10	NTDKISCLHH	Consensus (ann/smm)	79.5	31654.73	78	65955.35	81	-	-	-	-
HLA-A*02:03	93	102	10	KQVKKEARKD	Consensus (ann/smm)	79.5	40004.17	95	19286.35	64	-	-	-	-
HLA-A*02:03	39	48	10	SCLHHCKYQY	Consensus (ann/smm)	81.0	23839.77	62	1750854.27	100	-	-	-	-
HLA-A*02:03	74	83	10	GVVDKSKKRE	Consensus (ann/smm)	81.0	40431.50	96	22143.69	66	-	-	-	-
HLA-A*02:03	39	47	9	SCLHHCKYQ	Consensus (ann/smm)	81.0	33669.14	68	1300019.90	94	-	-	-	-
HLA-A*02:03	97	105	9	KEARKDSHW	Consensus (ann/smm)	82.0	40881.96	93	130301.68	71	-	-	-	-
HLA-A*02:03	123	131	9	LIGPQRFDK	Consensus (ann/smm)	82.5	38409.38	84	307574.27	81	-	-	-	-
HLA-A*02:03	42	51	10	HHCKYQYYGF	Consensus (ann/smm)	83.0	34823.25	84	68273.16	82	-	-	-	-
HLA-A*02:03	100	108	9	RKDSHWLNC	Consensus (ann/smm)	83.0	37607.50	82	417782.26	84	-	-	-	-
HLA-A*02:03	36	45	10	DKISCLHHCK	Consensus (ann/smm)	84.0	33925.48	82	100288.24	86	-	-	-	-
HLA-A*02:03	35	43	9	TDKISCLHH	Consensus (ann/smm)	84.0	35695.31	75	1224475.22	93	-	-	-	-
HLA-A*02:03	31	39	9	YKGNTDKIS	Consensus (ann/smm)	84.5	37861.02	82	572730.09	87	-	-	-	-
HLA-A*02:03	32	40	9	KGNTDKISC	Consensus (ann/smm)	84.5	39388.72	88	319852.68	81	-	-	-	-
HLA-A*02:03	52	60	9	IDVNYNIAQ	Consensus (ann/smm)	85.0	38405.21	84	521134.71	86	-	-	-	-
HLA-A*02:03	108	117	10	CRTSINYYRC	Consensus (ann/smm)	85.5	30386.85	74	399254.67	97	-	-	-	-
HLA-A*02:03	17	26	10	ACQAETPSQK	Consensus (ann/smm)	86.0	30715.77	75	390166.52	97	-	-	-	-
HLA-A*02:03	80	89	10	KKRELKKVMH	Consensus (ann/smm)	86.0	39710.07	94	48445.12	78	-	-	-	-
HLA-A*02:03	84	93	10	LKKVMHECAK	Consensus (ann/smm)	86.0	37967.68	91	64454.02	81	-	-	-	-
HLA-A*02:03	99	108	10	ARKDSHWLNC	Consensus (ann/smm)	86.0	37160.13	89	76957.33	83	-	-	-	-
HLA-A*02:03	107	116	10	NCRTSINYYR	Consensus (ann/smm)	86.0	35146.90	85	106967.05	87	-	-	-	-
HLA-A*02:03	128	137	10	RFDKAIQDYD	Consensus (ann/smm)	86.0	37599.35	90	66872.88	82	-	-	-	-
HLA-A*02:03	106	114	9	LNCRTSINY	Consensus (ann/smm)	86.0	36980.86	80	950495.36	92	-	-	-	-
HLA-A*02:03	90	99	10	ECAKQVKKEA	Consensus (ann/smm)	86.5	33085.55	80	199181.96	93	-	-	-	-
HLA-A*02:03	42	50	9	HHCKYQYYG	Consensus (ann/smm)	87.5	41276.64	94	296449.01	81	-	-	-	-
HLA-A*02:03	128	136	9	RFDKAIQDY	Consensus (ann/smm)	87.5	39284.86	87	622228.64	88	-	-	-	-
HLA-A*02:03	30	39	10	KYKGNTDKIS	Consensus (ann/smm)	88.0	39409.18	93	73324.65	83	-	-	-	-
HLA-A*02:03	91	100	10	CAKQVKKEAR	Consensus (ann/smm)	88.0	37640.06	90	95554.25	86	-	-	-	-
HLA-A*02:03	96	105	10	KKEARKDSHW	Consensus (ann/smm)	88.0	43290.15	100	42096.89	76	-	-	-	-
HLA-A*02:03	127	136	10	QRFDKAIQDY	Consensus (ann/smm)	88.5	36760.24	88	120019	89	-	-	-	-
HLA-A*02:03	85	93	9	KKVMHECAK	Consensus (ann/smm)	88.5	39575.82	88	663666.66	89	-	-	-	-
HLA-A*02:03	95	103	9	VKKEARKDS	Consensus (ann/smm)	88.5	39736.30	89	599722.03	88	-	-	-	-
HLA-A*02:03	81	90	10	KRELKKVMHE	Consensus (ann/smm)	89.5	37154.50	89	138755.43	90	-	-	-	-
HLA-A*02:03	60	68	9	QSEIRKFSN	Consensus (ann/smm)	89.5	40135.55	90	666730	89	-	-	-	-
HLA-A*02:03	126	134	9	PQRFDKAIQ	Consensus (ann/smm)	89.5	39800.83	89	756745.77	90	-	-	-	-
HLA-A*02:03	73	82	10	YGVVDKSKKR	Consensus (ann/smm)	90.0	35478.91	85	273054.92	95	-	-	-	-
HLA-A*02:03	98	107	10	EARKDSHWLN	Consensus (ann/smm)	90.0	37501.44	90	139395.90	90	-	-	-	-
HLA-A*02:03	26	34	9	KCEEKYKGN	Consensus (ann/smm)	90.0	42384.98	97	368086.59	83	-	-	-	-
HLA-A*02:03	33	42	10	GNTDKISCLH	Consensus (ann/smm)	90.5	36436.72	87	239469.39	94	-	-	-	-
HLA-A*02:03	95	104	10	VKKEARKDSH	Consensus (ann/smm)	91.0	44058.98	100	66872.88	82	-	-	-	-
HLA-A*02:03	125	134	10	GPQRFDKAIQ	Consensus (ann/smm)	91.0	38063.12	91	157126.70	91	-	-	-	-
HLA-A*02:03	25	33	9	QKCEEKYKG	Consensus (ann/smm)	91.0	42833.55	98	408272.38	84	-	-	-	-
HLA-A*02:03	78	86	9	KSKKRELKK	Consensus (ann/smm)	91.0	39728.56	89	1180184.75	93	-	-	-	-
HLA-A*02:03	26	35	10	KCEEKYKGNT	Consensus (ann/smm)	91.5	37969.32	91	182915.29	92	-	-	-	-
HLA-A*02:03	89	98	10	HECAKQVKKE	Consensus (ann/smm)	91.5	44204.62	100	76076.41	83	-	-	-	-
HLA-A*02:03	27	35	9	CEEKYKGNT	Consensus (ann/smm)	92.0	41435.04	95	719366.15	89	-	-	-	-
HLA-A*02:03	75	83	9	VVDKSKKRE	Consensus (ann/smm)	92.5	43468.50	99	534502.82	86	-	-	-	-
HLA-A*02:03	17	25	9	ACQAETPSQ	Consensus (ann/smm)	93.0	42169.54	97	717711.66	89	-	-	-	-
HLA-A*02:03	28	36	9	EEKYKGNTD	Consensus (ann/smm)	93.0	40628.40	92	1468757.17	94	-	-	-	-
HLA-A*02:03	20	29	10	AETPSQKCEE	Consensus (ann/smm)	93.5	42905.46	100	104532.18	87	-	-	-	-
HLA-A*02:03	73	81	9	YGVVDKSKK	Consensus (ann/smm)	93.5	41904.83	96	907716.02	91	-	-	-	-
HLA-A*02:03	129	138	10	FDKAIQDYDK	Consensus (ann/smm)	94.0	39682.60	94	243921.45	94	-	-	-	-
HLA-A*02:03	19	27	9	QAETPSQKC	Consensus (ann/smm)	94.5	41385.74	95	1370723.95	94	-	-	-	-
HLA-A*02:03	56	65	10	YNIAQSEIRK	Consensus (ann/smm)	95.0	38387.36	92	528749.54	98	-	-	-	-
HLA-A*02:03	27	36	10	CEEKYKGNTD	Consensus (ann/smm)	95.5	40053.12	95	346138.57	96	-	-	-	-
HLA-A*02:03	55	64	10	NYNIAQSEIR	Consensus (ann/smm)	95.5	39128.32	93	625532.67	98	-	-	-	-
HLA-A*02:03	126	135	10	PQRFDKAIQD	Consensus (ann/smm)	95.5	39690.74	94	376920.71	97	-	-	-	-
HLA-A*02:03	92	101	10	AKQVKKEARK	Consensus (ann/smm)	97.0	42204.22	99	259567.31	95	-	-	-	-
HLA-A*02:03	21	29	9	ETPSQKCEE	Consensus (ann/smm)	97.0	43725.59	100	1342610.38	94	-	-	-	-
HLA-A*02:03	81	89	9	KRELKKVMH	Consensus (ann/smm)	97.0	41093.05	94	21327993.51	100	-	-	-	-
HLA-A*02:03	92	100	9	AKQVKKEAR	Consensus (ann/smm)	97.0	43462.39	99	1588363.87	95	-	-	-	-
HLA-A*02:03	19	28	10	QAETPSQKCE	Consensus (ann/smm)	97.5	43413.50	100	267454.56	95	-	-	-	-
HLA-A*02:03	20	28	9	AETPSQKCE	Consensus (ann/smm)	97.5	43972.29	100	1629108.46	95	-	-	-	-
HLA-A*02:03	90	98	9	ECAKQVKKE	Consensus (ann/smm)	98.5	44196.95	100	2611860.64	97	-	-	-	-
HLA-A*02:03	76	85	10	VDKSKKRELK	Consensus (ann/smm)	99.0	43386.27	100	585126.81	98	-	-	-	-
HLA-A*02:03	77	86	10	DKSKKRELKK	Consensus (ann/smm)	99.0	42980.26	100	625532.67	98	-	-	-	-
HLA-A*02:03	23	31	9	PSQKCEEKY	Consensus (ann/smm)	99.0	43621.15	99	5187403.13	99	-	-	-	-
HLA-A*02:03	23	32	10	PSQKCEEKYK	Consensus (ann/smm)	99.5	41805.66	99	1186451.53	100	-	-	-	-
HLA-A*02:03	22	30	9	TPSQKCEEK	Consensus (ann/smm)	99.5	44643.44	100	5767000.65	99	-	-	-	-
HLA-A*02:03	29	37	9	EKYKGNTDK	Consensus (ann/smm)	99.5	44555.62	100	5271691.65	99	-	-	-	-
HLA-A*02:03	89	97	9	HECAKQVKK	Consensus (ann/smm)	99.5	44048.95	100	4763761.39	99	-	-	-	-
HLA-A*02:03	21	30	10	ETPSQKCEEK	Consensus (ann/smm)	100.0	44432.38	100	1362228.62	100	-	-	-	-
HLA-A*02:03	22	31	10	TPSQKCEEKY	Consensus (ann/smm)	100.0	43331.86	100	968835.40	100	-	-	-	-
HLA-A*02:03	28	37	10	EEKYKGNTDK	Consensus (ann/smm)	100.0	43165.73	100	2014883.78	100	-	-	-	-
HLA-A*02:03	72	81	10	DYGVVDKSKK	Consensus (ann/smm)	100.0	44176.40	100	5639622.05	100	-	-	-	-
HLA-A*02:03	88	97	10	MHECAKQVKK	Consensus (ann/smm)	100.0	44151.54	100	3313217.91	100	-	-	-	-
HLA-A*02:03	72	80	9	DYGVVDKSK	Consensus (ann/smm)	100.0	44099.98	100	50693234.22	100	-	-	-	-
HLA-A*02:03	77	85	9	DKSKKRELK	Consensus (ann/smm)	100.0	44198.86	100	13333679.14	100	-	-	-	-
HLA-A*02:03	88	96	9	MHECAKQVK	Consensus (ann/smm)	100.0	44299.88	100	19812989.07	100	-	-	-	-
HLA-A*02:03	96	104	9	KKEARKDSH	Consensus (ann/smm)	100.0	45334.65	100	8316680.16	100	-	-	-	-
HLA-A*02:03	130	138	9	DKAIQDYDK	Consensus (ann/smm)	100.0	44914.75	100	17336043.98	100	-	-	-	-
Allele	Start	End	Length	Peptide	Method used	Percentile rank	ANN IC50 (nM)	ANN rank	SMM IC50 (nM)	SMM rank	Combib_Sidney2008 score	Combib_Sidney2008 rank	NetMHCPan IC50	NetMHCPan rank
HLA-A*02:06	46	54	9	YQYYGFIDV	Consensus (ann/smm)	0.1	3.18	0.1	2.39	0.1	-	-	-	-	Predicted as good binders
HLA-A*02:06	3	12	10	YLGLALISAV	Consensus (ann/smm)	0.25	15.52	0.2	24.15	0.3	-	-	-	-
HLA-A*02:06	7	15	9	ALISAVFLI	Consensus (ann/smm)	0.95	16.90	0.6	37.63	1.3	-	-	-	-
HLA-A*02:06	66	75	10	FSNVLMDYGV	Consensus (ann/smm)	1.0	222.77	1	59.01	1	-	-	-	-
HLA-A*02:06	4	12	9	LGLALISAV	Consensus (ann/smm)	1.1	267.75	1.4	23.42	0.8	-	-	-	-
HLA-A*02:06	8	17	10	LISAVFLIGA	Consensus (ann/smm)	1.25	372.31	1.5	58.74	1	-	-	-	-
HLA-A*02:06	7	16	10	ALISAVFLIG	Consensus (ann/smm)	1.65	1032.82	1.9	80.34	1.4	-	-	-	-
HLA-A*02:06	6	15	10	LALISAVFLI	Consensus (ann/smm)	1.8	162.85	0.8	152.02	2.8	-	-	-	-
HLA-A*02:06	13	21	9	FLIGACQAE	Consensus (ann/smm)	2.05	212.98	1.3	84.05	2.8	-	-	-	-
HLA-A*02:06	133	142	10	IQDYDKTISV	Consensus (ann/smm)	2.1	18.98	0.2	216.73	4	-	-	-	-
HLA-A*02:06	86	95	10	KVMHECAKQV	Consensus (ann/smm)	2.6	194.66	0.9	238.18	4.3	-	-	-	-
HLA-A*02:06	13	22	10	FLIGACQAET	Consensus (ann/smm)	2.65	228.54	1	233.30	4.3	-	-	-	-
HLA-A*02:06	3	11	9	YLGLALISA	Consensus (ann/smm)	2.7	200.05	1.3	132.60	4.1	-	-	-	-
HLA-A*02:06	2	11	10	KYLGLALISA	Consensus (ann/smm)	2.9	1050.05	2	206.50	3.8	-	-	-	-
HLA-A*02:06	46	55	10	YQYYGFIDVN	Consensus (ann/smm)	3.9	51.42	0.2	438.44	7.6	-	-	-	-
HLA-A*02:06	68	76	9	NVLMDYGVV	Consensus (ann/smm)	4.6	451.20	1.5	298.23	7.7	-	-	-	-
HLA-A*02:06	87	95	9	VMHECAKQV	Consensus (ann/smm)	5.25	1433.74	3.9	239.63	6.6	-	-	-	-
HLA-A*02:06	45	54	10	KYQYYGFIDV	Consensus (ann/smm)	6.1	16.98	0.2	714.35	12	-	-	-	-
HLA-A*02:06	9	17	9	ISAVFLIGA	Consensus (ann/smm)	6.25	447.15	1.5	442.13	11	-	-	-	-
HLA-A*02:06	1	10	10	MKYLGLALIS	Consensus (ann/smm)	6.45	6742.62	3.9	543.14	9	-	-	-	-
HLA-A*02:06	6	14	9	LALISAVFL	Consensus (ann/smm)	6.85	538.52	1.7	481.45	12	-	-	-	-
HLA-A*02:06	69	77	9	VLMDYGVVD	Consensus (ann/smm)	6.9	9946.76	5.7	325.50	8.1	-	-	-	-
HLA-A*02:06	51	59	9	FIDVNYNIA	Consensus (ann/smm)	7.35	506.69	1.7	586.88	13	-	-	-	-
HLA-A*02:06	11	20	10	AVFLIGACQA	Consensus (ann/smm)	7.85	1960.75	2.7	792.34	13	-	-	-	-
HLA-A*02:06	1	9	9	MKYLGLALI	Consensus (ann/smm)	8.45	762.12	1.9	722.02	15	-	-	-	-
HLA-A*02:06	117	126	10	CVLTSKLIGP	Consensus (ann/smm)	9.85	5663.21	3.7	1088.70	16	-	-	-	-
HLA-A*02:06	49	58	10	YGFIDVNYNI	Consensus (ann/smm)	10.05	2665.16	3.1	1174.65	17	-	-	-	-
HLA-A*02:06	61	69	9	SEIRKFSNV	Consensus (ann/smm)	10.15	1994.91	4.3	819.50	16	-	-	-	-
HLA-A*02:06	50	58	9	GFIDVNYNI	Consensus (ann/smm)	10.3	2862.75	4.6	808.26	16	-	-	-	-
HLA-A*02:06	109	118	10	RTSINYYRCV	Consensus (ann/smm)	10.7	4045.84	3.4	1285.02	18	-	-	-	-
HLA-A*02:06	134	142	9	QDYDKTISV	Consensus (ann/smm)	10.8	3566.81	4.6	980.73	17	-	-	-	-
HLA-A*02:06	118	126	9	VLTSKLIGP	Consensus (ann/smm)	11.0	5583.57	5	956.20	17	-	-	-	-
HLA-A*02:06	110	118	9	TSINYYRCV	Consensus (ann/smm)	11.8	3136.28	4.6	1176.39	19	-	-	-	-
HLA-A*02:06	51	60	10	FIDVNYNIAQ	Consensus (ann/smm)	12.1	3409.76	3.2	1647.82	21	-	-	-	-
HLA-A*02:06	131	140	10	KAIQDYDKTI	Consensus (ann/smm)	12.4	5830.59	3.8	1705.73	21	-	-	-	-
HLA-A*02:06	8	16	9	LISAVFLIG	Consensus (ann/smm)	12.45	4233.58	4.9	1212.13	20	-	-	-	-
HLA-A*02:06	67	76	10	SNVLMDYGVV	Consensus (ann/smm)	13.4	2179.61	2.8	2162.27	24	-	-	-	-
HLA-A*02:06	12	21	10	VFLIGACQAE	Consensus (ann/smm)	13.7	4065.77	3.4	2197.40	24	-	-	-	-
HLA-A*02:06	59	67	9	AQSEIRKFS	Consensus (ann/smm)	13.7	7070.08	5.4	1543.65	22	-	-	-	-
HLA-A*02:06	123	132	10	LIGPQRFDKA	Consensus (ann/smm)	14.0	7214.98	4	2167.25	24	-	-	-	-
HLA-A*02:06	132	140	9	AIQDYDKTI	Consensus (ann/smm)	14.5	5166.28	5	1834.64	24	-	-	-	-
HLA-A*02:06	5	13	9	GLALISAVF	Consensus (ann/smm)	14.8	3204.16	4.6	2053.76	25	-	-	-	-
HLA-A*02:06	50	59	10	GFIDVNYNIA	Consensus (ann/smm)	15.2	9707.53	4.4	2476.91	26	-	-	-	-
HLA-A*02:06	12	20	9	VFLIGACQA	Consensus (ann/smm)	15.35	10605.76	6.7	1851.61	24	-	-	-	-
HLA-A*02:06	110	119	10	TSINYYRCVL	Consensus (ann/smm)	15.45	11927.23	7.9	2027.26	23	-	-	-	-
HLA-A*02:06	60	69	10	QSEIRKFSNV	Consensus (ann/smm)	15.6	7979.54	4.2	2617.64	27	-	-	-	-
HLA-A*02:06	5	14	10	GLALISAVFL	Consensus (ann/smm)	15.85	1656.94	2.7	3147.10	29	-	-	-	-
HLA-A*02:06	67	75	9	SNVLMDYGV	Consensus (ann/smm)	16.9	4066.12	4.8	2828.46	29	-	-	-	-
HLA-A*02:06	111	120	10	SINYYRCVLT	Consensus (ann/smm)	18.2	4634.17	3.4	4177.44	33	-	-	-	-
HLA-A*02:06	86	94	9	KVMHECAKQ	Consensus (ann/smm)	18.9	12144.31	8.8	2887.69	29	-	-	-	-
HLA-A*02:06	111	119	9	SINYYRCVL	Consensus (ann/smm)	20.15	6668.91	5.3	4503.50	35	-	-	-	-
HLA-A*02:06	10	18	9	SAVFLIGAC	Consensus (ann/smm)	20.5	4658.55	5	5041.39	36	-	-	-	-
HLA-A*02:06	104	112	9	HWLNCRTSI	Consensus (ann/smm)	20.75	8008.86	5.5	4892.72	36	-	-	-	-
HLA-A*02:06	70	79	10	LMDYGVVDKS	Consensus (ann/smm)	21.0	7251.06	4	5481.63	38	-	-	-	-
HLA-A*02:06	14	22	9	LIGACQAET	Consensus (ann/smm)	21.1	6384.30	5.2	5414.40	37	-	-	-	-
HLA-A*02:06	44	52	9	CKYQYYGFI	Consensus (ann/smm)	24.25	8052.39	5.5	7826.18	43	-	-	-	-
HLA-A*02:06	131	139	9	KAIQDYDKT	Consensus (ann/smm)	25.25	11762.81	8.5	7371.40	42	-	-	-	-
HLA-A*02:06	49	57	9	YGFIDVNYN	Consensus (ann/smm)	25.5	18953.47	43	314.45	8	-	-	-	-
HLA-A*02:06	114	123	10	YYRCVLTSKL	Consensus (ann/smm)	25.65	8520.64	4.3	9792.87	47	-	-	-	-
HLA-A*02:06	2	10	9	KYLGLALIS	Consensus (ann/smm)	25.7	7541.67	5.4	9989.64	46	-	-	-	-
HLA-A*02:06	59	68	10	AQSEIRKFSN	Consensus (ann/smm)	28.0	13282.66	17	6010.49	39	-	-	-	-
HLA-A*02:06	118	127	10	VLTSKLIGPQ	Consensus (ann/smm)	28.2	9779.75	4.4	13611.63	52	-	-	-	-
HLA-A*02:06	119	127	9	LTSKLIGPQ	Consensus (ann/smm)	28.3	11818.94	8.6	11312.28	48	-	-	-	-
HLA-A*02:06	68	77	10	NVLMDYGVVD	Consensus (ann/smm)	28.5	13632.54	24	4110.65	33	-	-	-	-
HLA-A*02:06	11	19	9	AVFLIGACQ	Consensus (ann/smm)	28.7	7486.63	5.4	14809.83	52	-	-	-	-
HLA-A*02:06	9	18	10	ISAVFLIGAC	Consensus (ann/smm)	28.95	6229.54	3.9	14959.26	54	-	-	-	-
HLA-A*02:06	65	74	10	KFSNVLMDYG	Consensus (ann/smm)	29.05	23148.89	56	115.59	2.1	-	-	-	-
HLA-A*02:06	61	70	10	SEIRKFSNVL	Consensus (ann/smm)	29.5	13483.06	20	6010.49	39	-	-	-	-
HLA-A*02:06	124	132	9	IGPQRFDKA	Consensus (ann/smm)	32.5	21608.33	48	913.17	17	-	-	-	-
HLA-A*02:06	66	74	9	FSNVLMDYG	Consensus (ann/smm)	33.5	15903.58	39	2609.46	28	-	-	-	-
HLA-A*02:06	4	13	10	LGLALISAVF	Consensus (ann/smm)	34.2	4355.35	3.4	29847.64	65	-	-	-	-
HLA-A*02:06	113	121	9	NYYRCVLTS	Consensus (ann/smm)	34.35	11967.17	8.7	25974.67	60	-	-	-	-
HLA-A*02:06	122	130	9	KLIGPQRFD	Consensus (ann/smm)	36.0	20996.67	47	2025.58	25	-	-	-	-
HLA-A*02:06	112	121	10	INYYRCVLTS	Consensus (ann/smm)	37.5	13679.08	24	12215.46	51	-	-	-	-
HLA-A*02:06	133	141	9	IQDYDKTIS	Consensus (ann/smm)	38.0	17800.60	42	4421.30	34	-	-	-	-
HLA-A*02:06	105	113	9	WLNCRTSIN	Consensus (ann/smm)	39.0	24001.27	52	2170.45	26	-	-	-	-
HLA-A*02:06	112	120	9	INYYRCVLT	Consensus (ann/smm)	40.5	13378.43	14	41835.99	67	-	-	-	-
HLA-A*02:06	10	19	10	SAVFLIGACQ	Consensus (ann/smm)	43.5	13484.81	20	34033.77	67	-	-	-	-
HLA-A*02:06	47	55	9	QYYGFIDVN	Consensus (ann/smm)	43.5	20066.25	45	7543.10	42	-	-	-	-
HLA-A*02:06	44	53	10	CKYQYYGFID	Consensus (ann/smm)	44.0	27003.50	61	2605.61	27	-	-	-	-
HLA-A*02:06	52	61	10	IDVNYNIAQS	Consensus (ann/smm)	46.5	25464.08	59	4496.87	34	-	-	-	-
HLA-A*02:06	54	63	10	VNYNIAQSEI	Consensus (ann/smm)	46.5	18771.02	50	7584.20	43	-	-	-	-
HLA-A*02:06	103	112	10	SHWLNCRTSI	Consensus (ann/smm)	47.0	15198.85	43	12791.16	51	-	-	-	-
HLA-A*02:06	37	45	9	KISCLHHCK	Consensus (ann/smm)	47.0	22248.17	49	9280.04	45	-	-	-	-
HLA-A*02:06	100	108	9	RKDSHWLNC	Consensus (ann/smm)	48.0	22493.85	49	10557.23	47	-	-	-	-
HLA-A*02:06	115	123	9	YRCVLTSKL	Consensus (ann/smm)	48.5	18823.28	43	16693.60	54	-	-	-	-
HLA-A*02:06	115	124	10	YRCVLTSKLI	Consensus (ann/smm)	49.0	17527.86	47	12615.66	51	-	-	-	-
HLA-A*02:06	65	73	9	KFSNVLMDY	Consensus (ann/smm)	49.0	17764.81	42	18773.71	56	-	-	-	-
HLA-A*02:06	109	117	9	RTSINYYRC	Consensus (ann/smm)	49.0	22956.33	50	10704.10	48	-	-	-	-
HLA-A*02:06	15	23	9	IGACQAETP	Consensus (ann/smm)	49.5	35474.31	73	2185.50	26	-	-	-	-
HLA-A*02:06	70	78	9	LMDYGVVDK	Consensus (ann/smm)	49.5	18987.74	43	19613.27	56	-	-	-	-
HLA-A*02:06	97	106	10	KEARKDSHWL	Consensus (ann/smm)	50.0	23888.05	57	7707.44	43	-	-	-	-
HLA-A*02:06	18	26	9	CQAETPSQK	Consensus (ann/smm)	51.0	28179.85	58	8680.61	44	-	-	-	-
HLA-A*02:06	24	33	10	SQKCEEKYKG	Consensus (ann/smm)	51.5	37947.14	82	1625.21	21	-	-	-	-
HLA-A*02:06	132	141	10	AIQDYDKTIS	Consensus (ann/smm)	51.5	27157.91	61	7176.46	42	-	-	-	-
HLA-A*02:06	64	73	10	RKFSNVLMDY	Consensus (ann/smm)	52.5	22388.96	55	12020.15	50	-	-	-	-
HLA-A*02:06	101	110	10	KDSHWLNCRT	Consensus (ann/smm)	52.5	32591.70	73	3862.87	32	-	-	-	-
HLA-A*02:06	114	122	9	YYRCVLTSK	Consensus (ann/smm)	52.5	22090.34	48	21505.52	57	-	-	-	-
HLA-A*02:06	48	57	10	YYGFIDVNYN	Consensus (ann/smm)	53.5	20202.62	52	16592.43	55	-	-	-	-
HLA-A*02:06	34	42	9	NTDKISCLH	Consensus (ann/smm)	53.5	29545.86	61	9829.92	46	-	-	-	-
HLA-A*02:06	82	90	9	RELKKVMHE	Consensus (ann/smm)	53.5	30407.57	62	8801.36	45	-	-	-	-
HLA-A*02:06	119	128	10	LTSKLIGPQR	Consensus (ann/smm)	54.0	25666.01	59	11321.66	49	-	-	-	-
HLA-A*02:06	62	70	9	EIRKFSNVL	Consensus (ann/smm)	54.5	18041.80	42	42810.47	67	-	-	-	-
HLA-A*02:06	85	94	10	KKVMHECAKQ	Consensus (ann/smm)	55.5	26564.46	60	12820.65	51	-	-	-	-
HLA-A*02:06	121	130	10	SKLIGPQRFD	Consensus (ann/smm)	56.0	30544.76	68	8277.71	44	-	-	-	-
HLA-A*02:06	57	66	10	NIAQSEIRKF	Consensus (ann/smm)	56.5	23159.67	56	18361.58	57	-	-	-	-
HLA-A*02:06	41	50	10	LHHCKYQYYG	Consensus (ann/smm)	57.0	43064.05	94	1492.49	20	-	-	-	-
HLA-A*02:06	69	78	10	VLMDYGVVDK	Consensus (ann/smm)	57.0	17982.18	48	31182.43	66	-	-	-	-
HLA-A*02:06	93	101	9	KQVKKEARK	Consensus (ann/smm)	57.0	34082.21	70	8581.24	44	-	-	-	-
HLA-A*02:06	14	23	10	LIGACQAETP	Consensus (ann/smm)	57.5	21208.78	53	24883.42	62	-	-	-	-
HLA-A*02:06	48	56	9	YYGFIDVNY	Consensus (ann/smm)	57.5	15919.58	39	91527.16	76	-	-	-	-
HLA-A*02:06	71	79	9	MDYGVVDKS	Consensus (ann/smm)	57.5	23028.98	50	36437.62	65	-	-	-	-
HLA-A*02:06	83	91	9	ELKKVMHEC	Consensus (ann/smm)	57.5	29198.52	60	18473.53	55	-	-	-	-
HLA-A*02:06	40	48	9	CLHHCKYQY	Consensus (ann/smm)	58.0	18791.53	42	75953.89	74	-	-	-	-
HLA-A*02:06	117	125	9	CVLTSKLIG	Consensus (ann/smm)	58.0	22422.17	49	40695.84	67	-	-	-	-
HLA-A*02:06	105	114	10	WLNCRTSINY	Consensus (ann/smm)	58.5	18309.26	49	36636.16	68	-	-	-	-
HLA-A*02:06	116	125	10	RCVLTSKLIG	Consensus (ann/smm)	59.0	29437.37	65	14025.23	53	-	-	-	-
HLA-A*02:06	16	24	9	GACQAETPS	Consensus (ann/smm)	59.5	25243.80	53	38330.99	66	-	-	-	-
HLA-A*02:06	58	67	10	IAQSEIRKFS	Consensus (ann/smm)	60.0	19019.20	50	40823.48	70	-	-	-	-
HLA-A*02:06	36	44	9	DKISCLHHC	Consensus (ann/smm)	60.0	31462.48	64	19977.91	56	-	-	-	-
HLA-A*02:06	47	56	10	QYYGFIDVNY	Consensus (ann/smm)	61.0	16896.97	46	63960.23	76	-	-	-	-
HLA-A*02:06	52	60	9	IDVNYNIAQ	Consensus (ann/smm)	61.0	25084.79	53	48927.16	69	-	-	-	-
HLA-A*02:06	64	72	9	RKFSNVLMD	Consensus (ann/smm)	61.5	31220.36	64	23743.79	59	-	-	-	-
HLA-A*02:06	33	41	9	GNTDKISCL	Consensus (ann/smm)	62.0	30118.78	61	30658.44	63	-	-	-	-
HLA-A*02:06	55	63	9	NYNIAQSEI	Consensus (ann/smm)	62.0	32100.34	65	24296.85	59	-	-	-	-
HLA-A*02:06	18	27	10	CQAETPSQKC	Consensus (ann/smm)	62.5	17527.10	47	73267.27	78	-	-	-	-
HLA-A*02:06	122	131	10	KLIGPQRFDK	Consensus (ann/smm)	62.5	23682.17	57	36133.50	68	-	-	-	-
HLA-A*02:06	54	62	9	VNYNIAQSE	Consensus (ann/smm)	62.5	29728.64	61	33155.07	64	-	-	-	-
HLA-A*02:06	58	66	9	IAQSEIRKF	Consensus (ann/smm)	63.0	30272	62	34478.63	64	-	-	-	-
HLA-A*02:06	31	40	10	YKGNTDKISC	Consensus (ann/smm)	63.5	28254.04	63	28768.02	64	-	-	-	-
HLA-A*02:06	124	133	10	IGPQRFDKAI	Consensus (ann/smm)	64.0	20081.89	52	64999.50	76	-	-	-	-
HLA-A*02:06	98	106	9	EARKDSHWL	Consensus (ann/smm)	64.0	31823.33	65	32029.49	63	-	-	-	-
HLA-A*02:06	78	87	10	KSKKRELKKV	Consensus (ann/smm)	64.5	34315.33	75	15628.24	54	-	-	-	-
HLA-A*02:06	32	40	9	KGNTDKISC	Consensus (ann/smm)	64.5	38856.22	80	11982.57	49	-	-	-	-
HLA-A*02:06	63	71	9	IRKFSNVLM	Consensus (ann/smm)	65.5	24805.46	53	102931.90	78	-	-	-	-
HLA-A*02:06	37	46	10	KISCLHHCKY	Consensus (ann/smm)	66.0	21782.03	54	74801.45	78	-	-	-	-
HLA-A*02:06	30	38	9	KYKGNTDKI	Consensus (ann/smm)	66.0	35406.43	73	23418.01	59	-	-	-	-
HLA-A*02:06	45	53	9	KYQYYGFID	Consensus (ann/smm)	66.0	39083.48	81	13444.67	51	-	-	-	-
HLA-A*02:06	62	71	10	EIRKFSNVLM	Consensus (ann/smm)	66.5	22468.79	55	72762.90	78	-	-	-	-
HLA-A*02:06	113	122	10	NYYRCVLTSK	Consensus (ann/smm)	66.5	25714.38	59	54188.86	74	-	-	-	-
HLA-A*02:06	34	43	10	NTDKISCLHH	Consensus (ann/smm)	68.0	33138.94	74	25757.87	62	-	-	-	-
HLA-A*02:06	40	49	10	CLHHCKYQYY	Consensus (ann/smm)	68.0	20610.19	52	124139.50	84	-	-	-	-
HLA-A*02:06	99	107	9	ARKDSHWLN	Consensus (ann/smm)	68.0	40699.23	86	13018.17	50	-	-	-	-
HLA-A*02:06	15	24	10	IGACQAETPS	Consensus (ann/smm)	68.5	30778.96	68	39346.85	69	-	-	-	-
HLA-A*02:06	116	124	9	RCVLTSKLI	Consensus (ann/smm)	69.0	26002.56	55	167706.54	83	-	-	-	-
HLA-A*02:06	32	41	10	KGNTDKISCL	Consensus (ann/smm)	69.5	31134.69	69	41774.38	70	-	-	-	-
HLA-A*02:06	38	46	9	ISCLHHCKY	Consensus (ann/smm)	69.5	32617.81	66	69111.45	73	-	-	-	-
HLA-A*02:06	74	82	9	GVVDKSKKR	Consensus (ann/smm)	70.0	38121.64	79	27960.83	61	-	-	-	-
HLA-A*02:06	121	129	9	SKLIGPQRF	Consensus (ann/smm)	70.0	33332.06	68	61171.62	72	-	-	-	-
HLA-A*02:06	43	52	10	HCKYQYYGFI	Consensus (ann/smm)	71.0	21632.66	54	181932.38	88	-	-	-	-
HLA-A*02:06	29	38	10	EKYKGNTDKI	Consensus (ann/smm)	72.0	38849.90	84	22279.73	60	-	-	-	-
HLA-A*02:06	104	113	10	HWLNCRTSIN	Consensus (ann/smm)	72.0	28419.30	64	90763.24	80	-	-	-	-
HLA-A*02:06	79	87	9	SKKRELKKV	Consensus (ann/smm)	72.0	36517.62	76	47157.42	68	-	-	-	-
HLA-A*02:06	123	131	9	LIGPQRFDK	Consensus (ann/smm)	72.0	32356.63	66	105572.30	78	-	-	-	-
HLA-A*02:06	100	109	10	RKDSHWLNCR	Consensus (ann/smm)	72.5	38608.13	83	25817.25	62	-	-	-	-
HLA-A*02:06	38	47	10	ISCLHHCKYQ	Consensus (ann/smm)	73.0	31058.30	69	71434.83	77	-	-	-	-
HLA-A*02:06	39	48	10	SCLHHCKYQY	Consensus (ann/smm)	73.0	27299.91	61	146187.42	85	-	-	-	-
HLA-A*02:06	87	96	10	VMHECAKQVK	Consensus (ann/smm)	73.0	21804.20	54	338773.94	92	-	-	-	-
HLA-A*02:06	53	61	9	DVNYNIAQS	Consensus (ann/smm)	73.0	34833.80	71	81573.67	75	-	-	-	-
HLA-A*02:06	75	84	10	VVDKSKKREL	Consensus (ann/smm)	73.5	33828.71	75	48073.97	72	-	-	-	-
HLA-A*02:06	127	135	9	QRFDKAIQD	Consensus (ann/smm)	73.5	40675.02	86	28025.28	61	-	-	-	-
HLA-A*02:06	57	65	9	NIAQSEIRK	Consensus (ann/smm)	74.0	34004.86	70	101286.14	78	-	-	-	-
HLA-A*02:06	101	109	9	KDSHWLNCR	Consensus (ann/smm)	74.0	36563.88	76	62452.52	72	-	-	-	-
HLA-A*02:06	71	80	10	MDYGVVDKSK	Consensus (ann/smm)	74.5	36415.44	79	40917.59	70	-	-	-	-
HLA-A*02:06	106	115	10	LNCRTSINYY	Consensus (ann/smm)	74.5	34620.02	76	52590.83	73	-	-	-	-
HLA-A*02:06	128	136	9	RFDKAIQDY	Consensus (ann/smm)	74.5	37199.14	77	62596.49	72	-	-	-	-
HLA-A*02:06	130	139	10	DKAIQDYDKT	Consensus (ann/smm)	75.0	32417.60	72	72595.55	78	-	-	-	-
HLA-A*02:06	85	93	9	KKVMHECAK	Consensus (ann/smm)	75.5	37142.45	77	73714	74	-	-	-	-
HLA-A*02:06	82	91	10	RELKKVMHEC	Consensus (ann/smm)	76.0	28091.87	63	216227.04	89	-	-	-	-
HLA-A*02:06	16	25	10	GACQAETPSQ	Consensus (ann/smm)	76.5	40640.27	88	29438.12	65	-	-	-	-
HLA-A*02:06	108	116	9	CRTSINYYR	Consensus (ann/smm)	76.5	34500.73	71	153302.77	82	-	-	-	-
HLA-A*02:06	93	102	10	KQVKKEARKD	Consensus (ann/smm)	77.0	40683.83	89	30542.88	65	-	-	-	-
HLA-A*02:06	83	92	10	ELKKVMHECA	Consensus (ann/smm)	77.5	32073.96	72	118279.64	83	-	-	-	-
HLA-A*02:06	102	111	10	DSHWLNCRTS	Consensus (ann/smm)	77.5	38059.41	83	47633.23	72	-	-	-	-
HLA-A*02:06	97	105	9	KEARKDSHW	Consensus (ann/smm)	77.5	40466.07	85	54644.95	70	-	-	-	-
HLA-A*02:06	103	111	9	SHWLNCRTS	Consensus (ann/smm)	77.5	29907.05	61	691114.49	94	-	-	-	-
HLA-A*02:06	56	64	9	YNIAQSEIR	Consensus (ann/smm)	78.0	39133.83	81	81950.20	75	-	-	-	-
HLA-A*02:06	60	68	9	QSEIRKFSN	Consensus (ann/smm)	78.0	42481.39	91	36270.20	65	-	-	-	-
HLA-A*02:06	129	137	9	FDKAIQDYD	Consensus (ann/smm)	78.0	42839.57	91	35772.56	65	-	-	-	-
HLA-A*02:06	35	44	10	TDKISCLHHC	Consensus (ann/smm)	79.0	29161.90	65	353109.99	93	-	-	-	-
HLA-A*02:06	53	62	10	DVNYNIAQSE	Consensus (ann/smm)	79.5	33973.60	75	119099.52	84	-	-	-	-
HLA-A*02:06	128	137	10	RFDKAIQDYD	Consensus (ann/smm)	79.5	42549.94	93	31039.16	66	-	-	-	-
HLA-A*02:06	84	92	9	LKKVMHECA	Consensus (ann/smm)	79.5	37517.26	78	128691.54	81	-	-	-	-
HLA-A*02:06	24	32	9	SQKCEEKYK	Consensus (ann/smm)	80.0	40039.69	84	89032.79	76	-	-	-	-
HLA-A*02:06	125	133	9	GPQRFDKAI	Consensus (ann/smm)	80.0	35944.12	74	212593.51	86	-	-	-	-
HLA-A*02:06	56	65	10	YNIAQSEIRK	Consensus (ann/smm)	80.5	32828.11	73	182351.78	88	-	-	-	-
HLA-A*02:06	42	51	10	HHCKYQYYGF	Consensus (ann/smm)	81.0	39657.71	86	65149.34	76	-	-	-	-
HLA-A*02:06	102	110	9	DSHWLNCRT	Consensus (ann/smm)	81.0	39268.30	81	136631.24	81	-	-	-	-
HLA-A*02:06	19	27	9	QAETPSQKC	Consensus (ann/smm)	82.0	39303.13	82	146066.29	82	-	-	-	-
HLA-A*02:06	75	83	9	VVDKSKKRE	Consensus (ann/smm)	82.0	43017.47	91	71211.48	73	-	-	-	-
HLA-A*02:06	91	99	9	CAKQVKKEA	Consensus (ann/smm)	82.0	38901.22	80	183463.64	84	-	-	-	-
HLA-A*02:06	21	29	9	ETPSQKCEE	Consensus (ann/smm)	82.5	40552.41	85	119550.12	80	-	-	-	-
HLA-A*02:06	73	81	9	YGVVDKSKK	Consensus (ann/smm)	83.5	43851.62	93	77010.51	74	-	-	-	-
HLA-A*02:06	33	42	10	GNTDKISCLH	Consensus (ann/smm)	84.0	38645.32	83	135803.20	85	-	-	-	-
HLA-A*02:06	36	45	10	DKISCLHHCK	Consensus (ann/smm)	84.0	38352.50	83	139929.73	85	-	-	-	-
HLA-A*02:06	120	129	10	TSKLIGPQRF	Consensus (ann/smm)	84.0	38072.18	83	133631.86	85	-	-	-	-
HLA-A*02:06	80	88	9	KKRELKKVM	Consensus (ann/smm)	84.0	38097.30	79	296858.85	89	-	-	-	-
HLA-A*02:06	106	114	9	LNCRTSINY	Consensus (ann/smm)	84.0	35715.02	74	647962.69	94	-	-	-	-
HLA-A*02:06	74	83	10	GVVDKSKKRE	Consensus (ann/smm)	84.5	41404.56	90	85488.95	79	-	-	-	-
HLA-A*02:06	79	88	10	SKKRELKKVM	Consensus (ann/smm)	84.5	42005.13	92	68850.96	77	-	-	-	-
HLA-A*02:06	41	49	9	LHHCKYQYY	Consensus (ann/smm)	84.5	38806.63	80	302377.87	89	-	-	-	-
HLA-A*02:06	20	29	10	AETPSQKCEE	Consensus (ann/smm)	85.0	40123.39	87	116656.78	83	-	-	-	-
HLA-A*02:06	39	47	9	SCLHHCKYQ	Consensus (ann/smm)	85.0	36129.33	75	848301.04	95	-	-	-	-
HLA-A*02:06	31	39	9	YKGNTDKIS	Consensus (ann/smm)	85.5	37219.28	77	678500.23	94	-	-	-	-
HLA-A*02:06	63	72	10	IRKFSNVLMD	Consensus (ann/smm)	86.0	33056.93	74	1013701.29	98	-	-	-	-
HLA-A*02:06	84	93	10	LKKVMHECAK	Consensus (ann/smm)	86.0	40639.83	88	127617.43	84	-	-	-	-
HLA-A*02:06	81	90	10	KRELKKVMHE	Consensus (ann/smm)	86.5	38691.36	83	228512.52	90	-	-	-	-
HLA-A*02:06	108	117	10	CRTSINYYRC	Consensus (ann/smm)	86.5	34039.84	75	1238539.89	98	-	-	-	-
HLA-A*02:06	99	108	10	ARKDSHWLNC	Consensus (ann/smm)	87.0	33164.77	74	2984764.01	100	-	-	-	-
HLA-A*02:06	17	26	10	ACQAETPSQK	Consensus (ann/smm)	87.5	36385.11	79	635199.28	96	-	-	-	-
HLA-A*02:06	25	34	10	QKCEEKYKGN	Consensus (ann/smm)	87.5	46503.14	100	60521.54	75	-	-	-	-
HLA-A*02:06	30	39	10	KYKGNTDKIS	Consensus (ann/smm)	88.5	41387.53	90	164403.10	87	-	-	-	-
HLA-A*02:06	73	82	10	YGVVDKSKKR	Consensus (ann/smm)	88.5	38206.28	83	458046.95	94	-	-	-	-
HLA-A*02:06	120	128	9	TSKLIGPQR	Consensus (ann/smm)	88.5	41451.63	88	326249.61	89	-	-	-	-
HLA-A*02:06	126	135	10	PQRFDKAIQD	Consensus (ann/smm)	89.0	40103.42	87	289674.32	91	-	-	-	-
HLA-A*02:06	98	107	10	EARKDSHWLN	Consensus (ann/smm)	89.5	41395.16	90	204602.06	89	-	-	-	-
HLA-A*02:06	107	115	9	NCRTSINYY	Consensus (ann/smm)	89.5	38342.11	80	2609456.13	99	-	-	-	-
HLA-A*02:06	107	116	10	NCRTSINYYR	Consensus (ann/smm)	90.0	41591.33	91	224341.70	89	-	-	-	-
HLA-A*02:06	129	138	10	FDKAIQDYDK	Consensus (ann/smm)	90.0	42206.51	92	197656	88	-	-	-	-
HLA-A*02:06	80	89	10	KKRELKKVMH	Consensus (ann/smm)	90.5	43928.07	96	133324.51	85	-	-	-	-
HLA-A*02:06	94	102	9	QVKKEARKD	Consensus (ann/smm)	90.5	46639.67	100	138213.35	81	-	-	-	-
HLA-A*02:06	126	134	9	PQRFDKAIQ	Consensus (ann/smm)	90.5	42402.43	90	440098.61	91	-	-	-	-
HLA-A*02:06	127	136	10	QRFDKAIQDY	Consensus (ann/smm)	91.0	40168.12	87	491937.58	95	-	-	-	-
HLA-A*02:06	20	28	9	AETPSQKCE	Consensus (ann/smm)	91.0	43758.71	93	321773.30	89	-	-	-	-
HLA-A*02:06	43	51	9	HCKYQYYGF	Consensus (ann/smm)	91.5	40655.66	86	1251843.39	97	-	-	-	-
HLA-A*02:06	42	50	9	HHCKYQYYG	Consensus (ann/smm)	92.0	44884.64	96	291440.56	88	-	-	-	-
HLA-A*02:06	92	101	10	AKQVKKEARK	Consensus (ann/smm)	92.5	42049.72	92	391660.70	93	-	-	-	-
HLA-A*02:06	25	33	9	QKCEEKYKG	Consensus (ann/smm)	92.5	45542.12	97	292785.79	88	-	-	-	-
HLA-A*02:06	95	104	10	VKKEARKDSH	Consensus (ann/smm)	93.0	47124.12	100	159554.85	86	-	-	-	-
HLA-A*02:06	125	134	10	GPQRFDKAIQ	Consensus (ann/smm)	93.0	40146.40	87	1573656.72	99	-	-	-	-
HLA-A*02:06	76	84	9	VDKSKKREL	Consensus (ann/smm)	93.5	43703.35	93	718703.90	94	-	-	-	-
HLA-A*02:06	19	28	10	QAETPSQKCE	Consensus (ann/smm)	94.5	44708.21	97	324272.41	92	-	-	-	-
HLA-A*02:06	35	43	9	TDKISCLHH	Consensus (ann/smm)	95.0	43409.75	92	2044325.28	98	-	-	-	-
HLA-A*02:06	21	30	10	ETPSQKCEEK	Consensus (ann/smm)	95.5	44735.81	97	450723.29	94	-	-	-	-
HLA-A*02:06	26	35	10	KCEEKYKGNT	Consensus (ann/smm)	95.5	44611.58	97	407295.86	94	-	-	-	-
HLA-A*02:06	55	64	10	NYNIAQSEIR	Consensus (ann/smm)	95.5	42898.95	94	779668.52	97	-	-	-	-
HLA-A*02:06	94	103	10	QVKKEARKDS	Consensus (ann/smm)	95.5	44867.16	98	350679.19	93	-	-	-	-
HLA-A*02:06	96	105	10	KKEARKDSHW	Consensus (ann/smm)	95.5	44189.80	96	475236.73	95	-	-	-	-
HLA-A*02:06	26	34	9	KCEEKYKGN	Consensus (ann/smm)	95.5	46329.88	99	467250.74	92	-	-	-	-
HLA-A*02:06	27	35	9	CEEKYKGNT	Consensus (ann/smm)	96.0	44254.36	94	1744014.13	98	-	-	-	-
HLA-A*02:06	17	25	9	ACQAETPSQ	Consensus (ann/smm)	96.5	45317.96	97	896499.39	96	-	-	-	-
HLA-A*02:06	78	86	9	KSKKRELKK	Consensus (ann/smm)	96.5	45129.09	97	1003575.38	96	-	-	-	-
HLA-A*02:06	27	36	10	CEEKYKGNTD	Consensus (ann/smm)	97.0	45459.90	99	522287.94	95	-	-	-	-
HLA-A*02:06	91	100	10	CAKQVKKEAR	Consensus (ann/smm)	97.0	45410.73	99	551963.04	95	-	-	-	-
HLA-A*02:06	22	30	9	TPSQKCEEK	Consensus (ann/smm)	97.0	45676.84	97	1398137.87	97	-	-	-	-
HLA-A*02:06	81	89	9	KRELKKVMH	Consensus (ann/smm)	97.0	44574.91	95	3323150.42	99	-	-	-	-
HLA-A*02:06	96	104	9	KKEARKDSH	Consensus (ann/smm)	97.0	46492.07	99	842461.38	95	-	-	-	-
HLA-A*02:06	28	36	9	EEKYKGNTD	Consensus (ann/smm)	98.0	45747.05	97	2726151.58	99	-	-	-	-
HLA-A*02:06	92	100	9	AKQVKKEAR	Consensus (ann/smm)	98.0	45844.20	98	2195583.71	98	-	-	-	-
HLA-A*02:06	95	103	9	VKKEARKDS	Consensus (ann/smm)	98.0	45103.22	97	2555936.15	99	-	-	-	-
HLA-A*02:06	90	99	10	ECAKQVKKEA	Consensus (ann/smm)	98.5	45113	98	1566426.42	99	-	-	-	-
HLA-A*02:06	29	37	9	EKYKGNTDK	Consensus (ann/smm)	98.5	45047.64	97	4803413.78	100	-	-	-	-
HLA-A*02:06	89	98	10	HECAKQVKKE	Consensus (ann/smm)	99.0	46666.45	100	965850.70	98	-	-	-	-
HLA-A*02:06	72	80	9	DYGVVDKSK	Consensus (ann/smm)	99.0	46081.89	98	20209240.86	100	-	-	-	-
HLA-A*02:06	89	97	9	HECAKQVKK	Consensus (ann/smm)	99.0	46214.21	99	2591492.76	99	-	-	-	-
HLA-A*02:06	130	138	9	DKAIQDYDK	Consensus (ann/smm)	99.0	45882.88	98	11818163.66	100	-	-	-	-
HLA-A*02:06	22	31	10	TPSQKCEEKY	Consensus (ann/smm)	99.5	45932.06	99	5068856.54	100	-	-	-	-
HLA-A*02:06	23	32	10	PSQKCEEKYK	Consensus (ann/smm)	99.5	45503.19	99	2370882.33	100	-	-	-	-
HLA-A*02:06	28	37	10	EEKYKGNTDK	Consensus (ann/smm)	99.5	45977.31	99	17136021.56	100	-	-	-	-
HLA-A*02:06	88	97	10	MHECAKQVKK	Consensus (ann/smm)	99.5	46624.04	100	1617744.75	99	-	-	-	-
HLA-A*02:06	23	31	9	PSQKCEEKY	Consensus (ann/smm)	99.5	47251.75	100	3552630.17	99	-	-	-	-
HLA-A*02:06	88	96	9	MHECAKQVK	Consensus (ann/smm)	99.5	46373.01	99	3660580.82	100	-	-	-	-
HLA-A*02:06	72	81	10	DYGVVDKSKK	Consensus (ann/smm)	100.0	46723.55	100	7110661.42	100	-	-	-	-
HLA-A*02:06	76	85	10	VDKSKKRELK	Consensus (ann/smm)	100.0	46439.78	100	5955387.16	100	-	-	-	-
HLA-A*02:06	77	86	10	DKSKKRELKK	Consensus (ann/smm)	100.0	47069.60	100	3272728.66	100	-	-	-	-
HLA-A*02:06	77	85	9	DKSKKRELK	Consensus (ann/smm)	100.0	47162.36	100	16502509.83	100	-	-	-	-
HLA-A*02:06	90	98	9	ECAKQVKKE	Consensus (ann/smm)	100.0	48057.11	100	21854959.20	100	-	-	-	-
Allele	Start	End	Length	Peptide	Method used	Percentile rank	ANN IC50 (nM)	ANN rank	SMM IC50 (nM)	SMM rank	Combib_Sidney2008 score	Combib_Sidney2008 rank	NetMHCPan IC50	NetMHCPan rank
HLA-A*03:01	122	131	10	KLIGPQRFDK	Consensus (ann/smm)	0.4	13.67	0.4	43.37	0.4	-	-	-	-	Predicted as good binders
HLA-A*03:01	37	45	9	KISCLHHCK	Consensus (ann/smm)	0.45	124.28	0.3	146.49	0.6	-	-	-	-
HLA-A*03:01	78	86	9	KSKKRELKK	Consensus (ann/smm)	0.45	168.87	0.3	143.81	0.6	-	-	-	-
HLA-A*03:01	69	78	10	VLMDYGVVDK	Consensus (ann/smm)	0.65	51.33	0.5	73.82	0.8	-	-	-	-
HLA-A*03:01	18	26	9	CQAETPSQK	Consensus (ann/smm)	1.2	1682.07	1.1	342.61	1.3	-	-	-	-
HLA-A*03:01	57	65	9	NIAQSEIRK	Consensus (ann/smm)	1.2	1267.36	0.8	427.37	1.6	-	-	-	-
HLA-A*03:01	70	78	9	LMDYGVVDK	Consensus (ann/smm)	1.4	528.60	0.6	620.58	2.2	-	-	-	-
HLA-A*03:01	123	131	9	LIGPQRFDK	Consensus (ann/smm)	1.5	1003.04	0.7	691.51	2.3	-	-	-	-
HLA-A*03:01	93	101	9	KQVKKEARK	Consensus (ann/smm)	1.65	1296.08	0.8	790.31	2.5	-	-	-	-
HLA-A*03:01	40	48	9	CLHHCKYQY	Consensus (ann/smm)	1.7	2060.25	1.1	688.34	2.3	-	-	-	-
HLA-A*03:01	37	46	10	KISCLHHCKY	Consensus (ann/smm)	1.75	541.82	1.3	312.75	2.2	-	-	-	-
HLA-A*03:01	113	122	10	NYYRCVLTSK	Consensus (ann/smm)	2.05	2033.87	3.2	88.15	0.9	-	-	-	-
HLA-A*03:01	89	97	9	HECAKQVKK	Consensus (ann/smm)	2.1	3438.32	1.2	1080.94	3	-	-	-	-
HLA-A*03:01	87	96	10	VMHECAKQVK	Consensus (ann/smm)	2.1	295.53	1	562.60	3.2	-	-	-	-
HLA-A*03:01	40	49	10	CLHHCKYQYY	Consensus (ann/smm)	2.35	705.26	1.5	548.53	3.2	-	-	-	-
HLA-A*03:01	105	114	10	WLNCRTSINY	Consensus (ann/smm)	2.55	1497	3	291.88	2.1	-	-	-	-
HLA-A*03:01	114	122	9	YYRCVLTSK	Consensus (ann/smm)	2.95	4122.24	1.3	2176.71	4.6	-	-	-	-
HLA-A*03:01	88	97	10	MHECAKQVKK	Consensus (ann/smm)	3.05	4055.40	3.4	441.77	2.7	-	-	-	-
HLA-A*03:01	65	73	9	KFSNVLMDY	Consensus (ann/smm)	3.1	2076.81	1.1	2569.21	5.1	-	-	-	-
HLA-A*03:01	38	46	9	ISCLHHCKY	Consensus (ann/smm)	4.15	3787.97	1.2	4244.24	7.1	-	-	-	-
HLA-A*03:01	7	16	10	ALISAVFLIG	Consensus (ann/smm)	4.95	11851.21	5.6	824.52	4.3	-	-	-	-
HLA-A*03:01	47	56	10	QYYGFIDVNY	Consensus (ann/smm)	5.0	8390.82	3.7	1343.38	6.3	-	-	-	-
HLA-A*03:01	8	17	10	LISAVFLIGA	Consensus (ann/smm)	5.55	9356	3.8	1648.92	7.3	-	-	-	-
HLA-A*03:01	71	80	10	MDYGVVDKSK	Consensus (ann/smm)	6.05	1877.84	3.2	2302.50	8.9	-	-	-	-
HLA-A*03:01	24	32	9	SQKCEEKYK	Consensus (ann/smm)	6.35	13101.96	4.5	5430	8.2	-	-	-	-
HLA-A*03:01	7	15	9	ALISAVFLI	Consensus (ann/smm)	6.7	6960.40	1.4	8050.08	12	-	-	-	-
HLA-A*03:01	5	13	9	GLALISAVF	Consensus (ann/smm)	7.45	10329.32	1.9	9136.92	13	-	-	-	-
HLA-A*03:01	17	26	10	ACQAETPSQK	Consensus (ann/smm)	7.6	1830.28	3.2	3178.34	12	-	-	-	-
HLA-A*03:01	64	73	10	RKFSNVLMDY	Consensus (ann/smm)	7.6	2825.79	3.2	2826.18	12	-	-	-	-
HLA-A*03:01	122	130	9	KLIGPQRFD	Consensus (ann/smm)	7.7	15602.07	7.6	4963.64	7.8	-	-	-	-
HLA-A*03:01	2	11	10	KYLGLALISA	Consensus (ann/smm)	8.15	14491.29	9.1	1618.83	7.2	-	-	-	-
HLA-A*03:01	119	128	10	LTSKLIGPQR	Consensus (ann/smm)	8.3	4951.58	3.6	3599.15	13	-	-	-	-
HLA-A*03:01	120	128	9	TSKLIGPQR	Consensus (ann/smm)	9.3	14750.88	6.6	8124.56	12	-	-	-	-
HLA-A*03:01	56	65	10	YNIAQSEIRK	Consensus (ann/smm)	9.6	1182.93	2.2	5360.43	17	-	-	-	-
HLA-A*03:01	36	45	10	DKISCLHHCK	Consensus (ann/smm)	10.75	821.01	1.5	7659.49	20	-	-	-	-
HLA-A*03:01	101	109	9	KDSHWLNCR	Consensus (ann/smm)	10.8	13155.93	4.6	15303.83	17	-	-	-	-
HLA-A*03:01	5	14	10	GLALISAVFL	Consensus (ann/smm)	10.9	9177.34	3.8	6168.79	18	-	-	-	-
HLA-A*03:01	85	93	9	KKVMHECAK	Consensus (ann/smm)	11.1	13577.92	5.2	15588.34	17	-	-	-	-
HLA-A*03:01	111	120	10	SINYYRCVLT	Consensus (ann/smm)	11.45	14354.59	8.9	4001.29	14	-	-	-	-
HLA-A*03:01	92	101	10	AKQVKKEARK	Consensus (ann/smm)	11.8	6651.11	3.6	7589.27	20	-	-	-	-
HLA-A*03:01	106	114	9	LNCRTSINY	Consensus (ann/smm)	12.3	15521.92	7.6	14784.27	17	-	-	-	-
HLA-A*03:01	65	74	10	KFSNVLMDYG	Consensus (ann/smm)	12.4	9645.76	3.8	8113.35	21	-	-	-	-
HLA-A*03:01	8	16	9	LISAVFLIG	Consensus (ann/smm)	12.55	15093.32	7.1	17611.65	18	-	-	-	-
HLA-A*03:01	74	82	9	GVVDKSKKR	Consensus (ann/smm)	12.65	16843.67	9.3	13608.18	16	-	-	-	-
HLA-A*03:01	111	119	9	SINYYRCVL	Consensus (ann/smm)	13.85	14043.81	5.7	24479.36	22	-	-	-	-
HLA-A*03:01	9	17	9	ISAVFLIGA	Consensus (ann/smm)	14.05	16110.71	8.1	20127.97	20	-	-	-	-
HLA-A*03:01	34	42	9	NTDKISCLH	Consensus (ann/smm)	14.5	15002.63	7	25515.26	22	-	-	-	-
HLA-A*03:01	46	54	9	YQYYGFIDV	Consensus (ann/smm)	16.2	16298.31	8.4	29160.84	24	-	-	-	-
HLA-A*03:01	118	126	9	VLTSKLIGP	Consensus (ann/smm)	17.0	18447.05	21	9926.59	13	-	-	-	-
HLA-A*03:01	128	136	9	RFDKAIQDY	Consensus (ann/smm)	17.05	16725.45	9.1	33097.87	25	-	-	-	-
HLA-A*03:01	39	48	10	SCLHHCKYQY	Consensus (ann/smm)	18.1	3177.09	3.2	18672.39	33	-	-	-	-
HLA-A*03:01	77	86	10	DKSKKRELKK	Consensus (ann/smm)	18.1	1728.07	3.2	19642.65	33	-	-	-	-
HLA-A*03:01	123	132	10	LIGPQRFDKA	Consensus (ann/smm)	18.4	9900.16	3.8	19195.53	33	-	-	-	-
HLA-A*03:01	73	81	9	YGVVDKSKK	Consensus (ann/smm)	18.5	20865.76	24	9436.26	13	-	-	-	-
HLA-A*03:01	88	96	9	MHECAKQVK	Consensus (ann/smm)	18.5	20415.99	23	10612.07	14	-	-	-	-
HLA-A*03:01	6	15	10	LALISAVFLI	Consensus (ann/smm)	18.8	10877.59	4.6	19063.38	33	-	-	-	-
HLA-A*03:01	3	12	10	YLGLALISAV	Consensus (ann/smm)	18.95	15082.37	9.9	13778.44	28	-	-	-	-
HLA-A*03:01	76	85	10	VDKSKKRELK	Consensus (ann/smm)	19.0	15830.95	19	6579.61	19	-	-	-	-
HLA-A*03:01	70	79	10	LMDYGVVDKS	Consensus (ann/smm)	19.3	5090.48	3.6	22346.01	35	-	-	-	-
HLA-A*03:01	45	54	10	KYQYYGFIDV	Consensus (ann/smm)	19.7	13164.63	7.4	17668.51	32	-	-	-	-
HLA-A*03:01	106	115	10	LNCRTSINYY	Consensus (ann/smm)	19.7	13955.95	8.4	16641.79	31	-	-	-	-
HLA-A*03:01	4	13	10	LGLALISAVF	Consensus (ann/smm)	20.4	11918.72	5.8	21787.13	35	-	-	-	-
HLA-A*03:01	11	20	10	AVFLIGACQA	Consensus (ann/smm)	22.0	15979.98	21	9103.32	23	-	-	-	-
HLA-A*03:01	114	123	10	YYRCVLTSKL	Consensus (ann/smm)	22.05	14480.79	9.1	21687.03	35	-	-	-	-
HLA-A*03:01	41	49	9	LHHCKYQYY	Consensus (ann/smm)	22.5	20010.75	23	25456.58	22	-	-	-	-
HLA-A*03:01	21	30	10	ETPSQKCEEK	Consensus (ann/smm)	22.5	20507.43	32	3476.96	13	-	-	-	-
HLA-A*03:01	107	115	9	NCRTSINYY	Consensus (ann/smm)	23.5	18509.63	21	34419.14	26	-	-	-	-
HLA-A*03:01	3	11	9	YLGLALISA	Consensus (ann/smm)	24.0	17927.97	20	41763.80	28	-	-	-	-
HLA-A*03:01	11	19	9	AVFLIGACQ	Consensus (ann/smm)	24.5	17972.65	21	39792.39	28	-	-	-	-
HLA-A*03:01	22	30	9	TPSQKCEEK	Consensus (ann/smm)	24.5	25890.81	35	11371.04	14	-	-	-	-
HLA-A*03:01	69	77	9	VLMDYGVVD	Consensus (ann/smm)	24.5	25175.62	33	13055.70	16	-	-	-	-
HLA-A*03:01	86	94	9	KVMHECAKQ	Consensus (ann/smm)	24.5	20261.73	23	34897.96	26	-	-	-	-
HLA-A*03:01	6	14	9	LALISAVFL	Consensus (ann/smm)	25.0	18494.22	21	44957.28	29	-	-	-	-
HLA-A*03:01	109	118	10	RTSINYYRCV	Consensus (ann/smm)	25.0	17554.44	28	8999.12	22	-	-	-	-
HLA-A*03:01	87	95	9	VMHECAKQV	Consensus (ann/smm)	25.5	23948.35	30	22325.44	21	-	-	-	-
HLA-A*03:01	29	37	9	EKYKGNTDK	Consensus (ann/smm)	26.0	23172.95	29	27403.12	23	-	-	-	-
HLA-A*03:01	109	117	9	RTSINYYRC	Consensus (ann/smm)	26.0	22282.14	27	31390.63	25	-	-	-	-
HLA-A*03:01	117	126	10	CVLTSKLIGP	Consensus (ann/smm)	27.5	23641.21	39	4934.01	16	-	-	-	-
HLA-A*03:01	84	93	10	LKKVMHECAK	Consensus (ann/smm)	28.5	20393.91	32	10919.43	25	-	-	-	-
HLA-A*03:01	112	120	9	INYYRCVLT	Consensus (ann/smm)	29.0	24646.29	32	33327.29	26	-	-	-	-
HLA-A*03:01	46	55	10	YQYYGFIDVN	Consensus (ann/smm)	29.0	21763.43	35	9731.95	23	-	-	-	-
HLA-A*03:01	104	113	10	HWLNCRTSIN	Consensus (ann/smm)	29.0	22797.68	38	7365.46	20	-	-	-	-
HLA-A*03:01	117	125	9	CVLTSKLIG	Consensus (ann/smm)	30.0	28249.76	40	21517.91	20	-	-	-	-
HLA-A*03:01	100	109	10	RKDSHWLNCR	Consensus (ann/smm)	30.0	17837.61	28	17832	32	-	-	-	-
HLA-A*03:01	38	47	10	ISCLHHCKYQ	Consensus (ann/smm)	30.95	14974.73	9.9	60283.71	52	-	-	-	-
HLA-A*03:01	28	37	10	EEKYKGNTDK	Consensus (ann/smm)	31.5	17628.86	28	21193.37	35	-	-	-	-
HLA-A*03:01	48	56	9	YYGFIDVNY	Consensus (ann/smm)	32.5	22518.20	27	83329.73	38	-	-	-	-
HLA-A*03:01	78	87	10	KSKKRELKKV	Consensus (ann/smm)	32.65	3247.92	3.3	106463.32	62	-	-	-	-
HLA-A*03:01	1	9	9	MKYLGLALI	Consensus (ann/smm)	33.0	20445.61	24	108842.87	42	-	-	-	-
HLA-A*03:01	105	113	9	WLNCRTSIN	Consensus (ann/smm)	33.0	27028.92	37	44853.88	29	-	-	-	-
HLA-A*03:01	110	119	10	TSINYYRCVL	Consensus (ann/smm)	33.0	18672.16	30	22709.10	36	-	-	-	-
HLA-A*03:01	57	66	10	NIAQSEIRKF	Consensus (ann/smm)	33.7	10683.73	4.4	112253.53	63	-	-	-	-
HLA-A*03:01	33	42	10	GNTDKISCLH	Consensus (ann/smm)	34.2	14730.64	9.4	88961.07	59	-	-	-	-
HLA-A*03:01	134	142	9	QDYDKTISV	Consensus (ann/smm)	34.5	25548.81	34	67577.17	35	-	-	-	-
HLA-A*03:01	62	71	10	EIRKFSNVLM	Consensus (ann/smm)	35.0	21351.75	34	23507.15	36	-	-	-	-
HLA-A*03:01	4	12	9	LGLALISAV	Consensus (ann/smm)	35.5	25060.65	33	84683.73	38	-	-	-	-
HLA-A*03:01	93	102	10	KQVKKEARKD	Consensus (ann/smm)	35.7	12372.70	6.4	129777.68	65	-	-	-	-
HLA-A*03:01	34	43	10	NTDKISCLHH	Consensus (ann/smm)	36.0	19927.77	32	28589.07	40	-	-	-	-
HLA-A*03:01	82	90	9	RELKKVMHE	Consensus (ann/smm)	36.5	28132.03	40	57385.21	33	-	-	-	-
HLA-A*03:01	9	18	10	ISAVFLIGAC	Consensus (ann/smm)	37.0	22550.63	37	24110.15	37	-	-	-	-
HLA-A*03:01	82	91	10	RELKKVMHEC	Consensus (ann/smm)	38.0	22848.06	38	26013.57	38	-	-	-	-
HLA-A*03:01	133	142	10	IQDYDKTISV	Consensus (ann/smm)	38.0	16272.41	26	52263.68	50	-	-	-	-
HLA-A*03:01	119	127	9	LTSKLIGPQ	Consensus (ann/smm)	38.5	24464.82	32	123537.84	45	-	-	-	-
HLA-A*03:01	62	70	9	EIRKFSNVL	Consensus (ann/smm)	39.0	25533.06	34	119069.35	44	-	-	-	-
HLA-A*03:01	86	95	10	KVMHECAKQV	Consensus (ann/smm)	39.0	18413.36	29	47774.92	49	-	-	-	-
HLA-A*03:01	18	27	10	CQAETPSQKC	Consensus (ann/smm)	39.25	12408.50	6.5	195974.70	72	-	-	-	-
HLA-A*03:01	13	22	10	FLIGACQAET	Consensus (ann/smm)	40.5	28444.22	52	14832.01	29	-	-	-	-
HLA-A*03:01	55	64	10	NYNIAQSEIR	Consensus (ann/smm)	40.5	28064.53	51	15892.78	30	-	-	-	-
HLA-A*03:01	112	121	10	INYYRCVLTS	Consensus (ann/smm)	40.5	27911.61	51	15282.70	30	-	-	-	-
HLA-A*03:01	14	22	9	LIGACQAET	Consensus (ann/smm)	41.0	29025.58	42	95895.89	40	-	-	-	-
HLA-A*03:01	35	43	9	TDKISCLHH	Consensus (ann/smm)	41.0	31641.36	50	52698.71	32	-	-	-	-
HLA-A*03:01	110	118	9	TSINYYRCV	Consensus (ann/smm)	41.0	27557.80	38	119343.84	44	-	-	-	-
HLA-A*03:01	23	32	10	PSQKCEEKYK	Consensus (ann/smm)	41.0	26086.52	46	23291.64	36	-	-	-	-
HLA-A*03:01	72	81	10	DYGVVDKSKK	Consensus (ann/smm)	41.0	31676.32	62	7382.44	20	-	-	-	-
HLA-A*03:01	129	138	10	FDKAIQDYDK	Consensus (ann/smm)	41.0	18359.24	29	63124.80	53	-	-	-	-
HLA-A*03:01	108	116	9	CRTSINYYR	Consensus (ann/smm)	42.5	30605.95	47	82946.87	38	-	-	-	-
HLA-A*03:01	2	10	9	KYLGLALIS	Consensus (ann/smm)	43.0	29986.12	45	103944.14	41	-	-	-	-
HLA-A*03:01	61	69	9	SEIRKFSNV	Consensus (ann/smm)	43.0	29659.57	44	110866.41	42	-	-	-	-
HLA-A*03:01	68	76	9	NVLMDYGVV	Consensus (ann/smm)	43.0	27418.32	38	153038.25	48	-	-	-	-
HLA-A*03:01	42	51	10	HHCKYQYYGF	Consensus (ann/smm)	43.0	30402.32	58	13526.95	28	-	-	-	-
HLA-A*03:01	104	112	9	HWLNCRTSI	Consensus (ann/smm)	43.5	28206.40	40	140540.02	47	-	-	-	-
HLA-A*03:01	13	21	9	FLIGACQAE	Consensus (ann/smm)	44.0	28726.90	41	138931.27	47	-	-	-	-
HLA-A*03:01	113	121	9	NYYRCVLTS	Consensus (ann/smm)	44.0	30420.42	46	104664.64	42	-	-	-	-
HLA-A*03:01	89	98	10	HECAKQVKKE	Consensus (ann/smm)	44.15	13896.88	8.3	345302.72	80	-	-	-	-
HLA-A*03:01	107	116	10	NCRTSINYYR	Consensus (ann/smm)	44.5	27250.63	49	28654.97	40	-	-	-	-
HLA-A*03:01	44	52	9	CKYQYYGFI	Consensus (ann/smm)	45.0	28588.92	41	162106.34	49	-	-	-	-
HLA-A*03:01	10	18	9	SAVFLIGAC	Consensus (ann/smm)	46.0	28528.96	41	183569.28	51	-	-	-	-
HLA-A*03:01	41	50	10	LHHCKYQYYG	Consensus (ann/smm)	46.0	33130.35	67	11096.86	25	-	-	-	-
HLA-A*03:01	32	40	9	KGNTDKISC	Consensus (ann/smm)	46.5	33123.90	55	82375.87	38	-	-	-	-
HLA-A*03:01	12	20	9	VFLIGACQA	Consensus (ann/smm)	47.0	26731.12	36	283661.24	58	-	-	-	-
HLA-A*03:01	1	10	10	MKYLGLALIS	Consensus (ann/smm)	47.5	28808.75	53	33589.23	42	-	-	-	-
HLA-A*03:01	14	23	10	LIGACQAETP	Consensus (ann/smm)	48.0	30104.12	57	27428.37	39	-	-	-	-
HLA-A*03:01	118	127	10	VLTSKLIGPQ	Consensus (ann/smm)	49.0	22601.19	37	99357.35	61	-	-	-	-
HLA-A*03:01	127	136	10	QRFDKAIQDY	Consensus (ann/smm)	49.0	26821.80	48	52263.68	50	-	-	-	-
HLA-A*03:01	128	137	10	RFDKAIQDYD	Consensus (ann/smm)	49.0	28849.94	53	39102.09	45	-	-	-	-
HLA-A*03:01	56	64	9	YNIAQSEIR	Consensus (ann/smm)	49.5	32574.42	53	133598.01	46	-	-	-	-
HLA-A*03:01	97	105	9	KEARKDSHW	Consensus (ann/smm)	49.5	35409.52	65	63357.79	34	-	-	-	-
HLA-A*03:01	116	125	10	RCVLTSKLIG	Consensus (ann/smm)	49.5	24537.71	42	81695.85	57	-	-	-	-
HLA-A*03:01	121	130	10	SKLIGPQRFD	Consensus (ann/smm)	50.0	27648.61	50	54225.05	50	-	-	-	-
HLA-A*03:01	116	124	9	RCVLTSKLI	Consensus (ann/smm)	51.0	25874.02	35	483949.45	67	-	-	-	-
HLA-A*03:01	43	52	10	HCKYQYYGFI	Consensus (ann/smm)	51.5	25944.67	45	85743.26	58	-	-	-	-
HLA-A*03:01	64	72	9	RKFSNVLMD	Consensus (ann/smm)	53.0	34561.99	61	128765.64	45	-	-	-	-
HLA-A*03:01	72	80	9	DYGVVDKSK	Consensus (ann/smm)	53.0	34270.06	60	134834.18	46	-	-	-	-
HLA-A*03:01	77	85	9	DKSKKRELK	Consensus (ann/smm)	53.5	33931.71	59	148183.55	48	-	-	-	-
HLA-A*03:01	68	77	10	NVLMDYGVVD	Consensus (ann/smm)	53.5	29675.94	56	54350.06	51	-	-	-	-
HLA-A*03:01	51	59	9	FIDVNYNIA	Consensus (ann/smm)	54.0	29238.65	43	424424.06	65	-	-	-	-
HLA-A*03:01	59	67	9	AQSEIRKFS	Consensus (ann/smm)	54.0	32640.03	53	226881.98	55	-	-	-	-
HLA-A*03:01	83	91	9	ELKKVMHEC	Consensus (ann/smm)	54.0	33487.12	57	176522.47	51	-	-	-	-
HLA-A*03:01	10	19	10	SAVFLIGACQ	Consensus (ann/smm)	54.0	26571.95	47	101437.84	61	-	-	-	-
HLA-A*03:01	61	70	10	SEIRKFSNVL	Consensus (ann/smm)	54.0	22251.79	36	197333.13	72	-	-	-	-
HLA-A*03:01	91	100	10	CAKQVKKEAR	Consensus (ann/smm)	54.0	32544.12	65	35497.68	43	-	-	-	-
HLA-A*03:01	60	69	10	QSEIRKFSNV	Consensus (ann/smm)	55.0	29856.62	56	68896.95	54	-	-	-	-
HLA-A*03:01	103	112	10	SHWLNCRTSI	Consensus (ann/smm)	55.5	31628.02	62	49226.62	49	-	-	-	-
HLA-A*03:01	66	74	9	FSNVLMDYG	Consensus (ann/smm)	56.0	33979.12	59	206918.82	53	-	-	-	-
HLA-A*03:01	12	21	10	VFLIGACQAE	Consensus (ann/smm)	56.0	32466.39	64	46366.04	48	-	-	-	-
HLA-A*03:01	58	66	9	IAQSEIRKF	Consensus (ann/smm)	57.0	33354.06	56	270894.38	58	-	-	-	-
HLA-A*03:01	63	71	9	IRKFSNVLM	Consensus (ann/smm)	58.0	29424.96	43	696305.78	73	-	-	-	-
HLA-A*03:01	100	108	9	RKDSHWLNC	Consensus (ann/smm)	58.0	31839.18	51	430328.39	65	-	-	-	-
HLA-A*03:01	50	58	9	GFIDVNYNI	Consensus (ann/smm)	58.5	29892.82	45	666499.76	72	-	-	-	-
HLA-A*03:01	48	57	10	YYGFIDVNYN	Consensus (ann/smm)	58.5	32622.04	65	57703.21	52	-	-	-	-
HLA-A*03:01	59	68	10	AQSEIRKFSN	Consensus (ann/smm)	58.5	35690.68	75	33281.28	42	-	-	-	-
HLA-A*03:01	23	31	9	PSQKCEEKY	Consensus (ann/smm)	59.0	37443.47	74	117977.72	44	-	-	-	-
HLA-A*03:01	54	62	9	VNYNIAQSE	Consensus (ann/smm)	59.0	37579.84	74	118795.50	44	-	-	-	-
HLA-A*03:01	54	63	10	VNYNIAQSEI	Consensus (ann/smm)	59.0	31001.57	60	86736.12	58	-	-	-	-
HLA-A*03:01	43	51	9	HCKYQYYGF	Consensus (ann/smm)	60.0	32610.03	53	469677.76	67	-	-	-	-
HLA-A*03:01	73	82	10	YGVVDKSKKR	Consensus (ann/smm)	60.0	27067.56	48	198700.98	72	-	-	-	-
HLA-A*03:01	22	31	10	TPSQKCEEKY	Consensus (ann/smm)	60.5	32061.80	63	86139.03	58	-	-	-	-
HLA-A*03:01	120	129	10	TSKLIGPQRF	Consensus (ann/smm)	60.5	30371.41	58	110968.57	63	-	-	-	-
HLA-A*03:01	32	41	10	KGNTDKISCL	Consensus (ann/smm)	61.0	29915.46	57	129479.20	65	-	-	-	-
HLA-A*03:01	50	59	10	GFIDVNYNIA	Consensus (ann/smm)	61.0	32785.52	66	74679.26	56	-	-	-	-
HLA-A*03:01	74	83	10	GVVDKSKKRE	Consensus (ann/smm)	61.0	35003.82	73	50026.49	49	-	-	-	-
HLA-A*03:01	101	110	10	KDSHWLNCRT	Consensus (ann/smm)	61.5	27407.95	49	222946.16	74	-	-	-	-
HLA-A*03:01	71	79	9	MDYGVVDKS	Consensus (ann/smm)	62.0	38098.54	76	151635.19	48	-	-	-	-
HLA-A*03:01	81	89	9	KRELKKVMH	Consensus (ann/smm)	63.0	36546.48	70	247628.14	56	-	-	-	-
HLA-A*03:01	97	106	10	KEARKDSHWL	Consensus (ann/smm)	63.0	31431.51	62	117273.53	64	-	-	-	-
HLA-A*03:01	47	55	9	QYYGFIDVN	Consensus (ann/smm)	63.5	35249.34	65	354650.03	62	-	-	-	-
HLA-A*03:01	66	75	10	FSNVLMDYGV	Consensus (ann/smm)	63.5	28840.26	53	216371.47	74	-	-	-	-
HLA-A*03:01	55	63	9	NYNIAQSEI	Consensus (ann/smm)	64.0	31570.25	50	976787.29	78	-	-	-	-
HLA-A*03:01	132	140	9	AIQDYDKTI	Consensus (ann/smm)	64.0	34001.18	59	530640.02	69	-	-	-	-
HLA-A*03:01	42	50	9	HHCKYQYYG	Consensus (ann/smm)	65.5	35853.23	67	389762.45	64	-	-	-	-
HLA-A*03:01	63	72	10	IRKFSNVLMD	Consensus (ann/smm)	65.5	36062.94	77	68108.29	54	-	-	-	-
HLA-A*03:01	30	38	9	KYKGNTDKI	Consensus (ann/smm)	67.0	35614.30	66	509096.37	68	-	-	-	-
HLA-A*03:01	51	60	10	FIDVNYNIAQ	Consensus (ann/smm)	67.0	29244.99	54	324489.02	80	-	-	-	-
HLA-A*03:01	85	94	10	KKVMHECAKQ	Consensus (ann/smm)	67.0	25791.01	45	734852.20	89	-	-	-	-
HLA-A*03:01	33	41	9	GNTDKISCL	Consensus (ann/smm)	67.5	36014.20	67	524565.83	68	-	-	-	-
HLA-A*03:01	75	83	9	VVDKSKKRE	Consensus (ann/smm)	67.5	39009.55	80	238671.19	55	-	-	-	-
HLA-A*03:01	45	53	9	KYQYYGFID	Consensus (ann/smm)	68.0	39285.72	81	238671.19	55	-	-	-	-
HLA-A*03:01	80	89	10	KKRELKKVMH	Consensus (ann/smm)	69.0	34888.50	72	135581.36	66	-	-	-	-
HLA-A*03:01	98	106	9	EARKDSHWL	Consensus (ann/smm)	70.0	36125.04	68	661911.61	72	-	-	-	-
HLA-A*03:01	83	92	10	ELKKVMHECA	Consensus (ann/smm)	70.0	35999.01	76	118086.43	64	-	-	-	-
HLA-A*03:01	115	124	10	YRCVLTSKLI	Consensus (ann/smm)	70.0	33245.97	67	205683.76	73	-	-	-	-
HLA-A*03:01	75	84	10	VVDKSKKREL	Consensus (ann/smm)	70.5	35361.64	74	142955.21	67	-	-	-	-
HLA-A*03:01	53	61	9	DVNYNIAQS	Consensus (ann/smm)	71.0	39183.40	81	334811.22	61	-	-	-	-
HLA-A*03:01	44	53	10	CKYQYYGFID	Consensus (ann/smm)	71.0	35968.64	76	136835.88	66	-	-	-	-
HLA-A*03:01	49	58	10	YGFIDVNYNI	Consensus (ann/smm)	72.0	31684.53	62	390121.60	82	-	-	-	-
HLA-A*03:01	24	33	10	SQKCEEKYKG	Consensus (ann/smm)	72.5	32292.28	64	377746.11	81	-	-	-	-
HLA-A*03:01	132	141	10	AIQDYDKTIS	Consensus (ann/smm)	72.5	37783.67	83	107944.37	62	-	-	-	-
HLA-A*03:01	81	90	10	KRELKKVMHE	Consensus (ann/smm)	73.0	36578.93	79	138739.46	67	-	-	-	-
HLA-A*03:01	108	117	10	CRTSINYYRC	Consensus (ann/smm)	73.0	32654.88	65	361576.34	81	-	-	-	-
HLA-A*03:01	94	102	9	QVKKEARKD	Consensus (ann/smm)	73.5	42016.51	92	237028.19	55	-	-	-	-
HLA-A*03:01	58	67	10	IAQSEIRKFS	Consensus (ann/smm)	74.0	37491.70	82	134648.03	66	-	-	-	-
HLA-A*03:01	99	108	10	ARKDSHWLNC	Consensus (ann/smm)	74.0	38964.85	87	102140.98	61	-	-	-	-
HLA-A*03:01	49	57	9	YGFIDVNYN	Consensus (ann/smm)	74.5	38531.34	78	600896.95	71	-	-	-	-
HLA-A*03:01	67	76	10	SNVLMDYGVV	Consensus (ann/smm)	74.5	28764.22	53	1977880.28	96	-	-	-	-
HLA-A*03:01	15	23	9	IGACQAETP	Consensus (ann/smm)	75.0	40838.61	88	341821.99	62	-	-	-	-
HLA-A*03:01	53	62	10	DVNYNIAQSE	Consensus (ann/smm)	75.0	40653.46	93	79286.64	57	-	-	-	-
HLA-A*03:01	115	123	9	YRCVLTSKL	Consensus (ann/smm)	75.5	36208.77	68	1415141.93	83	-	-	-	-
HLA-A*03:01	16	24	9	GACQAETPS	Consensus (ann/smm)	76.0	38042.95	76	850746.16	76	-	-	-	-
HLA-A*03:01	52	61	10	IDVNYNIAQS	Consensus (ann/smm)	76.0	33649.12	68	470110.55	84	-	-	-	-
HLA-A*03:01	19	27	9	QAETPSQKC	Consensus (ann/smm)	77.0	39813.33	83	607855.01	71	-	-	-	-
HLA-A*03:01	39	47	9	SCLHHCKYQ	Consensus (ann/smm)	77.5	39851.68	83	658870.40	72	-	-	-	-
HLA-A*03:01	52	60	9	IDVNYNIAQ	Consensus (ann/smm)	77.5	37175.81	72	1392515.38	83	-	-	-	-
HLA-A*03:01	92	100	9	AKQVKKEAR	Consensus (ann/smm)	78.0	38962.31	80	833297.35	76	-	-	-	-
HLA-A*03:01	60	68	9	QSEIRKFSN	Consensus (ann/smm)	79.0	40328.38	86	630666.84	72	-	-	-	-
HLA-A*03:01	91	99	9	CAKQVKKEA	Consensus (ann/smm)	79.0	40300.48	85	691512.44	73	-	-	-	-
HLA-A*03:01	96	104	9	KKEARKDSH	Consensus (ann/smm)	79.5	41685.96	91	494083.10	68	-	-	-	-
HLA-A*03:01	133	141	9	IQDYDKTIS	Consensus (ann/smm)	79.5	39427.94	82	911590.94	77	-	-	-	-
HLA-A*03:01	131	140	10	KAIQDYDKTI	Consensus (ann/smm)	79.5	35795.47	76	431717.84	83	-	-	-	-
HLA-A*03:01	80	88	9	KKRELKKVM	Consensus (ann/smm)	80.0	36786.50	71	2327019.38	89	-	-	-	-
HLA-A*03:01	102	110	9	DSHWLNCRT	Consensus (ann/smm)	80.0	38656.61	79	1207257.74	81	-	-	-	-
HLA-A*03:01	121	129	9	SKLIGPQRF	Consensus (ann/smm)	80.0	37350.40	73	1931078.82	87	-	-	-	-
HLA-A*03:01	98	107	10	EARKDSHWLN	Consensus (ann/smm)	80.0	40437.63	92	154241.06	68	-	-	-	-
HLA-A*03:01	76	84	9	VDKSKKREL	Consensus (ann/smm)	80.5	38992.25	80	1193438.38	81	-	-	-	-
HLA-A*03:01	130	138	9	DKAIQDYDK	Consensus (ann/smm)	80.5	41051.26	88	694704.32	73	-	-	-	-
HLA-A*03:01	131	139	9	KAIQDYDKT	Consensus (ann/smm)	80.5	40294.79	85	833297.35	76	-	-	-	-
HLA-A*03:01	127	135	9	QRFDKAIQD	Consensus (ann/smm)	81.0	42186.43	93	530640.02	69	-	-	-	-
HLA-A*03:01	102	111	10	DSHWLNCRTS	Consensus (ann/smm)	82.5	42510.82	97	152124.79	68	-	-	-	-
HLA-A*03:01	67	75	9	SNVLMDYGV	Consensus (ann/smm)	83.0	37958.23	76	2533961.43	90	-	-	-	-
HLA-A*03:01	29	38	10	EKYKGNTDKI	Consensus (ann/smm)	83.0	35341.37	74	1033237.12	92	-	-	-	-
HLA-A*03:01	124	132	9	IGPQRFDKA	Consensus (ann/smm)	83.5	40785.18	87	1137103.51	80	-	-	-	-
HLA-A*03:01	15	24	10	IGACQAETPS	Consensus (ann/smm)	83.5	41279.30	95	196879.27	72	-	-	-	-
HLA-A*03:01	125	133	9	GPQRFDKAI	Consensus (ann/smm)	84.0	38195.12	77	2784838.41	91	-	-	-	-
HLA-A*03:01	20	28	9	AETPSQKCE	Consensus (ann/smm)	84.5	40448.56	86	1376575.39	83	-	-	-	-
HLA-A*03:01	27	35	9	CEEKYKGNT	Consensus (ann/smm)	85.0	41956.54	92	950167.12	78	-	-	-	-
HLA-A*03:01	30	39	10	KYKGNTDKIS	Consensus (ann/smm)	85.5	41282.44	95	245583.96	76	-	-	-	-
HLA-A*03:01	20	29	10	AETPSQKCEE	Consensus (ann/smm)	86.0	41113.49	94	297303.48	78	-	-	-	-
HLA-A*03:01	129	137	9	FDKAIQDYD	Consensus (ann/smm)	86.5	41077.93	89	1451443.05	84	-	-	-	-
HLA-A*03:01	16	25	10	GACQAETPSQ	Consensus (ann/smm)	86.5	40112.11	91	395548.74	82	-	-	-	-
HLA-A*03:01	96	105	10	KKEARKDSHW	Consensus (ann/smm)	87.0	40121.65	91	418022.83	83	-	-	-	-
HLA-A*03:01	124	133	10	IGPQRFDKAI	Consensus (ann/smm)	87.5	37602.60	82	1153984.57	93	-	-	-	-
HLA-A*03:01	103	111	9	SHWLNCRTS	Consensus (ann/smm)	88.0	40582.26	87	2284546.49	89	-	-	-	-
HLA-A*03:01	17	25	9	ACQAETPSQ	Consensus (ann/smm)	89.0	41171.36	89	2343149.51	89	-	-	-	-
HLA-A*03:01	126	134	9	PQRFDKAIQ	Consensus (ann/smm)	90.0	41528.40	90	2623010.32	90	-	-	-	-
HLA-A*03:01	35	44	10	TDKISCLHHC	Consensus (ann/smm)	90.0	39364.42	88	959842.55	92	-	-	-	-
HLA-A*03:01	99	107	9	ARKDSHWLN	Consensus (ann/smm)	91.0	41322.21	89	3587566.83	93	-	-	-	-
HLA-A*03:01	126	135	10	PQRFDKAIQD	Consensus (ann/smm)	91.5	42703.06	98	507224.24	85	-	-	-	-
HLA-A*03:01	21	29	9	ETPSQKCEE	Consensus (ann/smm)	92.0	41780.78	91	3713641.70	93	-	-	-	-
HLA-A*03:01	31	40	10	YKGNTDKISC	Consensus (ann/smm)	93.0	40712.89	93	1167347.08	93	-	-	-	-
HLA-A*03:01	94	103	10	QVKKEARKDS	Consensus (ann/smm)	93.0	43882.94	99	614044.72	87	-	-	-	-
HLA-A*03:01	125	134	10	GPQRFDKAIQ	Consensus (ann/smm)	93.0	39308.25	88	3149198.24	98	-	-	-	-
HLA-A*03:01	79	87	9	SKKRELKKV	Consensus (ann/smm)	93.5	41324	89	10784499.63	98	-	-	-	-
HLA-A*03:01	84	92	9	LKKVMHECA	Consensus (ann/smm)	93.5	40829.79	88	15374464.57	99	-	-	-	-
HLA-A*03:01	19	28	10	QAETPSQKCE	Consensus (ann/smm)	95.0	43375.95	98	955432.48	92	-	-	-	-
HLA-A*03:01	26	34	9	KCEEKYKGN	Consensus (ann/smm)	95.5	43531.11	97	4444265.54	94	-	-	-	-
HLA-A*03:01	36	44	9	DKISCLHHC	Consensus (ann/smm)	96.5	42200.11	93	18784515.59	100	-	-	-	-
HLA-A*03:01	79	88	10	SKKRELKKVM	Consensus (ann/smm)	96.5	41649.88	96	2224334	97	-	-	-	-
HLA-A*03:01	95	104	10	VKKEARKDSH	Consensus (ann/smm)	96.5	43936.63	99	1271159.36	94	-	-	-	-
HLA-A*03:01	28	36	9	EEKYKGNTD	Consensus (ann/smm)	97.0	44551.29	99	4963636.85	95	-	-	-	-
HLA-A*03:01	25	34	10	QKCEEKYKGN	Consensus (ann/smm)	97.0	46169.73	100	1262408.76	94	-	-	-	-
HLA-A*03:01	90	98	9	ECAKQVKKE	Consensus (ann/smm)	97.5	45454	100	5569292.14	95	-	-	-	-
HLA-A*03:01	27	36	10	CEEKYKGNTD	Consensus (ann/smm)	97.5	44719.83	100	1596614.25	95	-	-	-	-
HLA-A*03:01	26	35	10	KCEEKYKGNT	Consensus (ann/smm)	98.0	43435.12	98	2625427.32	98	-	-	-	-
HLA-A*03:01	90	99	10	ECAKQVKKEA	Consensus (ann/smm)	99.5	44554.65	100	4132377.61	99	-	-	-	-
HLA-A*03:01	25	33	9	QKCEEKYKG	Consensus (ann/smm)	100.0	45753.02	100	26533833.52	100	-	-	-	-
HLA-A*03:01	31	39	9	YKGNTDKIS	Consensus (ann/smm)	100.0	45723.31	100	95455289.69	100	-	-	-	-
HLA-A*03:01	95	103	9	VKKEARKDS	Consensus (ann/smm)	100.0	45642.73	100	36291088.96	100	-	-	-	-
HLA-A*03:01	130	139	10	DKAIQDYDKT	Consensus (ann/smm)	100.0	44512.26	100	9510426.64	100	-	-	-	-
Allele	Start	End	Length	Peptide	Method used	Percentile rank	ANN IC50 (nM)	ANN rank	SMM IC50 (nM)	SMM rank	Combib_Sidney2008 score	Combib_Sidney2008 rank	NetMHCPan IC50	NetMHCPan rank
HLA-A*11:01	37	45	9	KISCLHHCK	Consensus (ann/smm)	0.5	31.25	0.4	53.74	0.6	-	-	-	-	Predicted as good binders
HLA-A*11:01	122	131	10	KLIGPQRFDK	Consensus (ann/smm)	0.5	96.45	0.3	62.21	0.7	-	-	-	-
HLA-A*11:01	69	78	10	VLMDYGVVDK	Consensus (ann/smm)	0.75	32.58	0.3	117.45	1.2	-	-	-	-
HLA-A*11:01	123	131	9	LIGPQRFDK	Consensus (ann/smm)	1.0	171.98	0.4	209.56	1.6	-	-	-	-
HLA-A*11:01	78	86	9	KSKKRELKK	Consensus (ann/smm)	1.15	570.38	0.4	278.16	1.9	-	-	-	-
HLA-A*11:01	57	65	9	NIAQSEIRK	Consensus (ann/smm)	1.45	742.21	0.5	405.79	2.4	-	-	-	-
HLA-A*11:01	18	26	9	CQAETPSQK	Consensus (ann/smm)	1.75	977.05	0.5	596.07	3	-	-	-	-
HLA-A*11:01	70	78	9	LMDYGVVDK	Consensus (ann/smm)	1.9	556.62	0.4	708.43	3.4	-	-	-	-
HLA-A*11:01	24	32	9	SQKCEEKYK	Consensus (ann/smm)	2.75	1545.11	1.3	1127.98	4.2	-	-	-	-
HLA-A*11:01	37	46	10	KISCLHHCKY	Consensus (ann/smm)	3.0	859.82	1.4	876.70	4.6	-	-	-	-
HLA-A*11:01	93	101	9	KQVKKEARK	Consensus (ann/smm)	3.05	2316.73	1.7	1219.83	4.4	-	-	-	-
HLA-A*11:01	21	30	10	ETPSQKCEEK	Consensus (ann/smm)	3.25	8566.12	4.2	259.93	2.3	-	-	-	-
HLA-A*11:01	119	128	10	LTSKLIGPQR	Consensus (ann/smm)	3.25	1650.50	2.7	616.38	3.8	-	-	-	-
HLA-A*11:01	56	65	10	YNIAQSEIRK	Consensus (ann/smm)	3.4	1112.26	1.7	1034.78	5.1	-	-	-	-
HLA-A*11:01	120	128	9	TSKLIGPQR	Consensus (ann/smm)	3.55	2758.10	1.7	1653.10	5.4	-	-	-	-
HLA-A*11:01	113	122	10	NYYRCVLTSK	Consensus (ann/smm)	3.8	2472.15	3.5	709.33	4.1	-	-	-	-
HLA-A*11:01	38	46	9	ISCLHHCKY	Consensus (ann/smm)	4.05	2191.95	1.7	2005.86	6.4	-	-	-	-
HLA-A*11:01	65	73	9	KFSNVLMDY	Consensus (ann/smm)	4.25	2779.43	1.7	2261	6.8	-	-	-	-
HLA-A*11:01	87	96	10	VMHECAKQVK	Consensus (ann/smm)	4.4	3018.75	3.6	1116.48	5.2	-	-	-	-
HLA-A*11:01	89	97	9	HECAKQVKK	Consensus (ann/smm)	4.55	7855.33	1.9	2507.84	7.2	-	-	-	-
HLA-A*11:01	88	97	10	MHECAKQVKK	Consensus (ann/smm)	4.7	8307.26	4.2	1098.63	5.2	-	-	-	-
HLA-A*11:01	7	15	9	ALISAVFLI	Consensus (ann/smm)	4.95	6296.90	1.8	3022.04	8.1	-	-	-	-
HLA-A*11:01	36	45	10	DKISCLHHCK	Consensus (ann/smm)	5.05	214.42	1.3	3190.44	8.8	-	-	-	-
HLA-A*11:01	74	82	9	GVVDKSKKR	Consensus (ann/smm)	5.2	5520.73	1.8	3321.24	8.6	-	-	-	-
HLA-A*11:01	22	30	9	TPSQKCEEK	Consensus (ann/smm)	5.35	15246.61	7.2	726.61	3.5	-	-	-	-
HLA-A*11:01	114	122	9	YYRCVLTSK	Consensus (ann/smm)	5.4	6680.97	1.8	3683.83	9	-	-	-	-
HLA-A*11:01	23	32	10	PSQKCEEKYK	Consensus (ann/smm)	5.45	6444.19	4	1940.22	6.9	-	-	-	-
HLA-A*11:01	105	114	10	WLNCRTSINY	Consensus (ann/smm)	5.65	11021.17	4.8	1729.22	6.5	-	-	-	-
HLA-A*11:01	64	73	10	RKFSNVLMDY	Consensus (ann/smm)	6.5	6436.18	4	3363.95	9	-	-	-	-
HLA-A*11:01	40	49	10	CLHHCKYQYY	Consensus (ann/smm)	6.85	7529.12	4.1	3844.59	9.6	-	-	-	-
HLA-A*11:01	40	48	9	CLHHCKYQY	Consensus (ann/smm)	7.5	8500.47	2	5692.46	13	-	-	-	-
HLA-A*11:01	7	16	10	ALISAVFLIG	Consensus (ann/smm)	7.6	14640.38	7.7	2269.08	7.5	-	-	-	-
HLA-A*11:01	47	56	10	QYYGFIDVNY	Consensus (ann/smm)	7.8	10615.98	4.6	4215.51	11	-	-	-	-
HLA-A*11:01	109	117	9	RTSINYYRC	Consensus (ann/smm)	8.0	12435.78	4	4584.58	12	-	-	-	-
HLA-A*11:01	71	80	10	MDYGVVDKSK	Consensus (ann/smm)	8.35	4168.85	3.7	5468.27	13	-	-	-	-
HLA-A*11:01	9	17	9	ISAVFLIGA	Consensus (ann/smm)	8.45	12137.88	3.9	6113.64	13	-	-	-	-
HLA-A*11:01	8	17	10	LISAVFLIGA	Consensus (ann/smm)	8.7	14543.12	7.7	3925.09	9.7	-	-	-	-
HLA-A*11:01	11	19	9	AVFLIGACQ	Consensus (ann/smm)	9.05	9843.76	2.1	7930.49	16	-	-	-	-
HLA-A*11:01	92	101	10	AKQVKKEARK	Consensus (ann/smm)	9.45	5545.63	3.9	7192.01	15	-	-	-	-
HLA-A*11:01	17	26	10	ACQAETPSQK	Consensus (ann/smm)	9.7	989.10	1.4	11451.17	18	-	-	-	-
HLA-A*11:01	101	109	9	KDSHWLNCR	Consensus (ann/smm)	9.9	14149.20	5.8	6703.48	14	-	-	-	-
HLA-A*11:01	73	81	9	YGVVDKSKK	Consensus (ann/smm)	10.15	13607.34	5.3	7166.38	15	-	-	-	-
HLA-A*11:01	77	86	10	DKSKKRELKK	Consensus (ann/smm)	10.8	3112.61	3.6	10491.80	18	-	-	-	-
HLA-A*11:01	111	119	9	SINYYRCVL	Consensus (ann/smm)	11.45	14240.73	5.9	9232.09	17	-	-	-	-
HLA-A*11:01	34	42	9	NTDKISCLH	Consensus (ann/smm)	11.55	13498.24	5.1	10146.12	18	-	-	-	-
HLA-A*11:01	106	114	9	LNCRTSINY	Consensus (ann/smm)	11.55	12561.68	4.1	11569.11	19	-	-	-	-
HLA-A*11:01	76	85	10	VDKSKKRELK	Consensus (ann/smm)	11.9	12441.43	5.8	11320.09	18	-	-	-	-
HLA-A*11:01	8	16	9	LISAVFLIG	Consensus (ann/smm)	11.95	16544.38	8.9	7133.46	15	-	-	-	-
HLA-A*11:01	11	20	10	AVFLIGACQA	Consensus (ann/smm)	12.35	16998.94	9.7	7653.32	15	-	-	-	-
HLA-A*11:01	109	118	10	RTSINYYRCV	Consensus (ann/smm)	12.4	11143.96	4.8	14349.94	20	-	-	-	-
HLA-A*11:01	106	115	10	LNCRTSINYY	Consensus (ann/smm)	13.1	12930.57	6.2	14516.10	20	-	-	-	-
HLA-A*11:01	22	31	10	TPSQKCEEKY	Consensus (ann/smm)	13.4	17448.21	9.8	10347.85	17	-	-	-	-
HLA-A*11:01	129	138	10	FDKAIQDYDK	Consensus (ann/smm)	15.15	12937	6.3	21520.38	24	-	-	-	-
HLA-A*11:01	119	127	9	LTSKLIGPQ	Consensus (ann/smm)	16.55	16741.74	9.1	17672.58	24	-	-	-	-
HLA-A*11:01	39	48	10	SCLHHCKYQY	Consensus (ann/smm)	17.0	6800.87	4	33717.08	30	-	-	-	-
HLA-A*11:01	85	93	9	KKVMHECAK	Consensus (ann/smm)	17.2	16071.01	8.4	20012.44	26	-	-	-	-
HLA-A*11:01	86	94	9	KVMHECAKQ	Consensus (ann/smm)	18.0	18147.14	20	8675.61	16	-	-	-	-
HLA-A*11:01	69	77	9	VLMDYGVVD	Consensus (ann/smm)	18.5	20893.55	23	6581.12	14	-	-	-	-
HLA-A*11:01	111	120	10	SINYYRCVLT	Consensus (ann/smm)	18.5	20193.66	25	5103.29	12	-	-	-	-
HLA-A*11:01	6	15	10	LALISAVFLI	Consensus (ann/smm)	19.0	18458.63	20	10760.93	18	-	-	-	-
HLA-A*11:01	108	116	9	CRTSINYYR	Consensus (ann/smm)	20.0	19323.91	20	12891.40	20	-	-	-	-
HLA-A*11:01	88	96	9	MHECAKQVK	Consensus (ann/smm)	20.5	18242.42	20	13344.43	21	-	-	-	-
HLA-A*11:01	110	118	9	TSINYYRCV	Consensus (ann/smm)	21.5	18348.33	20	15570.41	23	-	-	-	-
HLA-A*11:01	110	119	10	TSINYYRCVL	Consensus (ann/smm)	21.5	22427.75	28	6963.86	15	-	-	-	-
HLA-A*11:01	24	33	10	SQKCEEKYKG	Consensus (ann/smm)	23.05	16176.39	9.1	56865.65	37	-	-	-	-
HLA-A*11:01	46	54	9	YQYYGFIDV	Consensus (ann/smm)	23.5	19530.53	21	21592.35	26	-	-	-	-
HLA-A*11:01	65	74	10	KFSNVLMDYG	Consensus (ann/smm)	24.0	18500.22	20	30609.06	28	-	-	-	-
HLA-A*11:01	100	109	10	RKDSHWLNCR	Consensus (ann/smm)	24.0	21096.40	26	17735.77	22	-	-	-	-
HLA-A*11:01	56	64	9	YNIAQSEIR	Consensus (ann/smm)	24.5	20391.92	22	22819.18	27	-	-	-	-
HLA-A*11:01	123	132	10	LIGPQRFDKA	Consensus (ann/smm)	24.5	6732.05	4	91590.41	45	-	-	-	-
HLA-A*11:01	34	43	10	NTDKISCLHH	Consensus (ann/smm)	25.0	22124.79	28	17212.74	22	-	-	-	-
HLA-A*11:01	10	19	10	SAVFLIGACQ	Consensus (ann/smm)	25.5	18162.26	17	46435.49	34	-	-	-	-
HLA-A*11:01	91	100	10	CAKQVKKEAR	Consensus (ann/smm)	26.0	26890.37	36	8528.06	16	-	-	-	-
HLA-A*11:01	59	68	10	AQSEIRKFSN	Consensus (ann/smm)	26.5	25678.23	34	13178.02	19	-	-	-	-
HLA-A*11:01	48	56	9	YYGFIDVNY	Consensus (ann/smm)	27.0	19530.11	21	34777.63	33	-	-	-	-
HLA-A*11:01	5	14	10	GLALISAVFL	Consensus (ann/smm)	27.0	22958.82	29	23272.87	25	-	-	-	-
HLA-A*11:01	84	93	10	LKKVMHECAK	Consensus (ann/smm)	27.0	28150.90	38	9075.07	16	-	-	-	-
HLA-A*11:01	6	14	9	LALISAVFL	Consensus (ann/smm)	27.5	19872.65	21	36332.89	34	-	-	-	-
HLA-A*11:01	50	58	9	GFIDVNYNI	Consensus (ann/smm)	28.0	22649.18	26	27434.69	30	-	-	-	-
HLA-A*11:01	55	64	10	NYNIAQSEIR	Consensus (ann/smm)	28.5	26642.18	36	15590.14	21	-	-	-	-
HLA-A*11:01	73	82	10	YGVVDKSKKR	Consensus (ann/smm)	28.5	18741.38	23	47190	34	-	-	-	-
HLA-A*11:01	5	13	9	GLALISAVF	Consensus (ann/smm)	29.0	20000.36	21	41811.91	37	-	-	-	-
HLA-A*11:01	66	74	9	FSNVLMDYG	Consensus (ann/smm)	31.5	27571.53	39	17350.02	24	-	-	-	-
HLA-A*11:01	72	81	10	DYGVVDKSKK	Consensus (ann/smm)	31.5	28364.92	39	20504.54	24	-	-	-	-
HLA-A*11:01	41	49	9	LHHCKYQYY	Consensus (ann/smm)	32.0	25165.81	32	32832.20	32	-	-	-	-
HLA-A*11:01	128	136	9	RFDKAIQDY	Consensus (ann/smm)	32.5	22727.49	26	47785.93	39	-	-	-	-
HLA-A*11:01	59	67	9	AQSEIRKFS	Consensus (ann/smm)	33.0	25152.75	32	35751.97	34	-	-	-	-
HLA-A*11:01	117	125	9	CVLTSKLIG	Consensus (ann/smm)	34.0	28583.35	41	22197.29	27	-	-	-	-
HLA-A*11:01	38	47	10	ISCLHHCKYQ	Consensus (ann/smm)	34.0	20664.46	26	74963.52	42	-	-	-	-
HLA-A*11:01	28	37	10	EEKYKGNTDK	Consensus (ann/smm)	34.5	32669.01	50	12270.15	19	-	-	-	-
HLA-A*11:01	33	42	10	GNTDKISCLH	Consensus (ann/smm)	35.95	15973.25	8.9	278515.90	63	-	-	-	-
HLA-A*11:01	10	18	9	SAVFLIGAC	Consensus (ann/smm)	36.5	29710.64	44	25662.56	29	-	-	-	-
HLA-A*11:01	2	11	10	KYLGLALISA	Consensus (ann/smm)	36.5	31329.66	46	27280.35	27	-	-	-	-
HLA-A*11:01	50	59	10	GFIDVNYNIA	Consensus (ann/smm)	36.5	31263.64	46	27980.15	27	-	-	-	-
HLA-A*11:01	134	142	9	QDYDKTISV	Consensus (ann/smm)	37.0	27135.01	37	43681.75	37	-	-	-	-
HLA-A*11:01	66	75	10	FSNVLMDYGV	Consensus (ann/smm)	37.0	24893.37	32	76709.65	42	-	-	-	-
HLA-A*11:01	122	130	9	KLIGPQRFD	Consensus (ann/smm)	37.5	30794.63	48	22248.46	27	-	-	-	-
HLA-A*11:01	78	87	10	KSKKRELKKV	Consensus (ann/smm)	37.65	9547.12	4.3	460097.63	71	-	-	-	-
HLA-A*11:01	29	37	9	EKYKGNTDK	Consensus (ann/smm)	38.0	26995.02	37	48674.33	39	-	-	-	-
HLA-A*11:01	3	11	9	YLGLALISA	Consensus (ann/smm)	38.5	25592.81	33	66420.17	44	-	-	-	-
HLA-A*11:01	49	58	10	YGFIDVNYNI	Consensus (ann/smm)	38.5	30538.81	44	44141.80	33	-	-	-	-
HLA-A*11:01	70	79	10	LMDYGVVDKS	Consensus (ann/smm)	38.6	11823.29	5.2	489609.68	72	-	-	-	-
HLA-A*11:01	118	126	9	VLTSKLIGP	Consensus (ann/smm)	40.5	31471.68	50	30570.32	31	-	-	-	-
HLA-A*11:01	46	55	10	YQYYGFIDVN	Consensus (ann/smm)	40.5	29986.76	42	63511.15	39	-	-	-	-
HLA-A*11:01	107	116	10	NCRTSINYYR	Consensus (ann/smm)	40.5	28867.43	40	73595.29	41	-	-	-	-
HLA-A*11:01	23	31	9	PSQKCEEKY	Consensus (ann/smm)	41.0	29098.23	42	51558.47	40	-	-	-	-
HLA-A*11:01	51	60	10	FIDVNYNIAQ	Consensus (ann/smm)	41.0	28825.91	40	75831.56	42	-	-	-	-
HLA-A*11:01	68	77	10	NVLMDYGVVD	Consensus (ann/smm)	41.0	29169.78	40	79588.44	42	-	-	-	-
HLA-A*11:01	68	76	9	NVLMDYGVV	Consensus (ann/smm)	41.5	27818.74	39	66726.75	44	-	-	-	-
HLA-A*11:01	133	142	10	IQDYDKTISV	Consensus (ann/smm)	41.5	21727.90	28	161752.13	55	-	-	-	-
HLA-A*11:01	77	85	9	DKSKKRELK	Consensus (ann/smm)	42.0	27748.41	39	67810.98	45	-	-	-	-
HLA-A*11:01	18	27	10	CQAETPSQKC	Consensus (ann/smm)	42.3	13189.58	6.6	777767.87	78	-	-	-	-
HLA-A*11:01	72	80	9	DYGVVDKSK	Consensus (ann/smm)	42.5	29769.52	44	55500.90	41	-	-	-	-
HLA-A*11:01	132	140	9	AIQDYDKTI	Consensus (ann/smm)	42.5	28044.50	40	67655.02	45	-	-	-	-
HLA-A*11:01	9	18	10	ISAVFLIGAC	Consensus (ann/smm)	42.5	27072.83	37	111905.13	48	-	-	-	-
HLA-A*11:01	86	95	10	KVMHECAKQV	Consensus (ann/smm)	42.5	27178.20	37	108106.05	48	-	-	-	-
HLA-A*11:01	2	10	9	KYLGLALIS	Consensus (ann/smm)	43.0	29549.71	43	59744.78	43	-	-	-	-
HLA-A*11:01	35	43	9	TDKISCLHH	Consensus (ann/smm)	43.0	30958.33	48	44802.27	38	-	-	-	-
HLA-A*11:01	61	70	10	SEIRKFSNVL	Consensus (ann/smm)	43.0	33760.35	54	38891.08	32	-	-	-	-
HLA-A*11:01	16	24	9	GACQAETPS	Consensus (ann/smm)	44.0	31145.47	49	47676.02	39	-	-	-	-
HLA-A*11:01	60	69	10	QSEIRKFSNV	Consensus (ann/smm)	44.0	27822.05	38	120184.93	50	-	-	-	-
HLA-A*11:01	118	127	10	VLTSKLIGPQ	Consensus (ann/smm)	44.0	24152.88	31	195366.46	57	-	-	-	-
HLA-A*11:01	45	53	9	KYQYYGFID	Consensus (ann/smm)	45.5	32381.50	53	45009.07	38	-	-	-	-
HLA-A*11:01	16	25	10	GACQAETPSQ	Consensus (ann/smm)	45.5	33732.95	54	56344.30	37	-	-	-	-
HLA-A*11:01	58	66	9	IAQSEIRKF	Consensus (ann/smm)	46.0	27653.99	39	112538.21	53	-	-	-	-
HLA-A*11:01	57	66	10	NIAQSEIRKF	Consensus (ann/smm)	46.3	13296.03	6.6	1647593.23	86	-	-	-	-
HLA-A*11:01	117	126	10	CVLTSKLIGP	Consensus (ann/smm)	46.5	34581.07	57	52826.28	36	-	-	-	-
HLA-A*11:01	131	140	10	KAIQDYDKTI	Consensus (ann/smm)	48.0	36364.65	64	39796.97	32	-	-	-	-
HLA-A*11:01	61	69	9	SEIRKFSNV	Consensus (ann/smm)	48.5	31489.05	50	79854.61	47	-	-	-	-
HLA-A*11:01	60	68	9	QSEIRKFSN	Consensus (ann/smm)	49.5	30074.49	45	113579.51	54	-	-	-	-
HLA-A*11:01	62	71	10	EIRKFSNVLM	Consensus (ann/smm)	49.5	29435.13	41	200377.98	58	-	-	-	-
HLA-A*11:01	3	12	10	YLGLALISAV	Consensus (ann/smm)	50.5	29765.97	42	218197.62	59	-	-	-	-
HLA-A*11:01	132	141	10	AIQDYDKTIS	Consensus (ann/smm)	50.5	31373.41	46	164759.32	55	-	-	-	-
HLA-A*11:01	45	54	10	KYQYYGFIDV	Consensus (ann/smm)	51.5	24123.10	31	521014.73	72	-	-	-	-
HLA-A*11:01	92	100	9	AKQVKKEAR	Consensus (ann/smm)	52.0	30395.40	46	154988.69	58	-	-	-	-
HLA-A*11:01	113	121	9	NYYRCVLTS	Consensus (ann/smm)	52.0	32660.88	54	94037.27	50	-	-	-	-
HLA-A*11:01	51	59	9	FIDVNYNIA	Consensus (ann/smm)	52.5	29692.31	44	174702.85	61	-	-	-	-
HLA-A*11:01	4	12	9	LGLALISAV	Consensus (ann/smm)	53.0	30439.18	46	169550.86	60	-	-	-	-
HLA-A*11:01	47	55	9	QYYGFIDVN	Consensus (ann/smm)	53.0	33022.27	56	96006.36	50	-	-	-	-
HLA-A*11:01	71	79	9	MDYGVVDKS	Consensus (ann/smm)	53.0	35797.80	68	46376.72	38	-	-	-	-
HLA-A*11:01	14	22	9	LIGACQAET	Consensus (ann/smm)	53.5	33800.91	59	81339.22	48	-	-	-	-
HLA-A*11:01	49	57	9	YGFIDVNYN	Consensus (ann/smm)	53.5	33568.02	58	87156.54	49	-	-	-	-
HLA-A*11:01	130	138	9	DKAIQDYDK	Consensus (ann/smm)	53.5	30677.56	47	172703.05	60	-	-	-	-
HLA-A*11:01	74	83	10	GVVDKSKKRE	Consensus (ann/smm)	53.5	31652.67	47	231126.64	60	-	-	-	-
HLA-A*11:01	127	136	10	QRFDKAIQDY	Consensus (ann/smm)	53.5	31454.65	46	238698.67	61	-	-	-	-
HLA-A*11:01	32	40	9	KGNTDKISC	Consensus (ann/smm)	54.0	33799.08	59	88776.90	49	-	-	-	-
HLA-A*11:01	107	115	9	NCRTSINYY	Consensus (ann/smm)	55.5	29898.32	44	270582.68	67	-	-	-	-
HLA-A*11:01	41	50	10	LHHCKYQYYG	Consensus (ann/smm)	55.5	38561.37	74	55699.33	37	-	-	-	-
HLA-A*11:01	87	95	9	VMHECAKQV	Consensus (ann/smm)	56.0	32690.23	54	149039.02	58	-	-	-	-
HLA-A*11:01	13	22	10	FLIGACQAET	Consensus (ann/smm)	56.0	39497.54	78	45169.99	34	-	-	-	-
HLA-A*11:01	54	62	9	VNYNIAQSE	Consensus (ann/smm)	56.5	35114.59	65	85565.76	48	-	-	-	-
HLA-A*11:01	131	139	9	KAIQDYDKT	Consensus (ann/smm)	56.5	35843.91	68	69871.49	45	-	-	-	-
HLA-A*11:01	120	129	10	TSKLIGPQRF	Consensus (ann/smm)	56.5	22787.31	29	1336133.95	84	-	-	-	-
HLA-A*11:01	103	112	10	SHWLNCRTSI	Consensus (ann/smm)	57.0	38862.11	75	65140.34	39	-	-	-	-
HLA-A*11:01	13	21	9	FLIGACQAE	Consensus (ann/smm)	57.5	34029.52	60	125979.53	55	-	-	-	-
HLA-A*11:01	48	57	10	YYGFIDVNYN	Consensus (ann/smm)	57.5	35147.64	58	184437.83	57	-	-	-	-
HLA-A*11:01	93	102	10	KQVKKEARKD	Consensus (ann/smm)	57.5	21436.94	27	1909193.73	88	-	-	-	-
HLA-A*11:01	12	20	9	VFLIGACQA	Consensus (ann/smm)	58.0	31679.73	51	235125.65	65	-	-	-	-
HLA-A*11:01	112	120	9	INYYRCVLT	Consensus (ann/smm)	58.5	35848.98	68	90635.85	49	-	-	-	-
HLA-A*11:01	20	29	10	AETPSQKCEE	Consensus (ann/smm)	58.5	34215.60	56	246518.77	61	-	-	-	-
HLA-A*11:01	114	123	10	YYRCVLTSKL	Consensus (ann/smm)	59.0	25217.05	33	1399104.01	85	-	-	-	-
HLA-A*11:01	53	61	9	DVNYNIAQS	Consensus (ann/smm)	59.5	36701.43	72	80408.14	47	-	-	-	-
HLA-A*11:01	75	83	9	VVDKSKKRE	Consensus (ann/smm)	59.5	36092.21	69	94689.10	50	-	-	-	-
HLA-A*11:01	82	91	10	RELKKVMHEC	Consensus (ann/smm)	59.5	35153.74	58	243696.90	61	-	-	-	-
HLA-A*11:01	104	113	10	HWLNCRTSIN	Consensus (ann/smm)	59.5	36198.59	63	179411.39	56	-	-	-	-
HLA-A*11:01	108	117	10	CRTSINYYRC	Consensus (ann/smm)	59.5	23940.58	31	1835904.14	88	-	-	-	-
HLA-A*11:01	42	50	9	HHCKYQYYG	Consensus (ann/smm)	60.0	36141.07	69	98469.11	51	-	-	-	-
HLA-A*11:01	67	76	10	SNVLMDYGVV	Consensus (ann/smm)	60.0	29095.08	40	922252.84	80	-	-	-	-
HLA-A*11:01	67	75	9	SNVLMDYGV	Consensus (ann/smm)	61.0	33014.41	56	254272.86	66	-	-	-	-
HLA-A*11:01	105	113	9	WLNCRTSIN	Consensus (ann/smm)	61.0	33653.48	58	223511.57	64	-	-	-	-
HLA-A*11:01	54	63	10	VNYNIAQSEI	Consensus (ann/smm)	62.0	36903.30	66	203633.86	58	-	-	-	-
HLA-A*11:01	85	94	10	KKVMHECAKQ	Consensus (ann/smm)	62.0	29604.41	41	1221377.74	83	-	-	-	-
HLA-A*11:01	1	9	9	MKYLGLALI	Consensus (ann/smm)	62.5	33318.35	57	283334.85	68	-	-	-	-
HLA-A*11:01	63	71	9	IRKFSNVLM	Consensus (ann/smm)	62.5	31390.07	50	458458.47	75	-	-	-	-
HLA-A*11:01	58	67	10	IAQSEIRKFS	Consensus (ann/smm)	63.5	35770.32	61	337948.09	66	-	-	-	-
HLA-A*11:01	32	41	10	KGNTDKISCL	Consensus (ann/smm)	64.0	36116.45	63	314666.13	65	-	-	-	-
HLA-A*11:01	52	60	9	IDVNYNIAQ	Consensus (ann/smm)	64.5	35520.79	67	196019.83	62	-	-	-	-
HLA-A*11:01	4	13	10	LGLALISAVF	Consensus (ann/smm)	64.5	30048.14	42	1737200.72	87	-	-	-	-
HLA-A*11:01	62	70	9	EIRKFSNVL	Consensus (ann/smm)	65.0	33235.53	56	407661.78	74	-	-	-	-
HLA-A*11:01	75	84	10	VVDKSKKREL	Consensus (ann/smm)	65.0	38161.26	72	199457.33	58	-	-	-	-
HLA-A*11:01	89	98	10	HECAKQVKKE	Consensus (ann/smm)	65.0	28799.73	40	2386986.70	90	-	-	-	-
HLA-A*11:01	101	110	10	KDSHWLNCRT	Consensus (ann/smm)	65.0	34219.31	56	572598.23	74	-	-	-	-
HLA-A*11:01	21	29	9	ETPSQKCEE	Consensus (ann/smm)	65.5	34898.70	64	266256.37	67	-	-	-	-
HLA-A*11:01	30	38	9	KYKGNTDKI	Consensus (ann/smm)	66.0	33629.10	58	408601.54	74	-	-	-	-
HLA-A*11:01	83	91	9	ELKKVMHEC	Consensus (ann/smm)	66.0	35630.50	67	236210.94	65	-	-	-	-
HLA-A*11:01	82	90	9	RELKKVMHE	Consensus (ann/smm)	67.0	37518.09	76	152862.16	58	-	-	-	-
HLA-A*11:01	97	106	10	KEARKDSHWL	Consensus (ann/smm)	67.5	38808.31	75	223794.80	60	-	-	-	-
HLA-A*11:01	116	125	10	RCVLTSKLIG	Consensus (ann/smm)	67.5	32592.75	50	1415304.87	85	-	-	-	-
HLA-A*11:01	128	137	10	RFDKAIQDYD	Consensus (ann/smm)	67.5	35012.54	58	717546.42	77	-	-	-	-
HLA-A*11:01	55	63	9	NYNIAQSEI	Consensus (ann/smm)	68.0	33769.10	59	522757.17	77	-	-	-	-
HLA-A*11:01	64	72	9	RKFSNVLMD	Consensus (ann/smm)	68.0	38140.62	79	142331.16	57	-	-	-	-
HLA-A*11:01	99	107	9	ARKDSHWLN	Consensus (ann/smm)	69.0	35242.09	65	389313.98	73	-	-	-	-
HLA-A*11:01	42	51	10	HHCKYQYYGF	Consensus (ann/smm)	69.0	34782.96	57	983671.30	81	-	-	-	-
HLA-A*11:01	112	121	10	INYYRCVLTS	Consensus (ann/smm)	69.0	38028.94	71	355508.51	67	-	-	-	-
HLA-A*11:01	19	27	9	QAETPSQKC	Consensus (ann/smm)	69.5	35482.37	66	390211.44	73	-	-	-	-
HLA-A*11:01	104	112	9	HWLNCRTSI	Consensus (ann/smm)	70.5	35957.73	68	387525.25	73	-	-	-	-
HLA-A*11:01	133	141	9	IQDYDKTIS	Consensus (ann/smm)	71.0	36749.50	72	323072.51	70	-	-	-	-
HLA-A*11:01	12	21	10	VFLIGACQAE	Consensus (ann/smm)	71.0	38459.27	73	426432.21	69	-	-	-	-
HLA-A*11:01	121	130	10	SKLIGPQRFD	Consensus (ann/smm)	71.5	37216.06	67	660465.29	76	-	-	-	-
HLA-A*11:01	98	107	10	EARKDSHWLN	Consensus (ann/smm)	72.0	40056.17	81	277875.34	63	-	-	-	-
HLA-A*11:01	43	51	9	HCKYQYYGF	Consensus (ann/smm)	72.5	33173.39	56	1507648.15	89	-	-	-	-
HLA-A*11:01	44	52	9	CKYQYYGFI	Consensus (ann/smm)	73.0	36225.62	70	474569.69	76	-	-	-	-
HLA-A*11:01	1	10	10	MKYLGLALIS	Consensus (ann/smm)	73.0	38416.44	73	541813.72	73	-	-	-	-
HLA-A*11:01	94	102	9	QVKKEARKD	Consensus (ann/smm)	73.5	38401.08	81	248484.90	66	-	-	-	-
HLA-A*11:01	14	23	10	LIGACQAETP	Consensus (ann/smm)	73.5	41649.88	89	210305.19	58	-	-	-	-
HLA-A*11:01	100	108	9	RKDSHWLNC	Consensus (ann/smm)	74.0	35037.93	64	875588.40	84	-	-	-	-
HLA-A*11:01	125	133	9	GPQRFDKAI	Consensus (ann/smm)	74.5	38169.09	79	321588.12	70	-	-	-	-
HLA-A*11:01	52	61	10	IDVNYNIAQS	Consensus (ann/smm)	74.5	33180.55	52	7670964.98	97	-	-	-	-
HLA-A*11:01	33	41	9	GNTDKISCL	Consensus (ann/smm)	75.0	36903.71	73	534933.75	77	-	-	-	-
HLA-A*11:01	15	24	10	IGACQAETPS	Consensus (ann/smm)	75.0	39355.92	78	505649.99	72	-	-	-	-
HLA-A*11:01	53	62	10	DVNYNIAQSE	Consensus (ann/smm)	75.0	41570.20	89	251101.90	61	-	-	-	-
HLA-A*11:01	102	110	9	DSHWLNCRT	Consensus (ann/smm)	76.0	38786.92	82	312823.95	70	-	-	-	-
HLA-A*11:01	127	135	9	QRFDKAIQD	Consensus (ann/smm)	76.5	40782.11	91	189365.13	62	-	-	-	-
HLA-A*11:01	124	133	10	IGPQRFDKAI	Consensus (ann/smm)	77.0	40146.40	82	503326.74	72	-	-	-	-
HLA-A*11:01	17	25	9	ACQAETPSQ	Consensus (ann/smm)	77.5	37083.02	74	703558.15	81	-	-	-	-
HLA-A*11:01	129	137	9	FDKAIQDYD	Consensus (ann/smm)	77.5	39051.36	84	343795.35	71	-	-	-	-
HLA-A*11:01	15	23	9	IGACQAETP	Consensus (ann/smm)	78.5	38866.72	83	427858.34	74	-	-	-	-
HLA-A*11:01	83	92	10	ELKKVMHECA	Consensus (ann/smm)	78.5	40585.77	84	551886.79	73	-	-	-	-
HLA-A*11:01	124	132	9	IGPQRFDKA	Consensus (ann/smm)	79.0	37744.46	77	700325.60	81	-	-	-	-
HLA-A*11:01	98	106	9	EARKDSHWL	Consensus (ann/smm)	80.0	36415.04	71	1378161.14	89	-	-	-	-
HLA-A*11:01	115	123	9	YRCVLTSKL	Consensus (ann/smm)	81.0	37454	76	1057547.79	86	-	-	-	-
HLA-A*11:01	43	52	10	HCKYQYYGFI	Consensus (ann/smm)	81.5	38172	72	2830414.24	91	-	-	-	-
HLA-A*11:01	44	53	10	CKYQYYGFID	Consensus (ann/smm)	81.5	41265.46	87	651403.37	76	-	-	-	-
HLA-A*11:01	81	89	9	KRELKKVMH	Consensus (ann/smm)	82.0	39302.73	85	615601.97	79	-	-	-	-
HLA-A*11:01	91	99	9	CAKQVKKEA	Consensus (ann/smm)	82.5	38587.25	82	836180.43	83	-	-	-	-
HLA-A*11:01	76	84	9	VDKSKKREL	Consensus (ann/smm)	83.0	36965.64	73	2467743.41	93	-	-	-	-
HLA-A*11:01	97	105	9	KEARKDSHW	Consensus (ann/smm)	84.0	38810.84	83	1002997.85	85	-	-	-	-
HLA-A*11:01	121	129	9	SKLIGPQRF	Consensus (ann/smm)	84.5	37677.54	77	2090739.86	92	-	-	-	-
HLA-A*11:01	19	28	10	QAETPSQKCE	Consensus (ann/smm)	84.5	40680.73	85	1244084.85	84	-	-	-	-
HLA-A*11:01	103	111	9	SHWLNCRTS	Consensus (ann/smm)	85.0	40812.12	91	579829.09	79	-	-	-	-
HLA-A*11:01	116	124	9	RCVLTSKLI	Consensus (ann/smm)	85.0	37713.83	77	2255796.92	93	-	-	-	-
HLA-A*11:01	99	108	10	ARKDSHWLNC	Consensus (ann/smm)	85.5	40340.61	83	1848630.01	88	-	-	-	-
HLA-A*11:01	35	44	10	TDKISCLHHC	Consensus (ann/smm)	86.0	39677.02	79	3294958.89	93	-	-	-	-
HLA-A*11:01	29	38	10	EKYKGNTDKI	Consensus (ann/smm)	86.5	39439.02	78	5162380.36	95	-	-	-	-
HLA-A*11:01	20	28	9	AETPSQKCE	Consensus (ann/smm)	87.5	40975.40	91	900119.15	84	-	-	-	-
HLA-A*11:01	96	104	9	KKEARKDSH	Consensus (ann/smm)	88.5	40493.66	89	1286174.81	88	-	-	-	-
HLA-A*11:01	39	47	9	SCLHHCKYQ	Consensus (ann/smm)	89.0	42196	96	774996.96	82	-	-	-	-
HLA-A*11:01	30	39	10	KYKGNTDKIS	Consensus (ann/smm)	89.5	40582.26	84	4806733.01	95	-	-	-	-
HLA-A*11:01	31	40	10	YKGNTDKISC	Consensus (ann/smm)	89.5	41625.55	89	2459517.97	90	-	-	-	-
HLA-A*11:01	63	72	10	IRKFSNVLMD	Consensus (ann/smm)	89.5	40604.67	84	4840051.69	95	-	-	-	-
HLA-A*11:01	102	111	10	DSHWLNCRTS	Consensus (ann/smm)	89.5	43054.27	95	1329994.97	84	-	-	-	-
HLA-A*11:01	125	134	10	GPQRFDKAIQ	Consensus (ann/smm)	89.5	42594.63	93	1632488.01	86	-	-	-	-
HLA-A*11:01	115	124	10	YRCVLTSKLI	Consensus (ann/smm)	90.0	41561.20	89	2721761.08	91	-	-	-	-
HLA-A*11:01	79	87	9	SKKRELKKV	Consensus (ann/smm)	91.0	38854.96	83	8059349.69	99	-	-	-	-
HLA-A*11:01	79	88	10	SKKRELKKVM	Consensus (ann/smm)	91.0	41907.99	90	2943404.84	92	-	-	-	-
HLA-A*11:01	94	103	10	QVKKEARKDS	Consensus (ann/smm)	91.5	43025.38	94	2083771.05	89	-	-	-	-
HLA-A*11:01	96	105	10	KKEARKDSHW	Consensus (ann/smm)	92.0	43658.47	97	1685970.61	87	-	-	-	-
HLA-A*11:01	130	139	10	DKAIQDYDKT	Consensus (ann/smm)	92.5	42056.09	91	3765737.13	94	-	-	-	-
HLA-A*11:01	80	89	10	KKRELKKVMH	Consensus (ann/smm)	93.5	43613.61	97	2253460.76	90	-	-	-	-
HLA-A*11:01	126	135	10	PQRFDKAIQD	Consensus (ann/smm)	94.0	44167.32	98	2212330.47	90	-	-	-	-
HLA-A*11:01	25	34	10	QKCEEKYKGN	Consensus (ann/smm)	94.5	45597.84	100	2103051.95	89	-	-	-	-
HLA-A*11:01	27	36	10	CEEKYKGNTD	Consensus (ann/smm)	95.0	45975.32	100	2376019.50	90	-	-	-	-
HLA-A*11:01	95	104	10	VKKEARKDSH	Consensus (ann/smm)	95.5	44235.22	98	3514390.37	93	-	-	-	-
HLA-A*11:01	81	90	10	KRELKKVMHE	Consensus (ann/smm)	96.0	43850.18	97	4998618.59	95	-	-	-	-
HLA-A*11:01	25	33	9	QKCEEKYKG	Consensus (ann/smm)	96.5	42290.62	96	4912471	97	-	-	-	-
HLA-A*11:01	80	88	9	KKRELKKVM	Consensus (ann/smm)	96.5	41322.66	93	20715718.46	100	-	-	-	-
HLA-A*11:01	126	134	9	PQRFDKAIQ	Consensus (ann/smm)	97.5	42572.96	97	6520786.79	98	-	-	-	-
HLA-A*11:01	27	35	9	CEEKYKGNT	Consensus (ann/smm)	98.0	43027.71	98	5798290.90	98	-	-	-	-
HLA-A*11:01	84	92	9	LKKVMHECA	Consensus (ann/smm)	98.0	42098.42	96	14972695.76	100	-	-	-	-
HLA-A*11:01	36	44	9	DKISCLHHC	Consensus (ann/smm)	98.5	42896.16	98	8400400.65	99	-	-	-	-
HLA-A*11:01	95	103	9	VKKEARKDS	Consensus (ann/smm)	99.0	43228.36	98	22351156.53	100	-	-	-	-
HLA-A*11:01	28	36	9	EEKYKGNTD	Consensus (ann/smm)	99.5	43384.39	99	9915166.24	100	-	-	-	-
HLA-A*11:01	31	39	9	YKGNTDKIS	Consensus (ann/smm)	99.5	43549	99	28009154.55	100	-	-	-	-
HLA-A*11:01	26	34	9	KCEEKYKGN	Consensus (ann/smm)	100.0	44198.40	100	13191676.73	100	-	-	-	-
HLA-A*11:01	90	98	9	ECAKQVKKE	Consensus (ann/smm)	100.0	45657.07	100	12170264.02	100	-	-	-	-
HLA-A*11:01	26	35	10	KCEEKYKGNT	Consensus (ann/smm)	100.0	45468.75	100	21421506.01	100	-	-	-	-
HLA-A*11:01	90	99	10	ECAKQVKKEA	Consensus (ann/smm)	100.0	44870.08	100	20316551.81	100	-	-	-	-
Allele	Start	End	Length	Peptide	Method used	Percentile rank	ANN IC50 (nM)	ANN rank	SMM IC50 (nM)	SMM rank	Combib_Sidney2008 score	Combib_Sidney2008 rank	NetMHCPan IC50	NetMHCPan rank
HLA-A*23:01	50	58	9	GFIDVNYNI	Consensus (ann/smm)	0.35	44.48	0.2	117.07	0.5	-	-	-	-	Predicted as good binders
HLA-A*23:01	30	38	9	KYKGNTDKI	Consensus (ann/smm)	0.7	485.80	0.5	294.73	0.9	-	-	-	-
HLA-A*23:01	48	56	9	YYGFIDVNY	Consensus (ann/smm)	0.8	216.50	0.4	402.19	1.2	-	-	-	-
HLA-A*23:01	114	123	10	YYRCVLTSKL	Consensus (ann/smm)	0.85	68.67	0.4	232.65	1.3	-	-	-	-
HLA-A*23:01	49	58	10	YGFIDVNYNI	Consensus (ann/smm)	0.9	29.05	0.4	253.93	1.4	-	-	-	-
HLA-A*23:01	104	112	9	HWLNCRTSI	Consensus (ann/smm)	1.25	400.71	0.4	804.32	2.1	-	-	-	-
HLA-A*23:01	47	56	10	QYYGFIDVNY	Consensus (ann/smm)	1.35	1627.66	1.8	145.11	0.9	-	-	-	-
HLA-A*23:01	114	122	9	YYRCVLTSK	Consensus (ann/smm)	1.45	1408.54	0.9	777.02	2	-	-	-	-
HLA-A*23:01	45	53	9	KYQYYGFID	Consensus (ann/smm)	1.55	2271.85	1.5	560.31	1.6	-	-	-	-
HLA-A*23:01	113	121	9	NYYRCVLTS	Consensus (ann/smm)	1.55	774.43	0.5	1085	2.6	-	-	-	-
HLA-A*23:01	4	13	10	LGLALISAVF	Consensus (ann/smm)	1.6	3536.99	2.3	145.78	0.9	-	-	-	-
HLA-A*23:01	7	15	9	ALISAVFLI	Consensus (ann/smm)	1.6	721.57	0.5	1146.65	2.7	-	-	-	-
HLA-A*23:01	55	63	9	NYNIAQSEI	Consensus (ann/smm)	1.85	5257.52	1.9	686.17	1.8	-	-	-	-
HLA-A*23:01	42	51	10	HHCKYQYYGF	Consensus (ann/smm)	1.95	898.30	0.6	777.52	3.3	-	-	-	-
HLA-A*23:01	48	57	10	YYGFIDVNYN	Consensus (ann/smm)	2.45	1802.92	2	675.63	2.9	-	-	-	-
HLA-A*23:01	43	51	9	HCKYQYYGF	Consensus (ann/smm)	3.15	5874.66	2	1916.15	4.3	-	-	-	-
HLA-A*23:01	5	13	9	GLALISAVF	Consensus (ann/smm)	3.15	5385.91	1.9	1974.38	4.4	-	-	-	-
HLA-A*23:01	65	73	9	KFSNVLMDY	Consensus (ann/smm)	3.25	6745.54	2	2001.84	4.5	-	-	-	-
HLA-A*23:01	110	119	10	TSINYYRCVL	Consensus (ann/smm)	3.35	10372.43	2.6	1060.99	4.1	-	-	-	-
HLA-A*23:01	2	10	9	KYLGLALIS	Consensus (ann/smm)	3.45	6698.85	2	2230.64	4.9	-	-	-	-
HLA-A*23:01	1	9	9	MKYLGLALI	Consensus (ann/smm)	3.55	3676.17	1.6	2497.07	5.5	-	-	-	-
HLA-A*23:01	47	55	9	QYYGFIDVN	Consensus (ann/smm)	3.75	6921.73	2.1	2445.85	5.4	-	-	-	-
HLA-A*23:01	104	113	10	HWLNCRTSIN	Consensus (ann/smm)	3.95	4716.01	2.4	1681.55	5.5	-	-	-	-
HLA-A*23:01	58	66	9	IAQSEIRKF	Consensus (ann/smm)	4.0	2993.96	1.6	2974.61	6.4	-	-	-	-
HLA-A*23:01	121	129	9	SKLIGPQRF	Consensus (ann/smm)	4.0	3409.57	1.6	2974.61	6.4	-	-	-	-
HLA-A*23:01	6	15	10	LALISAVFLI	Consensus (ann/smm)	4.7	2514.47	2.2	2447.43	7.2	-	-	-	-
HLA-A*23:01	113	122	10	NYYRCVLTSK	Consensus (ann/smm)	6.0	1889.03	2.2	4005.99	9.8	-	-	-	-
HLA-A*23:01	2	11	10	KYLGLALISA	Consensus (ann/smm)	6.6	14360.03	6.1	2386.22	7.1	-	-	-	-
HLA-A*23:01	30	39	10	KYKGNTDKIS	Consensus (ann/smm)	7.25	6675.04	2.5	4652.75	12	-	-	-	-
HLA-A*23:01	120	129	10	TSKLIGPQRF	Consensus (ann/smm)	7.65	3856.24	2.3	5089.91	13	-	-	-	-
HLA-A*23:01	1	10	10	MKYLGLALIS	Consensus (ann/smm)	7.8	8771.80	2.6	5441.39	13	-	-	-	-
HLA-A*23:01	112	121	10	INYYRCVLTS	Consensus (ann/smm)	8.1	2175.74	2.2	5750.56	14	-	-	-	-
HLA-A*23:01	46	54	9	YQYYGFIDV	Consensus (ann/smm)	8.4	4706.99	1.8	8819.22	15	-	-	-	-
HLA-A*23:01	44	52	9	CKYQYYGFI	Consensus (ann/smm)	8.6	9657.15	2.2	8758.51	15	-	-	-	-
HLA-A*23:01	44	53	10	CKYQYYGFID	Consensus (ann/smm)	8.8	8516.77	2.6	6678.98	15	-	-	-	-
HLA-A*23:01	45	54	10	KYQYYGFIDV	Consensus (ann/smm)	8.8	401.10	0.6	7811.06	17	-	-	-	-
HLA-A*23:01	115	123	9	YRCVLTSKL	Consensus (ann/smm)	9.1	12556.38	4.2	7969.48	14	-	-	-	-
HLA-A*23:01	46	55	10	YQYYGFIDVN	Consensus (ann/smm)	9.7	4520.61	2.4	7739.45	17	-	-	-	-
HLA-A*23:01	115	124	10	YRCVLTSKLI	Consensus (ann/smm)	10.2	16038.02	7.4	5568.14	13	-	-	-	-
HLA-A*23:01	128	136	9	RFDKAIQDY	Consensus (ann/smm)	10.35	13948.40	5.7	8364.31	15	-	-	-	-
HLA-A*23:01	116	124	9	RCVLTSKLI	Consensus (ann/smm)	10.75	14883.47	6.5	8698.21	15	-	-	-	-
HLA-A*23:01	64	73	10	RKFSNVLMDY	Consensus (ann/smm)	11.4	13081.56	4.8	8604.19	18	-	-	-	-
HLA-A*23:01	7	16	10	ALISAVFLIG	Consensus (ann/smm)	11.8	10119.80	2.6	11394.89	21	-	-	-	-
HLA-A*23:01	57	66	10	NIAQSEIRKF	Consensus (ann/smm)	12.15	14567.54	6.3	8947.67	18	-	-	-	-
HLA-A*23:01	6	14	9	LALISAVFL	Consensus (ann/smm)	12.35	13982.40	5.7	12630.78	19	-	-	-	-
HLA-A*23:01	50	59	10	GFIDVNYNIA	Consensus (ann/smm)	12.85	982.01	0.7	15406.71	25	-	-	-	-
HLA-A*23:01	54	63	10	VNYNIAQSEI	Consensus (ann/smm)	13.3	8560.38	2.6	14018.77	24	-	-	-	-
HLA-A*23:01	97	105	9	KEARKDSHW	Consensus (ann/smm)	16.15	16590.28	8.3	19161.52	24	-	-	-	-
HLA-A*23:01	103	112	10	SHWLNCRTSI	Consensus (ann/smm)	17.1	1928.73	2.2	22372.27	32	-	-	-	-
HLA-A*23:01	12	20	9	VFLIGACQA	Consensus (ann/smm)	17.5	20615.32	22	6861.67	13	-	-	-	-
HLA-A*23:01	12	21	10	VFLIGACQAE	Consensus (ann/smm)	17.95	25291.64	26	4071.08	9.9	-	-	-	-
HLA-A*23:01	128	137	10	RFDKAIQDYD	Consensus (ann/smm)	18.2	27324.73	28	3088.23	8.4	-	-	-	-
HLA-A*23:01	131	140	10	KAIQDYDKTI	Consensus (ann/smm)	20.65	15989.50	7.3	24814.76	34	-	-	-	-
HLA-A*23:01	110	118	9	TSINYYRCV	Consensus (ann/smm)	21.5	21092.52	23	14805.74	20	-	-	-	-
HLA-A*23:01	40	48	9	CLHHCKYQY	Consensus (ann/smm)	22.5	23456.24	26	12895.26	19	-	-	-	-
HLA-A*23:01	132	140	9	AIQDYDKTI	Consensus (ann/smm)	22.5	20910.51	22	17800.41	23	-	-	-	-
HLA-A*23:01	61	70	10	SEIRKFSNVL	Consensus (ann/smm)	23.0	24881.80	25	11714.13	21	-	-	-	-
HLA-A*23:01	63	71	9	IRKFSNVLM	Consensus (ann/smm)	23.0	19911.83	21	22152.87	25	-	-	-	-
HLA-A*23:01	69	77	9	VLMDYGVVD	Consensus (ann/smm)	23.0	21864.92	24	17515.80	22	-	-	-	-
HLA-A*23:01	109	117	9	RTSINYYRC	Consensus (ann/smm)	23.3	13852.89	5.6	58000.27	41	-	-	-	-
HLA-A*23:01	55	64	10	NYNIAQSEIR	Consensus (ann/smm)	23.5	21392.46	21	15801.93	26	-	-	-	-
HLA-A*23:01	96	105	10	KKEARKDSHW	Consensus (ann/smm)	24.5	28428.83	29	10320.72	20	-	-	-	-
HLA-A*23:01	5	14	10	GLALISAVFL	Consensus (ann/smm)	25.0	22798.16	22	18226.78	28	-	-	-	-
HLA-A*23:01	3	12	10	YLGLALISAV	Consensus (ann/smm)	26.0	19335.21	15	29289.37	37	-	-	-	-
HLA-A*23:01	64	72	9	RKFSNVLMD	Consensus (ann/smm)	26.0	20466.42	22	29473.38	30	-	-	-	-
HLA-A*23:01	29	38	10	EKYKGNTDKI	Consensus (ann/smm)	26.15	3521.75	2.3	57373.32	50	-	-	-	-
HLA-A*23:01	68	77	10	NVLMDYGVVD	Consensus (ann/smm)	26.5	33170.86	39	6161.83	14	-	-	-	-
HLA-A*23:01	4	12	9	LGLALISAV	Consensus (ann/smm)	26.5	26229.17	30	18215.03	23	-	-	-	-
HLA-A*23:01	87	95	9	VMHECAKQV	Consensus (ann/smm)	26.5	23924	27	22878.63	26	-	-	-	-
HLA-A*23:01	65	74	10	KFSNVLMDYG	Consensus (ann/smm)	28.5	20052.36	19	30882.33	38	-	-	-	-
HLA-A*23:01	72	80	9	DYGVVDKSK	Consensus (ann/smm)	28.5	31176.82	39	11760.61	18	-	-	-	-
HLA-A*23:01	63	72	10	IRKFSNVLMD	Consensus (ann/smm)	29.5	30079.38	32	16699.75	27	-	-	-	-
HLA-A*23:01	61	69	9	SEIRKFSNV	Consensus (ann/smm)	30.5	23018.53	25	42602	36	-	-	-	-
HLA-A*23:01	43	52	10	HCKYQYYGFI	Consensus (ann/smm)	31.05	15783.06	7.1	69937.48	55	-	-	-	-
HLA-A*23:01	121	130	10	SKLIGPQRFD	Consensus (ann/smm)	31.85	18556.76	9.7	68660.98	54	-	-	-	-
HLA-A*23:01	41	49	9	LHHCKYQYY	Consensus (ann/smm)	33.5	19825.40	21	75236.75	46	-	-	-	-
HLA-A*23:01	49	57	9	YGFIDVNYN	Consensus (ann/smm)	33.5	31170.75	39	25907.77	28	-	-	-	-
HLA-A*23:01	67	75	9	SNVLMDYGV	Consensus (ann/smm)	33.5	30817.30	39	26880.05	28	-	-	-	-
HLA-A*23:01	3	11	9	YLGLALISA	Consensus (ann/smm)	34.0	31505.06	40	26027.35	28	-	-	-	-
HLA-A*23:01	13	22	10	FLIGACQAET	Consensus (ann/smm)	35.0	38474.26	56	5980.12	14	-	-	-	-
HLA-A*23:01	68	76	9	NVLMDYGVV	Consensus (ann/smm)	35.0	26698.17	31	51692.79	39	-	-	-	-
HLA-A*23:01	112	120	9	INYYRCVLT	Consensus (ann/smm)	36.0	28697.38	35	45230.36	37	-	-	-	-
HLA-A*23:01	39	48	10	SCLHHCKYQY	Consensus (ann/smm)	37.0	32227.02	37	29628.52	37	-	-	-	-
HLA-A*23:01	111	119	9	SINYYRCVL	Consensus (ann/smm)	37.0	24001.01	27	77522.90	47	-	-	-	-
HLA-A*23:01	69	78	10	VLMDYGVVDK	Consensus (ann/smm)	37.5	28232.95	29	45783.61	46	-	-	-	-
HLA-A*23:01	72	81	10	DYGVVDKSKK	Consensus (ann/smm)	37.5	36470.25	49	16207.27	26	-	-	-	-
HLA-A*23:01	41	50	10	LHHCKYQYYG	Consensus (ann/smm)	39.0	27804.91	28	56716.58	50	-	-	-	-
HLA-A*23:01	108	117	10	CRTSINYYRC	Consensus (ann/smm)	39.0	26846.18	27	58171.46	51	-	-	-	-
HLA-A*23:01	127	136	10	QRFDKAIQDY	Consensus (ann/smm)	39.0	30281.84	33	42924.97	45	-	-	-	-
HLA-A*23:01	8	16	9	LISAVFLIG	Consensus (ann/smm)	39.0	24512.25	27	94065.42	51	-	-	-	-
HLA-A*23:01	108	116	9	CRTSINYYR	Consensus (ann/smm)	39.0	28480.25	34	67364.33	44	-	-	-	-
HLA-A*23:01	86	94	9	KVMHECAKQ	Consensus (ann/smm)	39.5	34689	50	28670.15	29	-	-	-	-
HLA-A*23:01	88	96	9	MHECAKQVK	Consensus (ann/smm)	39.5	28626.05	35	67987.65	44	-	-	-	-
HLA-A*23:01	18	26	9	CQAETPSQK	Consensus (ann/smm)	41.0	35417.16	53	27760.67	29	-	-	-	-
HLA-A*23:01	11	20	10	AVFLIGACQA	Consensus (ann/smm)	42.0	34539.95	43	35539.39	41	-	-	-	-
HLA-A*23:01	116	125	10	RCVLTSKLIG	Consensus (ann/smm)	42.0	35518.11	46	30953.52	38	-	-	-	-
HLA-A*23:01	23	31	9	PSQKCEEKY	Consensus (ann/smm)	42.0	35930.91	54	29473.38	30	-	-	-	-
HLA-A*23:01	99	108	10	ARKDSHWLNC	Consensus (ann/smm)	43.0	38812.09	57	18998.09	29	-	-	-	-
HLA-A*23:01	82	91	10	RELKKVMHEC	Consensus (ann/smm)	43.5	32045.16	37	56196.59	50	-	-	-	-
HLA-A*23:01	35	44	10	TDKISCLHHC	Consensus (ann/smm)	44.0	25269.77	26	97433.88	62	-	-	-	-
HLA-A*23:01	97	106	10	KEARKDSHWL	Consensus (ann/smm)	44.5	32451.30	38	58305.56	51	-	-	-	-
HLA-A*23:01	124	133	10	IGPQRFDKAI	Consensus (ann/smm)	45.0	33806.04	41	53543.90	49	-	-	-	-
HLA-A*23:01	60	69	10	QSEIRKFSNV	Consensus (ann/smm)	45.5	32118.75	37	66177.45	54	-	-	-	-
HLA-A*23:01	33	41	9	GNTDKISCL	Consensus (ann/smm)	45.5	36787.68	58	35845.12	33	-	-	-	-
HLA-A*23:01	56	64	9	YNIAQSEIR	Consensus (ann/smm)	45.5	35447.08	53	49594.10	38	-	-	-	-
HLA-A*23:01	105	113	9	WLNCRTSIN	Consensus (ann/smm)	45.5	33147.19	45	75758.26	46	-	-	-	-
HLA-A*23:01	62	70	9	EIRKFSNVL	Consensus (ann/smm)	46.0	32289.84	42	89419.04	50	-	-	-	-
HLA-A*23:01	51	59	9	FIDVNYNIA	Consensus (ann/smm)	46.5	34580.70	49	66134.79	44	-	-	-	-
HLA-A*23:01	71	80	10	MDYGVVDKSK	Consensus (ann/smm)	47.0	20583	20	170494.35	74	-	-	-	-
HLA-A*23:01	70	78	9	LMDYGVVDK	Consensus (ann/smm)	47.5	34903.22	51	68458.91	44	-	-	-	-
HLA-A*23:01	66	75	10	FSNVLMDYGV	Consensus (ann/smm)	48.0	32309.76	37	84277.18	59	-	-	-	-
HLA-A*23:01	107	116	10	NCRTSINYYR	Consensus (ann/smm)	48.0	37348.79	51	44433.45	45	-	-	-	-
HLA-A*23:01	98	106	9	EARKDSHWL	Consensus (ann/smm)	48.0	34689	50	72850.07	46	-	-	-	-
HLA-A*23:01	109	118	10	RTSINYYRCV	Consensus (ann/smm)	48.05	17803.68	9.1	361168.61	87	-	-	-	-
HLA-A*23:01	105	114	10	WLNCRTSINY	Consensus (ann/smm)	48.5	35638.20	46	58037.67	51	-	-	-	-
HLA-A*23:01	125	133	9	GPQRFDKAI	Consensus (ann/smm)	48.5	36980.45	59	47035.96	38	-	-	-	-
HLA-A*23:01	16	25	10	GACQAETPSQ	Consensus (ann/smm)	49.0	43270.03	81	8048.41	17	-	-	-	-
HLA-A*23:01	58	67	10	IAQSEIRKFS	Consensus (ann/smm)	49.0	21819.06	21	202632.92	77	-	-	-	-
HLA-A*23:01	111	120	10	SINYYRCVLT	Consensus (ann/smm)	50.0	36245.22	48	63053.62	52	-	-	-	-
HLA-A*23:01	123	131	9	LIGPQRFDK	Consensus (ann/smm)	50.0	37131.20	59	56160.38	41	-	-	-	-
HLA-A*23:01	38	47	10	ISCLHHCKYQ	Consensus (ann/smm)	50.5	40209.44	64	29222	37	-	-	-	-
HLA-A*23:01	99	107	9	ARKDSHWLN	Consensus (ann/smm)	50.5	35665.58	53	80432.21	48	-	-	-	-
HLA-A*23:01	13	21	9	FLIGACQAE	Consensus (ann/smm)	51.0	33456.34	46	115194.04	56	-	-	-	-
HLA-A*23:01	117	125	9	CVLTSKLIG	Consensus (ann/smm)	51.0	33151.49	45	121179.74	57	-	-	-	-
HLA-A*23:01	32	41	10	KGNTDKISCL	Consensus (ann/smm)	51.5	40483.58	65	31747.53	38	-	-	-	-
HLA-A*23:01	133	142	10	IQDYDKTISV	Consensus (ann/smm)	51.5	31208.20	35	128738.96	68	-	-	-	-
HLA-A*23:01	42	50	9	HHCKYQYYG	Consensus (ann/smm)	51.5	25100.01	28	286042.13	75	-	-	-	-
HLA-A*23:01	10	19	10	SAVFLIGACQ	Consensus (ann/smm)	52.0	42204.22	74	20031.34	30	-	-	-	-
HLA-A*23:01	37	45	9	KISCLHHCK	Consensus (ann/smm)	52.5	37104.29	59	72682.52	46	-	-	-	-
HLA-A*23:01	71	79	9	MDYGVVDKS	Consensus (ann/smm)	53.0	35558.86	53	102903.47	53	-	-	-	-
HLA-A*23:01	75	84	10	VVDKSKKREL	Consensus (ann/smm)	53.5	40971.41	68	32938.97	39	-	-	-	-
HLA-A*23:01	106	114	9	LNCRTSINY	Consensus (ann/smm)	53.5	36520	57	87786.96	50	-	-	-	-
HLA-A*23:01	52	61	10	IDVNYNIAQS	Consensus (ann/smm)	54.0	41291.82	70	30388.55	38	-	-	-	-
HLA-A*23:01	78	86	9	KSKKRELKK	Consensus (ann/smm)	54.0	38037.18	63	70864.71	45	-	-	-	-
HLA-A*23:01	85	94	10	KKVMHECAKQ	Consensus (ann/smm)	54.5	42362.52	75	25509.97	34	-	-	-	-
HLA-A*23:01	36	44	9	DKISCLHHC	Consensus (ann/smm)	54.5	30947.61	39	225128.25	70	-	-	-	-
HLA-A*23:01	38	46	9	ISCLHHCKY	Consensus (ann/smm)	54.5	35933.23	54	109252.15	55	-	-	-	-
HLA-A*23:01	51	60	10	FIDVNYNIAQ	Consensus (ann/smm)	55.0	40921.34	68	36703.71	42	-	-	-	-
HLA-A*23:01	87	96	10	VMHECAKQVK	Consensus (ann/smm)	55.0	34019.95	41	136681.58	69	-	-	-	-
HLA-A*23:01	73	81	9	YGVVDKSKK	Consensus (ann/smm)	55.0	41065.93	78	33996.17	32	-	-	-	-
HLA-A*23:01	9	17	9	ISAVFLIGA	Consensus (ann/smm)	55.5	38305.63	64	76107.95	47	-	-	-	-
HLA-A*23:01	31	40	10	YKGNTDKISC	Consensus (ann/smm)	56.0	40746.82	67	43222.51	45	-	-	-	-
HLA-A*23:01	40	49	10	CLHHCKYQYY	Consensus (ann/smm)	56.5	30122.05	33	226313.26	80	-	-	-	-
HLA-A*23:01	103	111	9	SHWLNCRTS	Consensus (ann/smm)	57.0	33928.41	47	196078.51	67	-	-	-	-
HLA-A*23:01	134	142	9	QDYDKTISV	Consensus (ann/smm)	57.0	34627.49	50	166889.88	64	-	-	-	-
HLA-A*23:01	107	115	9	NCRTSINYY	Consensus (ann/smm)	57.5	37214.86	60	111027.36	55	-	-	-	-
HLA-A*23:01	118	126	9	VLTSKLIGP	Consensus (ann/smm)	58.0	35890.89	54	153260.42	62	-	-	-	-
HLA-A*23:01	70	79	10	LMDYGVVDKS	Consensus (ann/smm)	59.5	37412.28	52	122661.99	67	-	-	-	-
HLA-A*23:01	118	127	10	VLTSKLIGPQ	Consensus (ann/smm)	59.5	41831.90	72	47283.54	47	-	-	-	-
HLA-A*23:01	82	90	9	RELKKVMHE	Consensus (ann/smm)	59.5	29504.65	36	446097.72	83	-	-	-	-
HLA-A*23:01	131	139	9	KAIQDYDKT	Consensus (ann/smm)	59.5	36455.24	57	156109.74	62	-	-	-	-
HLA-A*23:01	86	95	10	KVMHECAKQV	Consensus (ann/smm)	60.0	32305.90	37	277785.77	83	-	-	-	-
HLA-A*23:01	60	68	9	QSEIRKFSN	Consensus (ann/smm)	60.0	39871.96	72	80432.21	48	-	-	-	-
HLA-A*23:01	81	90	10	KRELKKVMHE	Consensus (ann/smm)	60.5	40430.18	65	72395.24	56	-	-	-	-
HLA-A*23:01	122	131	10	KLIGPQRFDK	Consensus (ann/smm)	61.0	39246.20	59	102733.01	63	-	-	-	-
HLA-A*23:01	124	132	9	IGPQRFDKA	Consensus (ann/smm)	61.0	40770.64	76	73186.34	46	-	-	-	-
HLA-A*23:01	14	23	10	LIGACQAETP	Consensus (ann/smm)	61.5	39337.59	59	105611.21	64	-	-	-	-
HLA-A*23:01	117	126	10	CVLTSKLIGP	Consensus (ann/smm)	61.5	40184.66	64	82929.68	59	-	-	-	-
HLA-A*23:01	76	84	9	VDKSKKREL	Consensus (ann/smm)	61.5	37681.20	61	153260.42	62	-	-	-	-
HLA-A*23:01	93	101	9	KQVKKEARK	Consensus (ann/smm)	61.5	39893.11	72	91924.23	51	-	-	-	-
HLA-A*23:01	39	47	9	SCLHHCKYQ	Consensus (ann/smm)	62.0	38109.27	63	145020.70	61	-	-	-	-
HLA-A*23:01	54	62	9	VNYNIAQSE	Consensus (ann/smm)	62.5	37115.92	59	181731.41	66	-	-	-	-
HLA-A*23:01	100	108	9	RKDSHWLNC	Consensus (ann/smm)	62.5	31385.98	40	485769.23	85	-	-	-	-
HLA-A*23:01	67	76	10	SNVLMDYGVV	Consensus (ann/smm)	63.0	33028.34	39	368731.30	87	-	-	-	-
HLA-A*23:01	17	25	9	ACQAETPSQ	Consensus (ann/smm)	63.5	38499.67	65	156109.74	62	-	-	-	-
HLA-A*23:01	98	107	10	EARKDSHWLN	Consensus (ann/smm)	64.5	41933.84	73	72729.40	56	-	-	-	-
HLA-A*23:01	15	23	9	IGACQAETP	Consensus (ann/smm)	64.5	39110.57	68	143691.14	61	-	-	-	-
HLA-A*23:01	35	43	9	TDKISCLHH	Consensus (ann/smm)	64.5	40006.34	73	116527.92	56	-	-	-	-
HLA-A*23:01	11	19	9	AVFLIGACQ	Consensus (ann/smm)	65.0	40000.72	73	124861.92	57	-	-	-	-
HLA-A*23:01	9	18	10	ISAVFLIGAC	Consensus (ann/smm)	66.0	39015.89	58	166997.51	74	-	-	-	-
HLA-A*23:01	62	71	10	EIRKFSNVLM	Consensus (ann/smm)	66.0	34945.16	44	379935.61	88	-	-	-	-
HLA-A*23:01	132	141	10	AIQDYDKTIS	Consensus (ann/smm)	66.0	38696.80	57	177300.52	75	-	-	-	-
HLA-A*23:01	59	68	10	AQSEIRKFSN	Consensus (ann/smm)	66.5	43783.83	85	50200.73	48	-	-	-	-
HLA-A*23:01	80	88	9	KKRELKKVM	Consensus (ann/smm)	66.5	38570.13	65	201108.30	68	-	-	-	-
HLA-A*23:01	8	17	10	LISAVFLIGA	Consensus (ann/smm)	67.0	33507.07	40	680314.93	94	-	-	-	-
HLA-A*23:01	37	46	10	KISCLHHCKY	Consensus (ann/smm)	67.5	39395.96	60	179353.56	75	-	-	-	-
HLA-A*23:01	129	138	10	FDKAIQDYDK	Consensus (ann/smm)	67.5	40447.68	65	139543.62	70	-	-	-	-
HLA-A*23:01	122	130	9	KLIGPQRFD	Consensus (ann/smm)	68.5	41923.86	83	108001.55	54	-	-	-	-
HLA-A*23:01	33	42	10	GNTDKISCLH	Consensus (ann/smm)	69.0	44301.34	88	55681.38	50	-	-	-	-
HLA-A*23:01	36	45	10	DKISCLHHCK	Consensus (ann/smm)	69.0	39324.84	59	218630.12	79	-	-	-	-
HLA-A*23:01	24	33	10	SQKCEEKYKG	Consensus (ann/smm)	70.0	41445.81	71	132041.36	69	-	-	-	-
HLA-A*23:01	101	110	10	KDSHWLNCRT	Consensus (ann/smm)	70.5	43106.92	80	91140.20	61	-	-	-	-
HLA-A*23:01	102	111	10	DSHWLNCRTS	Consensus (ann/smm)	70.5	42963.99	79	96763.15	62	-	-	-	-
HLA-A*23:01	101	109	9	KDSHWLNCR	Consensus (ann/smm)	70.5	40194.66	74	194728.72	67	-	-	-	-
HLA-A*23:01	31	39	9	YKGNTDKIS	Consensus (ann/smm)	71.0	39301.87	69	259674.92	73	-	-	-	-
HLA-A*23:01	100	109	10	RKDSHWLNCR	Consensus (ann/smm)	71.5	41158.91	69	169320.68	74	-	-	-	-
HLA-A*23:01	106	115	10	LNCRTSINYY	Consensus (ann/smm)	71.5	40477.45	65	213653.49	78	-	-	-	-
HLA-A*23:01	53	62	10	DVNYNIAQSE	Consensus (ann/smm)	72.0	43671.23	84	87843.57	60	-	-	-	-
HLA-A*23:01	80	89	10	KKRELKKVMH	Consensus (ann/smm)	72.5	45417.61	95	54917.40	50	-	-	-	-
HLA-A*23:01	83	91	9	ELKKVMHEC	Consensus (ann/smm)	72.5	38716.89	66	353533.03	79	-	-	-	-
HLA-A*23:01	34	43	10	NTDKISCLHH	Consensus (ann/smm)	73.0	43852.56	85	94997.02	61	-	-	-	-
HLA-A*23:01	14	22	9	LIGACQAET	Consensus (ann/smm)	73.5	39358.48	69	332223.23	78	-	-	-	-
HLA-A*23:01	52	60	9	IDVNYNIAQ	Consensus (ann/smm)	73.5	40969.61	78	214995.81	69	-	-	-	-
HLA-A*23:01	18	27	10	CQAETPSQKC	Consensus (ann/smm)	74.0	40415.76	65	276509.46	83	-	-	-	-
HLA-A*23:01	57	65	9	NIAQSEIRK	Consensus (ann/smm)	74.0	41841.86	83	176778.73	65	-	-	-	-
HLA-A*23:01	120	128	9	TSKLIGPQR	Consensus (ann/smm)	74.0	41300.31	80	200184.29	68	-	-	-	-
HLA-A*23:01	88	97	10	MHECAKQVKK	Consensus (ann/smm)	74.5	39230.91	59	462072.37	90	-	-	-	-
HLA-A*23:01	125	134	10	GPQRFDKAIQ	Consensus (ann/smm)	74.5	44921.09	92	75632.77	57	-	-	-	-
HLA-A*23:01	22	30	9	TPSQKCEEK	Consensus (ann/smm)	75.0	44428.05	97	99181.35	53	-	-	-	-
HLA-A*23:01	20	29	10	AETPSQKCEE	Consensus (ann/smm)	76.0	46473.46	100	61760.39	52	-	-	-	-
HLA-A*23:01	66	74	9	FSNVLMDYG	Consensus (ann/smm)	76.5	37385.17	61	808034.68	92	-	-	-	-
HLA-A*23:01	79	87	9	SKKRELKKV	Consensus (ann/smm)	76.5	40290.01	74	345485.64	79	-	-	-	-
HLA-A*23:01	126	134	9	PQRFDKAIQ	Consensus (ann/smm)	76.5	41166.93	79	273168.11	74	-	-	-	-
HLA-A*23:01	129	137	9	FDKAIQDYD	Consensus (ann/smm)	76.5	40053.12	73	365115.27	80	-	-	-	-
HLA-A*23:01	84	92	9	LKKVMHECA	Consensus (ann/smm)	77.0	42802.98	88	182570.25	66	-	-	-	-
HLA-A*23:01	10	18	9	SAVFLIGAC	Consensus (ann/smm)	78.5	37574.55	61	1181489.86	96	-	-	-	-
HLA-A*23:01	27	36	10	CEEKYKGNTD	Consensus (ann/smm)	79.0	44767.76	91	124368.39	67	-	-	-	-
HLA-A*23:01	95	104	10	VKKEARKDSH	Consensus (ann/smm)	79.0	46175.24	99	82358.80	59	-	-	-	-
HLA-A*23:01	89	97	9	HECAKQVKK	Consensus (ann/smm)	79.0	41219.50	79	351099.33	79	-	-	-	-
HLA-A*23:01	56	65	10	YNIAQSEIRK	Consensus (ann/smm)	79.5	40720.37	66	588450.59	93	-	-	-	-
HLA-A*23:01	24	32	9	SQKCEEKYK	Consensus (ann/smm)	79.5	40940.82	77	411557.01	82	-	-	-	-
HLA-A*23:01	91	99	9	CAKQVKKEA	Consensus (ann/smm)	80.5	44118.12	96	174353.23	65	-	-	-	-
HLA-A*23:01	127	135	9	QRFDKAIQD	Consensus (ann/smm)	80.5	41898.48	83	332223.23	78	-	-	-	-
HLA-A*23:01	126	135	10	PQRFDKAIQD	Consensus (ann/smm)	81.0	44836.12	92	141159.46	70	-	-	-	-
HLA-A*23:01	26	34	9	KCEEKYKGN	Consensus (ann/smm)	81.0	43196.59	91	234655.10	71	-	-	-	-
HLA-A*23:01	26	35	10	KCEEKYKGNT	Consensus (ann/smm)	81.5	45427.45	95	131132.40	68	-	-	-	-
HLA-A*23:01	119	127	9	LTSKLIGPQ	Consensus (ann/smm)	81.5	42211.98	85	335297.26	78	-	-	-	-
HLA-A*23:01	15	24	10	IGACQAETPS	Consensus (ann/smm)	82.0	44408.84	89	183954.32	75	-	-	-	-
HLA-A*23:01	22	31	10	TPSQKCEEKY	Consensus (ann/smm)	82.5	40394.76	65	1643274.06	100	-	-	-	-
HLA-A*23:01	78	87	10	KSKKRELKKV	Consensus (ann/smm)	83.0	40569.10	66	2126718.46	100	-	-	-	-
HLA-A*23:01	25	33	9	QKCEEKYKG	Consensus (ann/smm)	83.0	40419.70	75	723485.78	91	-	-	-	-
HLA-A*23:01	29	37	9	EKYKGNTDK	Consensus (ann/smm)	83.0	43137.73	90	303689.66	76	-	-	-	-
HLA-A*23:01	130	138	9	DKAIQDYDK	Consensus (ann/smm)	84.5	42595.54	87	401263.82	82	-	-	-	-
HLA-A*23:01	17	26	10	ACQAETPSQK	Consensus (ann/smm)	85.0	42684.58	77	616183.41	93	-	-	-	-
HLA-A*23:01	76	85	10	VDKSKKRELK	Consensus (ann/smm)	85.0	43931.39	86	292220.04	84	-	-	-	-
HLA-A*23:01	85	93	9	KKVMHECAK	Consensus (ann/smm)	85.0	43017.95	90	375344.45	80	-	-	-	-
HLA-A*23:01	130	139	10	DKAIQDYDKT	Consensus (ann/smm)	86.0	43360.93	82	436224.45	90	-	-	-	-
HLA-A*23:01	53	61	9	DVNYNIAQS	Consensus (ann/smm)	86.0	43404.60	92	371047.92	80	-	-	-	-
HLA-A*23:01	59	67	9	AQSEIRKFS	Consensus (ann/smm)	86.0	42622.75	87	508662.83	85	-	-	-	-
HLA-A*23:01	119	128	10	LTSKLIGPQR	Consensus (ann/smm)	87.0	43681.62	84	465275.30	90	-	-	-	-
HLA-A*23:01	123	132	10	LIGPQRFDKA	Consensus (ann/smm)	87.0	42196.93	74	2112078.23	100	-	-	-	-
HLA-A*23:01	34	42	9	NTDKISCLH	Consensus (ann/smm)	87.5	41887.59	83	815511.33	92	-	-	-	-
HLA-A*23:01	25	34	10	QKCEEKYKGN	Consensus (ann/smm)	88.0	44879.31	92	289540.95	84	-	-	-	-
HLA-A*23:01	84	93	10	LKKVMHECAK	Consensus (ann/smm)	88.5	44552.23	90	367883.24	87	-	-	-	-
HLA-A*23:01	23	32	10	PSQKCEEKYK	Consensus (ann/smm)	89.0	42783.08	78	2413848.45	100	-	-	-	-
HLA-A*23:01	16	24	9	GACQAETPS	Consensus (ann/smm)	91.0	43435.60	92	697316.59	90	-	-	-	-
HLA-A*23:01	79	88	10	SKKRELKKVM	Consensus (ann/smm)	91.5	44088.54	87	924080.91	96	-	-	-	-
HLA-A*23:01	94	102	9	QVKKEARKD	Consensus (ann/smm)	91.5	44719.83	98	500529.87	85	-	-	-	-
HLA-A*23:01	133	141	9	IQDYDKTIS	Consensus (ann/smm)	91.5	43255.05	91	782402.09	92	-	-	-	-
HLA-A*23:01	73	82	10	YGVVDKSKKR	Consensus (ann/smm)	92.0	44307.57	88	907214.54	96	-	-	-	-
HLA-A*23:01	74	82	9	GVVDKSKKR	Consensus (ann/smm)	92.0	44456.89	97	574685.18	87	-	-	-	-
HLA-A*23:01	93	102	10	KQVKKEARKD	Consensus (ann/smm)	93.0	45117.39	93	583055.64	93	-	-	-	-
HLA-A*23:01	75	83	9	VVDKSKKRE	Consensus (ann/smm)	93.0	43763.45	94	793286.38	92	-	-	-	-
HLA-A*23:01	95	103	9	VKKEARKDS	Consensus (ann/smm)	93.0	43695.79	94	752367.45	92	-	-	-	-
HLA-A*23:01	102	110	9	DSHWLNCRT	Consensus (ann/smm)	93.0	43239.59	91	1095040.04	95	-	-	-	-
HLA-A*23:01	81	89	9	KRELKKVMH	Consensus (ann/smm)	93.5	43705.26	94	840291.56	93	-	-	-	-
HLA-A*23:01	77	86	10	DKSKKRELKK	Consensus (ann/smm)	94.0	44959.99	92	900969.31	96	-	-	-	-
HLA-A*23:01	83	92	10	ELKKVMHECA	Consensus (ann/smm)	94.0	44472.77	89	1447804.76	99	-	-	-	-
HLA-A*23:01	27	35	9	CEEKYKGNT	Consensus (ann/smm)	94.0	43178.82	91	1378573.74	97	-	-	-	-
HLA-A*23:01	89	98	10	HECAKQVKKE	Consensus (ann/smm)	95.0	45815.91	97	569783.67	93	-	-	-	-
HLA-A*23:01	19	27	9	QAETPSQKC	Consensus (ann/smm)	95.0	43087.80	90	2429013.90	100	-	-	-	-
HLA-A*23:01	28	36	9	EEKYKGNTD	Consensus (ann/smm)	95.0	44525.75	98	754101.84	92	-	-	-	-
HLA-A*23:01	19	28	10	QAETPSQKCE	Consensus (ann/smm)	95.5	45930.07	98	576381.46	93	-	-	-	-
HLA-A*23:01	96	104	9	KKEARKDSH	Consensus (ann/smm)	96.5	43851.62	94	2096186.89	99	-	-	-	-
HLA-A*23:01	32	40	9	KGNTDKISC	Consensus (ann/smm)	97.0	44142	96	1731529.92	98	-	-	-	-
HLA-A*23:01	77	85	9	DKSKKRELK	Consensus (ann/smm)	97.0	45388.62	100	908719.82	94	-	-	-	-
HLA-A*23:01	92	101	10	AKQVKKEARK	Consensus (ann/smm)	97.5	45356.73	95	2492929.52	100	-	-	-	-
HLA-A*23:01	74	83	10	GVVDKSKKRE	Consensus (ann/smm)	98.0	46271.77	99	954355.10	97	-	-	-	-
HLA-A*23:01	94	103	10	QVKKEARKDS	Consensus (ann/smm)	98.0	46427.71	100	858440.11	96	-	-	-	-
HLA-A*23:01	92	100	9	AKQVKKEAR	Consensus (ann/smm)	98.5	45890.84	100	1322604.51	97	-	-	-	-
HLA-A*23:01	91	100	10	CAKQVKKEAR	Consensus (ann/smm)	99.0	46001.19	98	3278762.81	100	-	-	-	-
HLA-A*23:01	21	29	9	ETPSQKCEE	Consensus (ann/smm)	99.0	44684.51	98	4523035.54	100	-	-	-	-
HLA-A*23:01	21	30	10	ETPSQKCEEK	Consensus (ann/smm)	99.5	46169.23	99	3393985.64	100	-	-	-	-
HLA-A*23:01	28	37	10	EEKYKGNTDK	Consensus (ann/smm)	99.5	46089.89	99	4352211.58	100	-	-	-	-
HLA-A*23:01	20	28	9	AETPSQKCE	Consensus (ann/smm)	99.5	45184.80	99	4769029.40	100	-	-	-	-
HLA-A*23:01	90	99	10	ECAKQVKKEA	Consensus (ann/smm)	100.0	46694.21	100	3987585.43	100	-	-	-	-
HLA-A*23:01	90	98	9	ECAKQVKKE	Consensus (ann/smm)	100.0	45492.36	100	3415308.98	100	-	-	-	-
Allele	Start	End	Length	Peptide	Method used	Percentile rank	ANN IC50 (nM)	ANN rank	SMM IC50 (nM)	SMM rank	Combib_Sidney2008 score	Combib_Sidney2008 rank	NetMHCPan IC50	NetMHCPan rank
HLA-A*24:02	30	38	9	KYKGNTDKI	Consensus (ann/smm)	0.8	726.69	0.9	337.78	0.7	-	-	-	-	Predicted as good binders
HLA-A*24:02	114	123	10	YYRCVLTSKL	Consensus (ann/smm)	0.8	802.39	0.8	357.87	0.8	-	-	-	-
HLA-A*24:02	45	53	9	KYQYYGFID	Consensus (ann/smm)	0.85	1498.84	1.2	259.20	0.5	-	-	-	-
HLA-A*24:02	7	15	9	ALISAVFLI	Consensus (ann/smm)	1.1	999.86	0.9	745.81	1.3	-	-	-	-
HLA-A*24:02	48	57	10	YYGFIDVNYN	Consensus (ann/smm)	1.3	8049.25	1.7	379.07	0.9	-	-	-	-
HLA-A*24:02	55	63	9	NYNIAQSEI	Consensus (ann/smm)	1.5	2181.38	1.7	752.71	1.3	-	-	-	-
HLA-A*24:02	2	11	10	KYLGLALISA	Consensus (ann/smm)	1.55	6250.06	1.5	725.64	1.6	-	-	-	-
HLA-A*24:02	113	121	9	NYYRCVLTS	Consensus (ann/smm)	1.8	3331.68	1.8	1022.42	1.8	-	-	-	-
HLA-A*24:02	104	112	9	HWLNCRTSI	Consensus (ann/smm)	2.1	3136.04	1.7	1508.79	2.5	-	-	-	-
HLA-A*24:02	2	10	9	KYLGLALIS	Consensus (ann/smm)	2.15	4091.76	1.8	1498.41	2.5	-	-	-	-
HLA-A*24:02	45	54	10	KYQYYGFIDV	Consensus (ann/smm)	2.2	346.41	0.8	1752.75	3.6	-	-	-	-
HLA-A*24:02	50	58	9	GFIDVNYNI	Consensus (ann/smm)	2.25	3192.01	1.7	1720.40	2.8	-	-	-	-
HLA-A*24:02	47	56	10	QYYGFIDVNY	Consensus (ann/smm)	2.4	11532.94	2.9	876.44	1.9	-	-	-	-
HLA-A*24:02	49	58	10	YGFIDVNYNI	Consensus (ann/smm)	2.5	1004.63	0.8	2196.44	4.2	-	-	-	-
HLA-A*24:02	48	56	9	YYGFIDVNY	Consensus (ann/smm)	2.55	3552.79	1.8	1952.68	3.3	-	-	-	-
HLA-A*24:02	42	51	10	HHCKYQYYGF	Consensus (ann/smm)	2.6	2838.91	1.4	1865.18	3.8	-	-	-	-
HLA-A*24:02	5	13	9	GLALISAVF	Consensus (ann/smm)	2.6	3322.25	1.8	2016.65	3.4	-	-	-	-
HLA-A*24:02	4	13	10	LGLALISAVF	Consensus (ann/smm)	2.7	3507.27	1.4	1971.15	4	-	-	-	-
HLA-A*24:02	113	122	10	NYYRCVLTSK	Consensus (ann/smm)	2.95	12926.23	3.9	936.96	2	-	-	-	-
HLA-A*24:02	121	129	9	SKLIGPQRF	Consensus (ann/smm)	3.45	8708.45	1.9	3003.52	5	-	-	-	-
HLA-A*24:02	120	129	10	TSKLIGPQRF	Consensus (ann/smm)	3.65	8062.59	1.7	3394.06	5.6	-	-	-	-
HLA-A*24:02	58	66	9	IAQSEIRKF	Consensus (ann/smm)	4.0	9186.08	2	3627.69	6	-	-	-	-
HLA-A*24:02	43	51	9	HCKYQYYGF	Consensus (ann/smm)	4.35	5122.36	1.8	4146.01	6.9	-	-	-	-
HLA-A*24:02	55	64	10	NYNIAQSEIR	Consensus (ann/smm)	4.4	11972.75	3.3	3211.59	5.5	-	-	-	-
HLA-A*24:02	116	124	9	RCVLTSKLI	Consensus (ann/smm)	4.7	9901.34	2	4588.07	7.4	-	-	-	-
HLA-A*24:02	1	9	9	MKYLGLALI	Consensus (ann/smm)	4.8	12157.33	3.4	3703.65	6.2	-	-	-	-
HLA-A*24:02	6	15	10	LALISAVFLI	Consensus (ann/smm)	5.1	3249.09	1.4	7256.38	8.8	-	-	-	-
HLA-A*24:02	44	53	10	CKYQYYGFID	Consensus (ann/smm)	5.4	5765.66	1.5	7956.46	9.3	-	-	-	-
HLA-A*24:02	44	52	9	CKYQYYGFI	Consensus (ann/smm)	5.6	10122.32	2	5924.20	9.2	-	-	-	-
HLA-A*24:02	114	122	9	YYRCVLTSK	Consensus (ann/smm)	5.95	15809.89	5.9	3594.43	6	-	-	-	-
HLA-A*24:02	30	39	10	KYKGNTDKIS	Consensus (ann/smm)	6.75	5365.96	1.5	10249.91	12	-	-	-	-
HLA-A*24:02	104	113	10	HWLNCRTSIN	Consensus (ann/smm)	6.85	17365.91	7.7	3695.90	6	-	-	-	-
HLA-A*24:02	109	117	9	RTSINYYRC	Consensus (ann/smm)	7.95	8102.56	1.9	8563.08	14	-	-	-	-
HLA-A*24:02	47	55	9	QYYGFIDVN	Consensus (ann/smm)	8.45	14500.70	4.9	7089.73	12	-	-	-	-
HLA-A*24:02	46	55	10	YQYYGFIDVN	Consensus (ann/smm)	8.65	10817.15	2.3	14713.64	15	-	-	-	-
HLA-A*24:02	54	63	10	VNYNIAQSEI	Consensus (ann/smm)	9.2	1922.08	1.4	18269.22	17	-	-	-	-
HLA-A*24:02	110	119	10	TSINYYRCVL	Consensus (ann/smm)	9.2	15854.61	6.4	10368.60	12	-	-	-	-
HLA-A*24:02	7	16	10	ALISAVFLIG	Consensus (ann/smm)	9.4	8815.96	1.8	17527.50	17	-	-	-	-
HLA-A*24:02	65	73	9	KFSNVLMDY	Consensus (ann/smm)	9.85	13720.73	4.7	9133.35	15	-	-	-	-
HLA-A*24:02	103	112	10	SHWLNCRTSI	Consensus (ann/smm)	11.3	6590.36	1.6	22946.69	21	-	-	-	-
HLA-A*24:02	29	38	10	EKYKGNTDKI	Consensus (ann/smm)	11.7	4629.36	1.4	24872.53	22	-	-	-	-
HLA-A*24:02	128	136	9	RFDKAIQDY	Consensus (ann/smm)	13.0	20802.42	11	9585.84	15	-	-	-	-
HLA-A*24:02	46	54	9	YQYYGFIDV	Consensus (ann/smm)	13.85	13754.03	4.7	18181.51	23	-	-	-	-
HLA-A*24:02	50	59	10	GFIDVNYNIA	Consensus (ann/smm)	14.25	18097.73	8.5	22684.02	20	-	-	-	-
HLA-A*24:02	57	66	10	NIAQSEIRKF	Consensus (ann/smm)	14.3	21742.72	19	8389.19	9.6	-	-	-	-
HLA-A*24:02	128	137	10	RFDKAIQDYD	Consensus (ann/smm)	15.9	26124.37	23	7357.33	8.8	-	-	-	-
HLA-A*24:02	112	121	10	INYYRCVLTS	Consensus (ann/smm)	16.2	3775.45	1.4	39968.70	31	-	-	-	-
HLA-A*24:02	5	14	10	GLALISAVFL	Consensus (ann/smm)	16.3	18167.76	8.6	27715.33	24	-	-	-	-
HLA-A*24:02	64	73	10	RKFSNVLMDY	Consensus (ann/smm)	16.5	19694.99	14	21267.67	19	-	-	-	-
HLA-A*24:02	43	52	10	HCKYQYYGFI	Consensus (ann/smm)	17.85	14121.06	4.7	41088.47	31	-	-	-	-
HLA-A*24:02	97	105	9	KEARKDSHW	Consensus (ann/smm)	19.0	22004.95	16	17604.76	22	-	-	-	-
HLA-A*24:02	65	74	10	KFSNVLMDYG	Consensus (ann/smm)	19.0	24437.30	22	15911.83	16	-	-	-	-
HLA-A*24:02	131	140	10	KAIQDYDKTI	Consensus (ann/smm)	19.3	17087.81	7.6	40060.84	31	-	-	-	-
HLA-A*24:02	63	71	9	IRKFSNVLM	Consensus (ann/smm)	19.5	26018.88	21	12179.52	18	-	-	-	-
HLA-A*24:02	124	133	10	IGPQRFDKAI	Consensus (ann/smm)	20.05	17790.20	8.1	41468.66	32	-	-	-	-
HLA-A*24:02	12	20	9	VFLIGACQA	Consensus (ann/smm)	20.5	25961.79	21	14113.35	20	-	-	-	-
HLA-A*24:02	6	14	9	LALISAVFL	Consensus (ann/smm)	21.5	24498.46	19	20588.75	24	-	-	-	-
HLA-A*24:02	64	72	9	RKFSNVLMD	Consensus (ann/smm)	22.0	27479.20	23	15981.96	21	-	-	-	-
HLA-A*24:02	115	123	9	YRCVLTSKL	Consensus (ann/smm)	22.5	26048.18	21	20447.02	24	-	-	-	-
HLA-A*24:02	1	10	10	MKYLGLALIS	Consensus (ann/smm)	22.65	12175.23	3.3	61195.57	42	-	-	-	-
HLA-A*24:02	69	77	9	VLMDYGVVD	Consensus (ann/smm)	23.0	28294.12	24	16505.55	22	-	-	-	-
HLA-A*24:02	41	49	9	LHHCKYQYY	Consensus (ann/smm)	23.5	21991.61	16	30313.08	31	-	-	-	-
HLA-A*24:02	110	118	9	TSINYYRCV	Consensus (ann/smm)	23.5	24281.01	19	25039.75	28	-	-	-	-
HLA-A*24:02	8	16	9	LISAVFLIG	Consensus (ann/smm)	24.5	23986.73	19	27392.39	30	-	-	-	-
HLA-A*24:02	115	124	10	YRCVLTSKLI	Consensus (ann/smm)	25.0	19805.47	15	47175.88	35	-	-	-	-
HLA-A*24:02	61	70	10	SEIRKFSNVL	Consensus (ann/smm)	25.5	23283.79	20	40524.72	31	-	-	-	-
HLA-A*24:02	132	140	9	AIQDYDKTI	Consensus (ann/smm)	26.5	29654.75	26	24134.04	27	-	-	-	-
HLA-A*24:02	41	50	10	LHHCKYQYYG	Consensus (ann/smm)	26.5	29333.73	28	30741.14	25	-	-	-	-
HLA-A*24:02	116	125	10	RCVLTSKLIG	Consensus (ann/smm)	26.5	28746.80	27	32115.89	26	-	-	-	-
HLA-A*24:02	96	105	10	KKEARKDSHW	Consensus (ann/smm)	27.5	30803.29	30	30812.01	25	-	-	-	-
HLA-A*24:02	12	21	10	VFLIGACQAE	Consensus (ann/smm)	29.0	30623.18	30	35951.75	28	-	-	-	-
HLA-A*24:02	86	94	9	KVMHECAKQ	Consensus (ann/smm)	30.0	35936.73	39	15439.39	21	-	-	-	-
HLA-A*24:02	108	117	10	CRTSINYYRC	Consensus (ann/smm)	30.5	24196.83	21	58441.32	40	-	-	-	-
HLA-A*24:02	97	106	10	KEARKDSHWL	Consensus (ann/smm)	31.0	28436.52	26	49971.23	36	-	-	-	-
HLA-A*24:02	62	70	9	EIRKFSNVL	Consensus (ann/smm)	31.5	26181.26	21	48487.52	42	-	-	-	-
HLA-A*24:02	87	95	9	VMHECAKQV	Consensus (ann/smm)	31.5	27037.71	22	47602.53	41	-	-	-	-
HLA-A*24:02	100	108	9	RKDSHWLNC	Consensus (ann/smm)	32.0	34308.65	34	27203.83	30	-	-	-	-
HLA-A*24:02	112	120	9	INYYRCVLT	Consensus (ann/smm)	32.5	32373.10	31	34724.02	34	-	-	-	-
HLA-A*24:02	124	132	9	IGPQRFDKA	Consensus (ann/smm)	32.5	34997.39	36	26401.58	29	-	-	-	-
HLA-A*24:02	15	23	9	IGACQAETP	Consensus (ann/smm)	33.0	33500.89	33	33237.63	33	-	-	-	-
HLA-A*24:02	11	20	10	AVFLIGACQA	Consensus (ann/smm)	33.0	38596.85	51	14181.43	15	-	-	-	-
HLA-A*24:02	18	26	9	CQAETPSQK	Consensus (ann/smm)	34.5	38084.95	46	19258.83	23	-	-	-	-
HLA-A*24:02	72	81	10	DYGVVDKSKK	Consensus (ann/smm)	34.9	40831.11	61	7239.69	8.8	-	-	-	-
HLA-A*24:02	3	12	10	YLGLALISAV	Consensus (ann/smm)	35.0	28986.97	27	64971.07	43	-	-	-	-
HLA-A*24:02	101	109	9	KDSHWLNCR	Consensus (ann/smm)	35.5	35611.98	38	33314.25	33	-	-	-	-
HLA-A*24:02	109	118	10	RTSINYYRCV	Consensus (ann/smm)	35.9	9441.83	1.8	166617.26	70	-	-	-	-
HLA-A*24:02	3	11	9	YLGLALISA	Consensus (ann/smm)	37.0	31986.27	31	51360.59	43	-	-	-	-
HLA-A*24:02	9	17	9	ISAVFLIGA	Consensus (ann/smm)	37.0	37408.64	43	29351.48	31	-	-	-	-
HLA-A*24:02	8	17	10	LISAVFLIGA	Consensus (ann/smm)	37.0	31370.03	31	64523.81	43	-	-	-	-
HLA-A*24:02	72	80	9	DYGVVDKSK	Consensus (ann/smm)	37.5	39020.95	50	21460.01	25	-	-	-	-
HLA-A*24:02	111	119	9	SINYYRCVL	Consensus (ann/smm)	38.0	27748.10	24	73388.84	52	-	-	-	-
HLA-A*24:02	40	48	9	CLHHCKYQY	Consensus (ann/smm)	38.5	33834.93	33	53534.04	44	-	-	-	-
HLA-A*24:02	4	12	9	LGLALISAV	Consensus (ann/smm)	39.0	34242.64	34	52315.45	44	-	-	-	-
HLA-A*24:02	61	69	9	SEIRKFSNV	Consensus (ann/smm)	39.0	31488.36	30	61891.36	48	-	-	-	-
HLA-A*24:02	68	76	9	NVLMDYGVV	Consensus (ann/smm)	39.0	30974.41	29	64362.07	49	-	-	-	-
HLA-A*24:02	40	49	10	CLHHCKYQYY	Consensus (ann/smm)	39.0	32014.32	32	70748.95	46	-	-	-	-
HLA-A*24:02	39	48	10	SCLHHCKYQY	Consensus (ann/smm)	39.5	38787.34	52	33244.51	27	-	-	-	-
HLA-A*24:02	63	72	10	IRKFSNVLMD	Consensus (ann/smm)	41.5	34364.74	37	71568.18	46	-	-	-	-
HLA-A*24:02	66	75	10	FSNVLMDYGV	Consensus (ann/smm)	41.5	37016.88	45	54290.02	38	-	-	-	-
HLA-A*24:02	87	96	10	VMHECAKQVK	Consensus (ann/smm)	41.5	37053.33	45	54666.34	38	-	-	-	-
HLA-A*24:02	14	23	10	LIGACQAETP	Consensus (ann/smm)	42.0	37501.03	47	51017.60	37	-	-	-	-
HLA-A*24:02	68	77	10	NVLMDYGVVD	Consensus (ann/smm)	42.0	38267.51	50	46208.30	34	-	-	-	-
HLA-A*24:02	69	78	10	VLMDYGVVDK	Consensus (ann/smm)	42.5	39579.24	55	37994.44	30	-	-	-	-
HLA-A*24:02	82	91	10	RELKKVMHEC	Consensus (ann/smm)	42.5	36668.87	44	60078.63	41	-	-	-	-
HLA-A*24:02	133	142	10	IQDYDKTISV	Consensus (ann/smm)	43.0	34150.13	37	79564.62	49	-	-	-	-
HLA-A*24:02	35	44	10	TDKISCLHHC	Consensus (ann/smm)	43.5	40742.41	60	34254.69	27	-	-	-	-
HLA-A*24:02	108	116	9	CRTSINYYR	Consensus (ann/smm)	44.0	37154.50	42	58563.90	46	-	-	-	-
HLA-A*24:02	107	116	10	NCRTSINYYR	Consensus (ann/smm)	44.5	42678.58	72	17689.68	17	-	-	-	-
HLA-A*24:02	37	45	9	KISCLHHCK	Consensus (ann/smm)	45.5	38852.86	49	48264.74	42	-	-	-	-
HLA-A*24:02	51	59	9	FIDVNYNIA	Consensus (ann/smm)	45.5	39448.44	51	44119.44	40	-	-	-	-
HLA-A*24:02	56	64	9	YNIAQSEIR	Consensus (ann/smm)	46.0	38426.42	47	56445.59	45	-	-	-	-
HLA-A*24:02	59	68	10	AQSEIRKFSN	Consensus (ann/smm)	46.0	41247.61	63	36535.92	29	-	-	-	-
HLA-A*24:02	122	130	9	KLIGPQRFD	Consensus (ann/smm)	47.0	40736.68	58	38161.90	36	-	-	-	-
HLA-A*24:02	86	95	10	KVMHECAKQV	Consensus (ann/smm)	47.0	31728.45	32	122664.81	62	-	-	-	-
HLA-A*24:02	42	50	9	HHCKYQYYG	Consensus (ann/smm)	47.5	32333.90	31	111848.46	64	-	-	-	-
HLA-A*24:02	117	125	9	CVLTSKLIG	Consensus (ann/smm)	47.5	36885.75	41	78096.22	54	-	-	-	-
HLA-A*24:02	38	46	9	ISCLHHCKY	Consensus (ann/smm)	48.5	39064.46	50	60621.96	47	-	-	-	-
HLA-A*24:02	103	111	9	SHWLNCRTS	Consensus (ann/smm)	48.5	40155.54	55	48487.52	42	-	-	-	-
HLA-A*24:02	99	107	9	ARKDSHWLN	Consensus (ann/smm)	49.5	40456.88	56	50772.67	43	-	-	-	-
HLA-A*24:02	100	109	10	RKDSHWLNCR	Consensus (ann/smm)	49.5	37253.11	46	91774.07	53	-	-	-	-
HLA-A*24:02	32	41	10	KGNTDKISCL	Consensus (ann/smm)	50.5	38711.45	51	83122.77	50	-	-	-	-
HLA-A*24:02	75	84	10	VVDKSKKREL	Consensus (ann/smm)	52.0	41971.99	67	51608.35	37	-	-	-	-
[truncated: 5,245 more rows]
