# Supplementary material for: Engineering a vector-based pan-Leishmania vaccine for humans: proof of principle
Source: Sci Rep. 2020 Oct 29;10:18653. doi: 10.1038/s41598-020-75410-0 (PMC7596519; doi:10.1038/s41598-020-75410-0)
Supplement: Supplementary file 9 — Supplementary Information 8. [file 41598_2020_75410_MOESM9_ESM.xlsx]

## Sheet: Sheet1
Supplementary data 8. LJL143 in silico analysis: murine MHC-II restricted-epitopes prediction - BALB/c (H2-IAd and H2-IEd)
Allele	Start	End	Peptide	Method used	Percentile rank	SMM align core	SMM align IC50 (nM)	SMM align rank	NN align core	NN align IC50 (nM)	NN align rank
H2-IAd	74	88	NKKSCISAIKLTSYP	Consensus (smm/nn)	1.45	KSCISAIKL	2533	1.63	NKKSCISAI	224.40	1.27	Predicted as good binders
H2-IAd	73	87	TNKKSCISAIKLTSY	Consensus (smm/nn)	1.52	KSCISAIKL	2442	1.49	NKKSCISAI	256.80	1.55
H2-IAd	272	286	DELMTYALVKVFTNP	Consensus (smm/nn)	1.69	LMTYALVKV	2799	2.04	MTYALVKVF	231.40	1.33
H2-IAd	271	285	TDELMTYALVKVFTN	Consensus (smm/nn)	2.02	LMTYALVKV	2669	1.84	MTYALVKVF	332.60	2.19
H2-IAd	270	284	DTDELMTYALVKVFT	Consensus (smm/nn)	2.64	LMTYALVKV	2588	1.70	MTYALVKVF	490.30	3.58
H2-IAd	72	86	KTNKKSCISAIKLTS	Consensus (smm/nn)	2.90	KSCISAIKL	2924	2.25	NKKSCISAI	486.20	3.55
H2-IAd	273	287	ELMTYALVKVFTNPE	Consensus (smm/nn)	2.99	MTYALVKVF	4188	4.67	MTYALVKVF	228.80	1.31
H2-IAd	204	218	FSEAREITAKDIKKK	Consensus (smm/nn)	3.36	AREITAKDI	2548	1.65	AREITAKDI	659	5.07
H2-IAd	71	85	FKTNKKSCISAIKLT	Consensus (smm/nn)	3.58	KSCISAIKL	2988	2.36	NKKSCISAI	628.20	4.79
H2-IAd	205	219	SEAREITAKDIKKKF	Consensus (smm/nn)	3.58	AREITAKDI	2762	1.98	AREITAKDI	672.20	5.18
H2-IAd	75	89	KKSCISAIKLTSYPK	Consensus (smm/nn)	3.71	ISAIKLTSY	3484	3.25	SCISAIKLT	557.10	4.18
H2-IAd	76	90	KSCISAIKLTSYPKI	Consensus (smm/nn)	4.38	ISAIKLTSY	4342	4.98	SCISAIKLT	513.30	3.78
H2-IAd	269	283	FDTDELMTYALVKVF	Consensus (smm/nn)	5.13	LMTYALVKV	2830	2.08	MTYALVKVF	1025.60	8.18
H2-IAd	274	288	LMTYALVKVFTNPES	Consensus (smm/nn)	5.35	MTYALVKVF	6287	9.46	MTYALVKVF	220.70	1.24
H2-IAd	203	217	SFSEAREITAKDIKK	Consensus (smm/nn)	5.46	AREITAKDI	2964	2.32	AREITAKDI	1076.20	8.61
H2-IAd	118	132	KRKRQIAANIEIYGI	Consensus (smm/nn)	6.67	KRQIAANIE	4743	5.86	KRKRQIAAN	940.10	7.47
H2-IAd	206	220	EAREITAKDIKKKFS	Consensus (smm/nn)	6.83	AREITAKDI	4779	5.94	AREITAKDI	967.80	7.71
H2-IAd	202	216	DSFSEAREITAKDIK	Consensus (smm/nn)	7.25	AREITAKDI	2886	2.18	AREITAKDI	1530.50	12.31
H2-IAd	207	221	AREITAKDIKKKFSI	Consensus (smm/nn)	7.39	AREITAKDI	5315	7.17	AREITAKDI	957	7.62
H2-IAd	70	84	NFKTNKKSCISAIKL	Consensus (smm/nn)	7.61	TNKKSCISA	4906	6.23	NKKSCISAI	1120.30	8.98
H2-IAd	117	131	KKRKRQIAANIEIYG	Consensus (smm/nn)	7.62	KRQIAANIE	3996	4.27	KRQIAANIE	1365	10.97
H2-IAd	77	91	SCISAIKLTSYPKIN	Consensus (smm/nn)	9.64	ISAIKLTSY	6604	10.22	SCISAIKLT	1130.70	9.06
H2-IAd	116	130	FKKRKRQIAANIEIY	Consensus (smm/nn)	10.27	KRQIAANIE	3443	3.16	RKRQIAANI	2216.30	17.37
H2-IAd	226	240	EEYKRISFLDVYWFQ	Consensus (smm/nn)	11.75	YKRISFLDV	4708	5.78	YKRISFLDV	2265.70	17.71
H2-IAd	119	133	RKRQIAANIEIYGIP	Consensus (smm/nn)	12.37	KRQIAANIE	8732	15.42	QIAANIEIY	1160.20	9.31
H2-IAd	225	239	NEEYKRISFLDVYWF	Consensus (smm/nn)	12.61	YKRISFLDV	3618	3.50	YKRISFLDV	2859.10	21.72
H2-IAd	201	215	EDSFSEAREITAKDI	Consensus (smm/nn)	12.88	SFSEAREIT	3093	2.54	AREITAKDI	3087.50	23.21
H2-IAd	120	134	KRQIAANIEIYGIPA	Consensus (smm/nn)	13.02	KRQIAANIE	8652	15.23	KRQIAANIE	1344.30	10.80
H2-IAd	275	289	MTYALVKVFTNPESD	Consensus (smm/nn)	14.53	MTYALVKVF	13371	26.60	MTYALVKVF	363.50	2.46
H2-IAd	227	241	EYKRISFLDVYWFQE	Consensus (smm/nn)	14.66	YKRISFLDV	7463	12.33	YKRISFLDV	2159.90	16.98
H2-IAd	115	129	VFKKRKRQIAANIEI	Consensus (smm/nn)	14.74	KRQIAANIE	3416	3.10	KRQIAANIE	3606.10	26.37
H2-IAd	138	152	SFKDRYIGADPLHVD	Consensus (smm/nn)	17.22	DRYIGADPL	6229	9.31	DRYIGADPL	3400.80	25.13
H2-IAd	139	153	FKDRYIGADPLHVDS	Consensus (smm/nn)	17.26	DRYIGADPL	6617	10.25	DRYIGADPL	3259.40	24.26
H2-IAd	228	242	YKRISFLDVYWFQET	Consensus (smm/nn)	18.64	YKRISFLDV	11745	22.73	YKRISFLDV	1826.40	14.55
H2-IAd	114	128	LVFKKRKRQIAANIE	Consensus (smm/nn)	21.19	KRKRQIAAN	2980	2.35	KRQIAANIE	6222.10	40.02
H2-IAd	137	151	CSFKDRYIGADPLHV	Consensus (smm/nn)	21.72	DRYIGADPL	6194	9.23	DRYIGADPL	5013.70	34.20
H2-IAd	224	238	PNEEYKRISFLDVYW	Consensus (smm/nn)	23.87	YKRISFLDV	3975	4.23	YKRISFLDV	7010.90	43.50
H2-IAd	140	154	KDRYIGADPLHVDSY	Consensus (smm/nn)	25.32	YIGADPLHV	8792	15.57	DRYIGADPL	5184.40	35.07
H2-IAd	69	83	LNFKTNKKSCISAIK	Consensus (smm/nn)	25.52	TNKKSCISA	14068	28.18	NKKSCISAI	3036.60	22.86
H2-IAd	121	135	RQIAANIEIYGIPAK	Consensus (smm/nn)	25.68	IAANIEIYG	16580	33.58	QIAANIEIY	2274.50	17.78
H2-IAd	3	17	SINFLSIVGLISFGF	Consensus (smm/nn)	25.93	FLSIVGLIS	13081	25.94	NFLSIVGLI	3528.90	25.91
H2-IAd	141	155	DRYIGADPLHVDSYG	Consensus (smm/nn)	26.20	YIGADPLHV	11191	21.43	DRYIGADPL	4410.40	30.96
H2-IAd	223	237	LPNEEYKRISFLDVY	Consensus (smm/nn)	26.48	YKRISFLDV	3822	3.91	YKRISFLDV	8354.10	49.06
H2-IAd	2	16	NSINFLSIVGLISFG	Consensus (smm/nn)	26.96	FLSIVGLIS	12846	25.42	NFLSIVGLI	3966.40	28.49
H2-IAd	1	15	MNSINFLSIVGLISF	Consensus (smm/nn)	27.55	FLSIVGLIS	11669	22.55	NFLSIVGLI	4703.10	32.55
H2-IAd	78	92	CISAIKLTSYPKINQ	Consensus (smm/nn)	28.13	ISAIKLTSY	13579	27.08	ISAIKLTSY	4086.40	29.18
H2-IAd	136	150	KCSFKDRYIGADPLH	Consensus (smm/nn)	28.91	DRYIGADPL	9157	16.48	DRYIGADPL	6520.90	41.35
H2-IAd	237	251	YWFQETMRKKPKYPY	Consensus (smm/nn)	28.93	ETMRKKPKY	5783	8.26	ETMRKKPKY	8499.50	49.60
H2-IAd	79	93	ISAIKLTSYPKINQN	Consensus (smm/nn)	30.40	ISAIKLTSY	15326	30.96	ISAIKLTSY	4207.40	29.83
H2-IAd	208	222	REITAKDIKKKFSII	Consensus (smm/nn)	30.55	ITAKDIKKK	11084	21.16	ITAKDIKKK	6202.80	39.94
H2-IAd	4	18	INFLSIVGLISFGFI	Consensus (smm/nn)	30.91	FLSIVGLIS	18316	37.01	NFLSIVGLI	3349.20	24.82
H2-IAd	113	127	KLVFKKRKRQIAANI	Consensus (smm/nn)	30.95	FKKRKRQIA	4733	5.84	FKKRKRQIA	10294.10	56.06
H2-IAd	268	282	VFDTDELMTYALVKV	Consensus (smm/nn)	31.18	DELMTYALV	4107	4.50	LMTYALVKV	10833.40	57.86
H2-IAd	222	236	ILPNEEYKRISFLDV	Consensus (smm/nn)	31.41	EYKRISFLD	4084	4.45	EEYKRISFL	10999.40	58.37
H2-IAd	191	205	FNTQITYLAEEDSFS	Consensus (smm/nn)	31.98	FNTQITYLA	3251	2.82	FNTQITYLA	11903.10	61.14
H2-IAd	123	137	IAANIEIYGIPAKKC	Consensus (smm/nn)	32.36	NIEIYGIPA	15482	31.28	AANIEIYGI	4869.90	33.44
H2-IAd	190	204	LFNTQITYLAEEDSF	Consensus (smm/nn)	32.47	FNTQITYLA	3813	3.89	FNTQITYLA	11868.50	61.05
H2-IAd	189	203	GLFNTQITYLAEEDS	Consensus (smm/nn)	32.57	FNTQITYLA	2562	1.67	FNTQITYLA	12690.10	63.47
H2-IAd	238	252	WFQETMRKKPKYPYI	Consensus (smm/nn)	32.95	MRKKPKYPY	5899	8.52	ETMRKKPKY	10689.10	57.38
H2-IAd	188	202	NGLFNTQITYLAEED	Consensus (smm/nn)	33.36	FNTQITYLA	3531	3.33	FNTQITYLA	12659.60	63.38
H2-IAd	124	138	AANIEIYGIPAKKCS	Consensus (smm/nn)	33.98	NIEIYGIPA	14719	29.65	AANIEIYGI	5845.20	38.30
H2-IAd	122	136	QIAANIEIYGIPAKK	Consensus (smm/nn)	35.02	NIEIYGIPA	20733	41.51	QIAANIEIY	3970.90	28.52
H2-IAd	187	201	KNGLFNTQITYLAEE	Consensus (smm/nn)	35.22	FNTQITYLA	3692	3.64	FNTQITYLA	13907.70	66.80
H2-IAd	68	82	VLNFKTNKKSCISAI	Consensus (smm/nn)	35.64	TNKKSCISA	15746	31.87	NKKSCISAI	6088.50	39.41
H2-IAd	210	224	ITAKDIKKKFSIILP	Consensus (smm/nn)	36.75	IKKKFSIIL	10685	20.22	ITAKDIKKK	9499	53.27
H2-IAd	186	200	HKNGLFNTQITYLAE	Consensus (smm/nn)	37.13	FNTQITYLA	3660	3.58	FNTQITYLA	15482	70.68
H2-IAd	239	253	FQETMRKKPKYPYIH	Consensus (smm/nn)	37.15	MRKKPKYPY	6250	9.37	MRKKPKYPY	13204.30	64.93
H2-IAd	175	189	KDTRFSTEVFYHKNG	Consensus (smm/nn)	37.29	TRFSTEVFY	12014	23.41	RFSTEVFYH	8913.60	51.17
H2-IAd	46	60	GLKRDPCQIVLGYKC	Consensus (smm/nn)	37.52	RDPCQIVLG	7203	11.67	PCQIVLGYK	12656.50	63.37
H2-IAd	213	227	KDIKKKFSIILPNEE	Consensus (smm/nn)	37.66	KKKFSIILP	11242	21.55	KKKFSIILP	9639.50	53.78
H2-IAd	200	214	EEDSFSEAREITAKD	Consensus (smm/nn)	37.74	FSEAREITA	9763	17.97	FSEAREITA	10727.10	57.51
H2-IAd	240	254	QETMRKKPKYPYIHY	Consensus (smm/nn)	37.84	MRKKPKYPY	8304	14.40	MRKKPKYPY	11954.80	61.29
H2-IAd	112	126	CKLVFKKRKRQIAAN	Consensus (smm/nn)	38.26	FKKRKRQIA	5167	6.82	FKKRKRQIA	15074.70	69.70
H2-IAd	174	188	FKDTRFSTEVFYHKN	Consensus (smm/nn)	38.29	TRFSTEVFY	10740	20.35	RFSTEVFYH	10346.50	56.23
H2-IAd	47	61	LKRDPCQIVLGYKCS	Consensus (smm/nn)	38.32	RDPCQIVLG	7448	12.30	PCQIVLGYK	12994.20	64.34
H2-IAd	212	226	AKDIKKKFSIILPNE	Consensus (smm/nn)	38.75	KKKFSIILP	11396	21.90	KKKFSIILP	10152.70	55.59
H2-IAd	214	228	DIKKKFSIILPNEEY	Consensus (smm/nn)	38.86	KKKFSIILP	13782	27.51	KKKFSIILP	8658.20	50.20
H2-IAd	241	255	ETMRKKPKYPYIHYN	Consensus (smm/nn)	39.42	MRKKPKYPY	9245	16.68	MRKKPKYPY	12244.70	62.16
H2-IAd	185	199	YHKNGLFNTQITYLA	Consensus (smm/nn)	39.55	LFNTQITYL	4024	4.32	LFNTQITYL	17302.70	74.78
H2-IAd	173	187	IFKDTRFSTEVFYHK	Consensus (smm/nn)	39.74	TRFSTEVFY	10251	19.15	RFSTEVFYH	11628.80	60.33
H2-IAd	111	125	NCKLVFKKRKRQIAA	Consensus (smm/nn)	40.22	FKKRKRQIA	8934	15.94	NCKLVFKKR	13050.30	64.50
H2-IAd	5	19	NFLSIVGLISFGFIV	Consensus (smm/nn)	40.41	FLSIVGLIS	28521	53.43	NFLSIVGLI	3779.70	27.38
H2-IAd	193	207	TQITYLAEEDSFSEA	Consensus (smm/nn)	40.87	ITYLAEEDS	5560	7.73	ITYLAEEDS	16938.20	74.01
H2-IAd	236	250	VYWFQETMRKKPKYP	Consensus (smm/nn)	41.11	ETMRKKPKY	8290	14.37	WFQETMRKK	14320	67.85
H2-IAd	211	225	TAKDIKKKFSIILPN	Consensus (smm/nn)	41.52	KKKFSIILP	11605	22.40	KKKFSIILP	11740	60.65
H2-IAd	172	186	NIFKDTRFSTEVFYH	Consensus (smm/nn)	42.12	TRFSTEVFY	10643	20.12	DTRFSTEVF	12917.30	64.13
H2-IAd	177	191	TRFSTEVFYHKNGLF	Consensus (smm/nn)	42.19	TRFSTEVFY	13208	26.24	RFSTEVFYH	10921.20	58.13
H2-IAd	45	59	YGLKRDPCQIVLGYK	Consensus (smm/nn)	42.54	RDPCQIVLG	6061	8.92	PCQIVLGYK	17966.80	76.15
H2-IAd	135	149	KKCSFKDRYIGADPL	Consensus (smm/nn)	42.64	SFKDRYIGA	11719	22.67	DRYIGADPL	12398.20	62.61
H2-IAd	235	249	DVYWFQETMRKKPKY	Consensus (smm/nn)	43.15	WFQETMRKK	8444	14.75	WFQETMRKK	15844.10	71.54
H2-IAd	229	243	KRISFLDVYWFQETM	Consensus (smm/nn)	43.73	ISFLDVYWF	31866	57.69	KRISFLDVY	4194.30	29.76
H2-IAd	209	223	EITAKDIKKKFSIIL	Consensus (smm/nn)	43.86	ITAKDIKKK	16287	32.97	ITAKDIKKK	9922.50	54.76
H2-IAd	199	213	AEEDSFSEAREITAK	Consensus (smm/nn)	44.10	FSEAREITA	12594	24.80	FSEAREITA	12668.70	63.40
H2-IAd	176	190	DTRFSTEVFYHKNGL	Consensus (smm/nn)	44.64	RFSTEVFYH	18145	36.69	RFSTEVFYH	9304.40	52.60
H2-IAd	194	208	QITYLAEEDSFSEAR	Consensus (smm/nn)	44.82	YLAEEDSFS	7326	11.98	ITYLAEEDS	18719.90	77.65
H2-IAd	127	141	IEIYGIPAKKCSFKD	Consensus (smm/nn)	45.66	IYGIPAKKC	15408	31.13	IEIYGIPAK	11577.30	60.18
H2-IAd	195	209	ITYLAEEDSFSEARE	Consensus (smm/nn)	46.04	YLAEEDSFS	8071	13.82	ITYLAEEDS	19022.50	78.26
H2-IAd	215	229	IKKKFSIILPNEEYK	Consensus (smm/nn)	46.07	KKKFSIILP	22302	44.19	KKKFSIILP	8075.70	47.95
H2-IAd	12	26	LISFGFIVAVKCDGD	Consensus (smm/nn)	46.08	FGFIVAVKC	17080	34.59	GFIVAVKCD	10744	57.57
H2-IAd	267	281	LVFDTDELMTYALVK	Consensus (smm/nn)	46.24	TDELMTYAL	8682	15.30	TDELMTYAL	18479.20	77.19
H2-IAd	13	27	ISFGFIVAVKCDGDE	Consensus (smm/nn)	46.45	IVAVKCDGD	19945	40.07	GFIVAVKCD	9365.60	52.82
H2-IAd	142	156	RYIGADPLHVDSYGL	Consensus (smm/nn)	46.47	YIGADPLHV	19410	39.09	ADPLHVDSY	9654.80	53.84
H2-IAd	231	245	ISFLDVYWFQETMRK	Consensus (smm/nn)	46.55	VYWFQETMR	24863	48.22	ISFLDVYWF	7332.20	44.87
H2-IAd	110	124	DNCKLVFKKRKRQIA	Consensus (smm/nn)	46.59	VFKKRKRQI	14533	29.23	NCKLVFKKR	12852.70	63.94
H2-IAd	44	58	SYGLKRDPCQIVLGY	Consensus (smm/nn)	46.77	RDPCQIVLG	6001	8.78	LKRDPCQIV	22925.80	84.75
H2-IAd	192	206	NTQITYLAEEDSFSE	Consensus (smm/nn)	46.98	ITYLAEEDS	5451	7.48	ITYLAEEDS	24175.90	86.49
H2-IAd	171	185	YNIFKDTRFSTEVFY	Consensus (smm/nn)	47.60	IFKDTRFST	14011	28.05	DTRFSTEVF	14048.50	67.16
H2-IAd	126	140	NIEIYGIPAKKCSFK	Consensus (smm/nn)	47.79	IYGIPAKKC	15267	30.84	IEIYGIPAK	13131.20	64.73
H2-IAd	80	94	SAIKLTSYPKINQNS	Consensus (smm/nn)	48.01	IKLTSYPKI	19193	38.68	IKLTSYPKI	10676.70	57.34
H2-IAd	129	143	IYGIPAKKCSFKDRY	Consensus (smm/nn)	49.02	IPAKKCSFK	19085	38.48	IYGIPAKKC	11373.10	59.55
H2-IAd	143	157	YIGADPLHVDSYGLP	Consensus (smm/nn)	49.05	ADPLHVDSY	21253	42.40	ADPLHVDSY	10184.70	55.69
H2-IAd	48	62	KRDPCQIVLGYKCSN	Consensus (smm/nn)	49.25	RDPCQIVLG	16784	34.02	PCQIVLGYK	13044.20	64.49
H2-IAd	43	57	ASYGLKRDPCQIVLG	Consensus (smm/nn)	49.30	LKRDPCQIV	6653	10.34	LKRDPCQIV	25562.90	88.25
H2-IAd	14	28	SFGFIVAVKCDGDEY	Consensus (smm/nn)	49.31	IVAVKCDGD	25446	49.10	FGFIVAVKC	8479.40	49.52
H2-IAd	15	29	FGFIVAVKCDGDEYF	Consensus (smm/nn)	49.33	IVAVKCDGD	25396	49.03	FGFIVAVKC	8509.90	49.63
H2-IAd	128	142	EIYGIPAKKCSFKDR	Consensus (smm/nn)	49.36	IPAKKCSFK	18606	37.60	IYGIPAKKC	11895.10	61.12
H2-IAd	178	192	RFSTEVFYHKNGLFN	Consensus (smm/nn)	49.36	VFYHKNGLF	18031	36.47	RFSTEVFYH	12279.60	62.26
H2-IAd	198	212	LAEEDSFSEAREITA	Consensus (smm/nn)	49.46	SFSEAREIT	12785	25.27	DSFSEAREI	16768.90	73.65
H2-IAd	216	230	KKKFSIILPNEEYKR	Consensus (smm/nn)	49.50	KKKFSIILP	20305	40.73	KKKFSIILP	10968	58.27
H2-IAd	125	139	ANIEIYGIPAKKCSF	Consensus (smm/nn)	49.73	IYGIPAKKC	18209	36.81	IEIYGIPAK	12412.90	62.66
H2-IAd	287	301	ESDGSRLKEEDLGRG	Consensus (smm/nn)	50.61	SRLKEEDLG	18984	38.29	LKEEDLGRG	12505.30	62.93
H2-IAd	10	24	VGLISFGFIVAVKCD	Consensus (smm/nn)	50.91	LISFGFIVA	19618	39.49	GFIVAVKCD	12300.10	62.33
H2-IAd	266	280	ELVFDTDELMTYALV	Consensus (smm/nn)	51.82	TDELMTYAL	10269	19.20	FDTDELMTY	22712.70	84.44
H2-IAd	234	248	LDVYWFQETMRKKPK	Consensus (smm/nn)	52.12	WFQETMRKK	14606	29.41	YWFQETMRK	17325.20	74.82
H2-IAd	146	160	ADPLHVDSYGLPYQF	Consensus (smm/nn)	52.84	LHVDSYGLP	24921	48.31	ADPLHVDSY	10685.40	57.37
H2-IAd	6	20	FLSIVGLISFGFIVA	Consensus (smm/nn)	52.97	FLSIVGLIS	22138	43.90	LSIVGLISF	12199.20	62.03
H2-IAd	221	235	IILPNEEYKRISFLD	Consensus (smm/nn)	53.83	LPNEEYKRI	11650	22.51	EEYKRISFL	23202.10	85.15
H2-IAd	144	158	IGADPLHVDSYGLPY	Consensus (smm/nn)	54.16	LHVDSYGLP	24603	47.83	ADPLHVDSY	11689.50	60.50
H2-IAd	49	63	RDPCQIVLGYKCSNN	Consensus (smm/nn)	54.47	RDPCQIVLG	20322	40.76	PCQIVLGYK	14459.20	68.19
H2-IAd	230	244	RISFLDVYWFQETMR	Consensus (smm/nn)	54.84	LDVYWFQET	42698	68.32	ISFLDVYWF	6525.70	41.37
H2-IAd	258	272	CSNENKTCELVFDTD	Consensus (smm/nn)	54.87	NENKTCELV	21072	42.09	NENKTCELV	14236.60	67.64
H2-IAd	11	25	GLISFGFIVAVKCDG	Consensus (smm/nn)	54.88	FGFIVAVKC	26189	50.19	GFIVAVKCD	11377.90	59.57
H2-IAd	30	44	IGKYKEKDETLFFAS	Consensus (smm/nn)	54.88	YKEKDETLF	14438	29.03	YKEKDETLF	20390.80	80.74
H2-IAd	145	159	GADPLHVDSYGLPYQ	Consensus (smm/nn)	55.41	LHVDSYGLP	27799	52.45	ADPLHVDSY	10994.70	58.36
H2-IAd	9	23	IVGLISFGFIVAVKC	Consensus (smm/nn)	56.07	LISFGFIVA	20681	41.41	VGLISFGFI	15498.60	70.73
H2-IAd	257	271	ECSNENKTCELVFDT	Consensus (smm/nn)	56.09	NENKTCELV	21031	42.02	NENKTCELV	15257.80	70.15
H2-IAd	31	45	GKYKEKDETLFFASY	Consensus (smm/nn)	56.09	YKEKDETLF	15428	31.18	YKEKDETLF	20550.10	81.01
H2-IAd	242	256	TMRKKPKYPYIHYNG	Consensus (smm/nn)	56.47	MRKKPKYPY	24524	47.71	MRKKPKYPY	13318.80	65.23
H2-IAd	7	21	LSIVGLISFGFIVAV	Consensus (smm/nn)	56.78	LISFGFIVA	23737	46.52	LSIVGLISF	14001.90	67.05
H2-IAd	233	247	FLDVYWFQETMRKKP	Consensus (smm/nn)	56.87	WFQETMRKK	14509	29.19	YWFQETMRK	22781.20	84.55
H2-IAd	197	211	YLAEEDSFSEAREIT	Consensus (smm/nn)	56.95	YLAEEDSFS	15804	31.99	DSFSEAREI	21076.30	81.90
H2-IAd	196	210	TYLAEEDSFSEAREI	Consensus (smm/nn)	57.34	YLAEEDSFS	14856	29.94	TYLAEEDSF	22915.60	84.74
H2-IAd	166	180	WNVERYNIFKDTRFS	Consensus (smm/nn)	58.34	ERYNIFKDT	15038	30.34	ERYNIFKDT	24062.60	86.33
H2-IAd	163	177	EHGWNVERYNIFKDT	Consensus (smm/nn)	58.34	VERYNIFKD	19370	39.02	EHGWNVERY	18729.60	77.67
H2-IAd	167	181	NVERYNIFKDTRFST	Consensus (smm/nn)	58.66	ERYNIFKDT	15909	32.19	ERYNIFKDT	23184.50	85.13
H2-IAd	96	110	LTKNLYCQTGGIGTD	Consensus (smm/nn)	58.84	YCQTGGIGT	31343	57.08	LYCQTGGIG	11729	60.61
H2-IAd	265	279	CELVFDTDELMTYAL	Consensus (smm/nn)	59.31	LVFDTDELM	14132	28.33	FDTDELMTY	27391	90.29
H2-IAd	232	246	SFLDVYWFQETMRKK	Consensus (smm/nn)	59.84	YWFQETMRK	15647	31.65	YWFQETMRK	25391.70	88.03
H2-IAd	95	109	DLTKNLYCQTGGIGT	Consensus (smm/nn)	59.92	LYCQTGGIG	29463	54.65	LTKNLYCQT	13300.60	65.18
H2-IAd	179	193	FSTEVFYHKNGLFNT	Consensus (smm/nn)	60.00	VFYHKNGLF	19958	40.10	VFYHKNGLF	19924.80	79.91
H2-IAd	81	95	AIKLTSYPKINQNSD	Consensus (smm/nn)	60.20	SYPKINQNS	24172	47.19	IKLTSYPKI	16569.50	73.20
H2-IAd	180	194	STEVFYHKNGLFNTQ	Consensus (smm/nn)	60.72	VFYHKNGLF	20721	41.49	VFYHKNGLF	19941.60	79.94
H2-IAd	276	290	TYALVKVFTNPESDG	Consensus (smm/nn)	60.94	TYALVKVFT	38493	64.65	YALVKVFTN	10643.90	57.23
H2-IAd	217	231	KKFSIILPNEEYKRI	Consensus (smm/nn)	61.08	ILPNEEYKR	25220	48.76	KFSIILPNE	16652.10	73.39
H2-IAd	181	195	TEVFYHKNGLFNTQI	Consensus (smm/nn)	61.09	VFYHKNGLF	21040	42.04	VFYHKNGLF	20059.30	80.14
H2-IAd	42	56	FASYGLKRDPCQIVL	Consensus (smm/nn)	61.10	LKRDPCQIV	22761	44.96	FASYGLKRD	18507.60	77.24
H2-IAd	97	111	TKNLYCQTGGIGTDN	Consensus (smm/nn)	61.40	YCQTGGIGT	37419	63.65	YCQTGGIGT	11239.60	59.15
H2-IAd	41	55	FFASYGLKRDPCQIV	Consensus (smm/nn)	61.81	FFASYGLKR	24342	47.45	FASYGLKRD	17974.80	76.17
H2-IAd	98	112	KNLYCQTGGIGTDNC	Consensus (smm/nn)	62.58	YCQTGGIGT	40647	66.55	YCQTGGIGT	11073.90	58.60
H2-IAd	67	81	FVLNFKTNKKSCISA	Consensus (smm/nn)	62.64	KTNKKSCIS	18532	37.46	LNFKTNKKS	25197.40	87.81
H2-IAd	243	257	MRKKPKYPYIHYNGE	Consensus (smm/nn)	62.83	MRKKPKYPY	28915	53.95	MRKKPKYPY	15916.10	71.70
H2-IAd	259	273	SNENKTCELVFDTDE	Consensus (smm/nn)	63.38	KTCELVFDT	33946	60.04	NENKTCELV	13877.60	66.71
H2-IAd	164	178	HGWNVERYNIFKDTR	Consensus (smm/nn)	63.39	ERYNIFKDT	17326	35.09	ERYNIFKDT	28724.70	91.68
H2-IAd	165	179	GWNVERYNIFKDTRF	Consensus (smm/nn)	63.77	ERYNIFKDT	17461	35.36	ERYNIFKDT	29208.30	92.18
H2-IAd	260	274	NENKTCELVFDTDEL	Consensus (smm/nn)	64.39	KTCELVFDT	34621	60.79	NENKTCELV	14380.20	67.99
H2-IAd	99	113	NLYCQTGGIGTDNCK	Consensus (smm/nn)	64.40	YCQTGGIGT	50000	73.63	YCQTGGIGT	10037.80	55.17
H2-IAd	60	74	CSNNQTHFVLNFKTN	Consensus (smm/nn)	64.87	NNQTHFVLN	30089	55.46	CSNNQTHFV	17071.20	74.28
H2-IAd	168	182	VERYNIFKDTRFSTE	Consensus (smm/nn)	65.24	ERYNIFKDT	23320	45.85	ERYNIFKDT	22839.90	84.63
H2-IAd	8	22	SIVGLISFGFIVAVK	Consensus (smm/nn)	65.33	LISFGFIVA	25899	49.76	VGLISFGFI	20489.70	80.91
H2-IAd	82	96	IKLTSYPKINQNSDL	Consensus (smm/nn)	65.70	SYPKINQNS	24500	47.68	IKLTSYPKI	22228.70	83.72
H2-IAd	32	46	KYKEKDETLFFASYG	Consensus (smm/nn)	66.08	KDETLFFAS	24239	47.28	YKEKDETLF	23013.30	84.88
H2-IAd	83	97	KLTSYPKINQNSDLT	Consensus (smm/nn)	66.12	SYPKINQNS	20513	41.11	SYPKINQNS	28175	91.13
H2-IAd	33	47	YKEKDETLFFASYGL	Consensus (smm/nn)	66.26	KDETLFFAS	23665	46.41	YKEKDETLF	23892.70	86.11
H2-IAd	169	183	ERYNIFKDTRFSTEV	Consensus (smm/nn)	66.33	ERYNIFKDT	27489	52.02	ERYNIFKDT	20330.20	80.63
H2-IAd	16	30	GFIVAVKCDGDEYFI	Consensus (smm/nn)	66.33	IVAVKCDGD	34633	60.80	GFIVAVKCD	15984.80	71.86
H2-IAd	25	39	GDEYFIGKYKEKDET	Consensus (smm/nn)	66.38	EYFIGKYKE	50000	73.63	GDEYFIGKY	11231.20	59.12
H2-IAd	133	147	PAKKCSFKDRYIGAD	Consensus (smm/nn)	66.47	SFKDRYIGA	31267	56.99	AKKCSFKDR	17855.40	75.94
H2-IAd	130	144	YGIPAKKCSFKDRYI	Consensus (smm/nn)	66.56	IPAKKCSFK	27605	52.18	GIPAKKCSF	20506.80	80.94
H2-IAd	59	73	KCSNNQTHFVLNFKT	Consensus (smm/nn)	66.69	NNQTHFVLN	29824	55.12	CSNNQTHFV	19021.90	78.26
H2-IAd	58	72	YKCSNNQTHFVLNFK	Consensus (smm/nn)	66.90	CSNNQTHFV	22056	43.77	CSNNQTHFV	27146.50	90.03
H2-IAd	56	70	LGYKCSNNQTHFVLN	Consensus (smm/nn)	66.97	CSNNQTHFV	19745	39.72	CSNNQTHFV	31583.60	94.21
H2-IAd	132	146	IPAKKCSFKDRYIGA	Consensus (smm/nn)	67.18	IPAKKCSFK	27574	52.14	AKKCSFKDR	21266.90	82.21
H2-IAd	24	38	DGDEYFIGKYKEKDE	Consensus (smm/nn)	67.34	YFIGKYKEK	50000	73.63	GDEYFIGKY	11869.60	61.05
H2-IAd	134	148	AKKCSFKDRYIGADP	Consensus (smm/nn)	67.37	SFKDRYIGA	30017	55.38	KCSFKDRYI	19624.60	79.35
H2-IAd	29	43	FIGKYKEKDETLFFA	Consensus (smm/nn)	67.45	YKEKDETLF	20998	41.97	KYKEKDETL	30032.50	92.93
H2-IAd	27	41	EYFIGKYKEKDETLF	Consensus (smm/nn)	67.68	KYKEKDETL	20071	40.31	YKEKDETLF	32696.60	95.05
H2-IAd	107	121	IGTDNCKLVFKKRKR	Consensus (smm/nn)	67.69	IGTDNCKLV	34402	60.55	NCKLVFKKR	17329.10	74.83
H2-IAd	23	37	CDGDEYFIGKYKEKD	Consensus (smm/nn)	67.84	YFIGKYKEK	50000	73.63	GDEYFIGKY	12207.40	62.06
H2-IAd	100	114	LYCQTGGIGTDNCKL	Consensus (smm/nn)	67.89	YCQTGGIGT	50000	73.63	LYCQTGGIG	12243.80	62.15
H2-IAd	105	119	GGIGTDNCKLVFKKR	Consensus (smm/nn)	68.03	IGTDNCKLV	26249	50.28	NCKLVFKKR	23648.90	85.79
H2-IAd	286	300	PESDGSRLKEEDLGR	Consensus (smm/nn)	68.67	SRLKEEDLG	19778	39.78	GSRLKEEDL	37148.90	97.56
H2-IAd	170	184	RYNIFKDTRFSTEVF	Consensus (smm/nn)	68.87	IFKDTRFST	32767	58.75	DTRFSTEVF	19431	78.99
H2-IAd	57	71	GYKCSNNQTHFVLNF	Consensus (smm/nn)	69.03	CSNNQTHFV	23135	45.56	CSNNQTHFV	29568.60	92.51
H2-IAd	22	36	KCDGDEYFIGKYKEK	Consensus (smm/nn)	69.04	EYFIGKYKE	50000	73.63	GDEYFIGKY	13030.70	64.45
H2-IAd	183	197	VFYHKNGLFNTQITY	Consensus (smm/nn)	69.54	VFYHKNGLF	36300	62.54	VFYHKNGLF	18156.20	76.54
H2-IAd	55	69	VLGYKCSNNQTHFVL	Consensus (smm/nn)	69.55	CSNNQTHFV	22160	43.94	CSNNQTHFV	32838.10	95.15
H2-IAd	84	98	LTSYPKINQNSDLTK	Consensus (smm/nn)	69.64	KINQNSDLT	23451	46.06	KINQNSDLT	30367.50	93.22
H2-IAd	182	196	EVFYHKNGLFNTQIT	Consensus (smm/nn)	69.65	VFYHKNGLF	34368	60.52	VFYHKNGLF	19320.40	78.78
H2-IAd	28	42	YFIGKYKEKDETLFF	Consensus (smm/nn)	70.27	YKEKDETLF	22477	44.48	YKEKDETLF	34253.40	96.06
H2-IAd	86	100	SYPKINQNSDLTKNL	Consensus (smm/nn)	70.33	KINQNSDLT	30698	56.26	KINQNSDLT	22678.80	84.40
H2-IAd	131	145	GIPAKKCSFKDRYIG	Consensus (smm/nn)	70.38	PAKKCSFKD	34395	60.55	GIPAKKCSF	20090.10	80.20
H2-IAd	50	64	DPCQIVLGYKCSNNQ	Consensus (smm/nn)	70.53	QIVLGYKCS	39006	65.11	PCQIVLGYK	17868.30	75.96
H2-IAd	66	80	HFVLNFKTNKKSCIS	Consensus (smm/nn)	70.57	FKTNKKSCI	26511	50.65	LNFKTNKKS	27573.90	90.49
H2-IAd	109	123	TDNCKLVFKKRKRQI	Consensus (smm/nn)	70.59	KLVFKKRKR	42701	68.32	NCKLVFKKR	16411.90	72.86
H2-IAd	147	161	DPLHVDSYGLPYQFD	Consensus (smm/nn)	70.65	LHVDSYGLP	36343	62.59	PLHVDSYGL	19277.10	78.71
H2-IAd	94	108	SDLTKNLYCQTGGIG	Consensus (smm/nn)	70.97	LTKNLYCQT	40167	66.12	LTKNLYCQT	17790	75.81
H2-IAd	261	275	ENKTCELVFDTDELM	Consensus (smm/nn)	71.14	KTCELVFDT	28395	53.27	KTCELVFDT	26233.10	89.02
H2-IAd	285	299	NPESDGSRLKEEDLG	Consensus (smm/nn)	71.72	GSRLKEEDL	23670	46.42	GSRLKEEDL	35944.10	97.01
H2-IAd	256	270	GECSNENKTCELVFD	Consensus (smm/nn)	71.72	NENKTCELV	33485	59.56	NENKTCELV	22331.10	83.88
H2-IAd	87	101	YPKINQNSDLTKNLY	Consensus (smm/nn)	71.79	KINQNSDLT	32710	58.67	KINQNSDLT	23029.50	84.91
H2-IAd	85	99	TSYPKINQNSDLTKN	Consensus (smm/nn)	72.14	KINQNSDLT	27581	52.15	KINQNSDLT	29161.90	92.13
H2-IAd	21	35	VKCDGDEYFIGKYKE	Consensus (smm/nn)	72.28	GDEYFIGKY	50000	73.63	GDEYFIGKY	15586	70.93
H2-IAd	220	234	SIILPNEEYKRISFL	Consensus (smm/nn)	72.56	ILPNEEYKR	28553	53.48	EEYKRISFL	28672.90	91.63
H2-IAd	54	68	IVLGYKCSNNQTHFV	Consensus (smm/nn)	72.97	YKCSNNQTH	25691	49.46	CSNNQTHFV	34971.60	96.48
H2-IAd	108	122	GTDNCKLVFKKRKRQ	Consensus (smm/nn)	73.17	KLVFKKRKR	50000	73.63	NCKLVFKKR	16353.60	72.71
H2-IAd	101	115	YCQTGGIGTDNCKLV	Consensus (smm/nn)	73.22	YCQTGGIGT	41844	67.60	YCQTGGIGT	19356.80	78.85
H2-IAd	91	105	NQNSDLTKNLYCQTG	Consensus (smm/nn)	73.75	NSDLTKNLY	35676	61.91	NSDLTKNLY	23498.40	85.58
H2-IAd	106	120	GIGTDNCKLVFKKRK	Consensus (smm/nn)	73.93	IGTDNCKLV	41348	67.18	NCKLVFKKR	20361.10	80.68
H2-IAd	262	276	NKTCELVFDTDELMT	Consensus (smm/nn)	74.02	LVFDTDELM	31894	57.72	KTCELVFDT	27420.40	90.32
H2-IAd	20	34	AVKCDGDEYFIGKYK	Consensus (smm/nn)	74.17	GDEYFIGKY	50000	73.63	GDEYFIGKY	17279.50	74.72
H2-IAd	90	104	INQNSDLTKNLYCQT	Consensus (smm/nn)	74.62	NSDLTKNLY	36069	62.32	NSDLTKNLY	24509.90	86.92
H2-IAd	254	268	YNGECSNENKTCELV	Consensus (smm/nn)	75.40	YNGECSNEN	29648	54.90	NENKTCELV	33960	95.90
H2-IAd	36	50	KDETLFFASYGLKRD	Consensus (smm/nn)	75.74	FFASYGLKR	32307	58.21	FASYGLKRD	30430.60	93.27
H2-IAd	39	53	TLFFASYGLKRDPCQ	Consensus (smm/nn)	75.85	FFASYGLKR	37846	64.06	FASYGLKRD	25069.30	87.64
H2-IAd	162	176	QEHGWNVERYNIFKD	Consensus (smm/nn)	75.87	WNVERYNIF	50000	73.63	EHGWNVERY	18943.20	78.10
H2-IAd	263	277	KTCELVFDTDELMTY	Consensus (smm/nn)	75.89	LVFDTDELM	34083	60.20	KTCELVFDT	28617.70	91.57
H2-IAd	38	52	ETLFFASYGLKRDPC	Consensus (smm/nn)	76.06	FFASYGLKR	33559	59.64	FASYGLKRD	29546.50	92.49
H2-IAd	63	77	NQTHFVLNFKTNKKS	Consensus (smm/nn)	76.15	VLNFKTNKK	42584	68.22	QTHFVLNFK	22454.50	84.07
H2-IAd	218	232	KFSIILPNEEYKRIS	Consensus (smm/nn)	76.25	ILPNEEYKR	39161	65.25	KFSIILPNE	24765	87.25
H2-IAd	88	102	PKINQNSDLTKNLYC	Consensus (smm/nn)	76.50	NSDLTKNLY	43217	68.75	KINQNSDLT	22574.80	84.25
H2-IAd	264	278	TCELVFDTDELMTYA	Consensus (smm/nn)	76.59	LVFDTDELM	32816	58.81	ELVFDTDEL	31801.30	94.37
H2-IAd	161	175	DQEHGWNVERYNIFK	Consensus (smm/nn)	76.72	EHGWNVERY	50000	73.63	EHGWNVERY	19875.50	79.82
H2-IAd	51	65	PCQIVLGYKCSNNQT	Consensus (smm/nn)	76.82	QIVLGYKCS	50000	73.63	PCQIVLGYK	19982	80.01
H2-IAd	19	33	VAVKCDGDEYFIGKY	Consensus (smm/nn)	76.91	AVKCDGDEY	50000	73.63	GDEYFIGKY	20087.30	80.19
H2-IAd	280	294	VKVFTNPESDGSRLK	Consensus (smm/nn)	77.03	NPESDGSRL	31806	57.62	VKVFTNPES	34886.60	96.43
H2-IAd	40	54	LFFASYGLKRDPCQI	Consensus (smm/nn)	77.24	FASYGLKRD	49274	73.13	FASYGLKRD	20743.80	81.35
H2-IAd	255	269	NGECSNENKTCELVF	Consensus (smm/nn)	77.64	NENKTCELV	35350	61.57	NENKTCELV	30946.30	93.71
H2-IAd	93	107	NSDLTKNLYCQTGGI	Consensus (smm/nn)	77.66	LTKNLYCQT	48504	72.63	LTKNLYCQT	21572.40	82.70
H2-IAd	104	118	TGGIGTDNCKLVFKK	Consensus (smm/nn)	77.68	IGTDNCKLV	31637	57.44	IGTDNCKLV	38000.60	97.92
H2-IAd	65	79	THFVLNFKTNKKSCI	Consensus (smm/nn)	77.69	LNFKTNKKS	40694	66.60	LNFKTNKKS	26030.10	88.78
H2-IAd	277	291	YALVKVFTNPESDGS	Consensus (smm/nn)	77.78	YALVKVFTN	46718	71.42	YALVKVFTN	22498.50	84.13
H2-IAd	34	48	KEKDETLFFASYGLK	Consensus (smm/nn)	77.89	KDETLFFAS	35294	61.51	EKDETLFFA	31660.50	94.27
H2-IAd	52	66	CQIVLGYKCSNNQTH	Consensus (smm/nn)	77.96	LGYKCSNNQ	40099	66.06	QIVLGYKCS	26996.20	89.86
H2-IAd	92	106	QNSDLTKNLYCQTGG	Consensus (smm/nn)	78.00	LTKNLYCQT	47536	71.96	NSDLTKNLY	22435	84.03
H2-IAd	35	49	EKDETLFFASYGLKR	Consensus (smm/nn)	78.42	KDETLFFAS	35215	61.43	EKDETLFFA	33203.50	95.40
H2-IAd	279	293	LVKVFTNPESDGSRL	Consensus (smm/nn)	78.75	FTNPESDGS	41443	67.26	VKVFTNPES	27349.90	90.25
H2-IAd	37	51	DETLFFASYGLKRDP	Consensus (smm/nn)	78.91	FFASYGLKR	36687	62.92	FASYGLKRD	32488.20	94.91
H2-IAd	89	103	KINQNSDLTKNLYCQ	Consensus (smm/nn)	78.94	NSDLTKNLY	46535	71.29	KINQNSDLT	24245	86.58
H2-IAd	219	233	FSIILPNEEYKRISF	Consensus (smm/nn)	79.05	ILPNEEYKR	38869	64.98	SIILPNEEY	30242.90	93.12
H2-IAd	160	174	FDQEHGWNVERYNIF	Consensus (smm/nn)	79.22	EHGWNVERY	50000	73.63	EHGWNVERY	22971.20	84.82
H2-IAd	61	75	SNNQTHFVLNFKTNK	Consensus (smm/nn)	79.42	THFVLNFKT	50000	73.63	QTHFVLNFK	23246.50	85.21
H2-IAd	62	76	NNQTHFVLNFKTNKK	Consensus (smm/nn)	79.53	THFVLNFKT	50000	73.63	QTHFVLNFK	23391.40	85.42
H2-IAd	281	295	KVFTNPESDGSRLKE	Consensus (smm/nn)	80.09	NPESDGSRL	35674	61.91	FTNPESDGS	38917.20	98.26
H2-IAd	184	198	FYHKNGLFNTQITYL	Consensus (smm/nn)	80.59	NGLFNTQIT	46575	71.32	LFNTQITYL	26999.10	89.86
H2-IAd	103	117	QTGGIGTDNCKLVFK	Consensus (smm/nn)	81.46	IGTDNCKLV	37551	63.77	IGTDNCKLV	42002	99.15
H2-IAd	64	78	QTHFVLNFKTNKKSC	Consensus (smm/nn)	81.66	LNFKTNKKS	50000	73.63	QTHFVLNFK	26832.20	89.69
H2-IAd	159	173	QFDQEHGWNVERYNI	Consensus (smm/nn)	82.00	EHGWNVERY	50000	73.63	EHGWNVERY	27454.20	90.36
H2-IAd	148	162	PLHVDSYGLPYQFDQ	Consensus (smm/nn)	82.17	LHVDSYGLP	50000	73.63	VDSYGLPYQ	27787.80	90.72
H2-IAd	17	31	FIVAVKCDGDEYFIG	Consensus (smm/nn)	82.32	IVAVKCDGD	50000	73.63	AVKCDGDEY	28079.10	91.02
H2-IAd	278	292	ALVKVFTNPESDGSR	Consensus (smm/nn)	82.45	FTNPESDGS	50000	73.63	VKVFTNPES	28318.60	91.27
H2-IAd	158	172	YQFDQEHGWNVERYN	Consensus (smm/nn)	82.45	EHGWNVERY	47732	72.10	EHGWNVERY	29880.20	92.80
H2-IAd	250	264	PYIHYNGECSNENKT	Consensus (smm/nn)	82.69	YNGECSNEN	50000	73.63	YIHYNGECS	28801.60	91.76
H2-IAd	149	163	LHVDSYGLPYQFDQE	Consensus (smm/nn)	82.90	LHVDSYGLP	50000	73.63	VDSYGLPYQ	29201	92.17
H2-IAd	53	67	QIVLGYKCSNNQTHF	Consensus (smm/nn)	83.13	YKCSNNQTH	43991	69.40	QIVLGYKCS	35680.30	96.86
H2-IAd	157	171	PYQFDQEHGWNVERY	Consensus (smm/nn)	83.21	FDQEHGWNV	48471	72.60	EHGWNVERY	31068.70	93.81
H2-IAd	26	40	DEYFIGKYKEKDETL	Consensus (smm/nn)	83.41	YFIGKYKEK	50000	73.63	DEYFIGKYK	30326.80	93.18
H2-IAd	244	258	RKKPKYPYIHYNGEC	Consensus (smm/nn)	83.57	KKPKYPYIH	50000	73.63	RKKPKYPYI	30718.80	93.52
H2-IAd	102	116	CQTGGIGTDNCKLVF	Consensus (smm/nn)	83.60	IGTDNCKLV	50000	73.63	CQTGGIGTD	30784.30	93.57
H2-IAd	150	164	HVDSYGLPYQFDQEH	Consensus (smm/nn)	83.92	DSYGLPYQF	50000	73.63	VDSYGLPYQ	31596.90	94.22
H2-IAd	251	265	YIHYNGECSNENKTC	Consensus (smm/nn)	84	YNGECSNEN	50000	73.63	YIHYNGECS	31807.20	94.37
H2-IAd	249	263	YPYIHYNGECSNENK	Consensus (smm/nn)	84.22	YIHYNGECS	50000	73.63	YIHYNGECS	32372.70	94.82
H2-IAd	282	296	VFTNPESDGSRLKEE	Consensus (smm/nn)	84.52	NPESDGSRL	46737	71.44	NPESDGSRL	37245.90	97.60
H2-IAd	248	262	KYPYIHYNGECSNEN	Consensus (smm/nn)	84.62	YIHYNGECS	50000	73.63	YIHYNGECS	33534.60	95.62
H2-IAd	151	165	VDSYGLPYQFDQEHG	Consensus (smm/nn)	84.82	LPYQFDQEH	50000	73.63	VDSYGLPYQ	34156.80	96.01
H2-IAd	247	261	PKYPYIHYNGECSNE	Consensus (smm/nn)	85.03	YIHYNGECS	50000	73.63	YIHYNGECS	34870.40	96.42
H2-IAd	18	32	IVAVKCDGDEYFIGK	Consensus (smm/nn)	85.05	IVAVKCDGD	50000	73.63	AVKCDGDEY	34958.40	96.47
H2-IAd	245	259	KKPKYPYIHYNGECS	Consensus (smm/nn)	85.16	KKPKYPYIH	50000	73.63	YIHYNGECS	35371.20	96.70
H2-IAd	284	298	TNPESDGSRLKEEDL	Consensus (smm/nn)	85.49	PESDGSRLK	50000	73.63	GSRLKEEDL	36683.20	97.35
H2-IAd	283	297	FTNPESDGSRLKEED	Consensus (smm/nn)	85.52	PESDGSRLK	49955	73.60	FTNPESDGS	36849	97.43
H2-IAd	246	260	KPKYPYIHYNGECSN	Consensus (smm/nn)	85.57	YIHYNGECS	50000	73.63	YIHYNGECS	37045.70	97.52
H2-IAd	156	170	LPYQFDQEHGWNVER	Consensus (smm/nn)	85.72	FDQEHGWNV	50000	73.63	PYQFDQEHG	37697.50	97.80
H2-IAd	152	166	DSYGLPYQFDQEHGW	Consensus (smm/nn)	86.20	LPYQFDQEH	50000	73.63	DSYGLPYQF	40509.90	98.77
H2-IAd	252	266	IHYNGECSNENKTCE	Consensus (smm/nn)	86.24	YNGECSNEN	50000	73.63	YNGECSNEN	40814.30	98.85
H2-IAd	253	267	HYNGECSNENKTCEL	Consensus (smm/nn)	86.34	GECSNENKT	50000	73.63	YNGECSNEN	41588.20	99.05
H2-IAd	155	169	GLPYQFDQEHGWNVE	Consensus (smm/nn)	86.40	FDQEHGWNV	50000	73.63	PYQFDQEHG	42113.50	99.17
H2-IAd	154	168	YGLPYQFDQEHGWNV	Consensus (smm/nn)	86.44	LPYQFDQEH	50000	73.63	PYQFDQEHG	42463.90	99.24
H2-IAd	153	167	SYGLPYQFDQEHGWN	Consensus (smm/nn)	86.59	LPYQFDQEH	50000	73.63	LPYQFDQEH	44080.40	99.54
Allele	Start	End	Peptide	Method used	Percentile rank	SMM align core	SMM align IC50 (nM)	SMM align rank	NN align core	NN align IC50 (nM)	NN align rank
H2-IEd	110	124	DNCKLVFKKRKRQIA	smm	4.68	KLVFKKRKR	264	4.68	-	-	-	Predicted as good binders
H2-IEd	109	123	TDNCKLVFKKRKRQI	smm	4.85	KLVFKKRKR	277	4.85	-	-	-
H2-IEd	111	125	NCKLVFKKRKRQIAA	smm	5.40	KLVFKKRKR	318	5.40	-	-	-
H2-IEd	108	122	GTDNCKLVFKKRKRQ	smm	5.78	KLVFKKRKR	348	5.78	-	-	-
H2-IEd	107	121	IGTDNCKLVFKKRKR	smm	6.17	CKLVFKKRK	380	6.17	-	-	-
H2-IEd	112	126	CKLVFKKRKRQIAAN	smm	7.92	KLVFKKRKR	533	7.92	-	-	-
H2-IEd	233	247	FLDVYWFQETMRKKP	smm	8.98	WFQETMRKK	635	8.98	-	-	-
H2-IEd	234	248	LDVYWFQETMRKKPK	smm	9.30	WFQETMRKK	667	9.30	-	-	-
H2-IEd	235	249	DVYWFQETMRKKPKY	smm	9.32	WFQETMRKK	669	9.32	-	-	-
H2-IEd	232	246	SFLDVYWFQETMRKK	smm	9.87	YWFQETMRK	725	9.87	-	-	-
H2-IEd	113	127	KLVFKKRKRQIAANI	smm	10.30	KLVFKKRKR	772	10.30	-	-	-
H2-IEd	236	250	VYWFQETMRKKPKYP	smm	11.29	WFQETMRKK	883	11.29	-	-	-
H2-IEd	106	120	GIGTDNCKLVFKKRK	smm	15.96	NCKLVFKKR	1493	15.96	-	-	-
H2-IEd	237	251	YWFQETMRKKPKYPY	smm	16.89	WFQETMRKK	1631	16.89	-	-	-
H2-IEd	132	146	IPAKKCSFKDRYIGA	smm	16.91	AKKCSFKDR	1635	16.91	-	-	-
H2-IEd	130	144	YGIPAKKCSFKDRYI	smm	17.95	AKKCSFKDR	1799	17.95	-	-	-
H2-IEd	131	145	GIPAKKCSFKDRYIG	smm	17.98	AKKCSFKDR	1804	17.98	-	-	-
H2-IEd	39	53	TLFFASYGLKRDPCQ	smm	18.26	ASYGLKRDP	1851	18.26	-	-	-
H2-IEd	128	142	EIYGIPAKKCSFKDR	smm	19.38	EIYGIPAKK	2038	19.38	-	-	-
H2-IEd	37	51	DETLFFASYGLKRDP	smm	20.38	FFASYGLKR	2215	20.38	-	-	-
H2-IEd	238	252	WFQETMRKKPKYPYI	smm	20.45	WFQETMRKK	2228	20.45	-	-	-
H2-IEd	38	52	ETLFFASYGLKRDPC	smm	20.65	ASYGLKRDP	2264	20.65	-	-	-
H2-IEd	40	54	LFFASYGLKRDPCQI	smm	21.78	ASYGLKRDP	2477	21.78	-	-	-
H2-IEd	129	143	IYGIPAKKCSFKDRY	smm	22.63	AKKCSFKDR	2644	22.63	-	-	-
H2-IEd	126	140	NIEIYGIPAKKCSFK	smm	22.84	EIYGIPAKK	2689	22.84	-	-	-
H2-IEd	24	38	DGDEYFIGKYKEKDE	smm	23.01	YFIGKYKEK	2723	23.01	-	-	-
H2-IEd	133	147	PAKKCSFKDRYIGAD	smm	23.06	KCSFKDRYI	2734	23.06	-	-	-
H2-IEd	231	245	ISFLDVYWFQETMRK	smm	23.50	DVYWFQETM	2825	23.50	-	-	-
H2-IEd	167	181	NVERYNIFKDTRFST	smm	23.73	RYNIFKDTR	2871	23.73	-	-	-
H2-IEd	205	219	SEAREITAKDIKKKF	smm	24	ITAKDIKKK	2928	24	-	-	-
H2-IEd	22	36	KCDGDEYFIGKYKEK	smm	24.22	DEYFIGKYK	2976	24.22	-	-	-
H2-IEd	206	220	EAREITAKDIKKKFS	smm	24.26	ITAKDIKKK	2985	24.26	-	-	-
H2-IEd	166	180	WNVERYNIFKDTRFS	smm	24.53	RYNIFKDTR	3043	24.53	-	-	-
H2-IEd	41	55	FFASYGLKRDPCQIV	smm	24.61	ASYGLKRDP	3062	24.61	-	-	-
H2-IEd	134	148	AKKCSFKDRYIGADP	smm	24.76	AKKCSFKDR	3095	24.76	-	-	-
H2-IEd	23	37	CDGDEYFIGKYKEKD	smm	25.12	YFIGKYKEK	3173	25.12	-	-	-
H2-IEd	207	221	AREITAKDIKKKFSI	smm	25.51	ITAKDIKKK	3261	25.51	-	-	-
H2-IEd	168	182	VERYNIFKDTRFSTE	smm	25.77	RYNIFKDTR	3323	25.77	-	-	-
H2-IEd	64	78	QTHFVLNFKTNKKSC	smm	26.08	VLNFKTNKK	3392	26.08	-	-	-
H2-IEd	63	77	NQTHFVLNFKTNKKS	smm	26.11	VLNFKTNKK	3399	26.11	-	-	-
H2-IEd	208	222	REITAKDIKKKFSII	smm	26.43	ITAKDIKKK	3476	26.43	-	-	-
H2-IEd	26	40	DEYFIGKYKEKDETL	smm	26.88	YFIGKYKEK	3581	26.88	-	-	-
H2-IEd	65	79	THFVLNFKTNKKSCI	smm	27.01	VLNFKTNKK	3615	27.01	-	-	-
H2-IEd	25	39	GDEYFIGKYKEKDET	smm	27.10	YFIGKYKEK	3638	27.10	-	-	-
H2-IEd	165	179	GWNVERYNIFKDTRF	smm	27.23	RYNIFKDTR	3670	27.23	-	-	-
H2-IEd	204	218	FSEAREITAKDIKKK	smm	27.72	REITAKDIK	3793	27.72	-	-	-
H2-IEd	127	141	IEIYGIPAKKCSFKD	smm	28.30	IPAKKCSFK	3940	28.30	-	-	-
H2-IEd	105	119	GGIGTDNCKLVFKKR	smm	28.71	TDNCKLVFK	4046	28.71	-	-	-
H2-IEd	62	76	NNQTHFVLNFKTNKK	smm	29.40	FVLNFKTNK	4227	29.40	-	-	-
H2-IEd	169	183	ERYNIFKDTRFSTEV	smm	29.54	NIFKDTRFS	4268	29.54	-	-	-
H2-IEd	124	138	AANIEIYGIPAKKCS	smm	29.83	EIYGIPAKK	4347	29.83	-	-	-
H2-IEd	125	139	ANIEIYGIPAKKCSF	smm	30.08	EIYGIPAKK	4416	30.08	-	-	-
H2-IEd	66	80	HFVLNFKTNKKSCIS	smm	30.44	VLNFKTNKK	4515	30.44	-	-	-
H2-IEd	114	128	LVFKKRKRQIAANIE	smm	30.76	VFKKRKRQI	4607	30.76	-	-	-
H2-IEd	209	223	EITAKDIKKKFSIIL	smm	31.21	TAKDIKKKF	4735	31.21	-	-	-
H2-IEd	164	178	HGWNVERYNIFKDTR	smm	31.42	NVERYNIFK	4796	31.42	-	-	-
H2-IEd	36	50	KDETLFFASYGLKRD	smm	31.44	FFASYGLKR	4802	31.44	-	-	-
H2-IEd	170	184	RYNIFKDTRFSTEVF	smm	32.70	NIFKDTRFS	5185	32.70	-	-	-
H2-IEd	122	136	QIAANIEIYGIPAKK	smm	32.75	IEIYGIPAK	5198	32.75	-	-	-
H2-IEd	123	137	IAANIEIYGIPAKKC	smm	32.81	EIYGIPAKK	5218	32.81	-	-	-
H2-IEd	230	244	RISFLDVYWFQETMR	smm	33.06	DVYWFQETM	5293	33.06	-	-	-
H2-IEd	220	234	SIILPNEEYKRISFL	smm	34.55	NEEYKRISF	5777	34.55	-	-	-
H2-IEd	35	49	EKDETLFFASYGLKR	smm	34.91	ETLFFASYG	5899	34.91	-	-	-
H2-IEd	221	235	IILPNEEYKRISFLD	smm	35.37	EEYKRISFL	6054	35.37	-	-	-
H2-IEd	163	177	EHGWNVERYNIFKDT	smm	35.42	NVERYNIFK	6073	35.42	-	-	-
H2-IEd	135	149	KKCSFKDRYIGADPL	smm	35.61	SFKDRYIGA	6137	35.61	-	-	-
H2-IEd	42	56	FASYGLKRDPCQIVL	smm	36.22	ASYGLKRDP	6357	36.22	-	-	-
H2-IEd	67	81	FVLNFKTNKKSCISA	smm	36.36	LNFKTNKKS	6408	36.36	-	-	-
H2-IEd	203	217	SFSEAREITAKDIKK	smm	36.55	REITAKDIK	6478	36.55	-	-	-
H2-IEd	177	191	TRFSTEVFYHKNGLF	smm	36.77	EVFYHKNGL	6560	36.77	-	-	-
H2-IEd	136	150	KCSFKDRYIGADPLH	smm	37.10	SFKDRYIGA	6681	37.10	-	-	-
H2-IEd	210	224	ITAKDIKKKFSIILP	smm	37.31	ITAKDIKKK	6759	37.31	-	-	-
H2-IEd	115	129	VFKKRKRQIAANIEI	smm	37.46	VFKKRKRQI	6815	37.46	-	-	-
H2-IEd	61	75	SNNQTHFVLNFKTNK	smm	37.54	QTHFVLNFK	6846	37.54	-	-	-
H2-IEd	222	236	ILPNEEYKRISFLDV	smm	38.39	EEYKRISFL	7178	38.39	-	-	-
H2-IEd	178	192	RFSTEVFYHKNGLFN	smm	38.56	VFYHKNGLF	7245	38.56	-	-	-
H2-IEd	161	175	DQEHGWNVERYNIFK	smm	38.64	WNVERYNIF	7280	38.64	-	-	-
H2-IEd	21	35	VKCDGDEYFIGKYKE	smm	38.99	DEYFIGKYK	7421	38.99	-	-	-
H2-IEd	162	176	QEHGWNVERYNIFKD	smm	39.30	NVERYNIFK	7549	39.30	-	-	-
H2-IEd	20	34	AVKCDGDEYFIGKYK	smm	39.32	AVKCDGDEY	7556	39.32	-	-	-
H2-IEd	43	57	ASYGLKRDPCQIVLG	smm	39.40	ASYGLKRDP	7592	39.40	-	-	-
H2-IEd	179	193	FSTEVFYHKNGLFNT	smm	39.42	TEVFYHKNG	7599	39.42	-	-	-
H2-IEd	240	254	QETMRKKPKYPYIHY	smm	40.45	QETMRKKPK	8033	40.45	-	-	-
H2-IEd	27	41	EYFIGKYKEKDETLF	smm	40.56	YFIGKYKEK	8083	40.56	-	-	-
H2-IEd	171	185	YNIFKDTRFSTEVFY	smm	40.56	IFKDTRFST	8083	40.56	-	-	-
H2-IEd	28	42	YFIGKYKEKDETLFF	smm	41.37	YFIGKYKEK	8441	41.37	-	-	-
H2-IEd	223	237	LPNEEYKRISFLDVY	smm	41.44	EEYKRISFL	8472	41.44	-	-	-
H2-IEd	202	216	DSFSEAREITAKDIK	smm	41.72	SEAREITAK	8597	41.72	-	-	-
H2-IEd	10	24	VGLISFGFIVAVKCD	smm	41.92	SFGFIVAVK	8690	41.92	-	-	-
H2-IEd	239	253	FQETMRKKPKYPYIH	smm	41.99	QETMRKKPK	8722	41.99	-	-	-
H2-IEd	219	233	FSIILPNEEYKRISF	smm	42.05	PNEEYKRIS	8750	42.05	-	-	-
H2-IEd	271	285	TDELMTYALVKVFTN	smm	42.41	ELMTYALVK	8921	42.41	-	-	-
H2-IEd	11	25	GLISFGFIVAVKCDG	smm	42.52	SFGFIVAVK	8974	42.52	-	-	-
H2-IEd	180	194	STEVFYHKNGLFNTQ	smm	42.87	EVFYHKNGL	9136	42.87	-	-	-
H2-IEd	224	238	PNEEYKRISFLDVYW	smm	43.12	EEYKRISFL	9256	43.12	-	-	-
H2-IEd	68	82	VLNFKTNKKSCISAI	smm	43.38	FKTNKKSCI	9385	43.38	-	-	-
H2-IEd	270	284	DTDELMTYALVKVFT	smm	43.88	ELMTYALVK	9633	43.88	-	-	-
H2-IEd	69	83	LNFKTNKKSCISAIK	smm	44.19	FKTNKKSCI	9793	44.19	-	-	-
H2-IEd	176	190	DTRFSTEVFYHKNGL	smm	44.88	TEVFYHKNG	10147	44.88	-	-	-
H2-IEd	12	26	LISFGFIVAVKCDGD	smm	44.95	SFGFIVAVK	10182	44.95	-	-	-
H2-IEd	75	89	KKSCISAIKLTSYPK	smm	44.95	SCISAIKLT	10184	44.95	-	-	-
H2-IEd	79	93	ISAIKLTSYPKINQN	smm	45.23	AIKLTSYPK	10333	45.23	-	-	-
H2-IEd	77	91	SCISAIKLTSYPKIN	smm	45.42	AIKLTSYPK	10435	45.42	-	-	-
H2-IEd	78	92	CISAIKLTSYPKINQ	smm	45.45	AIKLTSYPK	10453	45.45	-	-	-
H2-IEd	229	243	KRISFLDVYWFQETM	smm	46.71	SFLDVYWFQ	11148	46.71	-	-	-
H2-IEd	8	22	SIVGLISFGFIVAVK	smm	46.82	ISFGFIVAV	11212	46.82	-	-	-
H2-IEd	272	286	DELMTYALVKVFTNP	smm	46.83	MTYALVKVF	11215	46.83	-	-	-
H2-IEd	76	90	KSCISAIKLTSYPKI	smm	47.14	AIKLTSYPK	11394	47.14	-	-	-
H2-IEd	181	195	TEVFYHKNGLFNTQI	smm	47.17	VFYHKNGLF	11413	47.17	-	-	-
H2-IEd	9	23	IVGLISFGFIVAVKC	smm	47.21	SFGFIVAVK	11434	47.21	-	-	-
H2-IEd	286	300	PESDGSRLKEEDLGR	smm	47.25	PESDGSRLK	11454	47.25	-	-	-
H2-IEd	71	85	FKTNKKSCISAIKLT	smm	47.30	KKSCISAIK	11488	47.30	-	-	-
H2-IEd	172	186	NIFKDTRFSTEVFYH	smm	47.41	FKDTRFSTE	11553	47.41	-	-	-
H2-IEd	211	225	TAKDIKKKFSIILPN	smm	47.43	TAKDIKKKF	11564	47.43	-	-	-
H2-IEd	200	214	EEDSFSEAREITAKD	smm	47.66	SEAREITAK	11697	47.66	-	-	-
H2-IEd	280	294	VKVFTNPESDGSRLK	smm	47.69	VFTNPESDG	11718	47.69	-	-	-
H2-IEd	273	287	ELMTYALVKVFTNPE	smm	47.80	MTYALVKVF	11780	47.80	-	-	-
H2-IEd	201	215	EDSFSEAREITAKDI	smm	47.91	SEAREITAK	11845	47.91	-	-	-
H2-IEd	199	213	AEEDSFSEAREITAK	smm	48.54	FSEAREITA	12223	48.54	-	-	-
H2-IEd	269	283	FDTDELMTYALVKVF	smm	48.72	ELMTYALVK	12335	48.72	-	-	-
H2-IEd	241	255	ETMRKKPKYPYIHYN	smm	49.09	KPKYPYIHY	12571	49.09	-	-	-
H2-IEd	282	296	VFTNPESDGSRLKEE	smm	49.72	PESDGSRLK	12976	49.72	-	-	-
H2-IEd	281	295	KVFTNPESDGSRLKE	smm	49.90	PESDGSRLK	13090	49.90	-	-	-
H2-IEd	60	74	CSNNQTHFVLNFKTN	smm	50.16	QTHFVLNFK	13269	50.16	-	-	-
H2-IEd	226	240	EEYKRISFLDVYWFQ	smm	50.75	RISFLDVYW	13663	50.75	-	-	-
H2-IEd	245	259	KKPKYPYIHYNGECS	smm	50.78	PKYPYIHYN	13685	50.78	-	-	-
H2-IEd	72	86	KTNKKSCISAIKLTS	smm	50.99	KKSCISAIK	13827	50.99	-	-	-
H2-IEd	137	151	CSFKDRYIGADPLHV	smm	51.16	RYIGADPLH	13946	51.16	-	-	-
H2-IEd	225	239	NEEYKRISFLDVYWF	smm	51.22	EEYKRISFL	13995	51.22	-	-	-
H2-IEd	243	257	MRKKPKYPYIHYNGE	smm	51.57	KPKYPYIHY	14245	51.57	-	-	-
H2-IEd	73	87	TNKKSCISAIKLTSY	smm	51.72	KKSCISAIK	14345	51.72	-	-	-
H2-IEd	70	84	NFKTNKKSCISAIKL	smm	52.02	KKSCISAIK	14563	52.02	-	-	-
H2-IEd	81	95	AIKLTSYPKINQNSD	smm	52.15	AIKLTSYPK	14655	52.15	-	-	-
H2-IEd	80	94	SAIKLTSYPKINQNS	smm	52.23	AIKLTSYPK	14716	52.23	-	-	-
H2-IEd	160	174	FDQEHGWNVERYNIF	smm	52.40	QEHGWNVER	14840	52.40	-	-	-
H2-IEd	14	28	SFGFIVAVKCDGDEY	smm	52.89	SFGFIVAVK	15208	52.89	-	-	-
H2-IEd	242	256	TMRKKPKYPYIHYNG	smm	52.99	KPKYPYIHY	15292	52.99	-	-	-
H2-IEd	261	275	ENKTCELVFDTDELM	smm	53.04	ELVFDTDEL	15325	53.04	-	-	-
H2-IEd	13	27	ISFGFIVAVKCDGDE	smm	53.32	SFGFIVAVK	15545	53.32	-	-	-
H2-IEd	218	232	KFSIILPNEEYKRIS	smm	53.47	IILPNEEYK	15665	53.47	-	-	-
H2-IEd	284	298	TNPESDGSRLKEEDL	smm	53.70	PESDGSRLK	15842	53.70	-	-	-
H2-IEd	283	297	FTNPESDGSRLKEED	smm	53.83	PESDGSRLK	15946	53.83	-	-	-
H2-IEd	262	276	NKTCELVFDTDELMT	smm	54.52	LVFDTDELM	16503	54.52	-	-	-
H2-IEd	175	189	KDTRFSTEVFYHKNG	smm	54.61	RFSTEVFYH	16577	54.61	-	-	-
H2-IEd	158	172	YQFDQEHGWNVERYN	smm	55.08	QEHGWNVER	16963	55.08	-	-	-
H2-IEd	244	258	RKKPKYPYIHYNGEC	smm	55.21	KPKYPYIHY	17072	55.21	-	-	-
H2-IEd	263	277	KTCELVFDTDELMTY	smm	55.27	LVFDTDELM	17119	55.27	-	-	-
H2-IEd	74	88	NKKSCISAIKLTSYP	smm	55.60	SCISAIKLT	17406	55.60	-	-	-
H2-IEd	285	299	NPESDGSRLKEEDLG	smm	56.06	PESDGSRLK	17812	56.06	-	-	-
H2-IEd	173	187	IFKDTRFSTEVFYHK	smm	56.07	TRFSTEVFY	17821	56.07	-	-	-
H2-IEd	59	73	KCSNNQTHFVLNFKT	smm	56.13	QTHFVLNFK	17876	56.13	-	-	-
H2-IEd	138	152	SFKDRYIGADPLHVD	smm	56.40	RYIGADPLH	18117	56.40	-	-	-
H2-IEd	174	188	FKDTRFSTEVFYHKN	smm	56.72	TRFSTEVFY	18410	56.72	-	-	-
H2-IEd	58	72	YKCSNNQTHFVLNFK	smm	56.79	NQTHFVLNF	18473	56.79	-	-	-
H2-IEd	274	288	LMTYALVKVFTNPES	smm	56.84	TYALVKVFT	18523	56.84	-	-	-
H2-IEd	159	173	QFDQEHGWNVERYNI	smm	56.92	QEHGWNVER	18595	56.92	-	-	-
H2-IEd	212	226	AKDIKKKFSIILPNE	smm	57.15	KKKFSIILP	18817	57.15	-	-	-
H2-IEd	182	196	EVFYHKNGLFNTQIT	smm	57.41	VFYHKNGLF	19063	57.41	-	-	-
H2-IEd	157	171	PYQFDQEHGWNVERY	smm	57.81	QEHGWNVER	19450	57.81	-	-	-
H2-IEd	34	48	KEKDETLFFASYGLK	smm	57.92	ETLFFASYG	19552	57.92	-	-	-
H2-IEd	52	66	CQIVLGYKCSNNQTH	smm	57.98	GYKCSNNQT	19611	57.98	-	-	-
H2-IEd	82	96	IKLTSYPKINQNSDL	smm	57.99	LTSYPKINQ	19622	57.99	-	-	-
H2-IEd	246	260	KPKYPYIHYNGECSN	smm	58.28	YIHYNGECS	19907	58.28	-	-	-
H2-IEd	287	301	ESDGSRLKEEDLGRG	smm	58.34	RLKEEDLGR	19963	58.34	-	-	-
H2-IEd	141	155	DRYIGADPLHVDSYG	smm	58.52	RYIGADPLH	20141	58.52	-	-	-
H2-IEd	49	63	RDPCQIVLGYKCSNN	smm	58.84	QIVLGYKCS	20471	58.84	-	-	-
H2-IEd	51	65	PCQIVLGYKCSNNQT	smm	59.03	QIVLGYKCS	20662	59.03	-	-	-
H2-IEd	53	67	QIVLGYKCSNNQTHF	smm	59.39	YKCSNNQTH	21037	59.39	-	-	-
H2-IEd	268	282	VFDTDELMTYALVKV	smm	59.84	ELMTYALVK	21510	59.84	-	-	-
H2-IEd	213	227	KDIKKKFSIILPNEE	smm	59.95	KKKFSIILP	21631	59.95	-	-	-
H2-IEd	227	241	EYKRISFLDVYWFQE	smm	60	RISFLDVYW	21693	60	-	-	-
H2-IEd	264	278	TCELVFDTDELMTYA	smm	60.10	LVFDTDELM	21802	60.10	-	-	-
H2-IEd	228	242	YKRISFLDVYWFQET	smm	60.19	RISFLDVYW	21892	60.19	-	-	-
H2-IEd	198	212	LAEEDSFSEAREITA	smm	60.30	DSFSEAREI	22012	60.30	-	-	-
H2-IEd	142	156	RYIGADPLHVDSYGL	smm	60.35	DPLHVDSYG	22079	60.35	-	-	-
H2-IEd	183	197	VFYHKNGLFNTQITY	smm	60.94	VFYHKNGLF	22744	60.94	-	-	-
H2-IEd	275	289	MTYALVKVFTNPESD	smm	61.24	MTYALVKVF	23083	61.24	-	-	-
H2-IEd	156	170	LPYQFDQEHGWNVER	smm	61.43	YQFDQEHGW	23296	61.43	-	-	-
H2-IEd	50	64	DPCQIVLGYKCSNNQ	smm	61.82	QIVLGYKCS	23772	61.82	-	-	-
H2-IEd	48	62	KRDPCQIVLGYKCSN	smm	61.87	QIVLGYKCS	23839	61.87	-	-	-
H2-IEd	276	290	TYALVKVFTNPESDG	smm	62.53	ALVKVFTNP	24631	62.53	-	-	-
H2-IEd	247	261	PKYPYIHYNGECSNE	smm	62.65	YIHYNGECS	24777	62.65	-	-	-
H2-IEd	2	16	NSINFLSIVGLISFG	smm	62.69	FLSIVGLIS	24828	62.69	-	-	-
H2-IEd	116	130	FKKRKRQIAANIEIY	smm	62.80	FKKRKRQIA	24976	62.80	-	-	-
H2-IEd	84	98	LTSYPKINQNSDLTK	smm	62.89	PKINQNSDL	25092	62.89	-	-	-
H2-IEd	217	231	KKFSIILPNEEYKRI	smm	63.14	IILPNEEYK	25405	63.14	-	-	-
H2-IEd	267	281	LVFDTDELMTYALVK	smm	63.17	LVFDTDELM	25447	63.17	-	-	-
H2-IEd	29	43	FIGKYKEKDETLFFA	smm	63.32	GKYKEKDET	25646	63.32	-	-	-
H2-IEd	214	228	DIKKKFSIILPNEEY	smm	63.33	KKKFSIILP	25651	63.33	-	-	-
H2-IEd	85	99	TSYPKINQNSDLTKN	smm	63.40	PKINQNSDL	25748	63.40	-	-	-
H2-IEd	83	97	KLTSYPKINQNSDLT	smm	63.50	PKINQNSDL	25876	63.50	-	-	-
H2-IEd	197	211	YLAEEDSFSEAREIT	smm	63.59	DSFSEAREI	25998	63.59	-	-	-
H2-IEd	215	229	IKKKFSIILPNEEYK	smm	63.62	KKKFSIILP	26033	63.62	-	-	-
H2-IEd	139	153	FKDRYIGADPLHVDS	smm	63.63	RYIGADPLH	26051	63.63	-	-	-
H2-IEd	104	118	TGGIGTDNCKLVFKK	smm	63.73	GGIGTDNCK	26186	63.73	-	-	-
H2-IEd	196	210	TYLAEEDSFSEAREI	smm	63.78	YLAEEDSFS	26247	63.78	-	-	-
H2-IEd	47	61	LKRDPCQIVLGYKCS	smm	64	PCQIVLGYK	26543	64	-	-	-
H2-IEd	152	166	DSYGLPYQFDQEHGW	smm	64.27	LPYQFDQEH	26914	64.27	-	-	-
H2-IEd	143	157	YIGADPLHVDSYGLP	smm	64.50	DPLHVDSYG	27218	64.50	-	-	-
H2-IEd	153	167	SYGLPYQFDQEHGWN	smm	64.57	LPYQFDQEH	27327	64.57	-	-	-
H2-IEd	140	154	KDRYIGADPLHVDSY	smm	64.76	RYIGADPLH	27597	64.76	-	-	-
H2-IEd	121	135	RQIAANIEIYGIPAK	smm	64.85	IAANIEIYG	27718	64.85	-	-	-
H2-IEd	277	291	YALVKVFTNPESDGS	smm	65.59	VFTNPESDG	28777	65.59	-	-	-
H2-IEd	3	17	SINFLSIVGLISFGF	smm	65.68	SIVGLISFG	28916	65.68	-	-	-
H2-IEd	16	30	GFIVAVKCDGDEYFI	smm	65.89	AVKCDGDEY	29210	65.89	-	-	-
H2-IEd	144	158	IGADPLHVDSYGLPY	smm	66.11	DPLHVDSYG	29548	66.11	-	-	-
H2-IEd	154	168	YGLPYQFDQEHGWNV	smm	66.11	LPYQFDQEH	29551	66.11	-	-	-
H2-IEd	15	29	FGFIVAVKCDGDEYF	smm	66.31	AVKCDGDEY	29859	66.31	-	-	-
H2-IEd	86	100	SYPKINQNSDLTKNL	smm	66.59	PKINQNSDL	30304	66.59	-	-	-
H2-IEd	216	230	KKKFSIILPNEEYKR	smm	66.65	IILPNEEYK	30395	66.65	-	-	-
H2-IEd	194	208	QITYLAEEDSFSEAR	smm	66.68	YLAEEDSFS	30434	66.68	-	-	-
H2-IEd	54	68	IVLGYKCSNNQTHFV	smm	66.73	YKCSNNQTH	30523	66.73	-	-	-
H2-IEd	45	59	YGLKRDPCQIVLGYK	smm	66.81	LKRDPCQIV	30644	66.81	-	-	-
H2-IEd	191	205	FNTQITYLAEEDSFS	smm	66.94	TYLAEEDSF	30846	66.94	-	-	-
H2-IEd	265	279	CELVFDTDELMTYAL	smm	67.09	LVFDTDELM	31076	67.09	-	-	-
H2-IEd	193	207	TQITYLAEEDSFSEA	smm	67.70	YLAEEDSFS	32074	67.70	-	-	-
H2-IEd	33	47	YKEKDETLFFASYGL	smm	67.82	ETLFFASYG	32277	67.82	-	-	-
H2-IEd	103	117	QTGGIGTDNCKLVFK	smm	67.92	GGIGTDNCK	32444	67.92	-	-	-
H2-IEd	145	159	GADPLHVDSYGLPYQ	smm	67.92	DPLHVDSYG	32446	67.92	-	-	-
H2-IEd	279	293	LVKVFTNPESDGSRL	smm	67.93	VFTNPESDG	32454	67.93	-	-	-
H2-IEd	1	15	MNSINFLSIVGLISF	smm	67.98	SINFLSIVG	32557	67.98	-	-	-
H2-IEd	195	209	ITYLAEEDSFSEARE	smm	68.38	YLAEEDSFS	33244	68.38	-	-	-
H2-IEd	30	44	IGKYKEKDETLFFAS	smm	68.42	KYKEKDETL	33307	68.42	-	-	-
H2-IEd	32	46	KYKEKDETLFFASYG	smm	68.49	YKEKDETLF	33444	68.49	-	-	-
H2-IEd	192	206	NTQITYLAEEDSFSE	smm	68.78	YLAEEDSFS	33960	68.78	-	-	-
H2-IEd	117	131	KKRKRQIAANIEIYG	smm	68.79	KKRKRQIAA	33974	68.79	-	-	-
H2-IEd	278	292	ALVKVFTNPESDGSR	smm	69.40	VFTNPESDG	35079	69.40	-	-	-
H2-IEd	44	58	SYGLKRDPCQIVLGY	smm	69.55	LKRDPCQIV	35359	69.55	-	-	-
H2-IEd	4	18	INFLSIVGLISFGFI	smm	69.71	SIVGLISFG	35667	69.71	-	-	-
H2-IEd	249	263	YPYIHYNGECSNENK	smm	69.71	YIHYNGECS	35670	69.71	-	-	-
H2-IEd	99	113	NLYCQTGGIGTDNCK	smm	69.80	YCQTGGIGT	35847	69.80	-	-	-
H2-IEd	260	274	NENKTCELVFDTDEL	smm	69.97	CELVFDTDE	36163	69.97	-	-	-
H2-IEd	55	69	VLGYKCSNNQTHFVL	smm	70.26	YKCSNNQTH	36716	70.26	-	-	-
H2-IEd	248	262	KYPYIHYNGECSNEN	smm	70.48	YIHYNGECS	37153	70.48	-	-	-
H2-IEd	150	164	HVDSYGLPYQFDQEH	smm	70.72	GLPYQFDQE	37648	70.72	-	-	-
H2-IEd	151	165	VDSYGLPYQFDQEHG	smm	70.77	LPYQFDQEH	37752	70.77	-	-	-
H2-IEd	6	20	FLSIVGLISFGFIVA	smm	71.06	SIVGLISFG	38337	71.06	-	-	-
H2-IEd	7	21	LSIVGLISFGFIVAV	smm	71.47	SIVGLISFG	39201	71.47	-	-	-
H2-IEd	184	198	FYHKNGLFNTQITYL	smm	71.48	GLFNTQITY	39230	71.48	-	-	-
H2-IEd	101	115	YCQTGGIGTDNCKLV	smm	71.60	GGIGTDNCK	39486	71.60	-	-	-
H2-IEd	155	169	GLPYQFDQEHGWNVE	smm	71.63	LPYQFDQEH	39545	71.63	-	-	-
H2-IEd	18	32	IVAVKCDGDEYFIGK	smm	71.83	AVKCDGDEY	39985	71.83	-	-	-
H2-IEd	5	19	NFLSIVGLISFGFIV	smm	72.11	SIVGLISFG	40601	72.11	-	-	-
H2-IEd	87	101	YPKINQNSDLTKNLY	smm	72.29	INQNSDLTK	41003	72.29	-	-	-
H2-IEd	100	114	LYCQTGGIGTDNCKL	smm	73.56	GGIGTDNCK	44012	73.56	-	-	-
H2-IEd	17	31	FIVAVKCDGDEYFIG	smm	74.75	AVKCDGDEY	47124	74.75	-	-	-
H2-IEd	102	116	CQTGGIGTDNCKLVF	smm	74.75	GGIGTDNCK	47122	74.75	-	-	-
H2-IEd	46	60	GLKRDPCQIVLGYKC	smm	75.10	PCQIVLGYK	48085	75.10	-	-	-
H2-IEd	185	199	YHKNGLFNTQITYLA	smm	75.26	GLFNTQITY	48505	75.26	-	-	-
H2-IEd	146	160	ADPLHVDSYGLPYQF	smm	75.61	DPLHVDSYG	49513	75.61	-	-	-
H2-IEd	19	33	VAVKCDGDEYFIGKY	smm	75.78	AVKCDGDEY	50000	75.78	-	-	-
H2-IEd	31	45	GKYKEKDETLFFASY	smm	75.78	GKYKEKDET	50000	75.78	-	-	-
H2-IEd	56	70	LGYKCSNNQTHFVLN	smm	75.78	YKCSNNQTH	50000	75.78	-	-	-
H2-IEd	57	71	GYKCSNNQTHFVLNF	smm	75.78	YKCSNNQTH	50000	75.78	-	-	-
H2-IEd	88	102	PKINQNSDLTKNLYC	smm	75.78	INQNSDLTK	50000	75.78	-	-	-
H2-IEd	89	103	KINQNSDLTKNLYCQ	smm	75.78	QNSDLTKNL	50000	75.78	-	-	-
H2-IEd	90	104	INQNSDLTKNLYCQT	smm	75.78	QNSDLTKNL	50000	75.78	-	-	-
H2-IEd	91	105	NQNSDLTKNLYCQTG	smm	75.78	DLTKNLYCQ	50000	75.78	-	-	-
H2-IEd	92	106	QNSDLTKNLYCQTGG	smm	75.78	DLTKNLYCQ	50000	75.78	-	-	-
H2-IEd	93	107	NSDLTKNLYCQTGGI	smm	75.78	KNLYCQTGG	50000	75.78	-	-	-
H2-IEd	94	108	SDLTKNLYCQTGGIG	smm	75.78	NLYCQTGGI	50000	75.78	-	-	-
H2-IEd	95	109	DLTKNLYCQTGGIGT	smm	75.78	NLYCQTGGI	50000	75.78	-	-	-
H2-IEd	96	110	LTKNLYCQTGGIGTD	smm	75.78	NLYCQTGGI	50000	75.78	-	-	-
H2-IEd	97	111	TKNLYCQTGGIGTDN	smm	75.78	NLYCQTGGI	50000	75.78	-	-	-
H2-IEd	98	112	KNLYCQTGGIGTDNC	smm	75.78	YCQTGGIGT	50000	75.78	-	-	-
H2-IEd	118	132	KRKRQIAANIEIYGI	smm	75.78	RQIAANIEI	50000	75.78	-	-	-
H2-IEd	119	133	RKRQIAANIEIYGIP	smm	75.78	RQIAANIEI	50000	75.78	-	-	-
H2-IEd	120	134	KRQIAANIEIYGIPA	smm	75.78	IAANIEIYG	50000	75.78	-	-	-
H2-IEd	147	161	DPLHVDSYGLPYQFD	smm	75.78	DPLHVDSYG	50000	75.78	-	-	-
H2-IEd	148	162	PLHVDSYGLPYQFDQ	smm	75.78	DSYGLPYQF	50000	75.78	-	-	-
H2-IEd	149	163	LHVDSYGLPYQFDQE	smm	75.78	DSYGLPYQF	50000	75.78	-	-	-
H2-IEd	186	200	HKNGLFNTQITYLAE	smm	75.78	GLFNTQITY	50000	75.78	-	-	-
H2-IEd	187	201	KNGLFNTQITYLAEE	smm	75.78	GLFNTQITY	50000	75.78	-	-	-
H2-IEd	188	202	NGLFNTQITYLAEED	smm	75.78	TQITYLAEE	50000	75.78	-	-	-
H2-IEd	189	203	GLFNTQITYLAEEDS	smm	75.78	TQITYLAEE	50000	75.78	-	-	-
H2-IEd	190	204	LFNTQITYLAEEDSF	smm	75.78	ITYLAEEDS	50000	75.78	-	-	-
H2-IEd	250	264	PYIHYNGECSNENKT	smm	75.78	YIHYNGECS	50000	75.78	-	-	-
H2-IEd	251	265	YIHYNGECSNENKTC	smm	75.78	YIHYNGECS	50000	75.78	-	-	-
H2-IEd	252	266	IHYNGECSNENKTCE	smm	75.78	NGECSNENK	50000	75.78	-	-	-
H2-IEd	253	267	HYNGECSNENKTCEL	smm	75.78	NGECSNENK	50000	75.78	-	-	-
H2-IEd	254	268	YNGECSNENKTCELV	smm	75.78	GECSNENKT	50000	75.78	-	-	-
H2-IEd	255	269	NGECSNENKTCELVF	smm	75.78	NGECSNENK	50000	75.78	-	-	-
H2-IEd	256	270	GECSNENKTCELVFD	smm	75.78	CSNENKTCE	50000	75.78	-	-	-
H2-IEd	257	271	ECSNENKTCELVFDT	smm	75.78	NKTCELVFD	50000	75.78	-	-	-
H2-IEd	258	272	CSNENKTCELVFDTD	smm	75.78	KTCELVFDT	50000	75.78	-	-	-
H2-IEd	259	273	SNENKTCELVFDTDE	smm	75.78	TCELVFDTD	50000	75.78	-	-	-
H2-IEd	266	280	ELVFDTDELMTYALV	smm	75.78	LVFDTDELM	50000	75.78	-	-	-
Note: The MHCII binding predictions were made on 11/25/2016 using the IEDB analysis resources Consensus tool (H2-IAd) [1][2], or SMM-Align (ver. 1.1) tool (H2-IEd) [3]. Results are presented by allele, and from lowest to highest percentile rank. Peptides predicted as good binders are all of those with a percentile ranking lower or equal to 10.
1. Wang P, Sidney J, Dow C, Mothé B, Sette A, Peters B. 2008. A systematic assessment of MHC class II peptide binding predictions and evaluation of a consensus approach. PLoS Comput Biol. 4(4):e1000048.
2. Wang P, Sidney J, Kim Y, Sette A, Lund O, Nielsen M, Peters B. 2010. Peptide binding predictions for HLA DR, DP and DQ molecules. BMC Bioinformatics. 11:568.
3. Nielsen M, Lundegaard C, Lund O. 2007. Prediction of MHC class II binding affinity using SMM-align, a novel stabilization matrix alignment method. BMC Bioinformatics.
