# Supplementary material for: Engineering a vector-based pan-Leishmania vaccine for humans: proof of principle
Source: Sci Rep. 2020 Oct 29;10:18653. doi: 10.1038/s41598-020-75410-0 (PMC7596519; doi:10.1038/s41598-020-75410-0)
Supplement: Supplementary file 10 — Supplementary Information 9. [file 41598_2020_75410_MOESM10_ESM.xlsx]

## Sheet: Sheet1
Supplementary data 9. LJL143 in silico analysis: murine MHC-II restricted-epitopes prediction - C57BL/6 (H2-IAb)
Allele	Start	End	Peptide	Method used	Percentile rank	SMM align core	SMM align IC50 (nM)	SMM align rank	NN align core	NN align IC50 (nM)	NN align rank
H2-IAb	139	153	FKDRYIGADPLHVDS	Consensus (smm/nn)	2.48	YIGADPLHV	215	2.15	YIGADPLHV	171.40	2.80	Predicted as good binders
H2-IAb	138	152	SFKDRYIGADPLHVD	Consensus (smm/nn)	2.67	YIGADPLHV	216	2.16	YIGADPLHV	195.80	3.18
H2-IAb	137	151	CSFKDRYIGADPLHV	Consensus (smm/nn)	2.81	DRYIGADPL	215	2.15	YIGADPLHV	215.90	3.48
H2-IAb	140	154	KDRYIGADPLHVDSY	Consensus (smm/nn)	2.84	YIGADPLHV	288	2.94	YIGADPLHV	168.60	2.75
H2-IAb	141	155	DRYIGADPLHVDSYG	Consensus (smm/nn)	3.41	YIGADPLHV	295	3.01	YIGADPLHV	238	3.80
H2-IAb	142	156	RYIGADPLHVDSYGL	Consensus (smm/nn)	7.74	YIGADPLHV	1104	10.55	YIGADPLHV	317.10	4.93
H2-IAb	143	157	YIGADPLHVDSYGLP	Consensus (smm/nn)	10.35	YIGADPLHV	1154	10.94	YIGADPLHV	755.10	9.76
H2-IAb	249	263	YPYIHYNGECSNENK	Consensus (smm/nn)	10.51	YNGECSNEN	1008	9.78	YNGECSNEN	919	11.24
H2-IAb	250	264	PYIHYNGECSNENKT	Consensus (smm/nn)	10.56	YNGECSNEN	1086	10.40	YNGECSNEN	860.20	10.72
H2-IAb	248	262	KYPYIHYNGECSNEN	Consensus (smm/nn)	11.13	IHYNGECSN	1014	9.83	YNGECSNEN	1060.40	12.44
H2-IAb	215	229	IKKKFSIILPNEEYK	Consensus (smm/nn)	11.77	KKFSIILPN	1725	15.02	FSIILPNEE	628.40	8.52
H2-IAb	251	265	YIHYNGECSNENKTC	Consensus (smm/nn)	11.90	YNGECSNEN	1476	13.34	YNGECSNEN	829.60	10.46
H2-IAb	214	228	DIKKKFSIILPNEEY	Consensus (smm/nn)	12.02	KKFSIILPN	1756	15.22	FSIILPNEE	657.40	8.81
H2-IAb	213	227	KDIKKKFSIILPNEE	Consensus (smm/nn)	12.45	KKFSIILPN	1717	14.97	FSIILPNEE	772.40	9.93
H2-IAb	80	94	SAIKLTSYPKINQNS	Consensus (smm/nn)	12.52	KLTSYPKIN	1235	11.56	KLTSYPKIN	1190.50	13.47
H2-IAb	81	95	AIKLTSYPKINQNSD	Consensus (smm/nn)	13.09	KLTSYPKIN	1243	11.63	KLTSYPKIN	1329.10	14.55
H2-IAb	79	93	ISAIKLTSYPKINQN	Consensus (smm/nn)	13.20	KLTSYPKIN	1226	11.49	KLTSYPKIN	1379.20	14.91
H2-IAb	252	266	IHYNGECSNENKTCE	Consensus (smm/nn)	13.40	YNGECSNEN	1527	13.69	YNGECSNEN	1143.10	13.11
H2-IAb	277	291	YALVKVFTNPESDGS	Consensus (smm/nn)	15.15	KVFTNPESD	1101	10.53	KVFTNPESD	2102.60	19.77
H2-IAb	216	230	KKKFSIILPNEEYKR	Consensus (smm/nn)	15.62	FSIILPNEE	3071	22.32	FSIILPNEE	669	8.92
H2-IAb	278	292	ALVKVFTNPESDGSR	Consensus (smm/nn)	16.37	KVFTNPESD	1187	11.20	KVFTNPESD	2408	21.54
H2-IAb	275	289	MTYALVKVFTNPESD	Consensus (smm/nn)	16.59	VKVFTNPES	1141	10.84	MTYALVKVF	2546.80	22.35
H2-IAb	217	231	KKFSIILPNEEYKRI	Consensus (smm/nn)	16.73	FSIILPNEE	3116	22.53	FSIILPNEE	884.60	10.93
H2-IAb	276	290	TYALVKVFTNPESDG	Consensus (smm/nn)	17.92	KVFTNPESD	1251	11.69	KVFTNPESD	2884.50	24.15
H2-IAb	78	92	CISAIKLTSYPKINQ	Consensus (smm/nn)	18.18	KLTSYPKIN	1589	14.12	KLTSYPKIN	2526.80	22.23
H2-IAb	82	96	IKLTSYPKINQNSDL	Consensus (smm/nn)	18.25	KLTSYPKIN	2832	21.19	KLTSYPKIN	1433.80	15.31
H2-IAb	279	293	LVKVFTNPESDGSRL	Consensus (smm/nn)	18.52	KVFTNPESD	1670	14.66	KVFTNPESD	2554.30	22.39
H2-IAb	77	91	SCISAIKLTSYPKIN	Consensus (smm/nn)	18.96	IKLTSYPKI	1541	13.78	KLTSYPKIN	2882.30	24.14
H2-IAb	125	139	ANIEIYGIPAKKCSF	Consensus (smm/nn)	20.27	IEIYGIPAK	3477	24.12	YGIPAKKCS	1586.40	16.42
H2-IAb	124	138	AANIEIYGIPAKKCS	Consensus (smm/nn)	20.57	IEIYGIPAK	3410	23.83	YGIPAKKCS	1718.30	17.31
H2-IAb	274	288	LMTYALVKVFTNPES	Consensus (smm/nn)	21.09	YALVKVFTN	2607	20.08	YALVKVFTN	2505.80	22.11
H2-IAb	83	97	KLTSYPKINQNSDLT	Consensus (smm/nn)	21.38	KLTSYPKIN	2932	21.66	KLTSYPKIN	2329.30	21.10
H2-IAb	198	212	LAEEDSFSEAREITA	Consensus (smm/nn)	22.41	DSFSEAREI	3591	24.59	FSEAREITA	2182.50	20.24
H2-IAb	199	213	AEEDSFSEAREITAK	Consensus (smm/nn)	22.43	FSEAREITA	3620	24.71	FSEAREITA	2166.10	20.15
H2-IAb	280	294	VKVFTNPESDGSRLK	Consensus (smm/nn)	22.98	KVFTNPESD	3073	22.32	FTNPESDGS	2783.90	23.63
H2-IAb	271	285	TDELMTYALVKVFTN	Consensus (smm/nn)	23.14	MTYALVKVF	3942	26.02	YALVKVFTN	2185.90	20.26
H2-IAb	273	287	ELMTYALVKVFTNPE	Consensus (smm/nn)	23.18	YALVKVFTN	3462	24.05	YALVKVFTN	2539.50	22.31
H2-IAb	126	140	NIEIYGIPAKKCSFK	Consensus (smm/nn)	23.38	YGIPAKKCS	4930	29.65	EIYGIPAKK	1689.70	17.11
H2-IAb	200	214	EEDSFSEAREITAKD	Consensus (smm/nn)	23.49	FSEAREITA	3675	24.95	FSEAREITA	2493.40	22.04
H2-IAb	272	286	DELMTYALVKVFTNP	Consensus (smm/nn)	23.54	YALVKVFTN	3996	26.22	YALVKVFTN	2286.90	20.85
H2-IAb	212	226	AKDIKKKFSIILPNE	Consensus (smm/nn)	23.59	KKFSIILPN	2450	19.28	KKFSIILPN	3638.20	27.89
H2-IAb	136	150	KCSFKDRYIGADPLH	Consensus (smm/nn)	24.20	DRYIGADPL	1526	13.69	DRYIGADPL	5212.80	34.70
H2-IAb	9	23	IVGLISFGFIVAVKC	Consensus (smm/nn)	24.35	ISFGFIVAV	3646	24.82	ISFGFIVAV	2830.20	23.88
H2-IAb	253	267	HYNGECSNENKTCEL	Consensus (smm/nn)	24.59	YNGECSNEN	5332	30.94	YNGECSNEN	1858.10	18.25
H2-IAb	8	22	SIVGLISFGFIVAVK	Consensus (smm/nn)	25.25	ISFGFIVAV	3717	25.12	ISFGFIVAV	3124.50	25.37
H2-IAb	10	24	VGLISFGFIVAVKCD	Consensus (smm/nn)	25.28	ISFGFIVAV	4044	26.40	ISFGFIVAV	2884	24.15
H2-IAb	211	225	TAKDIKKKFSIILPN	Consensus (smm/nn)	26.27	IKKKFSIIL	2447	19.25	KKFSIILPN	4868.70	33.30
H2-IAb	127	141	IEIYGIPAKKCSFKD	Consensus (smm/nn)	26.52	YGIPAKKCS	6069	33.26	EIYGIPAKK	2102.60	19.77
H2-IAb	201	215	EDSFSEAREITAKDI	Consensus (smm/nn)	26.82	FSEAREITA	5105	30.23	FSEAREITA	2741.40	23.40
H2-IAb	7	21	LSIVGLISFGFIVAV	Consensus (smm/nn)	26.96	GLISFGFIV	3743	25.23	ISFGFIVAV	3813.50	28.70
H2-IAb	68	82	VLNFKTNKKSCISAI	Consensus (smm/nn)	27.22	LNFKTNKKS	6723	35.15	NKKSCISAI	2021.80	19.29
H2-IAb	11	25	GLISFGFIVAVKCDG	Consensus (smm/nn)	27.34	ISFGFIVAV	4443	27.90	ISFGFIVAV	3403.10	26.77
H2-IAb	65	79	THFVLNFKTNKKSCI	Consensus (smm/nn)	28.71	LNFKTNKKS	4877	29.47	FKTNKKSCI	3652.30	27.95
H2-IAb	254	268	YNGECSNENKTCELV	Consensus (smm/nn)	29.02	YNGECSNEN	5302	30.86	YNGECSNEN	3488.20	27.18
H2-IAb	69	83	LNFKTNKKSCISAIK	Consensus (smm/nn)	29.02	NKKSCISAI	6889	35.62	NKKSCISAI	2561.50	22.43
H2-IAb	66	80	HFVLNFKTNKKSCIS	Consensus (smm/nn)	29.35	LNFKTNKKS	5533	31.61	FKTNKKSCI	3469.60	27.09
H2-IAb	202	216	DSFSEAREITAKDIK	Consensus (smm/nn)	29.45	FSEAREITA	5121	30.29	FSEAREITA	3794.50	28.61
H2-IAb	123	137	IAANIEIYGIPAKKC	Consensus (smm/nn)	29.78	IEIYGIPAK	4755	29.03	EIYGIPAKK	4221.50	30.53
H2-IAb	67	81	FVLNFKTNKKSCISA	Consensus (smm/nn)	30.17	LNFKTNKKS	5989	33.02	FKTNKKSCI	3513.20	27.31
H2-IAb	135	149	KKCSFKDRYIGADPL	Consensus (smm/nn)	31.43	KCSFKDRYI	1531	13.72	DRYIGADPL	9442.60	49.14
H2-IAb	233	247	FLDVYWFQETMRKKP	Consensus (smm/nn)	31.98	VYWFQETMR	7403	37	FQETMRKKP	3441.10	26.95
H2-IAb	234	248	LDVYWFQETMRKKPK	Consensus (smm/nn)	32.05	VYWFQETMR	7799	38	FQETMRKKP	3264.60	26.09
H2-IAb	247	261	PKYPYIHYNGECSNE	Consensus (smm/nn)	32.95	IHYNGECSN	3025	22.10	YIHYNGECS	7727.50	43.79
H2-IAb	243	257	MRKKPKYPYIHYNGE	Consensus (smm/nn)	32.98	KKPKYPYIH	3104	22.47	KKPKYPYIH	7643.10	43.48
H2-IAb	70	84	NFKTNKKSCISAIKL	Consensus (smm/nn)	33.17	NKKSCISAI	8337	39.31	NKKSCISAI	3458.60	27.04
H2-IAb	242	256	TMRKKPKYPYIHYNG	Consensus (smm/nn)	33.24	KKPKYPYIH	3203	22.91	KKPKYPYIH	7668.70	43.57
H2-IAb	71	85	FKTNKKSCISAIKLT	Consensus (smm/nn)	33.45	NKKSCISAI	8146	38.86	NKKSCISAI	3672.40	28.05
H2-IAb	122	136	QIAANIEIYGIPAKK	Consensus (smm/nn)	33.91	IEIYGIPAK	5025	29.98	EIYGIPAKK	6026.70	37.83
H2-IAb	218	232	KFSIILPNEEYKRIS	Consensus (smm/nn)	34	FSIILPNEE	12018	46.63	FSIILPNEE	2377.30	21.37
H2-IAb	281	295	KVFTNPESDGSRLKE	Consensus (smm/nn)	34.30	KVFTNPESD	4981	29.83	FTNPESDGS	6283.20	38.76
H2-IAb	185	199	YHKNGLFNTQITYLA	Consensus (smm/nn)	34.72	YHKNGLFNT	6946	35.78	FNTQITYLA	4956.90	33.65
H2-IAb	241	255	ETMRKKPKYPYIHYN	Consensus (smm/nn)	34.75	KKPKYPYIH	3378	23.67	KKPKYPYIH	8350.60	45.83
H2-IAb	128	142	EIYGIPAKKCSFKDR	Consensus (smm/nn)	34.94	YGIPAKKCS	10165	43.22	EIYGIPAKK	3377.60	26.65
H2-IAb	53	67	QIVLGYKCSNNQTHF	Consensus (smm/nn)	35.75	YKCSNNQTH	6344	34.08	YKCSNNQTH	5917.30	37.43
H2-IAb	54	68	IVLGYKCSNNQTHFV	Consensus (smm/nn)	35.82	YKCSNNQTH	6727	35.17	YKCSNNQTH	5661.20	36.47
H2-IAb	245	259	KKPKYPYIHYNGECS	Consensus (smm/nn)	35.82	KKPKYPYIH	4395	27.73	KKPKYPYIH	7764.90	43.91
H2-IAb	246	260	KPKYPYIHYNGECSN	Consensus (smm/nn)	35.85	YIHYNGECS	2983	21.89	YIHYNGECS	9660.40	49.81
H2-IAb	72	86	KTNKKSCISAIKLTS	Consensus (smm/nn)	35.86	NKKSCISAI	7981	38.44	NKKSCISAI	4860.80	33.27
H2-IAb	235	249	DVYWFQETMRKKPKY	Consensus (smm/nn)	36.52	YWFQETMRK	11611	45.88	FQETMRKKP	3484.10	27.16
H2-IAb	52	66	CQIVLGYKCSNNQTH	Consensus (smm/nn)	36.73	LGYKCSNNQ	6320	34.01	YKCSNNQTH	6476.10	39.45
H2-IAb	12	26	LISFGFIVAVKCDGD	Consensus (smm/nn)	37.26	ISFGFIVAV	10492	43.83	ISFGFIVAV	4257.90	30.69
H2-IAb	64	78	QTHFVLNFKTNKKSC	Consensus (smm/nn)	37.84	LNFKTNKKS	5557	31.69	FVLNFKTNK	7794	44
H2-IAb	55	69	VLGYKCSNNQTHFVL	Consensus (smm/nn)	37.97	YKCSNNQTH	8053	38.64	YKCSNNQTH	5878	37.29
H2-IAb	63	77	NQTHFVLNFKTNKKS	Consensus (smm/nn)	38.26	FVLNFKTNK	5491	31.46	FVLNFKTNK	8113.80	45.05
H2-IAb	244	258	RKKPKYPYIHYNGEC	Consensus (smm/nn)	38.45	KKPKYPYIH	5688	32.11	KKPKYPYIH	8035.20	44.80
H2-IAb	219	233	FSIILPNEEYKRISF	Consensus (smm/nn)	38.56	FSIILPNEE	12235	47	FSIILPNEE	4126.80	30.12
H2-IAb	37	51	DETLFFASYGLKRDP	Consensus (smm/nn)	38.66	FFASYGLKR	7106	36.21	FASYGLKRD	6942.10	41.12
H2-IAb	270	284	DTDELMTYALVKVFT	Consensus (smm/nn)	38.77	MTYALVKVF	10890	44.58	MTYALVKVF	4790.10	32.96
H2-IAb	269	283	FDTDELMTYALVKVF	Consensus (smm/nn)	38.89	ELMTYALVK	10582	44	MTYALVKVF	4986.60	33.77
H2-IAb	38	52	ETLFFASYGLKRDPC	Consensus (smm/nn)	39.31	FFASYGLKR	8510	39.70	FASYGLKRD	6325.10	38.91
H2-IAb	203	217	SFSEAREITAKDIKK	Consensus (smm/nn)	39.77	SEAREITAK	10033	42.97	FSEAREITA	5692.20	36.58
H2-IAb	39	53	TLFFASYGLKRDPCQ	Consensus (smm/nn)	39.80	FFASYGLKR	8479	39.63	FASYGLKRD	6619.90	39.96
H2-IAb	181	195	TEVFYHKNGLFNTQI	Consensus (smm/nn)	39.90	YHKNGLFNT	5320	30.91	YHKNGLFNT	9351.40	48.88
H2-IAb	197	211	YLAEEDSFSEAREIT	Consensus (smm/nn)	40.12	DSFSEAREI	6297	33.95	DSFSEAREI	8495.90	46.28
H2-IAb	36	50	KDETLFFASYGLKRD	Consensus (smm/nn)	40.18	FFASYGLKR	7151	36.33	FASYGLKRD	7804.70	44.03
H2-IAb	116	130	FKKRKRQIAANIEIY	Consensus (smm/nn)	40.44	KRQIAANIE	4138	26.77	KRQIAANIE	11161.10	54.10
H2-IAb	182	196	EVFYHKNGLFNTQIT	Consensus (smm/nn)	40.53	YHKNGLFNT	5315	30.89	YHKNGLFNT	9781.80	50.18
H2-IAb	236	250	VYWFQETMRKKPKYP	Consensus (smm/nn)	40.56	VYWFQETMR	16096	52.83	FQETMRKKP	3727.30	28.30
H2-IAb	196	210	TYLAEEDSFSEAREI	Consensus (smm/nn)	40.77	EEDSFSEAR	6197	33.65	DSFSEAREI	9017	47.89
H2-IAb	186	200	HKNGLFNTQITYLAE	Consensus (smm/nn)	41.27	FNTQITYLA	11038	44.85	FNTQITYLA	5987.90	37.69
H2-IAb	239	253	FQETMRKKPKYPYIH	Consensus (smm/nn)	41.36	RKKPKYPYI	4935	29.67	KKPKYPYIH	10766.20	53.04
H2-IAb	13	27	ISFGFIVAVKCDGDE	Consensus (smm/nn)	41.53	ISFGFIVAV	12008	46.60	ISFGFIVAV	5656.50	36.45
H2-IAb	117	131	KKRKRQIAANIEIYG	Consensus (smm/nn)	42.44	KRQIAANIE	5041	30.03	KRQIAANIE	11438.60	54.85
H2-IAb	56	70	LGYKCSNNQTHFVLN	Consensus (smm/nn)	42.60	YKCSNNQTH	8770	40.30	YKCSNNQTH	8064.20	44.90
H2-IAb	121	135	RQIAANIEIYGIPAK	Consensus (smm/nn)	42.84	NIEIYGIPA	6273	33.87	IEIYGIPAK	10349.50	51.82
H2-IAb	187	201	KNGLFNTQITYLAEE	Consensus (smm/nn)	42.88	FNTQITYLA	11844	46.32	FNTQITYLA	6472.60	39.44
H2-IAb	115	129	VFKKRKRQIAANIEI	Consensus (smm/nn)	42.92	KRQIAANIE	3999	26.24	KRQIAANIE	13252.10	59.60
H2-IAb	183	197	VFYHKNGLFNTQITY	Consensus (smm/nn)	43.20	YHKNGLFNT	5871	32.68	YHKNGLFNT	11018.30	53.72
H2-IAb	118	132	KRKRQIAANIEIYGI	Consensus (smm/nn)	43.57	KRQIAANIE	5504	31.51	QIAANIEIY	11724.20	55.62
H2-IAb	73	87	TNKKSCISAIKLTSY	Consensus (smm/nn)	43.68	NKKSCISAI	13713	49.37	NKKSCISAI	6061.50	37.98
H2-IAb	240	254	QETMRKKPKYPYIHY	Consensus (smm/nn)	43.92	KKPKYPYIH	4949	29.71	KKPKYPYIH	12668.30	58.12
H2-IAb	180	194	STEVFYHKNGLFNTQ	Consensus (smm/nn)	43.95	YHKNGLFNT	6862	35.55	YHKNGLFNT	10533.50	52.36
H2-IAb	2	16	NSINFLSIVGLISFG	Consensus (smm/nn)	44.75	FLSIVGLIS	8998	40.82	SIVGLISFG	9279.30	48.67
H2-IAb	232	246	SFLDVYWFQETMRKK	Consensus (smm/nn)	44.94	VYWFQETMR	8045	38.62	YWFQETMRK	10154.60	51.26
H2-IAb	74	88	NKKSCISAIKLTSYP	Consensus (smm/nn)	45.36	NKKSCISAI	14614	50.74	NKKSCISAI	6626	39.98
H2-IAb	114	128	LVFKKRKRQIAANIE	Consensus (smm/nn)	45.85	KRKRQIAAN	4045	26.40	KRQIAANIE	15637.70	65.30
H2-IAb	179	193	FSTEVFYHKNGLFNT	Consensus (smm/nn)	45.85	FYHKNGLFN	7607	37.52	YHKNGLFNT	11193.30	54.18
H2-IAb	204	218	FSEAREITAKDIKKK	Consensus (smm/nn)	46.20	FSEAREITA	13496	49.05	FSEAREITA	7599.90	43.34
H2-IAb	169	183	ERYNIFKDTRFSTEV	Consensus (smm/nn)	46.54	NIFKDTRFS	9997	42.91	YNIFKDTRF	9776.80	50.16
H2-IAb	184	198	FYHKNGLFNTQITYL	Consensus (smm/nn)	46.55	KNGLFNTQI	8984	40.78	YHKNGLFNT	10520	52.32
H2-IAb	62	76	NNQTHFVLNFKTNKK	Consensus (smm/nn)	46.88	FVLNFKTNK	11643	45.94	FVLNFKTNK	8992.20	47.81
H2-IAb	40	54	LFFASYGLKRDPCQI	Consensus (smm/nn)	47.26	FASYGLKRD	14495	50.58	FASYGLKRD	7774.10	43.94
H2-IAb	231	245	ISFLDVYWFQETMRK	Consensus (smm/nn)	47.30	VYWFQETMR	8310	39.25	YWFQETMRK	11621.90	55.35
H2-IAb	84	98	LTSYPKINQNSDLTK	Consensus (smm/nn)	47.89	TSYPKINQN	13908	49.67	TSYPKINQN	8434.10	46.10
H2-IAb	170	184	RYNIFKDTRFSTEVF	Consensus (smm/nn)	48.52	KDTRFSTEV	11065	44.89	YNIFKDTRF	10462.80	52.15
H2-IAb	3	17	SINFLSIVGLISFGF	Consensus (smm/nn)	48.92	FLSIVGLIS	11167	45.09	SIVGLISFG	10673.30	52.76
H2-IAb	188	202	NGLFNTQITYLAEED	Consensus (smm/nn)	49.16	FNTQITYLA	14954	51.24	FNTQITYLA	8752.90	47.08
H2-IAb	85	99	TSYPKINQNSDLTKN	Consensus (smm/nn)	49.22	TSYPKINQN	13276	48.70	TSYPKINQN	9634.90	49.74
H2-IAb	1	15	MNSINFLSIVGLISF	Consensus (smm/nn)	49.49	FLSIVGLIS	9055	40.94	FLSIVGLIS	12639.30	58.04
H2-IAb	189	203	GLFNTQITYLAEEDS	Consensus (smm/nn)	51	FNTQITYLA	13983	49.79	FNTQITYLA	10481.60	52.21
H2-IAb	76	90	KSCISAIKLTSYPKI	Consensus (smm/nn)	51.00	AIKLTSYPK	11364	45.44	CISAIKLTS	12067.20	56.57
H2-IAb	171	185	YNIFKDTRFSTEVFY	Consensus (smm/nn)	51.05	KDTRFSTEV	12382	47.24	KDTRFSTEV	11440.20	54.85
H2-IAb	6	20	FLSIVGLISFGFIVA	Consensus (smm/nn)	51.44	GLISFGFIV	9514	41.92	SIVGLISFG	13805.50	60.96
H2-IAb	4	18	INFLSIVGLISFGFI	Consensus (smm/nn)	51.62	FLSIVGLIS	11294	45.32	SIVGLISFG	12583.40	57.91
H2-IAb	5	19	NFLSIVGLISFGFIV	Consensus (smm/nn)	51.62	FLSIVGLIS	11055	44.88	SIVGLISFG	12763.90	58.36
H2-IAb	97	111	TKNLYCQTGGIGTDN	Consensus (smm/nn)	51.72	YCQTGGIGT	13638	49.26	CQTGGIGTD	11195.60	54.19
H2-IAb	96	110	LTKNLYCQTGGIGTD	Consensus (smm/nn)	52.70	YCQTGGIGT	13956	49.75	CQTGGIGTD	11736.90	55.66
H2-IAb	51	65	PCQIVLGYKCSNNQT	Consensus (smm/nn)	52.88	LGYKCSNNQ	12663	47.72	LGYKCSNNQ	12634.50	58.03
H2-IAb	119	133	RKRQIAANIEIYGIP	Consensus (smm/nn)	53.15	KRQIAANIE	12963	48.19	QIAANIEIY	12665	58.11
H2-IAb	61	75	SNNQTHFVLNFKTNK	Consensus (smm/nn)	53.47	THFVLNFKT	15758	52.36	FVLNFKTNK	11341.30	54.58
H2-IAb	129	143	IYGIPAKKCSFKDRY	Consensus (smm/nn)	53.70	YGIPAKKCS	25606	62.79	YGIPAKKCS	7973.20	44.60
H2-IAb	35	49	EKDETLFFASYGLKR	Consensus (smm/nn)	53.81	TLFFASYGL	8166	38.91	FFASYGLKR	17196.70	68.72
H2-IAb	41	55	FFASYGLKRDPCQIV	Consensus (smm/nn)	54.06	FFASYGLKR	19317	56.77	FASYGLKRD	10186.30	51.36
H2-IAb	75	89	KKSCISAIKLTSYPK	Consensus (smm/nn)	54.23	CISAIKLTS	13754	49.43	CISAIKLTS	13026.60	59.04
H2-IAb	168	182	VERYNIFKDTRFSTE	Consensus (smm/nn)	54.98	NIFKDTRFS	18375	55.72	YNIFKDTRF	11215.20	54.24
H2-IAb	98	112	KNLYCQTGGIGTDNC	Consensus (smm/nn)	55.23	YCQTGGIGT	18578	55.95	CQTGGIGTD	11319.90	54.52
H2-IAb	50	64	DPCQIVLGYKCSNNQ	Consensus (smm/nn)	55.50	VLGYKCSNN	12868	48.05	LGYKCSNNQ	14628.50	62.95
H2-IAb	237	251	YWFQETMRKKPKYPY	Consensus (smm/nn)	55.59	FQETMRKKP	25934	63.07	FQETMRKKP	9091.60	48.11
H2-IAb	194	208	QITYLAEEDSFSEAR	Consensus (smm/nn)	55.62	YLAEEDSFS	10493	43.83	YLAEEDSFS	16597.60	67.42
H2-IAb	120	134	KRQIAANIEIYGIPA	Consensus (smm/nn)	56.20	KRQIAANIE	13880	49.63	NIEIYGIPA	14553.80	62.76
H2-IAb	195	209	ITYLAEEDSFSEARE	Consensus (smm/nn)	56.22	YLAEEDSFS	10506	43.85	YLAEEDSFS	17133.70	68.58
H2-IAb	113	127	KLVFKKRKRQIAANI	Consensus (smm/nn)	56.23	KRKRQIAAN	7804	38.02	FKKRKRQIA	19964.70	74.44
H2-IAb	99	113	NLYCQTGGIGTDNCK	Consensus (smm/nn)	56.34	YCQTGGIGT	19106	56.53	CQTGGIGTD	11914.90	56.14
H2-IAb	57	71	GYKCSNNQTHFVLNF	Consensus (smm/nn)	56.63	YKCSNNQTH	18135	55.44	YKCSNNQTH	12551.90	57.82
H2-IAb	148	162	PLHVDSYGLPYQFDQ	Consensus (smm/nn)	56.82	DSYGLPYQF	17320	54.45	DSYGLPYQF	13088.50	59.19
H2-IAb	230	244	RISFLDVYWFQETMR	Consensus (smm/nn)	57.79	DVYWFQETM	11854	46.33	DVYWFQETM	17439.70	69.25
H2-IAb	172	186	NIFKDTRFSTEVFYH	Consensus (smm/nn)	58.22	KDTRFSTEV	12743	47.85	FKDTRFSTE	17134.70	68.58
H2-IAb	149	163	LHVDSYGLPYQFDQE	Consensus (smm/nn)	58.66	DSYGLPYQF	20652	58.18	DSYGLPYQF	13073.80	59.15
H2-IAb	146	160	ADPLHVDSYGLPYQF	Consensus (smm/nn)	58.73	HVDSYGLPY	18020	55.30	DSYGLPYQF	14303.10	62.17
H2-IAb	282	296	VFTNPESDGSRLKEE	Consensus (smm/nn)	59.48	FTNPESDGS	24910	62.22	FTNPESDGS	12129.10	56.74
H2-IAb	147	161	DPLHVDSYGLPYQFD	Consensus (smm/nn)	59.59	DSYGLPYQF	19369	56.83	DSYGLPYQF	14378.20	62.35
H2-IAb	95	109	DLTKNLYCQTGGIGT	Consensus (smm/nn)	59.60	NLYCQTGGI	14298	50.27	YCQTGGIGT	17294.10	68.93
H2-IAb	112	126	CKLVFKKRKRQIAAN	Consensus (smm/nn)	59.69	KKRKRQIAA	9095	41.03	FKKRKRQIA	22084.10	78.35
H2-IAb	150	164	HVDSYGLPYQFDQEH	Consensus (smm/nn)	60.51	DSYGLPYQF	20045	57.56	DSYGLPYQF	14857.10	63.46
H2-IAb	191	205	FNTQITYLAEEDSFS	Consensus (smm/nn)	61.31	FNTQITYLA	17023	54.07	FNTQITYLA	17122.60	68.56
H2-IAb	166	180	WNVERYNIFKDTRFS	Consensus (smm/nn)	61.32	YNIFKDTRF	20905	58.43	NIFKDTRFS	15169.30	64.21
H2-IAb	167	181	NVERYNIFKDTRFST	Consensus (smm/nn)	61.55	NIFKDTRFS	24240	61.64	YNIFKDTRF	14015.40	61.47
H2-IAb	193	207	TQITYLAEEDSFSEA	Consensus (smm/nn)	61.56	YLAEEDSFS	15553	52.07	YLAEEDSFS	18284.10	71.04
H2-IAb	154	168	YGLPYQFDQEHGWNV	Consensus (smm/nn)	61.60	YQFDQEHGW	16803	53.78	FDQEHGWNV	17515.70	69.42
H2-IAb	190	204	LFNTQITYLAEEDSF	Consensus (smm/nn)	62.25	FNTQITYLA	28515	65.02	FNTQITYLA	13205.10	59.49
H2-IAb	58	72	YKCSNNQTHFVLNFK	Consensus (smm/nn)	63.03	YKCSNNQTH	18746	56.15	YKCSNNQTH	17740.80	69.91
H2-IAb	155	169	GLPYQFDQEHGWNVE	Consensus (smm/nn)	63.59	FDQEHGWNV	18651	56.04	FDQEHGWNV	18334.20	71.15
H2-IAb	173	187	IFKDTRFSTEVFYHK	Consensus (smm/nn)	64.18	KDTRFSTEV	15946	52.63	KDTRFSTEV	20658.40	75.73
H2-IAb	192	206	NTQITYLAEEDSFSE	Consensus (smm/nn)	65.16	YLAEEDSFS	17252	54.37	YLAEEDSFS	20764	75.94
H2-IAb	283	297	FTNPESDGSRLKEED	Consensus (smm/nn)	65.45	PESDGSRLK	28822	65.25	FTNPESDGS	15796.90	65.66
H2-IAb	156	170	LPYQFDQEHGWNVER	Consensus (smm/nn)	65.50	FDQEHGWNV	19208	56.65	FDQEHGWNV	19911.80	74.34
H2-IAb	151	165	VDSYGLPYQFDQEHG	Consensus (smm/nn)	65.78	LPYQFDQEH	31889	67.29	DSYGLPYQF	15199.20	64.28
H2-IAb	42	56	FASYGLKRDPCQIVL	Consensus (smm/nn)	66.00	FASYGLKRD	28050	64.66	FASYGLKRD	16565.90	67.35
H2-IAb	100	114	LYCQTGGIGTDNCKL	Consensus (smm/nn)	66.14	YCQTGGIGT	39578	71.56	CQTGGIGTD	13712.70	60.72
H2-IAb	152	166	DSYGLPYQFDQEHGW	Consensus (smm/nn)	66.81	LPYQFDQEH	29376	65.65	DSYGLPYQF	16857.50	67.98
H2-IAb	238	252	WFQETMRKKPKYPYI	Consensus (smm/nn)	67.02	QETMRKKPK	34583	68.92	FQETMRKKP	15561.60	65.12
H2-IAb	268	282	VFDTDELMTYALVKV	Consensus (smm/nn)	68.66	ELMTYALVK	27372	64.17	ELMTYALVK	19319.70	73.14
H2-IAb	157	171	PYQFDQEHGWNVERY	Consensus (smm/nn)	68.75	FDQEHGWNV	23330	60.81	FDQEHGWNV	21155.10	76.68
H2-IAb	130	144	YGIPAKKCSFKDRYI	Consensus (smm/nn)	68.91	YGIPAKKCS	35762	69.55	YGIPAKKCS	16992.30	68.27
H2-IAb	145	159	GADPLHVDSYGLPYQ	Consensus (smm/nn)	69.08	HVDSYGLPY	31387	66.97	HVDSYGLPY	18354.90	71.19
H2-IAb	134	148	AKKCSFKDRYIGADP	Consensus (smm/nn)	69.47	FKDRYIGAD	50000	75.97	FKDRYIGAD	14645.60	62.98
H2-IAb	178	192	RFSTEVFYHKNGLFN	Consensus (smm/nn)	69.48	EVFYHKNGL	22147	59.69	FYHKNGLFN	22600	79.28
H2-IAb	158	172	YQFDQEHGWNVERYN	Consensus (smm/nn)	69.82	FDQEHGWNV	18554	55.93	FDQEHGWNV	25286.70	83.71
H2-IAb	86	100	SYPKINQNSDLTKNL	Consensus (smm/nn)	69.94	NQNSDLTKN	20716	58.25	NQNSDLTKN	23982.60	81.63
H2-IAb	34	48	KEKDETLFFASYGLK	Consensus (smm/nn)	70.47	TLFFASYGL	21165	58.70	ETLFFASYG	24354.40	82.23
H2-IAb	111	125	NCKLVFKKRKRQIAA	Consensus (smm/nn)	70.62	FKKRKRQIA	25288	62.53	FKKRKRQIA	22276.80	78.70
H2-IAb	33	47	YKEKDETLFFASYGL	Consensus (smm/nn)	70.78	KDETLFFAS	22177	59.71	ETLFFASYG	24110.80	81.84
H2-IAb	133	147	PAKKCSFKDRYIGAD	Consensus (smm/nn)	71.15	KCSFKDRYI	50000	75.97	FKDRYIGAD	16105.80	66.33
H2-IAb	101	115	YCQTGGIGTDNCKLV	Consensus (smm/nn)	71.55	YCQTGGIGT	42179	72.76	CQTGGIGTD	17943.10	70.33
H2-IAb	160	174	FDQEHGWNVERYNIF	Consensus (smm/nn)	71.76	HGWNVERYN	20044	57.56	HGWNVERYN	26762.40	85.96
H2-IAb	267	281	LVFDTDELMTYALVK	Consensus (smm/nn)	71.87	TDELMTYAL	36885	70.16	ELMTYALVK	19544.90	73.58
H2-IAb	210	224	ITAKDIKKKFSIILP	Consensus (smm/nn)	72.01	IKKKFSIIL	22118	59.66	IKKKFSIIL	25710.20	84.36
H2-IAb	14	28	SFGFIVAVKCDGDEY	Consensus (smm/nn)	72.28	FGFIVAVKC	50000	75.97	FGFIVAVKC	17141.90	68.60
H2-IAb	165	179	GWNVERYNIFKDTRF	Consensus (smm/nn)	72.44	WNVERYNIF	34344	68.78	YNIFKDTRF	20857	76.10
H2-IAb	49	63	RDPCQIVLGYKCSNN	Consensus (smm/nn)	73.14	QIVLGYKCS	33320	68.18	VLGYKCSNN	21934.60	78.09
H2-IAb	174	188	FKDTRFSTEVFYHKN	Consensus (smm/nn)	73.18	KDTRFSTEV	27218	64.06	KDTRFSTEV	24401.10	82.30
H2-IAb	205	219	SEAREITAKDIKKKF	Consensus (smm/nn)	73.28	AREITAKDI	25484	62.69	AREITAKDI	25402.40	83.88
H2-IAb	144	158	IGADPLHVDSYGLPY	Consensus (smm/nn)	73.38	ADPLHVDSY	40727	72.09	HVDSYGLPY	20087.30	74.67
H2-IAb	87	101	YPKINQNSDLTKNLY	Consensus (smm/nn)	73.47	NQNSDLTKN	21519	59.08	NQNSDLTKN	28129.90	87.85
H2-IAb	153	167	SYGLPYQFDQEHGWN	Consensus (smm/nn)	73.94	LPYQFDQEH	37386	70.42	YGLPYQFDQ	21584.70	77.45
H2-IAb	266	280	ELVFDTDELMTYALV	Consensus (smm/nn)	74.63	TDELMTYAL	50000	75.97	FDTDELMTY	19398.30	73.29
H2-IAb	265	279	CELVFDTDELMTYAL	Consensus (smm/nn)	74.76	LVFDTDELM	49846	75.92	FDTDELMTY	19556.50	73.60
H2-IAb	264	278	TCELVFDTDELMTYA	Consensus (smm/nn)	74.85	LVFDTDELM	50000	75.97	FDTDELMTY	19619.10	73.74
H2-IAb	43	57	ASYGLKRDPCQIVLG	Consensus (smm/nn)	75.22	GLKRDPCQI	32973	67.97	KRDPCQIVL	24495.80	82.46
H2-IAb	161	175	DQEHGWNVERYNIFK	Consensus (smm/nn)	75.62	WNVERYNIF	25517	62.71	HGWNVERYN	28627.60	88.53
H2-IAb	220	234	SIILPNEEYKRISFL	Consensus (smm/nn)	75.73	ILPNEEYKR	33984	68.57	EEYKRISFL	24781	82.89
H2-IAb	209	223	EITAKDIKKKFSIIL	Consensus (smm/nn)	75.75	KDIKKKFSI	23976	61.40	IKKKFSIIL	29838.90	90.10
H2-IAb	60	74	CSNNQTHFVLNFKTN	Consensus (smm/nn)	76.12	THFVLNFKT	29748	65.92	NQTHFVLNF	27024.80	86.31
H2-IAb	162	176	QEHGWNVERYNIFKD	Consensus (smm/nn)	76.34	WNVERYNIF	26547	63.55	HGWNVERYN	29074.60	89.12
H2-IAb	223	237	LPNEEYKRISFLDVY	Consensus (smm/nn)	76.56	EEYKRISFL	39230	71.40	EEYKRISFL	24037.40	81.71
H2-IAb	110	124	DNCKLVFKKRKRQIA	Consensus (smm/nn)	76.58	KLVFKKRKR	39618	71.58	FKKRKRQIA	23953.30	81.58
H2-IAb	59	73	KCSNNQTHFVLNFKT	Consensus (smm/nn)	76.80	SNNQTHFVL	27754	64.46	NQTHFVLNF	29081.50	89.13
H2-IAb	27	41	EYFIGKYKEKDETLF	Consensus (smm/nn)	76.98	FIGKYKEKD	38823	71.18	FIGKYKEKD	24698.90	82.78
H2-IAb	263	277	KTCELVFDTDELMTY	Consensus (smm/nn)	77	LVFDTDELM	50000	75.97	FDTDELMTY	21904.70	78.03
H2-IAb	88	102	PKINQNSDLTKNLYC	Consensus (smm/nn)	77.00	NQNSDLTKN	27077	63.95	NQNSDLTKN	29809.20	90.06
H2-IAb	222	236	ILPNEEYKRISFLDV	Consensus (smm/nn)	77.02	EEYKRISFL	38484	71.01	EEYKRISFL	24855.70	83.02
H2-IAb	24	38	DGDEYFIGKYKEKDE	Consensus (smm/nn)	77.33	FIGKYKEKD	48095	75.26	FIGKYKEKD	22673	79.40
H2-IAb	102	116	CQTGGIGTDNCKLVF	Consensus (smm/nn)	77.35	GIGTDNCKL	50000	75.97	CQTGGIGTD	22292.30	78.73
H2-IAb	25	39	GDEYFIGKYKEKDET	Consensus (smm/nn)	77.54	FIGKYKEKD	49271	75.70	FIGKYKEKD	22658.50	79.38
H2-IAb	175	189	KDTRFSTEVFYHKNG	Consensus (smm/nn)	77.56	KDTRFSTEV	31852	67.27	KDTRFSTEV	28119.20	87.84
H2-IAb	23	37	CDGDEYFIGKYKEKD	Consensus (smm/nn)	77.56	DEYFIGKYK	47664	75.08	FIGKYKEKD	23048.40	80.05
H2-IAb	159	173	QFDQEHGWNVERYNI	Consensus (smm/nn)	77.61	HGWNVERYN	33982	68.57	FDQEHGWNV	27247.10	86.64
H2-IAb	224	238	PNEEYKRISFLDVYW	Consensus (smm/nn)	77.79	EEYKRISFL	39897	71.72	EEYKRISFL	25387.90	83.86
H2-IAb	163	177	EHGWNVERYNIFKDT	Consensus (smm/nn)	77.98	WNVERYNIF	29752	65.92	HGWNVERYN	29791.40	90.04
H2-IAb	44	58	SYGLKRDPCQIVLGY	Consensus (smm/nn)	78.05	GLKRDPCQI	41007	72.23	KRDPCQIVL	25391.70	83.87
H2-IAb	26	40	DEYFIGKYKEKDETL	Consensus (smm/nn)	78.19	FIGKYKEKD	50000	75.97	FIGKYKEKD	23266.90	80.42
H2-IAb	89	103	KINQNSDLTKNLYCQ	Consensus (smm/nn)	78.50	NQNSDLTKN	28475	64.98	NQNSDLTKN	31482.90	92.02
H2-IAb	94	108	SDLTKNLYCQTGGIG	Consensus (smm/nn)	78.88	NLYCQTGGI	42338	72.83	NLYCQTGGI	26076.90	84.94
H2-IAb	164	178	HGWNVERYNIFKDTR	Consensus (smm/nn)	78.88	WNVERYNIF	29321	65.60	HGWNVERYN	31610.90	92.17
H2-IAb	221	235	IILPNEEYKRISFLD	Consensus (smm/nn)	79.43	EEYKRISFL	44827	73.93	EEYKRISFL	26065.40	84.92
H2-IAb	32	46	KYKEKDETLFFASYG	Consensus (smm/nn)	80.15	KDETLFFAS	50000	75.97	ETLFFASYG	25681.60	84.32
H2-IAb	177	191	TRFSTEVFYHKNGLF	Consensus (smm/nn)	80.52	EVFYHKNGL	39660	71.60	EVFYHKNGL	29322.30	89.44
H2-IAb	225	239	NEEYKRISFLDVYWF	Consensus (smm/nn)	80.60	KRISFLDVY	50000	75.97	EEYKRISFL	26271.80	85.24
H2-IAb	28	42	YFIGKYKEKDETLFF	Consensus (smm/nn)	80.94	YKEKDETLF	48676	75.48	FIGKYKEKD	27090.70	86.41
H2-IAb	15	29	FGFIVAVKCDGDEYF	Consensus (smm/nn)	81.06	FGFIVAVKC	50000	75.97	FGFIVAVKC	26893.30	86.14
H2-IAb	45	59	YGLKRDPCQIVLGYK	Consensus (smm/nn)	81.15	KRDPCQIVL	50000	75.97	KRDPCQIVL	27028.60	86.32
H2-IAb	93	107	NSDLTKNLYCQTGGI	Consensus (smm/nn)	81.16	TKNLYCQTG	47041	74.83	NLYCQTGGI	27849.20	87.49
H2-IAb	229	243	KRISFLDVYWFQETM	Consensus (smm/nn)	81.18	KRISFLDVY	34825	69.04	DVYWFQETM	32706.50	93.31
H2-IAb	226	240	EEYKRISFLDVYWFQ	Consensus (smm/nn)	81.31	KRISFLDVY	50000	75.97	EEYKRISFL	27255.60	86.65
H2-IAb	30	44	IGKYKEKDETLFFAS	Consensus (smm/nn)	81.83	YKEKDETLF	36640	70.03	YKEKDETLF	33017.60	93.63
H2-IAb	176	190	DTRFSTEVFYHKNGL	Consensus (smm/nn)	82.07	STEVFYHKN	45737	74.31	EVFYHKNGL	29628.10	89.83
H2-IAb	46	60	GLKRDPCQIVLGYKC	Consensus (smm/nn)	82.37	KRDPCQIVL	50000	75.97	KRDPCQIVL	28810	88.77
H2-IAb	207	221	AREITAKDIKKKFSI	Consensus (smm/nn)	82.55	AREITAKDI	50000	75.97	ITAKDIKKK	29081.20	89.13
H2-IAb	29	43	FIGKYKEKDETLFFA	Consensus (smm/nn)	82.84	YKEKDETLF	47476	75	FIGKYKEKD	30306.40	90.68
H2-IAb	31	45	GKYKEKDETLFFASY	Consensus (smm/nn)	83.00	YKEKDETLF	38396	70.97	YKEKDETLF	34491.40	95.02
H2-IAb	206	220	EAREITAKDIKKKFS	Consensus (smm/nn)	83.08	ITAKDIKKK	50000	75.97	AREITAKDI	29921	90.19
H2-IAb	47	61	LKRDPCQIVLGYKCS	Consensus (smm/nn)	83.33	LKRDPCQIV	50000	75.97	KRDPCQIVL	30302.20	90.68
H2-IAb	227	241	EYKRISFLDVYWFQE	Consensus (smm/nn)	83.45	KRISFLDVY	50000	75.97	KRISFLDVY	30532.90	90.94
H2-IAb	48	62	KRDPCQIVLGYKCSN	Consensus (smm/nn)	83.48	QIVLGYKCS	50000	75.97	KRDPCQIVL	30567.20	90.99
H2-IAb	103	117	QTGGIGTDNCKLVFK	Consensus (smm/nn)	83.78	GIGTDNCKL	50000	75.97	QTGGIGTDN	31099.70	91.60
H2-IAb	228	242	YKRISFLDVYWFQET	Consensus (smm/nn)	84.08	KRISFLDVY	50000	75.97	ISFLDVYWF	31636.90	92.19
H2-IAb	262	276	NKTCELVFDTDELMT	Consensus (smm/nn)	84.16	LVFDTDELM	50000	75.97	LVFDTDELM	31773.10	92.35
H2-IAb	90	104	INQNSDLTKNLYCQT	Consensus (smm/nn)	84.53	QNSDLTKNL	50000	75.97	NQNSDLTKN	32469.20	93.08
H2-IAb	284	298	TNPESDGSRLKEEDL	Consensus (smm/nn)	85.03	PESDGSRLK	50000	75.97	SDGSRLKEE	33478.80	94.08
H2-IAb	16	30	GFIVAVKCDGDEYFI	Consensus (smm/nn)	85.22	FIVAVKCDG	50000	75.97	FIVAVKCDG	33886.20	94.46
H2-IAb	22	36	KCDGDEYFIGKYKEK	Consensus (smm/nn)	85.24	EYFIGKYKE	50000	75.97	YFIGKYKEK	33932.50	94.51
H2-IAb	285	299	NPESDGSRLKEEDLG	Consensus (smm/nn)	85.42	SDGSRLKEE	50000	75.97	SDGSRLKEE	34327.60	94.87
H2-IAb	208	222	REITAKDIKKKFSII	Consensus (smm/nn)	85.50	ITAKDIKKK	50000	75.97	ITAKDIKKK	34485.40	95.02
H2-IAb	92	106	QNSDLTKNLYCQTGG	Consensus (smm/nn)	85.50	QNSDLTKNL	50000	75.97	TKNLYCQTG	34503.30	95.03
H2-IAb	91	105	NQNSDLTKNLYCQTG	Consensus (smm/nn)	85.84	NQNSDLTKN	50000	75.97	NQNSDLTKN	35333	95.71
H2-IAb	261	275	ENKTCELVFDTDELM	Consensus (smm/nn)	85.94	ELVFDTDEL	50000	75.97	LVFDTDELM	35612.40	95.92
H2-IAb	109	123	TDNCKLVFKKRKRQI	Consensus (smm/nn)	86.28	KLVFKKRKR	50000	75.97	LVFKKRKRQ	36524.30	96.60
H2-IAb	286	300	PESDGSRLKEEDLGR	Consensus (smm/nn)	86.28	PESDGSRLK	50000	75.97	SDGSRLKEE	36516	96.60
H2-IAb	108	122	GTDNCKLVFKKRKRQ	Consensus (smm/nn)	86.71	KLVFKKRKR	50000	75.97	LVFKKRKRQ	37807	97.45
H2-IAb	255	269	NGECSNENKTCELVF	Consensus (smm/nn)	86.79	SNENKTCEL	50000	75.97	GECSNENKT	38078.40	97.61
H2-IAb	17	31	FIVAVKCDGDEYFIG	Consensus (smm/nn)	86.90	FIVAVKCDG	50000	75.97	FIVAVKCDG	38419.40	97.82
H2-IAb	104	118	TGGIGTDNCKLVFKK	Consensus (smm/nn)	86.91	GIGTDNCKL	50000	75.97	GTDNCKLVF	38474.30	97.85
H2-IAb	131	145	GIPAKKCSFKDRYIG	Consensus (smm/nn)	86.94	PAKKCSFKD	50000	75.97	GIPAKKCSF	38598.90	97.92
H2-IAb	21	35	VKCDGDEYFIGKYKE	Consensus (smm/nn)	86.95	DEYFIGKYK	50000	75.97	GDEYFIGKY	38603.10	97.93
H2-IAb	105	119	GGIGTDNCKLVFKKR	Consensus (smm/nn)	87.02	IGTDNCKLV	50000	75.97	GTDNCKLVF	38882.30	98.07
H2-IAb	256	270	GECSNENKTCELVFD	Consensus (smm/nn)	87.10	SNENKTCEL	50000	75.97	GECSNENKT	39182.60	98.23
H2-IAb	107	121	IGTDNCKLVFKKRKR	Consensus (smm/nn)	87.12	CKLVFKKRK	50000	75.97	GTDNCKLVF	39294.60	98.27
H2-IAb	287	301	ESDGSRLKEEDLGRG	Consensus (smm/nn)	87.20	SDGSRLKEE	50000	75.97	SDGSRLKEE	39638.40	98.43
H2-IAb	20	34	AVKCDGDEYFIGKYK	Consensus (smm/nn)	87.37	GDEYFIGKY	50000	75.97	GDEYFIGKY	40419.20	98.76
H2-IAb	132	146	IPAKKCSFKDRYIGA	Consensus (smm/nn)	87.39	KCSFKDRYI	50000	75.97	KKCSFKDRY	40527	98.81
H2-IAb	106	120	GIGTDNCKLVFKKRK	Consensus (smm/nn)	87.40	GIGTDNCKL	50000	75.97	GTDNCKLVF	40563.80	98.82
H2-IAb	257	271	ECSNENKTCELVFDT	Consensus (smm/nn)	87.52	SNENKTCEL	50000	75.97	SNENKTCEL	41251.20	99.07
H2-IAb	260	274	NENKTCELVFDTDEL	Consensus (smm/nn)	87.53	NENKTCELV	50000	75.97	ELVFDTDEL	41280.70	99.08
H2-IAb	258	272	CSNENKTCELVFDTD	Consensus (smm/nn)	87.58	NENKTCELV	50000	75.97	KTCELVFDT	41626	99.19
H2-IAb	19	33	VAVKCDGDEYFIGKY	Consensus (smm/nn)	87.70	VKCDGDEYF	50000	75.97	GDEYFIGKY	42448.30	99.43
H2-IAb	259	273	SNENKTCELVFDTDE	Consensus (smm/nn)	87.70	SNENKTCEL	50000	75.97	SNENKTCEL	42433.20	99.43
H2-IAb	18	32	IVAVKCDGDEYFIGK	Consensus (smm/nn)	87.92	KCDGDEYFI	50000	75.97	IVAVKCDGD	45485	99.88
Note: The MHCII binding predictions were made on 11/15/2016 using the IEDB analysis resource Consensus tool [1][2]. Results are presented from lowest to highest percentile rank. Peptides predicted as good binders are all of those with a percentile ranking lower or equal to 10.
1. Wang P, Sidney J, Dow C, Mothé B, Sette A, Peters B. 2008. A systematic assessment of MHC class II peptide binding predictions and evaluation of a consensus approach. PLoS Comput Biol. 4(4):e1000048.
2. Wang P, Sidney J, Kim Y, Sette A, Lund O, Nielsen M, Peters B. 2010. Peptide binding predictions for HLA DR, DP and DQ molecules. BMC Bioinformatics. 11:568.
