# Supplementary material for: Engineering a vector-based pan-Leishmania vaccine for humans: proof of principle
Source: Sci Rep. 2020 Oct 29;10:18653. doi: 10.1038/s41598-020-75410-0 (PMC7596519; doi:10.1038/s41598-020-75410-0)
Supplement: Supplementary file 11 — Supplementary Information 10. [file 41598_2020_75410_MOESM11_ESM.xlsx]

## Sheet: Sheet1
Supplementary data 10. LJL143 in silico analysis: murine MHC-I restricted-epitopes prediction - BALB/c (H-2-Dd, H-2-Kd and H-2-Ld)
Allele	Start	End	Length	Peptide	Method used	Percentile rank	ANN IC50 (nM)	ANN rank	SMM IC50 (nM)	SMM rank	Combib_Sidney2008 score	Combib_Sidney2008 rank	netmhcpan IC50	netmhcpan rank
H-2-Dd	127	139	13	IEIYGIPAKKCSF	ann	0.2	4454.38	0.2	-	-	-	-	-	-	Predicted as good binders
H-2-Dd	128	140	13	EIYGIPAKKCSFK	ann	0.2	4822.10	0.2	-	-	-	-	-	-
H-2-Dd	129	141	13	IYGIPAKKCSFKD	ann	0.2	5194.58	0.2	-	-	-	-	-	-
H-2-Dd	130	142	13	YGIPAKKCSFKDR	ann	0.2	5863.80	0.2	-	-	-	-	-	-
H-2-Dd	154	166	13	YGLPYQFDQEHGW	ann	0.2	3263.29	0.2	-	-	-	-	-	-
H-2-Dd	155	167	13	GLPYQFDQEHGWN	ann	0.2	5392.21	0.2	-	-	-	-	-	-
H-2-Dd	162	174	13	QEHGWNVERYNIF	ann	0.2	3874.77	0.2	-	-	-	-	-	-
H-2-Dd	163	175	13	EHGWNVERYNIFK	ann	0.2	4245.09	0.2	-	-	-	-	-	-
H-2-Dd	164	176	13	HGWNVERYNIFKD	ann	0.2	5044.65	0.2	-	-	-	-	-	-
H-2-Dd	128	139	12	EIYGIPAKKCSF	ann	0.2	4594.78	0.2	-	-	-	-	-	-
H-2-Dd	129	140	12	IYGIPAKKCSFK	ann	0.2	5065.21	0.2	-	-	-	-	-	-
H-2-Dd	155	166	12	GLPYQFDQEHGW	ann	0.2	5336.32	0.2	-	-	-	-	-	-
H-2-Dd	163	174	12	EHGWNVERYNIF	ann	0.2	4097.48	0.2	-	-	-	-	-	-
H-2-Dd	164	175	12	HGWNVERYNIFK	ann	0.2	4934.09	0.2	-	-	-	-	-	-
H-2-Dd	129	139	11	IYGIPAKKCSF	ann	0.2	4832.91	0.2	-	-	-	-	-	-
H-2-Dd	130	140	11	YGIPAKKCSFK	ann	0.2	5700.28	0.2	-	-	-	-	-	-
H-2-Dd	153	163	11	SYGLPYQFDQE	ann	0.2	9676.71	0.2	-	-	-	-	-	-
H-2-Dd	164	174	11	HGWNVERYNIF	ann	0.2	4781.05	0.2	-	-	-	-	-	-
H-2-Dd	49	56	8	RDPCQIVL	ann	0.2	9360.25	0.2	-	-	-	-	-	-
H-2-Dd	155	162	8	GLPYQFDQ	ann	0.2	9629.29	0.2	-	-	-	-	-	-
H-2-Dd	245	252	8	KKPKYPYI	ann	0.2	6153.77	0.2	-	-	-	-	-	-
H-2-Dd	131	139	9	GIPAKKCSF	Consensus (ann/comblib_sidney2008/smm)	0.3	2888.17	0.3	420.03	0.2	3.34e-05	0.8	-	-
H-2-Dd	151	163	13	VDSYGLPYQFDQE	ann	0.3	9080.93	0.3	-	-	-	-	-	-
H-2-Dd	152	164	13	DSYGLPYQFDQEH	ann	0.3	9701.66	0.3	-	-	-	-	-	-
H-2-Dd	130	141	12	YGIPAKKCSFKD	ann	0.3	5837.46	0.3	-	-	-	-	-	-
H-2-Dd	152	163	12	DSYGLPYQFDQE	ann	0.3	9298.38	0.3	-	-	-	-	-	-
H-2-Dd	154	164	11	YGLPYQFDQEH	ann	0.3	11005.32	0.3	-	-	-	-	-	-
H-2-Dd	126	139	14	NIEIYGIPAKKCSF	ann	0.4	4367.43	0.4	-	-	-	-	-	-
H-2-Dd	127	140	14	IEIYGIPAKKCSFK	ann	0.4	4679.06	0.4	-	-	-	-	-	-
H-2-Dd	128	141	14	EIYGIPAKKCSFKD	ann	0.4	4948.26	0.4	-	-	-	-	-	-
H-2-Dd	129	142	14	IYGIPAKKCSFKDR	ann	0.4	5220.16	0.4	-	-	-	-	-	-
H-2-Dd	153	166	14	SYGLPYQFDQEHGW	ann	0.4	2970.92	0.4	-	-	-	-	-	-
H-2-Dd	154	167	14	YGLPYQFDQEHGWN	ann	0.4	3302.25	0.4	-	-	-	-	-	-
H-2-Dd	155	168	14	GLPYQFDQEHGWNV	ann	0.4	5454.88	0.4	-	-	-	-	-	-
H-2-Dd	161	174	14	DQEHGWNVERYNIF	ann	0.4	3747.73	0.4	-	-	-	-	-	-
H-2-Dd	162	175	14	QEHGWNVERYNIFK	ann	0.4	4019.75	0.4	-	-	-	-	-	-
H-2-Dd	163	176	14	EHGWNVERYNIFKD	ann	0.4	4342.37	0.4	-	-	-	-	-	-
H-2-Dd	164	177	14	HGWNVERYNIFKDT	ann	0.4	5058.97	0.4	-	-	-	-	-	-
H-2-Dd	153	165	13	SYGLPYQFDQEHG	ann	0.4	10271.92	0.4	-	-	-	-	-	-
H-2-Dd	153	164	12	SYGLPYQFDQEH	ann	0.4	10073.04	0.4	-	-	-	-	-	-
H-2-Dd	130	143	14	YGIPAKKCSFKDRY	ann	0.5	5840.69	0.5	-	-	-	-	-	-
H-2-Dd	29	42	14	FIGKYKEKDETLFF	ann	0.6	9574.75	0.6	-	-	-	-	-	-
H-2-Dd	150	163	14	HVDSYGLPYQFDQE	ann	0.6	8943.25	0.6	-	-	-	-	-	-
H-2-Dd	151	164	14	VDSYGLPYQFDQEH	ann	0.6	9488.42	0.6	-	-	-	-	-	-
H-2-Dd	152	165	14	DSYGLPYQFDQEHG	ann	0.6	9898.13	0.6	-	-	-	-	-	-
H-2-Dd	166	174	9	WNVERYNIF	Consensus (ann/comblib_sidney2008/smm)	0.6	5798.88	0.4	5275.70	5.6	2.62e-05	0.6	-	-
H-2-Dd	30	42	13	IGKYKEKDETLFF	ann	0.6	10560.19	0.6	-	-	-	-	-	-
H-2-Dd	154	165	12	YGLPYQFDQEHG	ann	0.6	11219.21	0.6	-	-	-	-	-	-
H-2-Dd	132	139	8	IPAKKCSF	ann	0.6	12125.41	0.6	-	-	-	-	-	-
H-2-Dd	165	175	11	GWNVERYNIFK	ann	0.8	13202.14	0.8	-	-	-	-	-	-
H-2-Dd	30	43	14	IGKYKEKDETLFFA	ann	0.9	10573.10	0.9	-	-	-	-	-	-
H-2-Dd	10	18	9	VGLISFGFI	Consensus (ann/comblib_sidney2008/smm)	0.9	13076.61	0.9	3208.34	2.8	2.37e-05	0.5	-	-
H-2-Dd	29	41	13	FIGKYKEKDETLF	ann	0.9	11486.12	0.9	-	-	-	-	-	-
H-2-Dd	30	40	11	IGKYKEKDETL	ann	1.1	14456.52	1.1	-	-	-	-	-	-
H-2-Dd	28	41	14	YFIGKYKEKDETLF	ann	1.2	11071.13	1.2	-	-	-	-	-	-
H-2-Dd	221	234	14	IILPNEEYKRISFL	ann	1.2	11122.64	1.2	-	-	-	-	-	-
H-2-Dd	30	41	12	IGKYKEKDETLF	ann	1.2	12590.53	1.2	-	-	-	-	-	-
H-2-Dd	131	140	10	GIPAKKCSFK	Consensus (ann/smm)	1.25	10234.54	0.3	5602.73	2.2	-	-	-	-
H-2-Dd	222	234	13	ILPNEEYKRISFL	ann	1.3	12148.12	1.3	-	-	-	-	-	-
H-2-Dd	29	40	12	FIGKYKEKDETL	ann	1.4	13271.45	1.4	-	-	-	-	-	-
H-2-Dd	165	176	12	GWNVERYNIFKD	ann	1.4	13337.53	1.4	-	-	-	-	-	-
H-2-Dd	213	222	10	KDIKKKFSII	Consensus (ann/smm)	1.45	16102.34	1.6	3625.77	1.3	-	-	-	-
H-2-Dd	28	40	13	YFIGKYKEKDETL	ann	1.7	12832.86	1.7	-	-	-	-	-	-
H-2-Dd	165	177	13	GWNVERYNIFKDT	ann	1.9	13343.59	1.9	-	-	-	-	-	-
H-2-Dd	144	154	11	IGADPLHVDSY	ann	2.0	17492.06	2	-	-	-	-	-	-
H-2-Dd	222	235	14	ILPNEEYKRISFLD	ann	2.1	12405.81	2.1	-	-	-	-	-	-
H-2-Dd	131	141	11	GIPAKKCSFKD	ann	2.1	17837.42	2.1	-	-	-	-	-	-
H-2-Dd	27	40	14	EYFIGKYKEKDETL	ann	2.2	12560.19	2.2	-	-	-	-	-	-
H-2-Dd	183	191	9	VFYHKNGLF	Consensus (ann/comblib_sidney2008/smm)	2.2	11444.93	0.7	5549.83	5.9	8.55e-05	2.2	-	-
H-2-Dd	167	174	8	NVERYNIF	ann	2.2	18880.39	2.2	-	-	-	-	-	-
H-2-Dd	222	233	12	ILPNEEYKRISF	ann	2.3	15495.92	2.3	-	-	-	-	-	-
H-2-Dd	9	18	10	IVGLISFGFI	Consensus (ann/smm)	2.4	22569.92	4.6	919.18	0.2	-	-	-	-
H-2-Dd	130	139	10	YGIPAKKCSF	Consensus (ann/smm)	2.45	2135.79	0.1	10195.30	4.8	-	-	-	-
H-2-Dd	221	233	13	IILPNEEYKRISF	ann	2.5	14456.22	2.5	-	-	-	-	-	-
H-2-Dd	45	56	12	YGLKRDPCQIVL	ann	2.6	16046.86	2.6	-	-	-	-	-	-
H-2-Dd	44	54	11	SYGLKRDPCQI	ann	2.7	19774.63	2.7	-	-	-	-	-	-
H-2-Dd	166	175	10	WNVERYNIFK	Consensus (ann/smm)	2.75	15478.32	1.5	8879.73	4	-	-	-	-
H-2-Dd	165	178	14	GWNVERYNIFKDTR	ann	2.8	13166.62	2.8	-	-	-	-	-	-
H-2-Dd	143	154	12	YIGADPLHVDSY	ann	2.8	16333.27	2.8	-	-	-	-	-	-
H-2-Dd	44	56	13	SYGLKRDPCQIVL	ann	2.9	15006.36	2.9	-	-	-	-	-	-
H-2-Dd	215	222	8	IKKKFSII	ann	2.9	20237.19	2.9	-	-	-	-	-	-
H-2-Dd	45	55	11	YGLKRDPCQIV	ann	3.0	20672.51	3	-	-	-	-	-	-
H-2-Dd	184	191	8	FYHKNGLF	ann	3.1	20759.02	3.1	-	-	-	-	-	-
H-2-Dd	45	53	9	YGLKRDPCQ	Consensus (ann/comblib_sidney2008/smm)	3.2	19657.31	3.2	217410.24	68	0.000126	3.1	-	-
H-2-Dd	45	57	13	YGLKRDPCQIVLG	ann	3.2	15504.64	3.2	-	-	-	-	-	-
H-2-Dd	45	54	10	YGLKRDPCQI	Consensus (ann/smm)	3.25	12032.36	0.6	11814.08	5.9	-	-	-	-
H-2-Dd	155	163	9	GLPYQFDQE	Consensus (ann/comblib_sidney2008/smm)	3.3	6223.41	0.4	14037.18	19	0.000134	3.3	-	-
H-2-Dd	220	233	14	SIILPNEEYKRISF	ann	3.4	14095.56	3.4	-	-	-	-	-	-
H-2-Dd	144	155	12	IGADPLHVDSYG	ann	3.4	17560.33	3.4	-	-	-	-	-	-
H-2-Dd	10	17	8	VGLISFGF	ann	3.4	21445.06	3.4	-	-	-	-	-	-
H-2-Dd	142	154	13	RYIGADPLHVDSY	ann	3.5	15928.37	3.5	-	-	-	-	-	-
H-2-Dd	131	142	12	GIPAKKCSFKDR	ann	3.5	17900.64	3.5	-	-	-	-	-	-
H-2-Dd	44	57	14	SYGLKRDPCQIVLG	ann	3.6	14404.06	3.6	-	-	-	-	-	-
H-2-Dd	146	154	9	ADPLHVDSY	Consensus (ann/comblib_sidney2008/smm)	3.6	20433.89	3.6	7265.74	8.5	8.36e-05	2.1	-	-
H-2-Dd	45	58	14	YGLKRDPCQIVLGY	ann	3.7	14501.02	3.7	-	-	-	-	-	-
H-2-Dd	131	144	14	GIPAKKCSFKDRYI	ann	3.7	14434.17	3.7	-	-	-	-	-	-
H-2-Dd	154	163	10	YGLPYQFDQE	Consensus (ann/smm)	3.75	4691.63	0.2	14335.08	7.3	-	-	-	-
H-2-Dd	43	56	14	ASYGLKRDPCQIVL	ann	3.8	14644.66	3.8	-	-	-	-	-	-
H-2-Dd	143	155	13	YIGADPLHVDSYG	ann	3.9	16424.36	3.9	-	-	-	-	-	-
H-2-Dd	11	18	8	GLISFGFI	ann	4.1	23270.94	4.1	-	-	-	-	-	-
H-2-Dd	45	52	8	YGLKRDPC	ann	4.1	23262.88	4.1	-	-	-	-	-	-
H-2-Dd	248	255	8	KYPYIHYN	ann	4.1	23186.75	4.1	-	-	-	-	-	-
H-2-Dd	182	191	10	EVFYHKNGLF	Consensus (ann/smm)	4.2	18176.22	2.6	11732.75	5.8	-	-	-	-
H-2-Dd	166	173	8	WNVERYNI	ann	4.2	23353.67	4.2	-	-	-	-	-	-
H-2-Dd	166	176	11	WNVERYNIFKD	ann	4.3	23031.73	4.3	-	-	-	-	-	-
H-2-Dd	43	54	12	ASYGLKRDPCQI	ann	4.4	19368.50	4.4	-	-	-	-	-	-
H-2-Dd	155	165	11	GLPYQFDQEHG	ann	4.5	23296.38	4.5	-	-	-	-	-	-
H-2-Dd	244	254	11	RKKPKYPYIHY	ann	4.5	23364.54	4.5	-	-	-	-	-	-
H-2-Dd	214	221	8	DIKKKFSI	ann	4.5	23910.03	4.5	-	-	-	-	-	-
H-2-Dd	141	154	14	DRYIGADPLHVDSY	ann	4.6	15663.14	4.6	-	-	-	-	-	-
H-2-Dd	44	55	12	SYGLKRDPCQIV	ann	4.6	19631.60	4.6	-	-	-	-	-	-
H-2-Dd	222	231	10	ILPNEEYKRI	Consensus (ann/smm)	4.6	27219.10	8.2	3043.69	1	-	-	-	-
H-2-Dd	144	156	13	IGADPLHVDSYGL	ann	4.7	17661.13	4.7	-	-	-	-	-	-
H-2-Dd	212	222	11	AKDIKKKFSII	ann	4.7	23751.20	4.7	-	-	-	-	-	-
H-2-Dd	131	143	13	GIPAKKCSFKDRY	ann	4.8	17718.55	4.8	-	-	-	-	-	-
H-2-Dd	142	155	14	RYIGADPLHVDSYG	ann	4.9	16027.09	4.9	-	-	-	-	-	-
H-2-Dd	156	163	8	LPYQFDQE	ann	5.0	24959.71	5	-	-	-	-	-	-
H-2-Dd	46	54	9	GLKRDPCQI	Consensus (ann/comblib_sidney2008/smm)	5.2	22807.79	5.1	4992.06	5.2	0.01	84	-	-
H-2-Dd	181	191	11	TEVFYHKNGLF	ann	5.4	24827.48	5.4	-	-	-	-	-	-
H-2-Dd	143	156	14	YIGADPLHVDSYGL	ann	5.5	16541.88	5.5	-	-	-	-	-	-
H-2-Dd	227	234	8	EYKRISFL	ann	5.6	25972.74	5.6	-	-	-	-	-	-
H-2-Dd	248	257	10	KYPYIHYNGE	Consensus (ann/smm)	5.65	27241.79	8.2	7085.98	3.1	-	-	-	-
H-2-Dd	49	59	11	RDPCQIVLGYK	ann	5.8	25393.92	5.8	-	-	-	-	-	-
H-2-Dd	213	223	11	KDIKKKFSIIL	ann	5.8	25387.88	5.8	-	-	-	-	-	-
H-2-Dd	230	238	9	RISFLDVYW	Consensus (ann/comblib_sidney2008/smm)	5.9	19040.21	3	5549.83	5.9	0.00331	48	-	-
H-2-Dd	42	54	13	FASYGLKRDPCQI	ann	5.9	19093.43	5.9	-	-	-	-	-	-
H-2-Dd	48	58	11	KRDPCQIVLGY	ann	5.9	25595.30	5.9	-	-	-	-	-	-
H-2-Dd	226	233	8	EEYKRISF	ann	5.9	26316.72	5.9	-	-	-	-	-	-
H-2-Dd	43	55	13	ASYGLKRDPCQIV	ann	6.1	19242.12	6.1	-	-	-	-	-	-
H-2-Dd	31	41	11	GKYKEKDETLF	ann	6.1	25853.87	6.1	-	-	-	-	-	-
H-2-Dd	245	255	11	KKPKYPYIHYN	ann	6.1	25909.04	6.1	-	-	-	-	-	-
H-2-Dd	182	192	11	EVFYHKNGLFN	ann	6.2	26029.02	6.2	-	-	-	-	-	-
H-2-Dd	245	253	9	KKPKYPYIH	Consensus (ann/comblib_sidney2008/smm)	6.4	21798.54	4.4	5933.08	6.4	0.00469	58	-	-
H-2-Dd	144	157	14	IGADPLHVDSYGLP	ann	6.7	17742.90	6.7	-	-	-	-	-	-
H-2-Dd	115	123	9	VFKKRKRQI	Consensus (ann/comblib_sidney2008/smm)	6.7	19192.84	3.1	6113.36	6.7	0.000309	7.4	-	-
H-2-Dd	225	233	9	NEEYKRISF	Consensus (ann/comblib_sidney2008/smm)	6.7	28050.57	9.8	6085.27	6.7	7.67e-05	1.9	-	-
H-2-Dd	243	252	10	MRKKPKYPYI	Consensus (ann/smm)	6.75	25587.54	6.8	13255.62	6.7	-	-	-	-
H-2-Dd	248	256	9	KYPYIHYNG	Consensus (ann/comblib_sidney2008/smm)	6.8	19467.03	3.2	22401.65	29	0.000279	6.8	-	-
H-2-Dd	225	234	10	NEEYKRISFL	Consensus (ann/smm)	6.8	28809.39	9.8	8499.63	3.8	-	-	-	-
H-2-Dd	188	196	9	NGLFNTQIT	Consensus (ann/comblib_sidney2008/smm)	6.9	34908.13	24	6227.02	6.9	0.00022	5.4	-	-
H-2-Dd	229	238	10	KRISFLDVYW	Consensus (ann/smm)	6.9	28492.27	9.5	9362.68	4.3	-	-	-	-
H-2-Dd	211	222	12	TAKDIKKKFSII	ann	7.0	22714.70	7	-	-	-	-	-	-
H-2-Dd	243	254	12	MRKKPKYPYIHY	ann	7.0	22688.17	7	-	-	-	-	-	-
H-2-Dd	166	177	12	WNVERYNIFKDT	ann	7.3	23057.90	7.3	-	-	-	-	-	-
H-2-Dd	244	255	12	RKKPKYPYIHYN	ann	7.4	23159.42	7.4	-	-	-	-	-	-
H-2-Dd	178	191	14	RFSTEVFYHKNGLF	ann	7.6	18545.32	7.6	-	-	-	-	-	-
H-2-Dd	7	15	9	LSIVGLISF	Consensus (ann/comblib_sidney2008/smm)	7.6	37785.72	33	6357.41	7.1	0.000321	7.6	-	-
H-2-Dd	183	190	8	VFYHKNGL	ann	7.8	28719.44	7.8	-	-	-	-	-	-
H-2-Dd	48	59	12	KRDPCQIVLGYK	ann	7.9	23728.34	7.9	-	-	-	-	-	-
H-2-Dd	41	54	14	FFASYGLKRDPCQI	ann	8.0	18882.63	8	-	-	-	-	-	-
H-2-Dd	49	57	9	RDPCQIVLG	Consensus (ann/comblib_sidney2008/smm)	8.0	17022.68	2.2	9381.67	13	0.000337	8	-	-
H-2-Dd	145	155	11	GADPLHVDSYG	ann	8.0	28010.23	8	-	-	-	-	-	-
H-2-Dd	188	195	8	NGLFNTQI	ann	8.0	29004.23	8	-	-	-	-	-	-
H-2-Dd	9	17	9	IVGLISFGF	Consensus (ann/comblib_sidney2008/smm)	8.1	34038.36	21	7084.02	8.1	3.47e-05	0.8	-	-
H-2-Dd	104	112	9	TGGIGTDNC	Consensus (ann/comblib_sidney2008/smm)	8.1	26541.19	8.1	13221.48	18	0.00016	3.9	-	-
H-2-Dd	174	184	11	FKDTRFSTEVF	ann	8.1	28117.42	8.1	-	-	-	-	-	-
H-2-Dd	131	138	8	GIPAKKCS	ann	8.1	29079.66	8.1	-	-	-	-	-	-
H-2-Dd	42	55	14	FASYGLKRDPCQIV	ann	8.2	18977.46	8.2	-	-	-	-	-	-
H-2-Dd	212	223	12	AKDIKKKFSIIL	ann	8.3	24109.54	8.3	-	-	-	-	-	-
H-2-Dd	106	116	11	GIGTDNCKLVF	ann	8.3	28208.22	8.3	-	-	-	-	-	-
H-2-Dd	248	258	11	KYPYIHYNGEC	ann	8.3	28208.84	8.3	-	-	-	-	-	-
H-2-Dd	180	191	12	STEVFYHKNGLF	ann	8.4	24206.26	8.4	-	-	-	-	-	-
H-2-Dd	114	123	10	LVFKKRKRQI	Consensus (ann/smm)	8.6	30140.29	13	9170.65	4.2	-	-	-	-
H-2-Dd	86	96	11	SYPKINQNSDL	ann	8.7	28697.07	8.7	-	-	-	-	-	-
H-2-Dd	246	253	8	KPKYPYIH	ann	8.9	29856.95	8.9	-	-	-	-	-	-
H-2-Dd	244	256	13	RKKPKYPYIHYNG	ann	9.0	21943.60	9	-	-	-	-	-	-
H-2-Dd	31	42	12	GKYKEKDETLFF	ann	9.0	24788.28	9	-	-	-	-	-	-
H-2-Dd	9	19	11	IVGLISFGFIV	ann	9.0	28968.79	9	-	-	-	-	-	-
H-2-Dd	183	193	11	VFYHKNGLFNT	ann	9.0	28950.62	9	-	-	-	-	-	-
H-2-Dd	210	222	13	ITAKDIKKKFSII	ann	9.1	22058.34	9.1	-	-	-	-	-	-
H-2-Dd	242	254	13	TMRKKPKYPYIHY	ann	9.1	22064.30	9.1	-	-	-	-	-	-
H-2-Dd	226	235	10	EEYKRISFLD	Consensus (ann/smm)	9.15	32685.28	17	3876.14	1.3	-	-	-	-
H-2-Dd	47	58	12	LKRDPCQIVLGY	ann	9.3	25039.80	9.3	-	-	-	-	-	-
H-2-Dd	181	192	12	TEVFYHKNGLFN	ann	9.4	25104.08	9.4	-	-	-	-	-	-
H-2-Dd	33	40	8	YKEKDETL	ann	9.5	30242.22	9.5	-	-	-	-	-	-
H-2-Dd	249	256	8	YPYIHYNG	ann	9.5	30302.16	9.5	-	-	-	-	-	-
H-2-Dd	104	116	13	TGGIGTDNCKLVF	ann	9.6	22460.78	9.6	-	-	-	-	-	-
H-2-Dd	179	191	13	FSTEVFYHKNGLF	ann	9.6	22476.82	9.6	-	-	-	-	-	-
H-2-Dd	105	116	12	GGIGTDNCKLVF	ann	9.6	25293.57	9.6	-	-	-	-	-	-
H-2-Dd	245	256	12	KKPKYPYIHYNG	ann	9.6	25229.61	9.6	-	-	-	-	-	-
H-2-Dd	289	296	8	DGSRLKEE	ann	9.6	30368.79	9.6	-	-	-	-	-	-
H-2-Dd	21	29	9	VKCDGDEYF	Consensus (ann/comblib_sidney2008/smm)	9.7	28002.66	9.7	4969.13	5.1	0.000879	20	-	-
H-2-Dd	166	178	13	WNVERYNIFKDTR	ann	9.7	22613.67	9.7	-	-	-	-	-	-
H-2-Dd	243	255	13	MRKKPKYPYIHYN	ann	9.7	22515.04	9.7	-	-	-	-	-	-
H-2-Dd	147	154	8	DPLHVDSY	ann	9.7	30472.14	9.7	-	-	-	-	-	-
H-2-Dd	49	58	10	RDPCQIVLGY	Consensus (ann/smm)	9.75	20409.37	3.5	28209.80	16	-	-	-	-
H-2-Dd	170	179	10	RYNIFKDTRF	Consensus (ann/smm)	9.85	31404.32	15	10032.29	4.7	-	-	-	-
H-2-Dd	188	198	11	NGLFNTQITYL	ann	9.9	29682.03	9.9	-	-	-	-	-	-
H-2-Dd	213	224	12	KDIKKKFSIILP	ann	10.0	25630.48	10	-	-	-	-	-	-
H-2-Dd	8	18	11	SIVGLISFGFI	ann	10.0	29771.77	10	-	-	-	-	-	-
H-2-Dd	49	60	12	RDPCQIVLGYKC	ann	11.0	25673.23	11	-	-	-	-	-	-
H-2-Dd	73	82	10	TNKKSCISAI	Consensus (ann/smm)	11.45	33201.38	19	8717.66	3.9	-	-	-	-
H-2-Dd	34	42	9	KEKDETLFF	Consensus (ann/comblib_sidney2008/smm)	12.0	35322.64	25	9000.78	12	0.000455	12	-	-
H-2-Dd	176	184	9	DTRFSTEVF	Consensus (ann/comblib_sidney2008/smm)	12.0	33784.09	21	8400.01	12	0.000148	3.6	-	-
H-2-Dd	10	20	11	VGLISFGFIVA	ann	12.0	30359.59	12	-	-	-	-	-	-
H-2-Dd	107	117	11	IGTDNCKLVFK	ann	12.0	29988.05	12	-	-	-	-	-	-
H-2-Dd	214	224	11	DIKKKFSIILP	ann	12.0	30371.41	12	-	-	-	-	-	-
H-2-Dd	243	253	11	MRKKPKYPYIH	ann	12.0	30396.73	12	-	-	-	-	-	-
H-2-Dd	105	112	8	GGIGTDNC	ann	12.0	31476.79	12	-	-	-	-	-	-
H-2-Dd	107	114	8	IGTDNCKL	ann	12.0	31486.66	12	-	-	-	-	-	-
H-2-Dd	116	123	8	FKKRKRQI	ann	12.0	31410.44	12	-	-	-	-	-	-
H-2-Dd	171	179	9	YNIFKDTRF	Consensus (ann/comblib_sidney2008/smm)	13.0	34355.08	22	9490.30	13	0.000245	5.9	-	-
H-2-Dd	213	221	9	KDIKKKFSI	Consensus (ann/comblib_sidney2008/smm)	13.0	28785.39	13	28528.57	33	0.000265	6.4	-	-
H-2-Dd	46	58	13	GLKRDPCQIVLGY	ann	13.0	23029.23	13	-	-	-	-	-	-
H-2-Dd	47	59	13	LKRDPCQIVLGYK	ann	13.0	23202.31	13	-	-	-	-	-	-
H-2-Dd	211	223	13	TAKDIKKKFSIIL	ann	13.0	23179.21	13	-	-	-	-	-	-
H-2-Dd	182	193	12	EVFYHKNGLFNT	ann	13.0	26160.01	13	-	-	-	-	-	-
H-2-Dd	104	114	11	TGGIGTDNCKL	ann	13.0	30599.67	13	-	-	-	-	-	-
H-2-Dd	187	197	11	KNGLFNTQITY	ann	13.0	30864.34	13	-	-	-	-	-	-
H-2-Dd	242	252	11	TMRKKPKYPYI	ann	13.0	31041.50	13	-	-	-	-	-	-
H-2-Dd	46	53	8	GLKRDPCQ	ann	13.0	32200.18	13	-	-	-	-	-	-
H-2-Dd	137	144	8	CSFKDRYI	ann	13.0	31843.66	13	-	-	-	-	-	-
H-2-Dd	15	23	9	FGFIVAVKC	Consensus (ann/comblib_sidney2008/smm)	14.0	29699.38	14	15250.36	21	0.000522	13	-	-
H-2-Dd	108	116	9	GTDNCKLVF	Consensus (ann/comblib_sidney2008/smm)	14.0	29622.37	14	3542.26	3.4	0.0033	48	-	-
H-2-Dd	48	60	13	KRDPCQIVLGYKC	ann	14.0	24019.71	14	-	-	-	-	-	-
H-2-Dd	85	96	12	TSYPKINQNSDL	ann	14.0	27090.42	14	-	-	-	-	-	-
H-2-Dd	173	184	12	IFKDTRFSTEVF	ann	14.0	26848.23	14	-	-	-	-	-	-
H-2-Dd	247	258	12	PKYPYIHYNGEC	ann	14.0	27210.27	14	-	-	-	-	-	-
H-2-Dd	32	42	11	KYKEKDETLFF	ann	14.0	31533.38	14	-	-	-	-	-	-
H-2-Dd	24	31	8	DGDEYFIG	ann	14.0	32268.53	14	-	-	-	-	-	-
H-2-Dd	56	63	8	LGYKCSNN	ann	14.0	32496.97	14	-	-	-	-	-	-
H-2-Dd	216	223	8	KKKFSIIL	ann	14.0	32672.91	14	-	-	-	-	-	-
H-2-Dd	231	238	8	ISFLDVYW	ann	14.0	32636.88	14	-	-	-	-	-	-
H-2-Dd	165	174	10	GWNVERYNIF	Consensus (ann/smm)	14.6	7240.47	0.2	60034.38	29	-	-	-	-
H-2-Dd	46	59	14	GLKRDPCQIVLGYK	ann	15.0	21416.31	15	-	-	-	-	-	-
H-2-Dd	56	69	14	LGYKCSNNQTHFVL	ann	15.0	21601.08	15	-	-	-	-	-	-
H-2-Dd	103	116	14	QTGGIGTDNCKLVF	ann	15.0	21471.06	15	-	-	-	-	-	-
H-2-Dd	209	222	14	EITAKDIKKKFSII	ann	15.0	21659.59	15	-	-	-	-	-	-
H-2-Dd	241	254	14	ETMRKKPKYPYIHY	ann	15.0	21633.83	15	-	-	-	-	-	-
H-2-Dd	243	256	14	MRKKPKYPYIHYNG	ann	15.0	21307.45	15	-	-	-	-	-	-
H-2-Dd	30	38	9	IGKYKEKDE	Consensus (ann/comblib_sidney2008/smm)	15.0	30522.29	15	105264.03	58	0.000248	6	-	-
H-2-Dd	39	47	9	TLFFASYGL	Consensus (ann/comblib_sidney2008/smm)	15.0	34510.43	23	7573.21	9	0.000591	15	-	-
H-2-Dd	106	114	9	GIGTDNCKL	Consensus (ann/comblib_sidney2008/smm)	15.0	29943.32	15	5549.83	5.9	0.01	89	-	-
H-2-Dd	174	182	9	FKDTRFSTE	Consensus (ann/comblib_sidney2008/smm)	15.0	30488.61	15	160797.76	64	0.000296	7.1	-	-
H-2-Dd	196	204	9	TYLAEEDSF	Consensus (ann/comblib_sidney2008/smm)	15.0	34556.02	23	8655.26	12	0.000618	15	-	-
H-2-Dd	284	292	9	TNPESDGSR	Consensus (ann/comblib_sidney2008/smm)	15.0	30242.22	15	3305.83	3	0.000654	16	-	-
H-2-Dd	31	43	13	GKYKEKDETLFFA	ann	15.0	24849.52	15	-	-	-	-	-	-
H-2-Dd	55	67	13	VLGYKCSNNQTHF	ann	15.0	24229.05	15	-	-	-	-	-	-
H-2-Dd	180	192	13	STEVFYHKNGLFN	ann	15.0	24488.92	15	-	-	-	-	-	-
H-2-Dd	212	224	13	AKDIKKKFSIILP	ann	15.0	24364.18	15	-	-	-	-	-	-
H-2-Dd	245	257	13	KKPKYPYIHYNGE	ann	15.0	24762.81	15	-	-	-	-	-	-
H-2-Dd	56	67	12	LGYKCSNNQTHF	ann	15.0	27370.91	15	-	-	-	-	-	-
H-2-Dd	145	156	12	GADPLHVDSYGL	ann	15.0	27459.59	15	-	-	-	-	-	-
H-2-Dd	105	115	11	GGIGTDNCKLV	ann	15.0	32390.96	15	-	-	-	-	-	-
H-2-Dd	146	156	11	ADPLHVDSYGL	ann	15.0	31896.77	15	-	-	-	-	-	-
H-2-Dd	288	298	11	SDGSRLKEEDL	ann	15.0	32380.81	15	-	-	-	-	-	-
H-2-Dd	23	30	8	CDGDEYFI	ann	15.0	32885.70	15	-	-	-	-	-	-
H-2-Dd	62	69	8	NNQTHFVL	ann	15.0	32993.34	15	-	-	-	-	-	-
H-2-Dd	72	79	8	KTNKKSCI	ann	15.0	33299.96	15	-	-	-	-	-	-
H-2-Dd	175	184	10	KDTRFSTEVF	Consensus (ann/smm)	15.4	27935.16	8.8	40869.56	22	-	-	-	-
H-2-Dd	121	130	10	RQIAANIEIY	Consensus (ann/smm)	15.85	35032.62	23	16919.99	8.7	-	-	-	-
H-2-Dd	166	179	14	WNVERYNIFKDTRF	ann	16.0	21938.62	16	-	-	-	-	-	-
H-2-Dd	242	255	14	TMRKKPKYPYIHYN	ann	16.0	21910.86	16	-	-	-	-	-	-
H-2-Dd	244	257	14	RKKPKYPYIHYNGE	ann	16.0	22034.02	16	-	-	-	-	-	-
H-2-Dd	214	222	9	DIKKKFSII	Consensus (ann/comblib_sidney2008/smm)	16.0	9792.88	0.4	11305.25	16	0.01	64	-	-
H-2-Dd	266	274	9	ELVFDTDEL	Consensus (ann/comblib_sidney2008/smm)	16.0	38601.86	37	9578.11	13	0.000636	16	-	-
H-2-Dd	181	193	13	TEVFYHKNGLFNT	ann	16.0	25241.34	16	-	-	-	-	-	-
H-2-Dd	182	194	13	EVFYHKNGLFNTQ	ann	16.0	25480.90	16	-	-	-	-	-	-
H-2-Dd	8	19	12	SIVGLISFGFIV	ann	16.0	28415.30	16	-	-	-	-	-	-
H-2-Dd	86	97	12	SYPKINQNSDLT	ann	16.0	28010.53	16	-	-	-	-	-	-
H-2-Dd	106	117	12	GIGTDNCKLVFK	ann	16.0	28402.99	16	-	-	-	-	-	-
H-2-Dd	174	185	12	FKDTRFSTEVFY	ann	16.0	28368.30	16	-	-	-	-	-	-
H-2-Dd	183	194	12	VFYHKNGLFNTQ	ann	16.0	28118.33	16	-	-	-	-	-	-
H-2-Dd	242	253	12	TMRKKPKYPYIH	ann	16.0	28535.76	16	-	-	-	-	-	-
H-2-Dd	248	259	12	KYPYIHYNGECS	ann	16.0	28278.20	16	-	-	-	-	-	-
H-2-Dd	163	173	11	EHGWNVERYNI	ann	16.0	32530.40	16	-	-	-	-	-	-
H-2-Dd	221	231	11	IILPNEEYKRI	ann	16.0	32692.36	16	-	-	-	-	-	-
H-2-Dd	229	239	11	KRISFLDVYWF	ann	16.0	32588.16	16	-	-	-	-	-	-
H-2-Dd	50	57	8	DPCQIVLG	ann	16.0	33908.24	16	-	-	-	-	-	-
H-2-Dd	164	171	8	HGWNVERY	ann	16.0	33903.82	16	-	-	-	-	-	-
H-2-Dd	236	243	8	VYWFQETM	ann	16.0	33603.99	16	-	-	-	-	-	-
H-2-Dd	284	293	10	TNPESDGSRL	Consensus (ann/smm)	16.1	28281.88	9.2	42599.06	23	-	-	-	-
H-2-Dd	123	132	10	IAANIEIYGI	Consensus (ann/smm)	16.9	37166.17	30	8558.55	3.8	-	-	-	-
H-2-Dd	104	117	14	TGGIGTDNCKLVFK	ann	17.0	22700.70	17	-	-	-	-	-	-
H-2-Dd	179	192	14	FSTEVFYHKNGLFN	ann	17.0	22718.14	17	-	-	-	-	-	-
H-2-Dd	210	223	14	ITAKDIKKKFSIIL	ann	17.0	22555.51	17	-	-	-	-	-	-
H-2-Dd	245	258	14	KKPKYPYIHYNGEC	ann	17.0	22976.71	17	-	-	-	-	-	-
H-2-Dd	71	79	9	FKTNKKSCI	Consensus (ann/comblib_sidney2008/smm)	17.0	31544.62	17	7299.28	8.6	0.00226	38	-	-
H-2-Dd	107	115	9	IGTDNCKLV	Consensus (ann/comblib_sidney2008/smm)	17.0	30700.48	16	20336.68	27	0.000689	17	-	-
H-2-Dd	189	197	9	GLFNTQITY	Consensus (ann/comblib_sidney2008/smm)	17.0	26893.87	8.4	12597.37	17	0.01	84	-	-
H-2-Dd	49	61	13	RDPCQIVLGYKCS	ann	17.0	25824.79	17	-	-	-	-	-	-
H-2-Dd	105	117	13	GGIGTDNCKLVFK	ann	17.0	25555.72	17	-	-	-	-	-	-
H-2-Dd	213	225	13	KDIKKKFSIILPN	ann	17.0	25676.84	17	-	-	-	-	-	-
H-2-Dd	9	20	12	IVGLISFGFIVA	ann	17.0	29107.67	17	-	-	-	-	-	-
H-2-Dd	46	57	12	GLKRDPCQIVLG	ann	17.0	29163.78	17	-	-	-	-	-	-
H-2-Dd	187	198	12	KNGLFNTQITYL	ann	17.0	28627	17	-	-	-	-	-	-
H-2-Dd	247	257	11	PKYPYIHYNGE	ann	17.0	33119.95	17	-	-	-	-	-	-
H-2-Dd	86	93	8	SYPKINQN	ann	17.0	34262.28	17	-	-	-	-	-	-
H-2-Dd	175	182	8	KDTRFSTE	ann	17.0	34047.19	17	-	-	-	-	-	-
H-2-Dd	197	204	8	YLAEEDSF	ann	17.0	34238.56	17	-	-	-	-	-	-
H-2-Dd	232	239	8	SFLDVYWF	ann	17.0	34372.92	17	-	-	-	-	-	-
H-2-Dd	155	164	10	GLPYQFDQEH	Consensus (ann/smm)	17.05	14076.36	1.1	69726.84	33	-	-	-	-
H-2-Dd	104	113	10	TGGIGTDNCK	Consensus (ann/smm)	17.35	35561.17	25	18810.49	9.7	-	-	-	-
H-2-Dd	274	283	10	LMTYALVKVF	Consensus (ann/smm)	17.5	31172.78	15	35595.90	20	-	-	-	-
H-2-Dd	31	40	10	GKYKEKDETL	Consensus (ann/smm)	17.6	19733.82	3.2	68611.99	32	-	-	-	-
H-2-Dd	47	60	14	LKRDPCQIVLGYKC	ann	18.0	23496.36	18	-	-	-	-	-	-
H-2-Dd	54	67	14	IVLGYKCSNNQTHF	ann	18.0	23404.77	18	-	-	-	-	-	-
H-2-Dd	211	224	14	TAKDIKKKFSIILP	ann	18.0	23437.71	18	-	-	-	-	-	-
H-2-Dd	1	9	9	MNSINFLSI	Consensus (ann/comblib_sidney2008/smm)	18.0	32784.10	18	24904.62	31	0.000148	3.6	-	-
H-2-Dd	59	67	9	KCSNNQTHF	Consensus (ann/comblib_sidney2008/smm)	18.0	32325.49	18	13130.46	18	0.00365	50	-	-
H-2-Dd	74	82	9	NKKSCISAI	Consensus (ann/comblib_sidney2008/smm)	18.0	31149.17	16	13191.07	18	0.00257	41	-	-
H-2-Dd	117	125	9	KKRKRQIAA	Consensus (ann/comblib_sidney2008/smm)	18.0	32650.64	18	836141.93	93	0.000658	16	-	-
H-2-Dd	154	162	9	YGLPYQFDQ	Consensus (ann/comblib_sidney2008/smm)	18.0	31986.62	18	241145.97	70	0.000174	4.2	-	-
H-2-Dd	182	190	9	EVFYHKNGL	Consensus (ann/comblib_sidney2008/smm)	18.0	34316.06	22	12802.06	18	0.000762	18	-	-
H-2-Dd	244	252	9	RKKPKYPYI	Consensus (ann/comblib_sidney2008/smm)	18.0	16169.39	1.9	13251.96	18	0.00253	41	-	-
H-2-Dd	84	96	13	LTSYPKINQNSDL	ann	18.0	26561.31	18	-	-	-	-	-	-
H-2-Dd	85	97	13	TSYPKINQNSDLT	ann	18.0	26313.59	18	-	-	-	-	-	-
H-2-Dd	172	184	13	NIFKDTRFSTEVF	ann	18.0	26351.77	18	-	-	-	-	-	-
H-2-Dd	246	258	13	KPKYPYIHYNGEC	ann	18.0	26544.65	18	-	-	-	-	-	-
H-2-Dd	7	18	12	LSIVGLISFGFI	ann	18.0	29413.50	18	-	-	-	-	-	-
H-2-Dd	10	21	12	VGLISFGFIVAV	ann	18.0	29619.16	18	-	-	-	-	-	-
H-2-Dd	103	114	12	QTGGIGTDNCKL	ann	18.0	29696.18	18	-	-	-	-	-	-
H-2-Dd	227	238	12	EYKRISFLDVYW	ann	18.0	29766.30	18	-	-	-	-	-	-
H-2-Dd	61	71	11	SNNQTHFVLNF	ann	18.0	33799.45	18	-	-	-	-	-	-
H-2-Dd	175	185	11	KDTRFSTEVFY	ann	18.0	33675.35	18	-	-	-	-	-	-
H-2-Dd	222	232	11	ILPNEEYKRIS	ann	18.0	33791.04	18	-	-	-	-	-	-
H-2-Dd	224	234	11	PNEEYKRISFL	ann	18.0	33697.57	18	-	-	-	-	-	-
H-2-Dd	246	256	11	KPKYPYIHYNG	ann	18.0	33577.11	18	-	-	-	-	-	-
H-2-Dd	283	293	11	FTNPESDGSRL	ann	18.0	33667.31	18	-	-	-	-	-	-
H-2-Dd	109	116	8	TDNCKLVF	ann	18.0	34425.41	18	-	-	-	-	-	-
H-2-Dd	122	129	8	QIAANIEI	ann	18.0	34835.31	18	-	-	-	-	-	-
H-2-Dd	222	229	8	ILPNEEYK	ann	18.0	34547.80	18	-	-	-	-	-	-
H-2-Dd	276	283	8	TYALVKVF	ann	18.0	34429.49	18	-	-	-	-	-	-
H-2-Dd	284	291	8	TNPESDGS	ann	18.0	34755.87	18	-	-	-	-	-	-
H-2-Dd	55	64	10	VLGYKCSNNQ	Consensus (ann/smm)	18.5	34331.29	21	28340.01	16	-	-	-	-
H-2-Dd	151	160	10	VDSYGLPYQF	Consensus (ann/smm)	18.5	31629.04	15	40494.87	22	-	-	-	-
H-2-Dd	48	61	14	KRDPCQIVLGYKCS	ann	19.0	24174.06	19	-	-	-	-	-	-
H-2-Dd	55	68	14	VLGYKCSNNQTHFV	ann	19.0	23942.39	19	-	-	-	-	-	-
H-2-Dd	33	41	9	YKEKDETLF	Consensus (ann/comblib_sidney2008/smm)	19.0	35854.41	26	7857.42	9.4	0.000824	19	-	-
H-2-Dd	226	234	9	EEYKRISFL	Consensus (ann/comblib_sidney2008/smm)	19.0	22806.81	5.1	18718.89	25	0.000804	19	-	-
H-2-Dd	56	68	13	LGYKCSNNQTHFV	ann	19.0	26932.89	19	-	-	-	-	-	-
H-2-Dd	173	185	13	IFKDTRFSTEVFY	ann	19.0	27112.70	19	-	-	-	-	-	-
H-2-Dd	104	115	12	TGGIGTDNCKLV	ann	19.0	30026.70	19	-	-	-	-	-	-
H-2-Dd	107	118	12	IGTDNCKLVFKK	ann	19.0	30138.66	19	-	-	-	-	-	-
H-2-Dd	188	199	12	NGLFNTQITYLA	ann	19.0	29905.43	19	-	-	-	-	-	-
H-2-Dd	223	234	12	LPNEEYKRISFL	ann	19.0	29947.85	19	-	-	-	-	-	-
H-2-Dd	241	252	12	ETMRKKPKYPYI	ann	19.0	29884.73	19	-	-	-	-	-	-
H-2-Dd	46	56	11	GLKRDPCQIVL	ann	19.0	34104.35	19	-	-	-	-	-	-
H-2-Dd	223	233	11	LPNEEYKRISF	ann	19.0	34178.59	19	-	-	-	-	-	-
H-2-Dd	228	238	11	YKRISFLDVYW	ann	19.0	34110.99	19	-	-	-	-	-	-
H-2-Dd	230	240	11	RISFLDVYWFQ	ann	19.0	34075.57	19	-	-	-	-	-	-
H-2-Dd	289	299	11	DGSRLKEEDLG	ann	19.0	34221.89	19	-	-	-	-	-	-
H-2-Dd	177	184	8	TRFSTEVF	ann	19.0	35300.87	19	-	-	-	-	-	-
H-2-Dd	178	185	8	RFSTEVFY	ann	19.0	35246.30	19	-	-	-	-	-	-
H-2-Dd	230	237	8	RISFLDVY	ann	19.0	35168.96	19	-	-	-	-	-	-
H-2-Dd	245	254	10	KKPKYPYIHY	Consensus (ann/smm)	19.25	20254.93	3.5	78777.10	35	-	-	-	-
H-2-Dd	120	129	10	KRQIAANIEI	Consensus (ann/smm)	19.5	35985.76	26	22202.40	13	-	-	-	-
H-2-Dd	31	44	14	GKYKEKDETLFFAS	ann	20.0	24808.42	20	-	-	-	-	-	-
H-2-Dd	180	193	14	STEVFYHKNGLFNT	ann	20.0	24628.68	20	-	-	-	-	-	-
H-2-Dd	181	194	14	TEVFYHKNGLFNTQ	ann	20.0	24558.43	20	-	-	-	-	-	-
H-2-Dd	212	225	14	AKDIKKKFSIILPN	ann	20.0	24412.20	20	-	-	-	-	-	-
H-2-Dd	63	71	9	NQTHFVLNF	Consensus (ann/comblib_sidney2008/smm)	20.0	36003.29	27	5473.69	5.8	0.000879	20	-	-
H-2-Dd	79	87	9	ISAIKLTSY	Consensus (ann/comblib_sidney2008/smm)	20.0	36357.57	28	14430.45	20	0.000581	15	-	-
H-2-Dd	271	279	9	TDELMTYAL	Consensus (ann/comblib_sidney2008/smm)	20.0	37821.32	34	14298.15	20	0.000547	14	-	-
H-2-Dd	183	195	13	VFYHKNGLFNTQI	ann	20.0	27216.75	20	-	-	-	-	-	-
H-2-Dd	226	238	13	EEYKRISFLDVYW	ann	20.0	27252.70	20	-	-	-	-	-	-
H-2-Dd	241	253	13	ETMRKKPKYPYIH	ann	20.0	27503.90	20	-	-	-	-	-	-
H-2-Dd	247	259	13	PKYPYIHYNGECS	ann	20.0	27275.42	20	-	-	-	-	-	-
H-2-Dd	186	197	12	HKNGLFNTQITY	ann	20.0	30371.75	20	-	-	-	-	-	-
H-2-Dd	214	225	12	DIKKKFSIILPN	ann	20.0	30427.33	20	-	-	-	-	-	-
H-2-Dd	47	57	11	LKRDPCQIVLG	ann	20.0	34495.12	20	-	-	-	-	-	-
H-2-Dd	225	235	11	NEEYKRISFLD	ann	20.0	34773.18	20	-	-	-	-	-	-
H-2-Dd	2	9	8	NSINFLSI	ann	20.0	35582.32	20	-	-	-	-	-	-
H-2-Dd	30	37	8	IGKYKEKD	ann	20.0	35579.64	20	-	-	-	-	-	-
H-2-Dd	57	64	8	GYKCSNNQ	ann	20.0	35543.47	20	-	-	-	-	-	-
H-2-Dd	146	153	8	ADPLHVDS	ann	20.0	35584.25	20	-	-	-	-	-	-
H-2-Dd	23	32	10	CDGDEYFIGK	Consensus (ann/smm)	20.85	38110.92	35	13134.09	6.7	-	-	-	-
H-2-Dd	188	197	10	NGLFNTQITY	Consensus (ann/smm)	20.9	25595.56	6.8	76453.96	35	-	-	-	-
H-2-Dd	182	195	14	EVFYHKNGLFNTQI	ann	21.0	25078.57	21	-	-	-	-	-	-
H-2-Dd	86	98	13	SYPKINQNSDLTK	ann	21.0	27849.16	21	-	-	-	-	-	-
H-2-Dd	145	157	13	GADPLHVDSYGLP	ann	21.0	27714.50	21	-	-	-	-	-	-
H-2-Dd	57	67	11	GYKCSNNQTHF	ann	21.0	34845.87	21	-	-	-	-	-	-
H-2-Dd	273	283	11	ELMTYALVKVF	ann	21.0	34947.43	21	-	-	-	-	-	-
H-2-Dd	284	294	11	TNPESDGSRLK	ann	21.0	34999.29	21	-	-	-	-	-	-
H-2-Dd	22	29	8	KCDGDEYF	ann	21.0	35813.69	21	-	-	-	-	-	-
H-2-Dd	142	149	8	RYIGADPL	ann	21.0	35704.59	21	-	-	-	-	-	-
H-2-Dd	255	262	8	NGECSNEN	ann	21.0	35812.54	21	-	-	-	-	-	-
H-2-Dd	38	47	10	ETLFFASYGL	Consensus (ann/smm)	21.3	39042.07	40	6447.63	2.6	-	-	-	-
H-2-Dd	144	153	10	IGADPLHVDS	Consensus (ann/smm)	21.45	38091.53	35	15609.90	7.9	-	-	-	-
H-2-Dd	105	118	14	GGIGTDNCKLVFKK	ann	22.0	25699.36	22	-	-	-	-	-	-
H-2-Dd	213	226	14	KDIKKKFSIILPNE	ann	22.0	25697.13	22	-	-	-	-	-	-
H-2-Dd	24	32	9	DGDEYFIGK	Consensus (ann/comblib_sidney2008/smm)	22.0	34401.57	22	61274.53	49	0.000656	16	-	-
H-2-Dd	57	65	9	GYKCSNNQT	Consensus (ann/comblib_sidney2008/smm)	22.0	33006.55	19	16116.84	22	0.01	73	-	-
H-2-Dd	178	186	9	RFSTEVFYH	Consensus (ann/comblib_sidney2008/smm)	22.0	34143.48	22	26441.13	32	0.000569	14	-	-
H-2-Dd	202	210	9	DSFSEAREI	Consensus (ann/comblib_sidney2008/smm)	22.0	34212.27	22	5215.31	5.5	0.01	70	-	-
H-2-Dd	222	230	9	ILPNEEYKR	Consensus (ann/comblib_sidney2008/smm)	22.0	34119.11	22	3804.35	3.7	0.00305	45	-	-
H-2-Dd	290	298	9	GSRLKEEDL	Consensus (ann/comblib_sidney2008/smm)	22.0	34281.55	22	5601.19	6	0.01	65	-	-
H-2-Dd	7	19	13	LSIVGLISFGFIV	ann	22.0	28100.69	22	-	-	-	-	-	-
H-2-Dd	9	21	13	IVGLISFGFIVAV	ann	22.0	28348.66	22	-	-	-	-	-	-
H-2-Dd	174	186	13	FKDTRFSTEVFYH	ann	22.0	28419.90	22	-	-	-	-	-	-
H-2-Dd	186	198	13	HKNGLFNTQITYL	ann	22.0	28139.94	22	-	-	-	-	-	-
H-2-Dd	227	239	13	EYKRISFLDVYWF	ann	22.0	28491.03	22	-	-	-	-	-	-
H-2-Dd	240	252	13	QETMRKKPKYPYI	ann	22.0	28096.43	22	-	-	-	-	-	-
H-2-Dd	248	260	13	KYPYIHYNGECSN	ann	22.0	28454.37	22	-	-	-	-	-	-
H-2-Dd	246	257	12	KPKYPYIHYNGE	ann	22.0	31380.88	22	-	-	-	-	-	-
H-2-Dd	169	179	11	ERYNIFKDTRF	ann	22.0	35164.02	22	-	-	-	-	-	-
H-2-Dd	60	67	8	CSNNQTHF	ann	22.0	36120.34	22	-	-	-	-	-	-
H-2-Dd	289	298	10	DGSRLKEEDL	Consensus (ann/smm)	22.1	27256.83	8.2	79873	36	-	-	-	-
H-2-Dd	135	144	10	KKCSFKDRYI	Consensus (ann/smm)	22.5	35979.14	26	34625.81	19	-	-	-	-
H-2-Dd	189	198	10	GLFNTQITYL	Consensus (ann/smm)	22.5	31154.23	15	61009.86	30	-	-	-	-
H-2-Dd	107	116	10	IGTDNCKLVF	Consensus (ann/smm)	22.95	22972.49	4.9	100785.95	41	-	-	-	-
H-2-Dd	185	194	10	YHKNGLFNTQ	Consensus (ann/smm)	22.95	38833.09	39	13626.99	6.9	-	-	-	-
H-2-Dd	49	62	14	RDPCQIVLGYKCSN	ann	23.0	25785.70	23	-	-	-	-	-	-
H-2-Dd	84	97	14	LTSYPKINQNSDLT	ann	23.0	25760.60	23	-	-	-	-	-	-
H-2-Dd	85	98	14	TSYPKINQNSDLTK	ann	23.0	26151.81	23	-	-	-	-	-	-
H-2-Dd	171	184	14	YNIFKDTRFSTEVF	ann	23.0	25908.18	23	-	-	-	-	-	-
H-2-Dd	225	238	14	NEEYKRISFLDVYW	ann	23.0	26157.75	23	-	-	-	-	-	-
H-2-Dd	187	195	9	KNGLFNTQI	Consensus (ann/comblib_sidney2008/smm)	23.0	34783.34	23	13908.49	19	0.01	64	-	-
H-2-Dd	231	239	9	ISFLDVYWF	Consensus (ann/comblib_sidney2008/smm)	23.0	35977.59	27	3633.12	3.5	0.00109	23	-	-
H-2-Dd	289	297	9	DGSRLKEED	Consensus (ann/comblib_sidney2008/smm)	23.0	29786.27	14	237290.31	69	0.00105	23	-	-
H-2-Dd	8	20	13	SIVGLISFGFIVA	ann	23.0	28564.79	23	-	-	-	-	-	-
H-2-Dd	57	69	13	GYKCSNNQTHFVL	ann	23.0	28978.82	23	-	-	-	-	-	-
H-2-Dd	106	118	13	GIGTDNCKLVFKK	ann	23.0	28557.39	23	-	-	-	-	-	-
H-2-Dd	132	144	13	IPAKKCSFKDRYI	ann	23.0	28983.54	23	-	-	-	-	-	-
H-2-Dd	187	199	13	KNGLFNTQITYLA	ann	23.0	28859	23	-	-	-	-	-	-
H-2-Dd	32	43	12	KYKEKDETLFFA	ann	23.0	31706.48	23	-	-	-	-	-	-
H-2-Dd	287	298	12	ESDGSRLKEEDL	ann	23.0	31803.72	23	-	-	-	-	-	-
H-2-Dd	23	33	11	CDGDEYFIGKY	ann	23.0	35683.73	23	-	-	-	-	-	-
H-2-Dd	29	39	11	FIGKYKEKDET	ann	23.0	35730.09	23	-	-	-	-	-	-
H-2-Dd	56	66	11	LGYKCSNNQTH	ann	23.0	35632.80	23	-	-	-	-	-	-
H-2-Dd	72	82	11	KTNKKSCISAI	ann	23.0	35718.11	23	-	-	-	-	-	-
H-2-Dd	117	127	11	KKRKRQIAANI	ann	23.0	35556.17	23	-	-	-	-	-	-
H-2-Dd	118	127	10	KRKRQIAANI	Consensus (ann/smm)	23.0	36337.50	27	34705.64	19	-	-	-	-
H-2-Dd	75	82	8	KKSCISAI	ann	23.0	36365.03	23	-	-	-	-	-	-
H-2-Dd	174	181	8	FKDTRFST	ann	23.0	36589.99	23	-	-	-	-	-	-
H-2-Dd	204	213	10	FSEAREITAK	Consensus (ann/smm)	23.25	40055.73	46	1907.22	0.5	-	-	-	-
H-2-Dd	288	297	10	SDGSRLKEED	Consensus (ann/smm)	23.5	36864.20	29	33220.03	18	-	-	-	-
H-2-Dd	83	96	14	KLTSYPKINQNSDL	ann	24.0	26240.52	24	-	-	-	-	-	-
H-2-Dd	172	185	14	NIFKDTRFSTEVFY	ann	24.0	26591.49	24	-	-	-	-	-	-
H-2-Dd	226	239	14	EEYKRISFLDVYWF	ann	24.0	26216.11	24	-	-	-	-	-	-
H-2-Dd	240	253	14	QETMRKKPKYPYIH	ann	24.0	26525.69	24	-	-	-	-	-	-
H-2-Dd	246	259	14	KPKYPYIHYNGECS	ann	24.0	26623.75	24	-	-	-	-	-	-
H-2-Dd	56	64	9	LGYKCSNNQ	Consensus (ann/comblib_sidney2008/smm)	24.0	28787.88	13	536142.21	85	0.00113	24	-	-
H-2-Dd	61	69	9	SNNQTHFVL	Consensus (ann/comblib_sidney2008/smm)	24.0	35019.74	24	29735.83	34	0.000615	15	-	-
H-2-Dd	119	127	9	RKRQIAANI	Consensus (ann/comblib_sidney2008/smm)	24.0	32889.62	19	18000.31	24	0.00273	43	-	-
H-2-Dd	173	181	9	IFKDTRFST	Consensus (ann/comblib_sidney2008/smm)	24.0	42281.02	65	17712.51	24	0.000424	9.7	-	-
H-2-Dd	255	263	9	NGECSNENK	Consensus (ann/comblib_sidney2008/smm)	24.0	30819.62	16	86154.90	55	0.00116	24	-	-
H-2-Dd	6	18	13	FLSIVGLISFGFI	ann	24.0	29033.75	24	-	-	-	-	-	-
H-2-Dd	102	114	13	CQTGGIGTDNCKL	ann	24.0	29266.20	24	-	-	-	-	-	-
H-2-Dd	103	115	13	QTGGIGTDNCKLV	ann	24.0	29183.34	24	-	-	-	-	-	-
H-2-Dd	146	157	12	ADPLHVDSYGLP	ann	24.0	32144.49	24	-	-	-	-	-	-
H-2-Dd	162	173	12	QEHGWNVERYNI	ann	24.0	32092.70	24	-	-	-	-	-	-
H-2-Dd	220	231	12	SIILPNEEYKRI	ann	24.0	32377.30	24	-	-	-	-	-	-
H-2-Dd	228	239	12	YKRISFLDVYWF	ann	24.0	32118.75	24	-	-	-	-	-	-
H-2-Dd	19	29	11	VAVKCDGDEYF	ann	24.0	35829.59	24	-	-	-	-	-	-
H-2-Dd	150	160	11	HVDSYGLPYQF	ann	24.0	35836.17	24	-	-	-	-	-	-
H-2-Dd	31	38	8	GKYKEKDE	ann	24.0	36676.82	24	-	-	-	-	-	-
H-2-Dd	87	94	8	YPKINQNS	ann	24.0	36748.30	24	-	-	-	-	-	-
H-2-Dd	104	111	8	TGGIGTDN	ann	24.0	36942.86	24	-	-	-	-	-	-
H-2-Dd	108	115	8	GTDNCKLV	ann	24.0	36939.26	24	-	-	-	-	-	-
H-2-Dd	144	151	8	IGADPLHV	ann	24.0	36790.08	24	-	-	-	-	-	-
H-2-Dd	86	95	10	SYPKINQNSD	Consensus (ann/smm)	24.5	35562.71	25	46387.40	24	-	-	-	-
H-2-Dd	173	182	10	IFKDTRFSTE	Consensus (ann/smm)	24.5	34679.99	22	53752.66	27	-	-	-	-
H-2-Dd	48	57	10	KRDPCQIVLG	Consensus (ann/smm)	24.7	27404.09	8.4	99861.94	41	-	-	-	-
H-2-Dd	275	283	9	MTYALVKVF	Consensus (ann/comblib_sidney2008/smm)	25.0	38501.76	37	18892.09	25	0.000187	4.5	-	-
H-2-Dd	10	22	13	VGLISFGFIVAVK	ann	25.0	29665.02	25	-	-	-	-	-	-
H-2-Dd	185	197	13	YHKNGLFNTQITY	ann	25.0	29699.38	25	-	-	-	-	-	-
H-2-Dd	60	71	12	CSNNQTHFVLNF	ann	25.0	32561.38	25	-	-	-	-	-	-
H-2-Dd	288	299	12	SDGSRLKEEDLG	ann	25.0	32760.70	25	-	-	-	-	-	-
H-2-Dd	59	69	11	KCSNNQTHFVL	ann	25.0	36193.88	25	-	-	-	-	-	-
H-2-Dd	113	123	11	KLVFKKRKRQI	ann	25.0	36086.36	25	-	-	-	-	-	-
H-2-Dd	194	204	11	QITYLAEEDSF	ann	25.0	36187.62	25	-	-	-	-	-	-
H-2-Dd	259	269	11	SNENKTCELVF	ann	25.0	36132.45	25	-	-	-	-	-	-
H-2-Dd	274	284	11	LMTYALVKVFT	ann	25.0	36285.26	25	-	-	-	-	-	-
H-2-Dd	172	179	8	NIFKDTRF	ann	25.0	37199.96	25	-	-	-	-	-	-
H-2-Dd	191	198	8	FNTQITYL	ann	25.0	37010.46	25	-	-	-	-	-	-
H-2-Dd	262	269	8	NKTCELVF	ann	25.0	37073.79	25	-	-	-	-	-	-
H-2-Dd	4	13	10	INFLSIVGLI	Consensus (ann/smm)	25.05	39182.14	41	17799.18	9.1	-	-	-	-
H-2-Dd	215	224	10	IKKKFSIILP	Consensus (ann/smm)	25.5	36393.37	27	44812.59	24	-	-	-	-
H-2-Dd	39	48	10	TLFFASYGLK	Consensus (ann/smm)	25.65	40690.42	50	3642.50	1.3	-	-	-	-
H-2-Dd	173	186	14	IFKDTRFSTEVFYH	ann	26.0	27188.19	26	-	-	-	-	-	-
H-2-Dd	183	196	14	VFYHKNGLFNTQIT	ann	26.0	27469.69	26	-	-	-	-	-	-
H-2-Dd	185	198	14	YHKNGLFNTQITYL	ann	26.0	27463.75	26	-	-	-	-	-	-
H-2-Dd	247	260	14	PKYPYIHYNGECSN	ann	26.0	27447.41	26	-	-	-	-	-	-
H-2-Dd	152	160	9	DSYGLPYQF	Consensus (ann/comblib_sidney2008/smm)	26.0	35876.52	26	4912.24	5	0.00413	54	-	-
H-2-Dd	165	173	9	GWNVERYNI	Consensus (ann/comblib_sidney2008/smm)	26.0	35644.36	26	8755.48	12	0.01	81	-	-
H-2-Dd	185	193	9	YHKNGLFNT	Consensus (ann/comblib_sidney2008/smm)	26.0	39406.61	41	19287.68	26	0.000955	21	-	-
H-2-Dd	190	198	9	LFNTQITYL	Consensus (ann/comblib_sidney2008/smm)	26.0	35449	25	19376.71	26	0.00451	57	-	-
H-2-Dd	227	235	9	EYKRISFLD	Consensus (ann/comblib_sidney2008/smm)	26.0	35608.52	26	960019.38	96	0.000308	7.4	-	-
H-2-Dd	259	267	9	SNENKTCEL	Consensus (ann/comblib_sidney2008/smm)	26.0	35855.18	26	27879.18	33	0.000834	19	-	-
H-2-Dd	188	200	13	NGLFNTQITYLAE	ann	26.0	29985.46	26	-	-	-	-	-	-
H-2-Dd	223	235	13	LPNEEYKRISFLD	ann	26.0	29815.29	26	-	-	-	-	-	-
H-2-Dd	221	232	12	IILPNEEYKRIS	ann	26.0	33007.98	26	-	-	-	-	-	-
H-2-Dd	229	240	12	KRISFLDVYWFQ	ann	26.0	32875.73	26	-	-	-	-	-	-
H-2-Dd	43	53	11	ASYGLKRDPCQ	ann	26.0	36427.25	26	-	-	-	-	-	-
H-2-Dd	170	180	11	RYNIFKDTRFS	ann	26.0	36465.52	26	-	-	-	-	-	-
H-2-Dd	173	183	11	IFKDTRFSTEV	ann	26.0	36577.73	26	-	-	-	-	-	-
H-2-Dd	226	236	11	EEYKRISFLDV	ann	26.0	36536.98	26	-	-	-	-	-	-
H-2-Dd	153	160	8	SYGLPYQF	ann	26.0	37434.95	26	-	-	-	-	-	-
H-2-Dd	189	196	8	GLFNTQIT	ann	26.0	37269.26	26	-	-	-	-	-	-
H-2-Dd	244	251	8	RKKPKYPY	ann	26.0	37362.93	26	-	-	-	-	-	-
H-2-Dd	247	254	8	PKYPYIHY	ann	26.0	37405.79	26	-	-	-	-	-	-
H-2-Dd	214	223	10	DIKKKFSIIL	Consensus (ann/smm)	26.1	21802.31	4.2	130136.76	48	-	-	-	-
H-2-Dd	6	19	14	FLSIVGLISFGFIV	ann	27.0	27782.05	27	-	-	-	-	-	-
H-2-Dd	145	158	14	GADPLHVDSYGLPY	ann	27.0	27776.93	27	-	-	-	-	-	-
H-2-Dd	239	252	14	FQETMRKKPKYPYI	ann	27.0	27538.13	27	-	-	-	-	-	-
H-2-Dd	55	63	9	VLGYKCSNN	Consensus (ann/comblib_sidney2008/smm)	27.0	36027.44	27	22713.29	29	0.000572	14	-	-
H-2-Dd	86	94	9	SYPKINQNS	Consensus (ann/comblib_sidney2008/smm)	27.0	30816.29	16	177125.06	65	0.00136	27	-	-
H-2-Dd	215	223	9	IKKKFSIIL	Consensus (ann/comblib_sidney2008/smm)	27.0	27182.02	8.7	21197.27	27	0.01	64	-	-
H-2-Dd	107	119	13	IGTDNCKLVFKKR	ann	27.0	30169.66	27	-	-	-	-	-	-
H-2-Dd	214	226	13	DIKKKFSIILPNE	ann	27.0	30447.09	27	-	-	-	-	-	-
H-2-Dd	18	29	12	IVAVKCDGDEYF	ann	27.0	33485.31	27	-	-	-	-	-	-
H-2-Dd	175	186	12	KDTRFSTEVFYH	ann	27.0	33478.43	27	-	-	-	-	-	-
H-2-Dd	282	293	12	VFTNPESDGSRL	ann	27.0	33276.56	27	-	-	-	-	-	-
H-2-Dd	24	34	11	DGDEYFIGKYK	ann	27.0	36892.12	27	-	-	-	-	-	-
H-2-Dd	62	72	11	NNQTHFVLNFK	ann	27.0	36738.77	27	-	-	-	-	-	-
H-2-Dd	151	161	11	VDSYGLPYQFD	ann	27.0	36857.02	27	-	-	-	-	-	-
H-2-Dd	189	199	11	GLFNTQITYLA	ann	27.0	36735.97	27	-	-	-	-	-	-
H-2-Dd	44	53	10	SYGLKRDPCQ	Consensus (ann/smm)	27.0	30239.92	13	99861.94	41	-	-	-	-
H-2-Dd	195	204	10	ITYLAEEDSF	Consensus (ann/smm)	27.0	38814.62	39	27252.10	15	-	-	-	-
H-2-Dd	15	22	8	FGFIVAVK	ann	27.0	37555.03	27	-	-	-	-	-	-
H-2-Dd	117	126	10	KKRKRQIAAN	Consensus (ann/smm)	27.5	38857.47	39	28668.17	16	-	-	-	-
H-2-Dd	178	187	10	RFSTEVFYHK	Consensus (ann/smm)	27.5	39512.06	42	21948.26	13	-	-	-	-
H-2-Dd	8	21	14	SIVGLISFGFIVAV	ann	28.0	27868.75	28	-	-	-	-	-	-
H-2-Dd	86	99	14	SYPKINQNSDLTKN	ann	28.0	28049.34	28	-	-	-	-	-	-
H-2-Dd	5	13	9	NFLSIVGLI	Consensus (ann/comblib_sidney2008/smm)	28.0	36994.86	30	10405.91	14	0.00145	28	-	-
H-2-Dd	99	107	9	NLYCQTGGI	Consensus (ann/comblib_sidney2008/smm)	28.0	37395.27	32	17429.30	24	0.00145	28	-	-
H-2-Dd	144	152	9	IGADPLHVD	Consensus (ann/comblib_sidney2008/smm)	28.0	34117.64	22	167602.31	65	0.00139	28	-	-
H-2-Dd	151	159	9	VDSYGLPYQ	Consensus (ann/comblib_sidney2008/smm)	28.0	36511.31	28	557545.10	86	0.00127	26	-	-
H-2-Dd	164	172	9	HGWNVERYN	Consensus (ann/comblib_sidney2008/smm)	28.0	29635.19	14	22145.22	28	0.00256	41	-	-
H-2-Dd	204	212	9	FSEAREITA	Consensus (ann/comblib_sidney2008/smm)	28.0	34781.07	23	166065.72	65	0.00141	28	-	-
H-2-Dd	55	66	12	VLGYKCSNNQTH	ann	28.0	33569.12	28	-	-	-	-	-	-
H-2-Dd	168	179	12	VERYNIFKDTRF	ann	28.0	33888.44	28	-	-	-	-	-	-
H-2-Dd	224	235	12	PNEEYKRISFLD	ann	28.0	33579.27	28	-	-	-	-	-	-
H-2-Dd	114	124	11	LVFKKRKRQIA	ann	28.0	37219.28	28	-	-	-	-	-	-
H-2-Dd	255	265	11	NGECSNENKTC	ann	28.0	36943.64	28	-	-	-	-	-	-
H-2-Dd	8	15	8	SIVGLISF	ann	28.0	37914.31	28	-	-	-	-	-	-
H-2-Dd	290	297	8	GSRLKEED	ann	28.0	37993.15	28	-	-	-	-	-	-
H-2-Dd	79	88	10	ISAIKLTSYP	Consensus (ann/smm)	28.5	39525.32	43	23572.19	14	-	-	-	-
H-2-Dd	103	112	10	QTGGIGTDNC	Consensus (ann/smm)	28.5	35215.42	24	72011.19	33	-	-	-	-
H-2-Dd	7	20	14	LSIVGLISFGFIVA	ann	29.0	28256.18	29	-	-	-	-	-	-
H-2-Dd	9	22	14	IVGLISFGFIVAVK	ann	29.0	28406.07	29	-	-	-	-	-	-
H-2-Dd	174	187	14	FKDTRFSTEVFYHK	ann	29.0	28461.76	29	-	-	-	-	-	-
H-2-Dd	186	199	14	HKNGLFNTQITYLA	ann	29.0	28349.57	29	-	-	-	-	-	-
H-2-Dd	248	261	14	KYPYIHYNGECSNE	ann	29.0	28542.25	29	-	-	-	-	-	-
H-2-Dd	121	129	9	RQIAANIEI	Consensus (ann/comblib_sidney2008/smm)	29.0	27666.86	9.4	22401.65	29	0.0022	37	-	-
H-2-Dd	261	269	9	ENKTCELVF	Consensus (ann/comblib_sidney2008/smm)	29.0	36532.65	29	4878.43	5	0.00177	32	-	-
H-2-Dd	61	72	12	SNNQTHFVLNFK	ann	29.0	33895.04	29	-	-	-	-	-	-
H-2-Dd	230	241	12	RISFLDVYWFQE	ann	29.0	34169.71	29	-	-	-	-	-	-
H-2-Dd	283	294	12	FTNPESDGSRLK	ann	29.0	34046.09	29	-	-	-	-	-	-
H-2-Dd	211	221	11	TAKDIKKKFSI	ann	29.0	37473.45	29	-	-	-	-	-	-
H-2-Dd	12	19	8	LISFGFIV	ann	29.0	38056.10	29	-	-	-	-	-	-
H-2-Dd	14	21	8	SFGFIVAV	ann	29.0	38186.87	29	-	-	-	-	-	-
H-2-Dd	16	23	8	GFIVAVKC	ann	29.0	38128.23	29	-	-	-	-	-	-
H-2-Dd	40	47	8	LFFASYGL	ann	29.0	38162.91	29	-	-	-	-	-	-
H-2-Dd	8	17	10	SIVGLISFGF	Consensus (ann/smm)	29.5	37245.07	31	55513.68	28	-	-	-	-
H-2-Dd	146	155	10	ADPLHVDSYG	Consensus (ann/smm)	29.65	27317.05	8.3	150106.67	51	-	-	-	-
H-2-Dd	183	192	10	VFYHKNGLFN	Consensus (ann/smm)	29.75	22267.43	4.5	175549.66	55	-	-	-	-
H-2-Dd	5	18	14	NFLSIVGLISFGFI	ann	30.0	28834.01	30	-	-	-	-	-	-
H-2-Dd	57	70	14	GYKCSNNQTHFVLN	ann	30.0	28744	30	-	-	-	-	-	-
H-2-Dd	102	115	14	CQTGGIGTDNCKLV	ann	30.0	28780.71	30	-	-	-	-	-	-
H-2-Dd	106	119	14	GIGTDNCKLVFKKR	ann	30.0	28590.46	30	-	-	-	-	-	-
H-2-Dd	227	240	14	EYKRISFLDVYWFQ	ann	30.0	28817.49	30	-	-	-	-	-	-
H-2-Dd	122	130	9	QIAANIEIY	Consensus (ann/comblib_sidney2008/smm)	30.0	35828.80	26	23565.68	30	0.01	85	-	-
H-2-Dd	286	298	13	PESDGSRLKEEDL	ann	30.0	31482.23	30	-	-	-	-	-	-
H-2-Dd	57	68	12	GYKCSNNQTHFV	ann	30.0	34259.67	30	-	-	-	-	-	-
H-2-Dd	138	149	12	SFKDRYIGADPL	ann	30.0	34369.21	30	-	-	-	-	-	-
H-2-Dd	225	236	12	NEEYKRISFLDV	ann	30.0	34218.18	30	-	-	-	-	-	-
H-2-Dd	272	283	12	DELMTYALVKVF	ann	30.0	34505.20	30	-	-	-	-	-	-
H-2-Dd	289	300	12	DGSRLKEEDLGR	ann	30.0	34366.98	30	-	-	-	-	-	-
H-2-Dd	115	125	11	VFKKRKRQIAA	ann	30.0	37595.69	30	-	-	-	-	-	-
H-2-Dd	233	243	11	FLDVYWFQETM	ann	30.0	37575.76	30	-	-	-	-	-	-
H-2-Dd	201	210	10	EDSFSEAREI	Consensus (ann/smm)	30.0	39061.91	40	35925.27	20	-	-	-	-
H-2-Dd	89	96	8	KINQNSDL	ann	30.0	38438.89	30	-	-	-	-	-	-
H-2-Dd	117	124	8	KKRKRQIA	ann	30.0	38433.49	30	-	-	-	-	-	-
H-2-Dd	165	172	8	GWNVERYN	ann	30.0	38431.01	30	-	-	-	-	-	-
H-2-Dd	203	210	8	SFSEAREI	ann	30.0	38359.97	30	-	-	-	-	-	-
H-2-Dd	164	173	10	HGWNVERYNI	Consensus (ann/smm)	30.4	26800.05	7.8	160842.20	53	-	-	-	-
H-2-Dd	70	79	10	NFKTNKKSCI	Consensus (ann/smm)	30.5	36125.04	27	75578.80	34	-	-	-	-
H-2-Dd	101	114	14	YCQTGGIGTDNCKL	ann	31.0	28999.22	31	-	-	-	-	-	-
H-2-Dd	187	200	14	KNGLFNTQITYLAE	ann	31.0	28937.16	31	-	-	-	-	-	-
H-2-Dd	92	100	9	QNSDLTKNL	Consensus (ann/comblib_sidney2008/smm)	31.0	42300.68	65	20477.64	27	0.0017	31	-	-
H-2-Dd	269	277	9	FDTDELMTY	Consensus (ann/comblib_sidney2008/smm)	31.0	37297.90	31	21992.77	28	0.01	87	-	-
H-2-Dd	32	44	13	KYKEKDETLFFAS	ann	31.0	31647.53	31	-	-	-	-	-	-
H-2-Dd	59	71	13	KCSNNQTHFVLNF	ann	31.0	31684.53	31	-	-	-	-	-	-
H-2-Dd	161	173	13	DQEHGWNVERYNI	ann	31.0	31844.36	31	-	-	-	-	-	-
H-2-Dd	167	179	13	NVERYNIFKDTRF	ann	31.0	31837.80	31	-	-	-	-	-	-
H-2-Dd	58	69	12	YKCSNNQTHFVL	ann	31.0	34682.63	31	-	-	-	-	-	-
H-2-Dd	116	127	12	FKKRKRQIAANI	ann	31.0	34806.68	31	-	-	-	-	-	-
H-2-Dd	132	143	12	IPAKKCSFKDRY	ann	31.0	34567.61	31	-	-	-	-	-	-
H-2-Dd	55	65	11	VLGYKCSNNQT	ann	31.0	37731.39	31	-	-	-	-	-	-
H-2-Dd	60	70	11	CSNNQTHFVLN	ann	31.0	37771.42	31	-	-	-	-	-	-
H-2-Dd	108	117	10	GTDNCKLVFK	Consensus (ann/smm)	31.0	36809.59	29	72011.19	33	-	-	-	-
H-2-Dd	235	244	10	DVYWFQETMR	Consensus (ann/smm)	31.0	40518.64	49	22615.18	13	-	-	-	-
H-2-Dd	80	87	8	SAIKLTSY	ann	31.0	38568.46	31	-	-	-	-	-	-
H-2-Dd	118	125	8	KRKRQIAA	ann	31.0	38507.17	31	-	-	-	-	-	-
H-2-Dd	138	145	8	SFKDRYIG	ann	31.0	38596	31	-	-	-	-	-	-
H-2-Dd	154	161	8	YGLPYQFD	ann	31.0	38677.54	31	-	-	-	-	-	-
H-2-Dd	132	145	14	IPAKKCSFKDRYIG	ann	32.0	29236.77	32	-	-	-	-	-	-
H-2-Dd	184	197	14	FYHKNGLFNTQITY	ann	32.0	29360.40	32	-	-	-	-	-	-
H-2-Dd	22	30	9	KCDGDEYFI	Consensus (ann/comblib_sidney2008/smm)	32.0	37516.85	32	21741.02	28	0.02	90	-	-
H-2-Dd	23	31	9	CDGDEYFIG	Consensus (ann/comblib_sidney2008/smm)	32.0	36733.20	29	41713.82	41	0.00177	32	-	-
H-2-Dd	25	33	9	GDEYFIGKY	Consensus (ann/comblib_sidney2008/smm)	32.0	37508.34	32	23838.56	30	0.01	75	-	-
H-2-Dd	31	39	9	GKYKEKDET	Consensus (ann/comblib_sidney2008/smm)	32.0	37532.70	32	20477.64	27	0.02	94	-	-
H-2-Dd	138	146	9	SFKDRYIGA	Consensus (ann/comblib_sidney2008/smm)	32.0	37592.85	32	453189.67	81	0.000719	17	-	-
H-2-Dd	285	293	9	NPESDGSRL	Consensus (ann/comblib_sidney2008/smm)	32.0	37588.78	32	20336.68	27	0.01	71	-	-
H-2-Dd	115	127	13	VFKKRKRQIAANI	ann	32.0	32102.41	32	-	-	-	-	-	-
H-2-Dd	146	158	13	ADPLHVDSYGLPY	ann	32.0	32008.78	32	-	-	-	-	-	-
H-2-Dd	219	231	13	FSIILPNEEYKRI	ann	32.0	32188.67	32	-	-	-	-	-	-
H-2-Dd	255	267	13	NGECSNENKTCEL	ann	32.0	31980.39	32	-	-	-	-	-	-
H-2-Dd	287	299	13	ESDGSRLKEEDLG	ann	32.0	32208.53	32	-	-	-	-	-	-
H-2-Dd	23	34	12	CDGDEYFIGKYK	ann	32.0	34988.30	32	-	-	-	-	-	-
H-2-Dd	71	82	12	FKTNKKSCISAI	ann	32.0	34922.11	32	-	-	-	-	-	-
H-2-Dd	227	237	11	EYKRISFLDVY	ann	32.0	38094.01	32	-	-	-	-	-	-
H-2-Dd	30	39	10	IGKYKEKDET	Consensus (ann/smm)	32.0	30353.34	13	148047.13	51	-	-	-	-
H-2-Dd	138	147	10	SFKDRYIGAD	Consensus (ann/smm)	32.0	40825.81	51	22459.50	13	-	-	-	-
H-2-Dd	35	42	8	EKDETLFF	ann	32.0	38910.91	32	-	-	-	-	-	-
H-2-Dd	151	158	8	VDSYGLPY	ann	32.0	38852.86	32	-	-	-	-	-	-
H-2-Dd	205	212	8	SEAREITA	ann	32.0	38756.29	32	-	-	-	-	-	-
H-2-Dd	256	263	8	GECSNENK	ann	32.0	38744.96	32	-	-	-	-	-	-
H-2-Dd	10	19	10	VGLISFGFIV	Consensus (ann/smm)	32.4	22832.24	4.8	216471.14	60	-	-	-	-
H-2-Dd	14	23	10	SFGFIVAVKC	Consensus (ann/smm)	32.5	36058.26	26	92768.39	39	-	-	-	-
H-2-Dd	61	70	10	SNNQTHFVLN	Consensus (ann/smm)	32.5	37646.15	33	66588.62	32	-	-	-	-
H-2-Dd	181	190	10	TEVFYHKNGL	Consensus (ann/smm)	32.5	38913.84	39	49362.82	26	-	-	-	-
H-2-Dd	240	249	10	QETMRKKPKY	Consensus (ann/smm)	32.5	40510.75	49	28470.82	16	-	-	-	-
H-2-Dd	246	255	10	KPKYPYIHYN	Consensus (ann/smm)	32.5	35076.23	23	102896.36	42	-	-	-	-
H-2-Dd	10	23	14	VGLISFGFIVAVKC	ann	33.0	29605.71	33	-	-	-	-	-	-
H-2-Dd	223	236	14	LPNEEYKRISFLDV	ann	33.0	29791.44	33	-	-	-	-	-	-
H-2-Dd	223	231	9	LPNEEYKRI	Consensus (ann/comblib_sidney2008/smm)	33.0	37395.68	32	27687.26	33	0.00454	57	-	-
H-2-Dd	234	242	9	LDVYWFQET	Consensus (ann/comblib_sidney2008/smm)	33.0	38825.53	38	27560.05	33	0.00122	25	-	-
H-2-Dd	251	259	9	YIHYNGECS	Consensus (ann/comblib_sidney2008/smm)	33.0	37637.20	33	605731.28	87	0.00113	24	-	-
H-2-Dd	228	240	13	YKRISFLDVYWFQ	ann	33.0	32408.49	33	-	-	-	-	-	-
H-2-Dd	284	296	13	TNPESDGSRLKEE	ann	33.0	32268.53	33	-	-	-	-	-	-
H-2-Dd	22	33	12	KCDGDEYFIGKY	ann	33.0	35189.90	33	-	-	-	-	-	-
H-2-Dd	193	204	12	TQITYLAEEDSF	ann	33.0	35331.05	33	-	-	-	-	-	-
H-2-Dd	226	237	12	EEYKRISFLDVY	ann	33.0	35277.56	33	-	-	-	-	-	-
H-2-Dd	258	269	12	CSNENKTCELVF	ann	33.0	35174.68	33	-	-	-	-	-	-
H-2-Dd	273	284	12	ELMTYALVKVFT	ann	33.0	35138.92	33	-	-	-	-	-	-
H-2-Dd	284	295	12	TNPESDGSRLKE	ann	33.0	35150.71	33	-	-	-	-	-	-
H-2-Dd	20	30	11	AVKCDGDEYFI	ann	33.0	38345.43	33	-	-	-	-	-	-
H-2-Dd	172	182	11	NIFKDTRFSTE	ann	33.0	38186.03	33	-	-	-	-	-	-
H-2-Dd	185	195	11	YHKNGLFNTQI	ann	33.0	38332.17	33	-	-	-	-	-	-
H-2-Dd	98	107	10	KNLYCQTGGI	Consensus (ann/smm)	33.0	38081.66	35	65072.88	31	-	-	-	-
H-2-Dd	227	236	10	EYKRISFLDV	Consensus (ann/smm)	33.0	36313.54	27	92342.15	39	-	-	-	-
H-2-Dd	32	39	8	KYKEKDET	ann	33.0	38940.38	33	-	-	-	-	-	-
H-2-Dd	64	71	8	QTHFVLNF	ann	33.0	38995.62	33	-	-	-	-	-	-
H-2-Dd	133	140	8	PAKKCSFK	ann	33.0	39046.70	33	-	-	-	-	-	-
H-2-Dd	159	166	8	QFDQEHGW	ann	33.0	39092.79	33	-	-	-	-	-	-
H-2-Dd	190	197	8	LFNTQITY	ann	33.0	38994.36	33	-	-	-	-	-	-
H-2-Dd	204	211	8	FSEAREIT	ann	33.0	39021.78	33	-	-	-	-	-	-
H-2-Dd	25	34	10	GDEYFIGKYK	Consensus (ann/smm)	33.5	40548.91	49	32389.18	18	-	-	-	-
H-2-Dd	78	87	10	CISAIKLTSY	Consensus (ann/smm)	33.5	39158.82	41	50164.91	26	-	-	-	-
H-2-Dd	107	120	14	IGTDNCKLVFKKRK	ann	34.0	30185.01	34	-	-	-	-	-	-
H-2-Dd	146	159	14	ADPLHVDSYGLPYQ	ann	34.0	30175.54	34	-	-	-	-	-	-
H-2-Dd	188	201	14	NGLFNTQITYLAEE	ann	34.0	30013.05	34	-	-	-	-	-	-
H-2-Dd	65	73	9	THFVLNFKT	Consensus (ann/comblib_sidney2008/smm)	34.0	40342.79	47	11462.52	16	0.00193	34	-	-
H-2-Dd	105	113	9	GGIGTDNCK	Consensus (ann/comblib_sidney2008/smm)	34.0	31964.82	18	57713.84	48	0.00198	34	-	-
H-2-Dd	136	144	9	KCSFKDRYI	Consensus (ann/comblib_sidney2008/smm)	34.0	30456.97	15	29058.96	34	0.0028	43	-	-
H-2-Dd	17	29	13	FIVAVKCDGDEYF	ann	34.0	32883.22	34	-	-	-	-	-	-
H-2-Dd	60	72	13	CSNNQTHFVLNFK	ann	34.0	32638.29	34	-	-	-	-	-	-
H-2-Dd	137	149	13	CSFKDRYIGADPL	ann	34.0	32875.03	34	-	-	-	-	-	-
H-2-Dd	170	182	13	RYNIFKDTRFSTE	ann	34.0	32693.06	34	-	-	-	-	-	-
H-2-Dd	220	232	13	SIILPNEEYKRIS	ann	34.0	32701.89	34	-	-	-	-	-	-
H-2-Dd	288	300	13	SDGSRLKEEDLGR	ann	34.0	32935.19	34	-	-	-	-	-	-
H-2-Dd	28	39	12	YFIGKYKEKDET	ann	34.0	35518.11	34	-	-	-	-	-	-
H-2-Dd	169	180	12	ERYNIFKDTRFS	ann	34.0	35374.27	34	-	-	-	-	-	-
H-2-Dd	172	183	12	NIFKDTRFSTEV	ann	34.0	35509.63	34	-	-	-	-	-	-
H-2-Dd	134	144	11	AKKCSFKDRYI	ann	34.0	38352.50	34	-	-	-	-	-	-
H-2-Dd	65	74	10	THFVLNFKTN	Consensus (ann/smm)	34.0	39572.83	43	47032.71	25	-	-	-	-
H-2-Dd	34	41	8	KEKDETLF	ann	34.0	39255.54	34	-	-	-	-	-	-
H-2-Dd	123	130	8	IAANIEIY	ann	34.0	39117.32	34	-	-	-	-	-	-
H-2-Dd	208	215	8	REITAKDI	ann	34.0	39197.40	34	-	-	-	-	-	-
H-2-Dd	260	267	8	NENKTCEL	ann	34.0	39147.81	34	-	-	-	-	-	-
H-2-Dd	244	253	10	RKKPKYPYIH	Consensus (ann/smm)	34.1	24900.92	6.2	237355.88	62	-	-	-	-
H-2-Dd	214	227	14	DIKKKFSIILPNEE	ann	35.0	30460.59	35	-	-	-	-	-	-
H-2-Dd	11	19	9	GLISFGFIV	Consensus (ann/comblib_sidney2008/smm)	35.0	32431.63	18	35504.22	38	0.002	35	-	-
H-2-Dd	82	90	9	IKLTSYPKI	Consensus (ann/comblib_sidney2008/smm)	35.0	39568.11	42	20524.85	27	0.00201	35	-	-
H-2-Dd	54	66	13	IVLGYKCSNNQTH	ann	35.0	33021.90	35	-	-	-	-	-	-
H-2-Dd	224	236	13	PNEEYKRISFLDV	ann	35.0	33193.14	35	-	-	-	-	-	-
H-2-Dd	229	241	13	KRISFLDVYWFQE	ann	35.0	32980.49	35	-	-	-	-	-	-
H-2-Dd	281	293	13	KVFTNPESDGSRL	ann	35.0	33050.13	35	-	-	-	-	-	-
H-2-Dd	112	123	12	CKLVFKKRKRQI	ann	35.0	35727	35	-	-	-	-	-	-
H-2-Dd	133	144	12	PAKKCSFKDRYI	ann	35.0	35664.43	35	-	-	-	-	-	-
H-2-Dd	149	160	12	LHVDSYGLPYQF	ann	35.0	35575.03	35	-	-	-	-	-	-
H-2-Dd	274	285	12	LMTYALVKVFTN	ann	35.0	35730.09	35	-	-	-	-	-	-
H-2-Dd	234	244	11	LDVYWFQETMR	ann	35.0	38608.13	35	-	-	-	-	-	-
H-2-Dd	63	72	10	NQTHFVLNFK	Consensus (ann/smm)	35.0	40968.74	52	33143.62	18	-	-	-	-
H-2-Dd	212	221	10	AKDIKKKFSI	Consensus (ann/smm)	35.0	35573.46	25	117598.02	45	-	-	-	-
H-2-Dd	241	250	10	ETMRKKPKYP	Consensus (ann/smm)	35.0	41043.71	53	30088.46	17	-	-	-	-
H-2-Dd	47	54	8	LKRDPCQI	ann	35.0	39456.12	35	-	-	-	-	-	-
H-2-Dd	83	90	8	KLTSYPKI	ann	35.0	39386.59	35	-	-	-	-	-	-
H-2-Dd	285	292	8	NPESDGSR	ann	35.0	39475.75	35	-	-	-	-	-	-
H-2-Dd	130	138	9	YGIPAKKCS	Consensus (ann/comblib_sidney2008/smm)	36.0	38355.81	36	261987.16	71	0.000941	21	-	-
H-2-Dd	141	149	9	DRYIGADPL	Consensus (ann/comblib_sidney2008/smm)	36.0	38365.78	36	27879.18	33	0.00274	43	-	-
H-2-Dd	168	176	9	VERYNIFKD	Consensus (ann/comblib_sidney2008/smm)	36.0	38349.16	36	664171.14	89	0.000194	4.7	-	-
H-2-Dd	175	187	13	KDTRFSTEVFYHK	ann	36.0	33449.10	36	-	-	-	-	-	-
H-2-Dd	225	237	13	NEEYKRISFLDVY	ann	36.0	33390.17	36	-	-	-	-	-	-
H-2-Dd	19	30	12	VAVKCDGDEYFI	ann	36.0	36003.29	36	-	-	-	-	-	-
H-2-Dd	42	53	12	FASYGLKRDPCQ	ann	36.0	35937.52	36	-	-	-	-	-	-
H-2-Dd	59	70	12	KCSNNQTHFVLN	ann	36.0	35808.27	36	-	-	-	-	-	-
H-2-Dd	117	128	12	KKRKRQIAANIE	ann	36.0	35904.88	36	-	-	-	-	-	-
H-2-Dd	171	182	12	YNIFKDTRFSTE	ann	36.0	36012.64	36	-	-	-	-	-	-
H-2-Dd	204	215	12	FSEAREITAKDI	ann	36.0	36003.68	36	-	-	-	-	-	-
H-2-Dd	20	29	10	AVKCDGDEYF	Consensus (ann/smm)	36.0	32999.40	18	169980.85	54	-	-	-	-
H-2-Dd	224	233	10	PNEEYKRISF	Consensus (ann/smm)	36.0	33654.94	20	156458.80	52	-	-	-	-
H-2-Dd	258	267	10	CSNENKTCEL	Consensus (ann/smm)	36.0	38384.86	36	80057.13	36	-	-	-	-
H-2-Dd	25	32	8	GDEYFIGK	ann	36.0	39572.83	36	-	-	-	-	-	-
H-2-Dd	145	152	8	GADPLHVD	ann	36.0	39651.26	36	-	-	-	-	-	-
H-2-Dd	278	285	8	ALVKVFTN	ann	36.0	39634.11	36	-	-	-	-	-	-
H-2-Dd	24	33	10	DGDEYFIGKY	Consensus (ann/smm)	36.5	33448.02	19	169980.85	54	-	-	-	-
H-2-Dd	54	63	10	IVLGYKCSNN	Consensus (ann/smm)	36.5	41021.09	52	37705.09	21	-	-	-	-
H-2-Dd	58	71	14	YKCSNNQTHFVLNF	ann	37.0	30962.68	37	-	-	-	-	-	-
H-2-Dd	254	267	14	YNGECSNENKTCEL	ann	37.0	30883.05	37	-	-	-	-	-	-
H-2-Dd	236	244	9	VYWFQETMR	Consensus (ann/comblib_sidney2008/smm)	37.0	41164.70	54	33906.27	37	0.00182	33	-	-
H-2-Dd	18	30	13	IVAVKCDGDEYFI	ann	37.0	33660.04	37	-	-	-	-	-	-
H-2-Dd	282	294	13	VFTNPESDGSRLK	ann	37.0	33652.75	37	-	-	-	-	-	-
H-2-Dd	72	83	12	KTNKKSCISAIK	ann	37.0	36050.05	37	-	-	-	-	-	-
H-2-Dd	150	161	12	HVDSYGLPYQFD	ann	37.0	36037.20	37	-	-	-	-	-	-
H-2-Dd	254	265	12	YNGECSNENKTC	ann	37.0	36089.88	37	-	-	-	-	-	-
H-2-Dd	259	270	12	SNENKTCELVFD	ann	37.0	36177.85	37	-	-	-	-	-	-
H-2-Dd	73	83	11	TNKKSCISAIK	ann	37.0	38944.17	37	-	-	-	-	-	-
H-2-Dd	120	130	11	KRQIAANIEIY	ann	37.0	38918.91	37	-	-	-	-	-	-
H-2-Dd	136	146	11	KCSFKDRYIGA	ann	37.0	39009.12	37	-	-	-	-	-	-
H-2-Dd	7	16	10	LSIVGLISFG	Consensus (ann/smm)	37.0	41813.78	59	25550.54	15	-	-	-	-
H-2-Dd	196	205	10	TYLAEEDSFS	Consensus (ann/smm)	37.0	40665.79	50	46174.27	24	-	-	-	-
H-2-Dd	55	62	8	VLGYKCSN	ann	37.0	39719.54	37	-	-	-	-	-	-
H-2-Dd	95	102	8	DLTKNLYC	ann	37.0	39843.48	37	-	-	-	-	-	-
H-2-Dd	168	175	8	VERYNIFK	ann	37.0	39764.68	37	-	-	-	-	-	-
H-2-Dd	176	183	8	DTRFSTEV	ann	37.0	39840.48	37	-	-	-	-	-	-
H-2-Dd	2	11	10	NSINFLSIVG	Consensus (ann/smm)	37.5	41877.62	60	26754.69	15	-	-	-	-
H-2-Dd	85	94	10	TSYPKINQNS	Consensus (ann/smm)	37.5	36042.66	26	136898.91	49	-	-	-	-
H-2-Dd	140	149	10	KDRYIGADPL	Consensus (ann/smm)	37.5	37942.64	34	97588.81	41	-	-	-	-
H-2-Dd	32	41	10	KYKEKDETLF	Consensus (ann/smm)	37.75	26431.44	7.5	293359.39	68	-	-	-	-
H-2-Dd	255	268	14	NGECSNENKTCELV	ann	38.0	31382.26	38	-	-	-	-	-	-
H-2-Dd	283	296	14	FTNPESDGSRLKEE	ann	38.0	31301.87	38	-	-	-	-	-	-
H-2-Dd	285	298	14	NPESDGSRLKEEDL	ann	38.0	31283.59	38	-	-	-	-	-	-
H-2-Dd	48	56	9	KRDPCQIVL	Consensus (ann/comblib_sidney2008/smm)	38.0	38831.42	38	24676.30	30	0.02	91	-	-
H-2-Dd	58	66	9	YKCSNNQTH	Consensus (ann/comblib_sidney2008/smm)	38.0	36278.97	28	34377.95	38	0.00492	59	-	-
H-2-Dd	62	70	9	NNQTHFVLN	Consensus (ann/comblib_sidney2008/smm)	38.0	38790.70	38	68909.64	51	0.000691	17	-	-
H-2-Dd	177	185	9	TRFSTEVFY	Consensus (ann/comblib_sidney2008/smm)	38.0	38753.76	38	28792.54	34	0.01	69	-	-
H-2-Dd	194	202	9	QITYLAEED	Consensus (ann/comblib_sidney2008/smm)	38.0	38717.32	38	685930.32	90	0.00121	25	-	-
H-2-Dd	249	257	9	YPYIHYNGE	Consensus (ann/comblib_sidney2008/smm)	38.0	38668.75	38	658081.98	89	0.000341	8	-	-
H-2-Dd	61	73	13	SNNQTHFVLNFKT	ann	38.0	33837.86	38	-	-	-	-	-	-
H-2-Dd	230	242	13	RISFLDVYWFQET	ann	38.0	33923.27	38	-	-	-	-	-	-
H-2-Dd	151	162	12	VDSYGLPYQFDQ	ann	38.0	36319.82	38	-	-	-	-	-	-
H-2-Dd	184	195	12	FYHKNGLFNTQI	ann	38.0	36441.84	38	-	-	-	-	-	-
H-2-Dd	194	205	12	QITYLAEEDSFS	ann	38.0	36416.61	38	-	-	-	-	-	-
H-2-Dd	54	64	11	IVLGYKCSNNQ	ann	38.0	39074.61	38	-	-	-	-	-	-
H-2-Dd	69	79	11	LNFKTNKKSCI	ann	38.0	39121.56	38	-	-	-	-	-	-
H-2-Dd	85	95	11	TSYPKINQNSD	ann	38.0	39080.11	38	-	-	-	-	-	-
H-2-Dd	13	22	10	ISFGFIVAVK	Consensus (ann/smm)	38.0	41878.54	60	28734.26	16	-	-	-	-
H-2-Dd	176	185	10	DTRFSTEVFY	Consensus (ann/smm)	38.0	39243.23	41	76453.96	35	-	-	-	-
H-2-Dd	73	80	8	TNKKSCIS	ann	38.0	39887.50	38	-	-	-	-	-	-
H-2-Dd	125	132	8	ANIEIYGI	ann	38.0	39871.96	38	-	-	-	-	-	-
H-2-Dd	179	186	8	FSTEVFYH	ann	38.0	39880.58	38	-	-	-	-	-	-
H-2-Dd	223	230	8	LPNEEYKR	ann	38.0	39934.99	38	-	-	-	-	-	-
H-2-Dd	251	258	8	YIHYNGEC	ann	38.0	39897.84	38	-	-	-	-	-	-
H-2-Dd	29	38	10	FIGKYKEKDE	Consensus (ann/smm)	38.5	37524.98	32	116519.87	45	-	-	-	-
H-2-Dd	33	42	10	YKEKDETLFF	Consensus (ann/smm)	38.5	37584.71	32	116251.88	45	-	-	-	-
H-2-Dd	247	256	10	PKYPYIHYNG	Consensus (ann/smm)	38.5	29809.18	13	253162.86	64	-	-	-	-
H-2-Dd	16	29	14	GFIVAVKCDGDEYF	ann	39.0	31636.24	39	-	-	-	-	-	-
H-2-Dd	32	45	14	KYKEKDETLFFASY	ann	39.0	31582.20	39	-	-	-	-	-	-
H-2-Dd	114	127	14	LVFKKRKRQIAANI	ann	39.0	31437.31	39	-	-	-	-	-	-
H-2-Dd	160	173	14	FDQEHGWNVERYNI	ann	39.0	31675.28	39	-	-	-	-	-	-
H-2-Dd	284	297	14	TNPESDGSRLKEED	ann	39.0	31444.79	39	-	-	-	-	-	-
H-2-Dd	32	40	9	KYKEKDETL	Consensus (ann/comblib_sidney2008/smm)	39.0	18321.54	2.8	36921.56	39	0.01	65	-	-
H-2-Dd	60	68	9	CSNNQTHFV	Consensus (ann/comblib_sidney2008/smm)	39.0	39286.99	41	37435.19	39	0.002	35	-	-
H-2-Dd	168	180	13	VERYNIFKDTRFS	ann	39.0	34144.60	39	-	-	-	-	-	-
H-2-Dd	271	283	13	TDELMTYALVKVF	ann	39.0	34268.20	39	-	-	-	-	-	-
H-2-Dd	283	295	13	FTNPESDGSRLKE	ann	39.0	34208.94	39	-	-	-	-	-	-
H-2-Dd	62	73	12	NNQTHFVLNFKT	ann	39.0	36542.93	39	-	-	-	-	-	-
H-2-Dd	113	124	12	KLVFKKRKRQIA	ann	39.0	36531.85	39	-	-	-	-	-	-
H-2-Dd	170	181	12	RYNIFKDTRFST	ann	39.0	36563.08	39	-	-	-	-	-	-
H-2-Dd	11	21	11	GLISFGFIVAV	ann	39.0	39275.95	39	-	-	-	-	-	-
H-2-Dd	58	68	11	YKCSNNQTHFV	ann	39.0	39290.39	39	-	-	-	-	-	-
H-2-Dd	122	132	11	QIAANIEIYGI	ann	39.0	39391.26	39	-	-	-	-	-	-
H-2-Dd	193	202	10	TQITYLAEED	Consensus (ann/smm)	39.0	42371.23	64	23517.98	14	-	-	-	-
H-2-Dd	263	272	10	KTCELVFDTD	Consensus (ann/smm)	39.0	41600.80	57	37531.85	21	-	-	-	-
H-2-Dd	100	107	8	LYCQTGGI	ann	39.0	40108.20	39	-	-	-	-	-	-
H-2-Dd	187	194	8	KNGLFNTQ	ann	39.0	40102.12	39	-	-	-	-	-	-
H-2-Dd	60	69	10	CSNNQTHFVL	Consensus (ann/smm)	39.5	35000.80	23	181300.92	56	-	-	-	-
H-2-Dd	230	239	10	RISFLDVYWF	Consensus (ann/smm)	39.9	27906.48	8.8	333733.65	71	-	-	-	-
H-2-Dd	59	72	14	KCSNNQTHFVLNFK	ann	40.0	31774.83	40	-	-	-	-	-	-
H-2-Dd	136	149	14	KCSFKDRYIGADPL	ann	40.0	31741.49	40	-	-	-	-	-	-
H-2-Dd	286	299	14	PESDGSRLKEEDLG	ann	40.0	31901.25	40	-	-	-	-	-	-
H-2-Dd	13	21	9	ISFGFIVAV	Consensus (ann/comblib_sidney2008/smm)	40.0	38156.29	35	38307.16	40	0.01	65	-	-
H-2-Dd	37	45	9	DETLFFASY	Consensus (ann/comblib_sidney2008/smm)	40.0	39875.85	44	27623.58	33	0.00247	40	-	-
H-2-Dd	263	271	9	KTCELVFDT	Consensus (ann/comblib_sidney2008/smm)	40.0	43725.11	83	38840.07	40	0.00116	24	-	-
H-2-Dd	288	296	9	SDGSRLKEE	Consensus (ann/comblib_sidney2008/smm)	40.0	39181.71	40	252510.82	70	0.000892	20	-	-
H-2-Dd	21	33	13	VKCDGDEYFIGKY	ann	40.0	34353.97	40	-	-	-	-	-	-
H-2-Dd	22	34	13	KCDGDEYFIGKYK	ann	40.0	34491.76	40	-	-	-	-	-	-
H-2-Dd	58	70	13	YKCSNNQTHFVLN	ann	40.0	34612.16	40	-	-	-	-	-	-
H-2-Dd	70	82	13	NFKTNKKSCISAI	ann	40.0	34437.33	40	-	-	-	-	-	-
H-2-Dd	117	129	13	KKRKRQIAANIEI	ann	40.0	34505.96	40	-	-	-	-	-	-
H-2-Dd	138	150	13	SFKDRYIGADPLH	ann	40.0	34601.29	40	-	-	-	-	-	-
H-2-Dd	257	269	13	ECSNENKTCELVF	ann	40.0	34371.43	40	-	-	-	-	-	-
H-2-Dd	273	285	13	ELMTYALVKVFTN	ann	40.0	34621.89	40	-	-	-	-	-	-
H-2-Dd	289	301	13	DGSRLKEEDLGRG	ann	40.0	34402.68	40	-	-	-	-	-	-
H-2-Dd	189	200	12	GLFNTQITYLAE	ann	40.0	36835.09	40	-	-	-	-	-	-
H-2-Dd	210	221	12	ITAKDIKKKFSI	ann	40.0	36827.51	40	-	-	-	-	-	-
H-2-Dd	21	30	10	VKCDGDEYFI	Consensus (ann/smm)	40.0	37079	30	144012.44	50	-	-	-	-
H-2-Dd	6	13	8	FLSIVGLI	ann	40.0	40310.07	40	-	-	-	-	-	-
H-2-Dd	242	249	8	TMRKKPKY	ann	40.0	40201.61	40	-	-	-	-	-	-
H-2-Dd	208	217	10	REITAKDIKK	Consensus (ann/smm)	40.2	43303.28	74	12571.87	6.4	-	-	-	-
H-2-Dd	137	146	10	CSFKDRYIGA	Consensus (ann/smm)	40.5	38157.13	35	120337.23	46	-	-	-	-
H-2-Dd	167	176	10	NVERYNIFKD	Consensus (ann/smm)	40.5	41264.13	54	53629.04	27	-	-	-	-
H-2-Dd	273	282	10	ELMTYALVKV	Consensus (ann/smm)	40.5	40295.68	47	74199.33	34	-	-	-	-
H-2-Dd	167	180	14	NVERYNIFKDTRFS	ann	41.0	32054.87	41	-	-	-	-	-	-
H-2-Dd	169	182	14	ERYNIFKDTRFSTE	ann	41.0	32133.69	41	-	-	-	-	-	-
H-2-Dd	170	183	14	RYNIFKDTRFSTEV	ann	41.0	31966.56	41	-	-	-	-	-	-
H-2-Dd	218	231	14	KFSIILPNEEYKRI	ann	41.0	32053.49	41	-	-	-	-	-	-
H-2-Dd	87	95	9	YPKINQNSD	Consensus (ann/comblib_sidney2008/smm)	41.0	39323.14	41	998343.51	96	0.000855	20	-	-
H-2-Dd	160	168	9	FDQEHGWNV	Consensus (ann/comblib_sidney2008/smm)	41.0	39348.68	41	40020.27	41	0.00364	50	-	-
H-2-Dd	171	183	13	YNIFKDTRFSTEV	ann	41.0	34654.12	41	-	-	-	-	-	-
H-2-Dd	272	284	13	DELMTYALVKVFT	ann	41.0	34708.16	41	-	-	-	-	-	-
H-2-Dd	24	35	12	DGDEYFIGKYKE	ann	41.0	37048.53	41	-	-	-	-	-	-
H-2-Dd	114	125	12	LVFKKRKRQIAA	ann	41.0	36978.04	41	-	-	-	-	-	-
H-2-Dd	232	243	12	SFLDVYWFQETM	ann	41.0	36962.85	41	-	-	-	-	-	-
H-2-Dd	103	113	11	QTGGIGTDNCK	ann	41.0	39656.84	41	-	-	-	-	-	-
H-2-Dd	121	131	11	RQIAANIEIYG	ann	41.0	39711.81	41	-	-	-	-	-	-
H-2-Dd	115	124	10	VFKKRKRQIA	Consensus (ann/smm)	41.0	32159.08	16	279511.71	66	-	-	-	-
H-2-Dd	3	12	10	SINFLSIVGL	Consensus (ann/smm)	41.5	39853.84	44	90240.19	39	-	-	-	-
H-2-Dd	11	20	10	GLISFGFIVA	Consensus (ann/smm)	41.5	37366.15	31	154667.83	52	-	-	-	-
H-2-Dd	84	93	10	LTSYPKINQN	Consensus (ann/smm)	41.5	42918.91	69	24400.57	14	-	-	-	-
H-2-Dd	219	232	14	FSIILPNEEYKRIS	ann	42.0	32519.13	42	-	-	-	-	-	-
H-2-Dd	224	237	14	PNEEYKRISFLDVY	ann	42.0	32409.20	42	-	-	-	-	-	-
H-2-Dd	228	241	14	YKRISFLDVYWFQE	ann	42.0	32517.02	42	-	-	-	-	-	-
H-2-Dd	287	300	14	ESDGSRLKEEDLGR	ann	42.0	32394.47	42	-	-	-	-	-	-
H-2-Dd	76	84	9	KSCISAIKL	Consensus (ann/comblib_sidney2008/smm)	42.0	39553.14	42	15250.36	21	0.01	61	-	-
H-2-Dd	89	97	9	KINQNSDLT	Consensus (ann/comblib_sidney2008/smm)	42.0	39475.75	42	35668.10	38	0.00427	55	-	-
H-2-Dd	137	145	9	CSFKDRYIG	Consensus (ann/comblib_sidney2008/smm)	42.0	39447.14	42	29260.38	34	0.03	99	-	-
H-2-Dd	241	249	9	ETMRKKPKY	Consensus (ann/comblib_sidney2008/smm)	42.0	39120.30	40	42099.80	42	0.01	89	-	-
H-2-Dd	192	204	13	NTQITYLAEEDSF	ann	42.0	35004.57	42	-	-	-	-	-	-
H-2-Dd	203	215	13	SFSEAREITAKDI	ann	42.0	34929.30	42	-	-	-	-	-	-
H-2-Dd	54	65	12	IVLGYKCSNNQT	ann	42.0	37280.54	42	-	-	-	-	-	-
H-2-Dd	119	129	11	RKRQIAANIEI	ann	42.0	39805.58	42	-	-	-	-	-	-
H-2-Dd	142	152	11	RYIGADPLHVD	ann	42.0	39757.80	42	-	-	-	-	-	-
H-2-Dd	186	196	11	HKNGLFNTQIT	ann	42.0	39829.28	42	-	-	-	-	-	-
H-2-Dd	62	71	10	NNQTHFVLNF	Consensus (ann/smm)	42.0	32049.33	16	302273.45	68	-	-	-	-
H-2-Dd	106	113	8	GIGTDNCK	ann	42.0	40537.51	42	-	-	-	-	-	-
H-2-Dd	119	126	8	RKRQIAAN	ann	42.0	40620.49	42	-	-	-	-	-	-
H-2-Dd	120	127	8	KRQIAANI	ann	42.0	40591.48	42	-	-	-	-	-	-
H-2-Dd	132	141	10	IPAKKCSFKD	Consensus (ann/smm)	42.5	39118.18	40	115186.08	45	-	-	-	-
H-2-Dd	53	66	14	QIVLGYKCSNNQTH	ann	43.0	32734.83	43	-	-	-	-	-	-
H-2-Dd	60	73	14	CSNNQTHFVLNFKT	ann	43.0	32668.31	43	-	-	-	-	-	-
H-2-Dd	115	128	14	VFKKRKRQIAANIE	ann	43.0	32562.79	43	-	-	-	-	-	-
H-2-Dd	229	242	14	KRISFLDVYWFQET	ann	43.0	32798.29	43	-	-	-	-	-	-
H-2-Dd	230	243	14	RISFLDVYWFQETM	ann	43.0	32574.42	43	-	-	-	-	-	-
H-2-Dd	4	12	9	INFLSIVGL	Consensus (ann/comblib_sidney2008/smm)	43.0	40088.24	45	17671.77	24	0.00282	43	-	-
H-2-Dd	36	44	9	KDETLFFAS	Consensus (ann/comblib_sidney2008/smm)	43.0	39655.12	43	908406.01	95	0.000138	3.4	-	-
H-2-Dd	96	104	9	LTKNLYCQT	Consensus (ann/comblib_sidney2008/smm)	43.0	40564.26	49	29531.13	34	0.00278	43	-	-
H-2-Dd	200	208	9	EEDSFSEAR	Consensus (ann/comblib_sidney2008/smm)	43.0	40191.16	46	20103.89	26	0.00281	43	-	-
H-2-Dd	23	35	13	CDGDEYFIGKYKE	ann	43.0	35162.86	43	-	-	-	-	-	-
H-2-Dd	71	83	13	FKTNKKSCISAIK	ann	43.0	35245.91	43	-	-	-	-	-	-
H-2-Dd	116	128	13	FKKRKRQIAANIE	ann	43.0	35176.95	43	-	-	-	-	-	-
H-2-Dd	258	270	13	CSNENKTCELVFD	ann	43.0	35201.70	43	-	-	-	-	-	-
H-2-Dd	255	266	12	NGECSNENKTCE	ann	43.0	37332.62	43	-	-	-	-	-	-
H-2-Dd	7	17	11	LSIVGLISFGF	ann	43.0	40006.78	43	-	-	-	-	-	-
H-2-Dd	13	23	11	ISFGFIVAVKC	ann	43.0	39956.60	43	-	-	-	-	-	-
H-2-Dd	80	90	11	SAIKLTSYPKI	ann	43.0	39972.61	43	-	-	-	-	-	-
H-2-Dd	102	112	11	CQTGGIGTDNC	ann	43.0	39944.93	43	-	-	-	-	-	-
H-2-Dd	71	80	10	FKTNKKSCIS	Consensus (ann/smm)	43.0	38835.62	39	127174.49	47	-	-	-	-
H-2-Dd	234	243	10	LDVYWFQETM	Consensus (ann/smm)	43.0	33875.59	20	280156.05	66	-	-	-	-
H-2-Dd	13	20	8	ISFGFIVA	ann	43.0	40674.15	43	-	-	-	-	-	-
H-2-Dd	139	146	8	FKDRYIGA	ann	43.0	40727.43	43	-	-	-	-	-	-
H-2-Dd	235	242	8	DVYWFQET	ann	43.0	40672.37	43	-	-	-	-	-	-
H-2-Dd	275	282	8	MTYALVKV	ann	43.0	40646.43	43	-	-	-	-	-	-
H-2-Dd	141	150	10	DRYIGADPLH	Consensus (ann/smm)	43.5	41717.99	58	57597.02	29	-	-	-	-
H-2-Dd	17	30	14	FIVAVKCDGDEYFI	ann	44.0	33066.23	44	-	-	-	-	-	-
H-2-Dd	20	33	14	AVKCDGDEYFIGKY	ann	44.0	32935.55	44	-	-	-	-	-	-
H-2-Dd	137	150	14	CSFKDRYIGADPLH	ann	44.0	33086.64	44	-	-	-	-	-	-
H-2-Dd	280	293	14	VKVFTNPESDGSRL	ann	44.0	32920.22	44	-	-	-	-	-	-
H-2-Dd	288	301	14	SDGSRLKEEDLGRG	ann	44.0	32979.77	44	-	-	-	-	-	-
H-2-Dd	88	96	9	PKINQNSDL	Consensus (ann/comblib_sidney2008/smm)	44.0	39899.57	44	28594.33	33	0.01	86	-	-
H-2-Dd	132	140	9	IPAKKCSFK	Consensus (ann/comblib_sidney2008/smm)	44.0	33829.09	21	200115.16	67	0.00289	44	-	-
H-2-Dd	158	166	9	YQFDQEHGW	Consensus (ann/comblib_sidney2008/smm)	44.0	39840.48	44	4669.60	4.8	0.01	83	-	-
H-2-Dd	274	282	9	LMTYALVKV	Consensus (ann/comblib_sidney2008/smm)	44.0	37086.23	31	80035.01	54	0.00283	44	-	-
H-2-Dd	27	39	13	EYFIGKYKEKDET	ann	44.0	35365.08	44	-	-	-	-	-	-
H-2-Dd	111	123	13	NCKLVFKKRKRQI	ann	44.0	35503.50	44	-	-	-	-	-	-
H-2-Dd	148	160	13	PLHVDSYGLPYQF	ann	44.0	35400.31	44	-	-	-	-	-	-
H-2-Dd	169	181	13	ERYNIFKDTRFST	ann	44.0	35470.86	44	-	-	-	-	-	-
H-2-Dd	115	126	12	VFKKRKRQIAAN	ann	44.0	37572.11	44	-	-	-	-	-	-
H-2-Dd	135	145	11	KKCSFKDRYIG	ann	44.0	40135.11	44	-	-	-	-	-	-
H-2-Dd	115	122	8	VFKKRKRQ	ann	44.0	40878.40	44	-	-	-	-	-	-
H-2-Dd	27	36	10	EYFIGKYKEK	Consensus (ann/smm)	44.3	43868.71	80	16881.07	8.6	-	-	-	-
H-2-Dd	81	90	10	AIKLTSYPKI	Consensus (ann/smm)	44.5	40215.54	47	101718.51	42	-	-	-	-
H-2-Dd	105	114	10	GGIGTDNCKL	Consensus (ann/smm)	44.5	25787.66	7	568067.57	82	-	-	-	-
H-2-Dd	119	128	10	RKRQIAANIE	Consensus (ann/smm)	44.5	40316.16	47	103133.56	42	-	-	-	-
H-2-Dd	169	178	10	ERYNIFKDTR	Consensus (ann/smm)	44.5	40833.32	51	89207.22	38	-	-	-	-
H-2-Dd	61	74	14	SNNQTHFVLNFKTN	ann	45.0	33202.48	45	-	-	-	-	-	-
H-2-Dd	2	10	9	NSINFLSIV	Consensus (ann/comblib_sidney2008/smm)	45.0	38958.09	39	49691.26	45	0.02	96	-	-
H-2-Dd	12	20	9	LISFGFIVA	Consensus (ann/comblib_sidney2008/smm)	45.0	40072.62	45	780333.05	92	0.0017	31	-	-
H-2-Dd	44	52	9	SYGLKRDPC	Consensus (ann/comblib_sidney2008/smm)	45.0	40096.48	45	139084.91	63	0.00302	45	-	-
H-2-Dd	163	171	9	EHGWNVERY	Consensus (ann/comblib_sidney2008/smm)	45.0	40097.36	45	19736.95	26	0.01	72	-	-
H-2-Dd	276	284	9	TYALVKVFT	Consensus (ann/comblib_sidney2008/smm)	45.0	40052.27	45	12684.69	18	0.01	71	-	-
H-2-Dd	41	53	13	FFASYGLKRDPCQ	ann	45.0	35569.64	45	-	-	-	-	-	-
H-2-Dd	62	74	13	NNQTHFVLNFKTN	ann	45.0	35605.44	45	-	-	-	-	-	-
H-2-Dd	72	84	13	KTNKKSCISAIKL	ann	45.0	35679.48	45	-	-	-	-	-	-
H-2-Dd	150	162	13	HVDSYGLPYQFDQ	ann	45.0	35558.86	45	-	-	-	-	-	-
H-2-Dd	178	190	13	RFSTEVFYHKNGL	ann	45.0	35636.27	45	-	-	-	-	-	-
H-2-Dd	193	205	13	TQITYLAEEDSFS	ann	45.0	35587.32	45	-	-	-	-	-	-
H-2-Dd	253	265	13	HYNGECSNENKTC	ann	45.0	35720.04	45	-	-	-	-	-	-
H-2-Dd	121	132	12	RQIAANIEIYGI	ann	45.0	37824.17	45	-	-	-	-	-	-
H-2-Dd	233	244	12	FLDVYWFQETMR	ann	45.0	37766.91	45	-	-	-	-	-	-
H-2-Dd	70	80	11	NFKTNKKSCIS	ann	45.0	40252.54	45	-	-	-	-	-	-
H-2-Dd	84	94	11	LTSYPKINQNS	ann	45.0	40327.96	45	-	-	-	-	-	-
H-2-Dd	15	24	10	FGFIVAVKCD	Consensus (ann/smm)	45.0	38358.31	36	170765.45	54	-	-	-	-
H-2-Dd	231	240	10	ISFLDVYWFQ	Consensus (ann/smm)	45.0	40752.11	50	95587.26	40	-	-	-	-
H-2-Dd	276	285	10	TYALVKVFTN	Consensus (ann/smm)	45.0	40692.18	50	94058.92	40	-	-	-	-
H-2-Dd	63	70	8	NQTHFVLN	ann	45.0	41055.25	45	-	-	-	-	-	-
H-2-Dd	130	137	8	YGIPAKKC	ann	45.0	41015.74	45	-	-	-	-	-	-
H-2-Dd	161	168	8	DQEHGWNV	ann	45.0	40999.35	45	-	-	-	-	-	-
H-2-Dd	224	231	8	PNEEYKRI	ann	45.0	40993.55	45	-	-	-	-	-	-
H-2-Dd	177	186	10	TRFSTEVFYH	Consensus (ann/smm)	45.5	39120.71	40	145344.97	51	-	-	-	-
H-2-Dd	116	129	14	FKKRKRQIAANIEI	ann	46.0	33557.13	46	-	-	-	-	-	-
H-2-Dd	175	188	14	KDTRFSTEVFYHKN	ann	46.0	33502.36	46	-	-	-	-	-	-
H-2-Dd	256	269	14	GECSNENKTCELVF	ann	46.0	33524.83	46	-	-	-	-	-	-
H-2-Dd	281	294	14	KVFTNPESDGSRLK	ann	46.0	33434.99	46	-	-	-	-	-	-
H-2-Dd	211	219	9	TAKDIKKKF	Consensus (ann/comblib_sidney2008/smm)	46.0	40165.09	46	8114.84	9.8	0.00394	53	-	-
H-2-Dd	149	161	13	LHVDSYGLPYQFD	ann	46.0	35778.83	46	-	-	-	-	-	-
H-2-Dd	274	286	13	LMTYALVKVFTNP	ann	46.0	35805.17	46	-	-	-	-	-	-
H-2-Dd	12	23	12	LISFGFIVAVKC	ann	46.0	38076.28	46	-	-	-	-	-	-
H-2-Dd	33	43	11	YKEKDETLFFA	ann	46.0	40435	46	-	-	-	-	-	-
H-2-Dd	108	118	11	GTDNCKLVFKK	ann	46.0	40351.95	46	-	-	-	-	-	-
H-2-Dd	139	149	11	FKDRYIGADPL	ann	46.0	40411.82	46	-	-	-	-	-	-
H-2-Dd	215	225	11	IKKKFSIILPN	ann	46.0	40334.05	46	-	-	-	-	-	-
H-2-Dd	257	267	11	ECSNENKTCEL	ann	46.0	40452.50	46	-	-	-	-	-	-
H-2-Dd	258	268	11	CSNENKTCELV	ann	46.0	40341.05	46	-	-	-	-	-	-
H-2-Dd	56	65	10	LGYKCSNNQT	Consensus (ann/smm)	46.0	34403.81	22	326888.77	70	-	-	-	-
H-2-Dd	75	84	10	KKSCISAIKL	Consensus (ann/smm)	46.0	39837.88	44	127761.50	48	-	-	-	-
H-2-Dd	254	263	10	YNGECSNENK	Consensus (ann/smm)	46.0	37716.29	33	209604.21	59	-	-	-	-
H-2-Dd	3	10	8	SINFLSIV	ann	46.0	41191.41	46	-	-	-	-	-	-
H-2-Dd	66	73	8	HFVLNFKT	ann	46.0	41099.25	46	-	-	-	-	-	-
H-2-Dd	136	143	8	KCSFKDRY	ann	46.0	41165.57	46	-	-	-	-	-	-
H-2-Dd	264	271	8	TCELVFDT	ann	46.0	41170.48	46	-	-	-	-	-	-
H-2-Dd	18	31	14	IVAVKCDGDEYFIG	ann	47.0	33804.92	47	-	-	-	-	-	-
H-2-Dd	21	34	14	VKCDGDEYFIGKYK	ann	47.0	33745.37	47	-	-	-	-	-	-
H-2-Dd	282	295	14	VFTNPESDGSRLKE	ann	47.0	33812.25	47	-	-	-	-	-	-
H-2-Dd	254	262	9	YNGECSNEN	Consensus (ann/comblib_sidney2008/smm)	47.0	40227.73	46	53861.69	47	0.01	64	-	-
H-2-Dd	256	264	9	GECSNENKT	Consensus (ann/comblib_sidney2008/smm)	47.0	40361.14	47	10722.10	15	0.03	97	-	-
H-2-Dd	133	145	13	PAKKCSFKDRYIG	ann	47.0	35984.99	47	-	-	-	-	-	-
H-2-Dd	118	129	12	KRKRQIAANIEI	ann	47.0	38176.13	47	-	-	-	-	-	-
H-2-Dd	185	196	12	YHKNGLFNTQIT	ann	47.0	38233.98	47	-	-	-	-	-	-
H-2-Dd	118	128	11	KRKRQIAANIE	ann	47.0	40586.66	47	-	-	-	-	-	-
H-2-Dd	59	66	8	KCSNNQTH	ann	47.0	41240.93	47	-	-	-	-	-	-
H-2-Dd	61	68	8	SNNQTHFV	ann	47.0	41304.79	47	-	-	-	-	-	-
H-2-Dd	152	159	8	DSYGLPYQ	ann	47.0	41224.87	47	-	-	-	-	-	-
H-2-Dd	228	235	8	YKRISFLD	ann	47.0	41272.17	47	-	-	-	-	-	-
H-2-Dd	258	265	8	CSNENKTC	ann	47.0	41322.66	47	-	-	-	-	-	-
H-2-Dd	270	277	8	DTDELMTY	ann	47.0	41219.05	47	-	-	-	-	-	-
H-2-Dd	37	46	10	DETLFFASYG	Consensus (ann/smm)	47.5	42171.82	62	70859.81	33	-	-	-	-
H-2-Dd	153	162	10	SYGLPYQFDQ	Consensus (ann/smm)	47.5	38915.55	39	178402.12	56	-	-	-	-
H-2-Dd	117	130	14	KKRKRQIAANIEIY	ann	48.0	33859.10	48	-	-	-	-	-	-
H-2-Dd	270	283	14	DTDELMTYALVKVF	ann	48.0	34114.69	48	-	-	-	-	-	-
H-2-Dd	66	74	9	HFVLNFKTN	Consensus (ann/comblib_sidney2008/smm)	48.0	36689.50	29	58113.90	48	0.00411	54	-	-
H-2-Dd	77	85	9	SCISAIKLT	Consensus (ann/comblib_sidney2008/smm)	48.0	44293.65	90	50382.53	45	0.00332	48	-	-
H-2-Dd	85	93	9	TSYPKINQN	Consensus (ann/comblib_sidney2008/smm)	48.0	40457.75	48	54863.06	47	0.01	73	-	-
H-2-Dd	109	117	9	TDNCKLVFK	Consensus (ann/comblib_sidney2008/smm)	48.0	40388.22	48	228707.29	69	0.00232	38	-	-
H-2-Dd	124	132	9	AANIEIYGI	Consensus (ann/comblib_sidney2008/smm)	48.0	40542.76	49	41617.88	41	0.00329	48	-	-
H-2-Dd	19	31	13	VAVKCDGDEYFIG	ann	48.0	36141.07	48	-	-	-	-	-	-
H-2-Dd	112	124	13	CKLVFKKRKRQIA	ann	48.0	36181.75	48	-	-	-	-	-	-
H-2-Dd	204	216	13	FSEAREITAKDIK	ann	48.0	36220.92	48	-	-	-	-	-	-
H-2-Dd	259	271	13	SNENKTCELVFDT	ann	48.0	36189.98	48	-	-	-	-	-	-
H-2-Dd	73	84	12	TNKKSCISAIKL	ann	48.0	38291.13	48	-	-	-	-	-	-
H-2-Dd	79	90	12	ISAIKLTSYPKI	ann	48.0	38262.13	48	-	-	-	-	-	-
H-2-Dd	119	130	12	RKRQIAANIEIY	ann	48.0	38393.60	48	-	-	-	-	-	-
H-2-Dd	38	45	8	ETLFFASY	ann	48.0	41417.99	48	-	-	-	-	-	-
H-2-Dd	267	274	8	LVFDTDEL	ann	48.0	41377.68	48	-	-	-	-	-	-
H-2-Dd	69	82	14	LNFKTNKKSCISAI	ann	49.0	34201.90	49	-	-	-	-	-	-
H-2-Dd	168	181	14	VERYNIFKDTRFST	ann	49.0	34258.95	49	-	-	-	-	-	-
H-2-Dd	191	204	14	FNTQITYLAEEDSF	ann	49.0	34361.39	49	-	-	-	-	-	-
H-2-Dd	272	285	14	DELMTYALVKVFTN	ann	49.0	34198.95	49	-	-	-	-	-	-
H-2-Dd	70	78	9	NFKTNKKSC	Consensus (ann/comblib_sidney2008/smm)	49.0	42414.81	66	61984.06	49	0.00299	45	-	-
H-2-Dd	170	178	9	RYNIFKDTR	Consensus (ann/comblib_sidney2008/smm)	49.0	37710.16	33	59467.54	49	0.00485	59	-	-
H-2-Dd	181	189	9	TEVFYHKNG	Consensus (ann/comblib_sidney2008/smm)	49.0	43769.60	84	59742.03	49	0.00327	47	-	-
H-2-Dd	235	243	9	DVYWFQETM	Consensus (ann/comblib_sidney2008/smm)	49.0	34762.64	23	62126.95	49	0.01	79	-	-
H-2-Dd	264	272	9	TCELVFDTD	Consensus (ann/comblib_sidney2008/smm)	49.0	37944.69	34	869520.85	94	0.00343	49	-	-
H-2-Dd	272	280	9	DELMTYALV	Consensus (ann/comblib_sidney2008/smm)	49.0	41864.93	61	57980.24	48	0.00352	49	-	-
H-2-Dd	113	125	13	KLVFKKRKRQIAA	ann	49.0	36417.41	49	-	-	-	-	-	-
H-2-Dd	184	196	13	FYHKNGLFNTQIT	ann	49.0	36467.47	49	-	-	-	-	-	-
H-2-Dd	194	206	13	QITYLAEEDSFSE	ann	49.0	36489.98	49	-	-	-	-	-	-
H-2-Dd	209	221	13	EITAKDIKKKFSI	ann	49.0	36522.36	49	-	-	-	-	-	-
H-2-Dd	254	266	13	YNGECSNENKTCE	ann	49.0	36522.76	49	-	-	-	-	-	-
H-2-Dd	20	31	12	AVKCDGDEYFIG	ann	49.0	38404.82	49	-	-	-	-	-	-
H-2-Dd	135	146	12	KKCSFKDRYIGA	ann	49.0	38451.39	49	-	-	-	-	-	-
H-2-Dd	14	24	11	SFGFIVAVKCD	ann	49.0	40779	49	-	-	-	-	-	-
H-2-Dd	22	32	11	KCDGDEYFIGK	ann	49.0	40756.97	49	-	-	-	-	-	-
H-2-Dd	123	133	11	IAANIEIYGIP	ann	49.0	40831.55	49	-	-	-	-	-	-
H-2-Dd	162	172	11	QEHGWNVERYN	ann	49.0	40741.96	49	-	-	-	-	-	-
H-2-Dd	176	186	11	DTRFSTEVFYH	ann	49.0	40798.86	49	-	-	-	-	-	-
H-2-Dd	283	292	10	FTNPESDGSR	Consensus (ann/smm)	49.0	37629.87	33	258463.96	65	-	-	-	-
H-2-Dd	149	156	8	LHVDSYGL	ann	49.0	41556.26	49	-	-	-	-	-	-
H-2-Dd	101	110	10	YCQTGGIGTD	Consensus (ann/smm)	49.5	43509.92	76	42403.33	23	-	-	-	-
H-2-Dd	203	212	10	SFSEAREITA	Consensus (ann/smm)	49.5	38801.60	38	226673.11	61	-	-	-	-
H-2-Dd	210	219	10	ITAKDIKKKF	Consensus (ann/smm)	49.5	41788.46	59	93626.76	40	-	-	-	-
H-2-Dd	202	215	14	DSFSEAREITAKDI	ann	50.0	34577.71	50	-	-	-	-	-	-
H-2-Dd	257	270	14	ECSNENKTCELVFD	ann	50.0	34439.55	50	-	-	-	-	-	-
H-2-Dd	271	284	14	TDELMTYALVKVFT	ann	50.0	34477.22	50	-	-	-	-	-	-
H-2-Dd	142	150	9	RYIGADPLH	Consensus (ann/comblib_sidney2008/smm)	50.0	38360.36	36	65959.90	50	0.01	75	-	-
H-2-Dd	240	248	9	QETMRKKPK	Consensus (ann/comblib_sidney2008/smm)	50.0	40646.86	50	197369.48	67	0.00107	23	-	-
H-2-Dd	11	23	13	GLISFGFIVAVKC	ann	50.0	36671.64	50	-	-	-	-	-	-
H-2-Dd	231	243	13	ISFLDVYWFQETM	ann	50.0	36604.25	50	-	-	-	-	-	-
H-2-Dd	68	79	12	VLNFKTNKKSCI	ann	50.0	38638.22	50	-	-	-	-	-	-
H-2-Dd	134	145	12	AKKCSFKDRYIG	ann	50.0	38594.76	50	-	-	-	-	-	-
H-2-Dd	234	245	12	LDVYWFQETMRK	ann	50.0	38695.52	50	-	-	-	-	-	-
H-2-Dd	3	13	11	SINFLSIVGLI	ann	50.0	40866.91	50	-	-	-	-	-	-
H-2-Dd	78	88	11	CISAIKLTSYP	ann	50.0	40942.14	50	-	-	-	-	-	-
H-2-Dd	87	97	11	YPKINQNSDLT	ann	50.0	40907.17	50	-	-	-	-	-	-
H-2-Dd	97	107	11	TKNLYCQTGGI	ann	50.0	40942.14	50	-	-	-	-	-	-
H-2-Dd	184	194	11	FYHKNGLFNTQ	ann	50.0	40939.50	50	-	-	-	-	-	-
H-2-Dd	202	212	11	DSFSEAREITA	ann	50.0	40843.04	50	-	-	-	-	-	-
H-2-Dd	205	215	11	SEAREITAKDI	ann	50.0	40883.28	50	-	-	-	-	-	-
H-2-Dd	282	292	11	VFTNPESDGSR	ann	50.0	40888.13	50	-	-	-	-	-	-
H-2-Dd	12	21	10	LISFGFIVAV	Consensus (ann/smm)	50.0	38376.15	36	250841.85	64	-	-	-	-
H-2-Dd	163	172	10	EHGWNVERYN	Consensus (ann/smm)	50.0	36765.41	29	343874.52	71	-	-	-	-
H-2-Dd	174	183	10	FKDTRFSTEV	Consensus (ann/smm)	50.0	34193.01	21	487977.73	79	-	-	-	-
H-2-Dd	233	242	10	FLDVYWFQET	Consensus (ann/smm)	50.0	41558.06	57	105779.13	43	-	-	-	-
H-2-Dd	170	177	8	RYNIFKDT	ann	50.0	41658.45	50	-	-	-	-	-	-
H-2-Dd	186	193	8	HKNGLFNT	ann	50.0	41667.02	50	-	-	-	-	-	-
H-2-Dd	234	241	8	LDVYWFQE	ann	50.0	41648.99	50	-	-	-	-	-	-
H-2-Dd	272	279	8	DELMTYAL	ann	50.0	41651.24	50	-	-	-	-	-	-
H-2-Dd	126	135	10	NIEIYGIPAK	Consensus (ann/smm)	50.5	44163.50	84	30436.87	17	-	-	-	-
H-2-Dd	145	154	10	GADPLHVDSY	Consensus (ann/smm)	50.85	22651.62	4.7	2303562.50	97	-	-	-	-
H-2-Dd	67	76	10	FVLNFKTNKK	Consensus (ann/smm)	50.9	45250.35	96	11705.77	5.8	-	-	-	-
H-2-Dd	22	35	14	KCDGDEYFIGKYKE	ann	51.0	34678.11	51	-	-	-	-	-	-
H-2-Dd	70	83	14	NFKTNKKSCISAIK	ann	51.0	34735.95	51	-	-	-	-	-	-
H-2-Dd	138	151	14	SFKDRYIGADPLHV	ann	51.0	34737.83	51	-	-	-	-	-	-
H-2-Dd	147	160	14	DPLHVDSYGLPYQF	ann	51.0	34636.88	51	-	-	-	-	-	-
H-2-Dd	273	286	14	ELMTYALVKVFTNP	ann	51.0	34708.90	51	-	-	-	-	-	-
H-2-Dd	277	285	9	YALVKVFTN	Consensus (ann/comblib_sidney2008/smm)	51.0	40786.95	51	146649.30	63	0.000266	6.5	-	-
H-2-Dd	189	201	13	GLFNTQITYLAEE	ann	51.0	36856.21	51	-	-	-	-	-	-
H-2-Dd	53	64	12	QIVLGYKCSNNQ	ann	51.0	38823.43	51	-	-	-	-	-	-
H-2-Dd	84	95	12	LTSYPKINQNSD	ann	51.0	38824.28	51	-	-	-	-	-	-
H-2-Dd	12	22	11	LISFGFIVAVK	ann	51.0	41052.16	51	-	-	-	-	-	-
H-2-Dd	21	31	11	VKCDGDEYFIG	ann	51.0	40958.09	51	-	-	-	-	-	-
H-2-Dd	28	38	11	YFIGKYKEKDE	ann	51.0	41023.31	51	-	-	-	-	-	-
H-2-Dd	264	274	11	TCELVFDTDEL	ann	51.0	40989.14	51	-	-	-	-	-	-
H-2-Dd	22	31	10	KCDGDEYFIG	Consensus (ann/smm)	51.0	40105.18	46	181300.92	56	-	-	-	-
H-2-Dd	58	65	8	YKCSNNQT	ann	51.0	41718.88	51	-	-	-	-	-	-
H-2-Dd	268	275	8	VFDTDELM	ann	51.0	41785.74	51	-	-	-	-	-	-
H-2-Dd	89	98	10	KINQNSDLTK	Consensus (ann/smm)	51.5	42184.60	62	96694.11	41	-	-	-	-
H-2-Dd	161	170	10	DQEHGWNVER	Consensus (ann/smm)	51.5	42916.58	69	73349.98	34	-	-	-	-
H-2-Dd	191	200	10	FNTQITYLAE	Consensus (ann/smm)	51.5	43773.87	79	46494.33	24	-	-	-	-
H-2-Dd	270	279	10	DTDELMTYAL	Consensus (ann/smm)	51.5	41239.12	54	132861.76	49	-	-	-	-
H-2-Dd	177	190	14	TRFSTEVFYHKNGL	ann	52.0	35021.25	52	-	-	-	-	-	-
H-2-Dd	118	126	9	KRKRQIAAN	Consensus (ann/comblib_sidney2008/smm)	52.0	39105.07	40	126264.13	61	0.00386	52	-	-
H-2-Dd	162	170	9	QEHGWNVER	Consensus (ann/comblib_sidney2008/smm)	52.0	40918.68	52	34141.30	38	0.02	92	-	-
H-2-Dd	207	215	9	AREITAKDI	Consensus (ann/comblib_sidney2008/smm)	52.0	41736.94	60	24904.62	31	0.00391	52	-	-
H-2-Dd	246	254	9	KPKYPYIHY	Consensus (ann/comblib_sidney2008/smm)	52.0	30553.02	15	72657.42	52	0.01	61	-	-
H-2-Dd	268	276	9	VFDTDELMT	Consensus (ann/comblib_sidney2008/smm)	52.0	43754.45	84	9147.03	12	0.00383	52	-	-
H-2-Dd	53	65	13	QIVLGYKCSNNQT	ann	52.0	37023.28	52	-	-	-	-	-	-
H-2-Dd	114	126	13	LVFKKRKRQIAAN	ann	52.0	36980.04	52	-	-	-	-	-	-
H-2-Dd	136	147	12	KCSFKDRYIGAD	ann	52.0	38931.11	52	-	-	-	-	-	-
H-2-Dd	256	267	12	GECSNENKTCEL	ann	52.0	38973.70	52	-	-	-	-	-	-
H-2-Dd	74	84	11	NKKSCISAIKL	ann	52.0	41099.71	52	-	-	-	-	-	-
H-2-Dd	116	126	11	FKKRKRQIAAN	ann	52.0	41185.62	52	-	-	-	-	-	-
H-2-Dd	249	259	11	YPYIHYNGECS	ann	52.0	41077.05	52	-	-	-	-	-	-
H-2-Dd	287	297	11	ESDGSRLKEED	ann	52.0	41125.50	52	-	-	-	-	-	-
H-2-Dd	261	270	10	ENKTCELVFD	Consensus (ann/smm)	52.0	41098.38	53	148388.42	51	-	-	-	-
H-2-Dd	5	12	8	NFLSIVGL	ann	52.0	41853.62	52	-	-	-	-	-	-
H-2-Dd	79	86	8	ISAIKLTS	ann	52.0	41888.05	52	-	-	-	-	-	-
H-2-Dd	194	201	8	QITYLAEE	ann	52.0	41871.28	52	-	-	-	-	-	-
H-2-Dd	286	293	8	PESDGSRL	ann	52.0	41840.05	52	-	-	-	-	-	-
H-2-Dd	76	85	10	KSCISAIKLT	Consensus (ann/smm)	52.5	43225.57	73	68928.69	32	-	-	-	-
H-2-Dd	236	245	10	VYWFQETMRK	Consensus (ann/smm)	52.5	43718.96	79	49704.99	26	-	-	-	-
H-2-Dd	265	274	10	CELVFDTDEL	Consensus (ann/smm)	52.5	41297.62	55	143350.76	50	-	-	-	-
H-2-Dd	287	296	10	ESDGSRLKEE	Consensus (ann/smm)	52.5	41602.14	57	127467.66	48	-	-	-	-
H-2-Dd	71	84	14	FKTNKKSCISAIKL	ann	53.0	35054.99	53	-	-	-	-	-	-
H-2-Dd	203	216	14	SFSEAREITAKDIK	ann	53.0	35182.66	53	-	-	-	-	-	-
H-2-Dd	260	268	9	NENKTCELV	Consensus (ann/comblib_sidney2008/smm)	53.0	41079.70	53	71825.72	52	0.01	73	-	-
H-2-Dd	267	275	9	LVFDTDELM	Consensus (ann/comblib_sidney2008/smm)	53.0	41067.70	53	43479.05	42	0.01	78	-	-
H-2-Dd	20	32	13	AVKCDGDEYFIGK	ann	53.0	37257.56	53	-	-	-	-	-	-
H-2-Dd	24	36	13	DGDEYFIGKYKEK	ann	53.0	37091.44	53	-	-	-	-	-	-
H-2-Dd	232	244	13	SFLDVYWFQETMR	ann	53.0	37164.57	53	-	-	-	-	-	-
H-2-Dd	120	131	12	KRQIAANIEIYG	ann	53.0	39082.23	53	-	-	-	-	-	-
H-2-Dd	77	87	11	SCISAIKLTSY	ann	53.0	41227.08	53	-	-	-	-	-	-
H-2-Dd	137	147	11	CSFKDRYIGAD	ann	53.0	41202.57	53	-	-	-	-	-	-
H-2-Dd	168	178	11	VERYNIFKDTR	ann	53.0	41280.21	53	-	-	-	-	-	-
H-2-Dd	129	138	10	IYGIPAKKCS	Consensus (ann/smm)	53.0	42347.85	64	103848.45	42	-	-	-	-
H-2-Dd	187	196	10	KNGLFNTQIT	Consensus (ann/smm)	53.0	38561.80	37	311458.37	69	-	-	-	-
H-2-Dd	199	208	10	AEEDSFSEAR	Consensus (ann/smm)	53.0	43081.30	71	78054.87	35	-	-	-	-
H-2-Dd	21	28	8	VKCDGDEY	ann	53.0	41976.07	53	-	-	-	-	-	-
H-2-Dd	67	74	8	FVLNFKTN	ann	53.0	42024.23	53	-	-	-	-	-	-
H-2-Dd	121	128	8	RQIAANIE	ann	53.0	41961.54	53	-	-	-	-	-	-
H-2-Dd	36	45	10	KDETLFFASY	Consensus (ann/smm)	53.5	39764.68	44	243444.52	63	-	-	-	-
H-2-Dd	57	66	10	GYKCSNNQTH	Consensus (ann/smm)	53.5	36473	28	506290.76	79	-	-	-	-
H-2-Dd	158	167	10	YQFDQEHGWN	Consensus (ann/smm)	53.5	43102.28	71	81545.50	36	-	-	-	-
H-2-Dd	19	32	14	VAVKCDGDEYFIGK	ann	54.0	35362.02	54	-	-	-	-	-	-
H-2-Dd	23	36	14	CDGDEYFIGKYKEK	ann	54.0	35224.93	54	-	-	-	-	-	-
H-2-Dd	26	39	14	DEYFIGKYKEKDET	ann	54.0	35271.86	54	-	-	-	-	-	-
H-2-Dd	40	53	14	LFFASYGLKRDPCQ	ann	54.0	35362.41	54	-	-	-	-	-	-
H-2-Dd	110	123	14	DNCKLVFKKRKRQI	ann	54.0	35363.19	54	-	-	-	-	-	-
H-2-Dd	149	162	14	LHVDSYGLPYQFDQ	ann	54.0	35315.01	54	-	-	-	-	-	-
H-2-Dd	192	205	14	NTQITYLAEEDSFS	ann	54.0	35272.24	54	-	-	-	-	-	-
H-2-Dd	208	221	14	REITAKDIKKKFSI	ann	54.0	35262.69	54	-	-	-	-	-	-
H-2-Dd	258	271	14	CSNENKTCELVFDT	ann	54.0	35223.03	54	-	-	-	-	-	-
H-2-Dd	259	272	14	SNENKTCELVFDTD	ann	54.0	35295.13	54	-	-	-	-	-	-
H-2-Dd	20	28	9	AVKCDGDEY	Consensus (ann/comblib_sidney2008/smm)	54.0	39362.31	41	79667.28	54	0.01	78	-	-
H-2-Dd	41	49	9	FFASYGLKR	Consensus (ann/comblib_sidney2008/smm)	54.0	41099.25	54	7573.21	9	0.01	80	-	-
H-2-Dd	175	183	9	KDTRFSTEV	Consensus (ann/comblib_sidney2008/smm)	54.0	35549.61	25	80219.51	54	0.00471	58	-	-
H-2-Dd	179	187	9	FSTEVFYHK	Consensus (ann/comblib_sidney2008/smm)	54.0	40870.02	52	78574.21	54	0.01	80	-	-
H-2-Dd	184	192	9	FYHKNGLFN	Consensus (ann/comblib_sidney2008/smm)	54.0	39382.32	41	80035.01	54	0.01	66	-	-
H-2-Dd	205	213	9	SEAREITAK	Consensus (ann/comblib_sidney2008/smm)	54.0	40990.01	53	196010.80	67	0.00409	54	-	-
H-2-Dd	120	132	13	KRQIAANIEIYGI	ann	54.0	37413.49	54	-	-	-	-	-	-
H-2-Dd	11	22	12	GLISFGFIVAVK	ann	54.0	39267.44	54	-	-	-	-	-	-
H-2-Dd	69	80	12	LNFKTNKKSCIS	ann	54.0	39202.91	54	-	-	-	-	-	-
H-2-Dd	102	113	12	CQTGGIGTDNCK	ann	54.0	39332.07	54	-	-	-	-	-	-
H-2-Dd	141	152	12	DRYIGADPLHVD	ann	54.0	39291.68	54	-	-	-	-	-	-
H-2-Dd	161	172	12	DQEHGWNVERYN	ann	54.0	39284.03	54	-	-	-	-	-	-
H-2-Dd	2	12	11	NSINFLSIVGL	ann	54.0	41373.65	54	-	-	-	-	-	-
H-2-Dd	5	15	11	NFLSIVGLISF	ann	54.0	41376.34	54	-	-	-	-	-	-
H-2-Dd	37	47	11	DETLFFASYGL	ann	54.0	41399.62	54	-	-	-	-	-	-
H-2-Dd	152	162	11	DSYGLPYQFDQ	ann	54.0	41404.56	54	-	-	-	-	-	-
H-2-Dd	211	220	10	TAKDIKKKFS	Consensus (ann/smm)	54.0	43957.07	81	52287.76	27	-	-	-	-
H-2-Dd	94	101	8	SDLTKNLY	ann	54.0	42164.07	54	-	-	-	-	-	-
H-2-Dd	185	192	8	YHKNGLFN	ann	54.0	42149.93	54	-	-	-	-	-	-
H-2-Dd	261	268	8	ENKTCELV	ann	54.0	42055.17	54	-	-	-	-	-	-
H-2-Dd	273	280	8	ELMTYALV	ann	54.0	42069.27	54	-	-	-	-	-	-
H-2-Dd	152	161	10	DSYGLPYQFD	Consensus (ann/smm)	54.5	41409.50	55	170765.45	54	-	-	-	-
H-2-Dd	206	215	10	EAREITAKDI	Consensus (ann/smm)	54.5	43115.32	71	88186.07	38	-	-	-	-
H-2-Dd	239	248	10	FQETMRKKPK	Consensus (ann/smm)	54.5	43538.64	76	72343.58	33	-	-	-	-
H-2-Dd	255	264	10	NGECSNENKT	Consensus (ann/smm)	54.5	38498.83	37	360080.83	72	-	-	-	-
H-2-Dd	148	161	14	PLHVDSYGLPYQFD	ann	55.0	35607.76	55	-	-	-	-	-	-
H-2-Dd	252	265	14	IHYNGECSNENKTC	ann	55.0	35510.02	55	-	-	-	-	-	-
H-2-Dd	73	81	9	TNKKSCISA	Consensus (ann/comblib_sidney2008/smm)	55.0	40635.87	50	368366.39	76	0.00419	55	-	-
H-2-Dd	80	88	9	SAIKLTSYP	Consensus (ann/comblib_sidney2008/smm)	55.0	41299.86	55	2119727.33	100	0.00414	54	-	-
H-2-Dd	123	131	9	IAANIEIYG	Consensus (ann/comblib_sidney2008/smm)	55.0	40015.45	45	86952.08	55	0.01	86	-	-
H-2-Dd	147	155	9	DPLHVDSYG	Consensus (ann/comblib_sidney2008/smm)	55.0	37869.64	34	84972.81	55	0.02	95	-	-
H-2-Dd	156	164	9	LPYQFDQEH	Consensus (ann/comblib_sidney2008/smm)	55.0	40654.35	50	86952.08	55	0.01	80	-	-
H-2-Dd	78	90	13	CISAIKLTSYPKI	ann	55.0	37497.38	55	-	-	-	-	-	-
H-2-Dd	118	130	13	KRKRQIAANIEIY	ann	55.0	37468.59	55	-	-	-	-	-	-
H-2-Dd	21	32	12	VKCDGDEYFIGK	ann	55.0	39486.84	55	-	-	-	-	-	-
H-2-Dd	142	153	12	RYIGADPLHVDS	ann	55.0	39373.81	55	-	-	-	-	-	-
H-2-Dd	98	108	11	KNLYCQTGGIG	ann	55.0	41505.03	55	-	-	-	-	-	-
H-2-Dd	140	150	11	KDRYIGADPLH	ann	55.0	41504.57	55	-	-	-	-	-	-
H-2-Dd	147	157	11	DPLHVDSYGLP	ann	55.0	41492.02	55	-	-	-	-	-	-
H-2-Dd	200	210	11	EEDSFSEAREI	ann	55.0	41479.90	55	-	-	-	-	-	-
H-2-Dd	260	270	11	NENKTCELVFD	ann	55.0	41497.86	55	-	-	-	-	-	-
H-2-Dd	269	279	11	FDTDELMTYAL	ann	55.0	41455.21	55	-	-	-	-	-	-
H-2-Dd	271	280	10	TDELMTYALV	Consensus (ann/smm)	55.0	41018.41	52	199710.09	58	-	-	-	-
H-2-Dd	37	44	8	DETLFFAS	ann	55.0	42278.27	55	-	-	-	-	-	-
H-2-Dd	41	48	8	FFASYGLK	ann	55.0	42236.65	55	-	-	-	-	-	-
H-2-Dd	90	97	8	INQNSDLT	ann	55.0	42243.98	55	-	-	-	-	-	-
H-2-Dd	274	281	8	LMTYALVK	ann	55.0	42266.38	55	-	-	-	-	-	-
H-2-Dd	291	298	8	SRLKEEDL	ann	55.0	42246.70	55	-	-	-	-	-	-
H-2-Dd	99	108	10	NLYCQTGGIG	Consensus (ann/smm)	55.5	42002.88	61	142036.51	50	-	-	-	-
H-2-Dd	171	180	10	YNIFKDTRFS	Consensus (ann/smm)	55.5	39442.03	42	311458.37	69	-	-	-	-
H-2-Dd	256	265	10	GECSNENKTC	Consensus (ann/smm)	55.5	38681.30	38	366775.23	73	-	-	-	-
H-2-Dd	290	299	10	GSRLKEEDLG	Consensus (ann/smm)	55.5	40716.41	50	222024.04	61	-	-	-	-
H-2-Dd	72	85	14	KTNKKSCISAIKLT	ann	56.0	35723.52	56	-	-	-	-	-	-
H-2-Dd	193	206	14	TQITYLAEEDSFSE	ann	56.0	35672.53	56	-	-	-	-	-	-
H-2-Dd	101	109	9	YCQTGGIGT	Consensus (ann/comblib_sidney2008/smm)	56.0	43889.59	85	21942.19	28	0.00438	56	-	-
H-2-Dd	6	17	12	FLSIVGLISFGF	ann	56.0	39630.25	56	-	-	-	-	-	-
H-2-Dd	101	112	12	YCQTGGIGTDNC	ann	56.0	39610.95	56	-	-	-	-	-	-
H-2-Dd	122	133	12	QIAANIEIYGIP	ann	56.0	39648.68	56	-	-	-	-	-	-
H-2-Dd	257	268	12	ECSNENKTCELV	ann	56.0	39567.27	56	-	-	-	-	-	-
H-2-Dd	1	11	11	MNSINFLSIVG	ann	56.0	41631.86	56	-	-	-	-	-	-
H-2-Dd	35	45	11	EKDETLFFASY	ann	56.0	41613.39	56	-	-	-	-	-	-
H-2-Dd	143	153	11	YIGADPLHVDS	ann	56.0	41593.13	56	-	-	-	-	-	-
H-2-Dd	171	181	11	YNIFKDTRFST	ann	56.0	41572.45	56	-	-	-	-	-	-
H-2-Dd	180	190	11	STEVFYHKNGL	ann	56.0	41609.79	56	-	-	-	-	-	-
H-2-Dd	254	264	11	YNGECSNENKT	ann	56.0	41572.45	56	-	-	-	-	-	-
H-2-Dd	35	44	10	EKDETLFFAS	Consensus (ann/smm)	56.0	42979.32	70	101953	42	-	-	-	-
H-2-Dd	40	49	10	LFFASYGLKR	Consensus (ann/smm)	56.0	43500.97	76	80057.13	36	-	-	-	-
H-2-Dd	95	104	10	DLTKNLYCQT	Consensus (ann/smm)	56.0	42075.19	61	150106.67	51	-	-	-	-
H-2-Dd	149	158	10	LHVDSYGLPY	Consensus (ann/smm)	56.0	42783.52	68	110509.60	44	-	-	-	-
H-2-Dd	150	159	10	HVDSYGLPYQ	Consensus (ann/smm)	56.0	41033.50	52	214980.96	60	-	-	-	-
H-2-Dd	36	43	8	KDETLFFA	ann	56.0	42308.02	56	-	-	-	-	-	-
H-2-Dd	39	46	8	TLFFASYG	ann	56.0	42373.97	56	-	-	-	-	-	-
H-2-Dd	106	115	10	GIGTDNCKLV	Consensus (ann/smm)	56.5	31802.69	16	2271956.44	97	-	-	-	-
H-2-Dd	109	118	10	TDNCKLVFKK	Consensus (ann/smm)	56.5	43630.61	77	82870.51	36	-	-	-	-
H-2-Dd	122	131	10	QIAANIEIYG	Consensus (ann/smm)	56.5	41190.96	54	211543.65	59	-	-	-	-
H-2-Dd	157	166	10	PYQFDQEHGW	Consensus (ann/smm)	56.5	42323.58	64	136584.05	49	-	-	-	-
H-2-Dd	62	75	14	NNQTHFVLNFKTNK	ann	57.0	35853.62	57	-	-	-	-	-	-
H-2-Dd	111	124	14	NCKLVFKKRKRQIA	ann	57.0	35964.74	57	-	-	-	-	-	-
H-2-Dd	133	146	14	PAKKCSFKDRYIGA	ann	57.0	35910.69	57	-	-	-	-	-	-
H-2-Dd	274	287	14	LMTYALVKVFTNPE	ann	57.0	35887.40	57	-	-	-	-	-	-
H-2-Dd	127	135	9	IEIYGIPAK	Consensus (ann/comblib_sidney2008/smm)	57.0	41523.90	57	425872.90	79	0.00109	23	-	-
H-2-Dd	217	225	9	KKFSIILPN	Consensus (ann/comblib_sidney2008/smm)	57.0	43091.08	75	96445.06	57	0.00425	55	-	-
H-2-Dd	228	236	9	YKRISFLDV	Consensus (ann/comblib_sidney2008/smm)	57.0	41692.25	59	95560.85	57	0.00154	30	-	-
H-2-Dd	134	146	13	AKKCSFKDRYIGA	ann	57.0	37845.47	57	-	-	-	-	-	-
H-2-Dd	233	245	13	FLDVYWFQETMRK	ann	57.0	37859.80	57	-	-	-	-	-	-
H-2-Dd	158	168	11	YQFDQEHGWNV	ann	57.0	41685.05	57	-	-	-	-	-	-
H-2-Dd	177	187	11	TRFSTEVFYHK	ann	57.0	41638.62	57	-	-	-	-	-	-
H-2-Dd	195	205	11	ITYLAEEDSFS	ann	57.0	41741.92	57	-	-	-	-	-	-
H-2-Dd	253	263	11	HYNGECSNENK	ann	57.0	41728.81	57	-	-	-	-	-	-
H-2-Dd	267	277	11	LVFDTDELMTY	ann	57.0	41671.07	57	-	-	-	-	-	-
H-2-Dd	59	68	10	KCSNNQTHFV	Consensus (ann/smm)	57.0	37933.19	34	530151.51	80	-	-	-	-
H-2-Dd	180	189	10	STEVFYHKNG	Consensus (ann/smm)	57.0	45279.25	96	31579.12	18	-	-	-	-
H-2-Dd	268	277	10	VFDTDELMTY	Consensus (ann/smm)	57.0	39451.85	42	347056.35	72	-	-	-	-
H-2-Dd	277	286	10	YALVKVFTNP	Consensus (ann/smm)	57.0	42011.96	61	158635.36	53	-	-	-	-
H-2-Dd	77	84	8	SCISAIKL	ann	57.0	42407.46	57	-	-	-	-	-	-
H-2-Dd	250	257	8	PYIHYNGE	ann	57.0	42423.07	57	-	-	-	-	-	-
H-2-Dd	265	272	8	CELVFDTD	ann	57.0	42504.38	57	-	-	-	-	-	-
H-2-Dd	288	295	8	SDGSRLKE	ann	57.0	42486.46	57	-	-	-	-	-	-
H-2-Dd	46	55	10	GLKRDPCQIV	Consensus (ann/smm)	57.5	32059.03	16	3744553.16	99	-	-	-	-
H-2-Dd	102	111	10	CQTGGIGTDN	Consensus (ann/smm)	57.5	43585.30	77	87780.89	38	-	-	-	-
H-2-Dd	259	268	10	SNENKTCELV	Consensus (ann/smm)	57.5	39111.82	40	410582.09	75	-	-	-	-
H-2-Dd	112	125	14	CKLVFKKRKRQIAA	ann	58.0	36117.21	58	-	-	-	-	-	-
H-2-Dd	253	266	14	HYNGECSNENKTCE	ann	58.0	36171.18	58	-	-	-	-	-	-
H-2-Dd	28	36	9	YFIGKYKEK	Consensus (ann/comblib_sidney2008/smm)	58.0	41581.44	58	277510.87	72	0.00241	39	-	-
H-2-Dd	133	141	9	PAKKCSFKD	Consensus (ann/comblib_sidney2008/smm)	58.0	41567.04	58	1722979.06	100	0.00368	51	-	-
H-2-Dd	150	158	9	HVDSYGLPY	Consensus (ann/comblib_sidney2008/smm)	58.0	42138.52	63	49805.81	45	0.00472	58	-	-
H-2-Dd	229	237	9	KRISFLDVY	Consensus (ann/comblib_sidney2008/smm)	58.0	38866.32	39	100990.38	58	0.01	75	-	-
H-2-Dd	243	251	9	MRKKPKYPY	Consensus (ann/comblib_sidney2008/smm)	58.0	42140.34	63	69868.27	52	0.00476	58	-	-
H-2-Dd	257	265	9	ECSNENKTC	Consensus (ann/comblib_sidney2008/smm)	58.0	38654.94	37	100758.11	58	0.02	94	-	-
H-2-Dd	121	133	13	RQIAANIEIYGIP	ann	58.0	38053.23	58	-	-	-	-	-	-
H-2-Dd	256	268	13	GECSNENKTCELV	ann	58.0	38045.40	58	-	-	-	-	-	-
H-2-Dd	2	13	12	NSINFLSIVGLI	ann	58.0	39818.08	58	-	-	-	-	-	-
H-2-Dd	33	44	12	YKEKDETLFFAS	ann	58.0	39943.21	58	-	-	-	-	-	-
H-2-Dd	71	81	11	FKTNKKSCISA	ann	58.0	41818.30	58	-	-	-	-	-	-
H-2-Dd	132	142	11	IPAKKCSFKDR	ann	58.0	41760.90	58	-	-	-	-	-	-
H-2-Dd	203	213	11	SFSEAREITAK	ann	58.0	41806.55	58	-	-	-	-	-	-
H-2-Dd	58	67	10	YKCSNNQTHF	Consensus (ann/smm)	58.0	35265.37	24	1195088.31	92	-	-	-	-
H-2-Dd	221	230	10	IILPNEEYKR	Consensus (ann/smm)	58.0	39979.52	45	329154.65	71	-	-	-	-
H-2-Dd	97	104	8	TKNLYCQT	ann	58.0	42515.43	58	-	-	-	-	-	-
H-2-Dd	171	178	8	YNIFKDTR	ann	58.0	42537.51	58	-	-	-	-	-	-
H-2-Dd	204	217	14	FSEAREITAKDIKK	ann	59.0	36270.34	59	-	-	-	-	-	-
H-2-Dd	134	142	9	AKKCSFKDR	Consensus (ann/comblib_sidney2008/smm)	59.0	42612.14	69	46374.58	44	0.00491	59	-	-
H-2-Dd	80	91	12	SAIKLTSYPKIN	ann	59.0	40072.62	59	-	-	-	-	-	-
H-2-Dd	83	94	12	KLTSYPKINQNS	ann	59.0	40074.36	59	-	-	-	-	-	-
H-2-Dd	179	190	12	FSTEVFYHKNGL	ann	59.0	40063.97	59	-	-	-	-	-	-
H-2-Dd	15	25	11	FGFIVAVKCDG	ann	59.0	41945.66	59	-	-	-	-	-	-
H-2-Dd	36	46	11	KDETLFFASYG	ann	59.0	41880.81	59	-	-	-	-	-	-
H-2-Dd	186	195	10	HKNGLFNTQI	Consensus (ann/smm)	59.0	35704.59	25	1362699.20	93	-	-	-	-
H-2-Dd	207	216	10	AREITAKDIK	Consensus (ann/smm)	59.0	43398.95	75	105779.13	43	-	-	-	-
H-2-Dd	26	33	8	DEYFIGKY	ann	59.0	42690.12	59	-	-	-	-	-	-
H-2-Dd	81	88	8	AIKLTSYP	ann	59.0	42690.12	59	-	-	-	-	-	-
H-2-Dd	96	103	8	LTKNLYCQ	ann	59.0	42605.21	59	-	-	-	-	-	-
H-2-Dd	98	105	8	KNLYCQTG	ann	59.0	42610.76	59	-	-	-	-	-	-
H-2-Dd	163	170	8	EHGWNVER	ann	59.0	42659.65	59	-	-	-	-	-	-
H-2-Dd	225	232	8	NEEYKRIS	ann	59.0	42678.11	59	-	-	-	-	-	-
H-2-Dd	229	236	8	KRISFLDV	ann	59.0	42622.75	59	-	-	-	-	-	-
H-2-Dd	292	299	8	RLKEEDLG	ann	59.0	42660.12	59	-	-	-	-	-	-
H-2-Dd	127	136	10	IEIYGIPAKK	Consensus (ann/smm)	59.5	44511.28	88	63153.87	31	-	-	-	-
H-2-Dd	113	126	14	KLVFKKRKRQIAAN	ann	60.0	36440.67	60	-	-	-	-	-	-
H-2-Dd	194	207	14	QITYLAEEDSFSEA	ann	60.0	36515.24	60	-	-	-	-	-	-
H-2-Dd	167	175	9	NVERYNIFK	Consensus (ann/comblib_sidney2008/smm)	60.0	39619.51	43	377815.70	77	0.01	60	-	-
H-2-Dd	203	211	9	SFSEAREIT	Consensus (ann/comblib_sidney2008/smm)	60.0	41844.12	60	28858.92	34	0.02	90	-	-
H-2-Dd	12	24	13	LISFGFIVAVKCD	ann	60.0	38388.18	60	-	-	-	-	-	-
H-2-Dd	67	79	13	FVLNFKTNKKSCI	ann	60.0	38360.79	60	-	-	-	-	-	-
H-2-Dd	73	85	13	TNKKSCISAIKLT	ann	60.0	38342.11	60	-	-	-	-	-	-
H-2-Dd	79	91	13	ISAIKLTSYPKIN	ann	60.0	38390.68	60	-	-	-	-	-	-
H-2-Dd	160	172	13	FDQEHGWNVERYN	ann	60.0	38413.96	60	-	-	-	-	-	-
H-2-Dd	1	12	12	MNSINFLSIVGL	ann	60.0	40205.52	60	-	-	-	-	-	-
H-2-Dd	36	47	12	KDETLFFASYGL	ann	60.0	40100.39	60	-	-	-	-	-	-
H-2-Dd	70	81	12	NFKTNKKSCISA	ann	60.0	40192.48	60	-	-	-	-	-	-
H-2-Dd	201	212	12	EDSFSEAREITA	ann	60.0	40119.04	60	-	-	-	-	-	-
H-2-Dd	263	274	12	KTCELVFDTDEL	ann	60.0	40180.30	60	-	-	-	-	-	-
H-2-Dd	6	16	11	FLSIVGLISFG	ann	60.0	41976.97	60	-	-	-	-	-	-
H-2-Dd	156	166	11	LPYQFDQEHGW	ann	60.0	42026.97	60	-	-	-	-	-	-
H-2-Dd	159	169	11	QFDQEHGWNVE	ann	60.0	42001.07	60	-	-	-	-	-	-
H-2-Dd	260	269	10	NENKTCELVF	Consensus (ann/smm)	60.0	38695.52	38	583982.72	82	-	-	-	-
H-2-Dd	148	155	8	PLHVDSYG	ann	60.0	42740.03	60	-	-	-	-	-	-
H-2-Dd	277	284	8	YALVKVFT	ann	60.0	42786.31	60	-	-	-	-	-	-
H-2-Dd	189	202	14	GLFNTQITYLAEED	ann	61.0	36760.24	61	-	-	-	-	-	-
H-2-Dd	38	46	9	ETLFFASYG	Consensus (ann/comblib_sidney2008/smm)	61.0	42746.98	71	77496.13	54	0.01	61	-	-
H-2-Dd	94	102	9	SDLTKNLYC	Consensus (ann/comblib_sidney2008/smm)	61.0	40278.68	47	148006.23	63	0.01	61	-	-
H-2-Dd	98	106	9	KNLYCQTGG	Consensus (ann/comblib_sidney2008/smm)	61.0	42813.63	71	126264.13	61	0.00362	50	-	-
H-2-Dd	148	156	9	PLHVDSYGL	Consensus (ann/comblib_sidney2008/smm)	61.0	41914.34	61	14563.98	20	0.01	62	-	-
H-2-Dd	233	241	9	FLDVYWFQE	Consensus (ann/comblib_sidney2008/smm)	61.0	43354.83	78	123390.01	61	0.000267	6.5	-	-
H-2-Dd	119	131	13	RKRQIAANIEIYG	ann	61.0	38573.46	61	-	-	-	-	-	-
H-2-Dd	135	147	13	KKCSFKDRYIGAD	ann	61.0	38447.64	61	-	-	-	-	-	-
H-2-Dd	13	24	12	ISFGFIVAVKCD	ann	61.0	40284.79	61	-	-	-	-	-	-
H-2-Dd	215	226	12	IKKKFSIILPNE	ann	61.0	40352.39	61	-	-	-	-	-	-
H-2-Dd	18	28	11	IVAVKCDGDEY	ann	61.0	42149.47	61	-	-	-	-	-	-
H-2-Dd	34	44	11	KEKDETLFFAS	ann	61.0	42136.23	61	-	-	-	-	-	-
H-2-Dd	38	48	11	ETLFFASYGLK	ann	61.0	42165.43	61	-	-	-	-	-	-
H-2-Dd	42	52	11	FASYGLKRDPC	ann	61.0	42128.95	61	-	-	-	-	-	-
H-2-Dd	268	278	11	VFDTDELMTYA	ann	61.0	42089.76	61	-	-	-	-	-	-
H-2-Dd	77	86	10	SCISAIKLTS	Consensus (ann/smm)	61.0	44568.16	89	69726.84	33	-	-	-	-
H-2-Dd	87	96	10	YPKINQNSDL	Consensus (ann/smm)	61.0	37145.25	30	1195088.31	92	-	-	-	-
H-2-Dd	116	125	10	FKKRKRQIAA	Consensus (ann/smm)	61.0	37540.81	32	1021880.24	90	-	-	-	-
H-2-Dd	197	206	10	YLAEEDSFSE	Consensus (ann/smm)	61.0	43083.63	71	145010.68	51	-	-	-	-
H-2-Dd	242	251	10	TMRKKPKYPY	Consensus (ann/smm)	61.0	41353.08	55	280801.87	67	-	-	-	-
H-2-Dd	213	220	8	KDIKKKFS	ann	61.0	42829.38	61	-	-	-	-	-	-
H-2-Dd	241	248	8	ETMRKKPK	ann	61.0	42820.12	61	-	-	-	-	-	-
H-2-Dd	252	259	8	IHYNGECS	ann	61.0	42809	61	-	-	-	-	-	-
H-2-Dd	6	15	10	FLSIVGLISF	Consensus (ann/smm)	61.5	39410.04	42	538765.78	81	-	-	-	-
H-2-Dd	266	275	10	ELVFDTDELM	Consensus (ann/smm)	61.5	42097.50	62	228244.33	61	-	-	-	-
H-2-Dd	52	65	14	CQIVLGYKCSNNQT	ann	62.0	36859	62	-	-	-	-	-	-
H-2-Dd	231	244	14	ISFLDVYWFQETMR	ann	62.0	36810.77	62	-	-	-	-	-	-
H-2-Dd	3	11	9	SINFLSIVG	Consensus (ann/comblib_sidney2008/smm)	62.0	42435.47	67	133745.75	62	0.00185	33	-	-
H-2-Dd	52	64	13	CQIVLGYKCSNNQ	ann	62.0	38646.17	62	-	-	-	-	-	-
H-2-Dd	68	80	13	VLNFKTNKKSCIS	ann	62.0	38755.04	62	-	-	-	-	-	-
H-2-Dd	83	95	13	KLTSYPKINQNSD	ann	62.0	38680.45	62	-	-	-	-	-	-
H-2-Dd	140	152	13	KDRYIGADPLHVD	ann	62.0	38624.42	62	-	-	-	-	-	-
H-2-Dd	234	246	13	LDVYWFQETMRKK	ann	62.0	38713.54	62	-	-	-	-	-	-
H-2-Dd	76	87	12	KSCISAIKLTSY	ann	62.0	40448.12	62	-	-	-	-	-	-
H-2-Dd	96	107	12	LTKNLYCQTGGI	ann	62.0	40394.34	62	-	-	-	-	-	-
H-2-Dd	108	119	12	GTDNCKLVFKKR	ann	62.0	40378.16	62	-	-	-	-	-	-
H-2-Dd	167	178	12	NVERYNIFKDTR	ann	62.0	40386.89	62	-	-	-	-	-	-
H-2-Dd	238	249	12	WFQETMRKKPKY	ann	62.0	40459.07	62	-	-	-	-	-	-
H-2-Dd	268	279	12	VFDTDELMTYAL	ann	62.0	40434.11	62	-	-	-	-	-	-
H-2-Dd	79	89	11	ISAIKLTSYPK	ann	62.0	42250.82	62	-	-	-	-	-	-
H-2-Dd	161	171	11	DQEHGWNVERY	ann	62.0	42272.32	62	-	-	-	-	-	-
H-2-Dd	201	211	11	EDSFSEAREIT	ann	62.0	42264.55	62	-	-	-	-	-	-
H-2-Dd	209	219	11	EITAKDIKKKF	ann	62.0	42250.82	62	-	-	-	-	-	-
H-2-Dd	240	250	11	QETMRKKPKYP	ann	62.0	42211.98	62	-	-	-	-	-	-
H-2-Dd	241	251	11	ETMRKKPKYPY	ann	62.0	42184.60	62	-	-	-	-	-	-
H-2-Dd	205	214	10	SEAREITAKD	Consensus (ann/smm)	62.0	44174.95	84	95367.41	40	-	-	-	-
H-2-Dd	282	291	10	VFTNPESDGS	Consensus (ann/smm)	62.0	43932.84	81	108993.35	43	-	-	-	-
H-2-Dd	74	81	8	NKKSCISA	ann	62.0	42979.32	62	-	-	-	-	-	-
H-2-Dd	102	109	8	CQTGGIGT	ann	62.0	42893.84	62	-	-	-	-	-	-
H-2-Dd	169	176	8	ERYNIFKD	ann	62.0	42941.22	62	-	-	-	-	-	-
H-2-Dd	237	244	8	YWFQETMR	ann	62.0	42895.25	62	-	-	-	-	-	-
H-2-Dd	250	259	10	PYIHYNGECS	Consensus (ann/smm)	62.5	41458.80	56	305070.35	69	-	-	-	-
H-2-Dd	11	24	14	GLISFGFIVAVKCD	ann	63.0	36983.24	63	-	-	-	-	-	-
H-2-Dd	24	37	14	DGDEYFIGKYKEKD	ann	63.0	37079	63	-	-	-	-	-	-
H-2-Dd	119	132	14	RKRQIAANIEIYGI	ann	63.0	37070.97	63	-	-	-	-	-	-
H-2-Dd	50	58	9	DPCQIVLGY	Consensus (ann/comblib_sidney2008/smm)	63.0	42099.32	63	48114.95	44	0.01	66	-	-
H-2-Dd	116	124	9	FKKRKRQIA	Consensus (ann/comblib_sidney2008/smm)	63.0	39347.82	41	291259.43	72	0.01	63	-	-
H-2-Dd	120	128	9	KRQIAANIE	Consensus (ann/comblib_sidney2008/smm)	63.0	41759.07	60	508487.17	83	0.01	63	-	-
H-2-Dd	139	147	9	FKDRYIGAD	Consensus (ann/comblib_sidney2008/smm)	63.0	42118.93	63	490094.69	82	0.00186	33	-	-
H-2-Dd	159	167	9	QFDQEHGWN	Consensus (ann/comblib_sidney2008/smm)	63.0	42075.65	63	55754.51	47	0.02	90	-	-
H-2-Dd	219	227	9	FSIILPNEE	Consensus (ann/comblib_sidney2008/smm)	63.0	43724.63	83	139726.89	63	0.01	60	-	-
H-2-Dd	232	240	9	SFLDVYWFQ	Consensus (ann/comblib_sidney2008/smm)	63.0	42063.36	63	893881.60	95	0.00318	47	-	-
H-2-Dd	4	15	12	INFLSIVGLISF	ann	63.0	40503.30	63	-	-	-	-	-	-
H-2-Dd	77	88	12	SCISAIKLTSYP	ann	63.0	40515.14	63	-	-	-	-	-	-
H-2-Dd	87	98	12	YPKINQNSDLTK	ann	63.0	40565.15	63	-	-	-	-	-	-
H-2-Dd	139	150	12	FKDRYIGADPLH	ann	63.0	40494.55	63	-	-	-	-	-	-
H-2-Dd	176	187	12	DTRFSTEVFYHK	ann	63.0	40491.91	63	-	-	-	-	-	-
H-2-Dd	208	219	12	REITAKDIKKKF	ann	63.0	40541.01	63	-	-	-	-	-	-
H-2-Dd	281	292	12	KVFTNPESDGSR	ann	63.0	40502.44	63	-	-	-	-	-	-
H-2-Dd	4	14	11	INFLSIVGLIS	ann	63.0	42346.95	63	-	-	-	-	-	-
H-2-Dd	256	266	11	GECSNENKTCE	ann	63.0	42322.65	63	-	-	-	-	-	-
H-2-Dd	272	282	11	DELMTYALVKV	ann	63.0	42375.82	63	-	-	-	-	-	-
H-2-Dd	275	285	11	MTYALVKVFTN	ann	63.0	42304.80	63	-	-	-	-	-	-
H-2-Dd	74	83	10	NKKSCISAIK	Consensus (ann/smm)	63.0	40073.50	46	531373.63	80	-	-	-	-
H-2-Dd	249	258	10	YPYIHYNGEC	Consensus (ann/smm)	63.0	38794.47	38	836372.99	88	-	-	-	-
H-2-Dd	269	278	10	FDTDELMTYA	Consensus (ann/smm)	63.0	41434.58	56	320184.28	70	-	-	-	-
H-2-Dd	71	78	8	FKTNKKSC	ann	63.0	43047.28	63	-	-	-	-	-	-
H-2-Dd	162	169	8	QEHGWNVE	ann	63.0	42998.86	63	-	-	-	-	-	-
H-2-Dd	206	213	8	EAREITAK	ann	63.0	43060.33	63	-	-	-	-	-	-
H-2-Dd	212	219	8	AKDIKKKF	ann	63.0	43073.82	63	-	-	-	-	-	-
H-2-Dd	93	102	10	NSDLTKNLYC	Consensus (ann/smm)	63.5	42077.01	61	268163.71	66	-	-	-	-
H-2-Dd	136	145	10	KCSFKDRYIG	Consensus (ann/smm)	63.5	38059.80	35	1186861.38	92	-	-	-	-
H-2-Dd	66	79	14	HFVLNFKTNKKSCI	ann	64.0	37167.37	64	-	-	-	-	-	-
H-2-Dd	77	90	14	SCISAIKLTSYPKI	ann	64.0	37164.16	64	-	-	-	-	-	-
H-2-Dd	232	245	14	SFLDVYWFQETMRK	ann	64.0	37262	64	-	-	-	-	-	-
H-2-Dd	68	76	9	VLNFKTNKK	Consensus (ann/comblib_sidney2008/smm)	64.0	43839.75	85	154625.10	64	0.000247	6	-	-
H-2-Dd	199	207	9	AEEDSFSEA	Consensus (ann/comblib_sidney2008/smm)	64.0	41690.91	59	711672.20	90	0.01	64	-	-
H-2-Dd	238	246	9	WFQETMRKK	Consensus (ann/comblib_sidney2008/smm)	64.0	44574.91	94	152152.82	64	0.00386	52	-	-
H-2-Dd	136	148	13	KCSFKDRYIGADP	ann	64.0	39050.50	64	-	-	-	-	-	-
H-2-Dd	141	153	13	DRYIGADPLHVDS	ann	64.0	38953.04	64	-	-	-	-	-	-
H-2-Dd	63	74	12	NQTHFVLNFKTN	ann	64.0	40658.73	64	-	-	-	-	-	-
H-2-Dd	167	177	11	NVERYNIFKDT	ann	64.0	42428.57	64	-	-	-	-	-	-
H-2-Dd	168	177	10	VERYNIFKDT	Consensus (ann/smm)	64.0	40871.34	51	446066.90	77	-	-	-	-
H-2-Dd	253	262	10	HYNGECSNEN	Consensus (ann/smm)	64.0	43375.47	74	166494.54	54	-	-	-	-
H-2-Dd	1	8	8	MNSINFLS	ann	64.0	43149.87	64	-	-	-	-	-	-
H-2-Dd	4	11	8	INFLSIVG	ann	64.0	43164.34	64	-	-	-	-	-	-
H-2-Dd	85	92	8	TSYPKINQ	ann	64.0	43129.78	64	-	-	-	-	-	-
H-2-Dd	110	117	8	DNCKLVFK	ann	64.0	43158.75	64	-	-	-	-	-	-
H-2-Dd	143	150	8	YIGADPLH	ann	64.0	43141.94	64	-	-	-	-	-	-
H-2-Dd	195	202	8	ITYLAEED	ann	64.0	43141.94	64	-	-	-	-	-	-
H-2-Dd	209	216	8	EITAKDIK	ann	64.0	43128.39	64	-	-	-	-	-	-
H-2-Dd	269	276	8	FDTDELMT	ann	64.0	43122.80	64	-	-	-	-	-	-
H-2-Dd	80	89	10	SAIKLTSYPK	Consensus (ann/smm)	64.5	43796.14	79	144012.44	50	-	-	-	-
H-2-Dd	96	105	10	LTKNLYCQTG	Consensus (ann/smm)	64.5	42603.37	66	246831.17	63	-	-	-	-
H-2-Dd	159	172	14	QFDQEHGWNVERYN	ann	65.0	37428.47	65	-	-	-	-	-	-
H-2-Dd	186	194	9	HKNGLFNTQ	Consensus (ann/comblib_sidney2008/smm)	65.0	37993.15	34	820880.62	93	0.01	65	-	-
H-2-Dd	247	255	9	PKYPYIHYN	Consensus (ann/comblib_sidney2008/smm)	65.0	42191.43	64	171111.82	65	0.03	98	-	-
H-2-Dd	252	260	9	IHYNGECSN	Consensus (ann/comblib_sidney2008/smm)	65.0	42932.39	73	169933.89	65	0.00471	58	-	-
H-2-Dd	101	113	13	YCQTGGIGTDNCK	ann	65.0	39069.52	65	-	-	-	-	-	-
H-2-Dd	14	25	12	SFGFIVAVKCDG	ann	65.0	40816.55	65	-	-	-	-	-	-
H-2-Dd	64	74	11	QTHFVLNFKTN	ann	65.0	42543.02	65	-	-	-	-	-	-
H-2-Dd	220	230	11	SIILPNEEYKR	ann	65.0	42554.55	65	-	-	-	-	-	-
H-2-Dd	239	249	11	FQETMRKKPKY	ann	65.0	42503.92	65	-	-	-	-	-	-
H-2-Dd	270	280	11	DTDELMTYALV	ann	65.0	42499.78	65	-	-	-	-	-	-
H-2-Dd	72	81	10	KTNKKSCISA	Consensus (ann/smm)	65.0	41465.54	56	397557.54	74	-	-	-	-
H-2-Dd	51	58	8	PCQIVLGY	ann	65.0	43169.94	65	-	-	-	-	-	-
H-2-Dd	182	189	8	EVFYHKNG	ann	65.0	43170.88	65	-	-	-	-	-	-
H-2-Dd	200	207	8	EEDSFSEA	ann	65.0	43201.24	65	-	-	-	-	-	-
H-2-Dd	133	142	10	PAKKCSFKDR	Consensus (ann/smm)	65.5	43433.72	75	178402.12	56	-	-	-	-
H-2-Dd	148	157	10	PLHVDSYGLP	Consensus (ann/smm)	65.5	44356.48	86	114921.16	45	-	-	-	-
H-2-Dd	15	28	14	FGFIVAVKCDGDEY	ann	66.0	37622.54	66	-	-	-	-	-	-
H-2-Dd	78	91	14	CISAIKLTSYPKIN	ann	66.0	37627.83	66	-	-	-	-	-	-
H-2-Dd	118	131	14	KRKRQIAANIEIYG	ann	66.0	37643.73	66	-	-	-	-	-	-
H-2-Dd	120	133	14	KRQIAANIEIYGIP	ann	66.0	37617.66	66	-	-	-	-	-	-
H-2-Dd	40	48	9	LFFASYGLK	Consensus (ann/comblib_sidney2008/smm)	66.0	42322.21	66	224532.91	68	0.0016	30	-	-
H-2-Dd	97	105	9	TKNLYCQTG	Consensus (ann/comblib_sidney2008/smm)	66.0	42991.43	74	72490.32	52	0.01	66	-	-
H-2-Dd	140	148	9	KDRYIGADP	Consensus (ann/comblib_sidney2008/smm)	66.0	42328.16	66	1107337.48	98	0.00364	50	-	-
H-2-Dd	273	281	9	ELMTYALVK	Consensus (ann/comblib_sidney2008/smm)	66.0	43483.08	80	170718.27	65	0.01	66	-	-
H-2-Dd	292	300	9	RLKEEDLGR	Consensus (ann/comblib_sidney2008/smm)	66.0	42422.14	66	22765.65	29	0.01	89	-	-
H-2-Dd	1	13	13	MNSINFLSIVGLI	ann	66.0	39252.57	66	-	-	-	-	-	-
H-2-Dd	69	81	13	LNFKTNKKSCISA	ann	66.0	39302.73	66	-	-	-	-	-	-
H-2-Dd	95	107	13	DLTKNLYCQTGGI	ann	66.0	39303.13	66	-	-	-	-	-	-
H-2-Dd	156	168	13	LPYQFDQEHGWNV	ann	66.0	39274.65	66	-	-	-	-	-	-
H-2-Dd	237	249	13	YWFQETMRKKPKY	ann	66.0	39306.55	66	-	-	-	-	-	-
H-2-Dd	27	38	12	EYFIGKYKEKDE	ann	66.0	40852.34	66	-	-	-	-	-	-
H-2-Dd	123	134	12	IAANIEIYGIPA	ann	66.0	40898.76	66	-	-	-	-	-	-
H-2-Dd	202	213	12	DSFSEAREITAK	ann	66.0	40917.36	66	-	-	-	-	-	-
H-2-Dd	269	280	12	FDTDELMTYALV	ann	66.0	40837.74	66	-	-	-	-	-	-
H-2-Dd	286	297	12	PESDGSRLKEED	ann	66.0	40900.07	66	-	-	-	-	-	-
H-2-Dd	63	73	11	NQTHFVLNFKT	ann	66.0	42683.67	66	-	-	-	-	-	-
H-2-Dd	178	188	11	RFSTEVFYHKN	ann	66.0	42637.51	66	-	-	-	-	-	-
H-2-Dd	276	286	11	TYALVKVFTNP	ann	66.0	42634.27	66	-	-	-	-	-	-
H-2-Dd	34	43	10	KEKDETLFFA	Consensus (ann/smm)	66.0	40458.63	49	625748.76	83	-	-	-	-
H-2-Dd	147	156	10	DPLHVDSYGL	Consensus (ann/smm)	66.0	37933.61	34	2555053.51	98	-	-	-	-
H-2-Dd	200	209	10	EEDSFSEARE	Consensus (ann/smm)	66.0	44203.65	85	125429.59	47	-	-	-	-
H-2-Dd	76	83	8	KSCISAIK	ann	66.0	43331.38	66	-	-	-	-	-	-
H-2-Dd	157	164	8	PYQFDQEH	ann	66.0	43335.60	66	-	-	-	-	-	-
H-2-Dd	26	35	10	DEYFIGKYKE	Consensus (ann/smm)	66.5	44966.31	93	94275.75	40	-	-	-	-
H-2-Dd	50	59	10	DPCQIVLGYK	Consensus (ann/smm)	66.5	42985.39	70	244568.21	63	-	-	-	-
H-2-Dd	142	151	10	RYIGADPLHV	Consensus (ann/smm)	66.5	41194.09	54	487977.73	79	-	-	-	-
H-2-Dd	275	284	10	MTYALVKVFT	Consensus (ann/smm)	66.5	41678.73	58	407755.66	75	-	-	-	-
H-2-Dd	134	147	14	AKKCSFKDRYIGAD	ann	67.0	37849.55	67	-	-	-	-	-	-
H-2-Dd	139	152	14	FKDRYIGADPLHVD	ann	67.0	37781.24	67	-	-	-	-	-	-
H-2-Dd	233	246	14	FLDVYWFQETMRKK	ann	67.0	37877.82	67	-	-	-	-	-	-
H-2-Dd	14	22	9	SFGFIVAVK	Consensus (ann/comblib_sidney2008/smm)	67.0	43040.75	74	195110.21	67	0.00166	31	-	-
H-2-Dd	191	199	9	FNTQITYLA	Consensus (ann/comblib_sidney2008/smm)	67.0	42489.23	67	255434.76	70	0.000919	21	-	-
H-2-Dd	278	286	9	ALVKVFTNP	Consensus (ann/comblib_sidney2008/smm)	67.0	39844.36	44	668774.95	89	0.01	67	-	-
H-2-Dd	5	17	13	NFLSIVGLISFGF	ann	67.0	39398.53	67	-	-	-	-	-	-
H-2-Dd	100	112	13	LYCQTGGIGTDNC	ann	67.0	39433.07	67	-	-	-	-	-	-
H-2-Dd	3	14	12	SINFLSIVGLIS	ann	67.0	41043.71	67	-	-	-	-	-	-
H-2-Dd	78	89	12	CISAIKLTSYPK	ann	67.0	41043.71	67	-	-	-	-	-	-
H-2-Dd	199	210	12	AEEDSFSEAREI	ann	67.0	41041.49	67	-	-	-	-	-	-
H-2-Dd	205	216	12	SEAREITAKDIK	ann	67.0	40978.04	67	-	-	-	-	-	-
H-2-Dd	249	260	12	YPYIHYNGECSN	ann	67.0	40972.73	67	-	-	-	-	-	-
H-2-Dd	75	85	11	KKSCISAIKLT	ann	67.0	42713.69	67	-	-	-	-	-	-
H-2-Dd	141	151	11	DRYIGADPLHV	ann	67.0	42715.07	67	-	-	-	-	-	-
H-2-Dd	149	159	11	LHVDSYGLPYQ	ann	67.0	42748.36	67	-	-	-	-	-	-
H-2-Dd	160	170	11	FDQEHGWNVER	ann	67.0	42739.12	67	-	-	-	-	-	-
H-2-Dd	196	206	11	TYLAEEDSFSE	ann	67.0	42717.38	67	-	-	-	-	-	-
H-2-Dd	143	152	10	YIGADPLHVD	Consensus (ann/smm)	67.0	39834.44	44	969170.08	90	-	-	-	-
H-2-Dd	272	281	10	DELMTYALVK	Consensus (ann/smm)	67.0	43416.80	75	204361.93	59	-	-	-	-
H-2-Dd	28	35	8	YFIGKYKE	ann	67.0	43357.66	67	-	-	-	-	-	-
H-2-Dd	65	72	8	THFVLNFK	ann	67.0	43352.96	67	-	-	-	-	-	-
H-2-Dd	124	131	8	AANIEIYG	ann	67.0	43372.67	67	-	-	-	-	-	-
H-2-Dd	199	206	8	AEEDSFSE	ann	67.0	43352.96	67	-	-	-	-	-	-
H-2-Dd	201	208	8	EDSFSEAR	ann	67.0	43421.51	67	-	-	-	-	-	-
H-2-Dd	257	264	8	ECSNENKT	ann	67.0	43415.86	67	-	-	-	-	-	-
H-2-Dd	19	28	10	VAVKCDGDEY	Consensus (ann/smm)	67.5	40433.70	48	817334.82	87	-	-	-	-
H-2-Dd	285	294	10	NPESDGSRLK	Consensus (ann/smm)	67.5	42201.04	62	373594.09	73	-	-	-	-
H-2-Dd	113	121	9	KLVFKKRKR	Consensus (ann/comblib_sidney2008/smm)	68.0	44549.36	94	36247.66	39	0.01	68	-	-
H-2-Dd	169	177	9	ERYNIFKDT	Consensus (ann/comblib_sidney2008/smm)	68.0	42539.35	68	31570.39	36	0.01	73	-	-
H-2-Dd	262	270	9	NKTCELVFD	Consensus (ann/comblib_sidney2008/smm)	68.0	42553.61	68	695472.56	90	0.01	63	-	-
H-2-Dd	282	290	9	VFTNPESDG	Consensus (ann/comblib_sidney2008/smm)	68.0	42527.39	68	32083.37	36	0.01	72	-	-
H-2-Dd	3	15	13	SINFLSIVGLISF	ann	68.0	39582.69	68	-	-	-	-	-	-
H-2-Dd	33	45	13	YKEKDETLFFASY	ann	68.0	39652.97	68	-	-	-	-	-	-
H-2-Dd	35	47	13	EKDETLFFASYGL	ann	68.0	39609.24	68	-	-	-	-	-	-
H-2-Dd	200	212	13	EEDSFSEAREITA	ann	68.0	39633.24	68	-	-	-	-	-	-
H-2-Dd	34	45	12	KEKDETLFFASY	ann	68.0	41151.32	68	-	-	-	-	-	-
H-2-Dd	74	85	12	NKKSCISAIKLT	ann	68.0	41170.93	68	-	-	-	-	-	-
H-2-Dd	97	108	12	TKNLYCQTGGIG	ann	68.0	41069.47	68	-	-	-	-	-	-
H-2-Dd	147	158	12	DPLHVDSYGLPY	ann	68.0	41117.07	68	-	-	-	-	-	-
H-2-Dd	240	251	12	QETMRKKPKYPY	ann	68.0	41153.55	68	-	-	-	-	-	-
H-2-Dd	264	275	12	TCELVFDTDELM	ann	68.0	41123.28	68	-	-	-	-	-	-
H-2-Dd	81	91	11	AIKLTSYPKIN	ann	68.0	42871.10	68	-	-	-	-	-	-
H-2-Dd	133	143	11	PAKKCSFKDRY	ann	68.0	42899.43	68	-	-	-	-	-	-
H-2-Dd	204	214	11	FSEAREITAKD	ann	68.0	42892.45	68	-	-	-	-	-	-
H-2-Dd	271	281	11	TDELMTYALVK	ann	68.0	42863.22	68	-	-	-	-	-	-
H-2-Dd	1	10	10	MNSINFLSIV	Consensus (ann/smm)	68.0	38667.48	38	2417686.58	98	-	-	-	-
H-2-Dd	220	229	10	SIILPNEEYK	Consensus (ann/smm)	68.0	43929.97	81	176359.96	55	-	-	-	-
H-2-Dd	233	240	8	FLDVYWFQ	ann	68.0	43478.84	68	-	-	-	-	-	-
H-2-Dd	254	261	8	YNGECSNE	ann	68.0	43441.23	68	-	-	-	-	-	-
H-2-Dd	190	199	10	LFNTQITYLA	Consensus (ann/smm)	68.5	40936.39	52	703720.17	85	-	-	-	-
H-2-Dd	73	86	14	TNKKSCISAIKLTS	ann	69.0	38226.54	69	-	-	-	-	-	-
H-2-Dd	121	134	14	RQIAANIEIYGIPA	ann	69.0	38131.13	69	-	-	-	-	-	-
H-2-Dd	8	16	9	SIVGLISFG	Consensus (ann/comblib_sidney2008/smm)	69.0	42620.90	69	117025.36	60	0.01	80	-	-
H-2-Dd	54	62	9	IVLGYKCSN	Consensus (ann/comblib_sidney2008/smm)	69.0	44213.23	89	144970.62	63	0.01	69	-	-
H-2-Dd	83	91	9	KLTSYPKIN	Consensus (ann/comblib_sidney2008/smm)	69.0	42613.07	69	65656.84	50	0.04	100	-	-
H-2-Dd	100	108	9	LYCQTGGIG	Consensus (ann/comblib_sidney2008/smm)	69.0	42613.07	69	182507.20	66	0.02	91	-	-
H-2-Dd	197	205	9	YLAEEDSFS	Consensus (ann/comblib_sidney2008/smm)	69.0	41398.29	56	229762.95	69	0.01	82	-	-
H-2-Dd	209	217	9	EITAKDIKK	Consensus (ann/comblib_sidney2008/smm)	69.0	42657.34	69	163034.68	65	0.02	92	-	-
H-2-Dd	237	245	9	YWFQETMRK	Consensus (ann/comblib_sidney2008/smm)	69.0	43017.47	74	230292.61	69	0.00285	44	-	-
H-2-Dd	250	258	9	PYIHYNGEC	Consensus (ann/comblib_sidney2008/smm)	69.0	40104.30	46	240591.34	69	0.01	77	-	-
H-2-Dd	75	87	13	KKSCISAIKLTSY	ann	69.0	39778.45	69	-	-	-	-	-	-
H-2-Dd	82	94	13	IKLTSYPKINQNS	ann	69.0	39790.07	69	-	-	-	-	-	-
H-2-Dd	122	134	13	QIAANIEIYGIPA	ann	69.0	39741.45	69	-	-	-	-	-	-
H-2-Dd	268	280	13	VFDTDELMTYALV	ann	69.0	39732	69	-	-	-	-	-	-
H-2-Dd	35	46	12	EKDETLFFASYG	ann	69.0	41299.41	69	-	-	-	-	-	-
H-2-Dd	89	100	12	KINQNSDLTKNL	ann	69.0	41215.94	69	-	-	-	-	-	-
H-2-Dd	160	171	12	FDQEHGWNVERY	ann	69.0	41324	69	-	-	-	-	-	-
H-2-Dd	253	264	12	HYNGECSNENKT	ann	69.0	41315.07	69	-	-	-	-	-	-
H-2-Dd	266	277	12	ELVFDTDELMTY	ann	69.0	41258.33	69	-	-	-	-	-	-
H-2-Dd	39	49	11	TLFFASYGLKR	ann	69.0	42946.32	69	-	-	-	-	-	-
H-2-Dd	90	100	11	INQNSDLTKNL	ann	69.0	42983.97	69	-	-	-	-	-	-
H-2-Dd	231	241	11	ISFLDVYWFQE	ann	69.0	42933.30	69	-	-	-	-	-	-
H-2-Dd	124	133	10	AANIEIYGIP	Consensus (ann/smm)	69.0	43398.95	75	244005.72	63	-	-	-	-
H-2-Dd	252	261	10	IHYNGECSNE	Consensus (ann/smm)	69.0	45095.43	95	108492.57	43	-	-	-	-
H-2-Dd	29	36	8	FIGKYKEK	ann	69.0	43512.73	69	-	-	-	-	-	-
H-2-Dd	140	147	8	KDRYIGAD	ann	69.0	43574.45	69	-	-	-	-	-	-
H-2-Dd	160	167	8	FDQEHGWN	ann	69.0	43549.95	69	-	-	-	-	-	-
H-2-Dd	240	247	8	QETMRKKP	ann	69.0	43533.47	69	-	-	-	-	-	-
H-2-Dd	279	286	8	LVKVFTNP	ann	69.0	43535.83	69	-	-	-	-	-	-
H-2-Dd	202	211	10	DSFSEAREIT	Consensus (ann/smm)	69.5	40418.37	48	1074979.05	91	-	-	-	-
H-2-Dd	251	260	10	YIHYNGECSN	Consensus (ann/smm)	69.5	42227.06	63	424033.34	76	-	-	-	-
H-2-Dd	291	300	10	SRLKEEDLGR	Consensus (ann/smm)	69.5	44562.84	89	143681.22	50	-	-	-	-
H-2-Dd	140	153	14	KDRYIGADPLHVDS	ann	70.0	38334.64	70	-	-	-	-	-	-
H-2-Dd	236	249	14	VYWFQETMRKKPKY	ann	70.0	38318.90	70	-	-	-	-	-	-
H-2-Dd	110	118	9	DNCKLVFKK	Consensus (ann/comblib_sidney2008/smm)	70.0	43334.68	78	247901.98	70	0.00222	37	-	-
H-2-Dd	135	143	9	KKCSFKDRY	Consensus (ann/comblib_sidney2008/smm)	70.0	42696.59	70	74008.23	53	0.01	88	-	-
H-2-Dd	76	88	13	KSCISAIKLTSYP	ann	70.0	39895.27	70	-	-	-	-	-	-
H-2-Dd	262	274	13	NKTCELVFDTDEL	ann	70.0	39857.72	70	-	-	-	-	-	-
H-2-Dd	5	16	12	NFLSIVGLISFG	ann	70.0	41420.23	70	-	-	-	-	-	-
H-2-Dd	137	148	12	CSFKDRYIGADP	ann	70.0	41357.99	70	-	-	-	-	-	-
H-2-Dd	140	151	12	KDRYIGADPLHV	ann	70.0	41423.39	70	-	-	-	-	-	-
H-2-Dd	157	168	12	PYQFDQEHGWNV	ann	70.0	41424.27	70	-	-	-	-	-	-
H-2-Dd	158	169	12	YQFDQEHGWNVE	ann	70.0	41438.62	70	-	-	-	-	-	-
H-2-Dd	25	35	11	GDEYFIGKYKE	ann	70.0	43021.19	70	-	-	-	-	-	-
H-2-Dd	190	200	11	LFNTQITYLAE	ann	70.0	43006.77	70	-	-	-	-	-	-
H-2-Dd	235	245	11	DVYWFQETMRK	ann	70.0	43084.55	70	-	-	-	-	-	-
H-2-Dd	28	37	10	YFIGKYKEKD	Consensus (ann/smm)	70.0	43958.96	81	203891.91	59	-	-	-	-
H-2-Dd	128	137	10	EIYGIPAKKC	Consensus (ann/smm)	70.0	45175.50	96	111275.61	44	-	-	-	-
H-2-Dd	42	49	8	FASYGLKR	ann	70.0	43613.61	70	-	-	-	-	-	-
H-2-Dd	93	100	8	NSDLTKNL	ann	70.0	43614.54	70	-	-	-	-	-	-
H-2-Dd	128	135	8	EIYGIPAK	ann	70.0	43583.89	70	-	-	-	-	-	-
H-2-Dd	134	141	8	AKKCSFKD	ann	70.0	43617.86	70	-	-	-	-	-	-
H-2-Dd	221	228	8	IILPNEEY	ann	70.0	43605.60	70	-	-	-	-	-	-
H-2-Dd	12	25	14	LISFGFIVAVKCDG	ann	71.0	38430.16	71	-	-	-	-	-	-
H-2-Dd	51	64	14	PCQIVLGYKCSNNQ	ann	71.0	38473.86	71	-	-	-	-	-	-
H-2-Dd	67	80	14	FVLNFKTNKKSCIS	ann	71.0	38486.34	71	-	-	-	-	-	-
H-2-Dd	79	92	14	ISAIKLTSYPKINQ	ann	71.0	38460.54	71	-	-	-	-	-	-
H-2-Dd	51	59	9	PCQIVLGYK	Consensus (ann/comblib_sidney2008/smm)	71.0	42754.84	71	355042.22	76	0.01	70	-	-
H-2-Dd	93	101	9	NSDLTKNLY	Consensus (ann/comblib_sidney2008/smm)	71.0	43211.52	76	18935.64	25	0.01	71	-	-
H-2-Dd	149	157	9	LHVDSYGLP	Consensus (ann/comblib_sidney2008/smm)	71.0	42785.40	71	863535.11	94	0.0029	44	-	-
H-2-Dd	2	14	13	NSINFLSIVGLIS	ann	71.0	40012.84	71	-	-	-	-	-	-
H-2-Dd	238	250	13	WFQETMRKKPKYP	ann	71.0	39961.37	71	-	-	-	-	-	-
H-2-Dd	267	279	13	LVFDTDELMTYAL	ann	71.0	40036.67	71	-	-	-	-	-	-
H-2-Dd	159	170	12	QFDQEHGWNVER	ann	71.0	41486.62	71	-	-	-	-	-	-
H-2-Dd	200	211	12	EEDSFSEAREIT	ann	71.0	41522.54	71	-	-	-	-	-	-
H-2-Dd	260	271	12	NENKTCELVFDT	ann	71.0	41522.54	71	-	-	-	-	-	-
H-2-Dd	5	14	10	NFLSIVGLIS	Consensus (ann/smm)	71.0	42107.09	62	508627.69	80	-	-	-	-
H-2-Dd	43	52	10	ASYGLKRDPC	Consensus (ann/smm)	71.0	42170	62	521674.97	80	-	-	-	-
H-2-Dd	94	103	10	SDLTKNLYCQ	Consensus (ann/smm)	71.0	42305.27	63	485735.67	79	-	-	-	-
H-2-Dd	110	119	10	DNCKLVFKKR	Consensus (ann/smm)	71.0	44625.56	89	157543.32	53	-	-	-	-
H-2-Dd	113	122	10	KLVFKKRKRQ	Consensus (ann/smm)	71.0	45212.20	96	121730.67	46	-	-	-	-
H-2-Dd	9	16	8	IVGLISFG	ann	71.0	43661.29	71	-	-	-	-	-	-
H-2-Dd	127	134	8	IEIYGIPA	ann	71.0	43645.24	71	-	-	-	-	-	-
H-2-Dd	91	100	10	NQNSDLTKNL	Consensus (ann/smm)	71.5	43759.67	79	253746.46	64	-	-	-	-
H-2-Dd	2	15	14	NSINFLSIVGLISF	ann	72.0	38680.05	72	-	-	-	-	-	-
H-2-Dd	82	95	14	IKLTSYPKINQNSD	ann	72.0	38553.86	72	-	-	-	-	-	-
H-2-Dd	135	148	14	KKCSFKDRYIGADP	ann	72.0	38556.35	72	-	-	-	-	-	-
H-2-Dd	201	209	9	EDSFSEARE	Consensus (ann/comblib_sidney2008/smm)	72.0	44968.75	97	283321.81	72	0.01	69	-	-
H-2-Dd	216	224	9	KKKFSIILP	Consensus (ann/comblib_sidney2008/smm)	72.0	42902.66	72	946847.42	95	0.00174	32	-	-
H-2-Dd	220	228	9	SIILPNEEY	Consensus (ann/comblib_sidney2008/smm)	72.0	42904.52	72	94684.74	57	0.01	84	-	-
H-2-Dd	80	92	13	SAIKLTSYPKINQ	ann	72.0	40130.35	72	-	-	-	-	-	-
H-2-Dd	201	213	13	EDSFSEAREITAK	ann	72.0	40206.82	72	-	-	-	-	-	-
H-2-Dd	207	219	13	AREITAKDIKKKF	ann	72.0	40196.84	72	-	-	-	-	-	-
H-2-Dd	285	297	13	NPESDGSRLKEED	ann	72.0	40161.18	72	-	-	-	-	-	-
H-2-Dd	37	48	12	DETLFFASYGLK	ann	72.0	41581.89	72	-	-	-	-	-	-
H-2-Dd	41	52	12	FFASYGLKRDPC	ann	72.0	41583.69	72	-	-	-	-	-	-
H-2-Dd	98	109	12	KNLYCQTGGIGT	ann	72.0	41562.99	72	-	-	-	-	-	-
H-2-Dd	195	206	12	ITYLAEEDSFSE	ann	72.0	41579.64	72	-	-	-	-	-	-
H-2-Dd	219	230	12	FSIILPNEEYKR	ann	72.0	41603.94	72	-	-	-	-	-	-
H-2-Dd	252	263	12	IHYNGECSNENK	ann	72.0	41594.50	72	-	-	-	-	-	-
H-2-Dd	271	282	12	TDELMTYALVKV	ann	72.0	41642.68	72	-	-	-	-	-	-
H-2-Dd	65	75	11	THFVLNFKTNK	ann	72.0	43255.96	72	-	-	-	-	-	-
H-2-Dd	92	102	11	QNSDLTKNLYC	ann	72.0	43302.80	72	-	-	-	-	-	-
H-2-Dd	232	242	11	SFLDVYWFQET	ann	72.0	43225.57	72	-	-	-	-	-	-
H-2-Dd	261	271	11	ENKTCELVFDT	ann	72.0	43204.53	72	-	-	-	-	-	-
H-2-Dd	265	275	11	CELVFDTDELM	ann	72.0	43200.32	72	-	-	-	-	-	-
H-2-Dd	290	300	11	GSRLKEEDLGR	ann	72.0	43295.32	72	-	-	-	-	-	-
H-2-Dd	159	168	10	QFDQEHGWNV	Consensus (ann/smm)	72.0	40169.45	46	2451319.95	98	-	-	-	-
H-2-Dd	42	51	10	FASYGLKRDP	Consensus (ann/smm)	72.5	44520.93	88	190283	57	-	-	-	-
H-2-Dd	66	75	10	HFVLNFKTNK	Consensus (ann/smm)	72.5	42397.83	64	558984.80	81	-	-	-	-
H-2-Dd	160	169	10	FDQEHGWNVE	Consensus (ann/smm)	72.5	41246.28	54	1036096.01	91	-	-	-	-
H-2-Dd	257	266	10	ECSNENKTCE	Consensus (ann/smm)	72.5	42958.39	70	413428.11	75	-	-	-	-
H-2-Dd	281	290	10	KVFTNPESDG	Consensus (ann/smm)	72.5	44670.51	90	175954.35	55	-	-	-	-
H-2-Dd	68	81	14	VLNFKTNKKSCISA	ann	73.0	38867.14	73	-	-	-	-	-	-
H-2-Dd	74	87	14	NKKSCISAIKLTSY	ann	73.0	38748.31	73	-	-	-	-	-	-
H-2-Dd	94	107	14	SDLTKNLYCQTGGI	ann	73.0	38825.11	73	-	-	-	-	-	-
H-2-Dd	234	247	14	LDVYWFQETMRKKP	ann	73.0	38724.01	73	-	-	-	-	-	-
H-2-Dd	237	250	14	YWFQETMRKKPKYP	ann	73.0	38830.16	73	-	-	-	-	-	-
H-2-Dd	161	169	9	DQEHGWNVE	Consensus (ann/comblib_sidney2008/smm)	73.0	41289.15	55	306393.82	73	0.01	73	-	-
H-2-Dd	13	25	13	ISFGFIVAVKCDG	ann	73.0	40332.31	73	-	-	-	-	-	-
H-2-Dd	36	48	13	KDETLFFASYGLK	ann	73.0	40300.90	73	-	-	-	-	-	-
H-2-Dd	147	159	13	DPLHVDSYGLPYQ	ann	73.0	40244.25	73	-	-	-	-	-	-
H-2-Dd	159	171	13	QFDQEHGWNVERY	ann	73.0	40261.26	73	-	-	-	-	-	-
H-2-Dd	215	227	13	IKKKFSIILPNEE	ann	73.0	40323.15	73	-	-	-	-	-	-
H-2-Dd	263	275	13	KTCELVFDTDELM	ann	73.0	40289.13	73	-	-	-	-	-	-
H-2-Dd	280	292	13	VKVFTNPESDGSR	ann	73.0	40351.09	73	-	-	-	-	-	-
H-2-Dd	15	26	12	FGFIVAVKCDGD	ann	73.0	41776.71	73	-	-	-	-	-	-
H-2-Dd	177	188	12	TRFSTEVFYHKN	ann	73.0	41773.99	73	-	-	-	-	-	-
H-2-Dd	267	278	12	LVFDTDELMTYA	ann	73.0	41737.40	73	-	-	-	-	-	-
H-2-Dd	53	63	11	QIVLGYKCSNN	ann	73.0	43349.69	73	-	-	-	-	-	-
H-2-Dd	138	148	11	SFKDRYIGADP	ann	73.0	43409.75	73	-	-	-	-	-	-
H-2-Dd	18	27	10	IVAVKCDGDE	Consensus (ann/smm)	73.0	44572.01	89	188538.48	57	-	-	-	-
H-2-Dd	209	218	10	EITAKDIKKK	Consensus (ann/smm)	73.0	45120.30	95	148730.49	51	-	-	-	-
H-2-Dd	223	232	10	LPNEEYKRIS	Consensus (ann/smm)	73.0	41570.20	57	919178.80	89	-	-	-	-
H-2-Dd	237	246	10	YWFQETMRKK	Consensus (ann/smm)	73.0	44914.75	93	157543.32	53	-	-	-	-
H-2-Dd	88	95	8	PKINQNSD	ann	73.0	43784.76	73	-	-	-	-	-	-
H-2-Dd	91	98	8	NQNSDLTK	ann	73.0	43831.21	73	-	-	-	-	-	-
H-2-Dd	218	227	10	KFSIILPNEE	Consensus (ann/smm)	73.5	45073.97	95	152545.71	52	-	-	-	-
H-2-Dd	279	288	10	LVKVFTNPES	Consensus (ann/smm)	73.5	44883.19	93	169589.91	54	-	-	-	-
H-2-Dd	4	17	14	INFLSIVGLISFGF	ann	74.0	38891.54	74	-	-	-	-	-	-
H-2-Dd	100	113	14	LYCQTGGIGTDNCK	ann	74.0	38911.76	74	-	-	-	-	-	-
H-2-Dd	35	43	9	EKDETLFFA	Consensus (ann/comblib_sidney2008/smm)	74.0	43219.49	77	327551.81	74	0.000719	17	-	-
H-2-Dd	84	92	9	LTSYPKINQ	Consensus (ann/comblib_sidney2008/smm)	74.0	42999.33	74	1406954.33	100	0.01	68	-	-
H-2-Dd	192	200	9	NTQITYLAE	Consensus (ann/comblib_sidney2008/smm)	74.0	43345.94	78	317892.29	74	0.000993	22	-	-
H-2-Dd	208	216	9	REITAKDIK	Consensus (ann/comblib_sidney2008/smm)	74.0	40154.66	46	361642.95	76	0.01	74	-	-
H-2-Dd	280	288	9	VKVFTNPES	Consensus (ann/comblib_sidney2008/smm)	74.0	42996.06	74	438813.52	80	0.00078	18	-	-
H-2-Dd	108	120	13	GTDNCKLVFKKRK	ann	74.0	40385.59	74	-	-	-	-	-	-
H-2-Dd	139	151	13	FKDRYIGADPLHV	ann	74.0	40470.01	74	-	-	-	-	-	-
H-2-Dd	198	210	13	LAEEDSFSEAREI	ann	74.0	40494.55	74	-	-	-	-	-	-
H-2-Dd	260	272	13	NENKTCELVFDTD	ann	74.0	40487.08	74	-	-	-	-	-	-
H-2-Dd	17	28	12	FIVAVKCDGDEY	ann	74.0	41891.67	74	-	-	-	-	-	-
H-2-Dd	239	250	12	FQETMRKKPKYP	ann	74.0	41859.51	74	-	-	-	-	-	-
H-2-Dd	94	104	11	SDLTKNLYCQT	ann	74.0	43472.73	74	-	-	-	-	-	-
H-2-Dd	95	105	11	DLTKNLYCQTG	ann	74.0	43429.49	74	-	-	-	-	-	-
H-2-Dd	162	171	10	QEHGWNVERY	Consensus (ann/smm)	74.0	42127.13	62	775175.43	86	-	-	-	-
H-2-Dd	192	201	10	NTQITYLAEE	Consensus (ann/smm)	74.0	44973.12	94	171159.10	54	-	-	-	-
H-2-Dd	194	203	10	QITYLAEEDS	Consensus (ann/smm)	74.0	42990.02	70	459621.14	78	-	-	-	-
H-2-Dd	48	55	8	KRDPCQIV	ann	74.0	43839.27	74	-	-	-	-	-	-
H-2-Dd	184	193	10	FYHKNGLFNT	Consensus (ann/smm)	74.5	41477.65	56	1239938.09	93	-	-	-	-
H-2-Dd	99	112	14	NLYCQTGGIGTDNC	ann	75.0	39031.92	75	-	-	-	-	-	-
H-2-Dd	156	169	14	LPYQFDQEHGWNVE	ann	75.0	39038.27	75	-	-	-	-	-	-
H-2-Dd	6	14	9	FLSIVGLIS	Consensus (ann/comblib_sidney2008/smm)	75.0	43190.49	76	338282.86	75	0.01	67	-	-
H-2-Dd	90	98	9	INQNSDLTK	Consensus (ann/comblib_sidney2008/smm)	75.0	40955.45	52	333641.45	75	0.01	82	-	-
H-2-Dd	95	103	9	DLTKNLYCQ	Consensus (ann/comblib_sidney2008/smm)	75.0	40325.34	47	342988.85	75	0.01	75	-	-
H-2-Dd	129	137	9	IYGIPAKKC	Consensus (ann/comblib_sidney2008/smm)	75.0	43737.89	84	123106.22	61	0.01	75	-	-
H-2-Dd	193	201	9	TQITYLAEE	Consensus (ann/comblib_sidney2008/smm)	75.0	43138.18	75	364149.74	76	0.00387	52	-	-
H-2-Dd	198	206	9	LAEEDSFSE	Consensus (ann/comblib_sidney2008/smm)	75.0	43126.05	75	824669.63	93	0.000405	9.3	-	-
H-2-Dd	4	16	13	INFLSIVGLISFG	ann	75.0	40590.17	75	-	-	-	-	-	-
H-2-Dd	77	89	13	SCISAIKLTSYPK	ann	75.0	40625.76	75	-	-	-	-	-	-
H-2-Dd	96	108	13	LTKNLYCQTGGIG	ann	75.0	40563.40	75	-	-	-	-	-	-
H-2-Dd	176	188	13	DTRFSTEVFYHKN	ann	75.0	40616.09	75	-	-	-	-	-	-
H-2-Dd	156	167	12	LPYQFDQEHGWN	ann	75.0	41976.97	75	-	-	-	-	-	-
H-2-Dd	203	214	12	SFSEAREITAKD	ann	75.0	41913.89	75	-	-	-	-	-	-
H-2-Dd	231	242	12	ISFLDVYWFQET	ann	75.0	41979.24	75	-	-	-	-	-	-
H-2-Dd	261	272	12	ENKTCELVFDTD	ann	75.0	42004.24	75	-	-	-	-	-	-
H-2-Dd	93	103	11	NSDLTKNLYCQ	ann	75.0	43559.84	75	-	-	-	-	-	-
H-2-Dd	82	91	10	IKLTSYPKIN	Consensus (ann/smm)	75.0	43011.43	70	521674.97	80	-	-	-	-
H-2-Dd	228	237	10	YKRISFLDVY	Consensus (ann/smm)	75.0	40932.85	52	2795117.05	98	-	-	-	-
H-2-Dd	198	207	10	LAEEDSFSEA	Consensus (ann/smm)	75.5	43500.02	76	414381.16	75	-	-	-	-
H-2-Dd	197	210	14	YLAEEDSFSEAREI	ann	76.0	39203.34	76	-	-	-	-	-	-
H-2-Dd	29	37	9	FIGKYKEKD	Consensus (ann/comblib_sidney2008/smm)	76.0	42606.61	69	356681.02	76	0.03	97	-	-
H-2-Dd	42	50	9	FASYGLKRD	Consensus (ann/comblib_sidney2008/smm)	76.0	43205.92	76	1079642.57	97	0.00321	47	-	-
H-2-Dd	52	60	9	CQIVLGYKC	Consensus (ann/comblib_sidney2008/smm)	76.0	43173.22	76	116219.77	60	0.01	84	-	-
H-2-Dd	75	83	9	KKSCISAIK	Consensus (ann/comblib_sidney2008/smm)	76.0	41448.03	57	509659.35	83	0.01	76	-	-
H-2-Dd	81	89	9	AIKLTSYPK	Consensus (ann/comblib_sidney2008/smm)	76.0	43201.71	76	364989.19	76	0.00406	54	-	-
H-2-Dd	221	229	9	IILPNEEYK	Consensus (ann/comblib_sidney2008/smm)	76.0	42156.32	64	366673.90	76	0.03	98	-	-
H-2-Dd	26	38	13	DEYFIGKYKEKDE	ann	76.0	40745.48	76	-	-	-	-	-	-
H-2-Dd	87	99	13	YPKINQNSDLTKN	ann	76.0	40702.31	76	-	-	-	-	-	-
H-2-Dd	88	100	13	PKINQNSDLTKNL	ann	76.0	40747.69	76	-	-	-	-	-	-
H-2-Dd	208	220	13	REITAKDIKKKFS	ann	76.0	40718.16	76	-	-	-	-	-	-
H-2-Dd	275	286	12	MTYALVKVFTNP	ann	76.0	42041.07	76	-	-	-	-	-	-
H-2-Dd	103	110	8	QTGGIGTD	ann	76.0	43972.77	76	-	-	-	-	-	-
H-2-Dd	126	133	8	NIEIYGIP	ann	76.0	43973.71	76	-	-	-	-	-	-
H-2-Dd	1	14	14	MNSINFLSIVGLIS	ann	77.0	39408.74	77	-	-	-	-	-	-
H-2-Dd	34	47	14	KEKDETLFFASYGL	ann	77.0	39432.64	77	-	-	-	-	-	-
H-2-Dd	75	88	14	KKSCISAIKLTSYP	ann	77.0	39354.21	77	-	-	-	-	-	-
H-2-Dd	81	94	14	AIKLTSYPKINQNS	ann	77.0	39409.61	77	-	-	-	-	-	-
H-2-Dd	95	108	14	DLTKNLYCQTGGIG	ann	77.0	39490.69	77	-	-	-	-	-	-
H-2-Dd	199	212	14	AEEDSFSEAREITA	ann	77.0	39369.98	77	-	-	-	-	-	-
H-2-Dd	261	274	14	ENKTCELVFDTDEL	ann	77.0	39441.16	77	-	-	-	-	-	-
H-2-Dd	266	279	14	ELVFDTDELMTYAL	ann	77.0	39494.13	77	-	-	-	-	-	-
H-2-Dd	267	280	14	LVFDTDELMTYALV	ann	77.0	39344.85	77	-	-	-	-	-	-
H-2-Dd	19	27	9	VAVKCDGDE	Consensus (ann/comblib_sidney2008/smm)	77.0	42697.99	70	388400.70	77	0.01	77	-	-
H-2-Dd	64	72	9	QTHFVLNFK	Consensus (ann/comblib_sidney2008/smm)	77.0	43388.62	79	378686.65	77	0.00091	21	-	-
H-2-Dd	180	188	9	STEVFYHKN	Consensus (ann/comblib_sidney2008/smm)	77.0	45164.26	99	158957.13	64	0.01	77	-	-
H-2-Dd	14	26	13	SFGFIVAVKCDGD	ann	77.0	40832.87	77	-	-	-	-	-	-
H-2-Dd	34	46	13	KEKDETLFFASYG	ann	77.0	40925.32	77	-	-	-	-	-	-
H-2-Dd	63	75	13	NQTHFVLNFKTNK	ann	77.0	40943.04	77	-	-	-	-	-	-
H-2-Dd	123	135	13	IAANIEIYGIPAK	ann	77.0	40903.19	77	-	-	-	-	-	-
H-2-Dd	239	251	13	FQETMRKKPKYPY	ann	77.0	40901.87	77	-	-	-	-	-	-
H-2-Dd	265	277	13	CELVFDTDELMTY	ann	77.0	40858.50	77	-	-	-	-	-	-
H-2-Dd	269	281	13	FDTDELMTYALVK	ann	77.0	40828.02	77	-	-	-	-	-	-
H-2-Dd	38	49	12	ETLFFASYGLKR	ann	77.0	42187.32	77	-	-	-	-	-	-
H-2-Dd	88	98	11	PKINQNSDLTK	ann	77.0	43728.44	77	-	-	-	-	-	-
H-2-Dd	250	260	11	PYIHYNGECSN	ann	77.0	43671.23	77	-	-	-	-	-	-
H-2-Dd	262	272	11	NKTCELVFDTD	ann	77.0	43673.57	77	-	-	-	-	-	-
H-2-Dd	51	60	10	PCQIVLGYKC	Consensus (ann/smm)	77.0	44332	86	291339.92	68	-	-	-	-
H-2-Dd	52	61	10	CQIVLGYKCS	Consensus (ann/smm)	77.0	44980.90	94	218474.12	60	-	-	-	-
H-2-Dd	44	51	8	SYGLKRDP	ann	77.0	44046.11	77	-	-	-	-	-	-
H-2-Dd	101	108	8	YCQTGGIG	ann	77.0	44075.18	77	-	-	-	-	-	-
H-2-Dd	217	224	8	KKFSIILP	ann	77.0	44066.60	77	-	-	-	-	-	-
H-2-Dd	243	250	8	MRKKPKYP	ann	77.0	44106.20	77	-	-	-	-	-	-
H-2-Dd	271	278	8	TDELMTYA	ann	77.0	44036.09	77	-	-	-	-	-	-
H-2-Dd	83	92	10	KLTSYPKINQ	Consensus (ann/smm)	77.5	44416.02	87	291339.92	68	-	-	-	-
H-2-Dd	3	16	14	SINFLSIVGLISFG	ann	78.0	39662.41	78	-	-	-	-	-	-
H-2-Dd	25	38	14	GDEYFIGKYKEKDE	ann	78.0	39630.68	78	-	-	-	-	-	-
H-2-Dd	33	46	14	YKEKDETLFFASYG	ann	78.0	39533.88	78	-	-	-	-	-	-
H-2-Dd	26	34	9	DEYFIGKYK	Consensus (ann/comblib_sidney2008/smm)	78.0	43584.37	82	397447.71	78	0.01	64	-	-
H-2-Dd	143	151	9	YIGADPLHV	Consensus (ann/comblib_sidney2008/smm)	78.0	43318.27	78	47345.64	44	0.05	100	-	-
H-2-Dd	218	226	9	KFSIILPNE	Consensus (ann/comblib_sidney2008/smm)	78.0	43936.15	86	408582.72	78	0.00402	53	-	-
H-2-Dd	270	278	9	DTDELMTYA	Consensus (ann/comblib_sidney2008/smm)	78.0	43056.58	74	402976.76	78	0.02	94	-	-
H-2-Dd	16	28	13	GFIVAVKCDGDEY	ann	78.0	41068.60	78	-	-	-	-	-	-
H-2-Dd	74	86	13	NKKSCISAIKLTS	ann	78.0	40999.77	78	-	-	-	-	-	-
H-2-Dd	158	170	13	YQFDQEHGWNVER	ann	78.0	40976.72	78	-	-	-	-	-	-
H-2-Dd	202	214	13	DSFSEAREITAKD	ann	78.0	41001.99	78	-	-	-	-	-	-
H-2-Dd	205	217	13	SEAREITAKDIKK	ann	78.0	40963.43	78	-	-	-	-	-	-
H-2-Dd	218	230	13	KFSIILPNEEYKR	ann	78.0	41033.50	78	-	-	-	-	-	-
H-2-Dd	249	261	13	YPYIHYNGECSNE	ann	78.0	41093.93	78	-	-	-	-	-	-
H-2-Dd	196	207	12	TYLAEEDSFSEA	ann	78.0	42321.29	78	-	-	-	-	-	-
H-2-Dd	209	220	12	EITAKDIKKKFS	ann	78.0	42369.40	78	-	-	-	-	-	-
H-2-Dd	270	281	12	DTDELMTYALVK	ann	78.0	42346.95	78	-	-	-	-	-	-
H-2-Dd	88	97	10	PKINQNSDLT	Consensus (ann/smm)	78.0	42380.86	64	1120469.40	92	-	-	-	-
H-2-Dd	78	85	8	CISAIKLT	ann	78.0	44161.11	78	-	-	-	-	-	-
H-2-Dd	198	205	8	LAEEDSFS	ann	78.0	44141.04	78	-	-	-	-	-	-
H-2-Dd	216	225	10	KKKFSIILPN	Consensus (ann/smm)	78.5	44370.88	86	336821.65	71	-	-	-	-
H-2-Dd	35	48	14	EKDETLFFASYGLK	ann	79.0	39814.61	79	-	-	-	-	-	-
H-2-Dd	80	93	14	SAIKLTSYPKINQN	ann	79.0	39790.07	79	-	-	-	-	-	-
H-2-Dd	87	100	14	YPKINQNSDLTKNL	ann	79.0	39712.65	79	-	-	-	-	-	-
H-2-Dd	122	135	14	QIAANIEIYGIPAK	ann	79.0	39767.70	79	-	-	-	-	-	-
H-2-Dd	158	171	14	YQFDQEHGWNVERY	ann	79.0	39778.45	79	-	-	-	-	-	-
H-2-Dd	200	213	14	EEDSFSEAREITAK	ann	79.0	39702.34	79	-	-	-	-	-	-
H-2-Dd	238	251	14	WFQETMRKKPKYPY	ann	79.0	39809.89	79	-	-	-	-	-	-
H-2-Dd	268	281	14	VFDTDELMTYALVK	ann	79.0	39735.02	79	-	-	-	-	-	-
H-2-Dd	27	35	9	EYFIGKYKE	Consensus (ann/comblib_sidney2008/smm)	79.0	43381.60	79	287925.41	72	0.02	94	-	-
H-2-Dd	111	119	9	NCKLVFKKR	Consensus (ann/comblib_sidney2008/smm)	79.0	43832.17	85	35750.33	38	0.01	79	-	-
H-2-Dd	145	153	9	GADPLHVDS	Consensus (ann/comblib_sidney2008/smm)	79.0	40628.40	50	432792.77	79	0.03	97	-	-
H-2-Dd	97	109	13	TKNLYCQTGGIGT	ann	79.0	41135.29	79	-	-	-	-	-	-
H-2-Dd	157	169	13	PYQFDQEHGWNVE	ann	79.0	41203.45	79	-	-	-	-	-	-
H-2-Dd	199	211	13	AEEDSFSEAREIT	ann	79.0	41150.89	79	-	-	-	-	-	-
H-2-Dd	252	264	13	IHYNGECSNENKT	ann	79.0	41193.19	79	-	-	-	-	-	-
H-2-Dd	264	276	13	TCELVFDTDELMT	ann	79.0	41218.62	79	-	-	-	-	-	-
H-2-Dd	270	282	13	DTDELMTYALVKV	ann	79.0	41187.85	79	-	-	-	-	-	-
H-2-Dd	148	159	12	PLHVDSYGLPYQ	ann	79.0	42495.64	79	-	-	-	-	-	-
H-2-Dd	285	296	12	NPESDGSRLKEE	ann	79.0	42494.73	79	-	-	-	-	-	-
H-2-Dd	148	158	11	PLHVDSYGLPY	ann	79.0	43947.57	79	-	-	-	-	-	-
H-2-Dd	197	207	11	YLAEEDSFSEA	ann	79.0	43864.89	79	-	-	-	-	-	-
H-2-Dd	210	220	11	ITAKDIKKKFS	ann	79.0	43923.32	79	-	-	-	-	-	-
H-2-Dd	266	276	11	ELVFDTDELMT	ann	79.0	43947.57	79	-	-	-	-	-	-
H-2-Dd	286	296	11	PESDGSRLKEE	ann	79.0	43846.87	79	-	-	-	-	-	-
H-2-Dd	92	101	10	QNSDLTKNLY	Consensus (ann/smm)	79.0	43369.37	74	672047.55	84	-	-	-	-
H-2-Dd	18	25	8	IVAVKCDG	ann	79.0	44216.56	79	-	-	-	-	-	-
H-2-Dd	19	26	8	VAVKCDGD	ann	79.0	44207.95	79	-	-	-	-	-	-
H-2-Dd	27	34	8	EYFIGKYK	ann	79.0	44200.31	79	-	-	-	-	-	-
H-2-Dd	84	91	8	LTSYPKIN	ann	79.0	44221.84	79	-	-	-	-	-	-
H-2-Dd	99	106	8	NLYCQTGG	ann	79.0	44203.65	79	-	-	-	-	-	-
H-2-Dd	259	266	8	SNENKTCE	ann	79.0	44219.90	79	-	-	-	-	-	-
H-2-Dd	263	270	8	KTCELVFD	ann	79.0	44166.35	79	-	-	-	-	-	-
H-2-Dd	17	26	10	FIVAVKCDGD	Consensus (ann/smm)	79.5	45102.73	95	250841.85	64	-	-	-	-
H-2-Dd	47	56	10	LKRDPCQIVL	Consensus (ann/smm)	79.5	41969.71	60	3114583.65	99	-	-	-	-
H-2-Dd	76	89	14	KSCISAIKLTSYPK	ann	80.0	39995.53	80	-	-	-	-	-	-
H-2-Dd	215	228	14	IKKKFSIILPNEEY	ann	80.0	39888.79	80	-	-	-	-	-	-
H-2-Dd	262	275	14	NKTCELVFDTDELM	ann	80.0	39973.46	80	-	-	-	-	-	-
H-2-Dd	264	277	14	TCELVFDTDELMTY	ann	80.0	39998.55	80	-	-	-	-	-	-
H-2-Dd	78	86	9	CISAIKLTS	Consensus (ann/comblib_sidney2008/smm)	80.0	42800.66	71	616992.66	88	0.01	80	-	-
H-2-Dd	125	133	9	ANIEIYGIP	Consensus (ann/comblib_sidney2008/smm)	80.0	42442.80	67	1268469.41	99	0.01	80	-	-
H-2-Dd	258	266	9	CSNENKTCE	Consensus (ann/comblib_sidney2008/smm)	80.0	43488.74	80	162659.71	65	0.01	81	-	-
H-2-Dd	286	294	9	PESDGSRLK	Consensus (ann/comblib_sidney2008/smm)	80.0	44210.35	89	350978.08	76	0.01	80	-	-
H-2-Dd	40	52	13	LFFASYGLKRDPC	ann	80.0	41278.42	80	-	-	-	-	-	-
H-2-Dd	89	101	13	KINQNSDLTKNLY	ann	80.0	41276.64	80	-	-	-	-	-	-
H-2-Dd	266	278	13	ELVFDTDELMTYA	ann	80.0	41327.57	80	-	-	-	-	-	-
H-2-Dd	75	86	12	KKSCISAIKLTS	ann	80.0	42522.78	80	-	-	-	-	-	-
H-2-Dd	178	189	12	RFSTEVFYHKNG	ann	80.0	42542.58	80	-	-	-	-	-	-
H-2-Dd	99	109	11	NLYCQTGGIGT	ann	80.0	43989.42	80	-	-	-	-	-	-
H-2-Dd	157	167	11	PYQFDQEHGWN	ann	80.0	44024.19	80	-	-	-	-	-	-
H-2-Dd	277	287	11	YALVKVFTNPE	ann	80.0	44007.53	80	-	-	-	-	-	-
H-2-Dd	53	62	10	QIVLGYKCSN	Consensus (ann/smm)	80.0	44999.41	94	268163.71	66	-	-	-	-
H-2-Dd	68	77	10	VLNFKTNKKS	Consensus (ann/smm)	80.0	44815.74	92	291339.92	68	-	-	-	-
H-2-Dd	52	59	8	CQIVLGYK	ann	80.0	44244.80	80	-	-	-	-	-	-
H-2-Dd	173	180	8	IFKDTRFS	ann	80.0	44289.34	80	-	-	-	-	-	-
H-2-Dd	282	289	8	VFTNPESD	ann	80.0	44265.87	80	-	-	-	-	-	-
H-2-Dd	112	121	10	CKLVFKKRKR	Consensus (ann/smm)	80.5	45657.57	99	235179.79	62	-	-	-	-
H-2-Dd	206	219	14	EAREITAKDIKKKF	ann	81.0	40048.80	81	-	-	-	-	-	-
H-2-Dd	269	282	14	FDTDELMTYALVKV	ann	81.0	40082.60	81	-	-	-	-	-	-
H-2-Dd	18	26	9	IVAVKCDGD	Consensus (ann/comblib_sidney2008/smm)	81.0	43546.64	81	733297.15	91	0.00365	50	-	-
H-2-Dd	157	165	9	PYQFDQEHG	Consensus (ann/comblib_sidney2008/smm)	81.0	43519.80	81	137176.59	62	0.01	88	-	-
H-2-Dd	172	180	9	NIFKDTRFS	Consensus (ann/comblib_sidney2008/smm)	81.0	43550.88	81	469115.73	81	0.00378	51	-	-
H-2-Dd	98	110	13	KNLYCQTGGIGTD	ann	81.0	41415.75	81	-	-	-	-	-	-
H-2-Dd	195	207	13	ITYLAEEDSFSEA	ann	81.0	41430.55	81	-	-	-	-	-	-
H-2-Dd	251	263	13	YIHYNGECSNENK	ann	81.0	41487.98	81	-	-	-	-	-	-
H-2-Dd	276	287	12	TYALVKVFTNPE	ann	81.0	42739.12	81	-	-	-	-	-	-
H-2-Dd	125	134	10	ANIEIYGIPA	Consensus (ann/smm)	81.0	44221.36	85	446066.90	77	-	-	-	-
H-2-Dd	134	143	10	AKKCSFKDRY	Consensus (ann/smm)	81.0	42435.91	65	2038919.13	97	-	-	-	-
H-2-Dd	278	287	10	ALVKVFTNPE	Consensus (ann/smm)	81.0	43403.65	75	778753.48	87	-	-	-	-
H-2-Dd	141	148	8	DRYIGADP	ann	81.0	44356.48	81	-	-	-	-	-	-
H-2-Dd	192	199	8	NTQITYLA	ann	81.0	44300.85	81	-	-	-	-	-	-
H-2-Dd	41	50	10	FFASYGLKRD	Consensus (ann/smm)	81.5	43651.38	78	702101.66	85	-	-	-	-
H-2-Dd	264	273	10	TCELVFDTDE	Consensus (ann/smm)	81.5	42834.95	68	1691998.60	95	-	-	-	-
H-2-Dd	13	26	14	ISFGFIVAVKCDGD	ann	82.0	40371.61	82	-	-	-	-	-	-
H-2-Dd	201	214	14	EDSFSEAREITAKD	ann	82.0	40278.68	82	-	-	-	-	-	-
H-2-Dd	249	262	14	YPYIHYNGECSNEN	ann	82.0	40370.75	82	-	-	-	-	-	-
H-2-Dd	279	292	14	LVKVFTNPESDGSR	ann	82.0	40260.82	82	-	-	-	-	-	-
H-2-Dd	16	24	9	GFIVAVKCD	Consensus (ann/comblib_sidney2008/smm)	82.0	44036.57	87	477837.25	82	0.00316	46	-	-
H-2-Dd	17	25	9	FIVAVKCDG	Consensus (ann/comblib_sidney2008/smm)	82.0	44271.15	90	55754.51	47	0.01	82	-	-
H-2-Dd	47	55	9	LKRDPCQIV	Consensus (ann/comblib_sidney2008/smm)	82.0	43626.84	82	123959.55	61	0.03	99	-	-
H-2-Dd	72	80	9	KTNKKSCIS	Consensus (ann/comblib_sidney2008/smm)	82.0	37208.81	31	1205813.11	99	0.01	82	-	-
H-2-Dd	281	289	9	KVFTNPESD	Consensus (ann/comblib_sidney2008/smm)	82.0	43590.02	82	1413448.53	100	0.01	66	-	-
H-2-Dd	15	27	13	FGFIVAVKCDGDE	ann	82.0	41648.53	82	-	-	-	-	-	-
H-2-Dd	37	49	13	DETLFFASYGLKR	ann	82.0	41657.10	82	-	-	-	-	-	-
H-2-Dd	39	50	12	TLFFASYGLKRD	ann	82.0	42817.80	82	-	-	-	-	-	-
H-2-Dd	64	75	12	QTHFVLNFKTNK	ann	82.0	42821.04	82	-	-	-	-	-	-
H-2-Dd	94	105	12	SDLTKNLYCQTG	ann	82.0	42780.76	82	-	-	-	-	-	-
H-2-Dd	68	78	11	VLNFKTNKKSC	ann	82.0	44226.14	82	-	-	-	-	-	-
H-2-Dd	263	273	11	KTCELVFDTDE	ann	82.0	44174.01	82	-	-	-	-	-	-
H-2-Dd	285	295	11	NPESDGSRLKE	ann	82.0	44182.61	82	-	-	-	-	-	-
H-2-Dd	90	99	10	INQNSDLTKN	Consensus (ann/smm)	82.0	44114.31	83	535056.94	81	-	-	-	-
H-2-Dd	156	165	10	LPYQFDQEHG	Consensus (ann/smm)	82.0	43683.51	78	731812.80	86	-	-	-	-
H-2-Dd	20	27	8	AVKCDGDE	ann	82.0	44371.36	82	-	-	-	-	-	-
H-2-Dd	53	60	8	QIVLGYKC	ann	82.0	44379.52	82	-	-	-	-	-	-
H-2-Dd	158	165	8	YQFDQEHG	ann	82.0	44403.54	82	-	-	-	-	-	-
H-2-Dd	193	200	8	TQITYLAE	ann	82.0	44378.57	82	-	-	-	-	-	-
H-2-Dd	210	217	8	ITAKDIKK	ann	82.0	44390.57	82	-	-	-	-	-	-
H-2-Dd	69	78	10	LNFKTNKKSC	Consensus (ann/smm)	82.5	43875.36	80	684541.84	85	-	-	-	-
H-2-Dd	292	301	10	RLKEEDLGRG	Consensus (ann/smm)	82.5	44634.74	90	407755.66	75	-	-	-	-
H-2-Dd	36	49	14	KDETLFFASYGLKR	ann	83.0	40382.54	83	-	-	-	-	-	-
H-2-Dd	108	121	14	GTDNCKLVFKKRKR	ann	83.0	40385.14	83	-	-	-	-	-	-
H-2-Dd	207	220	14	AREITAKDIKKKFS	ann	83.0	40389.96	83	-	-	-	-	-	-
H-2-Dd	263	276	14	KTCELVFDTDELMT	ann	83.0	40388.22	83	-	-	-	-	-	-
H-2-Dd	103	111	9	QTGGIGTDN	Consensus (ann/comblib_sidney2008/smm)	83.0	43688.24	83	63867.51	50	0.02	90	-	-
H-2-Dd	177	189	13	TRFSTEVFYHKNG	ann	83.0	41720.25	83	-	-	-	-	-	-
H-2-Dd	25	36	12	GDEYFIGKYKEK	ann	83.0	42917.99	83	-	-	-	-	-	-
H-2-Dd	81	92	12	AIKLTSYPKINQ	ann	83.0	42934.24	83	-	-	-	-	-	-
H-2-Dd	90	101	12	INQNSDLTKNLY	ann	83.0	42922.17	83	-	-	-	-	-	-
H-2-Dd	91	102	12	NQNSDLTKNLYC	ann	83.0	42978.40	83	-	-	-	-	-	-
H-2-Dd	89	99	11	KINQNSDLTKN	ann	83.0	44295.11	83	-	-	-	-	-	-
H-2-Dd	91	101	11	NQNSDLTKNLY	ann	83.0	44232.36	83	-	-	-	-	-	-
H-2-Dd	253	260	8	HYNGECSN	ann	83.0	44492.02	83	-	-	-	-	-	-
H-2-Dd	14	27	14	SFGFIVAVKCDGDE	ann	84.0	40701.44	84	-	-	-	-	-	-
H-2-Dd	39	52	14	TLFFASYGLKRDPC	ann	84.0	40693.52	84	-	-	-	-	-	-
H-2-Dd	96	109	14	LTKNLYCQTGGIGT	ann	84.0	40640.27	84	-	-	-	-	-	-
H-2-Dd	176	189	14	DTRFSTEVFYHKNG	ann	84.0	40643.79	84	-	-	-	-	-	-
H-2-Dd	198	211	14	LAEEDSFSEAREIT	ann	84.0	40689.97	84	-	-	-	-	-	-
H-2-Dd	260	273	14	NENKTCELVFDTDE	ann	84.0	40565.59	84	-	-	-	-	-	-
H-2-Dd	126	134	9	NIEIYGIPA	Consensus (ann/comblib_sidney2008/smm)	84.0	43846.39	85	520331.36	84	0.00297	45	-	-
H-2-Dd	190	202	13	LFNTQITYLAEED	ann	84.0	41908.91	84	-	-	-	-	-	-
H-2-Dd	92	103	12	QNSDLTKNLYCQ	ann	84.0	43064.52	84	-	-	-	-	-	-
H-2-Dd	93	104	12	NSDLTKNLYCQT	ann	84.0	43014.23	84	-	-	-	-	-	-
H-2-Dd	190	201	12	LFNTQITYLAEE	ann	84.0	43015.61	84	-	-	-	-	-	-
H-2-Dd	235	246	12	DVYWFQETMRKK	ann	84.0	43099.47	84	-	-	-	-	-	-
H-2-Dd	76	86	11	KSCISAIKLTS	ann	84.0	44398.73	84	-	-	-	-	-	-
H-2-Dd	128	138	11	EIYGIPAKKCS	ann	84.0	44357.46	84	-	-	-	-	-	-
H-2-Dd	192	202	11	NTQITYLAEED	ann	84.0	44396.81	84	-	-	-	-	-	-
H-2-Dd	206	216	11	EAREITAKDIK	ann	84.0	44412.67	84	-	-	-	-	-	-
H-2-Dd	150	157	8	HVDSYGLP	ann	84.0	44534.43	84	-	-	-	-	-	-
H-2-Dd	180	187	8	STEVFYHK	ann	84.0	44497.33	84	-	-	-	-	-	-
H-2-Dd	281	288	8	KVFTNPES	ann	84.0	44535.37	84	-	-	-	-	-	-
H-2-Dd	88	101	14	PKINQNSDLTKNLY	ann	85.0	40792.70	85	-	-	-	-	-	-
H-2-Dd	157	170	14	PYQFDQEHGWNVER	ann	85.0	40766.67	85	-	-	-	-	-	-
H-2-Dd	217	230	14	KKFSIILPNEEYKR	ann	85.0	40795.78	85	-	-	-	-	-	-
H-2-Dd	279	287	9	LVKVFTNPE	Consensus (ann/comblib_sidney2008/smm)	85.0	44752.26	96	551162.93	85	0.00162	30	-	-
H-2-Dd	283	291	9	FTNPESDGS	Consensus (ann/comblib_sidney2008/smm)	85.0	43482.15	80	539858.57	85	0.01	87	-	-
H-2-Dd	291	299	9	SRLKEEDLG	Consensus (ann/comblib_sidney2008/smm)	85.0	43902.42	86	150757.87	64	0.01	85	-	-
H-2-Dd	38	50	13	ETLFFASYGLKRD	ann	85.0	42054.25	85	-	-	-	-	-	-
H-2-Dd	196	208	13	TYLAEEDSFSEAR	ann	85.0	42003.32	85	-	-	-	-	-	-
H-2-Dd	261	273	13	ENKTCELVFDTDE	ann	85.0	42062.90	85	-	-	-	-	-	-
H-2-Dd	275	287	13	MTYALVKVFTNPE	ann	85.0	42135.80	85	-	-	-	-	-	-
H-2-Dd	52	63	12	CQIVLGYKCSNN	ann	85.0	43133.06	85	-	-	-	-	-	-
H-2-Dd	65	76	12	THFVLNFKTNKK	ann	85.0	43220.89	85	-	-	-	-	-	-
H-2-Dd	265	276	12	CELVFDTDELMT	ann	85.0	43245.20	85	-	-	-	-	-	-
H-2-Dd	50	60	11	DPCQIVLGYKC	ann	85.0	44441.04	85	-	-	-	-	-	-
H-2-Dd	66	76	11	HFVLNFKTNKK	ann	85.0	44424.68	85	-	-	-	-	-	-
H-2-Dd	198	208	11	LAEEDSFSEAR	ann	85.0	44433.33	85	-	-	-	-	-	-
H-2-Dd	238	248	11	WFQETMRKKPK	ann	85.0	44514.18	85	-	-	-	-	-	-
H-2-Dd	251	261	11	YIHYNGECSNE	ann	85.0	44491.08	85	-	-	-	-	-	-
H-2-Dd	139	148	10	FKDRYIGADP	Consensus (ann/smm)	85.0	43944.71	81	949292.39	89	-	-	-	-
H-2-Dd	219	228	10	FSIILPNEEY	Consensus (ann/smm)	85.0	43670.75	78	1162518.84	92	-	-	-	-
H-2-Dd	63	76	14	NQTHFVLNFKTNKK	ann	86.0	41047.71	86	-	-	-	-	-	-
H-2-Dd	89	102	14	KINQNSDLTKNLYC	ann	86.0	41038.84	86	-	-	-	-	-	-
H-2-Dd	97	110	14	TKNLYCQTGGIGTD	ann	86.0	41028.62	86	-	-	-	-	-	-
H-2-Dd	123	136	14	IAANIEIYGIPAKK	ann	86.0	40898.31	86	-	-	-	-	-	-
H-2-Dd	205	218	14	SEAREITAKDIKKK	ann	86.0	41017.09	86	-	-	-	-	-	-
H-2-Dd	265	278	14	CELVFDTDELMTYA	ann	86.0	40931.95	86	-	-	-	-	-	-
H-2-Dd	53	61	9	QIVLGYKCS	Consensus (ann/comblib_sidney2008/smm)	86.0	43944.71	86	659599.02	89	0.00214	36	-	-
H-2-Dd	253	261	9	HYNGECSNE	Consensus (ann/comblib_sidney2008/smm)	86.0	43900.52	86	574486.73	86	0.04	100	-	-
H-2-Dd	90	102	13	INQNSDLTKNLYC	ann	86.0	42282.38	86	-	-	-	-	-	-
H-2-Dd	290	301	12	GSRLKEEDLGRG	ann	86.0	43263	86	-	-	-	-	-	-
H-2-Dd	82	92	11	IKLTSYPKINQ	ann	86.0	44551.77	86	-	-	-	-	-	-
H-2-Dd	83	93	11	KLTSYPKINQN	ann	86.0	44599.98	86	-	-	-	-	-	-
H-2-Dd	96	106	11	LTKNLYCQTGG	ann	86.0	44575.86	86	-	-	-	-	-	-
H-2-Dd	193	203	11	TQITYLAEEDS	ann	86.0	44604.33	86	-	-	-	-	-	-
H-2-Dd	218	228	11	KFSIILPNEEY	ann	86.0	44525.27	86	-	-	-	-	-	-
H-2-Dd	64	73	10	QTHFVLNFKT	Consensus (ann/smm)	86.0	43456.28	75	2086411.65	97	-	-	-	-
H-2-Dd	135	142	8	KKCSFKDR	ann	86.0	44672.93	86	-	-	-	-	-	-
H-2-Dd	196	203	8	TYLAEEDS	ann	86.0	44629.91	86	-	-	-	-	-	-
H-2-Dd	202	209	8	DSFSEARE	ann	86.0	44621.21	86	-	-	-	-	-	-
H-2-Dd	280	287	8	VKVFTNPE	ann	86.0	44658.90	86	-	-	-	-	-	-
H-2-Dd	217	226	10	KKFSIILPNE	Consensus (ann/smm)	86.5	45212.20	96	457509.38	77	-	-	-	-
H-2-Dd	195	208	14	ITYLAEEDSFSEAR	ann	87.0	41190.08	87	-	-	-	-	-	-
H-2-Dd	250	263	14	PYIHYNGECSNENK	ann	87.0	41121.05	87	-	-	-	-	-	-
H-2-Dd	251	264	14	YIHYNGECSNENKT	ann	87.0	41104.16	87	-	-	-	-	-	-
H-2-Dd	114	122	9	LVFKKRKRQ	Consensus (ann/comblib_sidney2008/smm)	87.0	44027.06	87	1064829.32	97	0.01	78	-	-
H-2-Dd	239	247	9	FQETMRKKP	Consensus (ann/comblib_sidney2008/smm)	87.0	45077.37	98	512011.84	83	0.01	87	-	-
H-2-Dd	242	250	9	TMRKKPKYP	Consensus (ann/comblib_sidney2008/smm)	87.0	39577.96	42	609930.01	87	0.02	97	-	-
H-2-Dd	293	301	9	LKEEDLGRG	Consensus (ann/comblib_sidney2008/smm)	87.0	45412.69	100	125394.94	61	0.01	87	-	-
H-2-Dd	93	105	13	NSDLTKNLYCQTG	ann	87.0	42385.91	87	-	-	-	-	-	-
H-2-Dd	99	110	12	NLYCQTGGIGTD	ann	87.0	43492.50	87	-	-	-	-	-	-
H-2-Dd	251	262	12	YIHYNGECSNEN	ann	87.0	43483.08	87	-	-	-	-	-	-
H-2-Dd	100	110	11	LYCQTGGIGTD	ann	87.0	44668.58	87	-	-	-	-	-	-
H-2-Dd	179	188	10	FSTEVFYHKN	Consensus (ann/smm)	87.0	43966.59	81	1277614.99	93	-	-	-	-
H-2-Dd	181	188	8	TEVFYHKN	ann	87.0	44700.97	87	-	-	-	-	-	-
H-2-Dd	232	241	10	SFLDVYWFQE	Consensus (ann/smm)	87.5	44017.52	82	1228570.27	93	-	-	-	-
H-2-Dd	98	111	14	KNLYCQTGGIGTDN	ann	88.0	41387.53	88	-	-	-	-	-	-
H-2-Dd	69	77	9	LNFKTNKKS	Consensus (ann/comblib_sidney2008/smm)	88.0	43837.85	85	652048.65	88	0.03	98	-	-
H-2-Dd	102	110	9	CQTGGIGTD	Consensus (ann/comblib_sidney2008/smm)	88.0	40244.70	47	627017.99	88	0.02	96	-	-
H-2-Dd	81	93	13	AIKLTSYPKINQN	ann	88.0	42501.64	88	-	-	-	-	-	-
H-2-Dd	92	104	13	QNSDLTKNLYCQT	ann	88.0	42548.57	88	-	-	-	-	-	-
H-2-Dd	95	106	12	DLTKNLYCQTGG	ann	88.0	43558.44	88	-	-	-	-	-	-
H-2-Dd	191	202	12	FNTQITYLAEED	ann	88.0	43609.84	88	-	-	-	-	-	-
H-2-Dd	197	208	12	YLAEEDSFSEAR	ann	88.0	43514.16	88	-	-	-	-	-	-
H-2-Dd	40	50	11	LFFASYGLKRD	ann	88.0	44747.90	88	-	-	-	-	-	-
H-2-Dd	124	134	11	AANIEIYGIPA	ann	88.0	44751.77	88	-	-	-	-	-	-
H-2-Dd	207	217	11	AREITAKDIKK	ann	88.0	44751.30	88	-	-	-	-	-	-
H-2-Dd	219	229	11	FSIILPNEEYK	ann	88.0	44791.50	88	-	-	-	-	-	-
H-2-Dd	278	288	11	ALVKVFTNPES	ann	88.0	44751.77	88	-	-	-	-	-	-
H-2-Dd	262	271	10	NKTCELVFDT	Consensus (ann/smm)	88.0	43933.77	81	1653484.01	95	-	-	-	-
H-2-Dd	267	276	10	LVFDTDELMT	Consensus (ann/smm)	88.0	43957.55	81	1676486.27	95	-	-	-	-
H-2-Dd	69	76	8	LNFKTNKK	ann	88.0	44783.27	88	-	-	-	-	-	-
H-2-Dd	111	118	8	NCKLVFKK	ann	88.0	44810.39	88	-	-	-	-	-	-
H-2-Dd	218	225	8	KFSIILPN	ann	88.0	44764.38	88	-	-	-	-	-	-
H-2-Dd	286	295	10	PESDGSRLKE	Consensus (ann/smm)	88.5	45647.68	99	471411.31	78	-	-	-	-
H-2-Dd	37	50	14	DETLFFASYGLKRD	ann	89.0	41602.14	89	-	-	-	-	-	-
H-2-Dd	91	99	9	NQNSDLTKN	Consensus (ann/comblib_sidney2008/smm)	89.0	44171.13	89	96001.94	57	0.02	96	-	-
H-2-Dd	153	161	9	SYGLPYQFD	Consensus (ann/comblib_sidney2008/smm)	89.0	44210.83	89	1343630.95	100	0.00361	50	-	-
H-2-Dd	276	288	13	TYALVKVFTNPES	ann	89.0	42712.78	89	-	-	-	-	-	-
H-2-Dd	262	273	12	NKTCELVFDTDE	ann	89.0	43738.37	89	-	-	-	-	-	-
H-2-Dd	125	135	11	ANIEIYGIPAK	ann	89.0	44846.30	89	-	-	-	-	-	-
H-2-Dd	68	75	8	VLNFKTNK	ann	89.0	44874.45	89	-	-	-	-	-	-
H-2-Dd	97	106	10	TKNLYCQTGG	Consensus (ann/smm)	89.5	44608.67	89	984917.83	90	-	-	-	-
H-2-Dd	210	218	9	ITAKDIKKK	Consensus (ann/comblib_sidney2008/smm)	90.0	44242.41	90	210513.52	68	0.03	97	-	-
H-2-Dd	25	37	13	GDEYFIGKYKEKD	ann	90.0	42885.95	90	-	-	-	-	-	-
H-2-Dd	39	51	13	TLFFASYGLKRDP	ann	90.0	42842.36	90	-	-	-	-	-	-
H-2-Dd	64	76	13	QTHFVLNFKTNKK	ann	90.0	42896.63	90	-	-	-	-	-	-
H-2-Dd	91	103	13	NQNSDLTKNLYCQ	ann	90.0	42851.17	90	-	-	-	-	-	-
H-2-Dd	94	106	13	SDLTKNLYCQTGG	ann	90.0	42919.85	90	-	-	-	-	-	-
H-2-Dd	250	262	13	PYIHYNGECSNEN	ann	90.0	42859.99	90	-	-	-	-	-	-
H-2-Dd	82	93	12	IKLTSYPKINQN	ann	90.0	43835.03	90	-	-	-	-	-	-
H-2-Dd	88	99	12	PKINQNSDLTKN	ann	90.0	43795.18	90	-	-	-	-	-	-
H-2-Dd	250	261	12	PYIHYNGECSNE	ann	90.0	43807.50	90	-	-	-	-	-	-
H-2-Dd	41	51	11	FFASYGLKRDP	ann	90.0	44948.80	90	-	-	-	-	-	-
H-2-Dd	191	201	11	FNTQITYLAEE	ann	90.0	44975.07	90	-	-	-	-	-	-
H-2-Dd	70	77	8	NFKTNKKS	ann	90.0	44926.43	90	-	-	-	-	-	-
H-2-Dd	238	245	8	WFQETMRK	ann	90.0	44897.75	90	-	-	-	-	-	-
H-2-Dd	283	290	8	FTNPESDG	ann	90.0	44893.38	90	-	-	-	-	-	-
H-2-Dd	65	78	14	THFVLNFKTNKKSC	ann	91.0	41976.54	91	-	-	-	-	-	-
H-2-Dd	92	105	14	QNSDLTKNLYCQTG	ann	91.0	41928.40	91	-	-	-	-	-	-
H-2-Dd	190	203	14	LFNTQITYLAEEDS	ann	91.0	41991.97	91	-	-	-	-	-	-
H-2-Dd	67	75	9	FVLNFKTNK	Consensus (ann/comblib_sidney2008/smm)	91.0	44768.74	96	257205.35	70	0.02	91	-	-
H-2-Dd	112	120	9	CKLVFKKRK	Consensus (ann/comblib_sidney2008/smm)	91.0	46044.02	100	259585.24	71	0.02	91	-	-
H-2-Dd	212	220	9	AKDIKKKFS	Consensus (ann/comblib_sidney2008/smm)	91.0	44788.12	96	740082.27	91	0.00253	41	-	-
H-2-Dd	51	63	13	PCQIVLGYKCSNN	ann	91.0	43014.23	91	-	-	-	-	-	-
H-2-Dd	66	78	13	HFVLNFKTNKKSC	ann	91.0	43023.52	91	-	-	-	-	-	-
H-2-Dd	235	247	13	DVYWFQETMRKKP	ann	91.0	42992.34	91	-	-	-	-	-	-
H-2-Dd	67	78	12	FVLNFKTNKKSC	ann	91.0	44061.34	91	-	-	-	-	-	-
H-2-Dd	127	138	12	IEIYGIPAKKCS	ann	91.0	44004.66	91	-	-	-	-	-	-
H-2-Dd	237	248	12	YWFQETMRKKPK	ann	91.0	44070.89	91	-	-	-	-	-	-
H-2-Dd	277	288	12	YALVKVFTNPES	ann	91.0	43968.01	91	-	-	-	-	-	-
H-2-Dd	26	36	11	DEYFIGKYKEK	ann	91.0	45024.72	91	-	-	-	-	-	-
H-2-Dd	101	111	11	YCQTGGIGTDN	ann	91.0	45023.77	91	-	-	-	-	-	-
H-2-Dd	127	137	11	IEIYGIPAKKC	ann	91.0	45054.46	91	-	-	-	-	-	-
H-2-Dd	199	209	11	AEEDSFSEARE	ann	91.0	45037.88	91	-	-	-	-	-	-
H-2-Dd	236	246	11	VYWFQETMRKK	ann	91.0	44979.45	91	-	-	-	-	-	-
H-2-Dd	252	262	11	IHYNGECSNEN	ann	91.0	45007.68	91	-	-	-	-	-	-
H-2-Dd	16	25	10	GFIVAVKCDG	Consensus (ann/smm)	91.0	44949.29	93	900326.43	89	-	-	-	-
H-2-Dd	7	14	8	LSIVGLIS	ann	91.0	44979.45	91	-	-	-	-	-	-
H-2-Dd	43	50	8	ASYGLKRD	ann	91.0	44990.15	91	-	-	-	-	-	-
H-2-Dd	172	181	10	NIFKDTRFST	Consensus (ann/smm)	91.5	44094.74	83	4319167.04	100	-	-	-	-
H-2-Dd	38	51	14	ETLFFASYGLKRDP	ann	92.0	42092.04	92	-	-	-	-	-	-
H-2-Dd	90	103	14	INQNSDLTKNLYCQ	ann	92.0	42241.69	92	-	-	-	-	-	-
H-2-Dd	196	209	14	TYLAEEDSFSEARE	ann	92.0	42133.05	92	-	-	-	-	-	-
H-2-Dd	275	288	14	MTYALVKVFTNPES	ann	92.0	42156.75	92	-	-	-	-	-	-
H-2-Dd	43	51	9	ASYGLKRDP	Consensus (ann/comblib_sidney2008/smm)	92.0	44420.35	92	773178.91	92	0.04	99	-	-
H-2-Dd	195	203	9	ITYLAEEDS	Consensus (ann/comblib_sidney2008/smm)	92.0	44422.27	92	1660657.23	100	0.01	73	-	-
H-2-Dd	65	77	13	THFVLNFKTNKKS	ann	92.0	43240.54	92	-	-	-	-	-	-
H-2-Dd	216	228	13	KKKFSIILPNEEY	ann	92.0	43133.54	92	-	-	-	-	-	-
H-2-Dd	217	228	12	KKFSIILPNEEY	ann	92.0	44192.64	92	-	-	-	-	-	-
H-2-Dd	27	37	11	EYFIGKYKEKD	ann	92.0	45087.14	92	-	-	-	-	-	-
H-2-Dd	109	119	11	TDNCKLVFKKR	ann	92.0	45127.14	92	-	-	-	-	-	-
H-2-Dd	179	189	11	FSTEVFYHKNG	ann	92.0	45108.11	92	-	-	-	-	-	-
H-2-Dd	208	218	11	REITAKDIKKK	ann	92.0	45078.82	92	-	-	-	-	-	-
H-2-Dd	266	273	8	ELVFDTDE	ann	92.0	45072.48	92	-	-	-	-	-	-
H-2-Dd	100	109	10	LYCQTGGIGT	Consensus (ann/smm)	92.5	44572.01	89	1771740.04	96	-	-	-	-
H-2-Dd	50	63	14	DPCQIVLGYKCSNN	ann	93.0	42436.38	93	-	-	-	-	-	-
H-2-Dd	91	104	14	NQNSDLTKNLYCQT	ann	93.0	42373.97	93	-	-	-	-	-	-
H-2-Dd	235	248	14	DVYWFQETMRKKPK	ann	93.0	42345.12	93	-	-	-	-	-	-
H-2-Dd	224	232	9	PNEEYKRIS	Consensus (ann/comblib_sidney2008/smm)	93.0	44508.87	93	813354.74	93	0.05	100	-	-
H-2-Dd	99	111	13	NLYCQTGGIGTDN	ann	93.0	43359.05	93	-	-	-	-	-	-
H-2-Dd	66	77	12	HFVLNFKTNKKS	ann	93.0	44348.82	93	-	-	-	-	-	-
H-2-Dd	206	217	12	EAREITAKDIKK	ann	93.0	44253.91	93	-	-	-	-	-	-
H-2-Dd	218	229	12	KFSIILPNEEYK	ann	93.0	44293.65	93	-	-	-	-	-	-
H-2-Dd	281	291	11	KVFTNPESDGS	ann	93.0	45173.05	93	-	-	-	-	-	-
H-2-Dd	82	89	8	IKLTSYPK	ann	93.0	45110.55	93	-	-	-	-	-	-
H-2-Dd	114	121	8	LVFKKRKR	ann	93.0	45111.51	93	-	-	-	-	-	-
H-2-Dd	219	226	8	FSIILPNE	ann	93.0	45155.46	93	-	-	-	-	-	-
H-2-Dd	287	294	8	ESDGSRLK	ann	93.0	45110.05	93	-	-	-	-	-	-
H-2-Dd	93	106	14	NSDLTKNLYCQTGG	ann	94.0	42529.69	94	-	-	-	-	-	-
H-2-Dd	265	273	9	CELVFDTDE	Consensus (ann/comblib_sidney2008/smm)	94.0	45061.27	98	266244.10	71	0.02	94	-	-
H-2-Dd	287	295	9	ESDGSRLKE	Consensus (ann/comblib_sidney2008/smm)	94.0	44633.79	94	110989.02	59	0.05	100	-	-
H-2-Dd	197	209	13	YLAEEDSFSEARE	ann	94.0	43638.62	94	-	-	-	-	-	-
H-2-Dd	236	248	13	VYWFQETMRKKPK	ann	94.0	43555.12	94	-	-	-	-	-	-
H-2-Dd	50	61	12	DPCQIVLGYKCS	ann	94.0	44470.37	94	-	-	-	-	-	-
H-2-Dd	100	111	12	LYCQTGGIGTDN	ann	94.0	44516.59	94	-	-	-	-	-	-
H-2-Dd	192	203	12	NTQITYLAEEDS	ann	94.0	44429.49	94	-	-	-	-	-	-
H-2-Dd	64	77	14	QTHFVLNFKTNKKS	ann	95.0	42929.59	95	-	-	-	-	-	-
H-2-Dd	216	229	14	KKKFSIILPNEEYK	ann	95.0	42880.39	95	-	-	-	-	-	-
H-2-Dd	276	289	14	TYALVKVFTNPESD	ann	95.0	42727.11	95	-	-	-	-	-	-
H-2-Dd	128	136	9	EIYGIPAKK	Consensus (ann/comblib_sidney2008/smm)	95.0	44658.90	95	374351.86	77	0.09	100	-	-
H-2-Dd	126	138	13	NIEIYGIPAKKCS	ann	95.0	43856.35	95	-	-	-	-	-	-
H-2-Dd	191	203	13	FNTQITYLAEEDS	ann	95.0	43692.50	95	-	-	-	-	-	-
H-2-Dd	40	51	12	LFFASYGLKRDP	ann	95.0	44639.58	95	-	-	-	-	-	-
H-2-Dd	124	135	12	AANIEIYGIPAK	ann	95.0	44542.12	95	-	-	-	-	-	-
H-2-Dd	198	209	12	LAEEDSFSEARE	ann	95.0	44553.21	95	-	-	-	-	-	-
H-2-Dd	16	26	11	GFIVAVKCDGD	ann	95.0	45372.44	95	-	-	-	-	-	-
H-2-Dd	280	289	10	VKVFTNPESD	Consensus (ann/smm)	95.0	44868.14	92	2417686.58	98	-	-	-	-
H-2-Dd	217	229	13	KKFSIILPNEEYK	ann	96.0	43958.03	96	-	-	-	-	-	-
H-2-Dd	277	289	13	YALVKVFTNPESD	ann	96.0	43968.01	96	-	-	-	-	-	-
H-2-Dd	26	37	12	DEYFIGKYKEKD	ann	96.0	44855.99	96	-	-	-	-	-	-
H-2-Dd	125	136	12	ANIEIYGIPAKK	ann	96.0	44850.17	96	-	-	-	-	-	-
H-2-Dd	207	218	12	AREITAKDIKKK	ann	96.0	44837.07	96	-	-	-	-	-	-
H-2-Dd	236	247	12	VYWFQETMRKKP	ann	96.0	44800.22	96	-	-	-	-	-	-
H-2-Dd	278	289	12	ALVKVFTNPESD	ann	96.0	44716.45	96	-	-	-	-	-	-
H-2-Dd	51	61	11	PCQIVLGYKCS	ann	96.0	45549.52	96	-	-	-	-	-	-
H-2-Dd	126	136	11	NIEIYGIPAKK	ann	96.0	45515.02	96	-	-	-	-	-	-
H-2-Dd	291	301	11	SRLKEEDLGRG	ann	96.0	45517.48	96	-	-	-	-	-	-
H-2-Dd	54	61	8	IVLGYKCS	ann	96.0	45342.48	96	-	-	-	-	-	-
H-2-Dd	112	119	8	CKLVFKKR	ann	96.0	45345.44	96	-	-	-	-	-	-
H-2-Dd	125	138	14	ANIEIYGIPAKKCS	ann	97.0	43274.69	97	-	-	-	-	-	-
H-2-Dd	50	62	13	DPCQIVLGYKCSN	ann	97.0	44406.91	97	-	-	-	-	-	-
H-2-Dd	125	137	13	ANIEIYGIPAKKC	ann	97.0	44288.85	97	-	-	-	-	-	-
H-2-Dd	206	218	13	EAREITAKDIKKK	ann	97.0	44342.10	97	-	-	-	-	-	-
H-2-Dd	126	137	12	NIEIYGIPAKKC	ann	97.0	44870.57	97	-	-	-	-	-	-
H-2-Dd	17	27	11	FIVAVKCDGDE	ann	97.0	45652.63	97	-	-	-	-	-	-
H-2-Dd	52	62	11	CQIVLGYKCSN	ann	97.0	45684.73	97	-	-	-	-	-	-
[truncated: 4,122 more rows]
