# Supplementary material for: Engineering a vector-based pan-Leishmania vaccine for humans: proof of principle
Source: Sci Rep. 2020 Oct 29;10:18653. doi: 10.1038/s41598-020-75410-0 (PMC7596519; doi:10.1038/s41598-020-75410-0)
Supplement: Supplementary file 12 — Supplementary Information 11. [file 41598_2020_75410_MOESM12_ESM.xlsx]

## Sheet: Sheet1
Supplementary data 11. LJL143 in silico analysis: murine MHC-I restricted-epitopes prediction - C57BL/6 (H-2-Db and H-2-Kb)
Allele	Start	End	Length	Peptide	Method used	Percentile rank	ANN IC50 (nM)	ANN rank	SMM IC50 (nM)	SMM rank	Combib_Sidney2008 score	Combib_Sidney2008 rank
H-2-Db	187	198	12	KNGLFNTQITYL	ann	0.1	649.90	0.1	-	-	-	-	Predicted as good binders
H-2-Db	185	198	14	YHKNGLFNTQITYL	ann	0.2	731.30	0.2	-	-	-	-
H-2-Db	2	9	8	NSINFLSI	Consensus (ann/smm)	0.25	2812	0.3	9022.98	0.2	-	-
H-2-Db	10	18	9	VGLISFGFI	Consensus (ann/comblib_sidney2008/smm)	0.3	1150.05	0.2	2764.52	2.8	3.95e-06	0.3
H-2-Db	186	198	13	HKNGLFNTQITYL	ann	0.3	709.96	0.3	-	-	-	-
H-2-Db	258	267	10	CSNENKTCEL	Consensus (ann/smm)	0.5	2538.80	0.6	2024.18	0.4	-	-
H-2-Db	191	198	8	FNTQITYL	Consensus (ann/smm)	0.55	10696.34	0.5	14566.33	0.6	-	-
H-2-Db	79	90	12	ISAIKLTSYPKI	ann	0.6	1992.32	0.6	-	-	-	-
H-2-Db	80	91	12	SAIKLTSYPKIN	ann	0.6	4544.35	0.6	-	-	-	-
H-2-Db	188	199	12	NGLFNTQITYLA	ann	0.6	1789.40	0.6	-	-	-	-
H-2-Db	232	243	12	SFLDVYWFQETM	ann	0.6	4527.61	0.6	-	-	-	-
H-2-Db	236	243	8	VYWFQETM	Consensus (ann/smm)	0.6	10365.71	0.5	15008.94	0.7	-	-
H-2-Db	19	30	12	VAVKCDGDEYFI	ann	0.7	5125.75	0.7	-	-	-	-
H-2-Db	7	18	12	LSIVGLISFGFI	ann	0.8	6108.60	0.8	-	-	-	-
H-2-Db	220	231	12	SIILPNEEYKRI	ann	0.8	6838.87	0.8	-	-	-	-
H-2-Db	233	244	12	FLDVYWFQETMR	ann	0.8	7660.18	0.8	-	-	-	-
H-2-Db	77	90	14	SCISAIKLTSYPKI	ann	0.8	2239.52	0.8	-	-	-	-
H-2-Db	186	199	14	HKNGLFNTQITYLA	ann	0.8	2428.51	0.8	-	-	-	-
H-2-Db	188	201	14	NGLFNTQITYLAEE	ann	0.8	3203.91	0.8	-	-	-	-
H-2-Db	5	18	14	NFLSIVGLISFGFI	ann	0.9	5323	0.9	-	-	-	-
H-2-Db	78	91	14	CISAIKLTSYPKIN	ann	0.9	5998.56	0.9	-	-	-	-
H-2-Db	187	200	14	KNGLFNTQITYLAE	ann	0.9	3351.34	0.9	-	-	-	-
H-2-Db	218	231	14	KFSIILPNEEYKRI	ann	0.9	4465.92	0.9	-	-	-	-
H-2-Db	221	234	14	IILPNEEYKRISFL	ann	0.9	5670.51	0.9	-	-	-	-
H-2-Db	230	243	14	RISFLDVYWFQETM	ann	0.9	3623.88	0.9	-	-	-	-
H-2-Db	184	195	12	FYHKNGLFNTQI	ann	1.0	10038.44	1	-	-	-	-
H-2-Db	17	30	14	FIVAVKCDGDEYFI	ann	1.0	6733.14	1	-	-	-	-
H-2-Db	80	93	14	SAIKLTSYPKINQN	ann	1.0	7220.13	1	-	-	-	-
H-2-Db	231	244	14	ISFLDVYWFQETMR	ann	1.0	6593.50	1	-	-	-	-
H-2-Db	239	252	14	FQETMRKKPKYPYI	ann	1.0	7206.86	1	-	-	-	-
H-2-Db	137	144	8	CSFKDRYI	Consensus (ann/smm)	1.1	12958.72	0.8	18938.69	1.4	-	-
H-2-Db	79	92	14	ISAIKLTSYPKINQ	ann	1.1	7637.26	1.1	-	-	-	-
H-2-Db	136	149	14	KCSFKDRYIGADPL	ann	1.1	8351.60	1.1	-	-	-	-
H-2-Db	256	267	12	GECSNENKTCEL	ann	1.2	10755.76	1.2	-	-	-	-
H-2-Db	6	19	14	FLSIVGLISFGFIV	ann	1.2	9493.77	1.2	-	-	-	-
H-2-Db	219	232	14	FSIILPNEEYKRIS	ann	1.2	9295.46	1.2	-	-	-	-
H-2-Db	60	69	10	CSNNQTHFVL	Consensus (ann/smm)	1.25	12052.94	2	2513.33	0.5	-	-
H-2-Db	218	229	12	KFSIILPNEEYK	ann	1.4	10930.56	1.4	-	-	-	-
H-2-Db	277	285	9	YALVKVFTN	Consensus (ann/comblib_sidney2008/smm)	1.5	10611.15	1.5	645.09	0.8	2.54e-05	2
H-2-Db	78	90	13	CISAIKLTSYPKI	ann	1.5	2172.19	1.5	-	-	-	-
H-2-Db	187	199	13	KNGLFNTQITYLA	ann	1.5	2229.72	1.5	-	-	-	-
H-2-Db	188	200	13	NGLFNTQITYLAE	ann	1.5	2715.22	1.5	-	-	-	-
H-2-Db	231	243	13	ISFLDVYWFQETM	ann	1.5	3057.97	1.5	-	-	-	-
H-2-Db	6	18	13	FLSIVGLISFGFI	ann	1.6	4430.64	1.6	-	-	-	-
H-2-Db	79	91	13	ISAIKLTSYPKIN	ann	1.6	5589.85	1.6	-	-	-	-
H-2-Db	219	231	13	FSIILPNEEYKRI	ann	1.6	3613.47	1.6	-	-	-	-
H-2-Db	233	246	14	FLDVYWFQETMRKK	ann	1.7	10660.06	1.7	-	-	-	-
H-2-Db	280	293	14	VKVFTNPESDGSRL	ann	1.7	10654.06	1.7	-	-	-	-
H-2-Db	18	30	13	IVAVKCDGDEYFI	ann	1.7	6326.88	1.7	-	-	-	-
H-2-Db	80	92	13	SAIKLTSYPKINQ	ann	1.7	6335.65	1.7	-	-	-	-
H-2-Db	137	149	13	CSFKDRYIGADPL	ann	1.7	7109.90	1.7	-	-	-	-
H-2-Db	221	232	12	IILPNEEYKRIS	ann	1.8	11583.97	1.8	-	-	-	-
H-2-Db	80	88	9	SAIKLTSYP	Consensus (ann/comblib_sidney2008/smm)	1.8	6508.09	1.1	1540.35	1.8	0.000394	20
H-2-Db	232	244	13	SFLDVYWFQETMR	ann	1.8	9176.34	1.8	-	-	-	-
H-2-Db	233	245	13	FLDVYWFQETMRK	ann	1.8	9688.54	1.8	-	-	-	-
H-2-Db	281	293	13	KVFTNPESDGSRL	ann	1.8	8920.74	1.8	-	-	-	-
H-2-Db	45	54	10	YGLKRDPCQI	Consensus (ann/smm)	1.9	8194.96	1	5987.56	2.8	-	-
H-2-Db	254	267	14	YNGECSNENKTCEL	ann	2.0	11097.88	2	-	-	-	-
H-2-Db	138	149	12	SFKDRYIGADPL	ann	2.1	12266.20	2.1	-	-	-	-
H-2-Db	188	196	9	NGLFNTQIT	Consensus (ann/comblib_sidney2008/smm)	2.1	12700.13	2.1	7684.58	6.2	2.21e-05	1.7
H-2-Db	232	245	14	SFLDVYWFQETMRK	ann	2.2	11430.83	2.2	-	-	-	-
H-2-Db	1	9	9	MNSINFLSI	Consensus (ann/comblib_sidney2008/smm)	2.3	8598.72	1.2	2206.07	2.3	4.63e-05	3.2
H-2-Db	11	18	8	GLISFGFI	Consensus (ann/smm)	2.4	17648.90	1.9	24229.81	2.9	-	-
H-2-Db	255	267	13	NGECSNENKTCEL	ann	2.4	10969.42	2.4	-	-	-	-
H-2-Db	182	195	14	EVFYHKNGLFNTQI	ann	2.6	12012.59	2.6	-	-	-	-
H-2-Db	183	195	13	VFYHKNGLFNTQI	ann	2.6	11428.97	2.6	-	-	-	-
H-2-Db	216	229	14	KKKFSIILPNEEYK	ann	2.7	12061.03	2.7	-	-	-	-
H-2-Db	184	192	9	FYHKNGLFN	Consensus (ann/comblib_sidney2008/smm)	2.8	25160.63	7.4	2790.10	2.8	2.99e-05	2.2
H-2-Db	217	229	13	KKFSIILPNEEYK	ann	2.8	11777.96	2.8	-	-	-	-
H-2-Db	60	67	8	CSNNQTHF	Consensus (ann/smm)	2.85	22697.51	3.1	23353.39	2.6	-	-
H-2-Db	231	238	8	ISFLDVYW	Consensus (ann/smm)	2.85	28407.61	5.5	9148.50	0.2	-	-
H-2-Db	19	31	13	VAVKCDGDEYFIG	ann	2.9	11853.64	2.9	-	-	-	-
H-2-Db	121	129	9	RQIAANIEI	Consensus (ann/comblib_sidney2008/smm)	3.0	9790.13	1.2	3045.23	3	4.83e-05	3.3
H-2-Db	142	149	8	RYIGADPL	Consensus (ann/smm)	3.05	18719.49	2.1	27374.74	4	-	-
H-2-Db	8	19	12	SIVGLISFGFIV	ann	3.1	14315.82	3.1	-	-	-	-
H-2-Db	233	243	11	FLDVYWFQETM	Consensus (ann/smm)	3.1	3684.45	0.7	5260.90	5.5	-	-
H-2-Db	66	79	14	HFVLNFKTNKKSCI	ann	3.1	12629.55	3.1	-	-	-	-
H-2-Db	7	15	9	LSIVGLISF	Consensus (ann/comblib_sidney2008/smm)	3.1	11170.76	1.6	3145	3.1	0.000394	20
H-2-Db	7	19	13	LSIVGLISFGFIV	ann	3.1	12234.52	3.1	-	-	-	-
H-2-Db	277	289	13	YALVKVFTNPESD	ann	3.2	12336.47	3.2	-	-	-	-
H-2-Db	59	68	10	KCSNNQTHFV	Consensus (ann/smm)	3.25	18838.77	5.6	3282.84	0.9	-	-
H-2-Db	13	20	8	ISFGFIVA	Consensus (ann/smm)	3.25	29049.46	5.7	15934.92	0.8	-	-
H-2-Db	228	239	12	YKRISFLDVYWF	ann	3.3	14504.31	3.3	-	-	-	-
H-2-Db	80	89	10	SAIKLTSYPK	Consensus (ann/smm)	3.3	19418.43	6	2749.48	0.6	-	-
H-2-Db	56	67	12	LGYKCSNNQTHF	ann	3.5	14770.05	3.5	-	-	-	-
H-2-Db	89	100	12	KINQNSDLTKNL	ann	3.5	14809.26	3.5	-	-	-	-
H-2-Db	257	268	12	ECSNENKTCELV	ann	3.5	14837	3.5	-	-	-	-
H-2-Db	8	18	11	SIVGLISFGFI	Consensus (ann/smm)	3.6	7694.40	0.8	5755.19	6.4	-	-
H-2-Db	184	196	13	FYHKNGLFNTQIT	ann	3.7	13397.41	3.7	-	-	-	-
H-2-Db	137	150	14	CSFKDRYIGADPLH	ann	3.8	13460.32	3.8	-	-	-	-
H-2-Db	220	232	13	SIILPNEEYKRIS	ann	3.8	13533.92	3.8	-	-	-	-
H-2-Db	221	233	13	IILPNEEYKRISF	ann	3.8	13556.50	3.8	-	-	-	-
H-2-Db	221	231	11	IILPNEEYKRI	Consensus (ann/smm)	3.85	5582.12	0.7	5998.74	7	-	-
H-2-Db	258	269	12	CSNENKTCELVF	ann	4.0	15506.32	4	-	-	-	-
H-2-Db	18	31	14	IVAVKCDGDEYFIG	ann	4.1	13748.37	4.1	-	-	-	-
H-2-Db	67	74	8	FVLNFKTN	Consensus (ann/smm)	4.25	32792.96	8.3	6343.81	0.2	-	-
H-2-Db	85	97	13	TSYPKINQNSDLT	ann	4.4	14204.88	4.4	-	-	-	-
H-2-Db	276	289	14	TYALVKVFTNPESD	ann	4.5	14295.23	4.5	-	-	-	-
H-2-Db	45	56	12	YGLKRDPCQIVL	ann	4.6	16381.58	4.6	-	-	-	-
H-2-Db	54	67	14	IVLGYKCSNNQTHF	ann	4.7	14483.61	4.7	-	-	-	-
H-2-Db	221	229	9	IILPNEEYK	Consensus (ann/comblib_sidney2008/smm)	4.8	24763.36	7.2	5515.95	4.8	1.87e-05	1.4
H-2-Db	10	19	10	VGLISFGFIV	Consensus (ann/smm)	4.85	9677.65	1	12057.30	8.7	-	-
H-2-Db	10	21	12	VGLISFGFIVAV	ann	5.0	16984.59	5	-	-	-	-
H-2-Db	80	90	11	SAIKLTSYPKI	Consensus (ann/smm)	5.0	1567.24	0.4	7278.80	9.6	-	-
H-2-Db	7	20	14	LSIVGLISFGFIVA	ann	5.0	14856.76	5	-	-	-	-
H-2-Db	19	32	14	VAVKCDGDEYFIGK	ann	5.0	14813.90	5	-	-	-	-
H-2-Db	2	10	9	NSINFLSIV	Consensus (ann/comblib_sidney2008/smm)	5.0	10717.19	1.6	5815.94	5	0.00137	43
H-2-Db	9	18	10	IVGLISFGFI	Consensus (ann/smm)	5.05	4601.20	0.7	12596.50	9.4	-	-
H-2-Db	43	56	14	ASYGLKRDPCQIVL	ann	5.1	14901.68	5.1	-	-	-	-
H-2-Db	183	196	14	VFYHKNGLFNTQIT	ann	5.1	15013.67	5.1	-	-	-	-
H-2-Db	251	259	9	YIHYNGECS	Consensus (ann/comblib_sidney2008/smm)	5.2	20183.83	5.2	7138.71	5.9	4.71e-05	3.3
H-2-Db	89	96	8	KINQNSDL	Consensus (ann/smm)	5.35	16840.76	1.7	37962.08	9	-	-
H-2-Db	220	229	10	SIILPNEEYK	Consensus (ann/smm)	5.5	21998.75	8	6269.75	3	-	-
H-2-Db	256	268	13	GECSNENKTCELV	ann	5.5	15812.97	5.5	-	-	-	-
H-2-Db	219	230	12	FSIILPNEEYKR	ann	5.6	18122.80	5.6	-	-	-	-
H-2-Db	231	239	9	ISFLDVYWF	Consensus (ann/comblib_sidney2008/smm)	5.6	5584.23	1.1	6555.71	5.6	0.000152	9
H-2-Db	59	69	11	KCSNNQTHFVL	Consensus (ann/smm)	5.7	23711.40	8.1	3945.12	3.3	-	-
H-2-Db	220	233	14	SIILPNEEYKRISF	ann	5.8	15613.73	5.8	-	-	-	-
H-2-Db	58	69	12	YKCSNNQTHFVL	ann	5.9	18419.92	5.9	-	-	-	-
H-2-Db	56	69	14	LGYKCSNNQTHFVL	ann	5.9	15750.65	5.9	-	-	-	-
H-2-Db	43	54	12	ASYGLKRDPCQI	ann	6.1	18800.69	6.1	-	-	-	-
H-2-Db	190	198	9	LFNTQITYL	Consensus (ann/comblib_sidney2008/smm)	6.1	20782.17	5.5	7579.14	6.1	0.000159	9.3
H-2-Db	227	239	13	EYKRISFLDVYWF	ann	6.1	16374.31	6.1	-	-	-	-
H-2-Db	79	88	10	ISAIKLTSYP	Consensus (ann/smm)	6.2	21890.96	7.9	8077	4.5	-	-
H-2-Db	255	268	14	NGECSNENKTCELV	ann	6.3	16048.60	6.3	-	-	-	-
H-2-Db	139	150	12	FKDRYIGADPLH	ann	6.4	19011.18	6.4	-	-	-	-
H-2-Db	219	227	9	FSIILPNEE	Consensus (ann/comblib_sidney2008/smm)	6.4	23506.03	6.6	3225.67	3.2	0.000102	6.4
H-2-Db	67	79	13	FVLNFKTNKKSCI	ann	6.4	16717.67	6.4	-	-	-	-
H-2-Db	277	286	10	YALVKVFTNP	Consensus (ann/smm)	6.5	22069.08	8.1	8555.59	4.9	-	-
H-2-Db	57	68	12	GYKCSNNQTHFV	ann	6.6	19356.14	6.6	-	-	-	-
H-2-Db	84	97	14	LTSYPKINQNSDLT	ann	6.6	16261.50	6.6	-	-	-	-
H-2-Db	55	67	13	VLGYKCSNNQTHF	ann	6.6	16938.89	6.6	-	-	-	-
H-2-Db	88	100	13	PKINQNSDLTKNL	ann	6.7	17023.96	6.7	-	-	-	-
H-2-Db	281	294	14	KVFTNPESDGSRLK	ann	6.8	16525.07	6.8	-	-	-	-
H-2-Db	60	68	9	CSNNQTHFV	Consensus (ann/comblib_sidney2008/smm)	6.8	17733.70	4	8445.40	6.8	0.00104	37
H-2-Db	8	20	13	SIVGLISFGFIVA	ann	6.8	17047	6.8	-	-	-	-
H-2-Db	257	269	13	ECSNENKTCELVF	ann	6.9	17392.04	6.9	-	-	-	-
H-2-Db	9	20	12	IVGLISFGFIVA	ann	7.1	20071.90	7.1	-	-	-	-
H-2-Db	56	68	13	LGYKCSNNQTHFV	ann	7.1	17615.89	7.1	-	-	-	-
H-2-Db	4	15	12	INFLSIVGLISF	ann	7.3	20345.87	7.3	-	-	-	-
H-2-Db	235	243	9	DVYWFQETM	Consensus (ann/comblib_sidney2008/smm)	7.3	10820.31	1.6	9324.38	7.3	0.000326	17
H-2-Db	3	10	8	SINFLSIV	Consensus (ann/smm)	7.3	33933.55	9.3	30714.96	5.3	-	-
H-2-Db	226	239	14	EEYKRISFLDVYWF	ann	7.6	17195.39	7.6	-	-	-	-
H-2-Db	89	97	9	KINQNSDLT	Consensus (ann/comblib_sidney2008/smm)	7.6	18696.62	4.5	10318.58	7.9	0.000122	7.6
H-2-Db	58	66	9	YKCSNNQTH	Consensus (ann/comblib_sidney2008/smm)	7.7	41533.79	30	10130.25	7.7	6.3e-05	4.2
H-2-Db	258	266	9	CSNENKTCE	Consensus (ann/comblib_sidney2008/smm)	7.7	25919.68	7.7	4089.03	3.8	0.000135	8.2
H-2-Db	58	68	11	YKCSNNQTHFV	Consensus (ann/smm)	7.8	16938.16	3.6	7674.68	12	-	-
H-2-Db	90	97	8	INQNSDLT	Consensus (ann/smm)	7.8	36568.24	13	23246.09	2.6	-	-
H-2-Db	184	197	14	FYHKNGLFNTQITY	ann	7.8	17432.36	7.8	-	-	-	-
H-2-Db	8	21	14	SIVGLISFGFIVAV	ann	7.9	17536.41	7.9	-	-	-	-
H-2-Db	9	21	13	IVGLISFGFIVAV	ann	8.0	18298.36	8	-	-	-	-
H-2-Db	188	198	11	NGLFNTQITYL	Consensus (ann/smm)	8.05	524.47	0.1	9932.53	16	-	-
H-2-Db	2	13	12	NSINFLSIVGLI	ann	8.1	21116.72	8.1	-	-	-	-
H-2-Db	124	132	9	AANIEIYGI	Consensus (ann/comblib_sidney2008/smm)	8.2	26611.94	8.2	12320.26	9	1.85e-05	1.4
H-2-Db	184	193	10	FYHKNGLFNT	Consensus (ann/smm)	8.25	22106.12	8.1	11755.74	8.4	-	-
H-2-Db	219	226	8	FSIILPNE	Consensus (ann/smm)	8.3	36158.65	13	26082.55	3.6	-	-
H-2-Db	59	67	9	KCSNNQTHF	Consensus (ann/comblib_sidney2008/smm)	8.3	26733.43	8.3	9854.17	7.6	0.000897	34
H-2-Db	258	268	11	CSNENKTCELV	Consensus (ann/smm)	8.35	13038.75	1.7	9312.37	15	-	-
H-2-Db	58	67	10	YKCSNNQTHF	Consensus (ann/smm)	8.35	24120.75	9.8	10453.22	6.9	-	-
H-2-Db	44	56	13	SYGLKRDPCQIVL	ann	8.4	18669.94	8.4	-	-	-	-
H-2-Db	185	196	12	YHKNGLFNTQIT	ann	8.5	21527.82	8.5	-	-	-	-
H-2-Db	87	100	14	YPKINQNSDLTKNL	ann	8.5	17932.62	8.5	-	-	-	-
H-2-Db	82	90	9	IKLTSYPKI	Consensus (ann/comblib_sidney2008/smm)	8.5	15098.70	3	17402.83	13	0.000139	8.5
H-2-Db	13	21	9	ISFGFIVAV	Consensus (ann/comblib_sidney2008/smm)	8.8	14452.46	2.8	12067.57	8.8	0.000675	29
H-2-Db	281	289	9	KVFTNPESD	Consensus (ann/comblib_sidney2008/smm)	8.8	27566.16	8.8	7827.44	6.3	0.000447	22
H-2-Db	55	68	14	VLGYKCSNNQTHFV	ann	9.0	18388.66	9	-	-	-	-
H-2-Db	256	269	14	GECSNENKTCELVF	ann	9.0	18394.44	9	-	-	-	-
H-2-Db	120	129	10	KRQIAANIEI	Consensus (ann/smm)	9.05	22375.15	8.4	12889.91	9.7	-	-
H-2-Db	3	15	13	SINFLSIVGLISF	ann	9.1	19212.58	9.1	-	-	-	-
H-2-Db	40	47	8	LFFASYGL	Consensus (ann/smm)	9.4	35708.83	12	33755.92	6.8	-	-
H-2-Db	116	129	14	FKKRKRQIAANIEI	ann	9.4	18793.36	9.4	-	-	-	-
H-2-Db	222	229	8	ILPNEEYK	Consensus (ann/smm)	9.5	38990.56	17	21396.86	2	-	-
H-2-Db	265	274	10	CELVFDTDEL	Consensus (ann/smm)	9.6	23629.45	9.3	13069.23	9.9	-	-
H-2-Db	188	197	10	NGLFNTQITY	Consensus (ann/smm)	9.65	27139.99	18	4057.42	1.3	-	-
H-2-Db	76	84	9	KSCISAIKL	Consensus (ann/comblib_sidney2008/smm)	9.8	22847.56	6.3	14145.56	9.8	0.000546	25
H-2-Db	141	149	9	DRYIGADPL	Consensus (ann/comblib_sidney2008/smm)	9.8	28649.62	9.4	14210.85	9.8	0.000169	9.9
H-2-Db	258	270	13	CSNENKTCELVFD	ann	9.8	20118.86	9.8	-	-	-	-
H-2-Db	1	10	10	MNSINFLSIV	Consensus (ann/smm)	9.9	20560.08	6.8	14231.48	13	-	-
H-2-Db	19	29	11	VAVKCDGDEYF	Consensus (ann/smm)	9.9	23281.52	7.8	8073.47	12	-	-
H-2-Db	267	279	13	LVFDTDELMTYAL	ann	9.9	20202.62	9.9	-	-	-	-
H-2-Db	179	190	12	FSTEVFYHKNGL	ann	10.0	22817.16	10	-	-	-	-
H-2-Db	231	240	10	ISFLDVYWFQ	Consensus (ann/smm)	10.25	16846.59	4.5	16953.13	16	-	-
H-2-Db	9	19	11	IVGLISFGFIV	Consensus (ann/smm)	10.4	17270.71	3.8	10281.58	17	-	-
H-2-Db	158	168	11	YQFDQEHGWNV	Consensus (ann/smm)	10.55	24968.36	9.1	8148.17	12	-	-
H-2-Db	87	97	11	YPKINQNSDLT	Consensus (ann/smm)	10.6	30234.36	18	3899.96	3.2	-	-
H-2-Db	5	15	11	NFLSIVGLISF	Consensus (ann/smm)	10.65	20001.43	5.3	9773.72	16	-	-
H-2-Db	8	15	8	SIVGLISF	Consensus (ann/smm)	10.65	32938.76	8.3	43386.04	13	-	-
H-2-Db	179	192	14	FSTEVFYHKNGLFN	ann	11.0	19568.82	11	-	-	-	-
H-2-Db	252	259	8	IHYNGECS	Consensus (ann/smm)	11.05	39937.15	18	27691.72	4.1	-	-
H-2-Db	123	132	10	IAANIEIYGI	Consensus (ann/smm)	11.1	22213.30	8.2	15319.69	14	-	-
H-2-Db	188	195	8	NGLFNTQI	Consensus (ann/smm)	11.2	8867.42	0.4	56020.89	22	-	-
H-2-Db	221	228	8	IILPNEEY	Consensus (ann/smm)	11.35	34422.43	9.7	43486.05	13	-	-
H-2-Db	7	16	10	LSIVGLISFG	Consensus (ann/smm)	11.5	26540.04	17	9555.42	6	-	-
H-2-Db	183	190	8	VFYHKNGL	Consensus (ann/smm)	11.55	40297.86	19	27819.54	4.1	-	-
H-2-Db	61	68	8	SNNQTHFV	Consensus (ann/smm)	11.75	23579.39	3.5	53009.05	20	-	-
H-2-Db	202	210	9	DSFSEAREI	Consensus (ann/comblib_sidney2008/smm)	12.0	39279.77	26	16391.55	12	0.000131	8
H-2-Db	42	54	13	FASYGLKRDPCQI	ann	12.0	20480.37	12	-	-	-	-
H-2-Db	138	150	13	SFKDRYIGADPLH	ann	12.0	20505.43	12	-	-	-	-
H-2-Db	218	230	13	KFSIILPNEEYKR	ann	12.0	20508.31	12	-	-	-	-
H-2-Db	43	52	10	ASYGLKRDPC	Consensus (ann/smm)	12.1	27350.77	18	9800.54	6.2	-	-
H-2-Db	130	139	10	YGIPAKKCSF	Consensus (ann/smm)	12.15	31211.92	22	5348.72	2.3	-	-
H-2-Db	152	159	8	DSYGLPYQ	Consensus (ann/smm)	12.2	41998.79	23	19202.16	1.4	-	-
H-2-Db	245	252	8	KKPKYPYI	Consensus (ann/smm)	12.2	28075.46	5.4	50856.91	19	-	-
H-2-Db	189	198	10	GLFNTQITYL	Consensus (ann/smm)	12.3	13331.91	2.6	22503.50	22	-	-
H-2-Db	219	228	10	FSIILPNEEY	Consensus (ann/smm)	12.3	29914.17	21	6986.34	3.6	-	-
H-2-Db	62	69	8	NNQTHFVL	Consensus (ann/smm)	12.5	35338.70	12	42106.58	13	-	-
H-2-Db	123	130	8	IAANIEIY	Consensus (ann/smm)	12.7	39189.34	17	37012.63	8.4	-	-
H-2-Db	234	243	10	LDVYWFQETM	Consensus (ann/smm)	12.95	6099.35	0.9	25133.33	25	-	-
H-2-Db	189	196	8	GLFNTQIT	Consensus (ann/smm)	12.95	39202.48	17	37787.66	8.9	-	-
H-2-Db	80	87	8	SAIKLTSY	Consensus (ann/smm)	13.4	26888.63	4.8	55252.25	22	-	-
H-2-Db	179	186	8	FSTEVFYH	Consensus (ann/smm)	13.4	40335.82	19	35756.09	7.8	-	-
H-2-Db	105	114	10	GGIGTDNCKL	Consensus (ann/smm)	13.65	27754.10	18	12538.63	9.3	-	-
H-2-Db	127	134	8	IEIYGIPA	Consensus (ann/smm)	13.7	41872.20	23	28402.07	4.4	-	-
H-2-Db	267	274	8	LVFDTDEL	Consensus (ann/smm)	13.75	30339.23	6.5	54494.16	21	-	-
H-2-Db	70	79	10	NFKTNKKSCI	Consensus (ann/smm)	14.1	34105.82	26	5226.97	2.2	-	-
H-2-Db	184	194	11	FYHKNGLFNTQ	Consensus (ann/smm)	14.4	31988	20	6855.83	8.8	-	-
H-2-Db	235	242	8	DVYWFQET	Consensus (ann/smm)	14.5	42698.43	25	27374.74	4	-	-
H-2-Db	52	61	10	CQIVLGYKCS	Consensus (ann/smm)	14.55	33901.27	26	6430.58	3.1	-	-
H-2-Db	39	46	8	TLFFASYG	Consensus (ann/smm)	14.6	41938.84	23	32760.46	6.2	-	-
H-2-Db	42	52	11	FASYGLKRDPC	Consensus (ann/smm)	14.75	35934.02	26	4083.76	3.5	-	-
H-2-Db	229	238	10	KRISFLDVYW	Consensus (ann/smm)	14.8	35654.01	28	4459.13	1.6	-	-
H-2-Db	164	173	10	HGWNVERYNI	Consensus (ann/smm)	14.85	33611.99	26	7002.45	3.7	-	-
H-2-Db	234	245	12	LDVYWFQETMRK	ann	15.0	23645.56	15	-	-	-	-
H-2-Db	185	192	8	YHKNGLFN	Consensus (ann/smm)	15.0	35756	12	49928.67	18	-	-
H-2-Db	5	13	9	NFLSIVGLI	Consensus (ann/comblib_sidney2008/smm)	15.0	39169.43	26	22626.64	15	2.16e-05	1.6
H-2-Db	229	239	11	KRISFLDVYWF	Consensus (ann/smm)	15.15	23996.86	8.3	12707.50	22	-	-
H-2-Db	277	284	8	YALVKVFT	Consensus (ann/smm)	15.2	25970.50	4.4	60582.89	26	-	-
H-2-Db	2	11	10	NSINFLSIVG	Consensus (ann/smm)	15.55	31738.75	23	11541.17	8.1	-	-
H-2-Db	282	289	8	VFTNPESD	Consensus (ann/smm)	15.65	42048.34	23	36673.30	8.3	-	-
H-2-Db	121	130	10	RQIAANIEIY	Consensus (ann/smm)	15.7	22392.59	8.4	22974.71	23	-	-
H-2-Db	135	144	10	KKCSFKDRYI	Consensus (ann/smm)	15.9	33357.67	25	10357.38	6.8	-	-
H-2-Db	1	12	12	MNSINFLSIVGL	ann	16.0	24948.39	16	-	-	-	-
H-2-Db	5	12	8	NFLSIVGL	Consensus (ann/smm)	16.0	39216.49	17	45326.27	15	-	-
H-2-Db	281	288	8	KVFTNPES	Consensus (ann/smm)	16.0	34999.29	12	52041.52	20	-	-
H-2-Db	2	15	14	NSINFLSIVGLISF	ann	16.0	20052.36	16	-	-	-	-
H-2-Db	187	195	9	KNGLFNTQI	Consensus (ann/comblib_sidney2008/smm)	16.0	31629.73	16	44732.17	22	0.000168	9.9
H-2-Db	191	199	9	FNTQITYLA	Consensus (ann/comblib_sidney2008/smm)	16.0	31685.22	16	143423.40	38	0.000126	7.8
H-2-Db	57	69	13	GYKCSNNQTHFVL	ann	16.0	20856.73	16	-	-	-	-
H-2-Db	281	291	11	KVFTNPESDGS	Consensus (ann/smm)	16.4	37262.39	28	4864.74	4.8	-	-
H-2-Db	87	96	10	YPKINQNSDL	Consensus (ann/smm)	16.5	28697.70	19	15640.48	14	-	-
H-2-Db	211	221	11	TAKDIKKKFSI	Consensus (ann/smm)	16.5	28358.48	15	10594	18	-	-
H-2-Db	49	56	8	RDPCQIVL	Consensus (ann/smm)	16.5	42336.87	24	37962.08	9	-	-
H-2-Db	227	234	8	EYKRISFL	Consensus (ann/smm)	16.5	39765.11	18	45640.46	15	-	-
H-2-Db	250	259	10	PYIHYNGECS	Consensus (ann/smm)	16.9	35444.77	28	9424.32	5.8	-	-
H-2-Db	124	131	8	AANIEIYG	Consensus (ann/smm)	16.9	42376.26	24	39568.54	9.8	-	-
H-2-Db	243	252	10	MRKKPKYPYI	Consensus (ann/smm)	16.95	37949.61	33	3413.89	0.9	-	-
H-2-Db	18	29	12	IVAVKCDGDEYF	ann	17.0	25296.31	17	-	-	-	-
H-2-Db	267	278	12	LVFDTDELMTYA	ann	17.0	25517.05	17	-	-	-	-
H-2-Db	258	271	14	CSNENKTCELVFDT	ann	17.0	21137.30	17	-	-	-	-
H-2-Db	52	60	9	CQIVLGYKC	Consensus (ann/comblib_sidney2008/smm)	17.0	33420.89	18	28815.09	17	5.78e-05	4
H-2-Db	171	179	9	YNIFKDTRF	Consensus (ann/comblib_sidney2008/smm)	17.0	32579.36	17	24412.94	16	0.00324	63
H-2-Db	204	212	9	FSEAREITA	Consensus (ann/comblib_sidney2008/smm)	17.0	39614.81	27	29350.80	17	0.000232	14
H-2-Db	266	274	9	ELVFDTDEL	Consensus (ann/comblib_sidney2008/smm)	17.0	31240.98	16	28029.80	17	0.00247	57
H-2-Db	1	13	13	MNSINFLSIVGLI	ann	17.0	22202.25	17	-	-	-	-
H-2-Db	139	151	13	FKDRYIGADPLHV	ann	17.0	22228.92	17	-	-	-	-
H-2-Db	228	240	13	YKRISFLDVYWFQ	ann	17.0	22272.50	17	-	-	-	-
H-2-Db	15	22	8	FGFIVAVK	Consensus (ann/smm)	17.05	43723.70	30	27628.04	4.1	-	-
H-2-Db	4	11	8	INFLSIVG	Consensus (ann/smm)	17.2	43958.51	30	28467.54	4.4	-	-
H-2-Db	89	99	11	KINQNSDLTKN	Consensus (ann/smm)	17.45	39443.30	34	2065.67	0.9	-	-
H-2-Db	150	160	11	HVDSYGLPYQF	Consensus (ann/smm)	17.45	35995.11	26	6903.35	8.9	-	-
H-2-Db	157	168	12	PYQFDQEHGWNV	ann	18.0	26770.77	18	-	-	-	-
H-2-Db	11	21	11	GLISFGFIVAV	Consensus (ann/smm)	18.0	35161.73	24	7926.11	12	-	-
H-2-Db	9	22	14	IVGLISFGFIVAVK	ann	18.0	21524.79	18	-	-	-	-
H-2-Db	41	54	14	FFASYGLKRDPCQI	ann	18.0	21296.39	18	-	-	-	-
H-2-Db	217	230	14	KKFSIILPNEEYKR	ann	18.0	21499.66	18	-	-	-	-
H-2-Db	275	283	9	MTYALVKVF	Consensus (ann/comblib_sidney2008/smm)	18.0	29347.70	10	29827.72	18	0.0033	64
H-2-Db	235	245	11	DVYWFQETMRK	Consensus (ann/smm)	18.1	37647.80	29	6110.26	7.2	-	-
H-2-Db	3	12	10	SINFLSIVGL	Consensus (ann/smm)	18.2	20028.07	6.4	30008.89	30	-	-
H-2-Db	4	13	10	INFLSIVGLI	Consensus (ann/smm)	18.4	19020.44	5.8	30920.75	31	-	-
H-2-Db	6	15	10	FLSIVGLISF	Consensus (ann/smm)	18.5	7827.67	1	36328.71	36	-	-
H-2-Db	77	84	8	SCISAIKL	Consensus (ann/smm)	18.5	36799.64	13	58391.55	24	-	-
H-2-Db	91	101	11	NQNSDLTKNLY	Consensus (ann/smm)	18.6	39232.20	33	4561	4.2	-	-
H-2-Db	123	133	11	IAANIEIYGIP	Consensus (ann/smm)	18.85	37312.43	28	7363.09	9.7	-	-
H-2-Db	94	103	10	SDLTKNLYCQ	Consensus (ann/smm)	19.0	30707.79	22	16797.71	16	-	-
H-2-Db	107	116	10	IGTDNCKLVF	Consensus (ann/smm)	19.0	37371.82	32	9555.42	6	-	-
H-2-Db	257	270	14	ECSNENKTCELVFD	ann	19.0	22003.51	19	-	-	-	-
H-2-Db	266	279	14	ELVFDTDELMTYAL	ann	19.0	22110.20	19	-	-	-	-
H-2-Db	152	160	9	DSYGLPYQF	Consensus (ann/comblib_sidney2008/smm)	19.0	34406.05	19	16850.78	12	0.00166	47
H-2-Db	10	22	13	VGLISFGFIVAVK	ann	19.0	23400.71	19	-	-	-	-
H-2-Db	213	222	10	KDIKKKFSII	Consensus (ann/smm)	19.3	38931.97	36	5864.76	2.6	-	-
H-2-Db	19	28	10	VAVKCDGDEY	Consensus (ann/smm)	19.5	34840.21	27	14068.57	12	-	-
H-2-Db	251	260	10	YIHYNGECSN	Consensus (ann/smm)	19.5	33594.55	26	14363.16	13	-	-
H-2-Db	3	13	11	SINFLSIVGLI	Consensus (ann/smm)	19.5	26190.60	12	14623.79	27	-	-
H-2-Db	231	242	12	ISFLDVYWFQET	ann	20.0	27718.40	20	-	-	-	-
H-2-Db	263	274	12	KTCELVFDTDEL	ann	20.0	28050.57	20	-	-	-	-
H-2-Db	89	98	10	KINQNSDLTK	Consensus (ann/smm)	20.0	31732.91	23	18123.83	17	-	-
H-2-Db	268	275	8	VFDTDELM	Consensus (ann/smm)	20.0	43277.03	28	40026.72	12	-	-
H-2-Db	277	290	14	YALVKVFTNPESDG	ann	20.0	22964.04	20	-	-	-	-
H-2-Db	22	30	9	KCDGDEYFI	Consensus (ann/comblib_sidney2008/smm)	20.0	35316.90	20	172036.26	41	0.000179	12
H-2-Db	61	69	9	SNNQTHFVL	Consensus (ann/comblib_sidney2008/smm)	20.0	8947.41	1.2	36611.71	20	0.00163	47
H-2-Db	66	74	9	HFVLNFKTN	Consensus (ann/comblib_sidney2008/smm)	20.0	37202.77	23	2463.88	2.5	0.000397	20
H-2-Db	193	201	9	TQITYLAEE	Consensus (ann/comblib_sidney2008/smm)	20.0	39583.09	27	36527.50	20	0.000275	16
H-2-Db	89	101	13	KINQNSDLTKNLY	ann	20.0	24290.74	20	-	-	-	-
H-2-Db	183	192	10	VFYHKNGLFN	Consensus (ann/smm)	20.5	26954.45	18	23836.91	23	-	-
H-2-Db	281	290	10	KVFTNPESDG	Consensus (ann/smm)	20.5	29620.76	20	21490.67	21	-	-
H-2-Db	272	279	8	DELMTYAL	Consensus (ann/smm)	20.5	42222.95	24	48122.70	17	-	-
H-2-Db	77	88	12	SCISAIKLTSYP	ann	21.0	28756.13	21	-	-	-	-
H-2-Db	229	240	12	KRISFLDVYWFQ	ann	21.0	28631.63	21	-	-	-	-
H-2-Db	124	134	11	AANIEIYGIPA	Consensus (ann/smm)	21.0	35492.34	25	10352.85	17	-	-
H-2-Db	258	265	8	CSNENKTC	Consensus (ann/smm)	21.0	39180.02	17	59751.66	25	-	-
H-2-Db	138	151	14	SFKDRYIGADPLHV	ann	21.0	23540.13	21	-	-	-	-
H-2-Db	139	152	14	FKDRYIGADPLHVD	ann	21.0	23620.50	21	-	-	-	-
H-2-Db	227	240	14	EYKRISFLDVYWFQ	ann	21.0	23850.60	21	-	-	-	-
H-2-Db	17	29	13	FIVAVKCDGDEYF	ann	21.0	25362.63	21	-	-	-	-
H-2-Db	178	190	13	RFSTEVFYHKNGL	ann	21.0	24932.99	21	-	-	-	-
H-2-Db	234	246	13	LDVYWFQETMRKK	ann	21.0	24820.50	21	-	-	-	-
H-2-Db	81	90	10	AIKLTSYPKI	Consensus (ann/smm)	21.35	21545.53	7.7	34693.65	35	-	-
H-2-Db	11	20	10	GLISFGFIVA	Consensus (ann/smm)	21.5	33503.07	25	19021.73	18	-	-
H-2-Db	233	240	8	FLDVYWFQ	Consensus (ann/smm)	21.5	42622.75	25	50159.13	18	-	-
H-2-Db	122	129	8	QIAANIEI	Consensus (ann/smm)	21.6	32686.33	8.2	74705.06	35	-	-
H-2-Db	2	12	11	NSINFLSIVGL	Consensus (ann/smm)	21.7	24133.03	8.4	18452.70	35	-	-
H-2-Db	5	16	12	NFLSIVGLISFG	ann	22.0	29013.96	22	-	-	-	-
H-2-Db	6	17	12	FLSIVGLISFGF	ann	22.0	29534.68	22	-	-	-	-
H-2-Db	121	132	12	RQIAANIEIYGI	ann	22.0	29639.36	22	-	-	-	-
H-2-Db	241	252	12	ETMRKKPKYPYI	ann	22.0	29285.83	22	-	-	-	-
H-2-Db	52	59	8	CQIVLGYK	Consensus (ann/smm)	22.0	39130.88	17	61994.05	27	-	-
H-2-Db	215	222	8	IKKKFSII	Consensus (ann/smm)	22.0	42978.87	26	50043.77	18	-	-
H-2-Db	10	23	14	VGLISFGFIVAVKC	ann	22.0	24506.93	22	-	-	-	-
H-2-Db	85	98	14	TSYPKINQNSDLTK	ann	22.0	23996.86	22	-	-	-	-
H-2-Db	11	19	9	GLISFGFIV	Consensus (ann/comblib_sidney2008/smm)	22.0	28842.44	9.6	44424.24	22	0.000661	28
H-2-Db	171	183	13	YNIFKDTRFSTEV	ann	22.0	25768.96	22	-	-	-	-
H-2-Db	140	149	10	KDRYIGADPL	Consensus (ann/smm)	22.55	22087	8.1	37174.92	37	-	-
H-2-Db	91	100	10	NQNSDLTKNL	Consensus (ann/smm)	22.7	22357.97	8.4	37432.60	37	-	-
H-2-Db	210	221	12	ITAKDIKKKFSI	ann	23.0	30244.84	23	-	-	-	-
H-2-Db	276	287	12	TYALVKVFTNPE	ann	23.0	30232.72	23	-	-	-	-
H-2-Db	228	241	14	YKRISFLDVYWFQE	ann	23.0	25131.80	23	-	-	-	-
H-2-Db	271	279	9	TDELMTYAL	Consensus (ann/comblib_sidney2008/smm)	23.0	39748.76	27	48710.21	23	0.000309	17
H-2-Db	45	57	13	YGLKRDPCQIVLG	ann	23.0	26501.03	23	-	-	-	-
H-2-Db	58	70	13	YKCSNNQTHFVLN	ann	23.0	26579.42	23	-	-	-	-
H-2-Db	189	199	11	GLFNTQITYLA	Consensus (ann/smm)	23.5	29241.20	16	16829.07	31	-	-
H-2-Db	277	287	11	YALVKVFTNPE	Consensus (ann/smm)	23.5	28060.89	15	17102.52	32	-	-
H-2-Db	6	13	8	FLSIVGLI	Consensus (ann/smm)	23.5	37190.29	14	71342.78	33	-	-
H-2-Db	65	72	8	THFVLNFK	Consensus (ann/smm)	23.5	44174.50	31	47571.85	16	-	-
H-2-Db	82	89	8	IKLTSYPK	Consensus (ann/smm)	23.5	45162.80	37	39934.66	10	-	-
H-2-Db	158	165	8	YQFDQEHG	Consensus (ann/smm)	23.5	41365.16	22	60165.84	25	-	-
H-2-Db	193	202	10	TQITYLAEED	Consensus (ann/smm)	23.75	41213.25	42	9209.80	5.5	-	-
H-2-Db	158	167	10	YQFDQEHGWN	Consensus (ann/smm)	23.9	39699.34	38	12919.63	9.8	-	-
H-2-Db	232	239	8	SFLDVYWF	Consensus (ann/smm)	23.95	29291.86	5.9	85182.43	42	-	-
H-2-Db	65	74	10	THFVLNFKTN	Consensus (ann/smm)	24.0	35214.64	27	21639.64	21	-	-
H-2-Db	171	180	10	YNIFKDTRFS	Consensus (ann/smm)	24.0	38308.94	34	15214.23	14	-	-
H-2-Db	225	234	10	NEEYKRISFL	Consensus (ann/smm)	24.0	32989.76	25	23509.86	23	-	-
H-2-Db	14	21	8	SFGFIVAV	Consensus (ann/smm)	24.0	37130.79	14	72168.89	34	-	-
H-2-Db	38	45	8	ETLFFASY	Consensus (ann/smm)	24.0	44963.88	36	40864.86	12	-	-
H-2-Db	154	161	8	YGLPYQFD	Consensus (ann/smm)	24.0	44094.74	31	48456.27	17	-	-
H-2-Db	248	255	8	KYPYIHYN	Consensus (ann/smm)	24.0	44904.06	35	43486.05	13	-	-
H-2-Db	177	190	14	TRFSTEVFYHKNGL	ann	24.0	25694.91	24	-	-	-	-
H-2-Db	234	247	14	LDVYWFQETMRKKP	ann	24.0	25511.80	24	-	-	-	-
H-2-Db	267	280	14	LVFDTDELMTYALV	ann	24.0	25368.95	24	-	-	-	-
H-2-Db	71	79	9	FKTNKKSCI	Consensus (ann/comblib_sidney2008/smm)	24.0	34278.96	19	119294.38	35	0.000512	24
H-2-Db	91	99	9	NQNSDLTKN	Consensus (ann/comblib_sidney2008/smm)	24.0	42532.90	32	54779.74	24	0.000142	8.6
H-2-Db	107	115	9	IGTDNCKLV	Consensus (ann/comblib_sidney2008/smm)	24.0	37795.96	24	14441.76	9.9	0.000931	35
H-2-Db	244	252	9	RKKPKYPYI	Consensus (ann/comblib_sidney2008/smm)	24.0	34822.50	20	81774.90	29	0.000511	24
H-2-Db	259	267	9	SNENKTCEL	Consensus (ann/comblib_sidney2008/smm)	24.0	34914.18	20	51123.43	24	0.01	91
H-2-Db	274	282	9	LMTYALVKV	Consensus (ann/comblib_sidney2008/smm)	24.0	30451.69	15	53409.68	24	0.00076	31
H-2-Db	43	55	13	ASYGLKRDPCQIV	ann	24.0	27205.55	24	-	-	-	-
H-2-Db	275	282	8	MTYALVKV	Consensus (ann/smm)	24.5	37234.19	14	74020.16	35	-	-
H-2-Db	83	90	8	KLTSYPKI	Consensus (ann/smm)	24.75	31863.29	7.5	84401.47	42	-	-
H-2-Db	86	97	12	SYPKINQNSDLT	ann	25.0	30890.06	25	-	-	-	-
H-2-Db	189	200	12	GLFNTQITYLAE	ann	25.0	31307.64	25	-	-	-	-
H-2-Db	93	100	8	NSDLTKNL	Consensus (ann/smm)	25.0	45325.32	38	40583.55	12	-	-
H-2-Db	107	114	8	IGTDNCKL	Consensus (ann/smm)	25.0	39538.60	18	68920.75	32	-	-
H-2-Db	204	211	8	FSEAREIT	Consensus (ann/smm)	25.0	45160.85	37	41720.55	13	-	-
H-2-Db	259	266	8	SNENKTCE	Consensus (ann/smm)	25.0	43706.20	30	52887.13	20	-	-
H-2-Db	67	80	14	FVLNFKTNKKSCIS	ann	25.0	25962.07	25	-	-	-	-
H-2-Db	213	221	9	KDIKKKFSI	Consensus (ann/comblib_sidney2008/smm)	25.0	38546.78	25	44322.07	22	0.000578	26
H-2-Db	156	168	13	LPYQFDQEHGWNV	ann	25.0	27503.60	25	-	-	-	-
H-2-Db	266	278	13	ELVFDTDELMTYA	ann	25.0	27625.88	25	-	-	-	-
H-2-Db	107	117	11	IGTDNCKLVFK	Consensus (ann/smm)	25.8	43031.90	48	4102.61	3.6	-	-
H-2-Db	158	169	12	YQFDQEHGWNVE	ann	26.0	31681.10	26	-	-	-	-
H-2-Db	277	288	12	YALVKVFTNPES	ann	26.0	31497.56	26	-	-	-	-
H-2-Db	186	195	10	HKNGLFNTQI	Consensus (ann/smm)	26.0	32866.49	25	26992.93	27	-	-
H-2-Db	16	29	14	GFIVAVKCDGDEYF	ann	26.0	26463.78	26	-	-	-	-
H-2-Db	88	101	14	PKINQNSDLTKNLY	ann	26.0	26584.89	26	-	-	-	-
H-2-Db	44	52	9	SYGLKRDPC	Consensus (ann/comblib_sidney2008/smm)	26.0	43670.27	36	63185.87	26	0.000313	17
H-2-Db	67	75	9	FVLNFKTNK	Consensus (ann/comblib_sidney2008/smm)	26.0	40215.54	27	60620.57	26	0.000193	12
H-2-Db	79	87	9	ISAIKLTSY	Consensus (ann/comblib_sidney2008/smm)	26.0	39400.64	26	100605.10	32	0.000495	23
H-2-Db	87	95	9	YPKINQNSD	Consensus (ann/comblib_sidney2008/smm)	26.0	45414.18	45	65255.93	26	0.000248	15
H-2-Db	99	107	9	NLYCQTGGI	Consensus (ann/comblib_sidney2008/smm)	26.0	39156.70	26	189068.86	42	0.00016	9.4
H-2-Db	143	151	9	YIGADPLHV	Consensus (ann/comblib_sidney2008/smm)	26.0	33521.20	18	61181.48	26	0.01	75
H-2-Db	179	187	9	FSTEVFYHK	Consensus (ann/comblib_sidney2008/smm)	26.0	39113.52	26	74066.19	28	9.73e-05	6
H-2-Db	196	204	9	TYLAEEDSF	Consensus (ann/comblib_sidney2008/smm)	26.0	43124.66	34	56835.54	25	0.000592	26
H-2-Db	267	275	9	LVFDTDELM	Consensus (ann/comblib_sidney2008/smm)	26.0	35127.12	20	64806.71	26	0.0011	38
H-2-Db	4	16	13	INFLSIVGLISFG	ann	26.0	28482.71	26	-	-	-	-
H-2-Db	179	191	13	FSTEVFYHKNGLF	ann	26.0	28359.39	26	-	-	-	-
H-2-Db	222	234	13	ILPNEEYKRISFL	ann	26.0	28454.99	26	-	-	-	-
H-2-Db	265	272	8	CELVFDTD	Consensus (ann/smm)	26.25	46087.89	43	39025.64	9.5	-	-
H-2-Db	182	192	11	EVFYHKNGLFN	Consensus (ann/smm)	26.5	36813.57	27	14258.05	26	-	-
H-2-Db	9	16	8	IVGLISFG	Consensus (ann/smm)	26.5	45007.19	36	48792.16	17	-	-
H-2-Db	44	55	12	SYGLKRDPCQIV	ann	27.0	31802.69	27	-	-	-	-
H-2-Db	59	70	12	KCSNNQTHFVLN	ann	27.0	31869.85	27	-	-	-	-
H-2-Db	118	129	12	KRKRQIAANIEI	ann	27.0	31811.98	27	-	-	-	-
H-2-Db	221	230	10	IILPNEEYKR	Consensus (ann/smm)	27.0	37013.66	31	23187.29	23	-	-
H-2-Db	268	278	11	VFDTDELMTYA	Consensus (ann/smm)	27.0	36039.52	26	15312.99	28	-	-
H-2-Db	33	40	8	YKEKDETL	Consensus (ann/smm)	27.0	42449.70	25	65215.38	29	-	-
H-2-Db	3	16	14	SINFLSIVGLISFG	ann	27.0	27281.31	27	-	-	-	-
H-2-Db	89	102	14	KINQNSDLTKNLYC	ann	27.0	27214.40	27	-	-	-	-
H-2-Db	265	278	14	CELVFDTDELMTYA	ann	27.0	27330.36	27	-	-	-	-
H-2-Db	74	82	9	NKKSCISAI	Consensus (ann/comblib_sidney2008/smm)	27.0	40393.01	27	134778.31	37	0.000129	8
H-2-Db	136	144	9	KCSFKDRYI	Consensus (ann/comblib_sidney2008/smm)	27.0	40120.36	27	109048.58	34	0.000542	25
H-2-Db	137	145	9	CSFKDRYIG	Consensus (ann/comblib_sidney2008/smm)	27.0	34651.11	19	77914.81	29	0.000632	27
H-2-Db	272	280	9	DELMTYALV	Consensus (ann/comblib_sidney2008/smm)	27.0	39692.48	27	105832.73	33	0.000201	13
H-2-Db	2	14	13	NSINFLSIVGLIS	ann	27.0	29086.26	27	-	-	-	-
H-2-Db	31	40	10	GKYKEKDETL	Consensus (ann/smm)	27.5	33923.64	26	29191.07	29	-	-
H-2-Db	79	86	8	ISAIKLTS	Consensus (ann/smm)	27.5	44627.98	34	53746.48	21	-	-
H-2-Db	98	105	8	KNLYCQTG	Consensus (ann/smm)	27.5	45917.16	42	43286.25	13	-	-
H-2-Db	154	163	10	YGLPYQFDQE	Consensus (ann/smm)	27.55	42962.58	49	9733.07	6.1	-	-
H-2-Db	10	17	8	VGLISFGF	Consensus (ann/smm)	27.7	34135.35	9.4	90646.28	46	-	-
H-2-Db	3	14	12	SINFLSIVGLIS	ann	28.0	32477.64	28	-	-	-	-
H-2-Db	60	71	12	CSNNQTHFVLNF	ann	28.0	32766.72	28	-	-	-	-
H-2-Db	78	89	12	CISAIKLTSYPK	ann	28.0	32819.93	28	-	-	-	-
H-2-Db	182	193	12	EVFYHKNGLFNT	ann	28.0	32819.57	28	-	-	-	-
H-2-Db	183	194	12	VFYHKNGLFNTQ	ann	28.0	32404.62	28	-	-	-	-
H-2-Db	230	241	12	RISFLDVYWFQE	ann	28.0	32444.27	28	-	-	-	-
H-2-Db	152	161	10	DSYGLPYQFD	Consensus (ann/smm)	28.0	40150.31	39	17999.07	17	-	-
H-2-Db	61	71	11	SNNQTHFVLNF	Consensus (ann/smm)	28.0	36806.41	27	15490.31	29	-	-
H-2-Db	155	168	14	GLPYQFDQEHGWNV	ann	28.0	27669.25	28	-	-	-	-
H-2-Db	290	298	9	GSRLKEEDL	Consensus (ann/comblib_sidney2008/smm)	28.0	40697.48	28	71551.71	28	0.000229	14
H-2-Db	230	242	13	RISFLDVYWFQET	ann	28.0	29368.65	28	-	-	-	-
H-2-Db	98	107	10	KNLYCQTGGI	Consensus (ann/smm)	28.5	33663.32	26	31640.99	31	-	-
H-2-Db	4	14	11	INFLSIVGLIS	Consensus (ann/smm)	28.5	33739.17	22	18537.88	35	-	-
H-2-Db	44	54	11	SYGLKRDPCQI	Consensus (ann/smm)	28.5	22446.45	7	26981.12	50	-	-
H-2-Db	163	173	11	EHGWNVERYNI	Consensus (ann/smm)	28.5	39384.02	34	12913.98	23	-	-
H-2-Db	274	283	10	LMTYALVKVF	Consensus (ann/smm)	28.8	23951.21	9.6	50495.19	48	-	-
H-2-Db	193	204	12	TQITYLAEEDSF	ann	29.0	33430.66	29	-	-	-	-
H-2-Db	13	22	10	ISFGFIVAVK	Consensus (ann/smm)	29.0	31300.86	22	35747.86	36	-	-
H-2-Db	66	75	10	HFVLNFKTNK	Consensus (ann/smm)	29.0	39567.27	37	21639.64	21	-	-
H-2-Db	198	207	10	LAEEDSFSEA	Consensus (ann/smm)	29.0	41362.02	43	15967.98	15	-	-
H-2-Db	259	268	10	SNENKTCELV	Consensus (ann/smm)	29.0	40458.63	40	18503.33	18	-	-
H-2-Db	173	183	11	IFKDTRFSTEV	Consensus (ann/smm)	29.0	42588.62	46	7781.44	12	-	-
H-2-Db	183	193	11	VFYHKNGLFNT	Consensus (ann/smm)	29.0	32255.27	20	20047.49	38	-	-
H-2-Db	81	88	8	AIKLTSYP	Consensus (ann/smm)	29.0	39744.04	18	82290.56	40	-	-
H-2-Db	230	237	8	RISFLDVY	Consensus (ann/smm)	29.0	45001.85	36	55252.25	22	-	-
H-2-Db	42	55	14	FASYGLKRDPCQIV	ann	29.0	28388.25	29	-	-	-	-
H-2-Db	58	71	14	YKCSNNQTHFVLNF	ann	29.0	28361.85	29	-	-	-	-
H-2-Db	170	183	14	RYNIFKDTRFSTEV	ann	29.0	27942.73	29	-	-	-	-
H-2-Db	4	12	9	INFLSIVGL	Consensus (ann/comblib_sidney2008/smm)	29.0	22265.51	6.1	81963.41	29	0.000975	36
H-2-Db	21	30	10	VKCDGDEYFI	Consensus (ann/smm)	29.5	37589.58	32	27621.67	27	-	-
H-2-Db	6	16	11	FLSIVGLISFG	Consensus (ann/smm)	29.5	27130.60	14	24102.38	45	-	-
H-2-Db	122	132	11	QIAANIEIYGI	Consensus (ann/smm)	29.5	31035.13	19	21089.19	40	-	-
H-2-Db	195	205	11	ITYLAEEDSFS	Consensus (ann/smm)	29.5	41547.71	41	10991.58	18	-	-
H-2-Db	164	171	8	HGWNVERY	Consensus (ann/smm)	29.5	45296.39	37	56409.21	22	-	-
H-2-Db	216	223	8	KKKFSIIL	Consensus (ann/smm)	29.5	45147.16	37	55252.25	22	-	-
H-2-Db	184	191	8	FYHKNGLF	Consensus (ann/smm)	29.55	32620.27	8.1	97577.57	51	-	-
H-2-Db	70	80	11	NFKTNKKSCIS	Consensus (ann/smm)	29.85	44101.43	54	5371.06	5.7	-	-
H-2-Db	139	149	11	FKDRYIGADPL	Consensus (ann/smm)	29.95	10670.91	0.9	33117.69	59	-	-
H-2-Db	269	280	12	FDTDELMTYALV	ann	30.0	33527.36	30	-	-	-	-
H-2-Db	229	236	8	KRISFLDV	Consensus (ann/smm)	30.0	42507.15	25	73849.92	35	-	-
H-2-Db	44	57	14	SYGLKRDPCQIVLG	ann	30.0	28539.79	30	-	-	-	-
H-2-Db	57	70	14	GYKCSNNQTHFVLN	ann	30.0	28587.99	30	-	-	-	-
H-2-Db	158	171	14	YQFDQEHGWNVERY	ann	30.0	28828.10	30	-	-	-	-
H-2-Db	171	184	14	YNIFKDTRFSTEVF	ann	30.0	28606.55	30	-	-	-	-
H-2-Db	122	130	9	QIAANIEIY	Consensus (ann/comblib_sidney2008/smm)	30.0	42832.16	33	86222.38	30	0.000187	12
H-2-Db	28	40	13	YFIGKYKEKDETL	ann	30.0	30301.16	30	-	-	-	-
H-2-Db	262	274	13	NKTCELVFDTDEL	ann	30.0	30172.27	30	-	-	-	-
H-2-Db	230	239	10	RISFLDVYWF	Consensus (ann/smm)	30.3	15240.84	3.6	65803.65	57	-	-
H-2-Db	275	284	10	MTYALVKVFT	Consensus (ann/smm)	30.5	29511.05	20	42000.07	41	-	-
H-2-Db	43	53	11	ASYGLKRDPCQ	Consensus (ann/smm)	30.5	39938.44	36	13805.75	25	-	-
H-2-Db	63	73	11	NQTHFVLNFKT	Consensus (ann/smm)	30.5	43324.84	49	7586.82	12	-	-
H-2-Db	85	92	8	TSYPKINQ	Consensus (ann/smm)	30.5	46364.96	46	46382.06	15	-	-
H-2-Db	156	163	8	LPYQFDQE	Consensus (ann/smm)	30.5	45540.65	39	55763.50	22	-	-
H-2-Db	36	47	12	KDETLFFASYGL	ann	31.0	34351.36	31	-	-	-	-
H-2-Db	85	96	12	TSYPKINQNSDL	ann	31.0	34462.30	31	-	-	-	-
H-2-Db	119	130	12	RKRQIAANIEIY	ann	31.0	34269.68	31	-	-	-	-
H-2-Db	20	29	10	AVKCDGDEYF	Consensus (ann/smm)	31.0	33151.85	25	37004.11	37	-	-
H-2-Db	86	95	10	SYPKINQNSD	Consensus (ann/smm)	31.0	42036.97	46	16605.43	16	-	-
H-2-Db	228	237	10	YKRISFLDVY	Consensus (ann/smm)	31.0	38755.44	35	27180.03	27	-	-
H-2-Db	12	19	8	LISFGFIV	Consensus (ann/smm)	31.0	39837.88	18	86766.08	44	-	-
H-2-Db	108	115	8	GTDNCKLV	Consensus (ann/smm)	31.0	46707.37	50	40583.55	12	-	-
H-2-Db	271	278	8	TDELMTYA	Consensus (ann/smm)	31.0	43862.99	30	69398.49	32	-	-
H-2-Db	45	58	14	YGLKRDPCQIVLGY	ann	31.0	29338.80	31	-	-	-	-
H-2-Db	38	46	9	ETLFFASYG	Consensus (ann/comblib_sidney2008/smm)	31.0	41627.80	31	240779.77	46	0.000242	14
H-2-Db	270	278	9	DTDELMTYA	Consensus (ann/comblib_sidney2008/smm)	31.0	41852.27	31	67238.81	27	0.00105	37
H-2-Db	5	17	13	NFLSIVGLISFGF	ann	31.0	31005.26	31	-	-	-	-
H-2-Db	76	88	13	KSCISAIKLTSYP	ann	31.0	30638.10	31	-	-	-	-
H-2-Db	185	197	13	YHKNGLFNTQITY	ann	31.0	30754	31	-	-	-	-
H-2-Db	240	252	13	QETMRKKPKYPYI	ann	31.0	30761.32	31	-	-	-	-
H-2-Db	234	244	11	LDVYWFQETMR	Consensus (ann/smm)	31.45	20876.61	5.9	31265.11	57	-	-
H-2-Db	122	131	10	QIAANIEIYG	Consensus (ann/smm)	31.5	37516.05	32	31135.08	31	-	-
H-2-Db	145	154	10	GADPLHVDSY	Consensus (ann/smm)	31.5	40982.48	42	21839.87	21	-	-
H-2-Db	222	231	10	ILPNEEYKRI	Consensus (ann/smm)	31.5	41339.64	43	21049.90	20	-	-
H-2-Db	269	278	10	FDTDELMTYA	Consensus (ann/smm)	31.5	25956.73	16	49345.78	47	-	-
H-2-Db	1	11	11	MNSINFLSIVG	Consensus (ann/smm)	31.5	35978.36	26	19636.32	37	-	-
H-2-Db	168	175	8	VERYNIFK	Consensus (ann/smm)	31.5	46581.18	48	46382.06	15	-	-
H-2-Db	76	85	10	KSCISAIKLT	Consensus (ann/smm)	32.0	40345.42	40	24504.73	24	-	-
H-2-Db	88	97	10	PKINQNSDLT	Consensus (ann/smm)	32.0	34612.16	27	37692.07	37	-	-
H-2-Db	233	242	10	FLDVYWFQET	Consensus (ann/smm)	32.0	35858.67	29	34934.14	35	-	-
H-2-Db	273	282	10	ELMTYALVKV	Consensus (ann/smm)	32.0	38673.77	35	29258.36	29	-	-
H-2-Db	85	95	11	TSYPKINQNSD	Consensus (ann/smm)	32.0	34958.03	24	20895.85	40	-	-
H-2-Db	90	100	11	INQNSDLTKNL	Consensus (ann/smm)	32.0	34632.74	23	21880.64	41	-	-
H-2-Db	15	23	9	FGFIVAVKC	Consensus (ann/comblib_sidney2008/smm)	32.0	42509.92	32	245256.20	47	0.000196	12
H-2-Db	165	173	9	GWNVERYNI	Consensus (ann/comblib_sidney2008/smm)	32.0	42346.95	32	116043.28	34	0.000116	7.1
H-2-Db	183	191	9	VFYHKNGLF	Consensus (ann/comblib_sidney2008/smm)	32.0	41933.41	31	96520.60	32	0.00455	71
H-2-Db	120	132	13	KRQIAANIEIYGI	ann	32.0	31228.82	32	-	-	-	-
H-2-Db	209	221	13	EITAKDIKKKFSI	ann	32.0	31130.31	32	-	-	-	-
H-2-Db	275	287	13	MTYALVKVFTNPE	ann	32.0	31060.32	32	-	-	-	-
H-2-Db	113	123	11	KLVFKKRKRQI	Consensus (ann/smm)	32.05	44285.03	55	7064.15	9.1	-	-
H-2-Db	66	76	11	HFVLNFKTNKK	Consensus (ann/smm)	32.3	44680.16	57	6281.45	7.6	-	-
H-2-Db	125	134	10	ANIEIYGIPA	Consensus (ann/smm)	32.5	31562.39	23	43476.04	42	-	-
H-2-Db	274	284	11	LMTYALVKVFT	Consensus (ann/smm)	32.5	36714.52	27	19909.48	38	-	-
H-2-Db	41	48	8	FFASYGLK	Consensus (ann/smm)	32.5	45349.36	38	61994.05	27	-	-
H-2-Db	166	173	8	WNVERYNI	Consensus (ann/smm)	32.5	40696.59	20	88787.13	45	-	-
H-2-Db	272	283	12	DELMTYALVKVF	ann	33.0	35327.24	33	-	-	-	-
H-2-Db	275	286	12	MTYALVKVFTNP	ann	33.0	35158.69	33	-	-	-	-
H-2-Db	61	70	10	SNNQTHFVLN	Consensus (ann/smm)	33.0	27940.60	19	50032.25	47	-	-
H-2-Db	185	194	10	YHKNGLFNTQ	Consensus (ann/smm)	33.0	43708.08	53	14231.48	13	-	-
H-2-Db	190	197	8	LFNTQITY	Consensus (ann/smm)	33.0	45714.41	40	61002.83	26	-	-
H-2-Db	217	224	8	KKFSIILP	Consensus (ann/smm)	33.0	45951.46	42	58796.30	24	-	-
H-2-Db	218	225	8	KFSIILPN	Consensus (ann/smm)	33.0	45928.59	42	59203.86	24	-	-
H-2-Db	1	14	14	MNSINFLSIVGLIS	ann	33.0	29962.44	33	-	-	-	-
H-2-Db	178	191	14	RFSTEVFYHKNGLF	ann	33.0	30226.51	33	-	-	-	-
H-2-Db	229	242	14	KRISFLDVYWFQET	ann	33.0	29965.36	33	-	-	-	-
H-2-Db	32	40	9	KYKEKDETL	Consensus (ann/comblib_sidney2008/smm)	33.0	42897.10	33	83103.63	30	0.00436	70
H-2-Db	217	225	9	KKFSIILPN	Consensus (ann/comblib_sidney2008/smm)	33.0	43554.67	35	106076.70	33	0.000655	28
H-2-Db	117	129	13	KKRKRQIAANIEI	ann	33.0	31533.03	33	-	-	-	-
H-2-Db	189	201	13	GLFNTQITYLAEE	ann	33.0	31997.35	33	-	-	-	-
H-2-Db	254	266	13	YNGECSNENKTCE	ann	33.0	31879.16	33	-	-	-	-
H-2-Db	75	84	10	KKSCISAIKL	Consensus (ann/smm)	33.5	33891.36	26	42096.89	41	-	-
H-2-Db	77	87	11	SCISAIKLTSY	Consensus (ann/smm)	33.5	43524.99	50	10521.07	17	-	-
H-2-Db	98	108	11	KNLYCQTGGIG	Consensus (ann/smm)	33.5	43617.86	51	9864.16	16	-	-
H-2-Db	129	139	11	IYGIPAKKCSF	Consensus (ann/smm)	33.5	40344.98	37	15851.12	30	-	-
H-2-Db	266	276	11	ELVFDTDELMT	Consensus (ann/smm)	33.5	45144.25	60	6012.57	7	-	-
H-2-Db	7	14	8	LSIVGLIS	Consensus (ann/smm)	33.5	41989.23	23	86566.53	44	-	-
H-2-Db	45	52	8	YGLKRDPC	Consensus (ann/smm)	33.5	40469.57	19	92971.53	48	-	-
H-2-Db	249	256	8	YPYIHYNG	Consensus (ann/smm)	33.5	45442.69	38	65365.71	29	-	-
H-2-Db	123	134	12	IAANIEIYGIPA	ann	34.0	35500.04	34	-	-	-	-
H-2-Db	211	222	12	TAKDIKKKFSII	ann	34.0	35573.10	34	-	-	-	-
H-2-Db	242	253	12	TMRKKPKYPYIH	ann	34.0	35500.43	34	-	-	-	-
H-2-Db	195	204	10	ITYLAEEDSF	Consensus (ann/smm)	34.0	31827.48	23	46692.81	45	-	-
H-2-Db	20	30	11	AVKCDGDEYFI	Consensus (ann/smm)	34.0	28297.17	15	28777.96	53	-	-
H-2-Db	72	82	11	KTNKKSCISAI	Consensus (ann/smm)	34.0	37382.74	29	20373.24	39	-	-
H-2-Db	23	30	8	CDGDEYFI	Consensus (ann/smm)	34.0	44127.20	31	77330.35	37	-	-
H-2-Db	178	185	8	RFSTEVFY	Consensus (ann/smm)	34.0	45069.58	36	69558.47	32	-	-
H-2-Db	4	17	14	INFLSIVGLISFGF	ann	34.0	30685.87	34	-	-	-	-
H-2-Db	8	16	9	SIVGLISFG	Consensus (ann/comblib_sidney2008/smm)	34.0	38325.94	25	111075.94	34	0.00342	64
H-2-Db	95	103	9	DLTKNLYCQ	Consensus (ann/comblib_sidney2008/smm)	34.0	43117.18	34	178492.51	41	0.000338	18
H-2-Db	123	131	9	IAANIEIYG	Consensus (ann/comblib_sidney2008/smm)	34.0	39427.50	26	109804.46	34	0.00185	50
H-2-Db	232	240	9	SFLDVYWFQ	Consensus (ann/comblib_sidney2008/smm)	34.0	43201.71	34	140481.78	37	0.000813	32
H-2-Db	195	207	13	ITYLAEEDSFSEA	ann	34.0	32119.79	34	-	-	-	-
H-2-Db	229	241	13	KRISFLDVYWFQE	ann	34.0	32200.86	34	-	-	-	-
H-2-Db	247	254	8	PKYPYIHY	Consensus (ann/smm)	34.05	47431.54	59	38225.22	9.1	-	-
H-2-Db	150	159	10	HVDSYGLPYQ	Consensus (ann/smm)	34.45	44599.04	59	13099.36	9.9	-	-
H-2-Db	73	82	10	TNKKSCISAI	Consensus (ann/smm)	34.5	40212.50	39	30078.07	30	-	-
H-2-Db	77	86	10	SCISAIKLTS	Consensus (ann/smm)	34.5	43572.57	52	17752.11	17	-	-
H-2-Db	249	259	11	YPYIHYNGECS	Consensus (ann/smm)	34.5	38754.61	32	19636.32	37	-	-
H-2-Db	36	43	8	KDETLFFA	Consensus (ann/smm)	34.5	44692.27	34	74705.06	35	-	-
H-2-Db	54	61	8	IVLGYKCS	Consensus (ann/smm)	34.5	47216.47	56	42988.27	13	-	-
H-2-Db	145	156	12	GADPLHVDSYGL	ann	35.0	36053.96	35	-	-	-	-
H-2-Db	141	151	11	DRYIGADPLHV	Consensus (ann/smm)	35.0	44209.38	54	9773.72	16	-	-
H-2-Db	125	132	8	ANIEIYGI	Consensus (ann/smm)	35.0	37583.08	14	105766.95	56	-	-
H-2-Db	172	179	8	NIFKDTRF	Consensus (ann/smm)	35.0	45454	38	69558.47	32	-	-
H-2-Db	180	187	8	STEVFYHK	Consensus (ann/smm)	35.0	46557	48	55507.29	22	-	-
H-2-Db	208	215	8	REITAKDI	Consensus (ann/smm)	35.0	43775.76	30	80788.58	40	-	-
H-2-Db	237	244	8	YWFQETMR	Consensus (ann/smm)	35.0	47052.27	54	46488.98	16	-	-
H-2-Db	75	88	14	KKSCISAIKLTSYP	ann	35.0	31196.39	35	-	-	-	-
H-2-Db	261	274	14	ENKTCELVFDTDEL	ann	35.0	31044.52	35	-	-	-	-
H-2-Db	274	287	14	LMTYALVKVFTNPE	ann	35.0	31069.40	35	-	-	-	-
H-2-Db	46	54	9	GLKRDPCQI	Consensus (ann/comblib_sidney2008/smm)	35.0	41557.61	30	116578.91	35	0.00218	54
H-2-Db	77	89	13	SCISAIKLTSYPK	ann	35.0	32806.09	35	-	-	-	-
H-2-Db	251	261	11	YIHYNGECSNE	Consensus (ann/smm)	35.5	41215.94	40	16674.78	31	-	-
H-2-Db	17	24	8	FIVAVKCD	Consensus (ann/smm)	35.5	47642.43	63	36086.94	8	-	-
H-2-Db	20	31	12	AVKCDGDEYFIG	ann	36.0	36236.60	36	-	-	-	-
H-2-Db	84	95	12	LTSYPKINQNSD	ann	36.0	36614.95	36	-	-	-	-
H-2-Db	149	160	12	LHVDSYGLPYQF	ann	36.0	36504.98	36	-	-	-	-
H-2-Db	186	197	12	HKNGLFNTQITY	ann	36.0	36497.87	36	-	-	-	-
H-2-Db	52	62	11	CQIVLGYKCSN	Consensus (ann/smm)	36.0	41902.10	42	15887.66	30	-	-
H-2-Db	149	159	11	LHVDSYGLPYQ	Consensus (ann/smm)	36.0	43481.20	50	12504.32	22	-	-
H-2-Db	64	71	8	QTHFVLNF	Consensus (ann/smm)	36.0	45453.01	38	72502	34	-	-
H-2-Db	187	194	8	KNGLFNTQ	Consensus (ann/smm)	36.0	45937.04	42	66275.04	30	-	-
H-2-Db	69	82	14	LNFKTNKKSCISAI	ann	36.0	31438.67	36	-	-	-	-
H-2-Db	208	221	14	REITAKDIKKKFSI	ann	36.0	31375.46	36	-	-	-	-
H-2-Db	91	103	13	NQNSDLTKNLYCQ	ann	36.0	33128.90	36	-	-	-	-
H-2-Db	122	134	13	QIAANIEIYGIPA	ann	36.0	33078.05	36	-	-	-	-
H-2-Db	157	169	13	PYQFDQEHGWNVE	ann	36.0	32990.82	36	-	-	-	-
H-2-Db	181	193	13	TEVFYHKNGLFNT	ann	36.0	33012.98	36	-	-	-	-
H-2-Db	276	288	13	TYALVKVFTNPES	ann	36.0	33256.39	36	-	-	-	-
H-2-Db	38	47	10	ETLFFASYGL	Consensus (ann/smm)	36.35	22852.01	8.7	82651.36	64	-	-
H-2-Db	118	127	10	KRKRQIAANI	Consensus (ann/smm)	36.4	45512.05	65	11304.46	7.8	-	-
H-2-Db	34	43	10	KEKDETLFFA	Consensus (ann/smm)	36.5	43648.54	53	21195.81	20	-	-
H-2-Db	114	123	10	LVFKKRKRQI	Consensus (ann/smm)	36.5	38730.73	35	38040.83	38	-	-
H-2-Db	78	88	11	CISAIKLTSYP	Consensus (ann/smm)	36.5	33932.46	22	27168.15	51	-	-
H-2-Db	135	145	11	KKCSFKDRYIG	Consensus (ann/smm)	36.5	43191.91	49	13429.50	24	-	-
H-2-Db	232	242	11	SFLDVYWFQET	Consensus (ann/smm)	36.5	41519.40	41	17023.94	32	-	-
H-2-Db	96	103	8	LTKNLYCQ	Consensus (ann/smm)	36.5	42975.13	26	91064.69	47	-	-
H-2-Db	171	178	8	YNIFKDTR	Consensus (ann/smm)	36.5	46272.25	45	63292.17	28	-	-
H-2-Db	195	202	8	ITYLAEED	Consensus (ann/smm)	36.5	45755.97	41	70040.62	32	-	-
H-2-Db	280	287	8	VKVFTNPE	Consensus (ann/smm)	36.5	46609.42	48	59614.24	25	-	-
H-2-Db	29	40	12	FIGKYKEKDETL	ann	37.0	36905.30	37	-	-	-	-
H-2-Db	41	52	12	FFASYGLKRDPC	ann	37.0	36881.75	37	-	-	-	-
H-2-Db	223	234	12	LPNEEYKRISFL	ann	37.0	36934.45	37	-	-	-	-
H-2-Db	264	275	12	TCELVFDTDELM	ann	37.0	36955.25	37	-	-	-	-
H-2-Db	212	221	10	AKDIKKKFSI	Consensus (ann/smm)	37.0	35863.71	29	46585.42	45	-	-
H-2-Db	18	28	11	IVAVKCDGDEY	Consensus (ann/smm)	37.0	42669.34	46	15068.15	28	-	-
H-2-Db	71	78	8	FKTNKKSC	Consensus (ann/smm)	37.0	47420.78	59	46275.38	15	-	-
H-2-Db	291	298	8	SRLKEEDL	Consensus (ann/smm)	37.0	44869.09	35	80602.78	39	-	-
H-2-Db	27	40	14	EYFIGKYKEKDETL	ann	37.0	32125.36	37	-	-	-	-
H-2-Db	71	84	14	FKTNKKSCISAIKL	ann	37.0	32087.84	37	-	-	-	-
H-2-Db	119	132	14	RKRQIAANIEIYGI	ann	37.0	31761.41	37	-	-	-	-
H-2-Db	121	134	14	RQIAANIEIYGIPA	ann	37.0	31757.29	37	-	-	-	-
H-2-Db	85	93	9	TSYPKINQN	Consensus (ann/comblib_sidney2008/smm)	37.0	43879.15	37	57759.04	25	0.00213	53
H-2-Db	195	203	9	ITYLAEEDS	Consensus (ann/comblib_sidney2008/smm)	37.0	44520.93	40	134778.31	37	0.000818	32
H-2-Db	260	268	9	NENKTCELV	Consensus (ann/comblib_sidney2008/smm)	37.0	43982.76	37	330080.60	52	0.000508	24
H-2-Db	59	71	13	KCSNNQTHFVLNF	ann	37.0	33556.39	37	-	-	-	-
H-2-Db	95	107	13	DLTKNLYCQTGGI	ann	37.0	33358.02	37	-	-	-	-
H-2-Db	118	130	13	KRKRQIAANIEIY	ann	37.0	33742.80	37	-	-	-	-
H-2-Db	158	170	13	YQFDQEHGWNVER	ann	37.0	33682.62	37	-	-	-	-
H-2-Db	182	194	13	EVFYHKNGLFNTQ	ann	37.0	33324.47	37	-	-	-	-
H-2-Db	268	280	13	VFDTDELMTYALV	ann	37.0	33449.83	37	-	-	-	-
H-2-Db	137	146	10	CSFKDRYIGA	Consensus (ann/smm)	37.5	32640.75	24	56396.22	51	-	-
H-2-Db	284	293	10	TNPESDGSRL	Consensus (ann/smm)	37.5	38914.27	36	39468.44	39	-	-
H-2-Db	289	298	10	DGSRLKEEDL	Consensus (ann/smm)	37.5	43593.31	53	22764.07	22	-	-
H-2-Db	7	17	11	LSIVGLISFGF	Consensus (ann/smm)	37.5	31064.69	19	30694.46	56	-	-
H-2-Db	67	77	11	FVLNFKTNKKS	Consensus (ann/smm)	37.5	45148.15	60	9529.28	15	-	-
H-2-Db	121	131	11	RQIAANIEIYG	Consensus (ann/smm)	37.5	37870.86	30	23608.04	45	-	-
H-2-Db	157	167	11	PYQFDQEHGWN	Consensus (ann/smm)	37.5	44891.44	59	10024.44	16	-	-
H-2-Db	194	204	11	QITYLAEEDSF	Consensus (ann/smm)	37.5	40345.84	37	20140.02	38	-	-
H-2-Db	177	184	8	TRFSTEVF	Consensus (ann/smm)	37.5	45023.27	36	79496.86	39	-	-
H-2-Db	193	200	8	TQITYLAE	Consensus (ann/smm)	37.5	44307.08	32	85970.61	43	-	-
H-2-Db	278	288	11	ALVKVFTNPES	Consensus (ann/smm)	37.85	46104.84	67	6808.63	8.7	-	-
H-2-Db	63	74	12	NQTHFVLNFKTN	ann	38.0	37353.62	38	-	-	-	-
H-2-Db	71	82	12	FKTNKKSCISAI	ann	38.0	37109.91	38	-	-	-	-
H-2-Db	133	144	12	PAKKCSFKDRYI	ann	38.0	37196.75	38	-	-	-	-
H-2-Db	181	192	12	TEVFYHKNGLFN	ann	38.0	37170.99	38	-	-	-	-
H-2-Db	142	151	10	RYIGADPLHV	Consensus (ann/smm)	38.0	42163.61	46	30356.38	30	-	-
H-2-Db	255	264	10	NGECSNENKT	Consensus (ann/smm)	38.0	41136.64	42	33670.53	34	-	-
H-2-Db	93	103	11	NSDLTKNLYCQ	Consensus (ann/smm)	38.0	38268.77	31	23881.41	45	-	-
H-2-Db	95	105	11	DLTKNLYCQTG	Consensus (ann/smm)	38.0	46081.89	67	6983.29	9	-	-
H-2-Db	43	50	8	ASYGLKRD	Consensus (ann/smm)	38.0	47364.88	58	50506.82	18	-	-
H-2-Db	220	227	8	SIILPNEE	Consensus (ann/smm)	38.0	46046.51	43	71507.24	33	-	-
H-2-Db	251	258	8	YIHYNGEC	Consensus (ann/smm)	38.0	37389.20	14	115704.43	62	-	-
H-2-Db	189	202	14	GLFNTQITYLAEED	ann	38.0	32521.59	38	-	-	-	-
H-2-Db	251	264	14	YIHYNGECSNENKT	ann	38.0	32321.64	38	-	-	-	-
H-2-Db	269	282	14	FDTDELMTYALVKV	ann	38.0	32317.09	38	-	-	-	-
H-2-Db	33	41	9	YKEKDETLF	Consensus (ann/comblib_sidney2008/smm)	38.0	44146.30	38	84843.78	30	0.00147	45
H-2-Db	116	124	9	FKKRKRQIA	Consensus (ann/comblib_sidney2008/smm)	38.0	44284.54	38	555418.06	61	0.000485	23
H-2-Db	175	183	9	KDTRFSTEV	Consensus (ann/comblib_sidney2008/smm)	38.0	43196.59	34	145084.16	38	0.00167	48
H-2-Db	27	34	8	EYFIGKYK	Consensus (ann/smm)	38.2	48128.41	72	28664.87	4.4	-	-
H-2-Db	182	189	8	EVFYHKNG	Consensus (ann/smm)	38.45	48124.23	72	29809.18	4.9	-	-
H-2-Db	155	164	10	GLPYQFDQEH	Consensus (ann/smm)	38.5	43496.26	52	25075.52	25	-	-
H-2-Db	276	285	10	TYALVKVFTN	Consensus (ann/smm)	38.5	31038.81	22	62409.40	55	-	-
H-2-Db	13	23	11	ISFGFIVAVKC	Consensus (ann/smm)	38.5	39580.54	35	22390.30	42	-	-
H-2-Db	256	266	11	GECSNENKTCE	Consensus (ann/smm)	38.5	42485.09	45	16984.78	32	-	-
H-2-Db	273	283	11	ELMTYALVKVF	Consensus (ann/smm)	38.5	34707.78	23	29380.56	54	-	-
H-2-Db	280	290	11	VKVFTNPESDG	Consensus (ann/smm)	38.5	38891.97	32	23936.46	45	-	-
H-2-Db	56	63	8	LGYKCSNN	Consensus (ann/smm)	38.5	47476.71	60	48679.94	17	-	-
H-2-Db	59	66	8	KCSNNQTH	Consensus (ann/smm)	38.5	45697.11	40	77866.38	37	-	-
H-2-Db	214	221	8	DIKKKFSI	Consensus (ann/smm)	38.5	45976.30	42	74190.79	35	-	-
H-2-Db	87	98	12	YPKINQNSDLTK	ann	39.0	37636.39	39	-	-	-	-
H-2-Db	120	131	12	KRQIAANIEIYG	ann	39.0	37725.26	39	-	-	-	-
H-2-Db	122	133	12	QIAANIEIYGIP	ann	39.0	37417.95	39	-	-	-	-
H-2-Db	204	215	12	FSEAREITAKDI	ann	39.0	37464.94	39	-	-	-	-
H-2-Db	268	279	12	VFDTDELMTYAL	ann	39.0	37525.78	39	-	-	-	-
H-2-Db	273	284	12	ELMTYALVKVFT	ann	39.0	37466.15	39	-	-	-	-
H-2-Db	274	285	12	LMTYALVKVFTN	ann	39.0	37689.37	39	-	-	-	-
H-2-Db	163	172	10	EHGWNVERYN	Consensus (ann/smm)	39.0	44986.73	61	17589.36	17	-	-
H-2-Db	66	73	8	HFVLNFKT	Consensus (ann/smm)	39.0	42591.39	25	101706.80	53	-	-
H-2-Db	76	89	14	KSCISAIKLTSYPK	ann	39.0	33065.52	39	-	-	-	-
H-2-Db	131	144	14	GIPAKKCSFKDRYI	ann	39.0	32819.93	39	-	-	-	-
H-2-Db	180	193	14	STEVFYHKNGLFNT	ann	39.0	33065.89	39	-	-	-	-
H-2-Db	119	127	9	RKRQIAANI	Consensus (ann/comblib_sidney2008/smm)	39.0	44436.22	39	286826.98	49	0.00064	28
H-2-Db	148	156	9	PLHVDSYGL	Consensus (ann/comblib_sidney2008/smm)	39.0	44750.32	41	150875.94	39	0.000467	22
H-2-Db	154	162	9	YGLPYQFDQ	Consensus (ann/comblib_sidney2008/smm)	39.0	44439.57	39	232605.51	46	0.000299	17
H-2-Db	220	228	9	SIILPNEEY	Consensus (ann/comblib_sidney2008/smm)	39.0	44321.45	39	161666.49	40	0.000507	24
H-2-Db	229	237	9	KRISFLDVY	Consensus (ann/comblib_sidney2008/smm)	39.0	43283.12	34	162412.71	40	0.00112	39
H-2-Db	60	72	13	CSNNQTHFVLNFK	ann	39.0	34577.33	39	-	-	-	-
H-2-Db	180	192	13	STEVFYHKNGLFN	ann	39.0	34575.84	39	-	-	-	-
H-2-Db	263	275	13	KTCELVFDTDELM	ann	39.0	34761.52	39	-	-	-	-
H-2-Db	12	21	10	LISFGFIVAV	Consensus (ann/smm)	39.5	26818.32	17	76957.33	62	-	-
H-2-Db	42	51	10	FASYGLKRDP	Consensus (ann/smm)	39.5	44156.32	56	23672.82	23	-	-
H-2-Db	266	275	10	ELVFDTDELM	Consensus (ann/smm)	39.5	37013.66	31	51790.49	48	-	-
H-2-Db	97	107	11	TKNLYCQTGGI	Consensus (ann/smm)	39.5	40847.91	39	20895.85	40	-	-
H-2-Db	180	190	11	STEVFYHKNGL	Consensus (ann/smm)	39.5	35401.84	25	29312.98	54	-	-
H-2-Db	186	196	11	HKNGLFNTQIT	Consensus (ann/smm)	39.5	35697.64	25	29448.28	54	-	-
H-2-Db	273	280	8	ELMTYALV	Consensus (ann/smm)	39.5	42758.09	26	100542.57	53	-	-
H-2-Db	81	92	12	AIKLTSYPKINQ	ann	40.0	37766.91	40	-	-	-	-
H-2-Db	103	114	12	QTGGIGTDNCKL	ann	40.0	37990.70	40	-	-	-	-
H-2-Db	172	183	12	NIFKDTRFSTEV	ann	40.0	38032.23	40	-	-	-	-
H-2-Db	149	158	10	LHVDSYGLPY	Consensus (ann/smm)	40.0	45367.52	64	16682.07	16	-	-
H-2-Db	185	195	11	YHKNGLFNTQI	Consensus (ann/smm)	40.0	38123.29	30	26733.76	50	-	-
H-2-Db	231	241	11	ISFLDVYWFQE	Consensus (ann/smm)	40.0	31394.48	19	33811.15	61	-	-
H-2-Db	269	279	11	FDTDELMTYAL	Consensus (ann/smm)	40.0	36820.34	27	28910.79	53	-	-
H-2-Db	270	280	11	DTDELMTYALV	Consensus (ann/smm)	40.0	40387.33	37	22754.12	43	-	-
H-2-Db	91	98	8	NQNSDLTK	Consensus (ann/smm)	40.0	46484.52	47	71507.24	33	-	-
H-2-Db	61	74	14	SNNQTHFVLNFKTN	ann	40.0	33519.02	40	-	-	-	-
H-2-Db	94	107	14	SDLTKNLYCQTGGI	ann	40.0	33311.86	40	-	-	-	-
H-2-Db	156	169	14	LPYQFDQEHGWNVE	ann	40.0	33519.39	40	-	-	-	-
H-2-Db	253	266	14	HYNGECSNENKTCE	ann	40.0	33382.23	40	-	-	-	-
H-2-Db	94	102	9	SDLTKNLYC	Consensus (ann/comblib_sidney2008/smm)	40.0	45123.24	43	166195.78	40	0.000257	15
H-2-Db	35	47	13	EKDETLFFASYGL	ann	40.0	34907.75	40	-	-	-	-
H-2-Db	192	204	13	NTQITYLAEEDSF	ann	40.0	34998.90	40	-	-	-	-
H-2-Db	210	222	13	ITAKDIKKKFSII	ann	40.0	35198.27	40	-	-	-	-
H-2-Db	274	286	13	LMTYALVKVFTNP	ann	40.0	34999.29	40	-	-	-	-
H-2-Db	202	209	8	DSFSEARE	Consensus (ann/smm)	40.3	48220.66	74	33292.78	6.6	-	-
H-2-Db	167	174	8	NVERYNIF	Consensus (ann/smm)	40.5	46801.96	51	66888.28	30	-	-
H-2-Db	170	177	8	RYNIFKDT	Consensus (ann/smm)	40.5	47398.18	59	56150.03	22	-	-
H-2-Db	278	285	8	ALVKVFTN	Consensus (ann/smm)	40.5	44331.55	32	94482.20	49	-	-
H-2-Db	68	79	12	VLNFKTNKKSCI	ann	41.0	38182.73	41	-	-	-	-
H-2-Db	235	246	12	DVYWFQETMRKK	ann	41.0	38379.46	41	-	-	-	-
H-2-Db	93	102	10	NSDLTKNLYC	Consensus (ann/smm)	41.0	41812.43	45	37174.92	37	-	-
H-2-Db	124	133	10	AANIEIYGIP	Consensus (ann/smm)	41.0	40106.47	39	43979.47	43	-	-
H-2-Db	179	188	10	FSTEVFYHKN	Consensus (ann/smm)	41.0	37968.09	33	53241.47	49	-	-
H-2-Db	29	39	11	FIGKYKEKDET	Consensus (ann/smm)	41.0	45700.08	64	10642.90	18	-	-
H-2-Db	74	84	11	NKKSCISAIKL	Consensus (ann/smm)	41.0	41471.37	41	21382.57	41	-	-
H-2-Db	117	130	14	KKRKRQIAANIEIY	ann	41.0	33658.59	41	-	-	-	-
H-2-Db	181	194	14	TEVFYHKNGLFNTQ	ann	41.0	33636.36	41	-	-	-	-
H-2-Db	194	207	14	QITYLAEEDSFSEA	ann	41.0	33787.38	41	-	-	-	-
H-2-Db	275	288	14	MTYALVKVFTNPES	ann	41.0	33928.41	41	-	-	-	-
H-2-Db	226	234	9	EEYKRISFL	Consensus (ann/comblib_sidney2008/smm)	41.0	35852.47	21	235298.96	46	0.00124	41
H-2-Db	234	242	9	LDVYWFQET	Consensus (ann/comblib_sidney2008/smm)	41.0	44699.04	41	987688.51	70	0.00116	39
H-2-Db	256	264	9	GECSNENKT	Consensus (ann/comblib_sidney2008/smm)	41.0	45465.79	45	172432.85	41	0.00102	37
H-2-Db	70	82	13	NFKTNKKSCISAI	ann	41.0	35393.03	41	-	-	-	-
H-2-Db	271	283	13	TDELMTYALVKVF	ann	41.0	35497.73	41	-	-	-	-
H-2-Db	30	39	10	IGKYKEKDET	Consensus (ann/smm)	41.5	44358.89	57	26683.94	26	-	-
H-2-Db	191	201	11	FNTQITYLAEE	Consensus (ann/smm)	41.5	41099.71	39	23017.60	44	-	-
H-2-Db	151	158	8	VDSYGLPY	Consensus (ann/smm)	41.5	47605.33	62	54243.79	21	-	-
H-2-Db	252	262	11	IHYNGECSNEN	Consensus (ann/smm)	41.7	46837.92	75	6653.65	8.4	-	-
H-2-Db	61	72	12	SNNQTHFVLNFK	ann	42.0	38676.69	42	-	-	-	-
H-2-Db	119	129	11	RKRQIAANIEI	Consensus (ann/smm)	42.0	33165.13	20	36229.30	64	-	-
H-2-Db	260	267	8	NENKTCEL	Consensus (ann/smm)	42.0	44491.54	33	97577.57	51	-	-
H-2-Db	114	127	14	LVFKKRKRQIAANI	ann	42.0	34320.15	42	-	-	-	-
H-2-Db	9	17	9	IVGLISFGF	Consensus (ann/comblib_sidney2008/smm)	42.0	45026.18	42	888423.42	69	0.000927	35
H-2-Db	45	53	9	YGLKRDPCQ	Consensus (ann/comblib_sidney2008/smm)	42.0	44964.86	42	305224.93	50	0.000757	31
H-2-Db	160	168	9	FDQEHGWNV	Consensus (ann/comblib_sidney2008/smm)	42.0	40380.80	27	231536.79	46	0.00129	42
H-2-Db	177	185	9	TRFSTEVFY	Consensus (ann/comblib_sidney2008/smm)	42.0	43466.14	35	1229192.78	74	0.00132	42
H-2-Db	279	287	9	LVKVFTNPE	Consensus (ann/comblib_sidney2008/smm)	42.0	45411.23	45	188634.01	42	0.000486	23
H-2-Db	84	96	13	LTSYPKINQNSDL	ann	42.0	35895.16	42	-	-	-	-
H-2-Db	121	133	13	RQIAANIEIYGIP	ann	42.0	35919.24	42	-	-	-	-
H-2-Db	241	253	13	ETMRKKPKYPYIH	ann	42.0	35848.59	42	-	-	-	-
H-2-Db	136	145	10	KCSFKDRYIG	Consensus (ann/smm)	42.5	39871.96	38	49232.29	47	-	-
H-2-Db	190	199	10	LFNTQITYLA	Consensus (ann/smm)	42.5	36156.32	29	63863.10	56	-	-
H-2-Db	217	227	11	KKFSIILPNEE	Consensus (ann/smm)	42.5	43327.16	49	18795.76	36	-	-
H-2-Db	22	29	8	KCDGDEYF	Consensus (ann/smm)	42.5	46831.33	51	73004.56	34	-	-
H-2-Db	95	102	8	DLTKNLYC	Consensus (ann/smm)	42.5	46568.08	48	77687.30	37	-	-
H-2-Db	257	267	11	ECSNENKTCEL	Consensus (ann/smm)	42.9	9925.36	0.8	61810.18	85	-	-
H-2-Db	280	291	12	VKVFTNPESDGS	ann	43.0	38832.67	43	-	-	-	-
H-2-Db	201	210	10	EDSFSEAREI	Consensus (ann/smm)	43.0	43570.69	52	34138.94	34	-	-
H-2-Db	239	248	10	FQETMRKKPK	Consensus (ann/smm)	43.0	44069.92	55	30920.75	31	-	-
H-2-Db	271	280	10	TDELMTYALV	Consensus (ann/smm)	43.0	35939.46	29	67181.55	57	-	-
H-2-Db	280	289	10	VKVFTNPESD	Consensus (ann/smm)	43.0	33530.26	25	75378.94	61	-	-
H-2-Db	54	64	11	IVLGYKCSNNQ	Consensus (ann/smm)	43.0	46690.68	73	8166.95	13	-	-
H-2-Db	63	70	8	NQTHFVLN	Consensus (ann/smm)	43.0	47142.48	55	67662.81	31	-	-
H-2-Db	191	204	14	FNTQITYLAEEDSF	ann	43.0	34654.12	43	-	-	-	-
H-2-Db	65	73	9	THFVLNFKT	Consensus (ann/comblib_sidney2008/smm)	43.0	41068.15	29	199351.73	43	0.00231	55
H-2-Db	228	236	9	YKRISFLDV	Consensus (ann/comblib_sidney2008/smm)	43.0	40839.06	29	193472.84	43	0.00153	46
H-2-Db	88	95	8	PKINQNSD	Consensus (ann/smm)	43.2	48431.37	79	35022.73	7.4	-	-
H-2-Db	8	17	10	SIVGLISFGF	Consensus (ann/smm)	43.5	30153.34	21	87347.40	66	-	-
H-2-Db	151	160	10	VDSYGLPYQF	Consensus (ann/smm)	43.5	25765.62	16	101449.52	71	-	-
H-2-Db	154	164	11	YGLPYQFDQEH	Consensus (ann/smm)	43.5	41219.50	40	25180.25	47	-	-
H-2-Db	53	60	8	QIVLGYKC	Consensus (ann/smm)	43.5	45213.16	37	96238.76	50	-	-
H-2-Db	174	181	8	FKDTRFST	Consensus (ann/smm)	43.5	47296.26	57	67351.92	30	-	-
H-2-Db	187	196	10	KNGLFNTQIT	Consensus (ann/smm)	43.95	24246.88	9.9	125965.03	78	-	-
H-2-Db	11	22	12	GLISFGFIVAVK	ann	44.0	39089.41	44	-	-	-	-
H-2-Db	37	48	12	DETLFFASYGLK	ann	44.0	39226.25	44	-	-	-	-
H-2-Db	104	115	12	TGGIGTDNCKLV	ann	44.0	39274.65	44	-	-	-	-
H-2-Db	140	151	12	KDRYIGADPLHV	ann	44.0	39243.23	44	-	-	-	-
H-2-Db	199	210	12	AEEDSFSEAREI	ann	44.0	39123.68	44	-	-	-	-
H-2-Db	196	205	10	TYLAEEDSFS	Consensus (ann/smm)	44.0	46551.96	74	15568.62	14	-	-
H-2-Db	146	156	11	ADPLHVDSYGL	Consensus (ann/smm)	44.0	41208.36	40	25648.38	48	-	-
H-2-Db	193	203	11	TQITYLAEEDS	Consensus (ann/smm)	44.0	45317.96	61	14827.23	27	-	-
H-2-Db	116	123	8	FKKRKRQI	Consensus (ann/smm)	44.0	43159.19	27	114116.91	61	-	-
H-2-Db	157	170	14	PYQFDQEHGWNVER	ann	44.0	34806.68	44	-	-	-	-
H-2-Db	222	235	14	ILPNEEYKRISFLD	ann	44.0	34683.75	44	-	-	-	-
H-2-Db	43	51	9	ASYGLKRDP	Consensus (ann/comblib_sidney2008/smm)	44.0	45215.61	44	84648.64	30	0.01	81
H-2-Db	98	106	9	KNLYCQTGG	Consensus (ann/comblib_sidney2008/smm)	44.0	45355.24	44	870201.85	68	0.00061	27
H-2-Db	172	180	9	NIFKDTRFS	Consensus (ann/comblib_sidney2008/smm)	44.0	44951.23	42	214595.20	44	0.00336	64
H-2-Db	67	76	10	FVLNFKTNKK	Consensus (ann/smm)	44.5	42483.69	47	43576.26	42	-	-
H-2-Db	246	255	10	KPKYPYIHYN	Consensus (ann/smm)	44.5	44911.85	61	28070.49	28	-	-
H-2-Db	164	174	11	HGWNVERYNIF	Consensus (ann/smm)	44.5	43046.80	48	21481.27	41	-	-
H-2-Db	230	240	11	RISFLDVYWFQ	Consensus (ann/smm)	44.5	28177.42	15	46351.10	74	-	-
H-2-Db	72	79	8	KTNKKSCI	Consensus (ann/smm)	44.5	42984.45	27	116506.46	62	-	-
H-2-Db	153	160	8	SYGLPYQF	Consensus (ann/smm)	44.5	39237.29	17	139107.33	72	-	-
H-2-Db	38	49	12	ETLFFASYGLKR	ann	45.0	39450.14	45	-	-	-	-
H-2-Db	92	103	12	QNSDLTKNLYCQ	ann	45.0	39513.77	45	-	-	-	-
H-2-Db	180	191	12	STEVFYHKNGLF	ann	45.0	39456.12	45	-	-	-	-
H-2-Db	279	290	12	LVKVFTNPESDG	ann	45.0	39407.04	45	-	-	-	-
H-2-Db	141	150	10	DRYIGADPLH	Consensus (ann/smm)	45.0	41037.94	42	51790.49	48	-	-
H-2-Db	245	254	10	KKPKYPYIHY	Consensus (ann/smm)	45.0	46208.22	70	21244.67	20	-	-
H-2-Db	263	272	10	KTCELVFDTD	Consensus (ann/smm)	45.0	45163.79	62	28395.53	28	-	-
H-2-Db	30	40	11	IGKYKEKDETL	Consensus (ann/smm)	45.0	41425.63	40	27105.66	50	-	-
H-2-Db	50	60	11	DPCQIVLGYKC	Consensus (ann/smm)	45.0	45510.09	63	14657.50	27	-	-
H-2-Db	202	212	11	DSFSEAREITA	Consensus (ann/smm)	45.0	46040.54	67	13093.63	23	-	-
H-2-Db	275	285	11	MTYALVKVFTN	Consensus (ann/smm)	45.0	39072.07	33	31265.11	57	-	-
H-2-Db	181	188	8	TEVFYHKN	Consensus (ann/smm)	45.0	48039.45	70	52402.26	20	-	-
H-2-Db	279	286	8	LVKVFTNP	Consensus (ann/smm)	45.0	46756.91	50	80788.58	40	-	-
H-2-Db	34	47	14	KEKDETLFFASYGL	ann	45.0	35146.90	45	-	-	-	-
H-2-Db	59	72	14	KCSNNQTHFVLNFK	ann	45.0	35147.29	45	-	-	-	-
H-2-Db	60	73	14	CSNNQTHFVLNFKT	ann	45.0	35139.67	45	-	-	-	-
H-2-Db	90	103	14	INQNSDLTKNLYCQ	ann	45.0	35141.57	45	-	-	-	-
H-2-Db	197	210	14	YLAEEDSFSEAREI	ann	45.0	35210.08	45	-	-	-	-
H-2-Db	273	286	14	ELMTYALVKVFTNP	ann	45.0	35221.12	45	-	-	-	-
H-2-Db	3	11	9	SINFLSIVG	Consensus (ann/comblib_sidney2008/smm)	45.0	41332.95	30	215585.72	45	0.00481	73
H-2-Db	19	27	9	VAVKCDGDE	Consensus (ann/comblib_sidney2008/smm)	45.0	45508.12	45	131407.45	36	0.01	77
H-2-Db	20	28	9	AVKCDGDEY	Consensus (ann/comblib_sidney2008/smm)	45.0	45382.24	45	227310.76	45	0.00065	28
H-2-Db	39	47	9	TLFFASYGL	Consensus (ann/comblib_sidney2008/smm)	45.0	32938.40	17	222136.54	45	0.00161	47
H-2-Db	63	71	9	NQTHFVLNF	Consensus (ann/comblib_sidney2008/smm)	45.0	41204.35	30	226266.37	45	0.002	52
H-2-Db	77	85	9	SCISAIKLT	Consensus (ann/comblib_sidney2008/smm)	45.0	44836.58	41	224191.94	45	0.00172	48
H-2-Db	180	188	9	STEVFYHKN	Consensus (ann/comblib_sidney2008/smm)	45.0	45506.16	45	129009	36	0.01	82
H-2-Db	198	206	9	LAEEDSFSE	Consensus (ann/comblib_sidney2008/smm)	45.0	47228.23	60	75269.67	28	0.00144	45
H-2-Db	239	247	9	FQETMRKKP	Consensus (ann/comblib_sidney2008/smm)	45.0	45474.65	45	279653.33	49	0.000446	22
H-2-Db	148	160	13	PLHVDSYGLPYQF	ann	45.0	36980.86	45	-	-	-	-
H-2-Db	33	43	11	YKEKDETLFFA	Consensus (ann/smm)	45.5	41396.95	40	27673.24	51	-	-
H-2-Db	220	230	11	SIILPNEEYKR	Consensus (ann/smm)	45.5	38736.57	32	32889.71	59	-	-
H-2-Db	276	286	11	TYALVKVFTNP	Consensus (ann/smm)	45.5	34569.48	23	40463.18	68	-	-
H-2-Db	75	82	8	KKSCISAI	Consensus (ann/smm)	45.5	44296.54	32	109989.19	59	-	-
H-2-Db	145	152	8	GADPLHVD	Consensus (ann/smm)	45.5	48015.01	70	53870.38	21	-	-
H-2-Db	276	283	8	TYALVKVF	Consensus (ann/smm)	45.5	41606.65	22	131931.96	69	-	-
H-2-Db	251	262	12	YIHYNGECSNEN	ann	46.0	39824.09	46	-	-	-	-
H-2-Db	146	155	10	ADPLHVDSYG	Consensus (ann/smm)	46.0	44215.14	56	36245.16	36	-	-
H-2-Db	99	109	11	NLYCQTGGIGT	Consensus (ann/smm)	46.0	47256.87	79	8242.52	13	-	-
H-2-Db	212	222	11	AKDIKKKFSII	Consensus (ann/smm)	46.0	43332.33	49	22441.92	43	-	-
H-2-Db	26	33	8	DEYFIGKY	Consensus (ann/smm)	46.0	48047.23	71	53870.38	21	-	-
H-2-Db	270	283	14	DTDELMTYALVKVF	ann	46.0	35639.35	46	-	-	-	-
H-2-Db	40	48	9	LFFASYGLK	Consensus (ann/comblib_sidney2008/smm)	46.0	45655.10	46	197069.77	43	0.00176	49
H-2-Db	104	112	9	TGGIGTDNC	Consensus (ann/comblib_sidney2008/smm)	46.0	45600.78	46	436134.06	56	0.0012	40
H-2-Db	166	174	9	WNVERYNIF	Consensus (ann/comblib_sidney2008/smm)	46.0	43111.12	34	232070.53	46	0.01	80
H-2-Db	252	260	9	IHYNGECSN	Consensus (ann/comblib_sidney2008/smm)	46.0	44332.98	39	231536.79	46	0.03	98
H-2-Db	265	273	9	CELVFDTDE	Consensus (ann/comblib_sidney2008/smm)	46.0	47166.96	59	231004.27	46	0.000675	29
H-2-Db	40	52	13	LFFASYGLKRDPC	ann	46.0	37072.60	46	-	-	-	-
H-2-Db	83	95	13	KLTSYPKINQNSD	ann	46.0	37219.28	46	-	-	-	-
H-2-Db	102	114	13	CQTGGIGTDNCKL	ann	46.0	37283.38	46	-	-	-	-
H-2-Db	144	156	13	IGADPLHVDSYGL	ann	46.0	37245.86	46	-	-	-	-
H-2-Db	172	184	13	NIFKDTRFSTEVF	ann	46.0	37141.23	46	-	-	-	-
H-2-Db	242	254	13	TMRKKPKYPYIHY	ann	46.0	37335.85	46	-	-	-	-
H-2-Db	269	281	13	FDTDELMTYALVK	ann	46.0	37313.63	46	-	-	-	-
H-2-Db	57	66	10	GYKCSNNQTH	Consensus (ann/smm)	46.5	46264.25	71	22245.90	22	-	-
H-2-Db	249	258	10	YPYIHYNGEC	Consensus (ann/smm)	46.5	43871.09	54	39742.03	39	-	-
H-2-Db	60	70	11	CSNNQTHFVLN	Consensus (ann/smm)	46.5	31174.79	19	46887.82	74	-	-
H-2-Db	75	85	11	KKSCISAIKLT	Consensus (ann/smm)	46.5	43973.26	53	20704.27	40	-	-
H-2-Db	166	176	11	WNVERYNIFKD	Consensus (ann/smm)	46.5	46155.24	68	13997.81	25	-	-
H-2-Db	222	232	11	ILPNEEYKRIS	Consensus (ann/smm)	46.5	46472.95	71	12562.04	22	-	-
H-2-Db	19	26	8	VAVKCDGD	Consensus (ann/smm)	46.5	47457.71	60	71342.78	33	-	-
H-2-Db	149	156	8	LHVDSYGL	Consensus (ann/smm)	46.5	44763.40	34	110242.74	59	-	-
H-2-Db	219	229	11	FSIILPNEEYK	Consensus (ann/smm)	46.9	9082.99	0.8	87712.20	93	-	-
H-2-Db	13	24	12	ISFGFIVAVKCD	ann	47.0	39944.49	47	-	-	-	-
H-2-Db	91	102	12	NQNSDLTKNLYC	ann	47.0	40096.05	47	-	-	-	-
H-2-Db	124	135	12	AANIEIYGIPAK	ann	47.0	39922.04	47	-	-	-	-
H-2-Db	248	259	12	KYPYIHYNGECS	ann	47.0	39924.61	47	-	-	-	-
H-2-Db	265	276	12	CELVFDTDELMT	ann	47.0	40078.26	47	-	-	-	-
H-2-Db	278	289	12	ALVKVFTNPESD	ann	47.0	39995.09	47	-	-	-	-
H-2-Db	282	293	12	VFTNPESDGSRL	ann	47.0	40089.12	47	-	-	-	-
H-2-Db	15	24	10	FGFIVAVKCD	Consensus (ann/smm)	47.0	44319.54	57	37260.61	37	-	-
H-2-Db	218	227	10	KFSIILPNEE	Consensus (ann/smm)	47.0	37661.64	33	74344.70	61	-	-
H-2-Db	51	61	11	PCQIVLGYKCS	Consensus (ann/smm)	47.0	41851.82	42	28122.89	52	-	-
H-2-Db	81	91	11	AIKLTSYPKIN	Consensus (ann/smm)	47.0	36229.14	26	40463.18	68	-	-
H-2-Db	181	191	11	TEVFYHKNGLF	Consensus (ann/smm)	47.0	44286	55	20656.66	39	-	-
H-2-Db	254	264	11	YNGECSNENKT	Consensus (ann/smm)	47.0	43316.40	49	24102.38	45	-	-
H-2-Db	226	233	8	EEYKRISF	Consensus (ann/smm)	47.0	47361.27	58	75918.92	36	-	-
H-2-Db	168	176	9	VERYNIFKD	Consensus (ann/comblib_sidney2008/smm)	47.0	46706.34	55	253291.14	47	0.000437	21
H-2-Db	276	284	9	TYALVKVFT	Consensus (ann/comblib_sidney2008/smm)	47.0	45796.59	47	896643.90	69	0.000879	34
H-2-Db	132	144	13	IPAKKCSFKDRYI	ann	47.0	37381.12	47	-	-	-	-
H-2-Db	211	223	13	TAKDIKKKFSIIL	ann	47.0	37575.76	47	-	-	-	-
H-2-Db	33	42	10	YKEKDETLFF	Consensus (ann/smm)	47.5	41548.17	44	56787.14	51	-	-
H-2-Db	174	183	10	FKDTRFSTEV	Consensus (ann/smm)	47.5	35320.73	28	88971.31	67	-	-
H-2-Db	55	65	11	VLGYKCSNNQT	Consensus (ann/smm)	47.5	46242.71	69	14356.88	26	-	-
H-2-Db	56	66	11	LGYKCSNNQTH	Consensus (ann/smm)	47.5	40835.98	38	31409.43	57	-	-
H-2-Db	288	298	11	SDGSRLKEEDL	Consensus (ann/smm)	47.5	43585.30	51	23017.60	44	-	-
H-2-Db	144	151	8	IGADPLHV	Consensus (ann/smm)	47.5	45319.95	38	106255.15	57	-	-
H-2-Db	134	145	12	AKKCSFKDRYIG	ann	48.0	40297.86	48	-	-	-	-
H-2-Db	162	173	12	QEHGWNVERYNI	ann	48.0	40175.09	48	-	-	-	-
H-2-Db	44	53	10	SYGLKRDPCQ	Consensus (ann/smm)	48.0	45278.75	63	33055.98	33	-	-
H-2-Db	283	293	11	FTNPESDGSRL	Consensus (ann/smm)	48.0	38594.76	32	36312.82	64	-	-
H-2-Db	120	127	8	KRQIAANI	Consensus (ann/smm)	48.0	46506.64	47	94918.31	49	-	-
H-2-Db	262	275	14	NKTCELVFDTDELM	ann	48.0	36034.09	48	-	-	-	-
H-2-Db	21	29	9	VKCDGDEYF	Consensus (ann/comblib_sidney2008/smm)	48.0	45888.36	48	167347.80	40	0.00186	50
H-2-Db	126	134	9	NIEIYGIPA	Consensus (ann/comblib_sidney2008/smm)	48.0	46007.66	48	495016.87	59	0.000329	18
H-2-Db	153	161	9	SYGLPYQFD	Consensus (ann/comblib_sidney2008/smm)	48.0	45910.20	48	523142.50	60	0.000229	14
H-2-Db	214	222	9	DIKKKFSII	Consensus (ann/comblib_sidney2008/smm)	48.0	44273.06	38	544026.43	60	0.00166	48
H-2-Db	86	98	13	SYPKINQNSDLTK	ann	48.0	37741.59	48	-	-	-	-
H-2-Db	119	131	13	RKRQIAANIEIYG	ann	48.0	37966.04	48	-	-	-	-
H-2-Db	272	284	13	DELMTYALVKVFT	ann	48.0	37722	48	-	-	-	-
H-2-Db	170	179	10	RYNIFKDTRF	Consensus (ann/smm)	48.5	40608.18	41	63863.10	56	-	-
H-2-Db	203	212	10	SFSEAREITA	Consensus (ann/smm)	48.5	44528.62	58	39742.03	39	-	-
H-2-Db	235	244	10	DVYWFQETMR	Consensus (ann/smm)	48.5	27329.77	18	126838.18	79	-	-
H-2-Db	128	135	8	EIYGIPAK	Consensus (ann/smm)	48.5	48332.96	77	53253.73	20	-	-
H-2-Db	12	23	12	LISFGFIVAVKC	ann	49.0	40358.95	49	-	-	-	-
H-2-Db	42	53	12	FASYGLKRDPCQ	ann	49.0	40497.16	49	-	-	-	-
H-2-Db	73	84	12	TNKKSCISAIKL	ann	49.0	40606.87	49	-	-	-	-
H-2-Db	90	101	12	INQNSDLTKNLY	ann	49.0	40567.77	49	-	-	-	-
H-2-Db	96	107	12	LTKNLYCQTGGI	ann	49.0	40438.05	49	-	-	-	-
H-2-Db	105	116	12	GGIGTDNCKLVF	ann	49.0	40596.32	49	-	-	-	-
H-2-Db	217	228	12	KKFSIILPNEEY	ann	49.0	40406.56	49	-	-	-	-
H-2-Db	271	282	12	TDELMTYALVKV	ann	49.0	40423.19	49	-	-	-	-
H-2-Db	72	81	10	KTNKKSCISA	Consensus (ann/smm)	49.0	45032.54	62	35420.12	36	-	-
H-2-Db	177	186	10	TRFSTEVFYH	Consensus (ann/smm)	49.0	44874.45	60	38392.82	38	-	-
H-2-Db	17	27	11	FIVAVKCDGDE	Consensus (ann/smm)	49.0	47470.56	82	9818.84	16	-	-
H-2-Db	71	81	11	FKTNKKSCISA	Consensus (ann/smm)	49.0	46099.85	67	16674.78	31	-	-
H-2-Db	94	104	11	SDLTKNLYCQT	Consensus (ann/smm)	49.0	42550.87	46	27993.68	52	-	-
H-2-Db	137	147	11	CSFKDRYIGAD	Consensus (ann/smm)	49.0	43390.50	50	26005.19	48	-	-
H-2-Db	160	167	8	FDQEHGWN	Consensus (ann/smm)	49.0	47776.12	65	70851.66	33	-	-
H-2-Db	161	168	8	DQEHGWNV	Consensus (ann/smm)	49.0	46838.95	51	90855.24	47	-	-
H-2-Db	205	212	8	SEAREITA	Consensus (ann/smm)	49.0	47194.52	56	84013.68	42	-	-
H-2-Db	269	276	8	FDTDELMT	Consensus (ann/smm)	49.0	48151.33	73	59477.13	25	-	-
H-2-Db	83	96	14	KLTSYPKINQNSDL	ann	49.0	36405.98	49	-	-	-	-
H-2-Db	209	222	14	EITAKDIKKKFSII	ann	49.0	36386.28	49	-	-	-	-
H-2-Db	242	255	14	TMRKKPKYPYIHYN	ann	49.0	36562.70	49	-	-	-	-
H-2-Db	151	159	9	VDSYGLPYQ	Consensus (ann/comblib_sidney2008/smm)	49.0	46109.33	49	1369682.79	76	0.00163	47
H-2-Db	254	262	9	YNGECSNEN	Consensus (ann/comblib_sidney2008/smm)	49.0	46130.30	49	234757.78	46	0.00212	53
H-2-Db	127	139	13	IEIYGIPAKKCSF	ann	49.0	38160.01	49	-	-	-	-
H-2-Db	273	285	13	ELMTYALVKVFTN	ann	49.0	38276.22	49	-	-	-	-
H-2-Db	36	45	10	KDETLFFASY	Consensus (ann/smm)	49.5	46148.27	70	29665.39	29	-	-
H-2-Db	270	279	10	DTDELMTYAL	Consensus (ann/smm)	49.5	33608.72	26	106721.03	73	-	-
H-2-Db	68	75	8	VLNFKTNK	Consensus (ann/smm)	49.5	47954.27	69	67197.02	30	-	-
H-2-Db	169	176	8	ERYNIFKD	Consensus (ann/smm)	49.5	48497.97	81	50390.65	18	-	-
H-2-Db	194	201	8	QITYLAEE	Consensus (ann/smm)	49.5	47057.88	54	88379.19	45	-	-
H-2-Db	128	139	12	EIYGIPAKKCSF	ann	50.0	40765.77	50	-	-	-	-
H-2-Db	281	292	12	KVFTNPESDGSR	ann	50.0	40657.86	50	-	-	-	-
H-2-Db	32	41	10	KYKEKDETLF	Consensus (ann/smm)	50.0	46673.52	75	24960.31	25	-	-
H-2-Db	86	96	11	SYPKINQNSDL	Consensus (ann/smm)	50.0	39052.19	33	39542.12	67	-	-
H-2-Db	225	235	11	NEEYKRISFLD	Consensus (ann/smm)	50.0	43210.13	49	27419.53	51	-	-
H-2-Db	239	249	11	FQETMRKKPKY	Consensus (ann/smm)	50.0	45835.77	65	18709.41	35	-	-
H-2-Db	250	260	11	PYIHYNGECSN	Consensus (ann/smm)	50.0	41650.33	41	32814.06	59	-	-
H-2-Db	37	44	8	DETLFFAS	Consensus (ann/smm)	50.0	48108.09	72	64468.86	28	-	-
H-2-Db	109	116	8	TDNCKLVF	Consensus (ann/smm)	50.0	46870.88	52	92971.53	48	-	-
H-2-Db	110	117	8	DNCKLVFK	Consensus (ann/smm)	50.0	48021.23	70	67351.92	30	-	-
H-2-Db	253	260	8	HYNGECSN	Consensus (ann/smm)	50.0	47671.82	63	77330.35	37	-	-
H-2-Db	120	133	14	KRQIAANIEIYGIP	ann	50.0	36990.85	50	-	-	-	-
H-2-Db	240	253	14	QETMRKKPKYPYIH	ann	50.0	36830.32	50	-	-	-	-
H-2-Db	64	72	9	QTHFVLNFK	Consensus (ann/comblib_sidney2008/smm)	50.0	45058.36	43	288815.17	50	0.00185	50
H-2-Db	70	78	9	NFKTNKKSC	Consensus (ann/comblib_sidney2008/smm)	50.0	47577.53	65	143754.02	38	0.00183	50
H-2-Db	81	89	9	AIKLTSYPK	Consensus (ann/comblib_sidney2008/smm)	50.0	46238.71	50	406087.85	55	0.000117	7.2
H-2-Db	109	117	9	TDNCKLVFK	Consensus (ann/comblib_sidney2008/smm)	50.0	46221.21	50	507715.01	59	0.000376	19
H-2-Db	127	135	9	IEIYGIPAK	Consensus (ann/comblib_sidney2008/smm)	50.0	45206.80	44	299653.95	50	0.00229	55
H-2-Db	146	154	9	ADPLHVDSY	Consensus (ann/comblib_sidney2008/smm)	50.0	46176.23	50	477111.63	58	0.00128	42
H-2-Db	155	163	9	GLPYQFDQE	Consensus (ann/comblib_sidney2008/smm)	50.0	46219.22	50	535328.05	60	0.00145	45
H-2-Db	176	184	9	DTRFSTEVF	Consensus (ann/comblib_sidney2008/smm)	50.0	45707.48	46	394112.31	55	0.00188	50
H-2-Db	230	238	9	RISFLDVYW	Consensus (ann/comblib_sidney2008/smm)	50.0	42465.78	32	301037.09	50	0.00251	57
H-2-Db	263	271	9	KTCELVFDT	Consensus (ann/comblib_sidney2008/smm)	50.0	46216.71	50	228886.41	46	0.01	76
H-2-Db	20	32	13	AVKCDGDEYFIGK	ann	50.0	38335.91	50	-	-	-	-
H-2-Db	31	43	13	GKYKEKDETLFFA	ann	50.0	38565.13	50	-	-	-	-
H-2-Db	62	74	13	NNQTHFVLNFKTN	ann	50.0	38550.11	50	-	-	-	-
H-2-Db	81	93	13	AIKLTSYPKINQN	ann	50.0	38312.67	50	-	-	-	-
H-2-Db	123	135	13	IAANIEIYGIPAK	ann	50.0	38573.88	50	-	-	-	-
H-2-Db	193	205	13	TQITYLAEEDSFS	ann	50.0	38415.20	50	-	-	-	-
H-2-Db	82	91	10	IKLTSYPKIN	Consensus (ann/smm)	50.5	34655.62	27	110217.36	74	-	-
H-2-Db	181	190	10	TEVFYHKNGL	Consensus (ann/smm)	50.5	37605.85	32	95554.25	69	-	-
H-2-Db	83	93	11	KLTSYPKINQN	Consensus (ann/smm)	50.5	46961.23	76	13616.33	25	-	-
H-2-Db	171	181	11	YNIFKDTRFST	Consensus (ann/smm)	50.5	42568.36	46	30064.92	55	-	-
H-2-Db	242	252	11	TMRKKPKYPYI	Consensus (ann/smm)	50.5	28810.95	16	63688.35	85	-	-
H-2-Db	76	83	8	KSCISAIK	Consensus (ann/smm)	50.5	47793.16	66	73849.92	35	-	-
H-2-Db	88	99	12	PKINQNSDLTKN	ann	51.0	40916.46	51	-	-	-	-
H-2-Db	150	161	12	HVDSYGLPYQFD	ann	51.0	40933.30	51	-	-	-	-
H-2-Db	63	72	10	NQTHFVLNFK	Consensus (ann/smm)	51.0	42299.32	46	64305.78	56	-	-
H-2-Db	153	162	10	SYGLPYQFDQ	Consensus (ann/smm)	51.0	45142.27	62	40949.63	40	-	-
H-2-Db	175	184	10	KDTRFSTEVF	Consensus (ann/smm)	51.0	43672.64	53	52632.02	49	-	-
H-2-Db	144	154	11	IGADPLHVDSY	Consensus (ann/smm)	51.0	45546.05	63	20420.20	39	-	-
H-2-Db	94	101	8	SDLTKNLY	Consensus (ann/smm)	51.0	47376.15	58	87973.12	44	-	-
H-2-Db	99	106	8	NLYCQTGG	Consensus (ann/smm)	51.0	47361.27	58	87367.52	44	-	-
H-2-Db	175	182	8	KDTRFSTE	Consensus (ann/smm)	51.0	48232.13	75	62280.20	27	-	-
H-2-Db	33	46	14	YKEKDETLFFASYG	ann	51.0	37259.98	51	-	-	-	-
H-2-Db	39	52	14	TLFFASYGLKRDPC	ann	51.0	37251.12	51	-	-	-	-
H-2-Db	82	95	14	IKLTSYPKINQNSD	ann	51.0	37056.15	51	-	-	-	-
H-2-Db	147	160	14	DPLHVDSYGLPYQF	ann	51.0	37132.01	51	-	-	-	-
H-2-Db	195	208	14	ITYLAEEDSFSEAR	ann	51.0	37218.87	51	-	-	-	-
H-2-Db	263	276	14	KTCELVFDTDELMT	ann	51.0	37206.39	51	-	-	-	-
H-2-Db	268	281	14	VFDTDELMTYALVK	ann	51.0	37100.27	51	-	-	-	-
H-2-Db	35	43	9	EKDETLFFA	Consensus (ann/comblib_sidney2008/smm)	51.0	45576.61	46	2475255.31	84	0.00193	51
H-2-Db	36	44	9	KDETLFFAS	Consensus (ann/comblib_sidney2008/smm)	51.0	46929.23	57	310899.48	51	0.00152	46
H-2-Db	42	50	9	FASYGLKRD	Consensus (ann/comblib_sidney2008/smm)	51.0	47356.17	62	315224.53	51	0.000632	27
H-2-Db	62	70	9	NNQTHFVLN	Consensus (ann/comblib_sidney2008/smm)	51.0	46573.12	53	310184.43	51	0.00124	41
H-2-Db	233	241	9	FLDVYWFQE	Consensus (ann/comblib_sidney2008/smm)	51.0	46354.44	51	418427.29	56	0.000106	6.6
H-2-Db	248	256	9	KYPYIHYNG	Consensus (ann/comblib_sidney2008/smm)	51.0	46014.63	49	3720660.13	88	0.00194	51
H-2-Db	278	286	9	ALVKVFTNP	Consensus (ann/comblib_sidney2008/smm)	51.0	44834.15	41	307340.65	51	0.00376	67
H-2-Db	72	84	13	KTNKKSCISAIKL	ann	51.0	38816.29	51	-	-	-	-
H-2-Db	87	99	13	YPKINQNSDLTKN	ann	51.0	38666.66	51	-	-	-	-
H-2-Db	198	210	13	LAEEDSFSEAREI	ann	51.0	38912.59	51	-	-	-	-
H-2-Db	203	215	13	SFSEAREITAKDI	ann	51.0	39141.88	51	-	-	-	-
H-2-Db	235	247	13	DVYWFQETMRKKP	ann	51.0	38794.05	51	-	-	-	-
H-2-Db	239	251	13	FQETMRKKPKYPY	ann	51.0	39066.57	51	-	-	-	-
H-2-Db	10	20	11	VGLISFGFIVA	Consensus (ann/smm)	51.1	22659.96	7.2	93553.49	95	-	-
H-2-Db	54	63	10	IVLGYKCSNN	Consensus (ann/smm)	51.5	46632.63	75	27749.17	28	-	-
H-2-Db	144	153	10	IGADPLHVDS	Consensus (ann/smm)	51.5	47034.97	79	24057.47	24	-	-
H-2-Db	260	269	10	NENKTCELVF	Consensus (ann/smm)	51.5	44662.76	59	45525	44	-	-
H-2-Db	57	67	11	GYKCSNNQTHF	Consensus (ann/smm)	51.5	36003.29	26	50822.97	77	-	-
H-2-Db	151	161	11	VDSYGLPYQFD	Consensus (ann/smm)	51.5	40019.35	36	39360.45	67	-	-
H-2-Db	265	275	11	CELVFDTDELM	Consensus (ann/smm)	51.5	37230.97	28	48312.55	75	-	-
H-2-Db	151	162	12	VDSYGLPYQFDQ	ann	52.0	41396.50	52	-	-	-	-
H-2-Db	190	201	12	LFNTQITYLAEE	ann	52.0	41444.90	52	-	-	-	-
H-2-Db	28	37	10	YFIGKYKEKD	Consensus (ann/smm)	52.0	47878.59	87	18375.96	17	-	-
H-2-Db	131	140	10	GIPAKKCSFK	Consensus (ann/smm)	52.0	45807.99	67	37605.38	37	-	-
H-2-Db	79	89	11	ISAIKLTSYPK	Consensus (ann/smm)	52.0	32128.49	20	60125.68	84	-	-
H-2-Db	114	124	11	LVFKKRKRQIA	Consensus (ann/smm)	52.0	45151.56	60	22911.84	44	-	-
H-2-Db	136	146	11	KCSFKDRYIGA	Consensus (ann/smm)	52.0	41317.73	40	36817.98	64	-	-
H-2-Db	259	269	11	SNENKTCELVF	Consensus (ann/smm)	52.0	44757.60	58	24494.02	46	-	-
H-2-Db	118	131	14	KRKRQIAANIEIYG	ann	52.0	37460.47	52	-	-	-	-
H-2-Db	143	156	14	YIGADPLHVDSYGL	ann	52.0	37521.74	52	-	-	-	-
H-2-Db	17	25	9	FIVAVKCDG	Consensus (ann/comblib_sidney2008/smm)	52.0	46438.28	52	898710.88	69	0.00142	44
H-2-Db	106	114	9	GIGTDNCKL	Consensus (ann/comblib_sidney2008/smm)	52.0	38824.71	25	340894.50	52	0.01	82
H-2-Db	125	133	9	ANIEIYGIP	Consensus (ann/comblib_sidney2008/smm)	52.0	44092.36	38	330841.51	52	0.01	81
H-2-Db	131	139	9	GIPAKKCSF	Consensus (ann/comblib_sidney2008/smm)	52.0	41427.42	30	335443.98	52	0.00474	72
H-2-Db	36	48	13	KDETLFFASYGLK	ann	52.0	39177.46	52	-	-	-	-
H-2-Db	61	73	13	SNNQTHFVLNFKT	ann	52.0	39381.89	52	-	-	-	-
H-2-Db	264	276	13	TCELVFDTDELMT	ann	52.0	39306.12	52	-	-	-	-
H-2-Db	279	291	13	LVKVFTNPESDGS	ann	52.0	39389.99	52	-	-	-	-
H-2-Db	120	130	11	KRQIAANIEIY	Consensus (ann/smm)	52.5	33960.37	22	59028.26	83	-	-
H-2-Db	125	135	11	ANIEIYGIPAK	Consensus (ann/smm)	52.5	41215.48	40	37158.66	65	-	-
H-2-Db	213	223	11	KDIKKKFSIIL	Consensus (ann/smm)	52.5	44439.57	56	26306.31	49	-	-
H-2-Db	100	107	8	LYCQTGGI	Consensus (ann/smm)	52.5	44924.48	35	134075.68	70	-	-
H-2-Db	126	133	8	NIEIYGIP	Consensus (ann/smm)	52.5	48036.32	70	74361.82	35	-	-
H-2-Db	165	172	8	GWNVERYN	Consensus (ann/smm)	52.5	48366.98	78	62136.96	27	-	-
H-2-Db	135	146	12	KKCSFKDRYIGA	ann	53.0	41500.53	53	-	-	-	-
H-2-Db	249	260	12	YPYIHYNGECSN	ann	53.0	41536.04	53	-	-	-	-
H-2-Db	255	266	12	NGECSNENKTCE	ann	53.0	41571.09	53	-	-	-	-
H-2-Db	85	94	10	TSYPKINQNS	Consensus (ann/smm)	53.0	44863.28	60	47890.57	46	-	-
H-2-Db	45	55	11	YGLKRDPCQIV	Consensus (ann/smm)	53.0	30049.11	17	71295.15	89	-	-
H-2-Db	215	225	11	IKKKFSIILPN	Consensus (ann/smm)	53.0	46103.36	67	20561.75	39	-	-
H-2-Db	29	36	8	FIGKYKEK	Consensus (ann/smm)	53.0	48206.04	74	70363.92	32	-	-
H-2-Db	58	65	8	YKCSNNQT	Consensus (ann/smm)	53.0	45690.68	40	124265.34	66	-	-
H-2-Db	28	41	14	YFIGKYKEKDETLF	ann	53.0	37691.80	53	-	-	-	-
H-2-Db	101	114	14	YCQTGGIGTDNCKL	ann	53.0	37607.50	53	-	-	-	-
H-2-Db	210	223	14	ITAKDIKKKFSIIL	ann	53.0	37817.22	53	-	-	-	-
H-2-Db	241	254	14	ETMRKKPKYPYIHY	ann	53.0	37616.84	53	-	-	-	-
H-2-Db	271	284	14	TDELMTYALVKVFT	ann	53.0	37773.05	53	-	-	-	-
H-2-Db	174	182	9	FKDTRFSTE	Consensus (ann/comblib_sidney2008/smm)	53.0	46501.64	53	772004.80	66	0.00108	38
H-2-Db	291	299	9	SRLKEEDLG	Consensus (ann/comblib_sidney2008/smm)	53.0	47843.89	68	348032.66	53	0.000678	29
H-2-Db	54	66	13	IVLGYKCSNNQTH	ann	53.0	39561.71	53	-	-	-	-
H-2-Db	278	290	13	ALVKVFTNPESDG	ann	53.0	39582.25	53	-	-	-	-
H-2-Db	95	104	10	DLTKNLYCQT	Consensus (ann/smm)	53.5	43100.39	50	65350.66	57	-	-
H-2-Db	257	266	10	ECSNENKTCE	Consensus (ann/smm)	53.5	39999.43	39	92097.96	68	-	-
H-2-Db	82	92	11	IKLTSYPKINQ	Consensus (ann/smm)	53.5	42281.92	44	35160.90	63	-	-
H-2-Db	218	228	11	KFSIILPNEEY	Consensus (ann/smm)	53.5	40165.54	36	42565.72	71	-	-
H-2-Db	226	236	11	EEYKRISFLDV	Consensus (ann/smm)	53.5	44356	55	28252.70	52	-	-
H-2-Db	154	165	12	YGLPYQFDQEHG	ann	54.0	41720.68	54	-	-	-	-
H-2-Db	88	98	11	PKINQNSDLTK	Consensus (ann/smm)	54.0	40935.52	39	41026.08	69	-	-
H-2-Db	145	155	11	GADPLHVDSYG	Consensus (ann/smm)	54.0	45134.96	60	25589.39	48	-	-
H-2-Db	200	210	11	EEDSFSEAREI	Consensus (ann/smm)	54.0	46103.36	67	21880.64	41	-	-
H-2-Db	224	234	11	PNEEYKRISFL	Consensus (ann/smm)	54.0	40761.80	38	41501.14	70	-	-
H-2-Db	279	289	11	LVKVFTNPESD	Consensus (ann/smm)	54.0	41682.34	41	39360.45	67	-	-
H-2-Db	1	8	8	MNSINFLS	Consensus (ann/smm)	54.0	45448.58	38	133152.71	70	-	-
H-2-Db	200	207	8	EEDSFSEA	Consensus (ann/smm)	54.0	48509.52	81	63146.60	27	-	-
H-2-Db	270	277	8	DTDELMTY	Consensus (ann/smm)	54.0	47809.22	66	84596.03	42	-	-
H-2-Db	122	135	14	QIAANIEIYGIPAK	ann	54.0	38101.43	54	-	-	-	-
H-2-Db	130	138	9	YGIPAKKCS	Consensus (ann/comblib_sidney2008/smm)	54.0	46655.34	54	252127.37	47	0.01	81
H-2-Db	186	194	9	HKNGLFNTQ	Consensus (ann/comblib_sidney2008/smm)	54.0	45572.68	46	382489.92	54	0.01	86
H-2-Db	197	205	9	YLAEEDSFS	Consensus (ann/comblib_sidney2008/smm)	54.0	46626.08	54	181810.93	42	0.00267	58
H-2-Db	13	25	13	ISFGFIVAVKCDG	ann	54.0	39863.33	54	-	-	-	-
H-2-Db	103	115	13	QTGGIGTDNCKLV	ann	54.0	39856	54	-	-	-	-
H-2-Db	140	152	13	KDRYIGADPLHVD	ann	54.0	39909.06	54	-	-	-	-
H-2-Db	78	87	10	CISAIKLTSY	Consensus (ann/smm)	54.5	43787.62	54	62409.40	55	-	-
H-2-Db	160	169	10	FDQEHGWNVE	Consensus (ann/smm)	54.5	43798.97	54	63132.07	55	-	-
H-2-Db	232	241	10	SFLDVYWFQE	Consensus (ann/smm)	54.5	44935.67	61	50728.26	48	-	-
H-2-Db	15	25	11	FGFIVAVKCDG	Consensus (ann/smm)	54.5	45951.94	66	22597.48	43	-	-
H-2-Db	41	51	11	FFASYGLKRDP	Consensus (ann/smm)	54.5	46768.55	74	18623.44	35	-	-
H-2-Db	62	72	11	NNQTHFVLNFK	Consensus (ann/smm)	54.5	45272.89	61	25885.71	48	-	-
H-2-Db	105	115	11	GGIGTDNCKLV	Consensus (ann/smm)	54.5	38904.18	33	49551.86	76	-	-
H-2-Db	263	270	8	KTCELVFD	Consensus (ann/smm)	54.5	47703.28	64	89196.95	45	-	-
H-2-Db	32	43	12	KYKEKDETLFFA	ann	55.0	42041.07	55	-	-	-	-
H-2-Db	55	66	12	VLGYKCSNNQTH	ann	55.0	42114.82	55	-	-	-	-
H-2-Db	67	78	12	FVLNFKTNKKSC	ann	55.0	42088.41	55	-	-	-	-
H-2-Db	72	83	12	KTNKKSCISAIK	ann	55.0	42058.34	55	-	-	-	-
H-2-Db	116	127	12	FKKRKRQIAANI	ann	55.0	42020.60	55	-	-	-	-
H-2-Db	125	136	12	ANIEIYGIPAKK	ann	55.0	42045.16	55	-	-	-	-
H-2-Db	171	182	12	YNIFKDTRFSTE	ann	55.0	42040.14	55	-	-	-	-
H-2-Db	250	261	12	PYIHYNGECSNE	ann	55.0	42116.18	55	-	-	-	-
H-2-Db	90	99	10	INQNSDLTKN	Consensus (ann/smm)	55.0	43802.30	54	63863.10	56	-	-
H-2-Db	182	191	10	EVFYHKNGLF	Consensus (ann/smm)	55.0	43564.56	52	68904.88	58	-	-
H-2-Db	279	288	10	LVKVFTNPES	Consensus (ann/smm)	55.0	45896.29	68	43376.05	42	-	-
H-2-Db	117	127	11	KKRKRQIAANI	Consensus (ann/smm)	55.0	47230.27	79	16521.90	31	-	-
H-2-Db	170	180	11	RYNIFKDTRFS	Consensus (ann/smm)	55.0	44206.04	54	30694.46	56	-	-
H-2-Db	239	246	8	FQETMRKK	Consensus (ann/smm)	55.0	47153.70	55	104315.78	55	-	-
H-2-Db	256	263	8	GECSNENK	Consensus (ann/smm)	55.0	48454.96	80	66427.82	30	-	-
H-2-Db	272	285	14	DELMTYALVKVFTN	ann	55.0	38439.73	55	-	-	-	-
H-2-Db	11	23	13	GLISFGFIVAVKC	ann	55.0	40021.07	55	-	-	-	-
H-2-Db	38	50	13	ETLFFASYGLKRD	ann	55.0	40019.76	55	-	-	-	-
H-2-Db	161	173	13	DQEHGWNVERYNI	ann	55.0	40156.39	55	-	-	-	-
H-2-Db	14	24	11	SFGFIVAVKCD	Consensus (ann/smm)	55.5	46262.76	69	22185.03	42	-	-
H-2-Db	37	47	11	DETLFFASYGL	Consensus (ann/smm)	55.5	34452.61	23	69033.52	88	-	-
H-2-Db	186	193	8	HKNGLFNT	Consensus (ann/smm)	55.5	47692.97	64	90855.24	47	-	-
H-2-Db	50	61	12	DPCQIVLGYKCS	ann	56.0	42247.63	56	-	-	-	-
H-2-Db	64	75	12	QTHFVLNFKTNK	ann	56.0	42254.50	56	-	-	-	-
H-2-Db	65	76	12	THFVLNFKTNKK	ann	56.0	42380.86	56	-	-	-	-
H-2-Db	82	93	12	IKLTSYPKINQN	ann	56.0	42226.14	56	-	-	-	-
H-2-Db	93	104	12	NSDLTKNLYCQT	ann	56.0	42311.68	56	-	-	-	-
H-2-Db	163	174	12	EHGWNVERYNIF	ann	56.0	42276.44	56	-	-	-	-
H-2-Db	168	179	12	VERYNIFKDTRF	ann	56.0	42393.70	56	-	-	-	-
H-2-Db	191	202	12	FNTQITYLAEED	ann	56.0	42379.95	56	-	-	-	-
H-2-Db	270	281	12	DTDELMTYALVK	ann	56.0	42369.40	56	-	-	-	-
H-2-Db	159	168	10	QFDQEHGWNV	Consensus (ann/smm)	56.0	43853.04	54	67959.47	58	-	-
H-2-Db	206	215	10	EAREITAKDI	Consensus (ann/smm)	56.0	46459.88	73	39196.74	39	-	-
H-2-Db	252	261	10	IHYNGECSNE	Consensus (ann/smm)	56.0	45739.15	67	46908.33	45	-	-
H-2-Db	68	78	11	VLNFKTNKKSC	Consensus (ann/smm)	56.0	46661.39	73	20609.15	39	-	-
H-2-Db	127	137	11	IEIYGIPAKKC	Consensus (ann/smm)	56.0	47049.72	77	18495.24	35	-	-
H-2-Db	132	139	8	IPAKKCSF	Consensus (ann/smm)	56.0	45354.77	38	144327.80	74	-	-
H-2-Db	133	140	8	PAKKCSFK	Consensus (ann/smm)	56.0	48610.92	84	64025.06	28	-	-
H-2-Db	30	43	14	IGKYKEKDETLFFA	ann	56.0	38658.28	56	-	-	-	-
H-2-Db	52	65	14	CQIVLGYKCSNNQT	ann	56.0	38685.49	56	-	-	-	-
H-2-Db	81	94	14	AIKLTSYPKINQNS	ann	56.0	38709.77	56	-	-	-	-
H-2-Db	86	99	14	SYPKINQNSDLTKN	ann	56.0	38710.18	56	-	-	-	-
H-2-Db	126	139	14	NIEIYGIPAKKCSF	ann	56.0	38513.83	56	-	-	-	-
H-2-Db	211	224	14	TAKDIKKKFSIILP	ann	56.0	38578.06	56	-	-	-	-
H-2-Db	96	104	9	LTKNLYCQT	Consensus (ann/comblib_sidney2008/smm)	56.0	45485.97	45	436134.06	56	0.01	92
H-2-Db	163	171	9	EHGWNVERY	Consensus (ann/comblib_sidney2008/smm)	56.0	46846.53	56	735563.21	65	0.000429	21
H-2-Db	249	257	9	YPYIHYNGE	Consensus (ann/comblib_sidney2008/smm)	56.0	46803.98	56	645089.54	63	0.00119	40
H-2-Db	280	288	9	VKVFTNPES	Consensus (ann/comblib_sidney2008/smm)	56.0	46788.80	56	319609.74	51	0.01	91
H-2-Db	37	49	13	DETLFFASYGLKR	ann	56.0	40482.72	56	-	-	-	-
H-2-Db	247	259	13	PKYPYIHYNGECS	ann	56.0	40344.54	56	-	-	-	-
H-2-Db	260	270	11	NENKTCELVFD	Consensus (ann/smm)	56.5	47502.41	82	16751.74	31	-	-
H-2-Db	97	104	8	TKNLYCQT	Consensus (ann/smm)	56.5	47237.43	56	107733.31	57	-	-
H-2-Db	139	146	8	FKDRYIGA	Consensus (ann/smm)	56.5	47965.68	69	87367.52	44	-	-
H-2-Db	150	157	8	HVDSYGLP	Consensus (ann/smm)	56.5	48563.07	82	67975.12	31	-	-
H-2-Db	153	164	12	SYGLPYQFDQEH	ann	57.0	42459.34	57	-	-	-	-
H-2-Db	194	205	12	QITYLAEEDSFS	ann	57.0	42538.44	57	-	-	-	-
H-2-Db	227	238	12	EYKRISFLDVYW	ann	57.0	42465.31	57	-	-	-	-
H-2-Db	99	108	10	NLYCQTGGIG	Consensus (ann/smm)	57.0	44827.39	60	60290.65	54	-	-
H-2-Db	133	143	11	PAKKCSFKDRY	Consensus (ann/smm)	57.0	48271.81	92	12504.32	22	-	-
H-2-Db	134	144	11	AKKCSFKDRYI	Consensus (ann/smm)	57.0	36606.23	27	68086.34	87	-	-
H-2-Db	172	182	11	NIFKDTRFSTE	Consensus (ann/smm)	57.0	45002.80	59	30134.22	55	-	-
H-2-Db	157	164	8	PYQFDQEH	Consensus (ann/smm)	57.0	47808.18	66	92757.71	48	-	-
H-2-Db	160	173	14	FDQEHGWNVERYNI	ann	57.0	38982.54	57	-	-	-	-
H-2-Db	235	248	14	DVYWFQETMRKKPK	ann	57.0	39021.38	57	-	-	-	-
H-2-Db	14	22	9	SFGFIVAVK	Consensus (ann/comblib_sidney2008/smm)	57.0	46976.46	57	417464.93	56	0.01	75
H-2-Db	156	164	9	LPYQFDQEH	Consensus (ann/comblib_sidney2008/smm)	57.0	45403.85	45	1001428.62	70	0.00251	57
H-2-Db	178	186	9	RFSTEVFYH	Consensus (ann/comblib_sidney2008/smm)	57.0	48080.52	72	454590.13	57	0.000791	32
H-2-Db	289	297	9	DGSRLKEED	Consensus (ann/comblib_sidney2008/smm)	57.0	48613.55	83	458796.40	57	0.000836	33
H-2-Db	12	24	13	LISFGFIVAVKCD	ann	57.0	40712.89	57	-	-	-	-
H-2-Db	216	228	13	KKKFSIILPNEEY	ann	57.0	40617.84	57	-	-	-	-
H-2-Db	265	277	13	CELVFDTDELMTY	ann	57.0	40511.63	57	-	-	-	-
H-2-Db	270	282	13	DTDELMTYALVKV	ann	57.0	40598.96	57	-	-	-	-
H-2-Db	202	211	10	DSFSEAREIT	Consensus (ann/smm)	57.5	44742.59	60	63132.07	55	-	-
H-2-Db	34	44	11	KEKDETLFFAS	Consensus (ann/smm)	57.5	46496.60	71	23230.58	44	-	-
H-2-Db	198	208	11	LAEEDSFSEAR	Consensus (ann/smm)	57.5	46413.16	70	23553.75	45	-	-
H-2-Db	272	282	11	DELMTYALVKV	Consensus (ann/smm)	57.5	43239.59	49	38024.19	66	-	-
H-2-Db	203	210	8	SFSEAREI	Consensus (ann/smm)	57.5	43098.53	27	189823.51	88	-	-
H-2-Db	261	268	8	ENKTCELV	Consensus (ann/smm)	57.5	47671.82	63	100080.62	52	-	-
H-2-Db	69	80	12	LNFKTNKKSCIS	ann	58.0	42619.53	58	-	-	-	-
H-2-Db	51	60	10	PCQIVLGYKC	Consensus (ann/smm)	58.0	42096.61	46	97330.73	70	-	-
H-2-Db	156	165	10	LPYQFDQEHG	Consensus (ann/smm)	58.0	42943.55	49	89176.41	67	-	-
H-2-Db	211	220	10	TAKDIKKKFS	Consensus (ann/smm)	58.0	47919.52	88	28135.20	28	-	-
H-2-Db	31	41	11	GKYKEKDETLF	Consensus (ann/smm)	58.0	44075.18	53	35897.15	63	-	-
H-2-Db	262	272	11	NKTCELVFDTD	Consensus (ann/smm)	58.0	47313.65	80	19233.57	36	-	-
H-2-Db	159	166	8	QFDQEHGW	Consensus (ann/smm)	58.0	48860.35	90	61709.21	26	-	-
H-2-Db	20	33	14	AVKCDGDEYFIGKY	ann	58.0	39131.30	58	-	-	-	-
H-2-Db	95	108	14	DLTKNLYCQTGGIG	ann	58.0	39287.42	58	-	-	-	-
H-2-Db	123	136	14	IAANIEIYGIPAKK	ann	58.0	39193.59	58	-	-	-	-
H-2-Db	202	215	14	DSFSEAREITAKDI	ann	58.0	39190.20	58	-	-	-	-
H-2-Db	37	45	9	DETLFFASY	Consensus (ann/comblib_sidney2008/smm)	58.0	47086.90	58	3408945.04	87	0.00239	56
H-2-Db	54	62	9	IVLGYKCSN	Consensus (ann/comblib_sidney2008/smm)	58.0	47026.33	58	320346.51	51	0.00433	70
H-2-Db	88	96	9	PKINQNSDL	Consensus (ann/comblib_sidney2008/smm)	58.0	47089.97	58	260387.42	48	0.02	94
H-2-Db	194	202	9	QITYLAEED	Consensus (ann/comblib_sidney2008/smm)	58.0	47976.07	71	477111.63	58	0.00143	44
H-2-Db	199	207	9	AEEDSFSEA	Consensus (ann/comblib_sidney2008/smm)	58.0	46616.49	54	480418.81	58	0.02	93
H-2-Db	104	116	13	TGGIGTDNCKLVF	ann	58.0	40814.76	58	-	-	-	-
H-2-Db	105	117	13	GGIGTDNCKLVFK	ann	58.0	40806.81	58	-	-	-	-
H-2-Db	133	145	13	PAKKCSFKDRYIG	ann	58.0	40889.92	58	-	-	-	-
H-2-Db	134	146	13	AKKCSFKDRYIGA	ann	58.0	40730.95	58	-	-	-	-
H-2-Db	223	235	13	LPNEEYKRISFLD	ann	58.0	40962.53	58	-	-	-	-
H-2-Db	250	262	13	PYIHYNGECSNEN	ann	58.0	40909.39	58	-	-	-	-
H-2-Db	252	264	13	IHYNGECSNENKT	ann	58.0	40838.19	58	-	-	-	-
H-2-Db	96	105	10	LTKNLYCQTG	Consensus (ann/smm)	58.5	45656.07	66	55366.87	51	-	-
H-2-Db	101	110	10	YCQTGGIGTD	Consensus (ann/smm)	58.5	47209.35	80	37260.61	37	-	-
H-2-Db	216	225	10	KKKFSIILPN	Consensus (ann/smm)	58.5	45289.06	63	61553.11	54	-	-
H-2-Db	264	274	11	TCELVFDTDEL	Consensus (ann/smm)	58.5	32945.88	20	114831.23	97	-	-
H-2-Db	42	49	8	FASYGLKR	Consensus (ann/smm)	58.5	47775.07	65	99850.44	52	-	-
H-2-Db	147	154	8	DPLHVDSY	Consensus (ann/smm)	58.5	48496.91	81	75396.29	36	-	-
H-2-Db	274	281	8	LMTYALVK	Consensus (ann/smm)	58.5	46758.93	50	125994.04	67	-	-
H-2-Db	17	28	12	FIVAVKCDGDEY	ann	59.0	42787.69	59	-	-	-	-
H-2-Db	51	62	12	PCQIVLGYKCSN	ann	59.0	42873.89	59	-	-	-	-
H-2-Db	52	63	12	CQIVLGYKCSNN	ann	59.0	42834.02	59	-	-	-	-
H-2-Db	196	207	12	TYLAEEDSFSEA	ann	59.0	42921.23	59	-	-	-	-
H-2-Db	62	71	10	NNQTHFVLNF	Consensus (ann/smm)	59.0	41445.81	43	112266.45	75	-	-
H-2-Db	242	251	10	TMRKKPKYPY	Consensus (ann/smm)	59.0	45666.47	66	58109.88	52	-	-
H-2-Db	104	114	11	TGGIGTDNCKL	Consensus (ann/smm)	59.0	37407.41	29	73800.62	89	-	-
H-2-Db	152	162	11	DSYGLPYQFDQ	Consensus (ann/smm)	59.0	45902.74	66	27929.30	52	-	-
H-2-Db	173	180	8	IFKDTRFS	Consensus (ann/smm)	59.0	46654.83	49	132236.09	69	-	-
H-2-Db	198	205	8	LAEEDSFS	Consensus (ann/smm)	59.0	47906.57	68	96238.76	50	-	-
H-2-Db	224	231	8	PNEEYKRI	Consensus (ann/smm)	59.0	48559.41	82	76093.93	36	-	-
H-2-Db	250	257	8	PYIHYNGE	Consensus (ann/smm)	59.0	48587.79	83	74533.24	35	-	-
H-2-Db	35	48	14	EKDETLFFASYGLK	ann	59.0	39503.96	59	-	-	-	-
H-2-Db	91	104	14	NQNSDLTKNLYCQT	ann	59.0	39605.82	59	-	-	-	-
H-2-Db	192	205	14	NTQITYLAEEDSFS	ann	59.0	39494.54	59	-	-	-	-
H-2-Db	278	291	14	ALVKVFTNPESDGS	ann	59.0	39578.40	59	-	-	-	-
H-2-Db	56	64	9	LGYKCSNNQ	Consensus (ann/comblib_sidney2008/smm)	59.0	44975.07	42	862223.79	68	0.00269	59
H-2-Db	145	153	9	GADPLHVDS	Consensus (ann/comblib_sidney2008/smm)	59.0	47097.59	59	335443.98	52	0.01	86
H-2-Db	242	250	9	TMRKKPKYP	Consensus (ann/comblib_sidney2008/smm)	59.0	47202.20	60	503060.25	59	0.00258	58
H-2-Db	264	272	9	TCELVFDTD	Consensus (ann/comblib_sidney2008/smm)	59.0	47239.98	60	511234.32	59	0.00115	39
H-2-Db	285	293	9	NPESDGSRL	Consensus (ann/comblib_sidney2008/smm)	59.0	47099.63	59	496158	59	0.00207	53
H-2-Db	41	53	13	FFASYGLKRDPCQ	ann	59.0	40984.25	59	-	-	-	-
H-2-Db	124	136	13	AANIEIYGIPAKK	ann	59.0	41085.93	59	-	-	-	-
H-2-Db	145	157	13	GADPLHVDSYGLP	ann	59.0	40986.02	59	-	-	-	-
H-2-Db	149	161	13	LHVDSYGLPYQFD	ann	59.0	40976.27	59	-	-	-	-
H-2-Db	251	263	13	YIHYNGECSNENK	ann	59.0	41093.48	59	-	-	-	-
H-2-Db	106	115	10	GIGTDNCKLV	Consensus (ann/smm)	59.5	40968.74	42	122250.32	77	-	-
H-2-Db	272	281	10	DELMTYALVK	Consensus (ann/smm)	59.5	45008.18	61	67491.64	58	-	-
H-2-Db	48	58	11	KRDPCQIVLGY	Consensus (ann/smm)	59.5	48502.16	95	13337.06	24	-	-
H-2-Db	92	102	11	QNSDLTKNLYC	Consensus (ann/smm)	59.5	46090.36	67	27737.03	52	-	-
H-2-Db	203	213	11	SFSEAREITAK	Consensus (ann/smm)	59.5	47466.95	82	19726.95	37	-	-
H-2-Db	176	183	8	DTRFSTEV	Consensus (ann/smm)	59.5	47047.68	54	121716.65	65	-	-
H-2-Db	174	185	12	FKDTRFSTEVFY	ann	60.0	42976.54	60	-	-	-	-
H-2-Db	53	63	11	QIVLGYKCSNN	Consensus (ann/smm)	60.0	47655.31	84	18926.05	36	-	-
H-2-Db	64	74	11	QTHFVLNFKTN	Consensus (ann/smm)	60.0	40789.15	38	57024.30	82	-	-
H-2-Db	237	247	11	YWFQETMRKKP	Consensus (ann/smm)	60.0	47459.79	82	19818.01	38	-	-
H-2-Db	102	115	14	CQTGGIGTDNCKLV	ann	60.0	39753.93	60	-	-	-	-
H-2-Db	90	102	13	INQNSDLTKNLYC	ann	60.0	41377.25	60	-	-	-	-
H-2-Db	14	23	10	SFGFIVAVKC	Consensus (ann/smm)	60.5	44398.73	57	80213.97	64	-	-
H-2-Db	143	152	10	YIGADPLHVD	Consensus (ann/smm)	60.5	44481.93	58	77848.46	63	-	-
H-2-Db	227	236	10	EYKRISFLDV	Consensus (ann/smm)	60.5	44909.91	61	73324.65	60	-	-
H-2-Db	130	140	11	YGIPAKKCSFK	Consensus (ann/smm)	60.5	42978.87	48	45400.43	73	-	-
H-2-Db	169	179	11	ERYNIFKDTRF	Consensus (ann/smm)	60.5	45109.56	60	33889.10	61	-	-
H-2-Db	257	264	8	ECSNENKT	Consensus (ann/smm)	60.5	47945.45	69	99620.79	52	-	-
H-2-Db	283	290	8	FTNPESDG	Consensus (ann/smm)	60.5	48370.10	78	86367.43	43	-	-
H-2-Db	33	44	12	YKEKDETLFFAS	ann	61.0	43137.26	61	-	-	-	-
H-2-Db	173	184	12	IFKDTRFSTEVF	ann	61.0	43178.82	61	-	-	-	-
H-2-Db	283	294	12	FTNPESDGSRLK	ann	61.0	43182.55	61	-	-	-	-
H-2-Db	47	56	10	LKRDPCQIVL	Consensus (ann/smm)	61.0	44883.19	61	75378.94	61	-	-
H-2-Db	167	176	10	NVERYNIFKD	Consensus (ann/smm)	61.0	46894.20	77	47670.53	45	-	-
H-2-Db	204	213	10	FSEAREITAK	Consensus (ann/smm)	61.0	45295.90	63	70185.92	59	-	-
H-2-Db	278	287	10	ALVKVFTNPE	Consensus (ann/smm)	61.0	40997.12	42	132510.41	80	-	-
H-2-Db	38	48	11	ETLFFASYGLK	Consensus (ann/smm)	61.0	37995.21	30	82805.66	92	-	-
H-2-Db	76	86	11	KSCISAIKLTS	Consensus (ann/smm)	61.0	44977.01	59	35979.90	63	-	-
H-2-Db	187	197	11	KNGLFNTQITY	Consensus (ann/smm)	61.0	36030.95	26	105210.72	96	-	-
H-2-Db	264	277	14	TCELVFDTDELMTY	ann	61.0	39915.11	61	-	-	-	-
H-2-Db	12	20	9	LISFGFIVA	Consensus (ann/comblib_sidney2008/smm)	61.0	42079.75	31	586975.53	61	0.01	74
H-2-Db	97	105	9	TKNLYCQTG	Consensus (ann/comblib_sidney2008/smm)	61.0	47337.73	61	919644.55	69	0.000753	31
H-2-Db	164	172	9	HGWNVERYN	Consensus (ann/comblib_sidney2008/smm)	61.0	47265.55	61	138235.63	37	0.00292	61
H-2-Db	170	178	9	RYNIFKDTR	Consensus (ann/comblib_sidney2008/smm)	61.0	47615.62	65	559268.04	61	0.00167	48
H-2-Db	192	200	9	NTQITYLAE	Consensus (ann/comblib_sidney2008/smm)	61.0	47514.24	64	557981.76	61	0.00108	38
H-2-Db	63	75	13	NQTHFVLNFKTNK	ann	61.0	41524.79	61	-	-	-	-
H-2-Db	37	46	10	DETLFFASYG	Consensus (ann/smm)	61.5	43826.01	54	95554.25	69	-	-
H-2-Db	56	65	10	LGYKCSNNQT	Consensus (ann/smm)	61.5	42691.05	48	111750.64	75	-	-
H-2-Db	165	174	10	GWNVERYNIF	Consensus (ann/smm)	61.5	44849.22	60	79845.42	63	-	-
H-2-Db	241	250	10	ETMRKKPKYP	Consensus (ann/smm)	61.5	46907.41	77	48556.79	46	-	-
H-2-Db	35	46	12	EKDETLFFASYG	ann	62.0	43389.57	62	-	-	-	-
H-2-Db	170	181	12	RYNIFKDTRFST	ann	62.0	43421.51	62	-	-	-	-
H-2-Db	195	206	12	ITYLAEEDSFSE	ann	62.0	43372.67	62	-	-	-	-
H-2-Db	216	227	12	KKKFSIILPNEE	ann	62.0	43380.17	62	-	-	-	-
H-2-Db	172	181	10	NIFKDTRFST	Consensus (ann/smm)	62.0	43131.20	50	108455.11	74	-	-
H-2-Db	121	128	8	RQIAANIE	Consensus (ann/smm)	62.0	47009.02	53	135628.20	71	-	-
H-2-Db	138	145	8	SFKDRYIG	Consensus (ann/smm)	62.0	45611.16	40	173520.18	84	-	-
H-2-Db	241	248	8	ETMRKKPK	Consensus (ann/smm)	62.0	48619.36	84	81536.11	40	-	-
H-2-Db	13	26	14	ISFGFIVAVKCDGD	ann	62.0	40265.18	62	-	-	-	-
H-2-Db	15	28	14	FGFIVAVKCDGDEY	ann	62.0	40261.67	62	-	-	-	-
H-2-Db	31	44	14	GKYKEKDETLFFAS	ann	62.0	40307.01	62	-	-	-	-
H-2-Db	38	51	14	ETLFFASYGLKRDP	ann	62.0	40307.01	62	-	-	-	-
H-2-Db	140	153	14	KDRYIGADPLHVDS	ann	62.0	40273.88	62	-	-	-	-
H-2-Db	193	206	14	TQITYLAEEDSFSE	ann	62.0	40249.06	62	-	-	-	-
H-2-Db	238	251	14	WFQETMRKKPKYPY	ann	62.0	40251.24	62	-	-	-	-
H-2-Db	6	14	9	FLSIVGLIS	Consensus (ann/comblib_sidney2008/smm)	62.0	47393.57	62	704076.74	65	0.000472	23
H-2-Db	72	80	9	KTNKKSCIS	Consensus (ann/comblib_sidney2008/smm)	62.0	47386.39	62	434130.20	56	0.01	78
H-2-Db	205	213	9	SEAREITAK	Consensus (ann/comblib_sidney2008/smm)	62.0	48033.72	71	591044.25	62	0.00166	47
H-2-Db	71	83	13	FKTNKKSCISAIK	ann	62.0	41749.13	62	-	-	-	-
H-2-Db	280	292	13	VKVFTNPESDGSR	ann	62.0	41738.77	62	-	-	-	-
H-2-Db	178	187	10	RFSTEVFYHK	Consensus (ann/smm)	62.5	44098.07	55	96883.54	70	-	-
H-2-Db	253	262	10	HYNGECSNEN	Consensus (ann/smm)	62.5	48041.52	89	36328.71	36	-	-
H-2-Db	128	138	11	EIYGIPAKKCS	Consensus (ann/smm)	62.5	48694.10	97	15137.70	28	-	-
H-2-Db	156	166	11	LPYQFDQEHGW	Consensus (ann/smm)	62.5	46579.68	72	28383.11	53	-	-
H-2-Db	167	177	11	NVERYNIFKDT	Consensus (ann/smm)	62.5	46454.85	71	29245.56	54	-	-
H-2-Db	174	184	11	FKDTRFSTEVF	Consensus (ann/smm)	62.5	42324.51	45	53834.42	80	-	-
H-2-Db	190	200	11	LFNTQITYLAE	Consensus (ann/smm)	62.5	43156.88	48	50010.36	77	-	-
H-2-Db	244	251	8	RKKPKYPY	Consensus (ann/smm)	62.5	48390.53	78	90855.24	47	-	-
H-2-Db	262	269	8	NKTCELVF	Consensus (ann/smm)	62.5	47262.99	57	128632.29	68	-	-
H-2-Db	49	60	12	RDPCQIVLGYKC	ann	63.0	43500.50	63	-	-	-	-
H-2-Db	112	123	12	CKLVFKKRKRQI	ann	63.0	43573.05	63	-	-	-	-
H-2-Db	256	265	10	GECSNENKTC	Consensus (ann/smm)	63.0	46336.39	71	63132.07	55	-	-
H-2-Db	65	75	11	THFVLNFKTNK	Consensus (ann/smm)	63.0	41753.66	42	60682.02	84	-	-
H-2-Db	140	150	11	KDRYIGADPLH	Consensus (ann/smm)	63.0	37629.48	29	105696.35	97	-	-
H-2-Db	11	24	14	GLISFGFIVAVKCD	ann	63.0	40372.05	63	-	-	-	-
H-2-Db	36	49	14	KDETLFFASYGLKR	ann	63.0	40453.80	63	-	-	-	-
H-2-Db	132	145	14	IPAKKCSFKDRYIG	ann	63.0	40544.96	63	-	-	-	-
H-2-Db	246	259	14	KPKYPYIHYNGECS	ann	63.0	40391.71	63	-	-	-	-
H-2-Db	31	39	9	GKYKEKDET	Consensus (ann/comblib_sidney2008/smm)	63.0	46268.75	51	655571.40	63	0.00442	71
H-2-Db	101	109	9	YCQTGGIGT	Consensus (ann/comblib_sidney2008/smm)	63.0	47487.52	63	3017310.47	86	0.00208	53
H-2-Db	182	190	9	EVFYHKNGL	Consensus (ann/comblib_sidney2008/smm)	63.0	40626.20	28	652559.32	63	0.01	76
H-2-Db	29	41	13	FIGKYKEKDETLF	ann	63.0	41826.91	63	-	-	-	-
H-2-Db	151	163	13	VDSYGLPYQFDQE	ann	63.0	41937.03	63	-	-	-	-
H-2-Db	226	238	13	EEYKRISFLDVYW	ann	63.0	41988.77	63	-	-	-	-
H-2-Db	248	260	13	KYPYIHYNGECSN	ann	63.0	41894.86	63	-	-	-	-
H-2-Db	192	201	10	NTQITYLAEE	Consensus (ann/smm)	63.5	43869.64	54	106475.58	73	-	-
H-2-Db	236	245	10	VYWFQETMRK	Consensus (ann/smm)	63.5	46724.54	75	56918.05	52	-	-
H-2-Db	12	22	11	LISFGFIVAVK	Consensus (ann/smm)	63.5	39335.89	34	84345.13	93	-	-
H-2-Db	36	46	11	KDETLFFASYG	Consensus (ann/smm)	63.5	42335.95	45	56501.50	82	-	-
H-2-Db	255	265	11	NGECSNENKTC	Consensus (ann/smm)	63.5	46284.27	69	31846.37	58	-	-
H-2-Db	289	299	11	DGSRLKEEDLG	Consensus (ann/smm)	63.5	47213.43	79	25530.54	48	-	-
H-2-Db	78	85	8	CISAIKLT	Consensus (ann/smm)	63.5	48245.70	75	99620.79	52	-	-
H-2-Db	197	204	8	YLAEEDSF	Consensus (ann/smm)	63.5	44298.45	32	240076.69	95	-	-
H-2-Db	76	87	12	KSCISAIKLTSY	ann	64.0	43705.26	64	-	-	-	-
H-2-Db	94	105	12	SDLTKNLYCQTG	ann	64.0	43747.82	64	-	-	-	-
H-2-Db	106	117	12	GIGTDNCKLVFK	ann	64.0	43665.54	64	-	-	-	-
H-2-Db	129	140	12	IYGIPAKKCSFK	ann	64.0	43626.36	64	-	-	-	-
H-2-Db	137	148	12	CSFKDRYIGADP	ann	64.0	43743.11	64	-	-	-	-
H-2-Db	224	235	12	PNEEYKRISFLD	ann	64.0	43749.25	64	-	-	-	-
H-2-Db	225	236	12	NEEYKRISFLDV	ann	64.0	43689.65	64	-	-	-	-
H-2-Db	129	138	10	IYGIPAKKCS	Consensus (ann/smm)	64.0	48077.91	90	38748.06	38	-	-
H-2-Db	248	257	10	KYPYIHYNGE	Consensus (ann/smm)	64.0	46673.52	75	59326.67	53	-	-
H-2-Db	22	32	11	KCDGDEYFIGK	Consensus (ann/smm)	64.0	47450.02	82	24663.80	46	-	-
H-2-Db	69	79	11	LNFKTNKKSCI	Consensus (ann/smm)	64.0	38807.48	32	101171.92	96	-	-
H-2-Db	285	295	11	NPESDGSRLKE	Consensus (ann/smm)	64.0	48959.30	99	15778.29	29	-	-
H-2-Db	148	155	8	PLHVDSYG	Consensus (ann/smm)	64.0	48467.55	80	94048.09	48	-	-
H-2-Db	12	25	14	LISFGFIVAVKCDG	ann	64.0	40680.73	64	-	-	-	-
H-2-Db	29	42	14	FIGKYKEKDETLFF	ann	64.0	40778.58	64	-	-	-	-
H-2-Db	40	53	14	LFFASYGLKRDPCQ	ann	64.0	40704.07	64	-	-	-	-
H-2-Db	70	83	14	NFKTNKKSCISAIK	ann	64.0	40742.41	64	-	-	-	-
H-2-Db	151	164	14	VDSYGLPYQFDQEH	ann	64.0	40649.50	64	-	-	-	-
H-2-Db	172	185	14	NIFKDTRFSTEVFY	ann	64.0	40594.12	64	-	-	-	-
H-2-Db	215	228	14	IKKKFSIILPNEEY	ann	64.0	40725.65	64	-	-	-	-
H-2-Db	115	123	9	VFKKRKRQI	Consensus (ann/comblib_sidney2008/smm)	64.0	47843.89	68	273287.65	49	0.00333	64
H-2-Db	207	215	9	AREITAKDI	Consensus (ann/comblib_sidney2008/smm)	64.0	47564.12	64	689636.12	64	0.00136	43
H-2-Db	215	223	9	IKKKFSIIL	Consensus (ann/comblib_sidney2008/smm)	64.0	41559.40	30	658597.38	64	0.01	83
H-2-Db	223	231	9	LPNEEYKRI	Consensus (ann/comblib_sidney2008/smm)	64.0	47614.08	65	696017.24	64	0.00215	54
H-2-Db	34	46	13	KEKDETLFFASYG	ann	64.0	42175.93	64	-	-	-	-
H-2-Db	52	64	13	CQIVLGYKCSNNQ	ann	64.0	42063.36	64	-	-	-	-
H-2-Db	65	77	13	THFVLNFKTNKKS	ann	64.0	42200.57	64	-	-	-	-
H-2-Db	150	162	13	HVDSYGLPYQFDQ	ann	64.0	42189.14	64	-	-	-	-
H-2-Db	168	180	13	VERYNIFKDTRFS	ann	64.0	42115.72	64	-	-	-	-
H-2-Db	249	261	13	YPYIHYNGECSNE	ann	64.0	42154.04	64	-	-	-	-
H-2-Db	16	26	11	GFIVAVKCDGD	Consensus (ann/smm)	64.5	47777.66	86	22545.51	43	-	-
H-2-Db	25	32	8	GDEYFIGK	Consensus (ann/smm)	64.5	49125.38	98	68131.82	31	-	-
H-2-Db	213	220	8	KDIKKKFS	Consensus (ann/smm)	64.5	48659.35	85	86766.08	44	-	-
H-2-Db	66	77	12	HFVLNFKTNKKS	ann	65.0	43807.98	65	-	-	-	-
H-2-Db	97	108	12	TKNLYCQTGGIG	ann	65.0	43861.10	65	-	-	-	-
H-2-Db	148	159	12	PLHVDSYGLPYQ	ann	65.0	43956.59	65	-	-	-	-
H-2-Db	222	233	12	ILPNEEYKRISF	ann	65.0	43967.07	65	-	-	-	-
H-2-Db	226	237	12	EEYKRISFLDVY	ann	65.0	43978.47	65	-	-	-	-
H-2-Db	239	250	12	FQETMRKKPKYP	ann	65.0	43868.23	65	-	-	-	-
H-2-Db	253	264	12	HYNGECSNENKT	ann	65.0	43862.54	65	-	-	-	-
H-2-Db	192	202	11	NTQITYLAEED	Consensus (ann/smm)	65.0	45725.29	64	38024.19	66	-	-
H-2-Db	55	62	8	VLGYKCSN	Consensus (ann/smm)	65.0	48443.96	79	98253.95	51	-	-
H-2-Db	57	64	8	GYKCSNNQ	Consensus (ann/smm)	65.0	47875.47	67	117584.48	63	-	-
H-2-Db	37	50	14	DETLFFASYGLKRD	ann	65.0	40973.60	65	-	-	-	-
H-2-Db	53	66	14	QIVLGYKCSNNQTH	ann	65.0	40995.36	65	-	-	-	-
H-2-Db	133	146	14	PAKKCSFKDRYIGA	ann	65.0	40966.97	65	-	-	-	-
H-2-Db	48	56	9	KRDPCQIVL	Consensus (ann/comblib_sidney2008/smm)	65.0	44705.79	41	730499.63	65	0.01	91
H-2-Db	93	101	9	NSDLTKNLY	Consensus (ann/comblib_sidney2008/smm)	65.0	47642.43	65	1612946.64	78	0.000316	17
H-2-Db	102	110	9	CQTGGIGTD	Consensus (ann/comblib_sidney2008/smm)	65.0	47786.45	68	702457.41	65	0.00145	45
H-2-Db	189	197	9	GLFNTQITY	Consensus (ann/comblib_sidney2008/smm)	65.0	42733.55	33	713871.43	65	0.02	96
H-2-Db	49	61	13	RDPCQIVLGYKCS	ann	65.0	42380.86	65	-	-	-	-
H-2-Db	68	80	13	VLNFKTNKKSCIS	ann	65.0	42400.59	65	-	-	-	-
H-2-Db	125	137	13	ANIEIYGIPAKKC	ann	65.0	42360.22	65	-	-	-	-
H-2-Db	190	202	13	LFNTQITYLAEED	ann	65.0	42399.66	65	-	-	-	-
H-2-Db	39	48	10	TLFFASYGLK	Consensus (ann/smm)	65.5	41391.13	43	179163.69	88	-	-
H-2-Db	237	246	10	YWFQETMRKK	Consensus (ann/smm)	65.5	47171.55	80	56396.22	51	-	-
H-2-Db	102	112	11	CQTGGIGTDNC	Consensus (ann/smm)	65.5	48064.92	89	22032.31	42	-	-
H-2-Db	179	189	11	FSTEVFYHKNG	Consensus (ann/smm)	65.5	43330.46	49	58084.47	82	-	-
H-2-Db	201	211	11	EDSFSEAREIT	Consensus (ann/smm)	65.5	47108.80	78	28448.54	53	-	-
H-2-Db	31	42	12	GKYKEKDETLFF	ann	66.0	44098.07	66	-	-	-	-
H-2-Db	62	73	12	NNQTHFVLNFKT	ann	66.0	44004.66	66	-	-	-	-
H-2-Db	136	147	12	KCSFKDRYIGAD	ann	66.0	44072.31	66	-	-	-	-
H-2-Db	164	175	12	HGWNVERYNIFK	ann	66.0	44037.05	66	-	-	-	-
H-2-Db	178	189	12	RFSTEVFYHKNG	ann	66.0	43997.05	66	-	-	-	-
H-2-Db	16	25	10	GFIVAVKCDG	Consensus (ann/smm)	66.0	46496.09	73	69702.76	59	-	-
H-2-Db	69	78	10	LNFKTNKKSC	Consensus (ann/smm)	66.0	44185.01	56	114617.25	76	-	-
H-2-Db	39	49	11	TLFFASYGLKR	Consensus (ann/smm)	66.0	45337.60	61	43557.20	71	-	-
H-2-Db	177	187	11	TRFSTEVFYHK	Consensus (ann/smm)	66.0	46233.23	69	35323.20	63	-	-
H-2-Db	210	220	11	ITAKDIKKKFS	Consensus (ann/smm)	66.0	48100.80	90	22236.17	42	-	-
H-2-Db	48	55	8	KRDPCQIV	Consensus (ann/smm)	66.0	48631.43	84	92757.71	48	-	-
H-2-Db	103	116	14	QTGGIGTDNCKLVF	ann	66.0	41311.47	66	-	-	-	-
H-2-Db	104	117	14	TGGIGTDNCKLVFK	ann	66.0	41225.30	66	-	-	-	-
H-2-Db	148	161	14	PLHVDSYGLPYQFD	ann	66.0	41261.89	66	-	-	-	-
H-2-Db	249	262	14	YPYIHYNGECSNEN	ann	66.0	41244.95	66	-	-	-	-
H-2-Db	73	81	9	TNKKSCISA	Consensus (ann/comblib_sidney2008/smm)	66.0	46568.08	53	742369.29	66	0.01	89
H-2-Db	90	98	9	INQNSDLTK	Consensus (ann/comblib_sidney2008/smm)	66.0	47683.68	66	375508.70	54	0.04	100
H-2-Db	185	193	9	YHKNGLFNT	Consensus (ann/comblib_sidney2008/smm)	66.0	45606.72	46	772004.80	66	0.00384	67
H-2-Db	208	216	9	REITAKDIK	Consensus (ann/comblib_sidney2008/smm)	66.0	47678	66	271406.35	49	0.00454	71
H-2-Db	247	255	9	PKYPYIHYN	Consensus (ann/comblib_sidney2008/smm)	66.0	46909.44	57	768457.76	66	0.01	73
H-2-Db	262	270	9	NKTCELVFD	Consensus (ann/comblib_sidney2008/smm)	66.0	47699.16	66	1335426.53	75	0.000354	19
H-2-Db	283	291	9	FTNPESDGS	Consensus (ann/comblib_sidney2008/smm)	66.0	48175.28	74	757914.12	66	0.000881	34
H-2-Db	66	78	13	HFVLNFKTNKKSC	ann	66.0	42669.80	66	-	-	-	-
H-2-Db	152	164	13	DSYGLPYQFDQEH	ann	66.0	42680.43	66	-	-	-	-
H-2-Db	199	211	13	AEEDSFSEAREIT	ann	66.0	42544.89	66	-	-	-	-
H-2-Db	204	216	13	FSEAREITAKDIK	ann	66.0	42548.10	66	-	-	-	-
H-2-Db	168	177	10	VERYNIFKDT	Consensus (ann/smm)	66.5	44643.44	59	109458.63	74	-	-
H-2-Db	173	182	10	IFKDTRFSTE	Consensus (ann/smm)	66.5	47389.99	83	55112.49	50	-	-
H-2-Db	178	188	11	RFSTEVFYHKN	Consensus (ann/smm)	66.5	44027.51	53	54332.54	80	-	-
H-2-Db	247	257	11	PKYPYIHYNGE	Consensus (ann/smm)	66.5	47900.86	87	24550.48	46	-	-
H-2-Db	287	297	11	ESDGSRLKEED	Consensus (ann/smm)	66.5	48497.97	95	20001.38	38	-	-
H-2-Db	86	93	8	SYPKINQN	Consensus (ann/smm)	66.5	47601.71	62	135316.26	71	-	-
H-2-Db	74	85	12	NKKSCISAIKLT	ann	67.0	44327.23	67	-	-	-	-
H-2-Db	130	141	12	YGIPAKKCSFKD	ann	67.0	44232.36	67	-	-	-	-
H-2-Db	146	157	12	ADPLHVDSYGLP	ann	67.0	44195.04	67	-	-	-	-
H-2-Db	177	188	12	TRFSTEVFYHKN	ann	67.0	44313.31	67	-	-	-	-
H-2-Db	287	298	12	ESDGSRLKEEDL	ann	67.0	44306.11	67	-	-	-	-
H-2-Db	176	185	10	DTRFSTEVFY	Consensus (ann/smm)	67.0	44827.85	60	109710.96	74	-	-
H-2-Db	180	189	10	STEVFYHKNG	Consensus (ann/smm)	67.0	45902.74	68	86746.11	66	-	-
H-2-Db	35	45	11	EKDETLFFASY	Consensus (ann/smm)	67.0	47560.53	83	27482.74	51	-	-
H-2-Db	148	158	11	PLHVDSYGLPY	Consensus (ann/smm)	67.0	47160.84	78	30907.22	56	-	-
H-2-Db	65	78	14	THFVLNFKTNKKSC	ann	67.0	41506.36	67	-	-	-	-
H-2-Db	124	137	14	AANIEIYGIPAKKC	ann	67.0	41516.27	67	-	-	-	-
H-2-Db	127	140	14	IEIYGIPAKKCSFK	ann	67.0	41426.06	67	-	-	-	-
H-2-Db	26	34	9	DEYFIGKYK	Consensus (ann/comblib_sidney2008/smm)	67.0	47778.71	67	2888151.69	86	0.00308	62
H-2-Db	28	36	9	YFIGKYKEK	Consensus (ann/comblib_sidney2008/smm)	67.0	47744.09	67	92601.92	31	0.01	83
H-2-Db	108	116	9	GTDNCKLVF	Consensus (ann/comblib_sidney2008/smm)	67.0	45613.63	46	799134.72	67	0.01	93
H-2-Db	64	76	13	QTHFVLNFKTNKK	ann	67.0	42833.55	67	-	-	-	-
H-2-Db	115	127	13	VFKKRKRQIAANI	ann	67.0	42855.35	67	-	-	-	-
H-2-Db	153	165	13	SYGLPYQFDQEHG	ann	67.0	42744.66	67	-	-	-	-
H-2-Db	162	174	13	QEHGWNVERYNIF	ann	67.0	42767.80	67	-	-	-	-
H-2-Db	167	179	13	NVERYNIFKDTRF	ann	67.0	42828.93	67	-	-	-	-
H-2-Db	108	117	10	GTDNCKLVFK	Consensus (ann/smm)	67.5	44268.27	56	129196.28	79	-	-
H-2-Db	116	125	10	FKKRKRQIAA	Consensus (ann/smm)	67.5	45170.14	62	106967.05	73	-	-
H-2-Db	283	292	10	FTNPESDGSR	Consensus (ann/smm)	67.5	47088.42	79	64900.79	56	-	-
H-2-Db	84	94	11	LTSYPKINQNS	Consensus (ann/smm)	67.5	47276.29	80	30134.22	55	-	-
H-2-Db	141	148	8	DRYIGADP	Consensus (ann/smm)	67.5	47872.35	67	129523.93	68	-	-
H-2-Db	30	41	12	IGKYKEKDETLF	ann	68.0	44386.73	68	-	-	-	-
H-2-Db	98	109	12	KNLYCQTGGIGT	ann	68.0	44393.46	68	-	-	-	-
H-2-Db	212	223	12	AKDIKKKFSIIL	ann	68.0	44488.18	68	-	-	-	-
H-2-Db	268	277	10	VFDTDELMTY	Consensus (ann/smm)	68.0	47542.53	84	57049.26	52	-	-
H-2-Db	73	83	11	TNKKSCISAIK	Consensus (ann/smm)	68.0	45923.62	66	41981.70	70	-	-
H-2-Db	153	163	11	SYGLPYQFDQE	Consensus (ann/smm)	68.0	46119.32	68	40092.21	68	-	-
H-2-Db	255	262	8	NGECSNEN	Consensus (ann/smm)	68.0	48466.49	80	105281	56	-	-
H-2-Db	144	157	14	IGADPLHVDSYGLP	ann	68.0	41702.20	68	-	-	-	-
H-2-Db	203	211	9	SFSEAREIT	Consensus (ann/comblib_sidney2008/smm)	68.0	47826.28	68	347232.21	53	0.00499	73
H-2-Db	255	263	9	NGECSNENK	Consensus (ann/comblib_sidney2008/smm)	68.0	48134.66	73	848437.78	68	0.000338	18
H-2-Db	16	28	13	GFIVAVKCDGDEY	ann	68.0	42988.16	68	-	-	-	-
H-2-Db	48	60	13	KRDPCQIVLGYKC	ann	68.0	43005.38	68	-	-	-	-
H-2-Db	82	94	13	IKLTSYPKINQNS	ann	68.0	42892.45	68	-	-	-	-
H-2-Db	92	104	13	QNSDLTKNLYCQT	ann	68.0	43003.05	68	-	-	-	-
H-2-Db	170	182	13	RYNIFKDTRFSTE	ann	68.0	42891.54	68	-	-	-	-
H-2-Db	173	185	13	IFKDTRFSTEVFY	ann	68.0	42866.93	68	-	-	-	-
H-2-Db	215	227	13	IKKKFSIILPNEE	ann	68.0	42963.99	68	-	-	-	-
H-2-Db	5	14	10	NFLSIVGLIS	Consensus (ann/smm)	68.5	45220.01	63	108205.67	74	-	-
H-2-Db	53	62	10	QIVLGYKCSN	Consensus (ann/smm)	68.5	45807.49	67	97106.88	70	-	-
H-2-Db	267	276	10	LVFDTDELMT	Consensus (ann/smm)	68.5	43466.14	52	159312.55	85	-	-
H-2-Db	115	125	11	VFKKRKRQIAA	Consensus (ann/smm)	68.5	47346.43	80	31265.11	57	-	-
H-2-Db	248	258	11	KYPYIHYNGEC	Consensus (ann/smm)	68.5	46404.63	70	39451.18	67	-	-
H-2-Db	28	35	8	YFIGKYKE	Consensus (ann/smm)	68.5	47390.51	59	153939.47	78	-	-
H-2-Db	290	297	8	GSRLKEED	Consensus (ann/smm)	68.5	48093.02	72	121997.24	65	-	-
H-2-Db	169	180	12	ERYNIFKDTRFS	ann	69.0	44501.18	69	-	-	-	-
H-2-Db	64	73	10	QTHFVLNFKT	Consensus (ann/smm)	69.0	42636.57	48	200101.34	90	-	-
H-2-Db	71	80	10	FKTNKKSCIS	Consensus (ann/smm)	69.0	44487.69	58	135596.97	80	-	-
H-2-Db	106	116	11	GIGTDNCKLVF	Consensus (ann/smm)	69.0	43431.84	50	70804.36	88	-	-
H-2-Db	160	170	11	FDQEHGWNVER	Consensus (ann/smm)	69.0	46993.25	76	34999.35	62	-	-
H-2-Db	223	236	14	LPNEEYKRISFLDV	ann	69.0	41900.29	69	-	-	-	-
H-2-Db	18	26	9	IVAVKCDGD	Consensus (ann/comblib_sidney2008/smm)	69.0	48246.75	76	932438.08	69	0.00236	56
H-2-Db	53	61	9	QIVLGYKCS	Consensus (ann/comblib_sidney2008/smm)	69.0	46843.99	56	921764.55	69	0.01	78
H-2-Db	132	140	9	IPAKKCSFK	Consensus (ann/comblib_sidney2008/smm)	69.0	47851.11	69	1805593.57	80	0.00354	65
H-2-Db	150	158	9	HVDSYGLPY	Consensus (ann/comblib_sidney2008/smm)	69.0	47850.09	69	1551029.29	77	0.000542	25
H-2-Db	245	253	9	KKPKYPYIH	Consensus (ann/comblib_sidney2008/smm)	69.0	47700.20	66	4042220.50	89	0.00402	69
H-2-Db	50	62	13	DPCQIVLGYKCSN	ann	69.0	43230.70	69	-	-	-	-
H-2-Db	69	81	13	LNFKTNKKSCISA	ann	69.0	43092.02	69	-	-	-	-
H-2-Db	225	237	13	NEEYKRISFLDVY	ann	69.0	43208.26	69	-	-	-	-
H-2-Db	127	136	10	IEIYGIPAKK	Consensus (ann/smm)	69.5	46405.62	72	90416.98	67	-	-
H-2-Db	138	148	11	SFKDRYIGADP	Consensus (ann/smm)	69.5	48701.48	97	22338.81	42	-	-
H-2-Db	155	165	11	GLPYQFDQEHG	Consensus (ann/smm)	69.5	45577.61	63	48535.55	76	-	-
H-2-Db	161	171	11	DQEHGWNVERY	Consensus (ann/smm)	69.5	47443.84	82	31193.21	57	-	-
H-2-Db	87	94	8	YPKINQNS	Consensus (ann/smm)	69.5	47325.43	58	162311.76	81	-	-
H-2-Db	105	112	8	GGIGTDNC	Consensus (ann/smm)	69.5	48046.20	71	127746.79	68	-	-
H-2-Db	70	81	12	NFKTNKKSCISA	ann	70.0	44699.50	70	-	-	-	-
H-2-Db	75	86	12	KKSCISAIKLTS	ann	70.0	44698.55	70	-	-	-	-
H-2-Db	22	31	10	KCDGDEYFIG	Consensus (ann/smm)	70.0	44948.30	61	126838.18	79	-	-
H-2-Db	24	33	10	DGDEYFIGKY	Consensus (ann/smm)	70.0	48701.48	97	43878.32	43	-	-
H-2-Db	191	200	10	FNTQITYLAE	Consensus (ann/smm)	70.0	41159.33	42	371749.16	98	-	-
H-2-Db	214	223	10	DIKKKFSIIL	Consensus (ann/smm)	70.0	44214.65	56	153550.06	84	-	-
H-2-Db	47	54	8	LKRDPCQI	Consensus (ann/smm)	70.0	46578.17	48	214956.21	92	-	-
H-2-Db	234	241	8	LDVYWFQE	Consensus (ann/smm)	70.0	47869.26	67	141042.50	73	-	-
H-2-Db	62	75	14	NNQTHFVLNFKTNK	ann	70.0	42041.07	70	-	-	-	-
H-2-Db	72	85	14	KTNKKSCISAIKLT	ann	70.0	42020.60	70	-	-	-	-
H-2-Db	105	118	14	GGIGTDNCKLVFKK	ann	70.0	42199.65	70	-	-	-	-
H-2-Db	134	147	14	AKKCSFKDRYIGAD	ann	70.0	42032.88	70	-	-	-	-
H-2-Db	145	158	14	GADPLHVDSYGLPY	ann	70.0	42172.71	70	-	-	-	-
H-2-Db	149	162	14	LHVDSYGLPYQFDQ	ann	70.0	42131.23	70	-	-	-	-
H-2-Db	225	238	14	NEEYKRISFLDVYW	ann	70.0	41989.23	70	-	-	-	-
H-2-Db	247	260	14	PKYPYIHYNGECSN	ann	70.0	42032.42	70	-	-	-	-
H-2-Db	250	263	14	PYIHYNGECSNENK	ann	70.0	42056.09	70	-	-	-	-
H-2-Db	279	292	14	LVKVFTNPESDGSR	ann	70.0	42114.36	70	-	-	-	-
H-2-Db	49	57	9	RDPCQIVLG	Consensus (ann/comblib_sidney2008/smm)	70.0	47971.93	70	1350890.04	76	0.000426	21
H-2-Db	92	100	9	QNSDLTKNL	Consensus (ann/comblib_sidney2008/smm)	70.0	47951.17	70	658597.38	64	0.04	100
H-2-Db	118	126	9	KRKRQIAAN	Consensus (ann/comblib_sidney2008/smm)	70.0	48871.44	90	1003737.15	70	0.00162	47
H-2-Db	161	169	9	DQEHGWNVE	Consensus (ann/comblib_sidney2008/smm)	70.0	48116.44	73	1003737.15	70	0.000646	28
H-2-Db	163	175	13	EHGWNVERYNIFK	ann	70.0	43286.41	70	-	-	-	-
H-2-Db	164	176	13	HGWNVERYNIFKD	ann	70.0	43398.50	70	-	-	-	-
H-2-Db	114	125	12	LVFKKRKRQIAA	ann	71.0	44853.09	71	-	-	-	-
H-2-Db	160	171	12	FDQEHGWNVERY	ann	71.0	44823.02	71	-	-	-	-
H-2-Db	197	206	10	YLAEEDSFSE	Consensus (ann/smm)	71.0	46494.59	73	93594.43	69	-	-
H-2-Db	126	136	11	NIEIYGIPAKK	Consensus (ann/smm)	71.0	47759.58	85	31409.43	57	-	-
H-2-Db	204	214	11	FSEAREITAKD	Consensus (ann/smm)	71.0	47831.46	87	30064.92	55	-	-
H-2-Db	228	238	11	YKRISFLDVYW	Consensus (ann/smm)	71.0	41967.44	43	133063.82	99	-	-
H-2-Db	16	23	8	GFIVAVKC	Consensus (ann/smm)	71.0	47519.91	61	163813.62	81	-	-
H-2-Db	50	57	8	DPCQIVLG	Consensus (ann/smm)	71.0	48854.52	90	99391.67	52	-	-
H-2-Db	286	293	8	PESDGSRL	Consensus (ann/smm)	71.0	48633.03	84	108980.80	58	-	-
H-2-Db	63	76	14	NQTHFVLNFKTNKK	ann	71.0	42433.17	71	-	-	-	-
H-2-Db	167	180	14	NVERYNIFKDTRFS	ann	71.0	42324.51	71	-	-	-	-
H-2-Db	16	24	9	GFIVAVKCD	Consensus (ann/comblib_sidney2008/smm)	71.0	47985.94	71	588328.65	62	0.01	86
H-2-Db	29	37	9	FIGKYKEKD	Consensus (ann/comblib_sidney2008/smm)	71.0	47972.95	71	3941123.10	89	0.000622	27
H-2-Db	30	42	13	IGKYKEKDETLFF	ann	71.0	43557.96	71	-	-	-	-
H-2-Db	32	44	13	KYKEKDETLFFAS	ann	71.0	43597.11	71	-	-	-	-
H-2-Db	73	85	13	TNKKSCISAIKLT	ann	71.0	43608.89	71	-	-	-	-
H-2-Db	75	87	13	KKSCISAIKLTSY	ann	71.0	43616.43	71	-	-	-	-
H-2-Db	93	105	13	NSDLTKNLYCQTG	ann	71.0	43535.35	71	-	-	-	-
H-2-Db	147	156	10	DPLHVDSYGL	Consensus (ann/smm)	71.5	45455.47	65	125675.32	78	-	-
H-2-Db	126	135	10	NIEIYGIPAK	Consensus (ann/smm)	72.0	46384.05	72	103812.58	72	-	-
H-2-Db	169	178	10	ERYNIFKDTR	Consensus (ann/smm)	72.0	47958.41	88	63863.10	56	-	-
H-2-Db	215	224	10	IKKKFSIILP	Consensus (ann/smm)	72.0	46291.80	71	105014.68	73	-	-
H-2-Db	116	126	11	FKKRKRQIAAN	Consensus (ann/smm)	72.0	47914.32	88	30836.14	56	-	-
H-2-Db	227	237	11	EYKRISFLDVY	Consensus (ann/smm)	72.0	44254.36	54	75345.97	90	-	-
H-2-Db	196	203	8	TYLAEEDS	Consensus (ann/smm)	72.0	47993.71	70	144660.51	74	-	-
H-2-Db	48	61	14	KRDPCQIVLGYKCS	ann	72.0	42458.88	72	-	-	-	-
H-2-Db	64	77	14	QTHFVLNFKTNKKS	ann	72.0	42601.06	72	-	-	-	-
H-2-Db	125	138	14	ANIEIYGIPAKKCS	ann	72.0	42513.59	72	-	-	-	-
H-2-Db	198	211	14	LAEEDSFSEAREIT	ann	72.0	42568.82	72	-	-	-	-
H-2-Db	248	261	14	KYPYIHYNGECSNE	ann	72.0	42457.97	72	-	-	-	-
H-2-Db	68	76	9	VLNFKTNKK	Consensus (ann/comblib_sidney2008/smm)	72.0	47778.71	67	1123621.39	72	0.01	88
H-2-Db	86	94	9	SYPKINQNS	Consensus (ann/comblib_sidney2008/smm)	72.0	48274.95	76	1087977.72	72	0.00294	61
H-2-Db	112	120	9	CKLVFKKRK	Consensus (ann/comblib_sidney2008/smm)	72.0	48527.88	81	1121037.14	72	0.00167	48
H-2-Db	139	147	9	FKDRYIGAD	Consensus (ann/comblib_sidney2008/smm)	72.0	48064.92	72	4222989.48	90	0.000356	19
H-2-Db	158	166	9	YQFDQEHGW	Consensus (ann/comblib_sidney2008/smm)	72.0	46040.04	49	1075523.74	72	0.0049	73
H-2-Db	225	233	9	NEEYKRISF	Consensus (ann/comblib_sidney2008/smm)	72.0	47120.04	59	1075523.74	72	0.01	81
H-2-Db	51	63	13	PCQIVLGYKCSNN	ann	72.0	43649.49	72	-	-	-	-
H-2-Db	96	108	13	LTKNLYCQTGGIG	ann	72.0	43656.11	72	-	-	-	-
H-2-Db	111	123	13	NCKLVFKKRKRQI	ann	72.0	43796.62	72	-	-	-	-
H-2-Db	135	147	13	KKCSFKDRYIGAD	ann	72.0	43750.19	72	-	-	-	-
H-2-Db	169	181	13	ERYNIFKDTRFST	ann	72.0	43702.42	72	-	-	-	-
H-2-Db	174	186	13	FKDTRFSTEVFYH	ann	72.0	43683.03	72	-	-	-	-
H-2-Db	113	122	10	KLVFKKRKRQ	Consensus (ann/smm)	72.5	47701.21	86	71162.30	59	-	-
H-2-Db	162	171	10	QEHGWNVERY	Consensus (ann/smm)	72.5	46268.75	71	110981.35	74	-	-
H-2-Db	32	42	11	KYKEKDETLFF	Consensus (ann/smm)	72.5	45484	62	58757.05	83	-	-
H-2-Db	24	31	8	DGDEYFIG	Consensus (ann/smm)	72.5	49018.66	95	96238.76	50	-	-
H-2-Db	44	51	8	SYGLKRDP	Consensus (ann/smm)	72.5	46733.64	50	238424.02	95	-	-
H-2-Db	74	81	8	NKKSCISA	Consensus (ann/smm)	72.5	48395.25	78	125704.26	67	-	-
H-2-Db	192	199	8	NTQITYLA	Consensus (ann/smm)	72.5	46898.28	52	224052.61	93	-	-
H-2-Db	143	154	12	YIGADPLHVDSY	ann	73.0	45157.44	73	-	-	-	-
H-2-Db	152	163	12	DSYGLPYQFDQE	ann	73.0	45064.70	73	-	-	-	-
H-2-Db	156	167	12	LPYQFDQEHGWN	ann	73.0	45095.92	73	-	-	-	-
H-2-Db	266	277	12	ELVFDTDELMTY	ann	73.0	45129.58	73	-	-	-	-
H-2-Db	84	93	10	LTSYPKINQN	Consensus (ann/smm)	73.0	45827.82	67	130993.58	79	-	-
H-2-Db	115	124	10	VFKKRKRQIA	Consensus (ann/smm)	73.0	46787.26	76	95995.31	70	-	-
H-2-Db	290	299	10	GSRLKEEDLG	Consensus (ann/smm)	73.0	45951.46	68	123097.72	78	-	-
H-2-Db	131	141	11	GIPAKKCSFKD	Consensus (ann/smm)	73.0	47996.31	89	31193.21	57	-	-
H-2-Db	246	256	11	KPKYPYIHYNG	Consensus (ann/smm)	73.0	47632.11	84	34999.35	62	-	-
H-2-Db	18	25	8	IVAVKCDG	Consensus (ann/smm)	73.0	47814.90	66	161194.42	80	-	-
H-2-Db	35	42	8	EKDETLFF	Consensus (ann/smm)	73.0	47956.34	69	150435.38	77	-	-
H-2-Db	131	138	8	GIPAKKCS	Consensus (ann/smm)	73.0	48365.92	78	128336.44	68	-	-
H-2-Db	264	271	8	TCELVFDT	Consensus (ann/smm)	73.0	47630.57	63	170745.79	83	-	-
H-2-Db	150	163	14	HVDSYGLPYQFDQE	ann	73.0	42672.58	73	-	-	-	-
H-2-Db	161	174	14	DQEHGWNVERYNIF	ann	73.0	42826.14	73	-	-	-	-
H-2-Db	168	181	14	VERYNIFKDTRFST	ann	73.0	42796.49	73	-	-	-	-
H-2-Db	27	35	9	EYFIGKYKE	Consensus (ann/comblib_sidney2008/smm)	73.0	48105.48	73	3233106.42	87	0.00186	50
H-2-Db	51	59	9	PCQIVLGYK	Consensus (ann/comblib_sidney2008/smm)	73.0	48133.10	73	3816102.23	89	0.00049	23
H-2-Db	273	281	9	ELMTYALVK	Consensus (ann/comblib_sidney2008/smm)	73.0	48110.70	73	1296044.76	75	0.00443	71
H-2-Db	33	45	13	YKEKDETLFFASY	ann	73.0	43869.16	73	-	-	-	-
H-2-Db	128	140	13	EIYGIPAKKCSFK	ann	73.0	43841.19	73	-	-	-	-
H-2-Db	55	64	10	VLGYKCSNNQ	Consensus (ann/smm)	73.5	44953.67	61	168752.42	86	-	-
H-2-Db	68	77	10	VLNFKTNKKS	Consensus (ann/smm)	73.5	47929.38	88	70835.34	59	-	-
H-2-Db	271	281	11	TDELMTYALVK	Consensus (ann/smm)	73.5	43221.84	49	126200.19	98	-	-
H-2-Db	92	99	8	QNSDLTKN	Consensus (ann/smm)	73.5	47767.83	65	167243.79	82	-	-
H-2-Db	119	126	8	RKRQIAAN	Consensus (ann/smm)	73.5	48892.59	91	105281	56	-	-
H-2-Db	254	261	8	YNGECSNE	Consensus (ann/smm)	73.5	48190.94	74	141693.52	73	-	-
H-2-Db	287	294	8	ESDGSRLK	Consensus (ann/smm)	73.5	49245.66	100	92119.17	47	-	-
H-2-Db	54	65	12	IVLGYKCSNNQT	ann	74.0	45297.89	74	-	-	-	-
H-2-Db	107	118	12	IGTDNCKLVFKK	ann	74.0	45214.62	74	-	-	-	-
H-2-Db	17	26	10	FIVAVKCDGD	Consensus (ann/smm)	74.0	47135.85	80	91463.96	68	-	-
H-2-Db	238	247	10	WFQETMRKKP	Consensus (ann/smm)	74.0	47675.94	86	76780.33	62	-	-
H-2-Db	159	169	11	QFDQEHGWNVE	Consensus (ann/smm)	74.0	46449.81	71	50125.65	77	-	-
H-2-Db	168	178	11	VERYNIFKDTR	Consensus (ann/smm)	74.0	46887.60	75	45715.13	73	-	-
H-2-Db	51	58	8	PCQIVLGY	Consensus (ann/smm)	74.0	48475.43	80	128928.82	68	-	-
H-2-Db	51	64	14	PCQIVLGYKCSNNQ	ann	74.0	42986.77	74	-	-	-	-
H-2-Db	68	81	14	VLNFKTNKKSCISA	ann	74.0	43003.99	74	-	-	-	-
H-2-Db	146	159	14	ADPLHVDSYGLPYQ	ann	74.0	42898.01	74	-	-	-	-
H-2-Db	152	165	14	DSYGLPYQFDQEHG	ann	74.0	42949.59	74	-	-	-	-
H-2-Db	237	250	14	YWFQETMRKKPKYP	ann	74.0	42876.69	74	-	-	-	-
H-2-Db	41	49	9	FFASYGLKR	Consensus (ann/comblib_sidney2008/smm)	74.0	48190.41	74	4311416.70	90	0.000875	34
H-2-Db	94	106	13	SDLTKNLYCQTGG	ann	74.0	44087.09	74	-	-	-	-
H-2-Db	98	110	13	KNLYCQTGGIGTD	ann	74.0	44153.45	74	-	-	-	-
H-2-Db	147	159	13	DPLHVDSYGLPYQ	ann	74.0	44155.38	74	-	-	-	-
H-2-Db	154	166	13	YGLPYQFDQEHGW	ann	74.0	44049.44	74	-	-	-	-
H-2-Db	191	203	13	FNTQITYLAEEDS	ann	74.0	44153.45	74	-	-	-	-
H-2-Db	194	206	13	QITYLAEEDSFSE	ann	74.0	44036.57	74	-	-	-	-
H-2-Db	224	236	13	PNEEYKRISFLDV	ann	74.0	44061.82	74	-	-	-	-
H-2-Db	282	294	13	VFTNPESDGSRLK	ann	74.0	44003.24	74	-	-	-	-
H-2-Db	142	152	11	RYIGADPLHVD	Consensus (ann/smm)	74.5	46757.91	74	48090.58	75	-	-
H-2-Db	245	255	11	KKPKYPYIHYN	Consensus (ann/smm)	74.5	46348.91	70	52851.83	79	-	-
H-2-Db	34	41	8	KEKDETLF	Consensus (ann/smm)	74.5	48006.19	70	157162.89	79	-	-
H-2-Db	28	39	12	YFIGKYKEKDET	ann	75.0	45389.62	75	-	-	-	-
H-2-Db	244	253	10	RKKPKYPYIH	Consensus (ann/smm)	75.0	44099.98	55	261969.06	95	-	-
H-2-Db	26	36	11	DEYFIGKYKEK	Consensus (ann/smm)	75.0	48235.28	92	32067.12	58	-	-
H-2-Db	197	207	11	YLAEEDSFSEA	Consensus (ann/smm)	75.0	44256.76	54	100475.46	96	-	-
H-2-Db	143	150	8	YIGADPLH	Consensus (ann/smm)	75.0	48261.91	75	145663.25	75	-	-
H-2-Db	163	176	14	EHGWNVERYNIFKD	ann	75.0	43156.41	75	-	-	-	-
H-2-Db	166	179	14	WNVERYNIFKDTRF	ann	75.0	43110.68	75	-	-	-	-
H-2-Db	169	182	14	ERYNIFKDTRFSTE	ann	75.0	43199.85	75	-	-	-	-
H-2-Db	55	63	9	VLGYKCSNN	Consensus (ann/comblib_sidney2008/smm)	75.0	48236.30	75	923889.43	69	0.01	79
H-2-Db	144	152	9	IGADPLHVD	Consensus (ann/comblib_sidney2008/smm)	75.0	47792.14	68	1308036.91	75	0.02	95
H-2-Db	237	245	9	YWFQETMRK	Consensus (ann/comblib_sidney2008/smm)	75.0	46813.61	56	1576231.49	78	0.01	75
H-2-Db	176	188	13	DTRFSTEVFYHKN	ann	75.0	44328.66	75	-	-	-	-
H-2-Db	177	189	13	TRFSTEVFYHKNG	ann	75.0	44222.30	75	-	-	-	-
H-2-Db	283	295	13	FTNPESDGSRLKE	ann	75.0	44275.92	75	-	-	-	-
H-2-Db	18	27	10	IVAVKCDGDE	Consensus (ann/smm)	75.5	47050.23	79	104532.18	72	-	-
H-2-Db	40	49	10	LFFASYGLKR	Consensus (ann/smm)	75.5	47084.35	79	102860.82	72	-	-
H-2-Db	46	55	10	GLKRDPCQIV	Consensus (ann/smm)	75.5	46161.25	70	140362.15	81	-	-
H-2-Db	224	233	10	PNEEYKRISF	Consensus (ann/smm)	75.5	47863.03	87	81705.26	64	-	-
H-2-Db	143	153	11	YIGADPLHVDS	Consensus (ann/smm)	75.5	47277.32	80	43557.20	71	-	-
H-2-Db	129	136	8	IYGIPAKK	Consensus (ann/smm)	75.5	48799.07	89	115971.16	62	-	-
H-2-Db	243	250	8	MRKKPKYP	Consensus (ann/smm)	75.5	48754.71	87	120600.75	64	-	-
H-2-Db	39	50	12	TLFFASYGLKRD	ann	76.0	45480.57	76	-	-	-	-
H-2-Db	113	124	12	KLVFKKRKRQIA	ann	76.0	45423.53	76	-	-	-	-
H-2-Db	141	152	12	DRYIGADPLHVD	ann	76.0	45443.19	76	-	-	-	-
H-2-Db	144	155	12	IGADPLHVDSYG	ann	76.0	45435.31	76	-	-	-	-
H-2-Db	254	265	12	YNGECSNENKTC	ann	76.0	45515.52	76	-	-	-	-
H-2-Db	166	175	10	WNVERYNIFK	Consensus (ann/smm)	76.0	46185.22	70	146977.21	82	-	-
H-2-Db	30	37	8	IGKYKEKD	Consensus (ann/smm)	76.0	49030.33	95	107485.53	57	-	-
H-2-Db	32	39	8	KYKEKDET	Consensus (ann/smm)	76.0	47362.83	58	230860.70	94	-	-
H-2-Db	114	121	8	LVFKKRKR	Consensus (ann/smm)	76.0	48667.76	85	125415.15	67	-	-
H-2-Db	47	60	14	LKRDPCQIVLGYKC	ann	76.0	43402.25	76	-	-	-	-
H-2-Db	49	62	14	RDPCQIVLGYKCSN	ann	76.0	43351.09	76	-	-	-	-
H-2-Db	199	212	14	AEEDSFSEAREITA	ann	76.0	43398.50	76	-	-	-	-
H-2-Db	203	216	14	SFSEAREITAKDIK	ann	76.0	43451.12	76	-	-	-	-
H-2-Db	214	227	14	DIKKKFSIILPNEE	ann	76.0	43447.81	76	-	-	-	-
H-2-Db	78	86	9	CISAIKLTS	Consensus (ann/comblib_sidney2008/smm)	76.0	48288	76	713871.43	65	0.01	85
H-2-Db	105	113	9	GGIGTDNCK	Consensus (ann/comblib_sidney2008/smm)	76.0	47383.33	62	1411302.14	76	0.02	96
H-2-Db	147	155	9	DPLHVDSYG	Consensus (ann/comblib_sidney2008/smm)	76.0	48673.57	85	1385542.97	76	0.00102	37
H-2-Db	149	157	9	LHVDSYGLP	Consensus (ann/comblib_sidney2008/smm)	76.0	47986.44	71	1350890.04	76	0.01	77
H-2-Db	211	219	9	TAKDIKKKF	Consensus (ann/comblib_sidney2008/smm)	76.0	48272.87	76	1305028.51	75	0.02	97
H-2-Db	216	224	9	KKKFSIILP	Consensus (ann/comblib_sidney2008/smm)	76.0	47835.59	68	2155857.25	82	0.01	76
H-2-Db	268	276	9	VFDTDELMT	Consensus (ann/comblib_sidney2008/smm)	76.0	48282.27	76	1017700.53	71	0.02	95
H-2-Db	136	148	13	KCSFKDRYIGADP	ann	76.0	44369.45	76	-	-	-	-
H-2-Db	27	36	10	EYFIGKYKEK	Consensus (ann/smm)	76.5	47630.05	86	90625.41	67	-	-
H-2-Db	48	57	10	KRDPCQIVLG	Consensus (ann/smm)	76.5	47628.52	86	89176.41	67	-	-
H-2-Db	104	113	10	TGGIGTDNCK	Consensus (ann/smm)	76.5	47165.43	80	107708.51	73	-	-
H-2-Db	217	226	10	KKFSIILPNE	Consensus (ann/smm)	76.5	45509.12	65	183336.95	88	-	-
H-2-Db	226	235	10	EEYKRISFLD	Consensus (ann/smm)	76.5	43807.98	54	392871.03	99	-	-
H-2-Db	253	263	11	HYNGECSNENK	Consensus (ann/smm)	76.5	48580.43	96	31337.19	57	-	-
H-2-Db	112	119	8	CKLVFKKR	Consensus (ann/smm)	76.5	48605.66	83	134384.75	70	-	-
H-2-Db	199	206	8	AEEDSFSE	Consensus (ann/smm)	76.5	48517.40	81	139749.42	72	-	-
H-2-Db	259	270	12	SNENKTCELVFD	ann	77.0	45642.73	77	-	-	-	-
H-2-Db	288	299	12	SDGSRLKEEDLG	ann	77.0	45675.83	77	-	-	-	-
H-2-Db	46	56	11	GLKRDPCQIVL	Consensus (ann/smm)	77.0	44209.38	54	215804.25	100	-	-
H-2-Db	261	271	11	ENKTCELVFDT	Consensus (ann/smm)	77.0	48009.81	89	37073.19	65	-	-
H-2-Db	69	76	8	LNFKTNKK	Consensus (ann/smm)	77.0	48583.59	83	135628.20	71	-	-
H-2-Db	106	113	8	GIGTDNCK	Consensus (ann/smm)	77.0	48754.71	87	125994.04	67	-	-
H-2-Db	135	142	8	KKCSFKDR	Consensus (ann/smm)	77.0	48822.30	89	121157.42	65	-	-
H-2-Db	155	162	8	GLPYQFDQ	Consensus (ann/smm)	77.0	47514.76	61	225605.66	93	-	-
H-2-Db	162	169	8	QEHGWNVE	Consensus (ann/smm)	77.0	48625.66	84	133152.71	70	-	-
H-2-Db	153	166	14	SYGLPYQFDQEHGW	ann	77.0	43552.31	77	-	-	-	-
H-2-Db	162	175	14	QEHGWNVERYNIFK	ann	77.0	43687.29	77	-	-	-	-
H-2-Db	173	186	14	IFKDTRFSTEVFYH	ann	77.0	43668.38	77	-	-	-	-
H-2-Db	190	203	14	LFNTQITYLAEEDS	ann	77.0	43589.54	77	-	-	-	-
H-2-Db	224	237	14	PNEEYKRISFLDVY	ann	77.0	43493.90	77	-	-	-	-
H-2-Db	167	175	9	NVERYNIFK	Consensus (ann/comblib_sidney2008/smm)	77.0	48293.23	77	1631623.68	78	0.00133	43
H-2-Db	97	109	13	TKNLYCQTGGIGT	ann	77.0	44558.50	77	-	-	-	-
H-2-Db	129	141	13	IYGIPAKKCSFKD	ann	77.0	44671.46	77	-	-	-	-
H-2-Db	130	142	13	YGIPAKKCSFKDR	ann	77.0	44608.18	77	-	-	-	-
H-2-Db	238	250	13	WFQETMRKKPKYP	ann	77.0	44589.86	77	-	-	-	-
H-2-Db	286	298	13	PESDGSRLKEEDL	ann	77.0	44541.14	77	-	-	-	-
H-2-Db	96	106	11	LTKNLYCQTGG	Consensus (ann/smm)	77.5	47697.62	85	42175.48	70	-	-
H-2-Db	192	203	12	NTQITYLAEEDS	ann	78.0	45802.05	78	-	-	-	-
H-2-Db	213	224	12	KDIKKKFSIILP	ann	78.0	45786.20	78	-	-	-	-
H-2-Db	288	297	10	SDGSRLKEED	Consensus (ann/smm)	78.0	47436.16	83	104773.15	73	-	-
H-2-Db	21	31	11	VKCDGDEYFIG	Consensus (ann/smm)	78.0	45617.57	63	86508.74	93	-	-
H-2-Db	108	118	11	GTDNCKLVFKK	Consensus (ann/smm)	78.0	47699.16	85	43257.36	71	-	-
H-2-Db	165	175	11	GWNVERYNIFK	Consensus (ann/smm)	78.0	47340.78	80	49097.57	76	-	-
H-2-Db	205	215	11	SEAREITAKDI	Consensus (ann/smm)	78.0	44624.12	57	141273.27	99	-	-
H-2-Db	214	224	11	DIKKKFSIILP	Consensus (ann/smm)	78.0	47337.21	80	49210.75	76	-	-
H-2-Db	20	27	8	AVKCDGDE	Consensus (ann/smm)	78.0	47603.77	62	232996.82	94	-	-
H-2-Db	74	87	14	NKKSCISAIKLTSY	ann	78.0	43874.39	78	-	-	-	-
H-2-Db	93	106	14	NSDLTKNLYCQTGG	ann	78.0	43847.80	78	-	-	-	-
H-2-Db	204	217	14	FSEAREITAKDIKK	ann	78.0	43832.65	78	-	-	-	-
H-2-Db	47	55	9	LKRDPCQIV	Consensus (ann/comblib_sidney2008/smm)	78.0	48191.46	74	5077150.06	91	0.01	78
H-2-Db	57	65	9	GYKCSNNQT	Consensus (ann/comblib_sidney2008/smm)	78.0	48363.30	78	3010370.85	86	0.0038	67
H-2-Db	218	226	9	KFSIILPNE	Consensus (ann/comblib_sidney2008/smm)	78.0	48480.15	80	1087977.72	72	0.01	78
H-2-Db	112	124	13	CKLVFKKRKRQIA	ann	78.0	44718.85	78	-	-	-	-
H-2-Db	116	128	13	FKKRKRQIAANIE	ann	78.0	44778.41	78	-	-	-	-
H-2-Db	146	158	13	ADPLHVDSYGLPY	ann	78.0	44776.97	78	-	-	-	-
H-2-Db	196	208	13	TYLAEEDSFSEAR	ann	78.0	44869.09	78	-	-	-	-
H-2-Db	25	34	10	GDEYFIGKYK	Consensus (ann/smm)	78.5	47149.11	80	121408.75	77	-	-
H-2-Db	41	50	10	FFASYGLKRD	Consensus (ann/smm)	78.5	48018.14	89	93164.40	68	-	-
H-2-Db	194	203	10	QITYLAEEDS	Consensus (ann/smm)	78.5	46763.49	76	138117.91	81	-	-
H-2-Db	24	34	11	DGDEYFIGKYK	Consensus (ann/smm)	78.5	48096.12	90	38909.89	67	-	-
H-2-Db	27	37	11	EYFIGKYKEKD	Consensus (ann/smm)	78.5	48404.67	93	36312.82	64	-	-
H-2-Db	132	142	11	IPAKKCSFKDR	Consensus (ann/smm)	78.5	48649.87	96	33889.10	61	-	-
H-2-Db	243	254	12	MRKKPKYPYIHY	ann	79.0	45885.37	79	-	-	-	-
H-2-Db	206	216	11	EAREITAKDIK	Consensus (ann/smm)	79.0	47921.06	88	42467.82	70	-	-
H-2-Db	243	253	11	MRKKPKYPYIH	Consensus (ann/smm)	79.0	45342.98	61	110169.15	97	-	-
H-2-Db	267	277	11	LVFDTDELMTY	Consensus (ann/smm)	79.0	46005.67	66	83187.87	92	-	-
H-2-Db	130	137	8	YGIPAKKC	Consensus (ann/smm)	79.0	48443.43	79	156080.99	79	-	-
H-2-Db	242	249	8	TMRKKPKY	Consensus (ann/smm)	79.0	47867.20	67	208617.15	91	-	-
H-2-Db	32	45	14	KYKEKDETLFFASY	ann	79.0	43925.21	79	-	-	-	-
H-2-Db	50	63	14	DPCQIVLGYKCSNN	ann	79.0	43950.41	79	-	-	-	-
H-2-Db	110	123	14	DNCKLVFKKRKRQI	ann	79.0	43988.49	79	-	-	-	-
H-2-Db	112	125	14	CKLVFKKRKRQIAA	ann	79.0	43980.86	79	-	-	-	-
H-2-Db	154	167	14	YGLPYQFDQEHGWN	ann	79.0	43912.38	79	-	-	-	-
H-2-Db	252	265	14	IHYNGECSNENKTC	ann	79.0	43974.68	79	-	-	-	-
H-2-Db	100	108	9	LYCQTGGIG	Consensus (ann/comblib_sidney2008/smm)	79.0	48397.87	79	7509655.25	95	0.00438	71
H-2-Db	222	230	9	ILPNEEYKR	Consensus (ann/comblib_sidney2008/smm)	79.0	48423	79	12039820.16	97	0.00391	68
H-2-Db	269	277	9	FDTDELMTY	Consensus (ann/comblib_sidney2008/smm)	79.0	48428.25	79	3720660.13	88	0.00482	73
H-2-Db	39	51	13	TLFFASYGLKRDP	ann	79.0	44918.17	79	-	-	-	-
H-2-Db	74	86	13	NKKSCISAIKLTS	ann	79.0	44957.06	79	-	-	-	-
H-2-Db	113	125	13	KLVFKKRKRQIAA	ann	79.0	45010.12	79	-	-	-	-
H-2-Db	155	167	13	GLPYQFDQEHGWN	ann	79.0	44889.50	79	-	-	-	-
H-2-Db	236	248	13	VYWFQETMRKKPK	ann	79.0	45020.83	79	-	-	-	-
H-2-Db	112	122	11	CKLVFKKRKRQ	Consensus (ann/smm)	79.5	48449.21	94	37158.66	65	-	-
H-2-Db	216	226	11	KKKFSIILPNE	Consensus (ann/smm)	79.5	47395.13	81	51767.83	78	-	-
H-2-Db	291	301	11	SRLKEEDLGRG	Consensus (ann/smm)	79.5	48445.02	94	37330.17	65	-	-
H-2-Db	14	25	12	SFGFIVAVKCDG	ann	80.0	46038.05	80	-	-	-	-
H-2-Db	15	26	12	FGFIVAVKCDGD	ann	80.0	46070.42	80	-	-	-	-
H-2-Db	46	57	12	GLKRDPCQIVLG	ann	80.0	45997.21	80	-	-	-	-
H-2-Db	155	166	12	GLPYQFDQEHGW	ann	80.0	45977.31	80	-	-	-	-
H-2-Db	112	121	10	CKLVFKKRKR	Consensus (ann/smm)	80.0	48714.11	97	78749.90	63	-	-
H-2-Db	291	300	10	SRLKEEDLGR	Consensus (ann/smm)	80.0	48762.11	98	77312.55	62	-	-
H-2-Db	47	57	11	LKRDPCQIVLG	Consensus (ann/smm)	80.0	47742.52	85	47321.66	75	-	-
H-2-Db	101	108	8	YCQTGGIG	Consensus (ann/smm)	80.0	48160.71	73	186788.44	87	-	-
H-2-Db	113	120	8	KLVFKKRK	Consensus (ann/smm)	80.0	48773.71	88	138149.72	72	-	-
H-2-Db	146	153	8	ADPLHVDS	Consensus (ann/smm)	80.0	47981.27	69	210063.21	91	-	-
H-2-Db	266	273	8	ELVFDTDE	Consensus (ann/smm)	80.0	48326.16	77	171139.40	83	-	-
H-2-Db	92	105	14	QNSDLTKNLYCQTG	ann	80.0	44080.44	80	-	-	-	-
H-2-Db	135	148	14	KKCSFKDRYIGADP	ann	80.0	44089.48	80	-	-	-	-
H-2-Db	174	187	14	FKDTRFSTEVFYHK	ann	80.0	44198.86	80	-	-	-	-
H-2-Db	117	125	9	KKRKRQIAA	Consensus (ann/comblib_sidney2008/smm)	80.0	48464.93	80	1847651.25	80	0.01	81
H-2-Db	134	142	9	AKKCSFKDR	Consensus (ann/comblib_sidney2008/smm)	80.0	48408.32	79	14846360.43	98	0.01	80
H-2-Db	157	165	9	PYQFDQEHG	Consensus (ann/comblib_sidney2008/smm)	80.0	48475.43	80	3233106.42	87	0.01	77
H-2-Db	236	244	9	VYWFQETMR	Consensus (ann/comblib_sidney2008/smm)	80.0	46806	56	1860458.56	80	0.01	86
H-2-Db	143	155	13	YIGADPLHVDSYG	ann	80.0	45093.94	80	-	-	-	-
H-2-Db	159	171	13	QFDQEHGWNVERY	ann	80.0	45187.74	80	-	-	-	-
H-2-Db	160	172	13	FDQEHGWNVERYN	ann	80.0	45119.83	80	-	-	-	-
H-2-Db	134	143	10	AKKCSFKDRY	Consensus (ann/smm)	80.5	47259.43	81	133122.05	80	-	-
H-2-Db	138	147	10	SFKDRYIGAD	Consensus (ann/smm)	80.5	48651.44	97	82082.39	64	-	-
H-2-Db	225	232	8	NEEYKRIS	Consensus (ann/smm)	80.5	49046.27	96	122560.35	65	-	-
H-2-Db	21	32	12	VKCDGDEYFIGK	ann	81.0	46192.22	81	-	-	-	-
H-2-Db	176	187	12	DTRFSTEVFYHK	ann	81.0	46219.73	81	-	-	-	-
H-2-Db	197	208	12	YLAEEDSFSEAR	ann	81.0	46159.25	81	-	-	-	-
H-2-Db	237	248	12	YWFQETMRKKPK	ann	81.0	46177.24	81	-	-	-	-
H-2-Db	92	101	10	QNSDLTKNLY	Consensus (ann/smm)	81.0	48348.67	93	93810.19	69	-	-
H-2-Db	264	273	10	TCELVFDTDE	Consensus (ann/smm)	81.0	46362.96	72	203821.50	90	-	-
H-2-Db	109	119	11	TDNCKLVFKKR	Consensus (ann/smm)	81.0	48381.11	93	41120.65	69	-	-
H-2-Db	223	233	11	LPNEEYKRISF	Consensus (ann/smm)	81.0	48038.39	89	46138.13	73	-	-
H-2-Db	31	38	8	GKYKEKDE	Consensus (ann/smm)	81.0	48507.95	81	162311.76	81	-	-
H-2-Db	209	216	8	EITAKDIK	Consensus (ann/smm)	81.0	49010.70	95	126867.39	67	-	-
H-2-Db	228	235	8	YKRISFLD	Consensus (ann/smm)	81.0	48427.71	79	169961.28	83	-	-
H-2-Db	73	86	14	TNKKSCISAIKLTS	ann	81.0	44332.98	81	-	-	-	-
H-2-Db	96	109	14	LTKNLYCQTGGIGT	ann	81.0	44398.73	81	-	-	-	-
H-2-Db	97	110	14	TKNLYCQTGGIGTD	ann	81.0	44450.64	81	-	-	-	-
H-2-Db	164	177	14	HGWNVERYNIFKDT	ann	81.0	44383.38	81	-	-	-	-
H-2-Db	175	188	14	KDTRFSTEVFYHKN	ann	81.0	44430.92	81	-	-	-	-
H-2-Db	176	189	14	DTRFSTEVFYHKNG	ann	81.0	44288.85	81	-	-	-	-
H-2-Db	133	141	9	PAKKCSFKD	Consensus (ann/comblib_sidney2008/smm)	81.0	48819.66	88	1993517.26	81	0.00202	52
H-2-Db	135	143	9	KKCSFKDRY	Consensus (ann/comblib_sidney2008/smm)	81.0	48641.43	84	2039952.24	81	0.00386	68
H-2-Db	206	214	9	EAREITAKD	Consensus (ann/comblib_sidney2008/smm)	81.0	49045.73	94	2082667.79	81	0.00447	71
H-2-Db	212	220	9	AKDIKKKFS	Consensus (ann/comblib_sidney2008/smm)	81.0	48676.71	85	2049368.23	81	0.00324	63
H-2-Db	261	269	9	ENKTCELVF	Consensus (ann/comblib_sidney2008/smm)	81.0	46742.23	55	1993517.26	81	0.01	88
H-2-Db	35	44	10	EKDETLFFAS	Consensus (ann/smm)	81.5	47133.29	80	149365.40	83	-	-
H-2-Db	109	118	10	TDNCKLVFKK	Consensus (ann/smm)	81.5	47106.28	79	153904.03	84	-	-
H-2-Db	40	50	11	LFFASYGLKRD	Consensus (ann/smm)	81.5	48025.42	89	47104.24	74	-	-
H-2-Db	102	109	8	CQTGGIGT	Consensus (ann/smm)	81.5	48212.82	74	196494.32	89	-	-
H-2-Db	103	110	8	QTGGIGTD	Consensus (ann/smm)	81.5	48941.30	93	133459.66	70	-	-
H-2-Db	165	176	12	GWNVERYNIFKD	ann	82.0	46359.94	82	-	-	-	-
H-2-Db	166	177	12	WNVERYNIFKDT	ann	82.0	46348.91	82	-	-	-	-
H-2-Db	201	212	12	EDSFSEAREITA	ann	82.0	46364.46	82	-	-	-	-
H-2-Db	205	216	12	SEAREITAKDIK	ann	82.0	46337.38	82	-	-	-	-
H-2-Db	214	225	12	DIKKKFSIILPN	ann	82.0	46329.88	82	-	-	-	-
H-2-Db	238	249	12	WFQETMRKKPKY	ann	82.0	46249.72	82	-	-	-	-
H-2-Db	244	255	12	RKKPKYPYIHYN	ann	82.0	46304.31	82	-	-	-	-
H-2-Db	161	170	10	DQEHGWNVER	Consensus (ann/smm)	82.0	48583.59	96	92736.35	68	-	-
H-2-Db	207	216	10	AREITAKDIK	Consensus (ann/smm)	82.0	47854.75	87	121129.52	77	-	-
H-2-Db	286	296	11	PESDGSRLKEE	Consensus (ann/smm)	82.0	49152.50	100	36817.98	64	-	-
H-2-Db	285	298	14	NPESDGSRLKEEDL	ann	82.0	44607.23	82	-	-	-	-
H-2-Db	243	251	9	MRKKPKYPY	Consensus (ann/comblib_sidney2008/smm)	82.0	48552.58	82	3712102.85	88	0.000585	26
H-2-Db	106	118	13	GIGTDNCKLVFKK	ann	82.0	45372.91	82	-	-	-	-
H-2-Db	142	154	13	RYIGADPLHVDSY	ann	82.0	45375.37	82	-	-	-	-
H-2-Db	212	224	13	AKDIKKKFSIILP	ann	82.0	45420.07	82	-	-	-	-
H-2-Db	244	254	11	RKKPKYPYIHY	Consensus (ann/smm)	82.5	46666.45	73	82425.20	92	-	-
H-2-Db	104	111	8	TGGIGTDN	Consensus (ann/smm)	82.5	48077.38	71	234611.88	94	-	-
H-2-Db	246	253	8	KPKYPYIH	Consensus (ann/smm)	82.5	48501.63	81	175934.09	84	-	-
H-2-Db	236	247	12	VYWFQETMRKKP	ann	83.0	46409.15	83	-	-	-	-
H-2-Db	97	106	10	TKNLYCQTGG	Consensus (ann/smm)	83.0	46577.15	74	217395.22	92	-	-
H-2-Db	210	219	10	ITAKDIKKKF	Consensus (ann/smm)	83.0	47294.21	81	159679.81	85	-	-
H-2-Db	247	256	10	PKYPYIHYNG	Consensus (ann/smm)	83.0	46717.46	75	212936.45	91	-	-
H-2-Db	175	185	11	KDTRFSTEVFY	Consensus (ann/smm)	83.0	46361.47	70	99096.88	96	-	-
H-2-Db	209	219	11	EITAKDIKKKF	Consensus (ann/smm)	83.0	48400.99	93	45609.99	73	-	-
H-2-Db	70	77	8	NFKTNKKS	Consensus (ann/smm)	83.0	48541.03	82	175529.45	84	-	-
H-2-Db	130	143	14	YGIPAKKCSFKDRY	ann	83.0	44743.54	83	-	-	-	-
H-2-Db	283	296	14	FTNPESDGSRLKEE	ann	83.0	44677.74	83	-	-	-	-
H-2-Db	110	118	9	DNCKLVFKK	Consensus (ann/comblib_sidney2008/smm)	83.0	48775.31	87	1494927.05	77	0.01	83
H-2-Db	241	249	9	ETMRKKPKY	Consensus (ann/comblib_sidney2008/smm)	83.0	47943.38	70	2231618.74	83	0.01	84
H-2-Db	107	119	13	IGTDNCKLVFKKR	ann	83.0	45683.26	83	-	-	-	-
H-2-Db	141	153	13	DRYIGADPLHVDS	ann	83.0	45639.79	83	-	-	-	-
H-2-Db	213	225	13	KDIKKKFSIILPN	ann	83.0	45625.96	83	-	-	-	-
H-2-Db	139	148	10	FKDRYIGADP	Consensus (ann/smm)	83.5	48210.74	91	116479.63	76	-	-
H-2-Db	263	273	11	KTCELVFDTDE	Consensus (ann/smm)	83.5	47158.29	78	71624.24	89	-	-
H-2-Db	284	294	11	TNPESDGSRLK	Consensus (ann/smm)	83.5	46102.85	67	190572.40	100	-	-
H-2-Db	201	208	8	EDSFSEAR	Consensus (ann/smm)	83.5	49254.17	100	125994.04	67	-	-
H-2-Db	40	51	12	LFFASYGLKRDP	ann	84.0	46642.71	84	-	-	-	-
H-2-Db	175	186	12	KDTRFSTEVFYH	ann	84.0	46624.04	84	-	-	-	-
H-2-Db	247	258	12	PKYPYIHYNGEC	ann	84.0	46582.71	84	-	-	-	-
H-2-Db	284	295	12	TNPESDGSRLKE	ann	84.0	46612.46	84	-	-	-	-
H-2-Db	176	186	11	DTRFSTEVFYH	Consensus (ann/smm)	84.0	46789.31	74	91003.90	94	-	-
H-2-Db	98	111	14	KNLYCQTGGIGTDN	ann	84.0	44831.26	84	-	-	-	-
H-2-Db	111	124	14	NCKLVFKKRKRQIA	ann	84.0	44889.99	84	-	-	-	-
H-2-Db	128	141	14	EIYGIPAKKCSFKD	ann	84.0	44816.69	84	-	-	-	-
H-2-Db	141	154	14	DRYIGADPLHVDSY	ann	84.0	44899.69	84	-	-	-	-
H-2-Db	282	295	14	VFTNPESDGSRLKE	ann	84.0	44928.86	84	-	-	-	-
H-2-Db	114	122	9	LVFKKRKRQ	Consensus (ann/comblib_sidney2008/smm)	84.0	47760.10	67	2413348.27	84	0.03	97
H-2-Db	173	181	9	IFKDTRFST	Consensus (ann/comblib_sidney2008/smm)	84.0	48476.99	80	2568147.72	84	0.02	96
H-2-Db	210	218	9	ITAKDIKKK	Consensus (ann/comblib_sidney2008/smm)	84.0	48646.70	84	2304729.71	83	0.02	94
H-2-Db	288	296	9	SDGSRLKEE	Consensus (ann/comblib_sidney2008/smm)	84.0	48810.68	88	2574067.91	84	0.01	79
H-2-Db	27	39	13	EYFIGKYKEKDET	ann	84.0	45725.79	84	-	-	-	-
H-2-Db	53	65	13	QIVLGYKCSNNQT	ann	84.0	45734.20	84	-	-	-	-
H-2-Db	243	255	13	MRKKPKYPYIHYN	ann	84.0	45707.48	84	-	-	-	-
H-2-Db	253	265	13	HYNGECSNENKTC	ann	84.0	45806.01	84	-	-	-	-
H-2-Db	148	157	10	PLHVDSYGLP	Consensus (ann/smm)	84.5	47598.61	85	156765.32	84	-	-
H-2-Db	205	214	10	SEAREITAKD	Consensus (ann/smm)	84.5	48326.69	93	117017.28	76	-	-
H-2-Db	287	296	10	ESDGSRLKEE	Consensus (ann/smm)	84.5	48840.79	99	98005.40	70	-	-
H-2-Db	236	246	11	VYWFQETMRKK	Consensus (ann/smm)	84.5	47377.16	81	68400.61	88	-	-
H-2-Db	140	147	8	KDRYIGAD	Consensus (ann/smm)	84.5	49153.04	98	135940.86	71	-	-
H-2-Db	99	110	12	NLYCQTGGIGTD	ann	85.0	46766.02	85	-	-	-	-
H-2-Db	127	138	12	IEIYGIPAKKCS	ann	85.0	46654.83	85	-	-	-	-
H-2-Db	167	178	12	NVERYNIFKDTR	ann	85.0	46757.91	85	-	-	-	-
H-2-Db	196	206	11	TYLAEEDSFSE	Consensus (ann/smm)	85.0	47579.06	83	66997.72	87	-	-
H-2-Db	134	141	8	AKKCSFKD	Consensus (ann/smm)	85.0	48500.60	81	196494.32	89	-	-
H-2-Db	129	142	14	IYGIPAKKCSFKDR	ann	85.0	44995.03	85	-	-	-	-
H-2-Db	236	249	14	VYWFQETMRKKPKY	ann	85.0	44988.70	85	-	-	-	-
H-2-Db	34	42	9	KEKDETLFF	Consensus (ann/comblib_sidney2008/smm)	85.0	47899.84	69	2720320.03	85	0.01	86
H-2-Db	103	111	9	QTGGIGTDN	Consensus (ann/comblib_sidney2008/smm)	85.0	48976.79	92	2200999.78	82	0.01	85
H-2-Db	259	271	13	SNENKTCELVFDT	ann	85.0	45964.39	85	-	-	-	-
H-2-Db	133	142	10	PAKKCSFKDR	Consensus (ann/smm)	85.5	48373.78	93	125675.32	78	-	-
H-2-Db	21	28	8	VKCDGDEY	Consensus (ann/smm)	85.5	48403.61	79	218448.97	92	-	-
H-2-Db	34	45	12	KEKDETLFFASY	ann	86.0	46866.32	86	-	-	-	-
H-2-Db	53	64	12	QIVLGYKCSNNQ	ann	86.0	46826.26	86	-	-	-	-
H-2-Db	95	106	12	DLTKNLYCQTGG	ann	86.0	46829.31	86	-	-	-	-
H-2-Db	198	209	12	LAEEDSFSEARE	ann	86.0	46820.70	86	-	-	-	-
H-2-Db	208	219	12	REITAKDIKKKF	ann	86.0	46814.61	86	-	-	-	-
H-2-Db	215	226	12	IKKKFSIILPNE	ann	86.0	46810.56	86	-	-	-	-
H-2-Db	74	83	10	NKKSCISAIK	Consensus (ann/smm)	86.0	46364.96	72	791133.91	100	-	-
H-2-Db	208	217	10	REITAKDIKK	Consensus (ann/smm)	86.0	48306.81	92	131295.55	80	-	-
H-2-Db	238	248	11	WFQETMRKKPK	Consensus (ann/smm)	86.0	47040.55	77	95073.61	95	-	-
H-2-Db	84	91	8	LTSYPKIN	Consensus (ann/smm)	86.0	49201.98	99	141693.52	73	-	-
H-2-Db	163	170	8	EHGWNVER	Consensus (ann/smm)	86.0	48353.38	77	247371.69	95	-	-
H-2-Db	285	292	8	NPESDGSR	Consensus (ann/smm)	86.0	49038.30	95	150782.17	77	-	-
H-2-Db	115	128	14	VFKKRKRQIAANIE	ann	86.0	45221.47	86	-	-	-	-
H-2-Db	212	225	14	AKDIKKKFSIILPN	ann	86.0	45141.31	86	-	-	-	-
H-2-Db	120	128	9	KRQIAANIE	Consensus (ann/comblib_sidney2008/smm)	86.0	49010.70	93	3031237.74	86	0.00426	70
H-2-Db	14	26	13	SFGFIVAVKCDGD	ann	86.0	46146.25	86	-	-	-	-
H-2-Db	15	27	13	FGFIVAVKCDGDE	ann	86.0	46125.30	86	-	-	-	-
H-2-Db	287	299	13	ESDGSRLKEEDLG	ann	86.0	46075.92	86	-	-	-	-
H-2-Db	288	300	13	SDGSRLKEEDLGR	ann	86.0	46167.74	86	-	-	-	-
H-2-Db	102	111	10	CQTGGIGTDN	Consensus (ann/smm)	86.5	48033.19	89	156045.05	84	-	-
H-2-Db	288	295	8	SDGSRLKE	Consensus (ann/smm)	86.5	48989.49	94	157525.19	79	-	-
H-2-Db	202	213	12	DSFSEAREITAK	ann	87.0	46948.03	87	-	-	-	-
H-2-Db	132	141	10	IPAKKCSFKD	Consensus (ann/smm)	87.0	48009.81	89	160416.86	85	-	-
H-2-Db	262	271	10	NKTCELVFDT	Consensus (ann/smm)	87.0	46727.58	75	381285.25	99	-	-
H-2-Db	28	38	11	YFIGKYKEKDE	Consensus (ann/smm)	87.0	48706.22	97	50822.97	77	-	-
H-2-Db	282	292	11	VFTNPESDGSR	Consensus (ann/smm)	87.0	48231.11	91	58487.09	83	-	-
H-2-Db	136	143	8	KCSFKDRY	Consensus (ann/smm)	87.0	48482.25	80	232996.82	94	-	-
H-2-Db	289	296	8	DGSRLKEE	Consensus (ann/smm)	87.0	48909	92	169180.38	82	-	-
H-2-Db	142	155	14	RYIGADPLHVDSYG	ann	87.0	45397.96	87	-	-	-	-
H-2-Db	196	209	14	TYLAEEDSFSEARE	ann	87.0	45377.82	87	-	-	-	-
H-2-Db	75	83	9	KKSCISAIK	Consensus (ann/comblib_sidney2008/smm)	87.0	48862.46	89	3255517.24	87	0.0016	47
H-2-Db	142	150	9	RYIGADPLH	Consensus (ann/comblib_sidney2008/smm)	87.0	48762.11	87	438147.16	57	0.03	98
H-2-Db	250	258	9	PYIHYNGEC	Consensus (ann/comblib_sidney2008/smm)	87.0	48928.59	91	3339027.53	87	0.01	86
H-2-Db	282	290	9	VFTNPESDG	Consensus (ann/comblib_sidney2008/smm)	87.0	48763.71	87	1961643.12	81	0.05	100
H-2-Db	175	187	13	KDTRFSTEVFYHK	ann	87.0	46199.22	87	-	-	-	-
H-2-Db	50	59	10	DPCQIVLGYK	Consensus (ann/smm)	87.5	48225.88	91	152142.31	84	-	-
H-2-Db	261	270	10	ENKTCELVFD	Consensus (ann/smm)	87.5	47702.26	86	191977.35	89	-	-
H-2-Db	100	110	11	LYCQTGGIGTD	Consensus (ann/smm)	87.5	48395.75	93	56893.15	82	-	-
H-2-Db	241	251	11	ETMRKKPKYPY	Consensus (ann/smm)	87.5	47355.13	81	89755.28	94	-	-
H-2-Db	73	80	8	TNKKSCIS	Consensus (ann/smm)	87.5	48763.71	88	184650.29	87	-	-
H-2-Db	200	211	12	EEDSFSEAREIT	ann	88.0	47115.94	88	-	-	-	-
H-2-Db	252	263	12	IHYNGECSNENK	ann	88.0	47070.60	88	-	-	-	-
H-2-Db	101	111	11	YCQTGGIGTDN	Consensus (ann/smm)	88.0	48498.51	95	55726.27	81	-	-
H-2-Db	162	172	11	QEHGWNVERYN	Consensus (ann/smm)	88.0	47122.57	78	124468.66	98	-	-
H-2-Db	238	245	8	WFQETMRK	Consensus (ann/smm)	88.0	48555.21	82	229799.99	94	-	-
H-2-Db	159	172	14	QFDQEHGWNVERYN	ann	88.0	45531.28	88	-	-	-	-
H-2-Db	259	272	14	SNENKTCELVFDTD	ann	88.0	45710.96	88	-	-	-	-
H-2-Db	25	33	9	GDEYFIGKY	Consensus (ann/comblib_sidney2008/smm)	88.0	48787.96	88	49730176.43	100	0.01	81
H-2-Db	111	119	9	NCKLVFKKR	Consensus (ann/comblib_sidney2008/smm)	88.0	48808.04	88	76316773.31	100	0.00409	69
H-2-Db	246	254	9	KPKYPYIHY	Consensus (ann/comblib_sidney2008/smm)	88.0	48119.04	73	19526301.91	99	0.01	88
H-2-Db	21	33	13	VKCDGDEYFIGKY	ann	88.0	46398.08	88	-	-	-	-
H-2-Db	46	58	13	GLKRDPCQIVLGY	ann	88.0	46409.15	88	-	-	-	-
H-2-Db	114	126	13	LVFKKRKRQIAAN	ann	88.0	46357.43	88	-	-	-	-
H-2-Db	165	177	13	GWNVERYNIFKDT	ann	88.0	46401.10	88	-	-	-	-
H-2-Db	200	212	13	EEDSFSEAREITA	ann	88.0	46458.86	88	-	-	-	-
H-2-Db	237	249	13	YWFQETMRKKPKY	ann	88.0	46347.93	88	-	-	-	-
H-2-Db	110	120	11	DNCKLVFKKRK	Consensus (ann/smm)	88.5	48848.19	98	53218.18	79	-	-
H-2-Db	292	299	8	RLKEEDLG	Consensus (ann/smm)	88.5	48705.16	86	206229.13	91	-	-
H-2-Db	294	301	8	KEEDLGRG	Consensus (ann/smm)	88.5	49006.46	95	168791.28	82	-	-
H-2-Db	126	137	12	NIEIYGIPAKKC	ann	89.0	47195.56	89	-	-	-	-
H-2-Db	142	153	12	RYIGADPLHVDS	ann	89.0	47120.53	89	-	-	-	-
H-2-Db	147	158	12	DPLHVDSYGLPY	ann	89.0	47177.18	89	-	-	-	-
H-2-Db	159	170	12	QFDQEHGWNVER	ann	89.0	47204.75	89	-	-	-	-
H-2-Db	161	172	12	DQEHGWNVERYN	ann	89.0	47139.92	89	-	-	-	-
H-2-Db	245	256	12	KKPKYPYIHYNG	ann	89.0	47248.18	89	-	-	-	-
H-2-Db	157	166	10	PYQFDQEHGW	Consensus (ann/smm)	89.0	47575.44	85	234557.87	93	-	-
H-2-Db	199	208	10	AEEDSFSEAR	Consensus (ann/smm)	89.0	48067.53	90	179163.69	88	-	-
H-2-Db	147	157	11	DPLHVDSYGLP	Consensus (ann/smm)	89.0	47944.93	88	74827.29	90	-	-
H-2-Db	206	213	8	EAREITAK	Consensus (ann/smm)	89.0	48949.76	93	176339.66	85	-	-
H-2-Db	284	291	8	TNPESDGS	Consensus (ann/smm)	89.0	48566.77	82	258434.21	96	-	-
H-2-Db	26	39	14	DEYFIGKYKEKDET	ann	89.0	45794.61	89	-	-	-	-
H-2-Db	106	119	14	GIGTDNCKLVFKKR	ann	89.0	45750.54	89	-	-	-	-
H-2-Db	107	120	14	IGTDNCKLVFKKRK	ann	89.0	45869.48	89	-	-	-	-
H-2-Db	69	77	9	LNFKTNKKS	Consensus (ann/comblib_sidney2008/smm)	89.0	48564.14	82	3941123.10	89	0.03	98
H-2-Db	240	248	9	QETMRKKPK	Consensus (ann/comblib_sidney2008/smm)	89.0	49045.19	94	4060878.54	89	0.00393	68
H-2-Db	284	292	9	TNPESDGSR	Consensus (ann/comblib_sidney2008/smm)	89.0	48276.51	76	4060878.54	89	0.01	91
H-2-Db	166	178	13	WNVERYNIFKDTR	ann	89.0	46570.09	89	-	-	-	-
H-2-Db	83	92	10	KLTSYPKINQ	Consensus (ann/smm)	89.5	48747.86	98	142642.85	81	-	-
H-2-Db	115	122	8	VFKKRKRQ	Consensus (ann/smm)	89.5	48678.31	85	229799.99	94	-	-
H-2-Db	117	124	8	KKRKRQIA	Consensus (ann/smm)	89.5	48408.32	79	376140.42	100	-	-
H-2-Db	16	27	12	GFIVAVKCDGDE	ann	90.0	47349.48	90	-	-	-	-
H-2-Db	83	94	12	KLTSYPKINQNS	ann	90.0	47335.16	90	-	-	-	-
H-2-Db	261	272	12	ENKTCELVFDTD	ann	90.0	47381.28	90	-	-	-	-
H-2-Db	262	273	12	NKTCELVFDTDE	ann	90.0	47375.11	90	-	-	-	-
H-2-Db	254	263	10	YNGECSNENK	Consensus (ann/smm)	90.0	47573.91	85	270551.53	95	-	-
H-2-Db	240	250	11	QETMRKKPKYP	Consensus (ann/smm)	90.0	48209.71	91	71459.50	89	-	-
H-2-Db	118	125	8	KRKRQIAA	Consensus (ann/smm)	90.0	48741.01	87	222510.24	93	-	-
H-2-Db	212	219	8	AKDIKKKF	Consensus (ann/smm)	90.0	48895.24	91	196947.29	89	-	-
H-2-Db	213	226	14	KDIKKKFSIILPNE	ann	90.0	46008.66	90	-	-	-	-
H-2-Db	138	146	9	SFKDRYIGA	Consensus (ann/comblib_sidney2008/smm)	90.0	48892.06	90	3860290.61	89	0.03	99
H-2-Db	197	209	13	YLAEEDSFSEARE	ann	90.0	46628.09	90	-	-	-	-
H-2-Db	205	217	13	SEAREITAKDIKK	ann	90.0	46750.82	90	-	-	-	-
H-2-Db	246	258	13	KPKYPYIHYNGEC	ann	90.0	46643.73	90	-	-	-	-
H-2-Db	29	38	10	FIGKYKEKDE	Consensus (ann/smm)	90.5	48457.58	94	175893.58	87	-	-
H-2-Db	223	232	10	LPNEEYKRIS	Consensus (ann/smm)	90.5	48641.43	97	157488.92	84	-	-
H-2-Db	49	59	11	RDPCQIVLGYK	Consensus (ann/smm)	90.5	47993.71	88	86908.05	93	-	-
H-2-Db	46	53	8	GLKRDPCQ	Consensus (ann/smm)	90.5	48686.72	86	241184.84	95	-	-
H-2-Db	111	118	8	NCKLVFKK	Consensus (ann/smm)	90.5	48677.77	85	249086.39	96	-	-
H-2-Db	210	217	8	ITAKDIKK	Consensus (ann/smm)	90.5	48890.48	91	199687.10	90	-	-
H-2-Db	240	247	8	QETMRKKP	Consensus (ann/smm)	90.5	49025.02	95	181280.04	86	-	-
H-2-Db	240	251	12	QETMRKKPKYPY	ann	91.0	47493.16	91	-	-	-	-
H-2-Db	26	35	10	DEYFIGKYKE	Consensus (ann/smm)	91.0	47794.21	87	257187.58	95	-	-
H-2-Db	14	27	14	SFGFIVAVKCDGDE	ann	91.0	46124.29	91	-	-	-	-
H-2-Db	21	34	14	VKCDGDEYFIGKYK	ann	91.0	46240.24	91	-	-	-	-
H-2-Db	243	256	14	MRKKPKYPYIHYNG	ann	91.0	46107.34	91	-	-	-	-
H-2-Db	286	299	14	PESDGSRLKEEDLG	ann	91.0	46206.73	91	-	-	-	-
H-2-Db	84	92	9	LTSYPKINQ	Consensus (ann/comblib_sidney2008/smm)	91.0	48934.93	91	6944164.50	94	0.01	82
H-2-Db	287	295	9	ESDGSRLKE	Consensus (ann/comblib_sidney2008/smm)	91.0	49058.45	95	3059285.44	86	0.01	91
H-2-Db	22	34	13	KCDGDEYFIGKYK	ann	91.0	46897.77	91	-	-	-	-
H-2-Db	126	138	13	NIEIYGIPAKKCS	ann	91.0	46858.70	91	-	-	-	-
H-2-Db	214	226	13	DIKKKFSIILPNE	ann	91.0	46881.52	91	-	-	-	-
H-2-Db	284	296	13	TNPESDGSRLKEE	ann	91.0	46801.96	91	-	-	-	-
H-2-Db	103	112	10	QTGGIGTDNC	Consensus (ann/smm)	91.5	47655.83	86	317870.34	97	-	-
H-2-Db	240	249	10	QETMRKKPKY	Consensus (ann/smm)	91.5	47930.92	88	272426.91	95	-	-
H-2-Db	199	209	11	AEEDSFSEARE	Consensus (ann/smm)	91.5	48625.66	96	68086.34	87	-	-
H-2-Db	22	33	12	KCDGDEYFIGKY	ann	92.0	47521.96	92	-	-	-	-
H-2-Db	260	271	12	NENKTCELVFDT	ann	92.0	47555.90	92	-	-	-	-
H-2-Db	289	300	12	DGSRLKEEDLGR	ann	92.0	47511.66	92	-	-	-	-
H-2-Db	282	291	10	VFTNPESDGS	Consensus (ann/smm)	92.0	48783.21	98	163775.90	86	-	-
H-2-Db	113	126	14	KLVFKKRKRQIAAN	ann	92.0	46442.30	92	-	-	-	-
H-2-Db	245	258	14	KKPKYPYIHYNGEC	ann	92.0	46496.09	92	-	-	-	-
H-2-Db	287	300	14	ESDGSRLKEEDLGR	ann	92.0	46495.07	92	-	-	-	-
H-2-Db	288	301	14	SDGSRLKEEDLGRG	ann	92.0	46337.88	92	-	-	-	-
H-2-Db	293	301	9	LKEEDLGRG	Consensus (ann/comblib_sidney2008/smm)	92.0	48790.61	88	6160557.28	93	0.01	92
H-2-Db	201	213	13	EDSFSEAREITAK	ann	92.0	47072.12	92	-	-	-	-
H-2-Db	244	256	13	RKKPKYPYIHYNG	ann	92.0	46924.14	92	-	-	-	-
H-2-Db	260	272	13	NENKTCELVFDTD	ann	92.0	47071.11	92	-	-	-	-
H-2-Db	49	58	10	RDPCQIVLGY	Consensus (ann/smm)	92.5	48386.85	94	214412.45	91	-	-
H-2-Db	100	109	10	LYCQTGGIGT	Consensus (ann/smm)	92.5	48359.12	93	216895.23	92	-	-
H-2-Db	290	300	11	GSRLKEEDLGR	Consensus (ann/smm)	92.5	47731.16	85	191452.04	100	-	-
H-2-Db	101	112	12	YCQTGGIGTDNC	ann	93.0	47675.41	93	-	-	-	-
H-2-Db	246	257	12	KPKYPYIHYNGE	ann	93.0	47704.32	93	-	-	-	-
H-2-Db	119	128	10	RKRQIAANIE	Consensus (ann/smm)	93.0	47651.68	86	1148814.74	100	-	-
H-2-Db	208	218	11	REITAKDIKKK	Consensus (ann/smm)	93.0	48810.68	98	68874.74	88	-	-
H-2-Db	46	59	14	GLKRDPCQIVLGYK	ann	93.0	46553.97	93	-	-	-	-
H-2-Db	165	178	14	GWNVERYNIFKDTR	ann	93.0	46607.41	93	-	-	-	-
H-2-Db	30	38	9	IGKYKEKDE	Consensus (ann/comblib_sidney2008/smm)	93.0	48959.30	92	6928193.36	94	0.01	93
H-2-Db	129	137	9	IYGIPAKKC	Consensus (ann/comblib_sidney2008/smm)	93.0	48986.87	93	10438065.07	96	0.01	86
H-2-Db	159	167	9	QFDQEHGWN	Consensus (ann/comblib_sidney2008/smm)	93.0	48924.36	91	6203260.22	93	0.02	95
H-2-Db	207	219	13	AREITAKDIKKKF	ann	93.0	47155.73	93	-	-	-	-
H-2-Db	208	220	13	REITAKDIKKKFS	ann	93.0	47248.18	93	-	-	-	-
H-2-Db	111	120	10	NCKLVFKKRK	Consensus (ann/smm)	93.5	48330.34	93	253658.84	94	-	-
H-2-Db	211	218	8	TAKDIKKK	Consensus (ann/smm)	93.5	48969.37	94	227693.17	93	-	-
H-2-Db	23	34	12	CDGDEYFIGKYK	ann	94.0	47734.27	94	-	-	-	-
H-2-Db	290	301	12	GSRLKEEDLGRG	ann	94.0	47786.45	94	-	-	-	-
H-2-Db	25	35	11	GDEYFIGKYKE	Consensus (ann/smm)	94.0	48063.87	89	140624.18	99	-	-
H-2-Db	103	113	11	QTGGIGTDNCK	Consensus (ann/smm)	94.0	48352.32	93	95292.78	95	-	-
H-2-Db	118	128	11	KRKRQIAANIE	Consensus (ann/smm)	94.0	47998.91	89	130034.92	99	-	-
H-2-Db	99	112	14	NLYCQTGGIGTDNC	ann	94.0	46749.83	94	-	-	-	-
H-2-Db	205	218	14	SEAREITAKDIKKK	ann	94.0	46905.87	94	-	-	-	-
H-2-Db	284	297	14	TNPESDGSRLKEED	ann	94.0	46757.43	94	-	-	-	-
H-2-Db	23	31	9	CDGDEYFIG	Consensus (ann/comblib_sidney2008/smm)	94.0	49035.10	94	21360922.29	99	0.01	88
H-2-Db	83	91	9	KLTSYPKIN	Consensus (ann/comblib_sidney2008/smm)	94.0	49032.45	94	2935080.38	86	0.02	96
H-2-Db	128	136	9	EIYGIPAKK	Consensus (ann/comblib_sidney2008/smm)	94.0	48679.88	85	6692987.29	94	0.04	100
H-2-Db	162	170	9	QEHGWNVER	Consensus (ann/comblib_sidney2008/smm)	94.0	49110.52	96	7321836.05	94	0.01	91
H-2-Db	99	111	13	NLYCQTGGIGTDN	ann	94.0	47255.31	94	-	-	-	-
H-2-Db	202	214	13	DSFSEAREITAKD	ann	94.0	47359.23	94	-	-	-	-
H-2-Db	245	257	13	KKPKYPYIHYNGE	ann	94.0	47279.36	94	-	-	-	-
H-2-Db	261	273	13	ENKTCELVFDTDE	ann	94.0	47436.68	94	-	-	-	-
H-2-Db	47	58	12	LKRDPCQIVLGY	ann	95.0	47944.93	95	-	-	-	-
H-2-Db	108	119	12	GTDNCKLVFKKR	ann	95.0	47925.23	95	-	-	-	-
H-2-Db	203	214	12	SFSEAREITAKD	ann	95.0	47941.83	95	-	-	-	-
H-2-Db	22	35	14	KCDGDEYFIGKYKE	ann	95.0	46966.32	95	-	-	-	-
H-2-Db	200	213	14	EEDSFSEAREITAK	ann	95.0	47114.42	95	-	-	-	-
H-2-Db	244	257	14	RKKPKYPYIHYNGE	ann	95.0	46997.31	95	-	-	-	-
H-2-Db	140	148	9	KDRYIGADP	Consensus (ann/comblib_sidney2008/smm)	95.0	49096.68	95	24866805.65	100	0.00433	70
H-2-Db	238	246	9	WFQETMRKK	Consensus (ann/comblib_sidney2008/smm)	95.0	49084.49	95	2002718.92	81	0.03	99
H-2-Db	289	301	13	DGSRLKEEDLGRG	ann	95.0	47595.02	95	-	-	-	-
H-2-Db	128	137	10	EIYGIPAKKC	Consensus (ann/smm)	95.5	48694.63	97	246178.43	94	-	-
H-2-Db	292	301	10	RLKEEDLGRG	Consensus (ann/smm)	95.5	48803.82	98	234018.40	93	-	-
H-2-Db	24	35	12	DGDEYFIGKYKE	ann	96.0	48018.14	96	-	-	-	-
H-2-Db	48	59	12	KRDPCQIVLGYK	ann	96.0	48049.83	96	-	-	-	-
H-2-Db	109	120	12	TDNCKLVFKKRK	ann	96.0	47972.95	96	-	-	-	-
H-2-Db	115	126	12	VFKKRKRQIAAN	ann	96.0	48084.14	96	-	-	-	-
H-2-Db	117	128	12	KKRKRQIAANIE	ann	96.0	47988.02	96	-	-	-	-
H-2-Db	206	219	14	EAREITAKDIKKKF	ann	96.0	47158.29	96	-	-	-	-
H-2-Db	260	273	14	NENKTCELVFDTDE	ann	96.0	47220.07	96	-	-	-	-
H-2-Db	24	32	9	DGDEYFIGK	Consensus (ann/comblib_sidney2008/smm)	96.0	49136.02	96	26400977.08	100	0.01	90
H-2-Db	113	121	9	KLVFKKRKR	Consensus (ann/comblib_sidney2008/smm)	96.0	48689.89	85	8987108.81	96	0.02	97
H-2-Db	227	235	9	EYKRISFLD	Consensus (ann/comblib_sidney2008/smm)	96.0	49134.44	96	11711701.64	97	0.00214	53
H-2-Db	253	261	9	HYNGECSNE	Consensus (ann/comblib_sidney2008/smm)	96.0	49200.93	98	3270544.03	87	0.02	96
H-2-Db	23	35	13	CDGDEYFIGKYKE	ann	96.0	47749.75	96	-	-	-	-
H-2-Db	47	59	13	LKRDPCQIVLGYK	ann	96.0	47762.16	96	-	-	-	-
H-2-Db	23	32	10	CDGDEYFIGK	Consensus (ann/smm)	96.5	48953.99	100	238918.62	93	-	-
H-2-Db	110	119	10	DNCKLVFKKR	Consensus (ann/smm)	96.5	48843.43	99	255417.12	94	-	-
H-2-Db	23	33	11	CDGDEYFIGKY	Consensus (ann/smm)	96.5	48897.89	99	88523.79	94	-	-
H-2-Db	207	217	11	AREITAKDIKK	Consensus (ann/smm)	96.5	48731.52	97	102108.05	96	-	-
H-2-Db	223	230	8	LPNEEYKR	Consensus (ann/smm)	96.5	49115.81	97	254302.13	96	-	-
H-2-Db	25	36	12	GDEYFIGKYKEK	ann	97.0	48193.02	97	-	-	-	-
H-2-Db	102	113	12	CQTGGIGTDNCK	ann	97.0	48221.19	97	-	-	-	-
H-2-Db	131	142	12	GIPAKKCSFKDR	ann	97.0	48103.93	97	-	-	-	-
H-2-Db	132	143	12	IPAKKCSFKDRY	ann	97.0	48197.18	97	-	-	-	-
H-2-Db	109	122	14	TDNCKLVFKKRKRQ	ann	97.0	47425.40	97	-	-	-	-
H-2-Db	201	214	14	EDSFSEAREITAKD	ann	97.0	47439.74	97	-	-	-	-
H-2-Db	207	220	14	AREITAKDIKKKFS	ann	97.0	47529.16	97	-	-	-	-
H-2-Db	50	58	9	DPCQIVLGY	Consensus (ann/comblib_sidney2008/smm)	97.0	48973.07	92	61747588.32	100	0.02	97
H-2-Db	181	189	9	TEVFYHKNG	Consensus (ann/comblib_sidney2008/smm)	97.0	48286.97	76	11956938.62	97	0.06	100
H-2-Db	209	217	9	EITAKDIKK	Consensus (ann/comblib_sidney2008/smm)	97.0	49157.83	97	9945348.36	96	0.03	98
H-2-Db	100	112	13	LYCQTGGIGTDNC	ann	97.0	47857.87	97	-	-	-	-
H-2-Db	101	113	13	YCQTGGIGTDNCK	ann	97.0	47887.39	97	-	-	-	-
[truncated: 2,084 more rows]
