# Supplementary material for: Engineering a vector-based pan-Leishmania vaccine for humans: proof of principle
Source: Sci Rep. 2020 Oct 29;10:18653. doi: 10.1038/s41598-020-75410-0 (PMC7596519; doi:10.1038/s41598-020-75410-0)
Supplement: Supplementary file 13 — Supplementary Information 12. [file 41598_2020_75410_MOESM13_ESM.xlsx]

## Sheet: Sheet1
Supplementary data 12. LJL143 in silico analysis: MHC-II restricted-epitopes prediction - Human (99% population coverage)
Allele	Start	End	Peptide	Method used	Percentile rank	Comblib. core	Comblib. score	Comblib. Rank	SMM align core	SMM align IC50 (nM)	SMM align rank	NN align core	NN align IC50 (nM)	NN align rank	NetMHCIIpan core	NetMHCIIpan IC50 (nM)	NetMHCIIpan rank	Sturniolo core	Sturniolo score	Sturniolo rank			Colour code (data represented in figures)
HLA-DPA1*01/DPB1*04:01	225	239	NEEYKRISFLDVYWF	Consensus (comb.lib./smm/nn)	0.35	KRISFLDVY	0.15	7.30	YKRISFLDV	67	0.02	EYKRISFLD	7.40	0.35	-	-	-	-	-	-	Predicted as good binders		Percentile Rank ˂ 2,5	Percentile Rank 2,5 - 7,5
HLA-DPA1*01/DPB1*04:01	224	238	PNEEYKRISFLDVYW	Consensus (comb.lib./smm/nn)	0.37	KRISFLDVY	0.15	7.30	YKRISFLDV	68	0.02	EYKRISFLD	7.70	0.37	-	-	-	-	-	-
HLA-DPA1*01/DPB1*04:01	226	240	EEYKRISFLDVYWFQ	Consensus (comb.lib./smm/nn)	0.40	KRISFLDVY	0.15	7.30	YKRISFLDV	70	0.02	YKRISFLDV	8.10	0.40	-	-	-	-	-	-
HLA-DPA1*01/DPB1*04:01	223	237	LPNEEYKRISFLDVY	Consensus (comb.lib./smm/nn)	0.46	KRISFLDVY	0.15	7.30	YKRISFLDV	68	0.02	EYKRISFLD	8.90	0.46	-	-	-	-	-	-
HLA-DPA1*01/DPB1*04:01	171	185	YNIFKDTRFSTEVFY	Consensus (comb.lib./smm/nn)	0.51	DTRFSTEVF	1.69	14.01	FKDTRFSTE	66	0.02	IFKDTRFST	9.50	0.51	-	-	-	-	-	-
HLA-DPA1*01/DPB1*04:01	170	184	RYNIFKDTRFSTEVF	Consensus (comb.lib./smm/nn)	0.79	DTRFSTEVF	1.69	14.01	FKDTRFSTE	67	0.02	FKDTRFSTE	13.20	0.79	-	-	-	-	-	-
HLA-DPA1*01/DPB1*04:01	173	187	IFKDTRFSTEVFYHK	Consensus (comb.lib./smm/nn)	0.82	RFSTEVFYH	0.02	3.80	FKDTRFSTE	70	0.02	TRFSTEVFY	13.60	0.82	-	-	-	-	-	-
HLA-DPA1*01/DPB1*04:01	227	241	EYKRISFLDVYWFQE	Consensus (comb.lib./smm/nn)	0.84	KRISFLDVY	0.15	7.30	YKRISFLDV	156	0.13	EYKRISFLD	13.80	0.84	-	-	-	-	-	-
HLA-DPA1*01/DPB1*04:01	169	183	ERYNIFKDTRFSTEV	Consensus (comb.lib./smm/nn)	0.91	IFKDTRFST	79.23	32.11	FKDTRFSTE	68	0.02	FKDTRFSTE	14.80	0.91	-	-	-	-	-	-
HLA-DPA1*01/DPB1*04:01	172	186	NIFKDTRFSTEVFYH	Consensus (comb.lib./smm/nn)	1	RFSTEVFYH	0.02	3.80	FKDTRFSTE	74	0.02	FKDTRFSTE	16	1	-	-	-	-	-	-
HLA-DPA1*01/DPB1*04:01	39	53	TLFFASYGLKRDPCQ	Consensus (comb.lib./smm/nn)	1.10	TLFFASYGL	3.75	17	FFASYGLKR	108	0.06	FFASYGLKR	17.30	1.10	-	-	-	-	-	-
HLA-DPA1*01/DPB1*04:01	174	188	FKDTRFSTEVFYHKN	Consensus (comb.lib./smm/nn)	1.10	RFSTEVFYH	0.02	3.80	FSTEVFYHK	83	0.03	TRFSTEVFY	17.40	1.10	-	-	-	-	-	-
HLA-DPA1*01/DPB1*04:01	38	52	ETLFFASYGLKRDPC	Consensus (comb.lib./smm/nn)	1.13	TLFFASYGL	3.75	17	FFASYGLKR	103	0.05	FFASYGLKR	17.80	1.13	-	-	-	-	-	-
HLA-DPA1*01/DPB1*04:01	228	242	YKRISFLDVYWFQET	Consensus (comb.lib./smm/nn)	1.14	KRISFLDVY	0.15	7.30	YKRISFLDV	144	0.11	SFLDVYWFQ	17.90	1.14	-	-	-	-	-	-
HLA-DPA1*01/DPB1*04:01	37	51	DETLFFASYGLKRDP	Consensus (comb.lib./smm/nn)	1.19	TLFFASYGL	3.75	17	FFASYGLKR	101	0.05	FFASYGLKR	18.60	1.19	-	-	-	-	-	-
HLA-DPA1*01/DPB1*04:01	36	50	KDETLFFASYGLKRD	Consensus (comb.lib./smm/nn)	1.32	TLFFASYGL	3.75	17	FFASYGLKR	100	0.05	FFASYGLKR	20.40	1.32	-	-	-	-	-	-
HLA-DPA1*01/DPB1*04:01	176	190	DTRFSTEVFYHKNGL	Consensus (comb.lib./smm/nn)	1.34	RFSTEVFYH	0.02	3.80	FSTEVFYHK	115	0.06	FSTEVFYHK	20.70	1.34	-	-	-	-	-	-
HLA-DPA1*01/DPB1*04:01	177	191	TRFSTEVFYHKNGLF	Consensus (comb.lib./smm/nn)	1.46	RFSTEVFYH	0.02	3.80	FSTEVFYHK	121	0.07	FSTEVFYHK	22.40	1.46	-	-	-	-	-	-
HLA-DPA1*01/DPB1*04:01	168	182	VERYNIFKDTRFSTE	Consensus (comb.lib./smm/nn)	1.50	IFKDTRFST	79.23	32.11	IFKDTRFST	69	0.02	FKDTRFSTE	23	1.50	-	-	-	-	-	-
HLA-DPA1*01/DPB1*04:01	35	49	EKDETLFFASYGLKR	Consensus (comb.lib./smm/nn)	1.51	TLFFASYGL	3.75	17	DETLFFASY	98	0.04	FFASYGLKR	23.20	1.51	-	-	-	-	-	-
HLA-DPA1*01/DPB1*04:01	229	243	KRISFLDVYWFQETM	Consensus (comb.lib./smm/nn)	1.51	KRISFLDVY	0.15	7.30	LDVYWFQET	436	1.25	SFLDVYWFQ	23.10	1.51	-	-	-	-	-	-
HLA-DPA1*01/DPB1*04:01	175	189	KDTRFSTEVFYHKNG	Consensus (comb.lib./smm/nn)	1.52	RFSTEVFYH	0.02	3.80	FSTEVFYHK	118	0.07	TRFSTEVFY	23.30	1.52	-	-	-	-	-	-
HLA-DPA1*01/DPB1*04:01	222	236	ILPNEEYKRISFLDV	Consensus (comb.lib./smm/nn)	1.67	YKRISFLDV	3417.29	55.84	EYKRISFLD	68	0.02	YKRISFLDV	25.60	1.67	-	-	-	-	-	-
HLA-DPA1*01/DPB1*04:01	230	244	RISFLDVYWFQETMR	Consensus (comb.lib./smm/nn)	1.76	RISFLDVYW	0.88	11.85	LDVYWFQET	415	1.13	FLDVYWFQE	26.90	1.76	-	-	-	-	-	-
HLA-DPA1*01/DPB1*04:01	40	54	LFFASYGLKRDPCQI	Consensus (comb.lib./smm/nn)	2.41	LFFASYGLK	59.62	30.49	FFASYGLKR	304	0.59	LFFASYGLK	37.50	2.41	-	-	-	-	-	-
HLA-DPA1*01/DPB1*04:01	231	245	ISFLDVYWFQETMRK	Consensus (comb.lib./smm/nn)	2.48	LDVYWFQET	2.29	15.09	LDVYWFQET	431	1.22	FLDVYWFQE	38.80	2.48	-	-	-	-	-	-
HLA-DPA1*01/DPB1*04:01	232	246	SFLDVYWFQETMRKK	Consensus (comb.lib./smm/nn)	2.87	LDVYWFQET	2.29	15.09	LDVYWFQET	564	2.04	FLDVYWFQE	46	2.87	-	-	-	-	-	-
HLA-DPA1*01/DPB1*04:01	178	192	RFSTEVFYHKNGLFN	Consensus (comb.lib./smm/nn)	3.80	RFSTEVFYH	0.02	3.80	FSTEVFYHK	321	0.67	FSTEVFYHK	105.70	5.52	-	-	-	-	-	-
HLA-DPA1*01/DPB1*04:01	6	20	FLSIVGLISFGFIVA	Consensus (comb.lib./smm/nn)	4.15	LISFGFIVA	0.02	4.15	VGLISFGFI	549	1.94	GLISFGFIV	500.40	14.90	-	-	-	-	-	-
HLA-DPA1*01/DPB1*04:01	7	21	LSIVGLISFGFIVAV	Consensus (comb.lib./smm/nn)	4.15	LISFGFIVA	0.02	4.15	LISFGFIVA	495	1.59	GLISFGFIV	490.60	14.74	-	-	-	-	-	-
HLA-DPA1*01/DPB1*04:01	8	22	SIVGLISFGFIVAVK	Consensus (comb.lib./smm/nn)	4.15	LISFGFIVA	0.02	4.15	LISFGFIVA	507	1.67	GLISFGFIV	643.10	17.15	-	-	-	-	-	-
HLA-DPA1*01/DPB1*04:01	9	23	IVGLISFGFIVAVKC	Consensus (comb.lib./smm/nn)	4.15	LISFGFIVA	0.02	4.15	LISFGFIVA	654	2.68	GLISFGFIV	593.60	16.41	-	-	-	-	-	-
HLA-DPA1*01/DPB1*04:01	10	24	VGLISFGFIVAVKCD	Consensus (comb.lib./smm/nn)	4.15	LISFGFIVA	0.02	4.15	LISFGFIVA	725	3.22	GLISFGFIV	715.90	18.18	-	-	-	-	-	-
HLA-DPA1*01/DPB1*04:01	233	247	FLDVYWFQETMRKKP	Consensus (comb.lib./smm/nn)	5.84	LDVYWFQET	2.29	15.09	LDVYWFQET	854	4.31	FLDVYWFQE	114.80	5.84	-	-	-	-	-	-
HLA-DPA1*01/DPB1*04:01	34	48	KEKDETLFFASYGLK	Consensus (comb.lib./smm/nn)	7.02	TLFFASYGL	3.75	17	DETLFFASY	780	3.67	LFFASYGLK	149.30	7.02	-	-	-	-	-	-
HLA-DPA1*01/DPB1*04:01	184	198	FYHKNGLFNTQITYL	Consensus (comb.lib./smm/nn)	7.60	LFNTQITYL	0.18	7.60	HKNGLFNTQ	1206	7.57	LFNTQITYL	410	13.26	-	-	-	-	-	-
HLA-DPA1*01/DPB1*04:01	185	199	YHKNGLFNTQITYLA	Consensus (comb.lib./smm/nn)	7.60	LFNTQITYL	0.18	7.60	LFNTQITYL	1087	6.42	LFNTQITYL	361	12.28	-	-	-	-	-	-
HLA-DPA1*01/DPB1*04:01	186	200	HKNGLFNTQITYLAE	Consensus (comb.lib./smm/nn)	7.60	LFNTQITYL	0.18	7.60	LFNTQITYL	1016	5.76	LFNTQITYL	549.90	15.72	-	-	-	-	-	-
HLA-DPA1*01/DPB1*04:01	187	201	KNGLFNTQITYLAEE	Consensus (comb.lib./smm/nn)	7.60	LFNTQITYL	0.18	7.60	LFNTQITYL	869	4.44	LFNTQITYL	444.20	13.90	-	-	-	-	-	-
HLA-DPA1*01/DPB1*04:01	188	202	NGLFNTQITYLAEED	Consensus (comb.lib./smm/nn)	7.60	LFNTQITYL	0.18	7.60	LFNTQITYL	886	4.59	LFNTQITYL	496.20	14.83	-	-	-	-	-	-
HLA-DPA1*01/DPB1*04:01	189	203	GLFNTQITYLAEEDS	Consensus (comb.lib./smm/nn)	9.55	LFNTQITYL	0.18	7.60	TQITYLAEE	1405	9.55	LFNTQITYL	504.90	14.98	-	-	-	-	-	-
HLA-DPA1*01/DPB1*04:01	179	193	FSTEVFYHKNGLFNT	Consensus (comb.lib./smm/nn)	9.68	FSTEVFYHK	21.16	24.91	FSTEVFYHK	341	0.75	FSTEVFYHK	244.50	9.68	-	-	-	-	-	-
HLA-DPA1*01/DPB1*04:01	11	25	GLISFGFIVAVKCDG	Consensus (comb.lib./smm/nn)	10.10	LISFGFIVA	0.02	4.15	LISFGFIVA	1460	10.10	GLISFGFIV	1224.80	24.26	-	-	-	-	-	-
HLA-DPA1*01/DPB1*04:01	266	280	ELVFDTDELMTYALV	Consensus (comb.lib./smm/nn)	10.45	ELVFDTDEL	33.71	27.33	FDTDELMTY	1486	10.36	LVFDTDELM	276.50	10.45	-	-	-	-	-	-
HLA-DPA1*01/DPB1*04:01	190	204	LFNTQITYLAEEDSF	Consensus (comb.lib./smm/nn)	10.65	LFNTQITYL	0.18	7.60	TQITYLAEE	1515	10.65	LFNTQITYL	537.20	15.52	-	-	-	-	-	-
HLA-DPA1*01/DPB1*04:01	234	248	LDVYWFQETMRKKPK	Consensus (comb.lib./smm/nn)	10.93	LDVYWFQET	2.29	15.09	LDVYWFQET	1287	8.36	VYWFQETMR	296.90	10.93	-	-	-	-	-	-
HLA-DPA1*01/DPB1*04:01	267	281	LVFDTDELMTYALVK	Consensus (comb.lib./smm/nn)	11.20	ELMTYALVK	6.19	19.11	FDTDELMTY	1569	11.20	VFDTDELMT	293.50	10.85	-	-	-	-	-	-
HLA-DPA1*01/DPB1*04:01	41	55	FFASYGLKRDPCQIV	Consensus (comb.lib./smm/nn)	11.24	FFASYGLKR	271.83	39.57	FFASYGLKR	330	0.71	FFASYGLKR	311	11.24	-	-	-	-	-	-
HLA-DPA1*01/DPB1*04:01	1	15	MNSINFLSIVGLISF	Consensus (comb.lib./smm/nn)	11.46	FLSIVGLIS	0.77	11.46	MNSINFLSI	365	0.88	MNSINFLSI	380.90	12.69	-	-	-	-	-	-
HLA-DPA1*01/DPB1*04:01	2	16	NSINFLSIVGLISFG	Consensus (comb.lib./smm/nn)	11.46	FLSIVGLIS	0.77	11.46	FLSIVGLIS	1046	6.03	FLSIVGLIS	781.80	19.09	-	-	-	-	-	-
HLA-DPA1*01/DPB1*04:01	3	17	SINFLSIVGLISFGF	Consensus (comb.lib./smm/nn)	11.46	FLSIVGLIS	0.77	11.46	FLSIVGLIS	1085	6.40	NFLSIVGLI	1135.70	23.33	-	-	-	-	-	-
HLA-DPA1*01/DPB1*04:01	4	18	INFLSIVGLISFGFI	Consensus (comb.lib./smm/nn)	11.46	FLSIVGLIS	0.77	11.46	FLSIVGLIS	653	2.67	NFLSIVGLI	891.40	20.50	-	-	-	-	-	-
HLA-DPA1*01/DPB1*04:01	5	19	NFLSIVGLISFGFIV	Consensus (comb.lib./smm/nn)	11.46	FLSIVGLIS	0.77	11.46	VGLISFGFI	765	3.55	GLISFGFIV	459.60	14.18	-	-	-	-	-	-
HLA-DPA1*01/DPB1*04:01	265	279	CELVFDTDELMTYAL	Consensus (comb.lib./smm/nn)	13.46	ELVFDTDEL	33.71	27.33	FDTDELMTY	1791	13.46	VFDTDELMT	355.60	12.18	-	-	-	-	-	-
HLA-DPA1*01/DPB1*04:01	264	278	TCELVFDTDELMTYA	Consensus (comb.lib./smm/nn)	14.06	ELVFDTDEL	33.71	27.33	FDTDELMTY	1848	14.04	LVFDTDELM	453.20	14.06	-	-	-	-	-	-
HLA-DPA1*01/DPB1*04:01	78	92	CISAIKLTSYPKINQ	Consensus (comb.lib./smm/nn)	14.27	IKLTSYPKI	497.53	43.38	IKLTSYPKI	650	2.65	IKLTSYPKI	464.60	14.27	-	-	-	-	-	-
HLA-DPA1*01/DPB1*04:01	77	91	SCISAIKLTSYPKIN	Consensus (comb.lib./smm/nn)	14.33	IKLTSYPKI	497.53	43.38	IKLTSYPKI	635	2.54	IKLTSYPKI	467.70	14.33	-	-	-	-	-	-
HLA-DPA1*01/DPB1*04:01	79	93	ISAIKLTSYPKINQN	Consensus (comb.lib./smm/nn)	14.51	IKLTSYPKI	497.53	43.38	IKLTSYPKI	658	2.71	IKLTSYPKI	477.50	14.51	-	-	-	-	-	-
HLA-DPA1*01/DPB1*04:01	221	235	IILPNEEYKRISFLD	Consensus (comb.lib./smm/nn)	15.19	EYKRISFLD	20355.80	66.90	LPNEEYKRI	1959	15.19	EEYKRISFL	276.70	10.45	-	-	-	-	-	-
HLA-DPA1*01/DPB1*04:01	268	282	VFDTDELMTYALVKV	Consensus (comb.lib./smm/nn)	15.37	ELMTYALVK	6.19	19.11	DELMTYALV	1382	9.31	VFDTDELMT	528.60	15.37	-	-	-	-	-	-
HLA-DPA1*01/DPB1*04:01	263	277	KTCELVFDTDELMTY	Consensus (comb.lib./smm/nn)	15.90	ELVFDTDEL	33.71	27.33	LVFDTDELM	1870	14.27	LVFDTDELM	561.90	15.90	-	-	-	-	-	-
HLA-DPA1*01/DPB1*04:01	76	90	KSCISAIKLTSYPKI	Consensus (comb.lib./smm/nn)	16.08	IKLTSYPKI	497.53	43.38	AIKLTSYPK	619	2.42	IKLTSYPKI	572.60	16.08	-	-	-	-	-	-
HLA-DPA1*01/DPB1*04:01	80	94	SAIKLTSYPKINQNS	Consensus (comb.lib./smm/nn)	16.99	IKLTSYPKI	497.53	43.38	IKLTSYPKI	716	3.15	IKLTSYPKI	632	16.99	-	-	-	-	-	-
HLA-DPA1*01/DPB1*04:01	33	47	YKEKDETLFFASYGL	Consensus (comb.lib./smm/nn)	17	TLFFASYGL	3.75	17	DETLFFASY	1680	12.33	DETLFFASY	666.50	17.49	-	-	-	-	-	-
HLA-DPA1*01/DPB1*04:01	12	26	LISFGFIVAVKCDGD	Consensus (comb.lib./smm/nn)	17.65	LISFGFIVA	0.02	4.15	LISFGFIVA	2201	17.65	SFGFIVAVK	3168.30	39.25	-	-	-	-	-	-
HLA-DPA1*01/DPB1*04:01	235	249	DVYWFQETMRKKPKY	Consensus (comb.lib./smm/nn)	19.10	VYWFQETMR	245.52	38.92	YWFQETMRK	2345	19.10	VYWFQETMR	338.50	11.82	-	-	-	-	-	-
HLA-DPA1*01/DPB1*04:01	269	283	FDTDELMTYALVKVF	Consensus (comb.lib./smm/nn)	19.11	ELMTYALVK	6.19	19.11	LMTYALVKV	1384	9.33	DELMTYALV	789.90	19.20	-	-	-	-	-	-
HLA-DPA1*01/DPB1*04:01	270	284	DTDELMTYALVKVFT	Consensus (comb.lib./smm/nn)	19.11	ELMTYALVK	6.19	19.11	LMTYALVKV	1443	9.93	DELMTYALV	1033.70	22.20	-	-	-	-	-	-
HLA-DPA1*01/DPB1*04:01	271	285	TDELMTYALVKVFTN	Consensus (comb.lib./smm/nn)	19.11	ELMTYALVK	6.19	19.11	LMTYALVKV	1742	12.97	DELMTYALV	921.50	20.87	-	-	-	-	-	-
HLA-DPA1*01/DPB1*04:01	272	286	DELMTYALVKVFTNP	Consensus (comb.lib./smm/nn)	19.11	ELMTYALVK	6.19	19.11	LMTYALVKV	1741	12.96	DELMTYALV	872.20	20.27	-	-	-	-	-	-
HLA-DPA1*01/DPB1*04:01	32	46	KYKEKDETLFFASYG	Consensus (comb.lib./smm/nn)	20.19	KDETLFFAS	836.13	46.74	DETLFFASY	1740	12.95	DETLFFASY	866.30	20.19	-	-	-	-	-	-
HLA-DPA1*01/DPB1*04:01	212	226	AKDIKKKFSIILPNE	Consensus (comb.lib./smm/nn)	20.44	KFSIILPNE	85.89	32.58	DIKKKFSII	1622	11.73	IKKKFSIIL	886.90	20.44	-	-	-	-	-	-
HLA-DPA1*01/DPB1*04:01	31	45	GKYKEKDETLFFASY	Consensus (comb.lib./smm/nn)	20.50	KDETLFFAS	836.13	46.74	KDETLFFAS	1679	12.32	DETLFFASY	891.50	20.50	-	-	-	-	-	-
HLA-DPA1*01/DPB1*04:01	213	227	KDIKKKFSIILPNEE	Consensus (comb.lib./smm/nn)	20.58	KFSIILPNE	85.89	32.58	IKKKFSIIL	1821	13.77	KFSIILPNE	897.30	20.58	-	-	-	-	-	-
HLA-DPA1*01/DPB1*04:01	60	74	CSNNQTHFVLNFKTN	Consensus (comb.lib./smm/nn)	20.75	SNNQTHFVL	8.94	20.75	NQTHFVLNF	2340	19.05	NQTHFVLNF	1133.40	23.31	-	-	-	-	-	-
HLA-DPA1*01/DPB1*04:01	61	75	SNNQTHFVLNFKTNK	Consensus (comb.lib./smm/nn)	20.75	SNNQTHFVL	8.94	20.75	HFVLNFKTN	2438	20.03	NQTHFVLNF	930	20.97	-	-	-	-	-	-
HLA-DPA1*01/DPB1*04:01	180	194	STEVFYHKNGLFNTQ	Consensus (comb.lib./smm/nn)	21.29	FYHKNGLFN	1480.39	50.43	FYHKNGLFN	2554	21.19	YHKNGLFNT	956.80	21.29	-	-	-	-	-	-
HLA-DPA1*01/DPB1*04:01	181	195	TEVFYHKNGLFNTQI	Consensus (comb.lib./smm/nn)	21.52	FYHKNGLFN	1480.39	50.43	FYHKNGLFN	2587	21.52	YHKNGLFNT	660.60	17.40	-	-	-	-	-	-
HLA-DPA1*01/DPB1*04:01	214	228	DIKKKFSIILPNEEY	Consensus (comb.lib./smm/nn)	22.25	KFSIILPNE	85.89	32.58	FSIILPNEE	2660	22.25	KFSIILPNE	814.90	19.53	-	-	-	-	-	-
HLA-DPA1*01/DPB1*04:01	273	287	ELMTYALVKVFTNPE	Consensus (comb.lib./smm/nn)	22.55	ELMTYALVK	6.19	19.11	LMTYALVKV	3191	27.34	ELMTYALVK	1063.90	22.55	-	-	-	-	-	-
HLA-DPA1*01/DPB1*04:01	59	73	KCSNNQTHFVLNFKT	Consensus (comb.lib./smm/nn)	22.69	SNNQTHFVL	8.94	20.75	NNQTHFVLN	3040	25.93	NQTHFVLNF	1078.10	22.69	-	-	-	-	-	-
HLA-DPA1*01/DPB1*04:01	58	72	YKCSNNQTHFVLNFK	Consensus (comb.lib./smm/nn)	22.70	SNNQTHFVL	8.94	20.75	NNQTHFVLN	3030	25.83	NQTHFVLNF	1079	22.70	-	-	-	-	-	-
HLA-DPA1*01/DPB1*04:01	137	151	CSFKDRYIGADPLHV	Consensus (comb.lib./smm/nn)	23.48	RYIGADPLH	3857.36	56.62	FKDRYIGAD	1579	11.30	YIGADPLHV	1149.50	23.48	-	-	-	-	-	-
HLA-DPA1*01/DPB1*04:01	220	234	SIILPNEEYKRISFL	Consensus (comb.lib./smm/nn)	23.81	SIILPNEEY	404377.84	81.95	LPNEEYKRI	2574	21.39	EEYKRISFL	1181.30	23.81	-	-	-	-	-	-
HLA-DPA1*01/DPB1*04:01	182	196	EVFYHKNGLFNTQIT	Consensus (comb.lib./smm/nn)	24.21	FYHKNGLFN	1480.39	50.43	FYHKNGLFN	2861	24.21	YHKNGLFNT	560.30	15.88	-	-	-	-	-	-
HLA-DPA1*01/DPB1*04:01	81	95	AIKLTSYPKINQNSD	Consensus (comb.lib./smm/nn)	24.74	IKLTSYPKI	497.53	43.38	IKLTSYPKI	1923	14.82	IKLTSYPKI	1270.60	24.74	-	-	-	-	-	-
HLA-DPA1*01/DPB1*04:01	138	152	SFKDRYIGADPLHVD	Consensus (comb.lib./smm/nn)	25.01	RYIGADPLH	3857.36	56.62	YIGADPLHV	1544	10.94	YIGADPLHV	1297.70	25.01	-	-	-	-	-	-
HLA-DPA1*01/DPB1*04:01	215	229	IKKKFSIILPNEEYK	Consensus (comb.lib./smm/nn)	25.15	KFSIILPNE	85.89	32.58	FSIILPNEE	2959	25.15	KFSIILPNE	876.60	20.32	-	-	-	-	-	-
HLA-DPA1*01/DPB1*04:01	140	154	KDRYIGADPLHVDSY	Consensus (comb.lib./smm/nn)	25.26	RYIGADPLH	3857.36	56.62	YIGADPLHV	1583	11.34	YIGADPLHV	1323	25.26	-	-	-	-	-	-
HLA-DPA1*01/DPB1*04:01	62	76	NNQTHFVLNFKTNKK	Consensus (comb.lib./smm/nn)	25.75	HFVLNFKTN	24.99	25.75	HFVLNFKTN	3162	27.07	FVLNFKTNK	945.80	21.16	-	-	-	-	-	-
HLA-DPA1*01/DPB1*04:01	63	77	NQTHFVLNFKTNKKS	Consensus (comb.lib./smm/nn)	25.75	HFVLNFKTN	24.99	25.75	HFVLNFKTN	3310	28.44	FVLNFKTNK	876	20.31	-	-	-	-	-	-
HLA-DPA1*01/DPB1*04:01	64	78	QTHFVLNFKTNKKSC	Consensus (comb.lib./smm/nn)	25.75	HFVLNFKTN	24.99	25.75	HFVLNFKTN	3813	32.86	FVLNFKTNK	1065.90	22.57	-	-	-	-	-	-
HLA-DPA1*01/DPB1*04:01	139	153	FKDRYIGADPLHVDS	Consensus (comb.lib./smm/nn)	25.87	RYIGADPLH	3857.36	56.62	YIGADPLHV	1589	11.40	YIGADPLHV	1385.70	25.87	-	-	-	-	-	-
HLA-DPA1*01/DPB1*04:01	210	224	ITAKDIKKKFSIILP	Consensus (comb.lib./smm/nn)	25.87	KKKFSIILP	27141.41	68.56	DIKKKFSII	2006	15.66	IKKKFSIIL	1386	25.87	-	-	-	-	-	-
HLA-DPA1*01/DPB1*04:01	57	71	GYKCSNNQTHFVLNF	Consensus (comb.lib./smm/nn)	25.88	SNNQTHFVL	8.94	20.75	NNQTHFVLN	3035	25.88	NQTHFVLNF	1394.60	25.96	-	-	-	-	-	-
HLA-DPA1*01/DPB1*04:01	165	179	GWNVERYNIFKDTRF	Consensus (comb.lib./smm/nn)	25.96	VERYNIFKD	110646.87	76.06	WNVERYNIF	3043	25.96	WNVERYNIF	1372	25.74	-	-	-	-	-	-
HLA-DPA1*01/DPB1*04:01	166	180	WNVERYNIFKDTRFS	Consensus (comb.lib./smm/nn)	26.17	VERYNIFKD	110646.87	76.06	WNVERYNIF	3066	26.17	WNVERYNIF	1177.70	23.77	-	-	-	-	-	-
HLA-DPA1*01/DPB1*04:01	211	225	TAKDIKKKFSIILPN	Consensus (comb.lib./smm/nn)	26.26	KKKFSIILP	27141.41	68.56	DIKKKFSII	1886	14.44	IKKKFSIIL	1426.70	26.26	-	-	-	-	-	-
HLA-DPA1*01/DPB1*04:01	65	79	THFVLNFKTNKKSCI	Consensus (comb.lib./smm/nn)	26.76	HFVLNFKTN	24.99	25.75	FVLNFKTNK	3129	26.76	FVLNFKTNK	2511.40	34.99	-	-	-	-	-	-
HLA-DPA1*01/DPB1*04:01	163	177	EHGWNVERYNIFKDT	Consensus (comb.lib./smm/nn)	26.76	HGWNVERYN	996.52	47.87	WNVERYNIF	1401	9.51	WNVERYNIF	1479.40	26.76	-	-	-	-	-	-
HLA-DPA1*01/DPB1*04:01	209	223	EITAKDIKKKFSIIL	Consensus (comb.lib./smm/nn)	26.94	IKKKFSIIL	1000000	85.41	DIKKKFSII	2080	16.42	IKKKFSIIL	1499.10	26.94	-	-	-	-	-	-
HLA-DPA1*01/DPB1*04:01	217	231	KKFSIILPNEEYKRI	Consensus (comb.lib./smm/nn)	27.27	KFSIILPNE	85.89	32.58	FSIILPNEE	2467	20.33	KFSIILPNE	1533.80	27.27	-	-	-	-	-	-
HLA-DPA1*01/DPB1*04:01	262	276	NKTCELVFDTDELMT	Consensus (comb.lib./smm/nn)	27.47	ELVFDTDEL	33.71	27.33	LVFDTDELM	3790	32.66	LVFDTDELM	1557	27.47	-	-	-	-	-	-
HLA-DPA1*01/DPB1*04:01	164	178	HGWNVERYNIFKDTR	Consensus (comb.lib./smm/nn)	27.61	HGWNVERYN	996.52	47.87	WNVERYNIF	1433	9.83	WNVERYNIF	1572.30	27.61	-	-	-	-	-	-
HLA-DPA1*01/DPB1*04:01	274	288	LMTYALVKVFTNPES	Consensus (comb.lib./smm/nn)	27.85	LMTYALVKV	9.74	21.14	LMTYALVKV	3246	27.85	LVKVFTNPE	1806.70	29.66	-	-	-	-	-	-
HLA-DPA1*01/DPB1*04:01	22	36	KCDGDEYFIGKYKEK	Consensus (comb.lib./smm/nn)	28.14	YFIGKYKEK	39.06	28.14	DGDEYFIGK	3048	26.01	EYFIGKYKE	2761.30	36.66	-	-	-	-	-	-
HLA-DPA1*01/DPB1*04:01	23	37	CDGDEYFIGKYKEKD	Consensus (comb.lib./smm/nn)	28.14	YFIGKYKEK	39.06	28.14	YFIGKYKEK	1702	12.56	EYFIGKYKE	2404.90	34.25	-	-	-	-	-	-
HLA-DPA1*01/DPB1*04:01	24	38	DGDEYFIGKYKEKDE	Consensus (comb.lib./smm/nn)	28.14	YFIGKYKEK	39.06	28.14	FIGKYKEKD	1695	12.49	EYFIGKYKE	2034.40	31.50	-	-	-	-	-	-
HLA-DPA1*01/DPB1*04:01	25	39	GDEYFIGKYKEKDET	Consensus (comb.lib./smm/nn)	28.14	YFIGKYKEK	39.06	28.14	FIGKYKEKD	1693	12.47	EYFIGKYKE	1851.20	30.02	-	-	-	-	-	-
HLA-DPA1*01/DPB1*04:01	26	40	DEYFIGKYKEKDETL	Consensus (comb.lib./smm/nn)	28.14	YFIGKYKEK	39.06	28.14	FIGKYKEKD	1639	11.91	EYFIGKYKE	1950.60	30.84	-	-	-	-	-	-
HLA-DPA1*01/DPB1*04:01	27	41	EYFIGKYKEKDETLF	Consensus (comb.lib./smm/nn)	28.14	YFIGKYKEK	39.06	28.14	FIGKYKEKD	2282	18.47	EYFIGKYKE	2177	32.60	-	-	-	-	-	-
HLA-DPA1*01/DPB1*04:01	141	155	DRYIGADPLHVDSYG	Consensus (comb.lib./smm/nn)	28.24	RYIGADPLH	3857.36	56.62	YIGADPLHV	1703	12.57	YIGADPLHV	1643.10	28.24	-	-	-	-	-	-
HLA-DPA1*01/DPB1*04:01	162	176	QEHGWNVERYNIFKD	Consensus (comb.lib./smm/nn)	28.45	HGWNVERYN	996.52	47.87	WNVERYNIF	1476	10.26	WNVERYNIF	1667.80	28.45	-	-	-	-	-	-
HLA-DPA1*01/DPB1*04:01	236	250	VYWFQETMRKKPKYP	Consensus (comb.lib./smm/nn)	28.56	VYWFQETMR	245.52	38.92	FQETMRKKP	3324	28.56	VYWFQETMR	337.50	11.81	-	-	-	-	-	-
HLA-DPA1*01/DPB1*04:01	191	205	FNTQITYLAEEDSFS	Consensus (comb.lib./smm/nn)	28.76	QITYLAEED	6297.85	59.74	TQITYLAEE	2205	17.69	FNTQITYLA	1702.60	28.76	-	-	-	-	-	-
HLA-DPA1*01/DPB1*04:01	161	175	DQEHGWNVERYNIFK	Consensus (comb.lib./smm/nn)	29.09	HGWNVERYN	996.52	47.87	WNVERYNIF	1664	12.17	WNVERYNIF	1740.50	29.09	-	-	-	-	-	-
HLA-DPA1*01/DPB1*04:01	160	174	FDQEHGWNVERYNIF	Consensus (comb.lib./smm/nn)	29.62	HGWNVERYN	996.52	47.87	FDQEHGWNV	1526	10.76	WNVERYNIF	1801.60	29.62	-	-	-	-	-	-
HLA-DPA1*01/DPB1*04:01	167	181	NVERYNIFKDTRFST	Consensus (comb.lib./smm/nn)	29.89	IFKDTRFST	79.23	32.11	ERYNIFKDT	3472	29.89	IFKDTRFST	197	8.45	-	-	-	-	-	-
HLA-DPA1*01/DPB1*04:01	154	168	YGLPYQFDQEHGWNV	Consensus (comb.lib./smm/nn)	31.07	FDQEHGWNV	284541.67	80.45	YGLPYQFDQ	3230	27.70	FDQEHGWNV	1980.60	31.07	-	-	-	-	-	-
HLA-DPA1*01/DPB1*04:01	82	96	IKLTSYPKINQNSDL	Consensus (comb.lib./smm/nn)	31.36	IKLTSYPKI	497.53	43.38	IKLTSYPKI	2022	15.83	IKLTSYPKI	2017.20	31.36	-	-	-	-	-	-
HLA-DPA1*01/DPB1*04:01	218	232	KFSIILPNEEYKRIS	Consensus (comb.lib./smm/nn)	31.40	KFSIILPNE	85.89	32.58	LPNEEYKRI	2856	24.16	KFSIILPNE	2022.40	31.40	-	-	-	-	-	-
HLA-DPA1*01/DPB1*04:01	183	197	VFYHKNGLFNTQITY	Consensus (comb.lib./smm/nn)	32.34	FYHKNGLFN	1480.39	50.43	HKNGLFNTQ	3752	32.34	YHKNGLFNT	588.40	16.33	-	-	-	-	-	-
HLA-DPA1*01/DPB1*04:01	216	230	KKKFSIILPNEEYKR	Consensus (comb.lib./smm/nn)	32.58	KFSIILPNE	85.89	32.58	FSIILPNEE	5422	45.21	KFSIILPNE	1580.10	27.68	-	-	-	-	-	-
HLA-DPA1*01/DPB1*04:01	66	80	HFVLNFKTNKKSCIS	Consensus (comb.lib./smm/nn)	33.13	HFVLNFKTN	24.99	25.75	FKTNKKSCI	3845	33.13	FVLNFKTNK	3824.20	42.97	-	-	-	-	-	-
HLA-DPA1*01/DPB1*04:01	156	170	LPYQFDQEHGWNVER	Consensus (comb.lib./smm/nn)	34.72	QEHGWNVER	80794.64	74.48	FDQEHGWNV	3708	31.96	FDQEHGWNV	2472.60	34.72	-	-	-	-	-	-
HLA-DPA1*01/DPB1*04:01	275	289	MTYALVKVFTNPESD	Consensus (comb.lib./smm/nn)	35.75	ALVKVFTNP	11.85	22.05	YALVKVFTN	4159	35.75	ALVKVFTNP	2885	37.47	-	-	-	-	-	-
HLA-DPA1*01/DPB1*04:01	142	156	RYIGADPLHVDSYGL	Consensus (comb.lib./smm/nn)	36.87	PLHVDSYGL	2510.33	53.85	YIGADPLHV	4296	36.87	YIGADPLHV	2065.90	31.75	-	-	-	-	-	-
HLA-DPA1*01/DPB1*04:01	155	169	GLPYQFDQEHGWNVE	Consensus (comb.lib./smm/nn)	36.93	FDQEHGWNV	284541.67	80.45	FDQEHGWNV	3632	31.30	FDQEHGWNV	2803.60	36.93	-	-	-	-	-	-
HLA-DPA1*01/DPB1*04:01	157	171	PYQFDQEHGWNVERY	Consensus (comb.lib./smm/nn)	37.09	QEHGWNVER	80794.64	74.48	FDQEHGWNV	4323	37.09	FDQEHGWNV	2643.20	35.88	-	-	-	-	-	-
HLA-DPA1*01/DPB1*04:01	158	172	YQFDQEHGWNVERYN	Consensus (comb.lib./smm/nn)	37.37	HGWNVERYN	996.52	47.87	FDQEHGWNV	4359	37.37	FDQEHGWNV	2842.90	37.20	-	-	-	-	-	-
HLA-DPA1*01/DPB1*04:01	143	157	YIGADPLHVDSYGLP	Consensus (comb.lib./smm/nn)	37.57	PLHVDSYGL	2510.33	53.85	YIGADPLHV	2823	23.84	YIGADPLHV	2900.90	37.57	-	-	-	-	-	-
HLA-DPA1*01/DPB1*04:01	75	89	KKSCISAIKLTSYPK	Consensus (comb.lib./smm/nn)	37.75	ISAIKLTSY	719.75	45.76	ISAIKLTSY	4054	34.89	SCISAIKLT	2928.60	37.75	-	-	-	-	-	-
HLA-DPA1*01/DPB1*04:01	28	42	YFIGKYKEKDETLFF	Consensus (comb.lib./smm/nn)	38.46	YFIGKYKEK	39.06	28.14	FIGKYKEKD	4498	38.46	YFIGKYKEK	3896.80	43.35	-	-	-	-	-	-
HLA-DPA1*01/DPB1*04:01	148	162	PLHVDSYGLPYQFDQ	Consensus (comb.lib./smm/nn)	38.98	PLHVDSYGL	2510.33	53.85	HVDSYGLPY	3914	33.73	SYGLPYQFD	3126.20	38.98	-	-	-	-	-	-
HLA-DPA1*01/DPB1*04:01	276	290	TYALVKVFTNPESDG	Consensus (comb.lib./smm/nn)	40.04	ALVKVFTNP	11.85	22.05	LVKVFTNPE	5022	42.39	LVKVFTNPE	3299.90	40.04	-	-	-	-	-	-
HLA-DPA1*01/DPB1*04:01	199	213	AEEDSFSEAREITAK	Consensus (comb.lib./smm/nn)	40.68	DSFSEAREI	4121	57.05	FSEAREITA	4158	35.75	SFSEAREIT	3407.70	40.68	-	-	-	-	-	-
HLA-DPA1*01/DPB1*04:01	198	212	LAEEDSFSEAREITA	Consensus (comb.lib./smm/nn)	41.15	DSFSEAREI	4121	57.05	AEEDSFSEA	4081	35.12	FSEAREITA	3488.50	41.15	-	-	-	-	-	-
HLA-DPA1*01/DPB1*04:01	261	275	ENKTCELVFDTDELM	Consensus (comb.lib./smm/nn)	41.47	ELVFDTDEL	33.71	27.33	TCELVFDTD	4895	41.47	LVFDTDELM	3746.80	42.58	-	-	-	-	-	-
HLA-DPA1*01/DPB1*04:01	152	166	DSYGLPYQFDQEHGW	Consensus (comb.lib./smm/nn)	41.69	YQFDQEHGW	1000000	85.41	YGLPYQFDQ	4307	36.95	SYGLPYQFD	3585.90	41.69	-	-	-	-	-	-
HLA-DPA1*01/DPB1*04:01	150	164	HVDSYGLPYQFDQEH	Consensus (comb.lib./smm/nn)	41.81	HVDSYGLPY	5397.45	58.76	YGLPYQFDQ	4430	37.92	SYGLPYQFD	3605.60	41.81	-	-	-	-	-	-
HLA-DPA1*01/DPB1*04:01	13	27	ISFGFIVAVKCDGDE	Consensus (comb.lib./smm/nn)	42.01	ISFGFIVAV	247.34	38.97	ISFGFIVAV	4968	42.01	SFGFIVAVK	4600.60	46.82	-	-	-	-	-	-
HLA-DPA1*01/DPB1*04:01	73	87	TNKKSCISAIKLTSY	Consensus (comb.lib./smm/nn)	42.79	ISAIKLTSY	719.75	45.76	KSCISAIKL	4155	35.72	SCISAIKLT	3788.60	42.79	-	-	-	-	-	-
HLA-DPA1*01/DPB1*04:01	149	163	LHVDSYGLPYQFDQE	Consensus (comb.lib./smm/nn)	42.83	HVDSYGLPY	5397.45	58.76	YGLPYQFDQ	4345	37.26	YGLPYQFDQ	3795.30	42.83	-	-	-	-	-	-
HLA-DPA1*01/DPB1*04:01	192	206	NTQITYLAEEDSFSE	Consensus (comb.lib./smm/nn)	43.02	QITYLAEED	6297.85	59.74	TQITYLAEE	4285	36.78	NTQITYLAE	3833.20	43.02	-	-	-	-	-	-
HLA-DPA1*01/DPB1*04:01	74	88	NKKSCISAIKLTSYP	Consensus (comb.lib./smm/nn)	43.05	ISAIKLTSY	719.75	45.76	ISAIKLTSY	4180	35.93	SCISAIKLT	3839	43.05	-	-	-	-	-	-
HLA-DPA1*01/DPB1*04:01	151	165	VDSYGLPYQFDQEHG	Consensus (comb.lib./smm/nn)	43.29	VDSYGLPYQ	69411	73.69	YGLPYQFDQ	4743	40.36	SYGLPYQFD	3884.60	43.29	-	-	-	-	-	-
HLA-DPA1*01/DPB1*04:01	90	104	INQNSDLTKNLYCQT	Consensus (comb.lib./smm/nn)	43.48	QNSDLTKNL	504.36	43.48	DLTKNLYCQ	3510	30.22	LTKNLYCQT	4203.30	44.90	-	-	-	-	-	-
HLA-DPA1*01/DPB1*04:01	91	105	NQNSDLTKNLYCQTG	Consensus (comb.lib./smm/nn)	43.48	QNSDLTKNL	504.36	43.48	LTKNLYCQT	3615	31.15	LTKNLYCQT	5119.80	49.16	-	-	-	-	-	-
HLA-DPA1*01/DPB1*04:01	92	106	QNSDLTKNLYCQTGG	Consensus (comb.lib./smm/nn)	43.48	QNSDLTKNL	504.36	43.48	LTKNLYCQT	3756	32.37	LTKNLYCQT	6038.30	52.94	-	-	-	-	-	-
HLA-DPA1*01/DPB1*04:01	201	215	EDSFSEAREITAKDI	Consensus (comb.lib./smm/nn)	43.70	DSFSEAREI	4121	57.05	FSEAREITA	4781	40.64	FSEAREITA	3960.70	43.70	-	-	-	-	-	-
HLA-DPA1*01/DPB1*04:01	200	214	EEDSFSEAREITAKD	Consensus (comb.lib./smm/nn)	43.77	DSFSEAREI	4121	57.05	FSEAREITA	4726	40.23	FSEAREITA	3976.20	43.77	-	-	-	-	-	-
HLA-DPA1*01/DPB1*04:01	237	251	YWFQETMRKKPKYPY	Consensus (comb.lib./smm/nn)	44.68	WFQETMRKK	63018.95	73.19	FQETMRKKP	5346	44.68	YWFQETMRK	929.10	20.97	-	-	-	-	-	-
HLA-DPA1*01/DPB1*04:01	56	70	LGYKCSNNQTHFVLN	Consensus (comb.lib./smm/nn)	46.02	SNNQTHFVL	8.94	20.75	YKCSNNQTH	5790	47.66	KCSNNQTHF	4434.90	46.02	-	-	-	-	-	-
HLA-DPA1*01/DPB1*04:01	147	161	DPLHVDSYGLPYQFD	Consensus (comb.lib./smm/nn)	46.25	PLHVDSYGL	2510.33	53.85	LHVDSYGLP	3849	33.16	LHVDSYGLP	4482.70	46.25	-	-	-	-	-	-
HLA-DPA1*01/DPB1*04:01	244	258	RKKPKYPYIHYNGEC	Consensus (comb.lib./smm/nn)	46.63	PYIHYNGEC	1000000	85.41	YPYIHYNGE	5634	46.63	KYPYIHYNG	3984.10	43.81	-	-	-	-	-	-
HLA-DPA1*01/DPB1*04:01	30	44	IGKYKEKDETLFFAS	Consensus (comb.lib./smm/nn)	46.74	KDETLFFAS	836.13	46.74	YKEKDETLF	5831	47.92	EKDETLFFA	2487	34.82	-	-	-	-	-	-
HLA-DPA1*01/DPB1*04:01	219	233	FSIILPNEEYKRISF	Consensus (comb.lib./smm/nn)	46.99	FSIILPNEE	68422.03	73.61	LPNEEYKRI	3094	26.43	FSIILPNEE	4636.40	46.99	-	-	-	-	-	-
HLA-DPA1*01/DPB1*04:01	243	257	MRKKPKYPYIHYNGE	Consensus (comb.lib./smm/nn)	47.08	YPYIHYNGE	1000000	85.41	KPKYPYIHY	5542	46.02	KYPYIHYNG	4654.20	47.08	-	-	-	-	-	-
HLA-DPA1*01/DPB1*04:01	202	216	DSFSEAREITAKDIK	Consensus (comb.lib./smm/nn)	47.33	DSFSEAREI	4121	57.05	FSEAREITA	5381	44.93	FSEAREITA	4707.90	47.33	-	-	-	-	-	-
HLA-DPA1*01/DPB1*04:01	245	259	KKPKYPYIHYNGECS	Consensus (comb.lib./smm/nn)	47.38	YIHYNGECS	61307.04	73.04	YPYIHYNGE	5747	47.38	KYPYIHYNG	3409.90	40.69	-	-	-	-	-	-
HLA-DPA1*01/DPB1*04:01	136	150	KCSFKDRYIGADPLH	Consensus (comb.lib./smm/nn)	47.45	KCSFKDRYI	866.82	46.97	SFKDRYIGA	8061	60.21	RYIGADPLH	4735.60	47.45	-	-	-	-	-	-
HLA-DPA1*01/DPB1*04:01	197	211	YLAEEDSFSEAREIT	Consensus (comb.lib./smm/nn)	47.52	DSFSEAREI	4121	57.05	AEEDSFSEA	3171	27.15	AEEDSFSEA	4750.80	47.52	-	-	-	-	-	-
HLA-DPA1*01/DPB1*04:01	159	173	QFDQEHGWNVERYNI	Consensus (comb.lib./smm/nn)	47.87	HGWNVERYN	996.52	47.87	FDQEHGWNV	11030	71.57	FDQEHGWNV	3910.40	43.43	-	-	-	-	-	-
HLA-DPA1*01/DPB1*04:01	246	260	KPKYPYIHYNGECSN	Consensus (comb.lib./smm/nn)	48.15	YIHYNGECS	61307.04	73.04	YPYIHYNGE	5866	48.15	KYPYIHYNG	3998.50	43.89	-	-	-	-	-	-
HLA-DPA1*01/DPB1*04:01	146	160	ADPLHVDSYGLPYQF	Consensus (comb.lib./smm/nn)	48.69	PLHVDSYGL	2510.33	53.85	LHVDSYGLP	3864	33.29	LHVDSYGLP	5011.10	48.69	-	-	-	-	-	-
HLA-DPA1*01/DPB1*04:01	132	146	IPAKKCSFKDRYIGA	Consensus (comb.lib./smm/nn)	49.08	KCSFKDRYI	866.82	46.97	AKKCSFKDR	6012	49.08	PAKKCSFKD	5387.50	50.29	-	-	-	-	-	-
HLA-DPA1*01/DPB1*04:01	193	207	TQITYLAEEDSFSEA	Consensus (comb.lib./smm/nn)	49.22	QITYLAEED	6297.85	59.74	TQITYLAEE	2675	22.39	AEEDSFSEA	5131.20	49.22	-	-	-	-	-	-
HLA-DPA1*01/DPB1*04:01	133	147	PAKKCSFKDRYIGAD	Consensus (comb.lib./smm/nn)	49.78	KCSFKDRYI	866.82	46.97	SFKDRYIGA	7612	58.05	PAKKCSFKD	5262.90	49.78	-	-	-	-	-	-
HLA-DPA1*01/DPB1*04:01	208	222	REITAKDIKKKFSII	Consensus (comb.lib./smm/nn)	49.82	DIKKKFSII	1000000	85.41	KDIKKKFSI	2854	24.14	DIKKKFSII	5273.20	49.82	-	-	-	-	-	-
HLA-DPA1*01/DPB1*04:01	29	43	FIGKYKEKDETLFFA	Consensus (comb.lib./smm/nn)	49.86	KEKDETLFF	8406.30	61.55	FIGKYKEKD	6138	49.86	EKDETLFFA	4090.60	44.35	-	-	-	-	-	-
HLA-DPA1*01/DPB1*04:01	14	28	SFGFIVAVKCDGDEY	Consensus (comb.lib./smm/nn)	50.75	SFGFIVAVK	524	43.72	FGFIVAVKC	17034	84.57	SFGFIVAVK	5493.50	50.75	-	-	-	-	-	-
HLA-DPA1*01/DPB1*04:01	196	210	TYLAEEDSFSEAREI	Consensus (comb.lib./smm/nn)	50.78	DSFSEAREI	4121	57.05	AEEDSFSEA	3417	29.40	AEEDSFSEA	5501.40	50.78	-	-	-	-	-	-
HLA-DPA1*01/DPB1*04:01	153	167	SYGLPYQFDQEHGWN	Consensus (comb.lib./smm/nn)	50.85	QFDQEHGWN	508771.63	82.88	GLPYQFDQE	6298	50.85	SYGLPYQFD	3712.70	42.39	-	-	-	-	-	-
HLA-DPA1*01/DPB1*04:01	277	291	YALVKVFTNPESDGS	Consensus (comb.lib./smm/nn)	51.10	ALVKVFTNP	11.85	22.05	LVKVFTNPE	6340	51.10	LVKVFTNPE	5820.80	52.07	-	-	-	-	-	-
HLA-DPA1*01/DPB1*04:01	194	208	QITYLAEEDSFSEAR	Consensus (comb.lib./smm/nn)	51.11	QITYLAEED	6297.85	59.74	AEEDSFSEA	3511	30.23	AEEDSFSEA	5582.10	51.11	-	-	-	-	-	-
HLA-DPA1*01/DPB1*04:01	195	209	ITYLAEEDSFSEARE	Consensus (comb.lib./smm/nn)	51.89	AEEDSFSEA	11508.44	63.48	AEEDSFSEA	3501	30.14	AEEDSFSEA	5774.80	51.89	-	-	-	-	-	-
HLA-DPA1*01/DPB1*04:01	247	261	PKYPYIHYNGECSNE	Consensus (comb.lib./smm/nn)	52	YIHYNGECS	61307.04	73.04	YPYIHYNGE	6493	52	KYPYIHYNG	3783.70	42.76	-	-	-	-	-	-
HLA-DPA1*01/DPB1*04:01	145	159	GADPLHVDSYGLPYQ	Consensus (comb.lib./smm/nn)	52.12	PLHVDSYGL	2510.33	53.85	LHVDSYGLP	3973	34.22	LHVDSYGLP	5833.20	52.12	-	-	-	-	-	-
HLA-DPA1*01/DPB1*04:01	67	81	FVLNFKTNKKSCISA	Consensus (comb.lib./smm/nn)	53.19	FVLNFKTNK	3657.03	56.28	FKTNKKSCI	4203	36.12	FVLNFKTNK	6101.80	53.19	-	-	-	-	-	-
HLA-DPA1*01/DPB1*04:01	93	107	NSDLTKNLYCQTGGI	Consensus (comb.lib./smm/nn)	53.66	LTKNLYCQT	68647.94	73.63	LTKNLYCQT	3668	31.61	LTKNLYCQT	6222.70	53.66	-	-	-	-	-	-
HLA-DPA1*01/DPB1*04:01	144	158	IGADPLHVDSYGLPY	Consensus (comb.lib./smm/nn)	53.85	PLHVDSYGL	2510.33	53.85	LHVDSYGLP	3950	34.03	LHVDSYGLP	6634.40	55.21	-	-	-	-	-	-
HLA-DPA1*01/DPB1*04:01	135	149	KKCSFKDRYIGADPL	Consensus (comb.lib./smm/nn)	55.59	KCSFKDRYI	866.82	46.97	SFKDRYIGA	8017	60.01	SFKDRYIGA	6741.50	55.59	-	-	-	-	-	-
HLA-DPA1*01/DPB1*04:01	94	108	SDLTKNLYCQTGGIG	Consensus (comb.lib./smm/nn)	55.83	LTKNLYCQT	68647.94	73.63	LTKNLYCQT	3758	32.39	LTKNLYCQT	6810.10	55.83	-	-	-	-	-	-
HLA-DPA1*01/DPB1*04:01	134	148	AKKCSFKDRYIGADP	Consensus (comb.lib./smm/nn)	56.21	KCSFKDRYI	866.82	46.97	SFKDRYIGA	7762	58.78	SFKDRYIGA	6913.40	56.21	-	-	-	-	-	-
HLA-DPA1*01/DPB1*04:01	55	69	VLGYKCSNNQTHFVL	Consensus (comb.lib./smm/nn)	56.77	SNNQTHFVL	8.94	20.75	YKCSNNQTH	28570	94.36	SNNQTHFVL	7069.20	56.77	-	-	-	-	-	-
HLA-DPA1*01/DPB1*04:01	118	132	KRKRQIAANIEIYGI	Consensus (comb.lib./smm/nn)	60.46	RKRQIAANI	801.46	46.46	QIAANIEIY	19611	87.89	RQIAANIEI	8168.50	60.46	-	-	-	-	-	-
HLA-DPA1*01/DPB1*04:01	48	62	KRDPCQIVLGYKCSN	Consensus (comb.lib./smm/nn)	60.52	IVLGYKCSN	7119.30	60.52	CQIVLGYKC	31149	95.37	CQIVLGYKC	5311.10	49.97	-	-	-	-	-	-
HLA-DPA1*01/DPB1*04:01	49	63	RDPCQIVLGYKCSNN	Consensus (comb.lib./smm/nn)	60.52	IVLGYKCSN	7119.30	60.52	IVLGYKCSN	27649	93.93	CQIVLGYKC	5112	49.13	-	-	-	-	-	-
HLA-DPA1*01/DPB1*04:01	50	64	DPCQIVLGYKCSNNQ	Consensus (comb.lib./smm/nn)	60.52	IVLGYKCSN	7119.30	60.52	CQIVLGYKC	25553	92.80	CQIVLGYKC	4908.40	48.25	-	-	-	-	-	-
HLA-DPA1*01/DPB1*04:01	51	65	PCQIVLGYKCSNNQT	Consensus (comb.lib./smm/nn)	60.52	IVLGYKCSN	7119.30	60.52	IVLGYKCSN	31667	95.54	CQIVLGYKC	4904.90	48.23	-	-	-	-	-	-
HLA-DPA1*01/DPB1*04:01	52	66	CQIVLGYKCSNNQTH	Consensus (comb.lib./smm/nn)	60.52	IVLGYKCSN	7119.30	60.52	IVLGYKCSN	26715	93.46	CQIVLGYKC	6141.80	53.34	-	-	-	-	-	-
HLA-DPA1*01/DPB1*04:01	119	133	RKRQIAANIEIYGIP	Consensus (comb.lib./smm/nn)	60.60	RKRQIAANI	801.46	46.46	QIAANIEIY	17463	85.20	RQIAANIEI	8209.20	60.60	-	-	-	-	-	-
HLA-DPA1*01/DPB1*04:01	238	252	WFQETMRKKPKYPYI	Consensus (comb.lib./smm/nn)	60.97	WFQETMRKK	63018.95	73.19	WFQETMRKK	8222	60.97	WFQETMRKK	1830.40	29.86	-	-	-	-	-	-
HLA-DPA1*01/DPB1*04:01	131	145	GIPAKKCSFKDRYIG	Consensus (comb.lib./smm/nn)	61.44	KCSFKDRYI	866.82	46.97	AKKCSFKDR	9916	67.83	PAKKCSFKD	8482.10	61.44	-	-	-	-	-	-
HLA-DPA1*01/DPB1*04:01	248	262	KYPYIHYNGECSNEN	Consensus (comb.lib./smm/nn)	61.82	YIHYNGECS	61307.04	73.04	YPYIHYNGE	8412	61.82	KYPYIHYNG	4618.20	46.91	-	-	-	-	-	-
HLA-DPA1*01/DPB1*04:01	120	134	KRQIAANIEIYGIPA	Consensus (comb.lib./smm/nn)	62.34	RQIAANIEI	2224.28	53.07	IAANIEIYG	17292	84.95	AANIEIYGI	8774.90	62.34	-	-	-	-	-	-
HLA-DPA1*01/DPB1*04:01	278	292	ALVKVFTNPESDGSR	Consensus (comb.lib./smm/nn)	62.51	ALVKVFTNP	11.85	22.05	LVKVFTNPE	12948	76.80	LVKVFTNPE	8836.60	62.51	-	-	-	-	-	-
HLA-DPA1*01/DPB1*04:01	109	123	TDNCKLVFKKRKRQI	Consensus (comb.lib./smm/nn)	63	VFKKRKRQI	1000000	85.41	NCKLVFKKR	8686	63	CKLVFKKRK	7276.30	57.48	-	-	-	-	-	-
HLA-DPA1*01/DPB1*04:01	130	144	YGIPAKKCSFKDRYI	Consensus (comb.lib./smm/nn)	63.34	KCSFKDRYI	866.82	46.97	AKKCSFKDR	9743	67.20	PAKKCSFKD	9121.10	63.34	-	-	-	-	-	-
HLA-DPA1*01/DPB1*04:01	111	125	NCKLVFKKRKRQIAA	Consensus (comb.lib./smm/nn)	63.69	KKRKRQIAA	1000000	85.41	VFKKRKRQI	8848	63.69	CKLVFKKRK	8909.40	62.72	-	-	-	-	-	-
HLA-DPA1*01/DPB1*04:01	53	67	QIVLGYKCSNNQTHF	Consensus (comb.lib./smm/nn)	64.17	IVLGYKCSN	7119.30	60.52	LGYKCSNNQ	30849	95.26	QIVLGYKCS	9408.50	64.17	-	-	-	-	-	-
HLA-DPA1*01/DPB1*04:01	95	109	DLTKNLYCQTGGIGT	Consensus (comb.lib./smm/nn)	64.17	LTKNLYCQT	68647.94	73.63	LTKNLYCQT	8965	64.17	DLTKNLYCQ	6494.40	54.69	-	-	-	-	-	-
HLA-DPA1*01/DPB1*04:01	110	124	DNCKLVFKKRKRQIA	Consensus (comb.lib./smm/nn)	64.26	FKKRKRQIA	1000000	85.41	VFKKRKRQI	8985	64.26	CKLVFKKRK	9399.10	64.14	-	-	-	-	-	-
HLA-DPA1*01/DPB1*04:01	249	263	YPYIHYNGECSNENK	Consensus (comb.lib./smm/nn)	65.30	YIHYNGECS	61307.04	73.04	YNGECSNEN	9246	65.30	YIHYNGECS	7727.10	59.02	-	-	-	-	-	-
HLA-DPA1*01/DPB1*04:01	69	83	LNFKTNKKSCISAIK	Consensus (comb.lib./smm/nn)	65.35	KKSCISAIK	1000000	85.41	FKTNKKSCI	4654	39.68	FKTNKKSCI	9830.70	65.35	-	-	-	-	-	-
HLA-DPA1*01/DPB1*04:01	96	110	LTKNLYCQTGGIGTD	Consensus (comb.lib./smm/nn)	65.47	LTKNLYCQT	68647.94	73.63	LTKNLYCQT	9287	65.47	LTKNLYCQT	9043.20	63.11	-	-	-	-	-	-
HLA-DPA1*01/DPB1*04:01	121	135	RQIAANIEIYGIPAK	Consensus (comb.lib./smm/nn)	65.81	RQIAANIEI	2224.28	53.07	IAANIEIYG	20469	88.79	AANIEIYGI	9998	65.81	-	-	-	-	-	-
HLA-DPA1*01/DPB1*04:01	89	103	KINQNSDLTKNLYCQ	Consensus (comb.lib./smm/nn)	66.02	QNSDLTKNL	504.36	43.48	NQNSDLTKN	38133	97.18	DLTKNLYCQ	10076.90	66.02	-	-	-	-	-	-
HLA-DPA1*01/DPB1*04:01	117	131	KKRKRQIAANIEIYG	Consensus (comb.lib./smm/nn)	66.04	RKRQIAANI	801.46	46.46	QIAANIEIY	23519	91.45	RQIAANIEI	10085	66.04	-	-	-	-	-	-
HLA-DPA1*01/DPB1*04:01	68	82	VLNFKTNKKSCISAI	Consensus (comb.lib./smm/nn)	66.65	VLNFKTNKK	442784.91	82.32	FKTNKKSCI	4366	37.42	FKTNKKSCI	10308.30	66.65	-	-	-	-	-	-
HLA-DPA1*01/DPB1*04:01	70	84	NFKTNKKSCISAIKL	Consensus (comb.lib./smm/nn)	66.76	KSCISAIKL	28839.42	68.90	FKTNKKSCI	9626	66.76	FKTNKKSCI	9093.90	63.26	-	-	-	-	-	-
HLA-DPA1*01/DPB1*04:01	113	127	KLVFKKRKRQIAANI	Consensus (comb.lib./smm/nn)	66.76	RKRQIAANI	801.46	46.46	VFKKRKRQI	9628	66.76	LVFKKRKRQ	16163.10	79.52	-	-	-	-	-	-
HLA-DPA1*01/DPB1*04:01	116	130	FKKRKRQIAANIEIY	Consensus (comb.lib./smm/nn)	66.76	RKRQIAANI	801.46	46.46	RQIAANIEI	26818	93.52	RQIAANIEI	10347.30	66.76	-	-	-	-	-	-
HLA-DPA1*01/DPB1*04:01	71	85	FKTNKKSCISAIKLT	Consensus (comb.lib./smm/nn)	66.90	SCISAIKLT	20374.51	66.90	FKTNKKSCI	9855	67.60	SCISAIKLT	5591.30	51.15	-	-	-	-	-	-
HLA-DPA1*01/DPB1*04:01	72	86	KTNKKSCISAIKLTS	Consensus (comb.lib./smm/nn)	66.90	SCISAIKLT	20374.51	66.90	KSCISAIKL	17420	85.14	SCISAIKLT	5790.70	51.95	-	-	-	-	-	-
HLA-DPA1*01/DPB1*04:01	260	274	NENKTCELVFDTDEL	Consensus (comb.lib./smm/nn)	67.21	ELVFDTDEL	33.71	27.33	TCELVFDTD	24108	91.87	CELVFDTDE	10516.60	67.21	-	-	-	-	-	-
HLA-DPA1*01/DPB1*04:01	129	143	IYGIPAKKCSFKDRY	Consensus (comb.lib./smm/nn)	67.87	KKCSFKDRY	1000000	85.41	AKKCSFKDR	9928	67.87	PAKKCSFKD	9918.50	65.59	-	-	-	-	-	-
HLA-DPA1*01/DPB1*04:01	112	126	CKLVFKKRKRQIAAN	Consensus (comb.lib./smm/nn)	67.91	KRKRQIAAN	1000000	85.41	VFKKRKRQI	9008	64.35	CKLVFKKRK	10786.30	67.91	-	-	-	-	-	-
HLA-DPA1*01/DPB1*04:01	239	253	FQETMRKKPKYPYIH	Consensus (comb.lib./smm/nn)	67.96	KKPKYPYIH	1000000	85.41	RKKPKYPYI	9953	67.96	MRKKPKYPY	8295	60.86	-	-	-	-	-	-
HLA-DPA1*01/DPB1*04:01	128	142	EIYGIPAKKCSFKDR	Consensus (comb.lib./smm/nn)	68.45	AKKCSFKDR	1000000	85.41	PAKKCSFKD	10091	68.45	IYGIPAKKC	10275	66.57	-	-	-	-	-	-
HLA-DPA1*01/DPB1*04:01	279	293	LVKVFTNPESDGSRL	Consensus (comb.lib./smm/nn)	70.01	VKVFTNPES	3096.74	55.21	LVKVFTNPE	15950	82.84	LVKVFTNPE	11630.20	70.01	-	-	-	-	-	-
HLA-DPA1*01/DPB1*04:01	54	68	IVLGYKCSNNQTHFV	Consensus (comb.lib./smm/nn)	70.29	IVLGYKCSN	7119.30	60.52	YKCSNNQTH	28321	94.25	CSNNQTHFV	11748.60	70.29	-	-	-	-	-	-
HLA-DPA1*01/DPB1*04:01	42	56	FASYGLKRDPCQIVL	Consensus (comb.lib./smm/nn)	71.29	KRDPCQIVL	1000000	85.41	FASYGLKRD	10943	71.29	LKRDPCQIV	5578.70	51.09	-	-	-	-	-	-
HLA-DPA1*01/DPB1*04:01	242	256	TMRKKPKYPYIHYNG	Consensus (comb.lib./smm/nn)	71.78	KYPYIHYNG	1000000	85.41	RKKPKYPYI	11100	71.78	RKKPKYPYI	7687.90	58.89	-	-	-	-	-	-
HLA-DPA1*01/DPB1*04:01	241	255	ETMRKKPKYPYIHYN	Consensus (comb.lib./smm/nn)	72.18	PKYPYIHYN	1000000	85.41	RKKPKYPYI	11233	72.18	RKKPKYPYI	9324.60	63.92	-	-	-	-	-	-
HLA-DPA1*01/DPB1*04:01	240	254	QETMRKKPKYPYIHY	Consensus (comb.lib./smm/nn)	72.63	KPKYPYIHY	1000000	85.41	RKKPKYPYI	11387	72.63	RKKPKYPYI	9466.80	64.32	-	-	-	-	-	-
HLA-DPA1*01/DPB1*04:01	203	217	SFSEAREITAKDIKK	Consensus (comb.lib./smm/nn)	73.01	SFSEAREIT	60949.67	73.01	FSEAREITA	14067	79.31	SFSEAREIT	5926.80	52.50	-	-	-	-	-	-
HLA-DPA1*01/DPB1*04:01	250	264	PYIHYNGECSNENKT	Consensus (comb.lib./smm/nn)	73.04	YIHYNGECS	61307.04	73.04	YNGECSNEN	14608	80.41	YIHYNGECS	8526.90	61.57	-	-	-	-	-	-
HLA-DPA1*01/DPB1*04:01	251	265	YIHYNGECSNENKTC	Consensus (comb.lib./smm/nn)	73.04	YIHYNGECS	61307.04	73.04	YNGECSNEN	16045	83	YIHYNGECS	7938.50	59.73	-	-	-	-	-	-
HLA-DPA1*01/DPB1*04:01	122	136	QIAANIEIYGIPAKK	Consensus (comb.lib./smm/nn)	75.54	QIAANIEIY	41168.11	70.89	ANIEIYGIP	24556	92.18	AANIEIYGI	14092.70	75.54	-	-	-	-	-	-
HLA-DPA1*01/DPB1*04:01	115	129	VFKKRKRQIAANIEI	Consensus (comb.lib./smm/nn)	76.96	RKRQIAANI	801.46	46.46	VFKKRKRQI	23769	91.63	KRQIAANIE	14797.90	76.96	-	-	-	-	-	-
HLA-DPA1*01/DPB1*04:01	83	97	KLTSYPKINQNSDLT	Consensus (comb.lib./smm/nn)	78.13	KINQNSDLT	36535.32	70.23	YPKINQNSD	21340	89.64	KLTSYPKIN	15407	78.13	-	-	-	-	-	-
HLA-DPA1*01/DPB1*04:01	123	137	IAANIEIYGIPAKKC	Consensus (comb.lib./smm/nn)	78.23	AANIEIYGI	173968.23	78.23	NIEIYGIPA	16709	84.07	ANIEIYGIP	9478.80	64.36	-	-	-	-	-	-
HLA-DPA1*01/DPB1*04:01	124	138	AANIEIYGIPAKKCS	Consensus (comb.lib./smm/nn)	78.23	AANIEIYGI	173968.23	78.23	IYGIPAKKC	18041	85.98	IYGIPAKKC	9860.60	65.44	-	-	-	-	-	-
HLA-DPA1*01/DPB1*04:01	286	300	PESDGSRLKEEDLGR	Consensus (comb.lib./smm/nn)	78.76	PESDGSRLK	137073.40	77.11	SDGSRLKEE	15537	82.14	SDGSRLKEE	15743.70	78.76	-	-	-	-	-	-
HLA-DPA1*01/DPB1*04:01	114	128	LVFKKRKRQIAANIE	Consensus (comb.lib./smm/nn)	80.25	RKRQIAANI	801.46	46.46	FKKRKRQIA	17293	84.96	LVFKKRKRQ	16575.20	80.25	-	-	-	-	-	-
HLA-DPA1*01/DPB1*04:01	15	29	FGFIVAVKCDGDEYF	Consensus (comb.lib./smm/nn)	81.25	AVKCDGDEY	342260.01	81.25	FIVAVKCDG	16872	84.32	FGFIVAVKC	8855.80	62.57	-	-	-	-	-	-
HLA-DPA1*01/DPB1*04:01	16	30	GFIVAVKCDGDEYFI	Consensus (comb.lib./smm/nn)	81.25	AVKCDGDEY	342260.01	81.25	FIVAVKCDG	45867	98.29	KCDGDEYFI	7901.70	59.61	-	-	-	-	-	-
HLA-DPA1*01/DPB1*04:01	17	31	FIVAVKCDGDEYFIG	Consensus (comb.lib./smm/nn)	81.25	AVKCDGDEY	342260.01	81.25	FIVAVKCDG	26827	93.52	KCDGDEYFI	7443.50	58.06	-	-	-	-	-	-
HLA-DPA1*01/DPB1*04:01	18	32	IVAVKCDGDEYFIGK	Consensus (comb.lib./smm/nn)	81.25	AVKCDGDEY	342260.01	81.25	CDGDEYFIG	16117	83.12	KCDGDEYFI	6034.70	52.92	-	-	-	-	-	-
HLA-DPA1*01/DPB1*04:01	19	33	VAVKCDGDEYFIGKY	Consensus (comb.lib./smm/nn)	81.25	AVKCDGDEY	342260.01	81.25	DGDEYFIGK	16040	82.99	KCDGDEYFI	5423.90	50.45	-	-	-	-	-	-
HLA-DPA1*01/DPB1*04:01	20	34	AVKCDGDEYFIGKYK	Consensus (comb.lib./smm/nn)	81.25	AVKCDGDEY	342260.01	81.25	DGDEYFIGK	16490	83.73	KCDGDEYFI	5444.70	50.54	-	-	-	-	-	-
HLA-DPA1*01/DPB1*04:01	255	269	NGECSNENKTCELVF	Consensus (comb.lib./smm/nn)	81.73	ENKTCELVF	384221.14	81.73	SNENKTCEL	28493	94.32	ENKTCELVF	15807.70	78.87	-	-	-	-	-	-
HLA-DPA1*01/DPB1*04:01	256	270	GECSNENKTCELVFD	Consensus (comb.lib./smm/nn)	81.73	ENKTCELVF	384221.14	81.73	NENKTCELV	24351	92.04	ENKTCELVF	15952	79.15	-	-	-	-	-	-
HLA-DPA1*01/DPB1*04:01	257	271	ECSNENKTCELVFDT	Consensus (comb.lib./smm/nn)	81.73	ENKTCELVF	384221.14	81.73	NENKTCELV	23107	91.14	ENKTCELVF	14428.90	76.22	-	-	-	-	-	-
HLA-DPA1*01/DPB1*04:01	258	272	CSNENKTCELVFDTD	Consensus (comb.lib./smm/nn)	81.73	ENKTCELVF	384221.14	81.73	NKTCELVFD	20540	88.87	ENKTCELVF	13376	74.01	-	-	-	-	-	-
HLA-DPA1*01/DPB1*04:01	259	273	SNENKTCELVFDTDE	Consensus (comb.lib./smm/nn)	81.73	ENKTCELVF	384221.14	81.73	TCELVFDTD	22226	90.43	CELVFDTDE	12887	72.95	-	-	-	-	-	-
HLA-DPA1*01/DPB1*04:01	282	296	VFTNPESDGSRLKEE	Consensus (comb.lib./smm/nn)	81.80	PESDGSRLK	137073.40	77.11	VFTNPESDG	15347	81.80	SDGSRLKEE	18408.80	83.30	-	-	-	-	-	-
HLA-DPA1*01/DPB1*04:01	284	298	TNPESDGSRLKEEDL	Consensus (comb.lib./smm/nn)	82.29	PESDGSRLK	137073.40	77.11	SDGSRLKEE	15622	82.29	SDGSRLKEE	18648.50	83.67	-	-	-	-	-	-
HLA-DPA1*01/DPB1*04:01	47	61	LKRDPCQIVLGYKCS	Consensus (comb.lib./smm/nn)	82.83	QIVLGYKCS	502439.33	82.83	CQIVLGYKC	31212	95.39	CQIVLGYKC	5742.40	51.76	-	-	-	-	-	-
HLA-DPA1*01/DPB1*04:01	21	35	VKCDGDEYFIGKYKE	Consensus (comb.lib./smm/nn)	82.96	EYFIGKYKE	1000000	85.41	DGDEYFIGK	16018	82.96	EYFIGKYKE	3941.80	43.59	-	-	-	-	-	-
HLA-DPA1*01/DPB1*04:01	285	299	NPESDGSRLKEEDLG	Consensus (comb.lib./smm/nn)	83.29	PESDGSRLK	137073.40	77.11	SDGSRLKEE	16221	83.29	SDGSRLKEE	19009.10	84.21	-	-	-	-	-	-
HLA-DPA1*01/DPB1*04:01	283	297	FTNPESDGSRLKEED	Consensus (comb.lib./smm/nn)	84.04	PESDGSRLK	137073.40	77.11	SDGSRLKEE	16693	84.04	SDGSRLKEE	19701.80	85.23	-	-	-	-	-	-
HLA-DPA1*01/DPB1*04:01	88	102	PKINQNSDLTKNLYC	Consensus (comb.lib./smm/nn)	84.94	QNSDLTKNL	504.36	43.48	NQNSDLTKN	41255	97.71	NSDLTKNLY	19506.70	84.94	-	-	-	-	-	-
HLA-DPA1*01/DPB1*04:01	287	301	ESDGSRLKEEDLGRG	Consensus (comb.lib./smm/nn)	85.04	LKEEDLGRG	1000000	85.41	SDGSRLKEE	17351	85.04	ESDGSRLKE	15999.70	79.23	-	-	-	-	-	-
HLA-DPA1*01/DPB1*04:01	43	57	ASYGLKRDPCQIVLG	Consensus (comb.lib./smm/nn)	85.41	RDPCQIVLG	1000000	85.41	LKRDPCQIV	20513	88.84	LKRDPCQIV	7835.50	59.39	-	-	-	-	-	-
HLA-DPA1*01/DPB1*04:01	44	58	SYGLKRDPCQIVLGY	Consensus (comb.lib./smm/nn)	85.41	DPCQIVLGY	1000000	85.41	LKRDPCQIV	22054	90.29	LKRDPCQIV	7553.40	58.43	-	-	-	-	-	-
HLA-DPA1*01/DPB1*04:01	45	59	YGLKRDPCQIVLGYK	Consensus (comb.lib./smm/nn)	85.41	PCQIVLGYK	1000000	85.41	LKRDPCQIV	23174	91.19	LKRDPCQIV	7036	56.64	-	-	-	-	-	-
HLA-DPA1*01/DPB1*04:01	46	60	GLKRDPCQIVLGYKC	Consensus (comb.lib./smm/nn)	85.41	CQIVLGYKC	1000000	85.41	KRDPCQIVL	26418	93.30	CQIVLGYKC	8600.10	61.80	-	-	-	-	-	-
HLA-DPA1*01/DPB1*04:01	97	111	TKNLYCQTGGIGTDN	Consensus (comb.lib./smm/nn)	85.41	QTGGIGTDN	1000000	85.41	LYCQTGGIG	26107	93.12	YCQTGGIGT	12972.70	73.13	-	-	-	-	-	-
HLA-DPA1*01/DPB1*04:01	98	112	KNLYCQTGGIGTDNC	Consensus (comb.lib./smm/nn)	85.41	TGGIGTDNC	1000000	85.41	LYCQTGGIG	32720	95.87	YCQTGGIGT	12158.80	71.26	-	-	-	-	-	-
HLA-DPA1*01/DPB1*04:01	99	113	NLYCQTGGIGTDNCK	Consensus (comb.lib./smm/nn)	85.41	GGIGTDNCK	1000000	85.41	YCQTGGIGT	50000	98.67	YCQTGGIGT	14828.80	77.02	-	-	-	-	-	-
HLA-DPA1*01/DPB1*04:01	100	114	LYCQTGGIGTDNCKL	Consensus (comb.lib./smm/nn)	85.41	GIGTDNCKL	1000000	85.41	YCQTGGIGT	37796	97.11	YCQTGGIGT	13904	75.15	-	-	-	-	-	-
HLA-DPA1*01/DPB1*04:01	101	115	YCQTGGIGTDNCKLV	Consensus (comb.lib./smm/nn)	85.41	IGTDNCKLV	1000000	85.41	GIGTDNCKL	25678	92.87	YCQTGGIGT	17599.90	82	-	-	-	-	-	-
HLA-DPA1*01/DPB1*04:01	103	117	QTGGIGTDNCKLVFK	Consensus (comb.lib./smm/nn)	85.41	TDNCKLVFK	1000000	85.41	GIGTDNCKL	23500	91.43	GTDNCKLVF	13948.20	75.23	-	-	-	-	-	-
HLA-DPA1*01/DPB1*04:01	104	118	TGGIGTDNCKLVFKK	Consensus (comb.lib./smm/nn)	85.41	DNCKLVFKK	1000000	85.41	GIGTDNCKL	22951	91.02	GTDNCKLVF	12991.10	73.17	-	-	-	-	-	-
HLA-DPA1*01/DPB1*04:01	105	119	GGIGTDNCKLVFKKR	Consensus (comb.lib./smm/nn)	85.41	NCKLVFKKR	1000000	85.41	IGTDNCKLV	18065	86.01	GTDNCKLVF	9930.20	65.62	-	-	-	-	-	-
HLA-DPA1*01/DPB1*04:01	106	120	GIGTDNCKLVFKKRK	Consensus (comb.lib./smm/nn)	85.41	CKLVFKKRK	1000000	85.41	NCKLVFKKR	21450	89.75	CKLVFKKRK	7268	57.45	-	-	-	-	-	-
HLA-DPA1*01/DPB1*04:01	107	121	IGTDNCKLVFKKRKR	Consensus (comb.lib./smm/nn)	85.41	KLVFKKRKR	1000000	85.41	NCKLVFKKR	22405	90.58	CKLVFKKRK	7536.70	58.38	-	-	-	-	-	-
HLA-DPA1*01/DPB1*04:01	108	122	GTDNCKLVFKKRKRQ	Consensus (comb.lib./smm/nn)	85.41	LVFKKRKRQ	1000000	85.41	NCKLVFKKR	17787	85.65	NCKLVFKKR	6927.10	56.26	-	-	-	-	-	-
HLA-DPA1*01/DPB1*04:01	125	139	ANIEIYGIPAKKCSF	Consensus (comb.lib./smm/nn)	85.41	GIPAKKCSF	1000000	85.41	IYGIPAKKC	19745	88.04	IYGIPAKKC	11896.80	70.63	-	-	-	-	-	-
HLA-DPA1*01/DPB1*04:01	126	140	NIEIYGIPAKKCSFK	Consensus (comb.lib./smm/nn)	85.41	IPAKKCSFK	1000000	85.41	IYGIPAKKC	20108	88.42	IYGIPAKKC	13250.10	73.73	-	-	-	-	-	-
HLA-DPA1*01/DPB1*04:01	127	141	IEIYGIPAKKCSFKD	Consensus (comb.lib./smm/nn)	85.41	PAKKCSFKD	1000000	85.41	IYGIPAKKC	18036	85.98	IYGIPAKKC	11114.50	68.73	-	-	-	-	-	-
HLA-DPA1*01/DPB1*04:01	204	218	FSEAREITAKDIKKK	Consensus (comb.lib./smm/nn)	85.41	ITAKDIKKK	1000000	85.41	FSEAREITA	17758	85.61	FSEAREITA	13724.40	74.76	-	-	-	-	-	-
HLA-DPA1*01/DPB1*04:01	252	266	IHYNGECSNENKTCE	Consensus (comb.lib./smm/nn)	85.41	CSNENKTCE	1000000	85.41	YNGECSNEN	18623	86.72	YNGECSNEN	12605.80	72.30	-	-	-	-	-	-
HLA-DPA1*01/DPB1*04:01	253	267	HYNGECSNENKTCEL	Consensus (comb.lib./smm/nn)	85.41	SNENKTCEL	1000000	85.41	YNGECSNEN	32784	95.89	YNGECSNEN	12425.20	71.90	-	-	-	-	-	-
HLA-DPA1*01/DPB1*04:01	254	268	YNGECSNENKTCELV	Consensus (comb.lib./smm/nn)	85.41	NENKTCELV	1000000	85.41	YNGECSNEN	22318	90.51	YNGECSNEN	18694.60	83.73	-	-	-	-	-	-
HLA-DPA1*01/DPB1*04:01	102	116	CQTGGIGTDNCKLVF	Consensus (comb.lib./smm/nn)	85.99	GTDNCKLVF	1000000	85.41	GIGTDNCKL	26181	93.16	GTDNCKLVF	20238.90	85.99	-	-	-	-	-	-
HLA-DPA1*01/DPB1*04:01	87	101	YPKINQNSDLTKNLY	Consensus (comb.lib./smm/nn)	86.03	QNSDLTKNL	504.36	43.48	YPKINQNSD	34402	96.34	NSDLTKNLY	20269	86.03	-	-	-	-	-	-
HLA-DPA1*01/DPB1*04:01	207	221	AREITAKDIKKKFSI	Consensus (comb.lib./smm/nn)	86.96	KDIKKKFSI	1000000	85.41	ITAKDIKKK	50000	98.67	KDIKKKFSI	20962.40	86.96	-	-	-	-	-	-
HLA-DPA1*01/DPB1*04:01	280	294	VKVFTNPESDGSRLK	Consensus (comb.lib./smm/nn)	88.57	VKVFTNPES	3096.74	55.21	VFTNPESDG	34118	96.27	FTNPESDGS	22261.40	88.57	-	-	-	-	-	-
HLA-DPA1*01/DPB1*04:01	86	100	SYPKINQNSDLTKNL	Consensus (comb.lib./smm/nn)	89.01	QNSDLTKNL	504.36	43.48	YPKINQNSD	36560	96.86	KINQNSDLT	22624.70	89.01	-	-	-	-	-	-
HLA-DPA1*01/DPB1*04:01	85	99	TSYPKINQNSDLTKN	Consensus (comb.lib./smm/nn)	89.47	KINQNSDLT	36535.32	70.23	YPKINQNSD	22785	90.89	INQNSDLTK	23010.80	89.47	-	-	-	-	-	-
HLA-DPA1*01/DPB1*04:01	84	98	LTSYPKINQNSDLTK	Consensus (comb.lib./smm/nn)	90.29	KINQNSDLT	36535.32	70.23	YPKINQNSD	24615	92.22	INQNSDLTK	23738.40	90.29	-	-	-	-	-	-
HLA-DPA1*01/DPB1*04:01	205	219	SEAREITAKDIKKKF	Consensus (comb.lib./smm/nn)	90.48	TAKDIKKKF	1000000	85.41	ITAKDIKKK	50000	98.67	AREITAKDI	23908.70	90.48	-	-	-	-	-	-
HLA-DPA1*01/DPB1*04:01	206	220	EAREITAKDIKKKFS	Consensus (comb.lib./smm/nn)	90.71	AKDIKKKFS	1000000	85.41	ITAKDIKKK	50000	98.67	AREITAKDI	24127	90.71	-	-	-	-	-	-
HLA-DPA1*01/DPB1*04:01	281	295	KVFTNPESDGSRLKE	Consensus (comb.lib./smm/nn)	91.17	PESDGSRLK	137073.40	77.11	NPESDGSRL	45333	98.23	FTNPESDGS	24579.70	91.17	-	-	-	-	-	-
Allele	Start	End	Peptide	Method used	Percentile rank	Comblib. core	Comblib. score	Comblib. Rank	SMM align core	SMM align IC50 (nM)	SMM align rank	NN align core	NN align IC50 (nM)	NN align rank	NetMHCIIpan core	NetMHCIIpan IC50 (nM)	NetMHCIIpan rank	Sturniolo core	Sturniolo score	Sturniolo rank			Colour code (data represented in figures)
HLA-DPA1*01:03/DPB1*02:01	226	240	EEYKRISFLDVYWFQ	Consensus (comb.lib./smm/nn)	0.02	SFLDVYWFQ	0.01	0.01	YKRISFLDV	37	0.02	YKRISFLDV	8.30	0.90	-	-	-	-	-	-	Predicted as good binders		Percentile Rank ˂ 2,5	Percentile Rank 2,5 - 7,5
HLA-DPA1*01:03/DPB1*02:01	228	242	YKRISFLDVYWFQET	Consensus (comb.lib./smm/nn)	0.03	SFLDVYWFQ	0.01	0.01	YKRISFLDV	53	0.03	FLDVYWFQE	7.90	0.84	-	-	-	-	-	-
HLA-DPA1*01:03/DPB1*02:01	227	241	EYKRISFLDVYWFQE	Consensus (comb.lib./smm/nn)	0.04	SFLDVYWFQ	0.01	0.01	YKRISFLDV	65	0.04	FLDVYWFQE	8.80	0.97	-	-	-	-	-	-
HLA-DPA1*01:03/DPB1*02:01	229	243	KRISFLDVYWFQETM	Consensus (comb.lib./smm/nn)	0.08	SFLDVYWFQ	0.01	0.01	LDVYWFQET	97	0.08	FLDVYWFQE	7.70	0.82	-	-	-	-	-	-
HLA-DPA1*01:03/DPB1*02:01	230	244	RISFLDVYWFQETMR	Consensus (comb.lib./smm/nn)	0.08	SFLDVYWFQ	0.01	0.01	FLDVYWFQE	96	0.08	FLDVYWFQE	7.60	0.80	-	-	-	-	-	-
HLA-DPA1*01:03/DPB1*02:01	231	245	ISFLDVYWFQETMRK	Consensus (comb.lib./smm/nn)	0.10	SFLDVYWFQ	0.01	0.01	LDVYWFQET	106	0.10	FLDVYWFQE	8.90	0.98	-	-	-	-	-	-
HLA-DPA1*01:03/DPB1*02:01	171	185	YNIFKDTRFSTEVFY	Consensus (comb.lib./smm/nn)	0.16	IFKDTRFST	3	12.73	FKDTRFSTE	66	0.04	FKDTRFSTE	3.30	0.16	-	-	-	-	-	-
HLA-DPA1*01:03/DPB1*02:01	232	246	SFLDVYWFQETMRKK	Consensus (comb.lib./smm/nn)	0.21	SFLDVYWFQ	0.01	0.01	LDVYWFQET	153	0.21	FLDVYWFQE	10.20	1.16	-	-	-	-	-	-
HLA-DPA1*01:03/DPB1*02:01	172	186	NIFKDTRFSTEVFYH	Consensus (comb.lib./smm/nn)	0.22	RFSTEVFYH	0.02	2.63	FKDTRFSTE	73	0.04	FKDTRFSTE	3.70	0.22	-	-	-	-	-	-
HLA-DPA1*01:03/DPB1*02:01	173	187	IFKDTRFSTEVFYHK	Consensus (comb.lib./smm/nn)	0.23	RFSTEVFYH	0.02	2.63	FKDTRFSTE	63	0.03	FKDTRFSTE	3.80	0.23	-	-	-	-	-	-
HLA-DPA1*01:03/DPB1*02:01	170	184	RYNIFKDTRFSTEVF	Consensus (comb.lib./smm/nn)	0.30	IFKDTRFST	3	12.73	FKDTRFSTE	67	0.04	FKDTRFSTE	4.20	0.30	-	-	-	-	-	-
HLA-DPA1*01:03/DPB1*02:01	169	183	ERYNIFKDTRFSTEV	Consensus (comb.lib./smm/nn)	0.32	IFKDTRFST	3	12.73	FKDTRFSTE	69	0.04	FKDTRFSTE	4.40	0.32	-	-	-	-	-	-
HLA-DPA1*01:03/DPB1*02:01	168	182	VERYNIFKDTRFSTE	Consensus (comb.lib./smm/nn)	0.49	IFKDTRFST	3	12.73	IFKDTRFST	71	0.04	FKDTRFSTE	5.50	0.49	-	-	-	-	-	-
HLA-DPA1*01:03/DPB1*02:01	174	188	FKDTRFSTEVFYHKN	Consensus (comb.lib./smm/nn)	0.85	RFSTEVFYH	0.02	2.63	FSTEVFYHK	71	0.04	FKDTRFSTE	8	0.85	-	-	-	-	-	-
HLA-DPA1*01:03/DPB1*02:01	225	239	NEEYKRISFLDVYWF	Consensus (comb.lib./smm/nn)	0.91	ISFLDVYWF	622.64	40.75	YKRISFLDV	39	0.02	YKRISFLDV	8.40	0.91	-	-	-	-	-	-
HLA-DPA1*01:03/DPB1*02:01	224	238	PNEEYKRISFLDVYW	Consensus (comb.lib./smm/nn)	0.96	EEYKRISFL	3464.51	52.86	YKRISFLDV	40	0.02	YKRISFLDV	8.70	0.96	-	-	-	-	-	-
HLA-DPA1*01:03/DPB1*02:01	223	237	LPNEEYKRISFLDVY	Consensus (comb.lib./smm/nn)	0.97	LPNEEYKRI	160.81	32.22	YKRISFLDV	40	0.02	YKRISFLDV	8.80	0.97	-	-	-	-	-	-
HLA-DPA1*01:03/DPB1*02:01	222	236	ILPNEEYKRISFLDV	Consensus (comb.lib./smm/nn)	1.25	LPNEEYKRI	160.81	32.22	EYKRISFLD	41	0.02	YKRISFLDV	10.80	1.25	-	-	-	-	-	-
HLA-DPA1*01:03/DPB1*02:01	233	247	FLDVYWFQETMRKKP	Consensus (comb.lib./smm/nn)	2.26	FLDVYWFQE	111.05	30	LDVYWFQET	294	0.58	FLDVYWFQE	18.90	2.26	-	-	-	-	-	-
HLA-DPA1*01:03/DPB1*02:01	175	189	KDTRFSTEVFYHKNG	Consensus (comb.lib./smm/nn)	2.38	RFSTEVFYH	0.02	2.63	FSTEVFYHK	81	0.06	FSTEVFYHK	20	2.38	-	-	-	-	-	-
HLA-DPA1*01:03/DPB1*02:01	176	190	DTRFSTEVFYHKNGL	Consensus (comb.lib./smm/nn)	2.59	RFSTEVFYH	0.02	2.63	FSTEVFYHK	78	0.05	FSTEVFYHK	21.90	2.59	-	-	-	-	-	-
HLA-DPA1*01:03/DPB1*02:01	177	191	TRFSTEVFYHKNGLF	Consensus (comb.lib./smm/nn)	2.63	RFSTEVFYH	0.02	2.63	FSTEVFYHK	80	0.05	FSTEVFYHK	32.30	3.65	-	-	-	-	-	-
HLA-DPA1*01:03/DPB1*02:01	178	192	RFSTEVFYHKNGLFN	Consensus (comb.lib./smm/nn)	2.63	RFSTEVFYH	0.02	2.63	FSTEVFYHK	224	0.39	FSTEVFYHK	129.20	9.84	-	-	-	-	-	-
HLA-DPA1*01:03/DPB1*02:01	36	50	KDETLFFASYGLKRD	Consensus (comb.lib./smm/nn)	3.34	KDETLFFAS	0.11	4.79	FFASYGLKR	140	0.18	FFASYGLKR	29.10	3.34	-	-	-	-	-	-
HLA-DPA1*01:03/DPB1*02:01	37	51	DETLFFASYGLKRDP	Consensus (comb.lib./smm/nn)	3.47	LFFASYGLK	5.21	14.85	FFASYGLKR	142	0.18	FFASYGLKR	30.40	3.47	-	-	-	-	-	-
HLA-DPA1*01:03/DPB1*02:01	35	49	EKDETLFFASYGLKR	Consensus (comb.lib./smm/nn)	3.51	KDETLFFAS	0.11	4.79	LFFASYGLK	139	0.17	FFASYGLKR	30.80	3.51	-	-	-	-	-	-
HLA-DPA1*01:03/DPB1*02:01	38	52	ETLFFASYGLKRDPC	Consensus (comb.lib./smm/nn)	3.77	LFFASYGLK	5.21	14.85	FFASYGLKR	143	0.18	FFASYGLKR	33.60	3.77	-	-	-	-	-	-
HLA-DPA1*01:03/DPB1*02:01	265	279	CELVFDTDELMTYAL	Consensus (comb.lib./smm/nn)	4.66	LVFDTDELM	575.58	40.27	FDTDELMTY	613	2.21	FDTDELMTY	44.10	4.66	-	-	-	-	-	-
HLA-DPA1*01:03/DPB1*02:01	266	280	ELVFDTDELMTYALV	Consensus (comb.lib./smm/nn)	4.74	DELMTYALV	2.28	11.76	FDTDELMTY	598	2.12	FDTDELMTY	45.10	4.74	-	-	-	-	-	-
HLA-DPA1*01:03/DPB1*02:01	31	45	GKYKEKDETLFFASY	Consensus (comb.lib./smm/nn)	4.79	KDETLFFAS	0.11	4.79	KDETLFFAS	866	3.85	DETLFFASY	331.90	17.22	-	-	-	-	-	-
HLA-DPA1*01:03/DPB1*02:01	32	46	KYKEKDETLFFASYG	Consensus (comb.lib./smm/nn)	4.79	KDETLFFAS	0.11	4.79	KDETLFFAS	880	3.93	DETLFFASY	299.60	16.26	-	-	-	-	-	-
HLA-DPA1*01:03/DPB1*02:01	33	47	YKEKDETLFFASYGL	Consensus (comb.lib./smm/nn)	4.79	KDETLFFAS	0.11	4.79	KDETLFFAS	860	3.81	KDETLFFAS	223.80	13.76	-	-	-	-	-	-
HLA-DPA1*01:03/DPB1*02:01	34	48	KEKDETLFFASYGLK	Consensus (comb.lib./smm/nn)	4.79	KDETLFFAS	0.11	4.79	KDETLFFAS	275	0.52	LFFASYGLK	103.50	8.54	-	-	-	-	-	-
HLA-DPA1*01:03/DPB1*02:01	76	90	KSCISAIKLTSYPKI	Consensus (comb.lib./smm/nn)	4.79	IKLTSYPKI	0.11	4.79	AIKLTSYPK	223	0.38	IKLTSYPKI	328.80	17.13	-	-	-	-	-	-
HLA-DPA1*01:03/DPB1*02:01	77	91	SCISAIKLTSYPKIN	Consensus (comb.lib./smm/nn)	4.79	IKLTSYPKI	0.11	4.79	IKLTSYPKI	224	0.39	IKLTSYPKI	320.80	16.90	-	-	-	-	-	-
HLA-DPA1*01:03/DPB1*02:01	78	92	CISAIKLTSYPKINQ	Consensus (comb.lib./smm/nn)	4.79	IKLTSYPKI	0.11	4.79	IKLTSYPKI	224	0.39	IKLTSYPKI	308.90	16.54	-	-	-	-	-	-
HLA-DPA1*01:03/DPB1*02:01	79	93	ISAIKLTSYPKINQN	Consensus (comb.lib./smm/nn)	4.79	IKLTSYPKI	0.11	4.79	IKLTSYPKI	226	0.39	IKLTSYPKI	361.40	18.05	-	-	-	-	-	-
HLA-DPA1*01:03/DPB1*02:01	80	94	SAIKLTSYPKINQNS	Consensus (comb.lib./smm/nn)	4.79	IKLTSYPKI	0.11	4.79	IKLTSYPKI	237	0.42	IKLTSYPKI	500.90	21.51	-	-	-	-	-	-
HLA-DPA1*01:03/DPB1*02:01	81	95	AIKLTSYPKINQNSD	Consensus (comb.lib./smm/nn)	4.79	IKLTSYPKI	0.11	4.79	IKLTSYPKI	683	2.67	IKLTSYPKI	1510.50	37.08	-	-	-	-	-	-
HLA-DPA1*01:03/DPB1*02:01	82	96	IKLTSYPKINQNSDL	Consensus (comb.lib./smm/nn)	4.79	IKLTSYPKI	0.11	4.79	IKLTSYPKI	713	2.87	IKLTSYPKI	3398.70	52.66	-	-	-	-	-	-
HLA-DPA1*01:03/DPB1*02:01	39	53	TLFFASYGLKRDPCQ	Consensus (comb.lib./smm/nn)	4.83	LFFASYGLK	5.21	14.85	FFASYGLKR	186	0.29	FFASYGLKR	46.10	4.83	-	-	-	-	-	-
HLA-DPA1*01:03/DPB1*02:01	197	211	YLAEEDSFSEAREIT	Consensus (comb.lib./smm/nn)	5.13	SFSEAREIT	0.02	2.77	AEEDSFSEA	1081	5.13	AEEDSFSEA	1325.30	34.86	-	-	-	-	-	-
HLA-DPA1*01:03/DPB1*02:01	264	278	TCELVFDTDELMTYA	Consensus (comb.lib./smm/nn)	5.33	LVFDTDELM	575.58	40.27	FDTDELMTY	631	2.33	FDTDELMTY	52.50	5.33	-	-	-	-	-	-
HLA-DPA1*01:03/DPB1*02:01	30	44	IGKYKEKDETLFFAS	Consensus (comb.lib./smm/nn)	5.46	KDETLFFAS	0.11	4.79	EKDETLFFA	1140	5.46	KDETLFFAS	835.80	27.88	-	-	-	-	-	-
HLA-DPA1*01:03/DPB1*02:01	263	277	KTCELVFDTDELMTY	Consensus (comb.lib./smm/nn)	5.90	LVFDTDELM	575.58	40.27	LVFDTDELM	641	2.40	FDTDELMTY	60.30	5.90	-	-	-	-	-	-
HLA-DPA1*01:03/DPB1*02:01	267	281	LVFDTDELMTYALVK	Consensus (comb.lib./smm/nn)	5.91	DELMTYALV	2.28	11.76	FDTDELMTY	667	2.57	FDTDELMTY	60.50	5.91	-	-	-	-	-	-
HLA-DPA1*01:03/DPB1*02:01	40	54	LFFASYGLKRDPCQI	Consensus (comb.lib./smm/nn)	7.28	LFFASYGLK	5.21	14.85	FFASYGLKR	418	1.07	LFFASYGLK	81.30	7.28	-	-	-	-	-	-
HLA-DPA1*01:03/DPB1*02:01	187	201	KNGLFNTQITYLAEE	Consensus (comb.lib./smm/nn)	7.69	LFNTQITYL	431.07	38.32	LFNTQITYL	273	0.51	LFNTQITYL	88.10	7.69	-	-	-	-	-	-
HLA-DPA1*01:03/DPB1*02:01	167	181	NVERYNIFKDTRFST	Consensus (comb.lib./smm/nn)	7.74	IFKDTRFST	3	12.73	ERYNIFKDT	1357	6.74	ERYNIFKDT	89.10	7.74	-	-	-	-	-	-
HLA-DPA1*01:03/DPB1*02:01	185	199	YHKNGLFNTQITYLA	Consensus (comb.lib./smm/nn)	8.21	LFNTQITYL	431.07	38.32	LFNTQITYL	292	0.57	LFNTQITYL	97.30	8.21	-	-	-	-	-	-
HLA-DPA1*01:03/DPB1*02:01	184	198	FYHKNGLFNTQITYL	Consensus (comb.lib./smm/nn)	8.78	LFNTQITYL	431.07	38.32	HKNGLFNTQ	282	0.54	LFNTQITYL	108.20	8.78	-	-	-	-	-	-
HLA-DPA1*01:03/DPB1*02:01	186	200	HKNGLFNTQITYLAE	Consensus (comb.lib./smm/nn)	8.85	LFNTQITYL	431.07	38.32	LFNTQITYL	280	0.54	LFNTQITYL	109.50	8.85	-	-	-	-	-	-
HLA-DPA1*01:03/DPB1*02:01	221	235	IILPNEEYKRISFLD	Consensus (comb.lib./smm/nn)	8.90	LPNEEYKRI	160.81	32.22	LPNEEYKRI	665	2.56	LPNEEYKRI	110.50	8.90	-	-	-	-	-	-
HLA-DPA1*01:03/DPB1*02:01	234	248	LDVYWFQETMRKKPK	Consensus (comb.lib./smm/nn)	9.32	WFQETMRKK	451.28	38.81	LDVYWFQET	525	1.66	LDVYWFQET	118.70	9.32	-	-	-	-	-	-
HLA-DPA1*01:03/DPB1*02:01	188	202	NGLFNTQITYLAEED	Consensus (comb.lib./smm/nn)	9.62	LFNTQITYL	431.07	38.32	LFNTQITYL	292	0.57	LFNTQITYL	124.60	9.62	-	-	-	-	-	-
HLA-DPA1*01:03/DPB1*02:01	220	234	SIILPNEEYKRISFL	Consensus (comb.lib./smm/nn)	9.63	LPNEEYKRI	160.81	32.22	LPNEEYKRI	710	2.85	ILPNEEYKR	124.90	9.63	-	-	-	-	-	-
HLA-DPA1*01:03/DPB1*02:01	268	282	VFDTDELMTYALVKV	Consensus (comb.lib./smm/nn)	11.15	DELMTYALV	2.28	11.76	DELMTYALV	856	3.78	FDTDELMTY	157.50	11.15	-	-	-	-	-	-
HLA-DPA1*01:03/DPB1*02:01	189	203	GLFNTQITYLAEEDS	Consensus (comb.lib./smm/nn)	11.20	LFNTQITYL	431.07	38.32	LFNTQITYL	665	2.56	LFNTQITYL	158.70	11.20	-	-	-	-	-	-
HLA-DPA1*01:03/DPB1*02:01	198	212	LAEEDSFSEAREITA	Consensus (comb.lib./smm/nn)	11.21	SFSEAREIT	0.02	2.77	AEEDSFSEA	1972	11.21	AEEDSFSEA	1567.80	37.73	-	-	-	-	-	-
HLA-DPA1*01:03/DPB1*02:01	218	232	KFSIILPNEEYKRIS	Consensus (comb.lib./smm/nn)	11.49	LPNEEYKRI	160.81	32.22	LPNEEYKRI	742	3.05	LPNEEYKRI	165.90	11.49	-	-	-	-	-	-
HLA-DPA1*01:03/DPB1*02:01	199	213	AEEDSFSEAREITAK	Consensus (comb.lib./smm/nn)	11.58	SFSEAREIT	0.02	2.77	AEEDSFSEA	2015	11.58	SFSEAREIT	2764.50	48.39	-	-	-	-	-	-
HLA-DPA1*01:03/DPB1*02:01	217	231	KKFSIILPNEEYKRI	Consensus (comb.lib./smm/nn)	11.72	LPNEEYKRI	160.81	32.22	FSIILPNEE	682	2.67	LPNEEYKRI	171.80	11.72	-	-	-	-	-	-
HLA-DPA1*01:03/DPB1*02:01	269	283	FDTDELMTYALVKVF	Consensus (comb.lib./smm/nn)	11.76	DELMTYALV	2.28	11.76	DELMTYALV	829	3.62	FDTDELMTY	464.10	20.66	-	-	-	-	-	-
HLA-DPA1*01:03/DPB1*02:01	270	284	DTDELMTYALVKVFT	Consensus (comb.lib./smm/nn)	11.76	DELMTYALV	2.28	11.76	DELMTYALV	849	3.74	DELMTYALV	895.90	28.88	-	-	-	-	-	-
HLA-DPA1*01:03/DPB1*02:01	271	285	TDELMTYALVKVFTN	Consensus (comb.lib./smm/nn)	11.76	DELMTYALV	2.28	11.76	LMTYALVKV	1031	4.83	DELMTYALV	917.70	29.21	-	-	-	-	-	-
HLA-DPA1*01:03/DPB1*02:01	272	286	DELMTYALVKVFTNP	Consensus (comb.lib./smm/nn)	11.76	DELMTYALV	2.28	11.76	LMTYALVKV	996	4.63	DELMTYALV	1194.60	33.16	-	-	-	-	-	-
HLA-DPA1*01:03/DPB1*02:01	219	233	FSIILPNEEYKRISF	Consensus (comb.lib./smm/nn)	12.03	LPNEEYKRI	160.81	32.22	LPNEEYKRI	751	3.11	IILPNEEYK	179.10	12.03	-	-	-	-	-	-
HLA-DPA1*01:03/DPB1*02:01	163	177	EHGWNVERYNIFKDT	Consensus (comb.lib./smm/nn)	12.85	VERYNIFKD	67.62	27	WNVERYNIF	441	1.19	WNVERYNIF	199.10	12.85	-	-	-	-	-	-
HLA-DPA1*01:03/DPB1*02:01	190	204	LFNTQITYLAEEDSF	Consensus (comb.lib./smm/nn)	12.87	LFNTQITYL	431.07	38.32	LFNTQITYL	681	2.66	LFNTQITYL	199.60	12.87	-	-	-	-	-	-
HLA-DPA1*01:03/DPB1*02:01	162	176	QEHGWNVERYNIFKD	Consensus (comb.lib./smm/nn)	13.01	VERYNIFKD	67.62	27	WNVERYNIF	462	1.30	WNVERYNIF	203.50	13.01	-	-	-	-	-	-
HLA-DPA1*01:03/DPB1*02:01	60	74	CSNNQTHFVLNFKTN	Consensus (comb.lib./smm/nn)	13.24	HFVLNFKTN	3.33	13.24	NNQTHFVLN	1324	6.54	NQTHFVLNF	883.90	28.69	-	-	-	-	-	-
HLA-DPA1*01:03/DPB1*02:01	61	75	SNNQTHFVLNFKTNK	Consensus (comb.lib./smm/nn)	13.24	HFVLNFKTN	3.33	13.24	HFVLNFKTN	1362	6.77	NQTHFVLNF	716.80	25.85	-	-	-	-	-	-
HLA-DPA1*01:03/DPB1*02:01	62	76	NNQTHFVLNFKTNKK	Consensus (comb.lib./smm/nn)	13.24	HFVLNFKTN	3.33	13.24	HFVLNFKTN	1400	7.01	NQTHFVLNF	850.30	28.13	-	-	-	-	-	-
HLA-DPA1*01:03/DPB1*02:01	63	77	NQTHFVLNFKTNKKS	Consensus (comb.lib./smm/nn)	13.24	HFVLNFKTN	3.33	13.24	HFVLNFKTN	1479	7.52	FVLNFKTNK	909.90	29.09	-	-	-	-	-	-
HLA-DPA1*01:03/DPB1*02:01	64	78	QTHFVLNFKTNKKSC	Consensus (comb.lib./smm/nn)	13.24	HFVLNFKTN	3.33	13.24	HFVLNFKTN	1535	7.89	FVLNFKTNK	1157.20	32.66	-	-	-	-	-	-
HLA-DPA1*01:03/DPB1*02:01	161	175	DQEHGWNVERYNIFK	Consensus (comb.lib./smm/nn)	13.24	WNVERYNIF	1593.80	47.25	WNVERYNIF	462	1.30	WNVERYNIF	209.20	13.24	-	-	-	-	-	-
HLA-DPA1*01:03/DPB1*02:01	166	180	WNVERYNIFKDTRFS	Consensus (comb.lib./smm/nn)	13.25	VERYNIFKD	67.62	27	WNVERYNIF	1111	5.30	WNVERYNIF	209.70	13.25	-	-	-	-	-	-
HLA-DPA1*01:03/DPB1*02:01	6	20	FLSIVGLISFGFIVA	Consensus (comb.lib./smm/nn)	14.02	LISFGFIVA	4.20	14.02	VGLISFGFI	155	0.21	VGLISFGFI	299.40	16.25	-	-	-	-	-	-
HLA-DPA1*01:03/DPB1*02:01	7	21	LSIVGLISFGFIVAV	Consensus (comb.lib./smm/nn)	14.02	LISFGFIVA	4.20	14.02	VGLISFGFI	148	0.20	VGLISFGFI	326.70	17.06	-	-	-	-	-	-
HLA-DPA1*01:03/DPB1*02:01	8	22	SIVGLISFGFIVAVK	Consensus (comb.lib./smm/nn)	14.02	LISFGFIVA	4.20	14.02	VGLISFGFI	152	0.21	VGLISFGFI	414.80	19.45	-	-	-	-	-	-
HLA-DPA1*01:03/DPB1*02:01	9	23	IVGLISFGFIVAVKC	Consensus (comb.lib./smm/nn)	14.02	LISFGFIVA	4.20	14.02	LISFGFIVA	230	0.40	VGLISFGFI	531.30	22.19	-	-	-	-	-	-
HLA-DPA1*01:03/DPB1*02:01	10	24	VGLISFGFIVAVKCD	Consensus (comb.lib./smm/nn)	14.02	LISFGFIVA	4.20	14.02	LISFGFIVA	252	0.46	VGLISFGFI	672.10	25.02	-	-	-	-	-	-
HLA-DPA1*01:03/DPB1*02:01	11	25	GLISFGFIVAVKCDG	Consensus (comb.lib./smm/nn)	14.02	LISFGFIVA	4.20	14.02	LISFGFIVA	670	2.59	GLISFGFIV	1515.30	37.13	-	-	-	-	-	-
HLA-DPA1*01:03/DPB1*02:01	12	26	LISFGFIVAVKCDGD	Consensus (comb.lib./smm/nn)	14.02	LISFGFIVA	4.20	14.02	LISFGFIVA	839	3.68	GFIVAVKCD	1918.50	41.29	-	-	-	-	-	-
HLA-DPA1*01:03/DPB1*02:01	29	43	FIGKYKEKDETLFFA	Consensus (comb.lib./smm/nn)	14.02	KEKDETLFF	4.23	14.02	FIGKYKEKD	2053	11.90	EKDETLFFA	1500	36.95	-	-	-	-	-	-
HLA-DPA1*01:03/DPB1*02:01	164	178	HGWNVERYNIFKDTR	Consensus (comb.lib./smm/nn)	14.03	VERYNIFKD	67.62	27	WNVERYNIF	465	1.32	WNVERYNIF	231.50	14.03	-	-	-	-	-	-
HLA-DPA1*01:03/DPB1*02:01	28	42	YFIGKYKEKDETLFF	Consensus (comb.lib./smm/nn)	14.19	KEKDETLFF	4.23	14.02	YFIGKYKEK	2309	14.19	KEKDETLFF	2314.70	44.88	-	-	-	-	-	-
HLA-DPA1*01:03/DPB1*02:01	160	174	FDQEHGWNVERYNIF	Consensus (comb.lib./smm/nn)	14.32	WNVERYNIF	1593.80	47.25	GWNVERYNI	452	1.25	WNVERYNIF	239.80	14.32	-	-	-	-	-	-
HLA-DPA1*01:03/DPB1*02:01	165	179	GWNVERYNIFKDTRF	Consensus (comb.lib./smm/nn)	14.61	VERYNIFKD	67.62	27	WNVERYNIF	1077	5.10	WNVERYNIF	248.10	14.61	-	-	-	-	-	-
HLA-DPA1*01:03/DPB1*02:01	235	249	DVYWFQETMRKKPKY	Consensus (comb.lib./smm/nn)	14.82	WFQETMRKK	451.28	38.81	WFQETMRKK	2326	14.34	WFQETMRKK	254.30	14.82	-	-	-	-	-	-
HLA-DPA1*01:03/DPB1*02:01	65	79	THFVLNFKTNKKSCI	Consensus (comb.lib./smm/nn)	16.65	HFVLNFKTN	3.33	13.24	HFVLNFKTN	2575	16.65	THFVLNFKT	1964.20	41.74	-	-	-	-	-	-
HLA-DPA1*01:03/DPB1*02:01	4	18	INFLSIVGLISFGFI	Consensus (comb.lib./smm/nn)	16.67	NFLSIVGLI	68.13	27	FLSIVGLIS	246	0.44	VGLISFGFI	313.30	16.67	-	-	-	-	-	-
HLA-DPA1*01:03/DPB1*02:01	262	276	NKTCELVFDTDELMT	Consensus (comb.lib./smm/nn)	16.73	LVFDTDELM	575.58	40.27	LVFDTDELM	1076	5.10	LVFDTDELM	315.20	16.73	-	-	-	-	-	-
HLA-DPA1*01:03/DPB1*02:01	5	19	NFLSIVGLISFGFIV	Consensus (comb.lib./smm/nn)	17.36	GLISFGFIV	23.36	21.22	VGLISFGFI	246	0.44	VGLISFGFI	336.70	17.36	-	-	-	-	-	-
HLA-DPA1*01:03/DPB1*02:01	23	37	CDGDEYFIGKYKEKD	Consensus (comb.lib./smm/nn)	18.11	CDGDEYFIG	6545.43	57.38	YFIGKYKEK	749	3.10	EYFIGKYKE	363.40	18.11	-	-	-	-	-	-
HLA-DPA1*01:03/DPB1*02:01	24	38	DGDEYFIGKYKEKDE	Consensus (comb.lib./smm/nn)	18.24	YFIGKYKEK	16787.98	63.68	YFIGKYKEK	755	3.13	EYFIGKYKE	368.10	18.24	-	-	-	-	-	-
HLA-DPA1*01:03/DPB1*02:01	25	39	GDEYFIGKYKEKDET	Consensus (comb.lib./smm/nn)	19.08	YFIGKYKEK	16787.98	63.68	YFIGKYKEK	759	3.16	EYFIGKYKE	400	19.08	-	-	-	-	-	-
HLA-DPA1*01:03/DPB1*02:01	200	214	EEDSFSEAREITAKD	Consensus (comb.lib./smm/nn)	19.28	SFSEAREIT	0.02	2.77	FSEAREITA	2855	19.28	SFSEAREIT	3488.90	53.23	-	-	-	-	-	-
HLA-DPA1*01:03/DPB1*02:01	208	222	REITAKDIKKKFSII	Consensus (comb.lib./smm/nn)	20.40	REITAKDIK	8.73	16.89	KDIKKKFSI	2975	20.40	DIKKKFSII	4387.60	58.32	-	-	-	-	-	-
HLA-DPA1*01:03/DPB1*02:01	179	193	FSTEVFYHKNGLFNT	Consensus (comb.lib./smm/nn)	20.52	FSTEVFYHK	19.65	20.52	FSTEVFYHK	237	0.42	FSTEVFYHK	458.10	20.52	-	-	-	-	-	-
HLA-DPA1*01:03/DPB1*02:01	1	15	MNSINFLSIVGLISF	Consensus (comb.lib./smm/nn)	20.55	NFLSIVGLI	68.13	27	MNSINFLSI	251	0.46	FLSIVGLIS	459.60	20.55	-	-	-	-	-	-
HLA-DPA1*01:03/DPB1*02:01	22	36	KCDGDEYFIGKYKEK	Consensus (comb.lib./smm/nn)	20.55	CDGDEYFIG	6545.43	57.38	DGDEYFIGK	910	4.12	YFIGKYKEK	459.50	20.55	-	-	-	-	-	-
HLA-DPA1*01:03/DPB1*02:01	66	80	HFVLNFKTNKKSCIS	Consensus (comb.lib./smm/nn)	20.95	HFVLNFKTN	3.33	13.24	HFVLNFKTN	3036	20.95	FKTNKKSCI	3728.10	54.67	-	-	-	-	-	-
HLA-DPA1*01:03/DPB1*02:01	26	40	DEYFIGKYKEKDETL	Consensus (comb.lib./smm/nn)	21.34	YFIGKYKEK	16787.98	63.68	YFIGKYKEK	769	3.23	EYFIGKYKE	493.70	21.34	-	-	-	-	-	-
HLA-DPA1*01:03/DPB1*02:01	201	215	EDSFSEAREITAKDI	Consensus (comb.lib./smm/nn)	21.61	SFSEAREIT	0.02	2.77	FSEAREITA	3109	21.61	SFSEAREIT	3362.40	52.43	-	-	-	-	-	-
HLA-DPA1*01:03/DPB1*02:01	3	17	SINFLSIVGLISFGF	Consensus (comb.lib./smm/nn)	22.22	NFLSIVGLI	68.13	27	FLSIVGLIS	658	2.51	FLSIVGLIS	532.90	22.22	-	-	-	-	-	-
HLA-DPA1*01:03/DPB1*02:01	2	16	NSINFLSIVGLISFG	Consensus (comb.lib./smm/nn)	22.38	NFLSIVGLI	68.13	27	FLSIVGLIS	562	1.89	FLSIVGLIS	540.20	22.38	-	-	-	-	-	-
HLA-DPA1*01:03/DPB1*02:01	216	230	KKKFSIILPNEEYKR	Consensus (comb.lib./smm/nn)	22.96	KKKFSIILP	128.74	30.88	FSIILPNEE	3262	22.96	IILPNEEYK	422.60	19.65	-	-	-	-	-	-
HLA-DPA1*01:03/DPB1*02:01	215	229	IKKKFSIILPNEEYK	Consensus (comb.lib./smm/nn)	23.03	KKKFSIILP	128.74	30.88	FSIILPNEE	2635	17.22	KFSIILPNE	570.70	23.03	-	-	-	-	-	-
HLA-DPA1*01:03/DPB1*02:01	41	55	FFASYGLKRDPCQIV	Consensus (comb.lib./smm/nn)	23.63	FFASYGLKR	410.77	38.32	FFASYGLKR	661	2.53	FFASYGLKR	600.40	23.63	-	-	-	-	-	-
HLA-DPA1*01:03/DPB1*02:01	236	250	VYWFQETMRKKPKYP	Consensus (comb.lib./smm/nn)	24.09	WFQETMRKK	451.28	38.81	WFQETMRKK	3394	24.09	WFQETMRKK	393.60	18.91	-	-	-	-	-	-
HLA-DPA1*01:03/DPB1*02:01	202	216	DSFSEAREITAKDIK	Consensus (comb.lib./smm/nn)	26.38	SFSEAREIT	0.02	2.77	FSEAREITA	3676	26.38	SFSEAREIT	4263.40	57.67	-	-	-	-	-	-
HLA-DPA1*01:03/DPB1*02:01	132	146	IPAKKCSFKDRYIGA	Consensus (comb.lib./smm/nn)	26.53	KCSFKDRYI	9.13	17.19	AKKCSFKDR	3695	26.53	KCSFKDRYI	4053.20	56.55	-	-	-	-	-	-
HLA-DPA1*01:03/DPB1*02:01	21	35	VKCDGDEYFIGKYKE	Consensus (comb.lib./smm/nn)	26.67	CDGDEYFIG	6545.43	57.38	CDGDEYFIG	3712	26.67	VKCDGDEYF	755.70	26.52	-	-	-	-	-	-
HLA-DPA1*01:03/DPB1*02:01	261	275	ENKTCELVFDTDELM	Consensus (comb.lib./smm/nn)	26.97	LVFDTDELM	575.58	40.27	TCELVFDTD	1289	6.33	LVFDTDELM	781.90	26.97	-	-	-	-	-	-
HLA-DPA1*01:03/DPB1*02:01	214	228	DIKKKFSIILPNEEY	Consensus (comb.lib./smm/nn)	27.44	KKKFSIILP	128.74	30.88	FSIILPNEE	2702	17.85	KFSIILPNE	809.30	27.44	-	-	-	-	-	-
HLA-DPA1*01:03/DPB1*02:01	20	34	AVKCDGDEYFIGKYK	Consensus (comb.lib./smm/nn)	28.40	CDGDEYFIG	6545.43	57.38	CDGDEYFIG	3736	26.85	CDGDEYFIG	866.30	28.40	-	-	-	-	-	-
HLA-DPA1*01:03/DPB1*02:01	135	149	KKCSFKDRYIGADPL	Consensus (comb.lib./smm/nn)	28.45	KCSFKDRYI	9.13	17.19	SFKDRYIGA	3953	28.45	DRYIGADPL	2845.70	48.96	-	-	-	-	-	-
HLA-DPA1*01:03/DPB1*02:01	19	33	VAVKCDGDEYFIGKY	Consensus (comb.lib./smm/nn)	29.14	CDGDEYFIG	6545.43	57.38	CDGDEYFIG	3566	25.51	VKCDGDEYF	912.60	29.14	-	-	-	-	-	-
HLA-DPA1*01:03/DPB1*02:01	58	72	YKCSNNQTHFVLNFK	Consensus (comb.lib./smm/nn)	29.29	QTHFVLNFK	15129.09	62.73	NNQTHFVLN	2910	19.79	NQTHFVLNF	922.20	29.29	-	-	-	-	-	-
HLA-DPA1*01:03/DPB1*02:01	27	41	EYFIGKYKEKDETLF	Consensus (comb.lib./smm/nn)	29.40	YFIGKYKEK	16787.98	63.68	FIGKYKEKD	1448	7.31	EYFIGKYKE	929.70	29.40	-	-	-	-	-	-
HLA-DPA1*01:03/DPB1*02:01	136	150	KCSFKDRYIGADPLH	Consensus (comb.lib./smm/nn)	29.42	KCSFKDRYI	9.13	17.19	SFKDRYIGA	4091	29.42	DRYIGADPL	2029.10	42.35	-	-	-	-	-	-
HLA-DPA1*01:03/DPB1*02:01	59	73	KCSNNQTHFVLNFKT	Consensus (comb.lib./smm/nn)	29.43	THFVLNFKT	244.17	35	NNQTHFVLN	2983	20.47	NQTHFVLNF	931.70	29.43	-	-	-	-	-	-
HLA-DPA1*01:03/DPB1*02:01	133	147	PAKKCSFKDRYIGAD	Consensus (comb.lib./smm/nn)	30.08	KCSFKDRYI	9.13	17.19	SFKDRYIGA	4189	30.08	KCSFKDRYI	3387.30	52.59	-	-	-	-	-	-
HLA-DPA1*01:03/DPB1*02:01	134	148	AKKCSFKDRYIGADP	Consensus (comb.lib./smm/nn)	30.16	KCSFKDRYI	9.13	17.19	SFKDRYIGA	4201	30.16	KCSFKDRYI	4196.70	57.32	-	-	-	-	-	-
HLA-DPA1*01:03/DPB1*02:01	213	227	KDIKKKFSIILPNEE	Consensus (comb.lib./smm/nn)	30.49	KKKFSIILP	128.74	30.88	IKKKFSIIL	2459	15.57	KFSIILPNE	1001.50	30.49	-	-	-	-	-	-
HLA-DPA1*01:03/DPB1*02:01	194	208	QITYLAEEDSFSEAR	Consensus (comb.lib./smm/nn)	30.68	YLAEEDSFS	6275.20	56.89	AEEDSFSEA	1199	5.80	AEEDSFSEA	1015	30.68	-	-	-	-	-	-
HLA-DPA1*01:03/DPB1*02:01	195	209	ITYLAEEDSFSEARE	Consensus (comb.lib./smm/nn)	30.84	YLAEEDSFS	6275.20	56.89	AEEDSFSEA	1205	5.84	AEEDSFSEA	1026.40	30.84	-	-	-	-	-	-
HLA-DPA1*01:03/DPB1*02:01	210	224	ITAKDIKKKFSIILP	Consensus (comb.lib./smm/nn)	30.88	KKKFSIILP	128.74	30.88	DIKKKFSII	2634	17.21	DIKKKFSII	3297.60	52.03	-	-	-	-	-	-
HLA-DPA1*01:03/DPB1*02:01	211	225	TAKDIKKKFSIILPN	Consensus (comb.lib./smm/nn)	30.88	KKKFSIILP	128.74	30.88	DIKKKFSII	2400	15.03	DIKKKFSII	2746.80	48.27	-	-	-	-	-	-
HLA-DPA1*01:03/DPB1*02:01	212	226	AKDIKKKFSIILPNE	Consensus (comb.lib./smm/nn)	30.88	KKKFSIILP	128.74	30.88	DIKKKFSII	2248	13.63	KFSIILPNE	1612.90	38.22	-	-	-	-	-	-
HLA-DPA1*01:03/DPB1*02:01	18	32	IVAVKCDGDEYFIGK	Consensus (comb.lib./smm/nn)	30.95	CDGDEYFIG	6545.43	57.38	CDGDEYFIG	3614	25.89	VKCDGDEYF	1034.10	30.95	-	-	-	-	-	-
HLA-DPA1*01:03/DPB1*02:01	75	89	KKSCISAIKLTSYPK	Consensus (comb.lib./smm/nn)	31.03	SCISAIKLT	193.52	33.14	ISAIKLTSY	3304	23.33	ISAIKLTSY	1039.70	31.03	-	-	-	-	-	-
HLA-DPA1*01:03/DPB1*02:01	193	207	TQITYLAEEDSFSEA	Consensus (comb.lib./smm/nn)	31.11	YLAEEDSFS	6275.20	56.89	ITYLAEEDS	1074	5.08	LAEEDSFSE	1045.60	31.11	-	-	-	-	-	-
HLA-DPA1*01:03/DPB1*02:01	137	151	CSFKDRYIGADPLHV	Consensus (comb.lib./smm/nn)	31.32	SFKDRYIGA	139.43	31.32	SFKDRYIGA	1990	11.36	YIGADPLHV	1298.60	34.53	-	-	-	-	-	-
HLA-DPA1*01:03/DPB1*02:01	138	152	SFKDRYIGADPLHVD	Consensus (comb.lib./smm/nn)	31.32	SFKDRYIGA	139.43	31.32	YIGADPLHV	1992	11.38	YIGADPLHV	1445.40	36.32	-	-	-	-	-	-
HLA-DPA1*01:03/DPB1*02:01	183	197	VFYHKNGLFNTQITY	Consensus (comb.lib./smm/nn)	31.51	VFYHKNGLF	7830.26	58.37	HKNGLFNTQ	1210	5.87	GLFNTQITY	1074	31.51	-	-	-	-	-	-
HLA-DPA1*01:03/DPB1*02:01	273	287	ELMTYALVKVFTNPE	Consensus (comb.lib./smm/nn)	31.55	LMTYALVKV	184.47	33.14	YALVKVFTN	1514	7.75	LVKVFTNPE	1076.90	31.55	-	-	-	-	-	-
HLA-DPA1*01:03/DPB1*02:01	209	223	EITAKDIKKKFSIIL	Consensus (comb.lib./smm/nn)	31.77	KDIKKKFSI	147.56	31.77	DIKKKFSII	2659	17.44	DIKKKFSII	3385.90	52.58	-	-	-	-	-	-
HLA-DPA1*01:03/DPB1*02:01	182	196	EVFYHKNGLFNTQIT	Consensus (comb.lib./smm/nn)	31.87	VFYHKNGLF	7830.26	58.37	HKNGLFNTQ	1769	9.57	YHKNGLFNT	1098.90	31.87	-	-	-	-	-	-
HLA-DPA1*01:03/DPB1*02:01	196	210	TYLAEEDSFSEAREI	Consensus (comb.lib./smm/nn)	32.21	DSFSEAREI	182.08	33.14	AEEDSFSEA	1207	5.85	AEEDSFSEA	1123.40	32.21	-	-	-	-	-	-
HLA-DPA1*01:03/DPB1*02:01	17	31	FIVAVKCDGDEYFIG	Consensus (comb.lib./smm/nn)	32.36	CDGDEYFIG	6545.43	57.38	FIVAVKCDG	3485	24.85	VKCDGDEYF	1134.20	32.36	-	-	-	-	-	-
HLA-DPA1*01:03/DPB1*02:01	181	195	TEVFYHKNGLFNTQI	Consensus (comb.lib./smm/nn)	32.65	VFYHKNGLF	7830.26	58.37	HKNGLFNTQ	1535	7.89	YHKNGLFNT	1156.20	32.65	-	-	-	-	-	-
HLA-DPA1*01:03/DPB1*02:01	73	87	TNKKSCISAIKLTSY	Consensus (comb.lib./smm/nn)	33.14	SCISAIKLT	193.52	33.14	KSCISAIKL	3206	22.47	ISAIKLTSY	2118.50	43.16	-	-	-	-	-	-
HLA-DPA1*01:03/DPB1*02:01	74	88	NKKSCISAIKLTSYP	Consensus (comb.lib./smm/nn)	33.14	SCISAIKLT	193.52	33.14	ISAIKLTSY	3216	22.56	ISAIKLTSY	1354.10	35.22	-	-	-	-	-	-
HLA-DPA1*01:03/DPB1*02:01	274	288	LMTYALVKVFTNPES	Consensus (comb.lib./smm/nn)	33.14	LMTYALVKV	184.47	33.14	YALVKVFTN	1610	8.40	YALVKVFTN	1304	34.59	-	-	-	-	-	-
HLA-DPA1*01:03/DPB1*02:01	180	194	STEVFYHKNGLFNTQ	Consensus (comb.lib./smm/nn)	33.48	VFYHKNGLF	7830.26	58.37	FYHKNGLFN	1575	8.16	VFYHKNGLF	1219	33.48	-	-	-	-	-	-
HLA-DPA1*01:03/DPB1*02:01	154	168	YGLPYQFDQEHGWNV	Consensus (comb.lib./smm/nn)	34.10	GLPYQFDQE	17330.63	63.68	YGLPYQFDQ	1640	8.61	YQFDQEHGW	1265.90	34.10	-	-	-	-	-	-
HLA-DPA1*01:03/DPB1*02:01	155	169	GLPYQFDQEHGWNVE	Consensus (comb.lib./smm/nn)	34.34	GLPYQFDQE	17330.63	63.68	FDQEHGWNV	2144	12.70	FDQEHGWNV	1284.60	34.34	-	-	-	-	-	-
HLA-DPA1*01:03/DPB1*02:01	111	125	NCKLVFKKRKRQIAA	Consensus (comb.lib./smm/nn)	34.53	KLVFKKRKR	92.57	28.69	VFKKRKRQI	4928	34.53	CKLVFKKRK	7190.70	69.98	-	-	-	-	-	-
HLA-DPA1*01:03/DPB1*02:01	156	170	LPYQFDQEHGWNVER	Consensus (comb.lib./smm/nn)	34.62	QEHGWNVER	1000000	85.11	FDQEHGWNV	2350	14.56	FDQEHGWNV	1305.90	34.62	-	-	-	-	-	-
HLA-DPA1*01:03/DPB1*02:01	110	124	DNCKLVFKKRKRQIA	Consensus (comb.lib./smm/nn)	34.86	KLVFKKRKR	92.57	28.69	VFKKRKRQI	4990	34.86	CKLVFKKRK	6483.10	67.49	-	-	-	-	-	-
HLA-DPA1*01:03/DPB1*02:01	112	126	CKLVFKKRKRQIAAN	Consensus (comb.lib./smm/nn)	34.93	KLVFKKRKR	92.57	28.69	VFKKRKRQI	5003	34.93	CKLVFKKRK	8693.60	74.65	-	-	-	-	-	-
HLA-DPA1*01:03/DPB1*02:01	109	123	TDNCKLVFKKRKRQI	Consensus (comb.lib./smm/nn)	35.38	KLVFKKRKR	92.57	28.69	NCKLVFKKR	5087	35.38	CKLVFKKRK	6284.60	66.74	-	-	-	-	-	-
HLA-DPA1*01:03/DPB1*02:01	157	171	PYQFDQEHGWNVERY	Consensus (comb.lib./smm/nn)	35.40	EHGWNVERY	1000000	85.11	FDQEHGWNV	3225	22.64	FDQEHGWNV	1369	35.40	-	-	-	-	-	-
HLA-DPA1*01:03/DPB1*02:01	152	166	DSYGLPYQFDQEHGW	Consensus (comb.lib./smm/nn)	36.32	GLPYQFDQE	17330.63	63.68	YGLPYQFDQ	1167	5.62	YQFDQEHGW	1446	36.32	-	-	-	-	-	-
HLA-DPA1*01:03/DPB1*02:01	57	71	GYKCSNNQTHFVLNF	Consensus (comb.lib./smm/nn)	36.98	NNQTHFVLN	87918.87	73.41	NNQTHFVLN	2958	20.24	NQTHFVLNF	1502.50	36.98	-	-	-	-	-	-
HLA-DPA1*01:03/DPB1*02:01	148	162	PLHVDSYGLPYQFDQ	Consensus (comb.lib./smm/nn)	37	LHVDSYGLP	50871.82	70.48	LHVDSYGLP	1268	6.20	SYGLPYQFD	1503.70	37	-	-	-	-	-	-
HLA-DPA1*01:03/DPB1*02:01	149	163	LHVDSYGLPYQFDQE	Consensus (comb.lib./smm/nn)	37.36	GLPYQFDQE	17330.63	63.68	YGLPYQFDQ	1172	5.64	YGLPYQFDQ	1535.30	37.36	-	-	-	-	-	-
HLA-DPA1*01:03/DPB1*02:01	153	167	SYGLPYQFDQEHGWN	Consensus (comb.lib./smm/nn)	37.42	GLPYQFDQE	17330.63	63.68	YGLPYQFDQ	2028	11.69	YQFDQEHGW	1540.80	37.42	-	-	-	-	-	-
HLA-DPA1*01:03/DPB1*02:01	191	205	FNTQITYLAEEDSFS	Consensus (comb.lib./smm/nn)	37.71	YLAEEDSFS	6275.20	56.89	TQITYLAEE	1865	10.33	TQITYLAEE	1566	37.71	-	-	-	-	-	-
HLA-DPA1*01:03/DPB1*02:01	139	153	FKDRYIGADPLHVDS	Consensus (comb.lib./smm/nn)	37.77	DRYIGADPL	429658.37	81.48	YIGADPLHV	2093	12.25	DRYIGADPL	1571.60	37.77	-	-	-	-	-	-
HLA-DPA1*01:03/DPB1*02:01	158	172	YQFDQEHGWNVERYN	Consensus (comb.lib./smm/nn)	38.12	HGWNVERYN	188006.53	77.68	FDQEHGWNV	3189	22.32	FDQEHGWNV	1602.90	38.12	-	-	-	-	-	-
HLA-DPA1*01:03/DPB1*02:01	113	127	KLVFKKRKRQIAANI	Consensus (comb.lib./smm/nn)	38.44	KLVFKKRKR	92.57	28.69	VFKKRKRQI	5704	38.44	LVFKKRKRQ	10610.50	79.47	-	-	-	-	-	-
HLA-DPA1*01:03/DPB1*02:01	119	133	RKRQIAANIEIYGIP	Consensus (comb.lib./smm/nn)	38.80	AANIEIYGI	268.59	35.45	QIAANIEIY	5781	38.80	RQIAANIEI	3116.90	50.85	-	-	-	-	-	-
HLA-DPA1*01:03/DPB1*02:01	237	251	YWFQETMRKKPKYPY	Consensus (comb.lib./smm/nn)	38.81	WFQETMRKK	451.28	38.81	WFQETMRKK	6655	42.74	YWFQETMRK	1562.30	37.67	-	-	-	-	-	-
HLA-DPA1*01:03/DPB1*02:01	238	252	WFQETMRKKPKYPYI	Consensus (comb.lib./smm/nn)	38.81	WFQETMRKK	451.28	38.81	WFQETMRKK	4997	34.90	WFQETMRKK	4417	58.47	-	-	-	-	-	-
HLA-DPA1*01:03/DPB1*02:01	120	134	KRQIAANIEIYGIPA	Consensus (comb.lib./smm/nn)	38.87	AANIEIYGI	268.59	35.45	QIAANIEIY	5796	38.87	RQIAANIEI	3289.90	51.98	-	-	-	-	-	-
HLA-DPA1*01:03/DPB1*02:01	150	164	HVDSYGLPYQFDQEH	Consensus (comb.lib./smm/nn)	39.08	GLPYQFDQE	17330.63	63.68	YGLPYQFDQ	1233	6	SYGLPYQFD	1692.90	39.08	-	-	-	-	-	-
HLA-DPA1*01:03/DPB1*02:01	192	206	NTQITYLAEEDSFSE	Consensus (comb.lib./smm/nn)	39.73	YLAEEDSFS	6275.20	56.89	TQITYLAEE	2658	17.43	LAEEDSFSE	1757.80	39.73	-	-	-	-	-	-
HLA-DPA1*01:03/DPB1*02:01	140	154	KDRYIGADPLHVDSY	Consensus (comb.lib./smm/nn)	40.04	DRYIGADPL	429658.37	81.48	YIGADPLHV	2099	12.31	YIGADPLHV	1790.60	40.04	-	-	-	-	-	-
HLA-DPA1*01:03/DPB1*02:01	275	289	MTYALVKVFTNPESD	Consensus (comb.lib./smm/nn)	40.27	YALVKVFTN	557.41	40.27	YALVKVFTN	1915	10.74	LVKVFTNPE	1949.60	41.59	-	-	-	-	-	-
HLA-DPA1*01:03/DPB1*02:01	276	290	TYALVKVFTNPESDG	Consensus (comb.lib./smm/nn)	40.27	YALVKVFTN	557.41	40.27	ALVKVFTNP	3378	23.96	LVKVFTNPE	2530.40	46.63	-	-	-	-	-	-
HLA-DPA1*01:03/DPB1*02:01	277	291	YALVKVFTNPESDGS	Consensus (comb.lib./smm/nn)	40.27	YALVKVFTN	557.41	40.27	YALVKVFTN	4496	32.05	LVKVFTNPE	3457.90	53.03	-	-	-	-	-	-
HLA-DPA1*01:03/DPB1*02:01	244	258	RKKPKYPYIHYNGEC	Consensus (comb.lib./smm/nn)	40.39	KPKYPYIHY	16031.31	63.20	YPYIHYNGE	4486	31.98	YPYIHYNGE	1824.70	40.39	-	-	-	-	-	-
HLA-DPA1*01:03/DPB1*02:01	147	161	DPLHVDSYGLPYQFD	Consensus (comb.lib./smm/nn)	40.46	LHVDSYGLP	50871.82	70.48	LHVDSYGLP	1892	10.55	SYGLPYQFD	1831.30	40.46	-	-	-	-	-	-
HLA-DPA1*01:03/DPB1*02:01	151	165	VDSYGLPYQFDQEHG	Consensus (comb.lib./smm/nn)	40.70	GLPYQFDQE	17330.63	63.68	YGLPYQFDQ	1278	6.26	YGLPYQFDQ	1855.40	40.70	-	-	-	-	-	-
HLA-DPA1*01:03/DPB1*02:01	245	259	KKPKYPYIHYNGECS	Consensus (comb.lib./smm/nn)	41.13	KPKYPYIHY	16031.31	63.20	YPYIHYNGE	3904	28.10	YPYIHYNGE	1900.60	41.13	-	-	-	-	-	-
HLA-DPA1*01:03/DPB1*02:01	118	132	KRKRQIAANIEIYGI	Consensus (comb.lib./smm/nn)	41.66	AANIEIYGI	268.59	35.45	QIAANIEIY	6413	41.66	RQIAANIEI	2824.60	48.82	-	-	-	-	-	-
HLA-DPA1*01:03/DPB1*02:01	243	257	MRKKPKYPYIHYNGE	Consensus (comb.lib./smm/nn)	41.91	KPKYPYIHY	16031.31	63.20	RKKPKYPYI	4367	31.24	YPYIHYNGE	1982.90	41.91	-	-	-	-	-	-
HLA-DPA1*01:03/DPB1*02:01	146	160	ADPLHVDSYGLPYQF	Consensus (comb.lib./smm/nn)	43.15	LHVDSYGLP	50871.82	70.48	LHVDSYGLP	1994	11.40	LHVDSYGLP	2116.40	43.15	-	-	-	-	-	-
HLA-DPA1*01:03/DPB1*02:01	13	27	ISFGFIVAVKCDGDE	Consensus (comb.lib./smm/nn)	44.22	GFIVAVKCD	1025.79	44.22	FIVAVKCDG	2411	15.13	GFIVAVKCD	2494.80	46.35	-	-	-	-	-	-
HLA-DPA1*01:03/DPB1*02:01	14	28	SFGFIVAVKCDGDEY	Consensus (comb.lib./smm/nn)	44.22	GFIVAVKCD	1025.79	44.22	FIVAVKCDG	4158	29.88	FIVAVKCDG	3059.40	50.46	-	-	-	-	-	-
HLA-DPA1*01:03/DPB1*02:01	15	29	FGFIVAVKCDGDEYF	Consensus (comb.lib./smm/nn)	44.22	GFIVAVKCD	1025.79	44.22	FIVAVKCDG	3734	26.83	VKCDGDEYF	2353.30	45.20	-	-	-	-	-	-
HLA-DPA1*01:03/DPB1*02:01	16	30	GFIVAVKCDGDEYFI	Consensus (comb.lib./smm/nn)	44.22	GFIVAVKCD	1025.79	44.22	FIVAVKCDG	8132	49.40	VKCDGDEYF	1552	37.55	-	-	-	-	-	-
HLA-DPA1*01:03/DPB1*02:01	121	135	RQIAANIEIYGIPAK	Consensus (comb.lib./smm/nn)	44.68	AANIEIYGI	268.59	35.45	AANIEIYGI	7089	44.68	AANIEIYGI	3497.80	53.28	-	-	-	-	-	-
HLA-DPA1*01:03/DPB1*02:01	246	260	KPKYPYIHYNGECSN	Consensus (comb.lib./smm/nn)	44.98	KPKYPYIHY	16031.31	63.20	YPYIHYNGE	4131	29.70	YPYIHYNGE	2326.60	44.98	-	-	-	-	-	-
HLA-DPA1*01:03/DPB1*02:01	123	137	IAANIEIYGIPAKKC	Consensus (comb.lib./smm/nn)	45.12	AANIEIYGI	268.59	35.45	ANIEIYGIP	8864	52.78	IYGIPAKKC	2343.40	45.12	-	-	-	-	-	-
HLA-DPA1*01:03/DPB1*02:01	141	155	DRYIGADPLHVDSYG	Consensus (comb.lib./smm/nn)	46.09	DRYIGADPL	429658.37	81.48	YIGADPLHV	2249	13.64	YIGADPLHV	2461.10	46.09	-	-	-	-	-	-
HLA-DPA1*01:03/DPB1*02:01	122	136	QIAANIEIYGIPAKK	Consensus (comb.lib./smm/nn)	46.54	AANIEIYGI	268.59	35.45	AANIEIYGI	7502	46.54	NIEIYGIPA	4649.40	59.64	-	-	-	-	-	-
HLA-DPA1*01:03/DPB1*02:01	124	138	AANIEIYGIPAKKCS	Consensus (comb.lib./smm/nn)	46.91	AANIEIYGI	268.59	35.45	NIEIYGIPA	11996	66.73	IYGIPAKKC	2565.80	46.91	-	-	-	-	-	-
HLA-DPA1*01:03/DPB1*02:01	145	159	GADPLHVDSYGLPYQ	Consensus (comb.lib./smm/nn)	47.89	LHVDSYGLP	50871.82	70.48	LHVDSYGLP	2190	13.11	LHVDSYGLP	2695.60	47.89	-	-	-	-	-	-
HLA-DPA1*01:03/DPB1*02:01	159	173	QFDQEHGWNVERYNI	Consensus (comb.lib./smm/nn)	47.97	GWNVERYNI	1797.69	48.28	FDQEHGWNV	7817	47.97	FDQEHGWNV	1848.40	40.63	-	-	-	-	-	-
HLA-DPA1*01:03/DPB1*02:01	144	158	IGADPLHVDSYGLPY	Consensus (comb.lib./smm/nn)	48.51	LHVDSYGLP	50871.82	70.48	LHVDSYGLP	2204	13.23	LHVDSYGLP	2780.50	48.51	-	-	-	-	-	-
HLA-DPA1*01:03/DPB1*02:01	203	217	SFSEAREITAKDIKK	Consensus (comb.lib./smm/nn)	50.18	SFSEAREIT	0.02	2.77	FSEAREITA	8302	50.18	SFSEAREIT	4847.30	60.60	-	-	-	-	-	-
HLA-DPA1*01:03/DPB1*02:01	69	83	LNFKTNKKSCISAIK	Consensus (comb.lib./smm/nn)	50.22	KKSCISAIK	1205.14	45.22	FKTNKKSCI	8312	50.22	FKTNKKSCI	9683.50	77.25	-	-	-	-	-	-
HLA-DPA1*01:03/DPB1*02:01	125	139	ANIEIYGIPAKKCSF	Consensus (comb.lib./smm/nn)	50.28	IEIYGIPAK	1340.99	46.24	IYGIPAKKC	15192	77.73	IYGIPAKKC	3034.20	50.28	-	-	-	-	-	-
HLA-DPA1*01:03/DPB1*02:01	90	104	INQNSDLTKNLYCQT	Consensus (comb.lib./smm/nn)	50.50	LTKNLYCQT	12461.73	61.78	NSDLTKNLY	3327	23.52	LTKNLYCQT	3066.20	50.50	-	-	-	-	-	-
HLA-DPA1*01:03/DPB1*02:01	260	274	NENKTCELVFDTDEL	Consensus (comb.lib./smm/nn)	50.94	ELVFDTDEL	8791.18	59.36	TCELVFDTD	7233	45.33	CELVFDTDE	3129	50.94	-	-	-	-	-	-
HLA-DPA1*01:03/DPB1*02:01	247	261	PKYPYIHYNGECSNE	Consensus (comb.lib./smm/nn)	51.09	YIHYNGECS	375465.49	80.82	YPYIHYNGE	4445	31.73	YPYIHYNGE	3151.90	51.09	-	-	-	-	-	-
HLA-DPA1*01:03/DPB1*02:01	278	292	ALVKVFTNPESDGSR	Consensus (comb.lib./smm/nn)	52.34	KVFTNPESD	2568.93	50.81	ALVKVFTNP	8768	52.34	LVKVFTNPE	4665.10	59.72	-	-	-	-	-	-
HLA-DPA1*01:03/DPB1*02:01	248	262	KYPYIHYNGECSNEN	Consensus (comb.lib./smm/nn)	52.37	YIHYNGECS	375465.49	80.82	YPYIHYNGE	7082	44.64	YPYIHYNGE	3352.70	52.37	-	-	-	-	-	-
HLA-DPA1*01:03/DPB1*02:01	143	157	YIGADPLHVDSYGLP	Consensus (comb.lib./smm/nn)	52.44	LHVDSYGLP	50871.82	70.48	YIGADPLHV	2163	12.87	LHVDSYGLP	3362.90	52.44	-	-	-	-	-	-
HLA-DPA1*01:03/DPB1*02:01	42	56	FASYGLKRDPCQIVL	Consensus (comb.lib./smm/nn)	53.87	FASYGLKRD	3971.84	53.87	FASYGLKRD	10188	58.87	FASYGLKRD	3073.60	50.55	-	-	-	-	-	-
HLA-DPA1*01:03/DPB1*02:01	93	107	NSDLTKNLYCQTGGI	Consensus (comb.lib./smm/nn)	54.55	LTKNLYCQT	12461.73	61.78	LTKNLYCQT	3533	25.24	LTKNLYCQT	3707.10	54.55	-	-	-	-	-	-
HLA-DPA1*01:03/DPB1*02:01	91	105	NQNSDLTKNLYCQTG	Consensus (comb.lib./smm/nn)	55.01	LTKNLYCQT	12461.73	61.78	LTKNLYCQT	3391	24.07	LTKNLYCQT	3784	55.01	-	-	-	-	-	-
HLA-DPA1*01:03/DPB1*02:01	108	122	GTDNCKLVFKKRKRQ	Consensus (comb.lib./smm/nn)	55.06	KLVFKKRKR	92.57	28.69	NCKLVFKKR	9358	55.06	NCKLVFKKR	7361.90	70.57	-	-	-	-	-	-
HLA-DPA1*01:03/DPB1*02:01	127	141	IEIYGIPAKKCSFKD	Consensus (comb.lib./smm/nn)	55.43	IEIYGIPAK	1340.99	46.24	IYGIPAKKC	20815	87.83	IYGIPAKKC	3859.50	55.43	-	-	-	-	-	-
HLA-DPA1*01:03/DPB1*02:01	126	140	NIEIYGIPAKKCSFK	Consensus (comb.lib./smm/nn)	55.49	IEIYGIPAK	1340.99	46.24	IYGIPAKKC	19777	86.63	IYGIPAKKC	3870.40	55.49	-	-	-	-	-	-
HLA-DPA1*01:03/DPB1*02:01	92	106	QNSDLTKNLYCQTGG	Consensus (comb.lib./smm/nn)	55.90	LTKNLYCQT	12461.73	61.78	LTKNLYCQT	3625	25.98	LTKNLYCQT	3939.60	55.90	-	-	-	-	-	-
HLA-DPA1*01:03/DPB1*02:01	142	156	RYIGADPLHVDSYGL	Consensus (comb.lib./smm/nn)	56.33	PLHVDSYGL	1000000	85.11	YIGADPLHV	5516	37.54	YIGADPLHV	4013.30	56.33	-	-	-	-	-	-
HLA-DPA1*01:03/DPB1*02:01	48	62	KRDPCQIVLGYKCSN	Consensus (comb.lib./smm/nn)	56.39	QIVLGYKCS	5844.44	56.39	CQIVLGYKC	12808	69.93	CQIVLGYKC	3929.80	55.84	-	-	-	-	-	-
HLA-DPA1*01:03/DPB1*02:01	49	63	RDPCQIVLGYKCSNN	Consensus (comb.lib./smm/nn)	56.39	QIVLGYKCS	5844.44	56.39	IVLGYKCSN	12674	69.42	CQIVLGYKC	3703.40	54.53	-	-	-	-	-	-
HLA-DPA1*01:03/DPB1*02:01	50	64	DPCQIVLGYKCSNNQ	Consensus (comb.lib./smm/nn)	56.39	QIVLGYKCS	5844.44	56.39	IVLGYKCSN	12977	70.56	CQIVLGYKC	3840.80	55.33	-	-	-	-	-	-
HLA-DPA1*01:03/DPB1*02:01	51	65	PCQIVLGYKCSNNQT	Consensus (comb.lib./smm/nn)	56.39	QIVLGYKCS	5844.44	56.39	IVLGYKCSN	14237	74.89	CQIVLGYKC	3918.10	55.77	-	-	-	-	-	-
HLA-DPA1*01:03/DPB1*02:01	116	130	FKKRKRQIAANIEIY	Consensus (comb.lib./smm/nn)	56.44	RQIAANIEI	334.77	36.88	RQIAANIEI	9657	56.44	RQIAANIEI	5050.30	61.56	-	-	-	-	-	-
HLA-DPA1*01:03/DPB1*02:01	131	145	GIPAKKCSFKDRYIG	Consensus (comb.lib./smm/nn)	56.69	KCSFKDRYI	9.13	17.19	AKKCSFKDR	9712	56.69	KCSFKDRYI	5126.40	61.91	-	-	-	-	-	-
HLA-DPA1*01:03/DPB1*02:01	117	131	KKRKRQIAANIEIYG	Consensus (comb.lib./smm/nn)	56.71	RQIAANIEI	334.77	36.88	QIAANIEIY	9717	56.71	RQIAANIEI	4568.60	59.23	-	-	-	-	-	-
HLA-DPA1*01:03/DPB1*02:01	47	61	LKRDPCQIVLGYKCS	Consensus (comb.lib./smm/nn)	56.75	QIVLGYKCS	5844.44	56.39	CQIVLGYKC	21084	88.12	CQIVLGYKC	4090.10	56.75	-	-	-	-	-	-
HLA-DPA1*01:03/DPB1*02:01	130	144	YGIPAKKCSFKDRYI	Consensus (comb.lib./smm/nn)	56.77	KCSFKDRYI	9.13	17.19	AKKCSFKDR	9729	56.77	KCSFKDRYI	6170.20	66.29	-	-	-	-	-	-
HLA-DPA1*01:03/DPB1*02:01	114	128	LVFKKRKRQIAANIE	Consensus (comb.lib./smm/nn)	58.19	VFKKRKRQI	559.13	40.27	FKKRKRQIA	10037	58.19	VFKKRKRQI	11411.30	81.19	-	-	-	-	-	-
HLA-DPA1*01:03/DPB1*02:01	284	298	TNPESDGSRLKEEDL	Consensus (comb.lib./smm/nn)	59.44	PESDGSRLK	131.69	30.88	SDGSRLKEE	10314	59.44	SDGSRLKEE	12971.20	84.18	-	-	-	-	-	-
HLA-DPA1*01:03/DPB1*02:01	259	273	SNENKTCELVFDTDE	Consensus (comb.lib./smm/nn)	59.71	KTCELVFDT	89252.40	73.83	TCELVFDTD	7745	47.64	TCELVFDTD	4663.50	59.71	-	-	-	-	-	-
HLA-DPA1*01:03/DPB1*02:01	285	299	NPESDGSRLKEEDLG	Consensus (comb.lib./smm/nn)	60.27	PESDGSRLK	131.69	30.88	SDGSRLKEE	10497	60.27	SDGSRLKEE	12007.30	82.37	-	-	-	-	-	-
HLA-DPA1*01:03/DPB1*02:01	242	256	TMRKKPKYPYIHYNG	Consensus (comb.lib./smm/nn)	60.35	KPKYPYIHY	16031.31	63.20	RKKPKYPYI	6976	44.17	KYPYIHYNG	4794.60	60.35	-	-	-	-	-	-
HLA-DPA1*01:03/DPB1*02:01	286	300	PESDGSRLKEEDLGR	Consensus (comb.lib./smm/nn)	60.62	PESDGSRLK	131.69	30.88	SDGSRLKEE	10577	60.62	SDGSRLKEE	9950	77.90	-	-	-	-	-	-
HLA-DPA1*01:03/DPB1*02:01	94	108	SDLTKNLYCQTGGIG	Consensus (comb.lib./smm/nn)	60.71	LTKNLYCQT	12461.73	61.78	LTKNLYCQT	3271	23.04	LTKNLYCQT	4870.10	60.71	-	-	-	-	-	-
HLA-DPA1*01:03/DPB1*02:01	71	85	FKTNKKSCISAIKLT	Consensus (comb.lib./smm/nn)	60.98	SCISAIKLT	193.52	33.14	KSCISAIKL	10657	60.98	SCISAIKLT	7960	72.48	-	-	-	-	-	-
HLA-DPA1*01:03/DPB1*02:01	128	142	EIYGIPAKKCSFKDR	Consensus (comb.lib./smm/nn)	61.09	AKKCSFKDR	1000000	85.11	IYGIPAKKC	9553	55.95	IYGIPAKKC	4949.90	61.09	-	-	-	-	-	-
HLA-DPA1*01:03/DPB1*02:01	204	218	FSEAREITAKDIKKK	Consensus (comb.lib./smm/nn)	61.67	REITAKDIK	8.73	16.89	FSEAREITA	10810	61.67	AREITAKDI	9082.50	75.72	-	-	-	-	-	-
HLA-DPA1*01:03/DPB1*02:01	95	109	DLTKNLYCQTGGIGT	Consensus (comb.lib./smm/nn)	61.78	LTKNLYCQT	12461.73	61.78	LTKNLYCQT	6736	43.10	LTKNLYCQT	6517.60	67.62	-	-	-	-	-	-
HLA-DPA1*01:03/DPB1*02:01	96	110	LTKNLYCQTGGIGTD	Consensus (comb.lib./smm/nn)	61.78	LTKNLYCQT	12461.73	61.78	LTKNLYCQT	6797	43.37	LTKNLYCQT	8162.50	73.09	-	-	-	-	-	-
HLA-DPA1*01:03/DPB1*02:01	129	143	IYGIPAKKCSFKDRY	Consensus (comb.lib./smm/nn)	62.56	KKCSFKDRY	1000000	85.11	AKKCSFKDR	9456	55.51	IYGIPAKKC	5274.90	62.56	-	-	-	-	-	-
HLA-DPA1*01:03/DPB1*02:01	52	66	CQIVLGYKCSNNQTH	Consensus (comb.lib./smm/nn)	62.60	QIVLGYKCS	5844.44	56.39	IVLGYKCSN	12634	69.26	CQIVLGYKC	5283.20	62.60	-	-	-	-	-	-
HLA-DPA1*01:03/DPB1*02:01	56	70	LGYKCSNNQTHFVLN	Consensus (comb.lib./smm/nn)	63.13	NNQTHFVLN	87918.87	73.41	SNNQTHFVL	3345	23.68	CSNNQTHFV	5402.40	63.13	-	-	-	-	-	-
HLA-DPA1*01:03/DPB1*02:01	240	254	QETMRKKPKYPYIHY	Consensus (comb.lib./smm/nn)	63.20	KPKYPYIHY	16031.31	63.20	RKKPKYPYI	7058	44.54	RKKPKYPYI	12119.60	82.59	-	-	-	-	-	-
HLA-DPA1*01:03/DPB1*02:01	241	255	ETMRKKPKYPYIHYN	Consensus (comb.lib./smm/nn)	63.20	KPKYPYIHY	16031.31	63.20	RKKPKYPYI	6504	42.08	RKKPKYPYI	8648.50	74.52	-	-	-	-	-	-
HLA-DPA1*01:03/DPB1*02:01	279	293	LVKVFTNPESDGSRL	Consensus (comb.lib./smm/nn)	63.57	KVFTNPESD	2568.93	50.81	KVFTNPESD	14157	74.64	LVKVFTNPE	5507	63.57	-	-	-	-	-	-
HLA-DPA1*01:03/DPB1*02:01	70	84	NFKTNKKSCISAIKL	Consensus (comb.lib./smm/nn)	63.75	KSCISAIKL	225.34	34.07	FKTNKKSCI	11283	63.75	KSCISAIKL	9804	77.54	-	-	-	-	-	-
HLA-DPA1*01:03/DPB1*02:01	55	69	VLGYKCSNNQTHFVL	Consensus (comb.lib./smm/nn)	64.97	SNNQTHFVL	1000000	85.11	YKCSNNQTH	8258	49.98	CSNNQTHFV	5839.20	64.97	-	-	-	-	-	-
HLA-DPA1*01:03/DPB1*02:01	258	272	CSNENKTCELVFDTD	Consensus (comb.lib./smm/nn)	65.13	KTCELVFDT	89252.40	73.83	KTCELVFDT	7395	46.06	KTCELVFDT	5876.70	65.13	-	-	-	-	-	-
HLA-DPA1*01:03/DPB1*02:01	67	81	FVLNFKTNKKSCISA	Consensus (comb.lib./smm/nn)	65.24	FKTNKKSCI	29615.08	66.92	FKTNKKSCI	6129	40.39	VLNFKTNKK	5905.80	65.24	-	-	-	-	-	-
HLA-DPA1*01:03/DPB1*02:01	72	86	KTNKKSCISAIKLTS	Consensus (comb.lib./smm/nn)	66.06	SCISAIKLT	193.52	33.14	KSCISAIKL	12487	68.70	KSCISAIKL	6110.60	66.06	-	-	-	-	-	-
HLA-DPA1*01:03/DPB1*02:01	282	296	VFTNPESDGSRLKEE	Consensus (comb.lib./smm/nn)	66.15	PESDGSRLK	131.69	30.88	VFTNPESDG	11856	66.15	SDGSRLKEE	10444.60	79.08	-	-	-	-	-	-
HLA-DPA1*01:03/DPB1*02:01	68	82	VLNFKTNKKSCISAI	Consensus (comb.lib./smm/nn)	66.92	FKTNKKSCI	29615.08	66.92	FKTNKKSCI	7324	45.74	FKTNKKSCI	7202.30	70.02	-	-	-	-	-	-
HLA-DPA1*01:03/DPB1*02:01	115	129	VFKKRKRQIAANIEI	Consensus (comb.lib./smm/nn)	67.81	RQIAANIEI	334.77	36.88	VFKKRKRQI	12262	67.81	RQIAANIEI	6818	68.70	-	-	-	-	-	-
HLA-DPA1*01:03/DPB1*02:01	107	121	IGTDNCKLVFKKRKR	Consensus (comb.lib./smm/nn)	68.54	KLVFKKRKR	92.57	28.69	NCKLVFKKR	14194	74.75	CKLVFKKRK	6774.90	68.54	-	-	-	-	-	-
HLA-DPA1*01:03/DPB1*02:01	89	103	KINQNSDLTKNLYCQ	Consensus (comb.lib./smm/nn)	70.96	KINQNSDLT	7821.01	58.37	NQNSDLTKN	24233	90.58	SDLTKNLYC	7481.80	70.96	-	-	-	-	-	-
HLA-DPA1*01:03/DPB1*02:01	283	297	FTNPESDGSRLKEED	Consensus (comb.lib./smm/nn)	71.04	PESDGSRLK	131.69	30.88	SDGSRLKEE	13106	71.04	SDGSRLKEE	13139.90	84.49	-	-	-	-	-	-
HLA-DPA1*01:03/DPB1*02:01	106	120	GIGTDNCKLVFKKRK	Consensus (comb.lib./smm/nn)	72.01	CKLVFKKRK	1000000	85.11	NCKLVFKKR	13379	72.01	CKLVFKKRK	6810.90	68.68	-	-	-	-	-	-
HLA-DPA1*01:03/DPB1*02:01	83	97	KLTSYPKINQNSDLT	Consensus (comb.lib./smm/nn)	72.27	KINQNSDLT	7821.01	58.37	YPKINQNSD	13452	72.27	KLTSYPKIN	14538.60	86.79	-	-	-	-	-	-
HLA-DPA1*01:03/DPB1*02:01	257	271	ECSNENKTCELVFDT	Consensus (comb.lib./smm/nn)	73.67	KTCELVFDT	89252.40	73.83	NENKTCELV	13861	73.67	KTCELVFDT	7077.40	69.60	-	-	-	-	-	-
HLA-DPA1*01:03/DPB1*02:01	287	301	ESDGSRLKEEDLGRG	Consensus (comb.lib./smm/nn)	74.03	LKEEDLGRG	1000000	85.11	GSRLKEEDL	8272	50.04	SRLKEEDLG	8482.20	74.03	-	-	-	-	-	-
HLA-DPA1*01:03/DPB1*02:01	53	67	QIVLGYKCSNNQTHF	Consensus (comb.lib./smm/nn)	74.61	QIVLGYKCS	5844.44	56.39	YKCSNNQTH	20268	87.23	IVLGYKCSN	8681.20	74.61	-	-	-	-	-	-
HLA-DPA1*01:03/DPB1*02:01	249	263	YPYIHYNGECSNENK	Consensus (comb.lib./smm/nn)	75.17	YIHYNGECS	375465.49	80.82	YPYIHYNGE	7467	46.38	YPYIHYNGE	8876	75.17	-	-	-	-	-	-
HLA-DPA1*01:03/DPB1*02:01	207	221	AREITAKDIKKKFSI	Consensus (comb.lib./smm/nn)	75.71	REITAKDIK	8.73	16.89	ITAKDIKKK	24463	90.72	AREITAKDI	9078.90	75.71	-	-	-	-	-	-
HLA-DPA1*01:03/DPB1*02:01	239	253	FQETMRKKPKYPYIH	Consensus (comb.lib./smm/nn)	75.80	RKKPKYPYI	131354.13	75.80	RKKPKYPYI	7152	44.96	FQETMRKKP	11299.60	80.95	-	-	-	-	-	-
HLA-DPA1*01:03/DPB1*02:01	105	119	GGIGTDNCKLVFKKR	Consensus (comb.lib./smm/nn)	75.93	NCKLVFKKR	1000000	85.11	TDNCKLVFK	13521	72.52	IGTDNCKLV	9163.50	75.93	-	-	-	-	-	-
HLA-DPA1*01:03/DPB1*02:01	205	219	SEAREITAKDIKKKF	Consensus (comb.lib./smm/nn)	76.75	REITAKDIK	8.73	16.89	AREITAKDI	22831	89.64	AREITAKDI	9481.20	76.75	-	-	-	-	-	-
HLA-DPA1*01:03/DPB1*02:01	280	294	VKVFTNPESDGSRLK	Consensus (comb.lib./smm/nn)	76.97	PESDGSRLK	131.69	30.88	VFTNPESDG	21034	88.06	NPESDGSRL	9571.90	76.97	-	-	-	-	-	-
HLA-DPA1*01:03/DPB1*02:01	54	68	IVLGYKCSNNQTHFV	Consensus (comb.lib./smm/nn)	77.48	CSNNQTHFV	1000000	85.11	YKCSNNQTH	15104	77.48	CSNNQTHFV	9202.10	76.04	-	-	-	-	-	-
HLA-DPA1*01:03/DPB1*02:01	88	102	PKINQNSDLTKNLYC	Consensus (comb.lib./smm/nn)	77.64	KINQNSDLT	7821.01	58.37	NSDLTKNLY	24877	90.95	SDLTKNLYC	9845.40	77.64	-	-	-	-	-	-
HLA-DPA1*01:03/DPB1*02:01	206	220	EAREITAKDIKKKFS	Consensus (comb.lib./smm/nn)	79.16	REITAKDIK	8.73	16.89	AREITAKDI	39423	95.66	AREITAKDI	10477.20	79.16	-	-	-	-	-	-
HLA-DPA1*01:03/DPB1*02:01	84	98	LTSYPKINQNSDLTK	Consensus (comb.lib./smm/nn)	79.64	KINQNSDLT	7821.01	58.37	YPKINQNSD	15926	79.64	PKINQNSDL	17680.60	90.98	-	-	-	-	-	-
HLA-DPA1*01:03/DPB1*02:01	85	99	TSYPKINQNSDLTKN	Consensus (comb.lib./smm/nn)	80	KINQNSDLT	7821.01	58.37	YPKINQNSD	16078	80	KINQNSDLT	16018.80	88.92	-	-	-	-	-	-
HLA-DPA1*01:03/DPB1*02:01	250	264	PYIHYNGECSNENKT	Consensus (comb.lib./smm/nn)	80.82	YIHYNGECS	375465.49	80.82	YNGECSNEN	15433	78.39	YNGECSNEN	13570.60	85.23	-	-	-	-	-	-
HLA-DPA1*01:03/DPB1*02:01	87	101	YPKINQNSDLTKNLY	Consensus (comb.lib./smm/nn)	82.85	KINQNSDLT	7821.01	58.37	NQNSDLTKN	24657	90.83	NSDLTKNLY	12244.90	82.85	-	-	-	-	-	-
HLA-DPA1*01:03/DPB1*02:01	281	295	KVFTNPESDGSRLKE	Consensus (comb.lib./smm/nn)	83.56	PESDGSRLK	131.69	30.88	KVFTNPESD	31830	93.65	VFTNPESDG	12629.70	83.56	-	-	-	-	-	-
HLA-DPA1*01:03/DPB1*02:01	46	60	GLKRDPCQIVLGYKC	Consensus (comb.lib./smm/nn)	83.67	CQIVLGYKC	720560.57	83.67	KRDPCQIVL	22137	89.09	CQIVLGYKC	5257.30	62.48	-	-	-	-	-	-
HLA-DPA1*01:03/DPB1*02:01	251	265	YIHYNGECSNENKTC	Consensus (comb.lib./smm/nn)	84.22	YIHYNGECS	375465.49	80.82	YNGECSNEN	18150	84.22	YNGECSNEN	13485.10	85.10	-	-	-	-	-	-
HLA-DPA1*01:03/DPB1*02:01	43	57	ASYGLKRDPCQIVLG	Consensus (comb.lib./smm/nn)	85.11	RDPCQIVLG	1000000	85.11	LKRDPCQIV	22009	88.98	LKRDPCQIV	5436.10	63.27	-	-	-	-	-	-
HLA-DPA1*01:03/DPB1*02:01	44	58	SYGLKRDPCQIVLGY	Consensus (comb.lib./smm/nn)	85.11	DPCQIVLGY	1000000	85.11	LKRDPCQIV	21234	88.26	LKRDPCQIV	5294.70	62.65	-	-	-	-	-	-
HLA-DPA1*01:03/DPB1*02:01	45	59	YGLKRDPCQIVLGYK	Consensus (comb.lib./smm/nn)	85.11	PCQIVLGYK	1000000	85.11	LKRDPCQIV	22278	89.21	LKRDPCQIV	4965.30	61.16	-	-	-	-	-	-
HLA-DPA1*01:03/DPB1*02:01	97	111	TKNLYCQTGGIGTDN	Consensus (comb.lib./smm/nn)	85.11	QTGGIGTDN	1000000	85.11	LYCQTGGIG	15587	78.79	NLYCQTGGI	14208	86.28	-	-	-	-	-	-
HLA-DPA1*01:03/DPB1*02:01	101	115	YCQTGGIGTDNCKLV	Consensus (comb.lib./smm/nn)	85.11	IGTDNCKLV	1000000	85.11	GIGTDNCKL	29432	92.89	GIGTDNCKL	12736.20	83.75	-	-	-	-	-	-
HLA-DPA1*01:03/DPB1*02:01	102	116	CQTGGIGTDNCKLVF	Consensus (comb.lib./smm/nn)	85.11	GTDNCKLVF	1000000	85.11	GIGTDNCKL	28543	92.58	GIGTDNCKL	11577.30	81.53	-	-	-	-	-	-
HLA-DPA1*01:03/DPB1*02:01	103	117	QTGGIGTDNCKLVFK	Consensus (comb.lib./smm/nn)	85.11	TDNCKLVFK	1000000	85.11	GIGTDNCKL	24413	90.69	GIGTDNCKL	11383.40	81.13	-	-	-	-	-	-
HLA-DPA1*01:03/DPB1*02:01	104	118	TGGIGTDNCKLVFKK	Consensus (comb.lib./smm/nn)	85.11	DNCKLVFKK	1000000	85.11	GIGTDNCKL	21897	88.88	IGTDNCKLV	9786.80	77.50	-	-	-	-	-	-
HLA-DPA1*01:03/DPB1*02:01	255	269	NGECSNENKTCELVF	Consensus (comb.lib./smm/nn)	85.11	ENKTCELVF	1000000	85.11	NENKTCELV	27838	92.31	ENKTCELVF	11052.50	80.44	-	-	-	-	-	-
HLA-DPA1*01:03/DPB1*02:01	256	270	GECSNENKTCELVFD	Consensus (comb.lib./smm/nn)	85.11	NKTCELVFD	1000000	85.11	NENKTCELV	22739	89.57	ENKTCELVF	10979.30	80.27	-	-	-	-	-	-
HLA-DPA1*01:03/DPB1*02:01	86	100	SYPKINQNSDLTKNL	Consensus (comb.lib./smm/nn)	85.89	KINQNSDLT	7821.01	58.37	YPKINQNSD	27090	92.01	NQNSDLTKN	13962.10	85.89	-	-	-	-	-	-
HLA-DPA1*01:03/DPB1*02:01	98	112	KNLYCQTGGIGTDNC	Consensus (comb.lib./smm/nn)	86.28	TGGIGTDNC	1000000	85.11	LYCQTGGIG	19515	86.28	NLYCQTGGI	15069.80	87.57	-	-	-	-	-	-
HLA-DPA1*01:03/DPB1*02:01	252	266	IHYNGECSNENKTCE	Consensus (comb.lib./smm/nn)	86.86	CSNENKTCE	1000000	85.11	YNGECSNEN	25885	91.47	YNGECSNEN	14579.20	86.86	-	-	-	-	-	-
HLA-DPA1*01:03/DPB1*02:01	254	268	YNGECSNENKTCELV	Consensus (comb.lib./smm/nn)	86.89	NENKTCELV	1000000	85.11	YNGECSNEN	23826	90.32	NENKTCELV	14604	86.89	-	-	-	-	-	-
HLA-DPA1*01:03/DPB1*02:01	100	114	LYCQTGGIGTDNCKL	Consensus (comb.lib./smm/nn)	87.97	GIGTDNCKL	1000000	85.11	LYCQTGGIG	27038	91.99	GIGTDNCKL	15339.60	87.97	-	-	-	-	-	-
HLA-DPA1*01:03/DPB1*02:01	253	267	HYNGECSNENKTCEL	Consensus (comb.lib./smm/nn)	87.99	SNENKTCEL	1000000	85.11	YNGECSNEN	38161	95.35	YNGECSNEN	15353.90	87.99	-	-	-	-	-	-
HLA-DPA1*01:03/DPB1*02:01	99	113	NLYCQTGGIGTDNCK	Consensus (comb.lib./smm/nn)	94.97	GGIGTDNCK	1000000	85.11	YCQTGGIGT	36690	94.97	NLYCQTGGI	21978.10	95.03	-	-	-	-	-	-
Allele	Start	End	Peptide	Method used	Percentile rank	Comblib. core	Comblib. score	Comblib. Rank	SMM align core	SMM align IC50 (nM)	SMM align rank	NN align core	NN align IC50 (nM)	NN align rank	NetMHCIIpan core	NetMHCIIpan IC50 (nM)	NetMHCIIpan rank	Sturniolo core	Sturniolo score	Sturniolo rank			Colour code (data represented in figures)
HLA-DPA1*02:01/DPB1*01:01	170	184	RYNIFKDTRFSTEVF	Consensus (comb.lib./smm/nn)	0.59	IFKDTRFST	59.84	17.78	IFKDTRFST	108	0.14	FKDTRFSTE	11.50	0.59	-	-	-	-	-	-	Predicted as good binders		Percentile Rank ˂ 2,5	Percentile Rank 2,5 - 7,5
HLA-DPA1*02:01/DPB1*01:01	171	185	YNIFKDTRFSTEVFY	Consensus (comb.lib./smm/nn)	0.60	IFKDTRFST	59.84	17.78	IFKDTRFST	110	0.14	FKDTRFSTE	11.60	0.60	-	-	-	-	-	-
HLA-DPA1*02:01/DPB1*01:01	230	244	RISFLDVYWFQETMR	Consensus (comb.lib./smm/nn)	0.78	SFLDVYWFQ	48.93	16.38	FLDVYWFQE	201	0.44	FLDVYWFQE	13.10	0.78	-	-	-	-	-	-
HLA-DPA1*02:01/DPB1*01:01	232	246	SFLDVYWFQETMRKK	Consensus (comb.lib./smm/nn)	0.95	SFLDVYWFQ	48.93	16.38	VYWFQETMR	230	0.56	FLDVYWFQE	14.70	0.95	-	-	-	-	-	-
HLA-DPA1*02:01/DPB1*01:01	231	245	ISFLDVYWFQETMRK	Consensus (comb.lib./smm/nn)	1	SFLDVYWFQ	48.93	16.38	VYWFQETMR	206	0.46	FLDVYWFQE	15.10	1	-	-	-	-	-	-
HLA-DPA1*02:01/DPB1*01:01	169	183	ERYNIFKDTRFSTEV	Consensus (comb.lib./smm/nn)	1.15	IFKDTRFST	59.84	17.78	IFKDTRFST	109	0.14	FKDTRFSTE	16.40	1.15	-	-	-	-	-	-
HLA-DPA1*02:01/DPB1*01:01	233	247	FLDVYWFQETMRKKP	Consensus (comb.lib./smm/nn)	1.25	LDVYWFQET	65.86	18.52	VYWFQETMR	263	0.72	VYWFQETMR	17.20	1.25	-	-	-	-	-	-
HLA-DPA1*02:01/DPB1*01:01	172	186	NIFKDTRFSTEVFYH	Consensus (comb.lib./smm/nn)	1.28	RFSTEVFYH	0.40	1.28	FKDTRFSTE	146	0.25	FKDTRFSTE	17.60	1.30	-	-	-	-	-	-
HLA-DPA1*02:01/DPB1*01:01	173	187	IFKDTRFSTEVFYHK	Consensus (comb.lib./smm/nn)	1.28	RFSTEVFYH	0.40	1.28	IFKDTRFST	148	0.25	FKDTRFSTE	18.90	1.45	-	-	-	-	-	-
HLA-DPA1*02:01/DPB1*01:01	174	188	FKDTRFSTEVFYHKN	Consensus (comb.lib./smm/nn)	1.28	RFSTEVFYH	0.40	1.28	FSTEVFYHK	182	0.37	FKDTRFSTE	42.50	4.40	-	-	-	-	-	-
HLA-DPA1*02:01/DPB1*01:01	175	189	KDTRFSTEVFYHKNG	Consensus (comb.lib./smm/nn)	1.28	RFSTEVFYH	0.40	1.28	FSTEVFYHK	227	0.55	FSTEVFYHK	81.30	8.66	-	-	-	-	-	-
HLA-DPA1*02:01/DPB1*01:01	176	190	DTRFSTEVFYHKNGL	Consensus (comb.lib./smm/nn)	1.28	RFSTEVFYH	0.40	1.28	FSTEVFYHK	223	0.53	FSTEVFYHK	88.70	9.37	-	-	-	-	-	-
HLA-DPA1*02:01/DPB1*01:01	177	191	TRFSTEVFYHKNGLF	Consensus (comb.lib./smm/nn)	1.28	RFSTEVFYH	0.40	1.28	FSTEVFYHK	249	0.65	FSTEVFYHK	110.50	11.31	-	-	-	-	-	-
HLA-DPA1*02:01/DPB1*01:01	228	242	YKRISFLDVYWFQET	Consensus (comb.lib./smm/nn)	1.36	SFLDVYWFQ	48.93	16.38	YKRISFLDV	139	0.23	FLDVYWFQE	18.10	1.36	-	-	-	-	-	-
HLA-DPA1*02:01/DPB1*01:01	227	241	EYKRISFLDVYWFQE	Consensus (comb.lib./smm/nn)	1.37	SFLDVYWFQ	48.93	16.38	YKRISFLDV	147	0.25	FLDVYWFQE	18.20	1.37	-	-	-	-	-	-
HLA-DPA1*02:01/DPB1*01:01	229	243	KRISFLDVYWFQETM	Consensus (comb.lib./smm/nn)	1.42	SFLDVYWFQ	48.93	16.38	FLDVYWFQE	375	1.42	FLDVYWFQE	16.60	1.18	-	-	-	-	-	-
HLA-DPA1*02:01/DPB1*01:01	225	239	NEEYKRISFLDVYWF	Consensus (comb.lib./smm/nn)	1.65	ISFLDVYWF	898.98	41.52	YKRISFLDV	61	0.04	YKRISFLDV	20.50	1.65	-	-	-	-	-	-
HLA-DPA1*02:01/DPB1*01:01	224	238	PNEEYKRISFLDVYW	Consensus (comb.lib./smm/nn)	1.74	RISFLDVYW	5892.17	61.34	YKRISFLDV	62	0.04	YKRISFLDV	21.20	1.74	-	-	-	-	-	-
HLA-DPA1*02:01/DPB1*01:01	168	182	VERYNIFKDTRFSTE	Consensus (comb.lib./smm/nn)	1.82	IFKDTRFST	59.84	17.78	IFKDTRFST	114	0.16	FKDTRFSTE	21.80	1.82	-	-	-	-	-	-
HLA-DPA1*02:01/DPB1*01:01	226	240	EEYKRISFLDVYWFQ	Consensus (comb.lib./smm/nn)	1.93	SFLDVYWFQ	48.93	16.38	YKRISFLDV	59	0.04	YKRISFLDV	22.70	1.93	-	-	-	-	-	-
HLA-DPA1*02:01/DPB1*01:01	223	237	LPNEEYKRISFLDVY	Consensus (comb.lib./smm/nn)	2.26	LPNEEYKRI	488.23	35.67	YKRISFLDV	61	0.04	YKRISFLDV	25.40	2.26	-	-	-	-	-	-
HLA-DPA1*02:01/DPB1*01:01	186	200	HKNGLFNTQITYLAE	Consensus (comb.lib./smm/nn)	2.31	LFNTQITYL	11.28	8.83	LFNTQITYL	44	0.02	LFNTQITYL	25.80	2.31	-	-	-	-	-	-
HLA-DPA1*02:01/DPB1*01:01	187	201	KNGLFNTQITYLAEE	Consensus (comb.lib./smm/nn)	2.31	LFNTQITYL	11.28	8.83	LFNTQITYL	43	0.02	LFNTQITYL	25.80	2.31	-	-	-	-	-	-
HLA-DPA1*02:01/DPB1*01:01	178	192	RFSTEVFYHKNGLFN	Consensus (comb.lib./smm/nn)	2.58	RFSTEVFYH	0.40	1.28	FSTEVFYHK	521	2.58	FSTEVFYHK	187.40	16.96	-	-	-	-	-	-
HLA-DPA1*02:01/DPB1*01:01	185	199	YHKNGLFNTQITYLA	Consensus (comb.lib./smm/nn)	2.70	LFNTQITYL	11.28	8.83	LFNTQITYL	44	0.02	LFNTQITYL	28.80	2.70	-	-	-	-	-	-
HLA-DPA1*02:01/DPB1*01:01	234	248	LDVYWFQETMRKKPK	Consensus (comb.lib./smm/nn)	2.92	LDVYWFQET	65.86	18.52	VYWFQETMR	340	1.18	VYWFQETMR	30.50	2.92	-	-	-	-	-	-
HLA-DPA1*02:01/DPB1*01:01	188	202	NGLFNTQITYLAEED	Consensus (comb.lib./smm/nn)	3	LFNTQITYL	11.28	8.83	LFNTQITYL	50	0.03	LFNTQITYL	31.10	3	-	-	-	-	-	-
HLA-DPA1*02:01/DPB1*01:01	189	203	GLFNTQITYLAEEDS	Consensus (comb.lib./smm/nn)	4	LFNTQITYL	11.28	8.83	LFNTQITYL	129	0.20	LFNTQITYL	39.20	4	-	-	-	-	-	-
HLA-DPA1*02:01/DPB1*01:01	235	249	DVYWFQETMRKKPKY	Consensus (comb.lib./smm/nn)	4.17	VYWFQETMR	22771.80	73.61	WFQETMRKK	544	2.77	VYWFQETMR	40.60	4.17	-	-	-	-	-	-
HLA-DPA1*02:01/DPB1*01:01	190	204	LFNTQITYLAEEDSF	Consensus (comb.lib./smm/nn)	4.62	LFNTQITYL	11.28	8.83	LFNTQITYL	143	0.24	LFNTQITYL	44.40	4.62	-	-	-	-	-	-
HLA-DPA1*02:01/DPB1*01:01	273	287	ELMTYALVKVFTNPE	Consensus (comb.lib./smm/nn)	4.92	LVKVFTNPE	3.57	4.92	LMTYALVKV	776	4.73	LVKVFTNPE	232.80	19.64	-	-	-	-	-	-
HLA-DPA1*02:01/DPB1*01:01	274	288	LMTYALVKVFTNPES	Consensus (comb.lib./smm/nn)	4.92	LVKVFTNPE	3.57	4.92	LMTYALVKV	737	4.38	LVKVFTNPE	243.30	20.21	-	-	-	-	-	-
HLA-DPA1*02:01/DPB1*01:01	184	198	FYHKNGLFNTQITYL	Consensus (comb.lib./smm/nn)	5.17	LFNTQITYL	11.28	8.83	GLFNTQITY	45	0.02	LFNTQITYL	49	5.17	-	-	-	-	-	-
HLA-DPA1*02:01/DPB1*01:01	222	236	ILPNEEYKRISFLDV	Consensus (comb.lib./smm/nn)	5.26	LPNEEYKRI	488.23	35.67	ILPNEEYKR	61	0.04	YKRISFLDV	49.80	5.26	-	-	-	-	-	-
HLA-DPA1*02:01/DPB1*01:01	37	51	DETLFFASYGLKRDP	Consensus (comb.lib./smm/nn)	5.62	LFFASYGLK	16.55	10.48	FFASYGLKR	151	0.26	LFFASYGLK	52.90	5.62	-	-	-	-	-	-
HLA-DPA1*02:01/DPB1*01:01	36	50	KDETLFFASYGLKRD	Consensus (comb.lib./smm/nn)	5.77	LFFASYGLK	16.55	10.48	FFASYGLKR	143	0.24	LFFASYGLK	54.20	5.77	-	-	-	-	-	-
HLA-DPA1*02:01/DPB1*01:01	38	52	ETLFFASYGLKRDPC	Consensus (comb.lib./smm/nn)	5.86	LFFASYGLK	16.55	10.48	FFASYGLKR	155	0.28	FFASYGLKR	55	5.86	-	-	-	-	-	-
HLA-DPA1*02:01/DPB1*01:01	236	250	VYWFQETMRKKPKYP	Consensus (comb.lib./smm/nn)	6.20	VYWFQETMR	22771.80	73.61	WFQETMRKK	651	3.66	VYWFQETMR	58.10	6.20	-	-	-	-	-	-
HLA-DPA1*02:01/DPB1*01:01	210	224	ITAKDIKKKFSIILP	Consensus (comb.lib./smm/nn)	6.32	IKKKFSIIL	5.76	6.32	IKKKFSIIL	652	3.67	IKKKFSIIL	349	25.21	-	-	-	-	-	-
HLA-DPA1*02:01/DPB1*01:01	211	225	TAKDIKKKFSIILPN	Consensus (comb.lib./smm/nn)	6.32	IKKKFSIIL	5.76	6.32	IKKKFSIIL	618	3.38	IKKKFSIIL	168.70	15.72	-	-	-	-	-	-
HLA-DPA1*02:01/DPB1*01:01	212	226	AKDIKKKFSIILPNE	Consensus (comb.lib./smm/nn)	6.32	IKKKFSIIL	5.76	6.32	IKKKFSIIL	499	2.40	IKKKFSIIL	97	10.12	-	-	-	-	-	-
HLA-DPA1*02:01/DPB1*01:01	213	227	KDIKKKFSIILPNEE	Consensus (comb.lib./smm/nn)	6.32	IKKKFSIIL	5.76	6.32	IKKKFSIIL	436	1.89	IKKKFSIIL	95	9.95	-	-	-	-	-	-
HLA-DPA1*02:01/DPB1*01:01	214	228	DIKKKFSIILPNEEY	Consensus (comb.lib./smm/nn)	6.32	IKKKFSIIL	5.76	6.32	KKKFSIILP	595	3.19	IKKKFSIIL	105.70	10.89	-	-	-	-	-	-
HLA-DPA1*02:01/DPB1*01:01	215	229	IKKKFSIILPNEEYK	Consensus (comb.lib./smm/nn)	6.32	IKKKFSIIL	5.76	6.32	FSIILPNEE	685	3.94	IKKKFSIIL	114.70	11.67	-	-	-	-	-	-
HLA-DPA1*02:01/DPB1*01:01	39	53	TLFFASYGLKRDPCQ	Consensus (comb.lib./smm/nn)	7.01	LFFASYGLK	16.55	10.48	FFASYGLKR	231	0.57	FFASYGLKR	65.50	7.01	-	-	-	-	-	-
HLA-DPA1*02:01/DPB1*01:01	209	223	EITAKDIKKKFSIIL	Consensus (comb.lib./smm/nn)	7.31	IKKKFSIIL	5.76	6.32	DIKKKFSII	1046	7.31	IKKKFSIIL	592.90	33.51	-	-	-	-	-	-
HLA-DPA1*02:01/DPB1*01:01	35	49	EKDETLFFASYGLKR	Consensus (comb.lib./smm/nn)	7.40	LFFASYGLK	16.55	10.48	LFFASYGLK	141	0.23	LFFASYGLK	69	7.40	-	-	-	-	-	-
HLA-DPA1*02:01/DPB1*01:01	275	289	MTYALVKVFTNPESD	Consensus (comb.lib./smm/nn)	8.83	LVKVFTNPE	3.57	4.92	YALVKVFTN	1187	8.83	LVKVFTNPE	361.40	25.73	-	-	-	-	-	-
HLA-DPA1*02:01/DPB1*01:01	167	181	NVERYNIFKDTRFST	Consensus (comb.lib./smm/nn)	8.89	IFKDTRFST	59.84	17.78	ERYNIFKDT	330	1.11	IFKDTRFST	83.70	8.89	-	-	-	-	-	-
HLA-DPA1*02:01/DPB1*01:01	276	290	TYALVKVFTNPESDG	Consensus (comb.lib./smm/nn)	9.84	LVKVFTNPE	3.57	4.92	ALVKVFTNP	1275	9.84	LVKVFTNPE	546.10	32.16	-	-	-	-	-	-
HLA-DPA1*02:01/DPB1*01:01	265	279	CELVFDTDELMTYAL	Consensus (comb.lib./smm/nn)	10.17	TDELMTYAL	124.05	23.30	VFDTDELMT	234	0.58	LVFDTDELM	97.60	10.17	-	-	-	-	-	-
HLA-DPA1*02:01/DPB1*01:01	34	48	KEKDETLFFASYGLK	Consensus (comb.lib./smm/nn)	10.48	LFFASYGLK	16.55	10.48	KDETLFFAS	316	1.02	LFFASYGLK	133.60	13.18	-	-	-	-	-	-
HLA-DPA1*02:01/DPB1*01:01	40	54	LFFASYGLKRDPCQI	Consensus (comb.lib./smm/nn)	10.48	LFFASYGLK	16.55	10.48	FFASYGLKR	465	2.13	LFFASYGLK	115.40	11.73	-	-	-	-	-	-
HLA-DPA1*02:01/DPB1*01:01	266	280	ELVFDTDELMTYALV	Consensus (comb.lib./smm/nn)	10.98	DELMTYALV	100.19	21.63	VFDTDELMT	281	0.81	LVFDTDELM	106.60	10.98	-	-	-	-	-	-
HLA-DPA1*02:01/DPB1*01:01	60	74	CSNNQTHFVLNFKTN	Consensus (comb.lib./smm/nn)	10.99	HFVLNFKTN	18.83	10.99	QTHFVLNFK	862	5.50	HFVLNFKTN	779.30	38.16	-	-	-	-	-	-
HLA-DPA1*02:01/DPB1*01:01	61	75	SNNQTHFVLNFKTNK	Consensus (comb.lib./smm/nn)	10.99	HFVLNFKTN	18.83	10.99	HFVLNFKTN	749	4.49	HFVLNFKTN	514.20	31.18	-	-	-	-	-	-
HLA-DPA1*02:01/DPB1*01:01	62	76	NNQTHFVLNFKTNKK	Consensus (comb.lib./smm/nn)	10.99	HFVLNFKTN	18.83	10.99	HFVLNFKTN	698	4.05	QTHFVLNFK	370.20	26.08	-	-	-	-	-	-
HLA-DPA1*02:01/DPB1*01:01	63	77	NQTHFVLNFKTNKKS	Consensus (comb.lib./smm/nn)	10.99	HFVLNFKTN	18.83	10.99	HFVLNFKTN	708	4.14	QTHFVLNFK	356.70	25.53	-	-	-	-	-	-
HLA-DPA1*02:01/DPB1*01:01	64	78	QTHFVLNFKTNKKSC	Consensus (comb.lib./smm/nn)	10.99	HFVLNFKTN	18.83	10.99	HFVLNFKTN	718	4.22	VLNFKTNKK	388.80	26.80	-	-	-	-	-	-
HLA-DPA1*02:01/DPB1*01:01	65	79	THFVLNFKTNKKSCI	Consensus (comb.lib./smm/nn)	10.99	HFVLNFKTN	18.83	10.99	HFVLNFKTN	1170	8.63	FVLNFKTNK	552.70	32.37	-	-	-	-	-	-
HLA-DPA1*02:01/DPB1*01:01	66	80	HFVLNFKTNKKSCIS	Consensus (comb.lib./smm/nn)	10.99	HFVLNFKTN	18.83	10.99	HFVLNFKTN	1339	10.62	VLNFKTNKK	850.70	39.67	-	-	-	-	-	-
HLA-DPA1*02:01/DPB1*01:01	264	278	TCELVFDTDELMTYA	Consensus (comb.lib./smm/nn)	11.18	ELVFDTDEL	144.76	24.60	VFDTDELMT	242	0.62	LVFDTDELM	109	11.18	-	-	-	-	-	-
HLA-DPA1*02:01/DPB1*01:01	277	291	YALVKVFTNPESDGS	Consensus (comb.lib./smm/nn)	12.42	LVKVFTNPE	3.57	4.92	VFTNPESDG	1485	12.42	LVKVFTNPE	845.80	39.58	-	-	-	-	-	-
HLA-DPA1*02:01/DPB1*01:01	263	277	KTCELVFDTDELMTY	Consensus (comb.lib./smm/nn)	12.64	ELVFDTDEL	144.76	24.60	VFDTDELMT	248	0.64	LVFDTDELM	126.60	12.64	-	-	-	-	-	-
HLA-DPA1*02:01/DPB1*01:01	267	281	LVFDTDELMTYALVK	Consensus (comb.lib./smm/nn)	14.15	DELMTYALV	100.19	21.63	FDTDELMTY	419	1.76	LVFDTDELM	146.60	14.15	-	-	-	-	-	-
HLA-DPA1*02:01/DPB1*01:01	1	15	MNSINFLSIVGLISF	Consensus (comb.lib./smm/nn)	14.34	FLSIVGLIS	219.28	28.24	MNSINFLSI	352	1.26	NSINFLSIV	149.20	14.34	-	-	-	-	-	-
HLA-DPA1*02:01/DPB1*01:01	6	20	FLSIVGLISFGFIVA	Consensus (comb.lib./smm/nn)	14.39	FLSIVGLIS	219.28	28.24	VGLISFGFI	128	0.19	VGLISFGFI	149.90	14.39	-	-	-	-	-	-
HLA-DPA1*02:01/DPB1*01:01	76	90	KSCISAIKLTSYPKI	Consensus (comb.lib./smm/nn)	15.70	IKLTSYPKI	43.77	15.70	ISAIKLTSY	607	3.29	IKLTSYPKI	218.30	18.83	-	-	-	-	-	-
HLA-DPA1*02:01/DPB1*01:01	77	91	SCISAIKLTSYPKIN	Consensus (comb.lib./smm/nn)	15.70	IKLTSYPKI	43.77	15.70	ISAIKLTSY	663	3.76	IKLTSYPKI	268.30	21.51	-	-	-	-	-	-
HLA-DPA1*02:01/DPB1*01:01	78	92	CISAIKLTSYPKINQ	Consensus (comb.lib./smm/nn)	15.70	IKLTSYPKI	43.77	15.70	IKLTSYPKI	920	6.04	IKLTSYPKI	276.30	21.92	-	-	-	-	-	-
HLA-DPA1*02:01/DPB1*01:01	79	93	ISAIKLTSYPKINQN	Consensus (comb.lib./smm/nn)	15.70	IKLTSYPKI	43.77	15.70	IKLTSYPKI	915	5.99	IKLTSYPKI	299.50	23.03	-	-	-	-	-	-
HLA-DPA1*02:01/DPB1*01:01	80	94	SAIKLTSYPKINQNS	Consensus (comb.lib./smm/nn)	15.70	IKLTSYPKI	43.77	15.70	IKLTSYPKI	1161	8.53	IKLTSYPKI	406.30	27.49	-	-	-	-	-	-
HLA-DPA1*02:01/DPB1*01:01	81	95	AIKLTSYPKINQNSD	Consensus (comb.lib./smm/nn)	15.70	IKLTSYPKI	43.77	15.70	IKLTSYPKI	1683	14.92	IKLTSYPKI	548.60	32.25	-	-	-	-	-	-
HLA-DPA1*02:01/DPB1*01:01	82	96	IKLTSYPKINQNSDL	Consensus (comb.lib./smm/nn)	15.70	IKLTSYPKI	43.77	15.70	IKLTSYPKI	1576	13.58	IKLTSYPKI	844.20	39.55	-	-	-	-	-	-
HLA-DPA1*02:01/DPB1*01:01	7	21	LSIVGLISFGFIVAV	Consensus (comb.lib./smm/nn)	15.71	LISFGFIVA	226.67	28.24	LISFGFIVA	125	0.19	LISFGFIVA	168.60	15.71	-	-	-	-	-	-
HLA-DPA1*02:01/DPB1*01:01	5	19	NFLSIVGLISFGFIV	Consensus (comb.lib./smm/nn)	16.29	FLSIVGLIS	219.28	28.24	VGLISFGFI	416	1.73	VGLISFGFI	177.10	16.29	-	-	-	-	-	-
HLA-DPA1*02:01/DPB1*01:01	8	22	SIVGLISFGFIVAVK	Consensus (comb.lib./smm/nn)	16.33	LISFGFIVA	226.67	28.24	LISFGFIVA	129	0.20	VGLISFGFI	177.70	16.33	-	-	-	-	-	-
HLA-DPA1*02:01/DPB1*01:01	262	276	NKTCELVFDTDELMT	Consensus (comb.lib./smm/nn)	16.83	ELVFDTDEL	144.76	24.60	LVFDTDELM	355	1.28	LVFDTDELM	185.40	16.83	-	-	-	-	-	-
HLA-DPA1*02:01/DPB1*01:01	216	230	KKKFSIILPNEEYKR	Consensus (comb.lib./smm/nn)	17.35	KKKFSIILP	1335.89	45.90	IILPNEEYK	721	4.25	KKKFSIILP	193.90	17.35	-	-	-	-	-	-
HLA-DPA1*02:01/DPB1*01:01	4	18	INFLSIVGLISFGFI	Consensus (comb.lib./smm/nn)	17.55	FLSIVGLIS	219.28	28.24	FLSIVGLIS	344	1.21	NFLSIVGLI	197.10	17.55	-	-	-	-	-	-
HLA-DPA1*02:01/DPB1*01:01	2	16	NSINFLSIVGLISFG	Consensus (comb.lib./smm/nn)	18.03	FLSIVGLIS	219.28	28.24	FLSIVGLIS	412	1.70	FLSIVGLIS	205	18.03	-	-	-	-	-	-
HLA-DPA1*02:01/DPB1*01:01	182	196	EVFYHKNGLFNTQIT	Consensus (comb.lib./smm/nn)	18.26	FYHKNGLFN	7125.78	62.91	YHKNGLFNT	1139	8.29	VFYHKNGLF	208.80	18.26	-	-	-	-	-	-
HLA-DPA1*02:01/DPB1*01:01	181	195	TEVFYHKNGLFNTQI	Consensus (comb.lib./smm/nn)	18.94	FYHKNGLFN	7125.78	62.91	VFYHKNGLF	846	5.35	VFYHKNGLF	220.20	18.94	-	-	-	-	-	-
HLA-DPA1*02:01/DPB1*01:01	9	23	IVGLISFGFIVAVKC	Consensus (comb.lib./smm/nn)	18.99	LISFGFIVA	226.67	28.24	LISFGFIVA	147	0.25	LISFGFIVA	221.20	18.99	-	-	-	-	-	-
HLA-DPA1*02:01/DPB1*01:01	278	292	ALVKVFTNPESDGSR	Consensus (comb.lib./smm/nn)	19.26	LVKVFTNPE	3.57	4.92	VFTNPESDG	2030	19.26	LVKVFTNPE	1493.80	49.90	-	-	-	-	-	-
HLA-DPA1*02:01/DPB1*01:01	183	197	VFYHKNGLFNTQITY	Consensus (comb.lib./smm/nn)	19.46	FYHKNGLFN	7125.78	62.91	YHKNGLFNT	510	2.49	VFYHKNGLF	229.70	19.46	-	-	-	-	-	-
HLA-DPA1*02:01/DPB1*01:01	3	17	SINFLSIVGLISFGF	Consensus (comb.lib./smm/nn)	19.51	FLSIVGLIS	219.28	28.24	FLSIVGLIS	429	1.84	INFLSIVGL	230.50	19.51	-	-	-	-	-	-
HLA-DPA1*02:01/DPB1*01:01	268	282	VFDTDELMTYALVKV	Consensus (comb.lib./smm/nn)	19.62	DELMTYALV	100.19	21.63	VFDTDELMT	376	1.43	LMTYALVKV	232.50	19.62	-	-	-	-	-	-
HLA-DPA1*02:01/DPB1*01:01	271	285	TDELMTYALVKVFTN	Consensus (comb.lib./smm/nn)	20.40	DELMTYALV	100.19	21.63	LMTYALVKV	457	2.06	ELMTYALVK	246.70	20.40	-	-	-	-	-	-
HLA-DPA1*02:01/DPB1*01:01	30	44	IGKYKEKDETLFFAS	Consensus (comb.lib./smm/nn)	20.83	KDETLFFAS	91	20.83	EKDETLFFA	869	5.56	KDETLFFAS	558.40	32.53	-	-	-	-	-	-
HLA-DPA1*02:01/DPB1*01:01	31	45	GKYKEKDETLFFASY	Consensus (comb.lib./smm/nn)	20.83	KDETLFFAS	91	20.83	EKDETLFFA	792	4.87	KDETLFFAS	420.20	28	-	-	-	-	-	-
HLA-DPA1*02:01/DPB1*01:01	32	46	KYKEKDETLFFASYG	Consensus (comb.lib./smm/nn)	20.83	KDETLFFAS	91	20.83	EKDETLFFA	827	5.18	KDETLFFAS	411.10	27.67	-	-	-	-	-	-
HLA-DPA1*02:01/DPB1*01:01	33	47	YKEKDETLFFASYGL	Consensus (comb.lib./smm/nn)	20.83	KDETLFFAS	91	20.83	EKDETLFFA	726	4.29	KDETLFFAS	362.70	25.78	-	-	-	-	-	-
HLA-DPA1*02:01/DPB1*01:01	179	193	FSTEVFYHKNGLFNT	Consensus (comb.lib./smm/nn)	20.89	FYHKNGLFN	7125.78	62.91	FSTEVFYHK	545	2.78	VFYHKNGLF	255.80	20.89	-	-	-	-	-	-
HLA-DPA1*02:01/DPB1*01:01	166	180	WNVERYNIFKDTRFS	Consensus (comb.lib./smm/nn)	21.50	WNVERYNIF	3736.23	56.50	ERYNIFKDT	1736	15.60	VERYNIFKD	268.10	21.50	-	-	-	-	-	-
HLA-DPA1*02:01/DPB1*01:01	269	283	FDTDELMTYALVKVF	Consensus (comb.lib./smm/nn)	21.63	DELMTYALV	100.19	21.63	LMTYALVKV	506	2.46	LMTYALVKV	271.10	21.66	-	-	-	-	-	-
HLA-DPA1*02:01/DPB1*01:01	270	284	DTDELMTYALVKVFT	Consensus (comb.lib./smm/nn)	21.63	DELMTYALV	100.19	21.63	LMTYALVKV	547	2.79	LMTYALVKV	288.80	22.52	-	-	-	-	-	-
HLA-DPA1*02:01/DPB1*01:01	272	286	DELMTYALVKVFTNP	Consensus (comb.lib./smm/nn)	21.63	DELMTYALV	100.19	21.63	LMTYALVKV	441	1.93	LMTYALVKV	348	25.17	-	-	-	-	-	-
HLA-DPA1*02:01/DPB1*01:01	261	275	ENKTCELVFDTDELM	Consensus (comb.lib./smm/nn)	21.89	ELVFDTDEL	144.76	24.60	ELVFDTDEL	953	6.36	LVFDTDELM	275.70	21.89	-	-	-	-	-	-
HLA-DPA1*02:01/DPB1*01:01	180	194	STEVFYHKNGLFNTQ	Consensus (comb.lib./smm/nn)	22.83	FYHKNGLFN	7125.78	62.91	VFYHKNGLF	864	5.52	VFYHKNGLF	295	22.83	-	-	-	-	-	-
HLA-DPA1*02:01/DPB1*01:01	117	131	KKRKRQIAANIEIYG	Consensus (comb.lib./smm/nn)	22.88	KRQIAANIE	119.25	22.88	QIAANIEIY	1489	12.47	KRQIAANIE	1637.40	51.60	-	-	-	-	-	-
HLA-DPA1*02:01/DPB1*01:01	118	132	KRKRQIAANIEIYGI	Consensus (comb.lib./smm/nn)	22.88	KRQIAANIE	119.25	22.88	QIAANIEIY	1369	10.98	KRQIAANIE	1379.90	48.41	-	-	-	-	-	-
HLA-DPA1*02:01/DPB1*01:01	119	133	RKRQIAANIEIYGIP	Consensus (comb.lib./smm/nn)	22.88	KRQIAANIE	119.25	22.88	IAANIEIYG	1425	11.67	KRQIAANIE	1497.50	49.95	-	-	-	-	-	-
HLA-DPA1*02:01/DPB1*01:01	120	134	KRQIAANIEIYGIPA	Consensus (comb.lib./smm/nn)	22.88	KRQIAANIE	119.25	22.88	QIAANIEIY	1580	13.63	KRQIAANIE	1578.80	50.92	-	-	-	-	-	-
HLA-DPA1*02:01/DPB1*01:01	10	24	VGLISFGFIVAVKCD	Consensus (comb.lib./smm/nn)	23.58	LISFGFIVA	226.67	28.24	LISFGFIVA	154	0.27	LISFGFIVA	311.50	23.58	-	-	-	-	-	-
HLA-DPA1*02:01/DPB1*01:01	116	130	FKKRKRQIAANIEIY	Consensus (comb.lib./smm/nn)	23.91	KRQIAANIE	119.25	22.88	RQIAANIEI	2427	23.91	KRQIAANIE	1764	53	-	-	-	-	-	-
HLA-DPA1*02:01/DPB1*01:01	221	235	IILPNEEYKRISFLD	Consensus (comb.lib./smm/nn)	23.94	LPNEEYKRI	488.23	35.67	LPNEEYKRI	1447	11.95	EEYKRISFL	319.40	23.94	-	-	-	-	-	-
HLA-DPA1*02:01/DPB1*01:01	217	231	KKFSIILPNEEYKRI	Consensus (comb.lib./smm/nn)	24.34	LPNEEYKRI	488.23	35.67	FSIILPNEE	885	5.71	KKFSIILPN	328.50	24.34	-	-	-	-	-	-
HLA-DPA1*02:01/DPB1*01:01	28	42	YFIGKYKEKDETLFF	Consensus (comb.lib./smm/nn)	24.60	KEKDETLFF	149.23	24.60	YFIGKYKEK	1253	9.59	KEKDETLFF	1186.10	45.63	-	-	-	-	-	-
HLA-DPA1*02:01/DPB1*01:01	29	43	FIGKYKEKDETLFFA	Consensus (comb.lib./smm/nn)	24.60	KEKDETLFF	149.23	24.60	FIGKYKEKD	1025	7.09	EKDETLFFA	784.80	38.29	-	-	-	-	-	-
HLA-DPA1*02:01/DPB1*01:01	220	234	SIILPNEEYKRISFL	Consensus (comb.lib./smm/nn)	26.75	LPNEEYKRI	488.23	35.67	ILPNEEYKR	1446	11.93	EEYKRISFL	387.60	26.75	-	-	-	-	-	-
HLA-DPA1*02:01/DPB1*01:01	143	157	YIGADPLHVDSYGLP	Consensus (comb.lib./smm/nn)	26.85	LHVDSYGLP	189.57	26.85	YIGADPLHV	1865	17.21	YIGADPLHV	4059	68.95	-	-	-	-	-	-
HLA-DPA1*02:01/DPB1*01:01	148	162	PLHVDSYGLPYQFDQ	Consensus (comb.lib./smm/nn)	26.85	LHVDSYGLP	189.57	26.85	LHVDSYGLP	1124	8.13	VDSYGLPYQ	1193.20	45.74	-	-	-	-	-	-
HLA-DPA1*02:01/DPB1*01:01	149	163	LHVDSYGLPYQFDQE	Consensus (comb.lib./smm/nn)	26.85	LHVDSYGLP	189.57	26.85	YGLPYQFDQ	957	6.40	SYGLPYQFD	885.70	40.39	-	-	-	-	-	-
HLA-DPA1*02:01/DPB1*01:01	26	40	DEYFIGKYKEKDETL	Consensus (comb.lib./smm/nn)	26.94	KYKEKDETL	3905.29	57.04	YFIGKYKEK	468	2.15	DEYFIGKYK	392.40	26.94	-	-	-	-	-	-
HLA-DPA1*02:01/DPB1*01:01	11	25	GLISFGFIVAVKCDG	Consensus (comb.lib./smm/nn)	28.24	LISFGFIVA	226.67	28.24	LISFGFIVA	417	1.74	LISFGFIVA	692.50	36.12	-	-	-	-	-	-
HLA-DPA1*02:01/DPB1*01:01	12	26	LISFGFIVAVKCDGD	Consensus (comb.lib./smm/nn)	28.24	LISFGFIVA	226.67	28.24	LISFGFIVA	432	1.86	LISFGFIVA	821.90	39.09	-	-	-	-	-	-
HLA-DPA1*02:01/DPB1*01:01	115	129	VFKKRKRQIAANIEI	Consensus (comb.lib./smm/nn)	28.73	KRQIAANIE	119.25	22.88	VFKKRKRQI	2884	28.73	KRQIAANIE	2413.10	58.95	-	-	-	-	-	-
HLA-DPA1*02:01/DPB1*01:01	25	39	GDEYFIGKYKEKDET	Consensus (comb.lib./smm/nn)	28.77	YFIGKYKEK	293992.92	90.14	YFIGKYKEK	495	2.37	DEYFIGKYK	441.40	28.77	-	-	-	-	-	-
HLA-DPA1*02:01/DPB1*01:01	165	179	GWNVERYNIFKDTRF	Consensus (comb.lib./smm/nn)	28.99	WNVERYNIF	3736.23	56.50	ERYNIFKDT	1769	16.01	WNVERYNIF	447.70	28.99	-	-	-	-	-	-
HLA-DPA1*02:01/DPB1*01:01	24	38	DGDEYFIGKYKEKDE	Consensus (comb.lib./smm/nn)	29.07	YFIGKYKEK	293992.92	90.14	YFIGKYKEK	495	2.37	EYFIGKYKE	449.90	29.07	-	-	-	-	-	-
HLA-DPA1*02:01/DPB1*01:01	191	205	FNTQITYLAEEDSFS	Consensus (comb.lib./smm/nn)	29.09	TQITYLAEE	337.60	32.11	ITYLAEEDS	1103	7.91	FNTQITYLA	450.60	29.09	-	-	-	-	-	-
HLA-DPA1*02:01/DPB1*01:01	237	251	YWFQETMRKKPKYPY	Consensus (comb.lib./smm/nn)	29.27	YWFQETMRK	699178.72	93.29	WFQETMRKK	2088	19.97	WFQETMRKK	455.60	29.27	-	-	-	-	-	-
HLA-DPA1*02:01/DPB1*01:01	41	55	FFASYGLKRDPCQIV	Consensus (comb.lib./smm/nn)	30.43	FASYGLKRD	28201.59	75.37	FFASYGLKR	963	6.46	FFASYGLKR	490.90	30.43	-	-	-	-	-	-
HLA-DPA1*02:01/DPB1*01:01	279	293	LVKVFTNPESDGSRL	Consensus (comb.lib./smm/nn)	30.58	LVKVFTNPE	3.57	4.92	VFTNPESDG	3073	30.58	LVKVFTNPE	1828.90	53.68	-	-	-	-	-	-
HLA-DPA1*02:01/DPB1*01:01	121	135	RQIAANIEIYGIPAK	Consensus (comb.lib./smm/nn)	30.63	QIAANIEIY	292.51	30.63	IAANIEIYG	2146	20.66	AANIEIYGI	2015	55.52	-	-	-	-	-	-
HLA-DPA1*02:01/DPB1*01:01	23	37	CDGDEYFIGKYKEKD	Consensus (comb.lib./smm/nn)	31.79	CDGDEYFIG	2871.97	53.72	YFIGKYKEK	500	2.41	EYFIGKYKE	534	31.79	-	-	-	-	-	-
HLA-DPA1*02:01/DPB1*01:01	192	206	NTQITYLAEEDSFSE	Consensus (comb.lib./smm/nn)	32.11	TQITYLAEE	337.60	32.11	ITYLAEEDS	1016	7	TQITYLAEE	828.10	39.22	-	-	-	-	-	-
HLA-DPA1*02:01/DPB1*01:01	193	207	TQITYLAEEDSFSEA	Consensus (comb.lib./smm/nn)	32.11	TQITYLAEE	337.60	32.11	ITYLAEEDS	809	5.02	LAEEDSFSE	750.50	37.50	-	-	-	-	-	-
HLA-DPA1*02:01/DPB1*01:01	238	252	WFQETMRKKPKYPYI	Consensus (comb.lib./smm/nn)	32.11	RKKPKYPYI	350.78	32.11	WFQETMRKK	2902	28.91	WFQETMRKK	1256.70	46.70	-	-	-	-	-	-
HLA-DPA1*02:01/DPB1*01:01	218	232	KFSIILPNEEYKRIS	Consensus (comb.lib./smm/nn)	32.53	LPNEEYKRI	488.23	35.67	IILPNEEYK	1069	7.54	ILPNEEYKR	558.50	32.53	-	-	-	-	-	-
HLA-DPA1*02:01/DPB1*01:01	164	178	HGWNVERYNIFKDTR	Consensus (comb.lib./smm/nn)	33.41	WNVERYNIF	3736.23	56.50	ERYNIFKDT	1694	15.06	WNVERYNIF	589.10	33.41	-	-	-	-	-	-
HLA-DPA1*02:01/DPB1*01:01	75	89	KKSCISAIKLTSYPK	Consensus (comb.lib./smm/nn)	33.78	KSCISAIKL	1456.14	46.46	ISAIKLTSY	1060	7.45	SCISAIKLT	602.10	33.78	-	-	-	-	-	-
HLA-DPA1*02:01/DPB1*01:01	114	128	LVFKKRKRQIAANIE	Consensus (comb.lib./smm/nn)	34.28	KRQIAANIE	119.25	22.88	VFKKRKRQI	3469	34.28	KRQIAANIE	2493	59.60	-	-	-	-	-	-
HLA-DPA1*02:01/DPB1*01:01	163	177	EHGWNVERYNIFKDT	Consensus (comb.lib./smm/nn)	34.78	WNVERYNIF	3736.23	56.50	VERYNIFKD	1828	16.75	WNVERYNIF	638.90	34.78	-	-	-	-	-	-
HLA-DPA1*02:01/DPB1*01:01	219	233	FSIILPNEEYKRISF	Consensus (comb.lib./smm/nn)	35.67	LPNEEYKRI	488.23	35.67	IILPNEEYK	1279	9.89	ILPNEEYKR	740.90	37.28	-	-	-	-	-	-
HLA-DPA1*02:01/DPB1*01:01	147	161	DPLHVDSYGLPYQFD	Consensus (comb.lib./smm/nn)	35.78	LHVDSYGLP	189.57	26.85	LHVDSYGLP	3637	35.78	VDSYGLPYQ	2144.50	56.71	-	-	-	-	-	-
HLA-DPA1*02:01/DPB1*01:01	140	154	KDRYIGADPLHVDSY	Consensus (comb.lib./smm/nn)	36.12	DRYIGADPL	56213.35	80.59	YIGADPLHV	1117	8.06	YIGADPLHV	692.60	36.12	-	-	-	-	-	-
HLA-DPA1*02:01/DPB1*01:01	150	164	HVDSYGLPYQFDQEH	Consensus (comb.lib./smm/nn)	36.24	HVDSYGLPY	4093.38	57.59	YGLPYQFDQ	1017	7.01	SYGLPYQFD	697.80	36.24	-	-	-	-	-	-
HLA-DPA1*02:01/DPB1*01:01	146	160	ADPLHVDSYGLPYQF	Consensus (comb.lib./smm/nn)	36.50	LHVDSYGLP	189.57	26.85	LHVDSYGLP	3719	36.50	VDSYGLPYQ	3553.40	66.38	-	-	-	-	-	-
HLA-DPA1*02:01/DPB1*01:01	13	27	ISFGFIVAVKCDGDE	Consensus (comb.lib./smm/nn)	36.70	ISFGFIVAV	556.38	36.70	FIVAVKCDG	3312	32.86	SFGFIVAVK	1725.80	52.58	-	-	-	-	-	-
HLA-DPA1*02:01/DPB1*01:01	139	153	FKDRYIGADPLHVDS	Consensus (comb.lib./smm/nn)	36.82	DRYIGADPL	56213.35	80.59	YIGADPLHV	1104	7.92	YIGADPLHV	721.40	36.82	-	-	-	-	-	-
HLA-DPA1*02:01/DPB1*01:01	122	136	QIAANIEIYGIPAKK	Consensus (comb.lib./smm/nn)	36.96	QIAANIEIY	292.51	30.63	IAANIEIYG	3771	36.96	AANIEIYGI	2722.10	61.29	-	-	-	-	-	-
HLA-DPA1*02:01/DPB1*01:01	151	165	VDSYGLPYQFDQEHG	Consensus (comb.lib./smm/nn)	37	SYGLPYQFD	46152.01	79.44	YGLPYQFDQ	935	6.19	SYGLPYQFD	728.40	37	-	-	-	-	-	-
HLA-DPA1*02:01/DPB1*01:01	153	167	SYGLPYQFDQEHGWN	Consensus (comb.lib./smm/nn)	37.76	QFDQEHGWN	619.43	37.76	YGLPYQFDQ	1608	13.98	SYGLPYQFD	1072.40	43.78	-	-	-	-	-	-
HLA-DPA1*02:01/DPB1*01:01	154	168	YGLPYQFDQEHGWNV	Consensus (comb.lib./smm/nn)	37.76	QFDQEHGWN	619.43	37.76	YGLPYQFDQ	1829	16.76	LPYQFDQEH	1494.90	49.92	-	-	-	-	-	-
HLA-DPA1*02:01/DPB1*01:01	195	209	ITYLAEEDSFSEARE	Consensus (comb.lib./smm/nn)	37.76	EDSFSEARE	604.47	37.76	AEEDSFSEA	1085	7.71	AEEDSFSEA	938.60	41.41	-	-	-	-	-	-
HLA-DPA1*02:01/DPB1*01:01	196	210	TYLAEEDSFSEAREI	Consensus (comb.lib./smm/nn)	37.76	EDSFSEARE	604.47	37.76	AEEDSFSEA	1179	8.73	AEEDSFSEA	1188.80	45.68	-	-	-	-	-	-
HLA-DPA1*02:01/DPB1*01:01	197	211	YLAEEDSFSEAREIT	Consensus (comb.lib./smm/nn)	37.76	EDSFSEARE	604.47	37.76	AEEDSFSEA	1265	9.73	AEEDSFSEA	1488.10	49.83	-	-	-	-	-	-
HLA-DPA1*02:01/DPB1*01:01	198	212	LAEEDSFSEAREITA	Consensus (comb.lib./smm/nn)	37.76	EDSFSEARE	604.47	37.76	SFSEAREIT	1205	9.03	AEEDSFSEA	1950.40	54.90	-	-	-	-	-	-
HLA-DPA1*02:01/DPB1*01:01	199	213	AEEDSFSEAREITAK	Consensus (comb.lib./smm/nn)	37.76	EDSFSEARE	604.47	37.76	FSEAREITA	1204	9.02	AEEDSFSEA	2229.80	57.45	-	-	-	-	-	-
HLA-DPA1*02:01/DPB1*01:01	200	214	EEDSFSEAREITAKD	Consensus (comb.lib./smm/nn)	37.76	EDSFSEARE	604.47	37.76	FSEAREITA	1311	10.27	SFSEAREIT	3493.50	66.05	-	-	-	-	-	-
HLA-DPA1*02:01/DPB1*01:01	201	215	EDSFSEAREITAKDI	Consensus (comb.lib./smm/nn)	37.76	EDSFSEARE	604.47	37.76	FSEAREITA	1337	10.59	SFSEAREIT	3800.40	67.69	-	-	-	-	-	-
HLA-DPA1*02:01/DPB1*01:01	74	88	NKKSCISAIKLTSYP	Consensus (comb.lib./smm/nn)	37.85	KSCISAIKL	1456.14	46.46	ISAIKLTSY	996	6.79	SCISAIKLT	765.30	37.85	-	-	-	-	-	-
HLA-DPA1*02:01/DPB1*01:01	73	87	TNKKSCISAIKLTSY	Consensus (comb.lib./smm/nn)	38.50	KSCISAIKL	1456.14	46.46	KSCISAIKL	963	6.46	SCISAIKLT	794.80	38.50	-	-	-	-	-	-
HLA-DPA1*02:01/DPB1*01:01	145	159	GADPLHVDSYGLPYQ	Consensus (comb.lib./smm/nn)	38.89	LHVDSYGLP	189.57	26.85	LHVDSYGLP	3992	38.89	VDSYGLPYQ	4776.10	72.02	-	-	-	-	-	-
HLA-DPA1*02:01/DPB1*01:01	155	169	GLPYQFDQEHGWNVE	Consensus (comb.lib./smm/nn)	38.89	QFDQEHGWN	619.43	37.76	PYQFDQEHG	3992	38.89	LPYQFDQEH	2049.90	55.84	-	-	-	-	-	-
HLA-DPA1*02:01/DPB1*01:01	27	41	EYFIGKYKEKDETLF	Consensus (comb.lib./smm/nn)	39.62	KYKEKDETL	3905.29	57.04	FIGKYKEKD	818	5.10	EYFIGKYKE	847.80	39.62	-	-	-	-	-	-
HLA-DPA1*02:01/DPB1*01:01	22	36	KCDGDEYFIGKYKEK	Consensus (comb.lib./smm/nn)	39.78	CDGDEYFIG	2871.97	53.72	DGDEYFIGK	816	5.08	EYFIGKYKE	855.90	39.78	-	-	-	-	-	-
HLA-DPA1*02:01/DPB1*01:01	138	152	SFKDRYIGADPLHVD	Consensus (comb.lib./smm/nn)	40.44	SFKDRYIGA	1405.51	46.46	YIGADPLHV	1102	7.90	YIGADPLHV	888.60	40.44	-	-	-	-	-	-
HLA-DPA1*02:01/DPB1*01:01	260	274	NENKTCELVFDTDEL	Consensus (comb.lib./smm/nn)	40.83	ELVFDTDEL	144.76	24.60	KTCELVFDT	4294	41.46	CELVFDTDE	908.20	40.83	-	-	-	-	-	-
HLA-DPA1*02:01/DPB1*01:01	162	176	QEHGWNVERYNIFKD	Consensus (comb.lib./smm/nn)	40.84	WNVERYNIF	3736.23	56.50	WNVERYNIF	3668	36.05	WNVERYNIF	908.60	40.84	-	-	-	-	-	-
HLA-DPA1*02:01/DPB1*01:01	141	155	DRYIGADPLHVDSYG	Consensus (comb.lib./smm/nn)	41.30	DRYIGADPL	56213.35	80.59	YIGADPLHV	1194	8.91	YIGADPLHV	932.70	41.30	-	-	-	-	-	-
HLA-DPA1*02:01/DPB1*01:01	194	208	QITYLAEEDSFSEAR	Consensus (comb.lib./smm/nn)	41.77	LAEEDSFSE	2194.57	50.93	AEEDSFSEA	1096	7.83	LAEEDSFSE	957.80	41.77	-	-	-	-	-	-
HLA-DPA1*02:01/DPB1*01:01	152	166	DSYGLPYQFDQEHGW	Consensus (comb.lib./smm/nn)	43.34	SYGLPYQFD	46152.01	79.44	YGLPYQFDQ	929	6.13	SYGLPYQFD	1046.40	43.34	-	-	-	-	-	-
HLA-DPA1*02:01/DPB1*01:01	144	158	IGADPLHVDSYGLPY	Consensus (comb.lib./smm/nn)	43.56	LHVDSYGLP	189.57	26.85	LHVDSYGLP	4545	43.56	LHVDSYGLP	7018.30	79.04	-	-	-	-	-	-
HLA-DPA1*02:01/DPB1*01:01	112	126	CKLVFKKRKRQIAAN	Consensus (comb.lib./smm/nn)	44.26	KRKRQIAAN	1190.25	44.26	VFKKRKRQI	1579	13.62	VFKKRKRQI	1987.70	55.26	-	-	-	-	-	-
HLA-DPA1*02:01/DPB1*01:01	113	127	KLVFKKRKRQIAANI	Consensus (comb.lib./smm/nn)	44.26	KRKRQIAAN	1190.25	44.26	VFKKRKRQI	1584	13.68	VFKKRKRQI	2520.80	59.82	-	-	-	-	-	-
HLA-DPA1*02:01/DPB1*01:01	59	73	KCSNNQTHFVLNFKT	Consensus (comb.lib./smm/nn)	45.55	QTHFVLNFK	21681.84	73.17	NNQTHFVLN	3086	30.71	NQTHFVLNF	1180.70	45.55	-	-	-	-	-	-
HLA-DPA1*02:01/DPB1*01:01	70	84	NFKTNKKSCISAIKL	Consensus (comb.lib./smm/nn)	46.46	KSCISAIKL	1456.14	46.46	FKTNKKSCI	4743	45.20	FKTNKKSCI	3738	67.38	-	-	-	-	-	-
HLA-DPA1*02:01/DPB1*01:01	71	85	FKTNKKSCISAIKLT	Consensus (comb.lib./smm/nn)	46.46	KSCISAIKL	1456.14	46.46	KSCISAIKL	4684	44.71	KSCISAIKL	2153.90	56.79	-	-	-	-	-	-
HLA-DPA1*02:01/DPB1*01:01	72	86	KTNKKSCISAIKLTS	Consensus (comb.lib./smm/nn)	46.46	KSCISAIKL	1456.14	46.46	KSCISAIKL	3826	37.44	KSCISAIKL	1377.70	48.38	-	-	-	-	-	-
HLA-DPA1*02:01/DPB1*01:01	132	146	IPAKKCSFKDRYIGA	Consensus (comb.lib./smm/nn)	46.46	SFKDRYIGA	1405.51	46.46	AKKCSFKDR	2964	29.53	KCSFKDRYI	6303.60	77.10	-	-	-	-	-	-
HLA-DPA1*02:01/DPB1*01:01	133	147	PAKKCSFKDRYIGAD	Consensus (comb.lib./smm/nn)	46.46	SFKDRYIGA	1405.51	46.46	SFKDRYIGA	3655	35.94	KCSFKDRYI	5641.90	75.12	-	-	-	-	-	-
HLA-DPA1*02:01/DPB1*01:01	134	148	AKKCSFKDRYIGADP	Consensus (comb.lib./smm/nn)	46.46	SFKDRYIGA	1405.51	46.46	SFKDRYIGA	3809	37.29	FKDRYIGAD	6257	76.97	-	-	-	-	-	-
HLA-DPA1*02:01/DPB1*01:01	135	149	KKCSFKDRYIGADPL	Consensus (comb.lib./smm/nn)	46.46	SFKDRYIGA	1405.51	46.46	SFKDRYIGA	3547	34.98	FKDRYIGAD	5118	73.32	-	-	-	-	-	-
HLA-DPA1*02:01/DPB1*01:01	136	150	KCSFKDRYIGADPLH	Consensus (comb.lib./smm/nn)	46.46	SFKDRYIGA	1405.51	46.46	SFKDRYIGA	3661	35.99	FKDRYIGAD	2912.10	62.56	-	-	-	-	-	-
HLA-DPA1*02:01/DPB1*01:01	137	151	CSFKDRYIGADPLHV	Consensus (comb.lib./smm/nn)	46.46	SFKDRYIGA	1405.51	46.46	SFKDRYIGA	1160	8.52	YIGADPLHV	1271.40	46.91	-	-	-	-	-	-
HLA-DPA1*02:01/DPB1*01:01	67	81	FVLNFKTNKKSCISA	Consensus (comb.lib./smm/nn)	46.65	TNKKSCISA	1000000	94.37	FKTNKKSCI	2805	27.94	VLNFKTNKK	1253.70	46.65	-	-	-	-	-	-
HLA-DPA1*02:01/DPB1*01:01	90	104	INQNSDLTKNLYCQT	Consensus (comb.lib./smm/nn)	47.12	LTKNLYCQT	1895.07	49.25	NSDLTKNLY	4248	41.08	DLTKNLYCQ	1285.90	47.12	-	-	-	-	-	-
HLA-DPA1*02:01/DPB1*01:01	58	72	YKCSNNQTHFVLNFK	Consensus (comb.lib./smm/nn)	47.99	QTHFVLNFK	21681.84	73.17	SNNQTHFVL	3239	32.16	NQTHFVLNF	1349.60	47.99	-	-	-	-	-	-
HLA-DPA1*02:01/DPB1*01:01	91	105	NQNSDLTKNLYCQTG	Consensus (comb.lib./smm/nn)	49.20	LTKNLYCQT	1895.07	49.25	LTKNLYCQT	4325	41.72	DLTKNLYCQ	1439	49.20	-	-	-	-	-	-
HLA-DPA1*02:01/DPB1*01:01	93	107	NSDLTKNLYCQTGGI	Consensus (comb.lib./smm/nn)	49.25	LTKNLYCQT	1895.07	49.25	LTKNLYCQT	4906	46.53	DLTKNLYCQ	1724.80	52.57	-	-	-	-	-	-
HLA-DPA1*02:01/DPB1*01:01	92	106	QNSDLTKNLYCQTGG	Consensus (comb.lib./smm/nn)	49.41	LTKNLYCQT	1895.07	49.25	LTKNLYCQT	5269	49.41	DLTKNLYCQ	1558.30	50.69	-	-	-	-	-	-
HLA-DPA1*02:01/DPB1*01:01	243	257	MRKKPKYPYIHYNGE	Consensus (comb.lib./smm/nn)	49.88	RKKPKYPYI	350.78	32.11	KPKYPYIHY	5328	49.88	KPKYPYIHY	5657.80	75.17	-	-	-	-	-	-
HLA-DPA1*02:01/DPB1*01:01	208	222	REITAKDIKKKFSII	Consensus (comb.lib./smm/nn)	50.68	DIKKKFSII	695.22	38.82	ITAKDIKKK	5431	50.68	DIKKKFSII	4966.70	72.74	-	-	-	-	-	-
HLA-DPA1*02:01/DPB1*01:01	109	123	TDNCKLVFKKRKRQI	Consensus (comb.lib./smm/nn)	51.10	VFKKRKRQI	37188.67	77.47	NCKLVFKKR	1799	16.38	CKLVFKKRK	1593	51.10	-	-	-	-	-	-
HLA-DPA1*02:01/DPB1*01:01	94	108	SDLTKNLYCQTGGIG	Consensus (comb.lib./smm/nn)	51.29	LTKNLYCQT	1895.07	49.25	LTKNLYCQT	5510	51.29	DLTKNLYCQ	2112.60	56.41	-	-	-	-	-	-
HLA-DPA1*02:01/DPB1*01:01	244	258	RKKPKYPYIHYNGEC	Consensus (comb.lib./smm/nn)	51.43	RKKPKYPYI	350.78	32.11	YPYIHYNGE	5527	51.43	KPKYPYIHY	5823.40	75.69	-	-	-	-	-	-
HLA-DPA1*02:01/DPB1*01:01	124	138	AANIEIYGIPAKKCS	Consensus (comb.lib./smm/nn)	52.60	AANIEIYGI	9195.81	65.48	IYGIPAKKC	5456	50.87	IYGIPAKKC	1727.50	52.60	-	-	-	-	-	-
HLA-DPA1*02:01/DPB1*01:01	142	156	RYIGADPLHVDSYGL	Consensus (comb.lib./smm/nn)	52.68	RYIGADPLH	109844.27	85.03	YIGADPLHV	3210	31.89	YIGADPLHV	1735	52.68	-	-	-	-	-	-
HLA-DPA1*02:01/DPB1*01:01	110	124	DNCKLVFKKRKRQIA	Consensus (comb.lib./smm/nn)	52.97	VFKKRKRQI	37188.67	77.47	VFKKRKRQI	1691	15.02	KLVFKKRKR	1762.20	52.97	-	-	-	-	-	-
HLA-DPA1*02:01/DPB1*01:01	21	35	VKCDGDEYFIGKYKE	Consensus (comb.lib./smm/nn)	53.72	CDGDEYFIG	2871.97	53.72	DEYFIGKYK	7506	64.84	EYFIGKYKE	1360.20	48.14	-	-	-	-	-	-
HLA-DPA1*02:01/DPB1*01:01	111	125	NCKLVFKKRKRQIAA	Consensus (comb.lib./smm/nn)	53.85	VFKKRKRQI	37188.67	77.47	VFKKRKRQI	1555	13.31	KLVFKKRKR	1845.70	53.85	-	-	-	-	-	-
HLA-DPA1*02:01/DPB1*01:01	123	137	IAANIEIYGIPAKKC	Consensus (comb.lib./smm/nn)	53.93	AANIEIYGI	9195.81	65.48	IAANIEIYG	4276	41.31	IYGIPAKKC	1853.60	53.93	-	-	-	-	-	-
HLA-DPA1*02:01/DPB1*01:01	130	144	YGIPAKKCSFKDRYI	Consensus (comb.lib./smm/nn)	54.78	KCSFKDRYI	2221.43	50.93	AKKCSFKDR	5978	54.78	KCSFKDRYI	6133.10	76.60	-	-	-	-	-	-
HLA-DPA1*02:01/DPB1*01:01	68	82	VLNFKTNKKSCISAI	Consensus (comb.lib./smm/nn)	55.84	NKKSCISAI	1000000	94.37	FKTNKKSCI	4160	40.33	VLNFKTNKK	2050	55.84	-	-	-	-	-	-
HLA-DPA1*02:01/DPB1*01:01	131	145	GIPAKKCSFKDRYIG	Consensus (comb.lib./smm/nn)	56.06	KCSFKDRYI	2221.43	50.93	AKKCSFKDR	6156	56.06	KCSFKDRYI	6870.20	78.66	-	-	-	-	-	-
HLA-DPA1*02:01/DPB1*01:01	156	170	LPYQFDQEHGWNVER	Consensus (comb.lib./smm/nn)	56.50	QFDQEHGWN	619.43	37.76	PYQFDQEHG	6994	61.71	LPYQFDQEH	2121.90	56.50	-	-	-	-	-	-
HLA-DPA1*02:01/DPB1*01:01	160	174	FDQEHGWNVERYNIF	Consensus (comb.lib./smm/nn)	56.50	WNVERYNIF	3736.23	56.50	EHGWNVERY	6709	59.88	WNVERYNIF	1720.70	52.52	-	-	-	-	-	-
HLA-DPA1*02:01/DPB1*01:01	161	175	DQEHGWNVERYNIFK	Consensus (comb.lib./smm/nn)	56.50	WNVERYNIF	3736.23	56.50	WNVERYNIF	6664	59.57	WNVERYNIF	1398.20	48.66	-	-	-	-	-	-
HLA-DPA1*02:01/DPB1*01:01	57	71	GYKCSNNQTHFVLNF	Consensus (comb.lib./smm/nn)	58.19	GYKCSNNQT	50190	79.83	SNNQTHFVL	4082	39.66	NQTHFVLNF	2316.90	58.19	-	-	-	-	-	-
HLA-DPA1*02:01/DPB1*01:01	42	56	FASYGLKRDPCQIVL	Consensus (comb.lib./smm/nn)	58.52	FASYGLKRD	28201.59	75.37	FASYGLKRD	3294	32.68	LKRDPCQIV	2358.70	58.52	-	-	-	-	-	-
HLA-DPA1*02:01/DPB1*01:01	125	139	ANIEIYGIPAKKCSF	Consensus (comb.lib./smm/nn)	60.11	NIEIYGIPA	181105.72	87.65	IYGIPAKKC	6745	60.11	IYGIPAKKC	1870.60	54.12	-	-	-	-	-	-
HLA-DPA1*02:01/DPB1*01:01	202	216	DSFSEAREITAKDIK	Consensus (comb.lib./smm/nn)	60.28	SFSEAREIT	5284.91	60.28	FSEAREITA	1863	17.19	SFSEAREIT	5194	73.61	-	-	-	-	-	-
HLA-DPA1*02:01/DPB1*01:01	203	217	SFSEAREITAKDIKK	Consensus (comb.lib./smm/nn)	60.28	SFSEAREIT	5284.91	60.28	FSEAREITA	3722	36.53	SFSEAREIT	5105.60	73.27	-	-	-	-	-	-
HLA-DPA1*02:01/DPB1*01:01	44	58	SYGLKRDPCQIVLGY	Consensus (comb.lib./smm/nn)	61.83	KRDPCQIVL	33655.27	77.06	KRDPCQIVL	4066	39.53	LKRDPCQIV	2801.70	61.83	-	-	-	-	-	-
HLA-DPA1*02:01/DPB1*01:01	45	59	YGLKRDPCQIVLGYK	Consensus (comb.lib./smm/nn)	62.21	KRDPCQIVL	33655.27	77.06	KRDPCQIVL	4058	39.45	LKRDPCQIV	2859	62.21	-	-	-	-	-	-
HLA-DPA1*02:01/DPB1*01:01	14	28	SFGFIVAVKCDGDEY	Consensus (comb.lib./smm/nn)	62.83	SFGFIVAVK	8047.06	64.46	FIVAVKCDG	4495	43.14	SFGFIVAVK	2953.60	62.83	-	-	-	-	-	-
HLA-DPA1*02:01/DPB1*01:01	86	100	SYPKINQNSDLTKNL	Consensus (comb.lib./smm/nn)	63.18	QNSDLTKNL	86765.99	83.41	PKINQNSDL	6000	54.95	KINQNSDLT	3008.80	63.18	-	-	-	-	-	-
HLA-DPA1*02:01/DPB1*01:01	95	109	DLTKNLYCQTGGIGT	Consensus (comb.lib./smm/nn)	63.79	LTKNLYCQT	1895.07	49.25	LTKNLYCQT	9954	76.39	DLTKNLYCQ	3106.40	63.79	-	-	-	-	-	-
HLA-DPA1*02:01/DPB1*01:01	84	98	LTSYPKINQNSDLTK	Consensus (comb.lib./smm/nn)	64.13	TSYPKINQN	835261.08	93.77	YPKINQNSD	3418	33.82	INQNSDLTK	3161.60	64.13	-	-	-	-	-	-
HLA-DPA1*02:01/DPB1*01:01	87	101	YPKINQNSDLTKNLY	Consensus (comb.lib./smm/nn)	64.19	QNSDLTKNL	86765.99	83.41	YPKINQNSD	6306	57.11	KINQNSDLT	3172.30	64.19	-	-	-	-	-	-
HLA-DPA1*02:01/DPB1*01:01	157	171	PYQFDQEHGWNVERY	Consensus (comb.lib./smm/nn)	64.50	QFDQEHGWN	619.43	37.76	PYQFDQEHG	8282	69.07	YQFDQEHGW	3223.90	64.50	-	-	-	-	-	-
HLA-DPA1*02:01/DPB1*01:01	126	140	NIEIYGIPAKKCSFK	Consensus (comb.lib./smm/nn)	65.78	NIEIYGIPA	181105.72	87.65	IYGIPAKKC	7669	65.78	IYGIPAKKC	1841.70	53.81	-	-	-	-	-	-
HLA-DPA1*02:01/DPB1*01:01	83	97	KLTSYPKINQNSDLT	Consensus (comb.lib./smm/nn)	66.09	KLTSYPKIN	577966.35	92.59	YPKINQNSD	3246	32.23	LTSYPKINQ	3500.90	66.09	-	-	-	-	-	-
HLA-DPA1*02:01/DPB1*01:01	43	57	ASYGLKRDPCQIVLG	Consensus (comb.lib./smm/nn)	66.67	KRDPCQIVL	33655.27	77.06	KRDPCQIVL	4328	41.75	LKRDPCQIV	3605.20	66.67	-	-	-	-	-	-
HLA-DPA1*02:01/DPB1*01:01	85	99	TSYPKINQNSDLTKN	Consensus (comb.lib./smm/nn)	66.78	TSYPKINQN	835261.08	93.77	YPKINQNSD	3728	36.59	KINQNSDLT	3624.80	66.78	-	-	-	-	-	-
HLA-DPA1*02:01/DPB1*01:01	108	122	GTDNCKLVFKKRKRQ	Consensus (comb.lib./smm/nn)	67.11	LVFKKRKRQ	193764.98	88.18	NCKLVFKKR	7910	67.11	CKLVFKKRK	2212.20	57.30	-	-	-	-	-	-
HLA-DPA1*02:01/DPB1*01:01	56	70	LGYKCSNNQTHFVLN	Consensus (comb.lib./smm/nn)	67.16	GYKCSNNQT	50190	79.83	SNNQTHFVL	4880	46.33	SNNQTHFVL	3697.50	67.16	-	-	-	-	-	-
HLA-DPA1*02:01/DPB1*01:01	245	259	KKPKYPYIHYNGECS	Consensus (comb.lib./smm/nn)	67.49	YPYIHYNGE	11399.37	67.49	YPYIHYNGE	5038	47.61	YIHYNGECS	6190.20	76.77	-	-	-	-	-	-
HLA-DPA1*02:01/DPB1*01:01	246	260	KPKYPYIHYNGECSN	Consensus (comb.lib./smm/nn)	67.49	YPYIHYNGE	11399.37	67.49	YPYIHYNGE	4312	41.61	YIHYNGECS	6414.80	77.43	-	-	-	-	-	-
HLA-DPA1*02:01/DPB1*01:01	247	261	PKYPYIHYNGECSNE	Consensus (comb.lib./smm/nn)	67.49	YPYIHYNGE	11399.37	67.49	YPYIHYNGE	4547	43.57	YIHYNGECS	7703.50	80.70	-	-	-	-	-	-
HLA-DPA1*02:01/DPB1*01:01	248	262	KYPYIHYNGECSNEN	Consensus (comb.lib./smm/nn)	67.49	YPYIHYNGE	11399.37	67.49	YIHYNGECS	5151	48.49	YIHYNGECS	7030.60	79.07	-	-	-	-	-	-
HLA-DPA1*02:01/DPB1*01:01	249	263	YPYIHYNGECSNENK	Consensus (comb.lib./smm/nn)	67.49	YPYIHYNGE	11399.37	67.49	YNGECSNEN	5213	48.98	YIHYNGECS	8330.80	82.06	-	-	-	-	-	-
HLA-DPA1*02:01/DPB1*01:01	46	60	GLKRDPCQIVLGYKC	Consensus (comb.lib./smm/nn)	68.02	KRDPCQIVL	33655.27	77.06	KRDPCQIVL	5096	48.06	LKRDPCQIV	3864.80	68.02	-	-	-	-	-	-
HLA-DPA1*02:01/DPB1*01:01	20	34	AVKCDGDEYFIGKYK	Consensus (comb.lib./smm/nn)	68.38	CDGDEYFIG	2871.97	53.72	DGDEYFIGK	8924	72.17	DEYFIGKYK	3937.40	68.38	-	-	-	-	-	-
HLA-DPA1*02:01/DPB1*01:01	286	300	PESDGSRLKEEDLGR	Consensus (comb.lib./smm/nn)	68.49	RLKEEDLGR	12748.01	68.49	GSRLKEEDL	6893	61.07	SDGSRLKEE	10533.10	86.07	-	-	-	-	-	-
HLA-DPA1*02:01/DPB1*01:01	287	301	ESDGSRLKEEDLGRG	Consensus (comb.lib./smm/nn)	68.49	RLKEEDLGR	12748.01	68.49	GSRLKEEDL	6685	59.72	SDGSRLKEE	11206.50	87.08	-	-	-	-	-	-
HLA-DPA1*02:01/DPB1*01:01	239	253	FQETMRKKPKYPYIH	Consensus (comb.lib./smm/nn)	68.79	RKKPKYPYI	350.78	32.11	FQETMRKKP	8226	68.79	FQETMRKKP	10481.20	85.98	-	-	-	-	-	-
HLA-DPA1*02:01/DPB1*01:01	280	294	VKVFTNPESDGSRLK	Consensus (comb.lib./smm/nn)	68.97	KVFTNPESD	13164.76	68.97	VFTNPESDG	3538	34.90	VKVFTNPES	5855.70	75.79	-	-	-	-	-	-
HLA-DPA1*02:01/DPB1*01:01	258	272	CSNENKTCELVFDTD	Consensus (comb.lib./smm/nn)	70.02	TCELVFDTD	28970.44	75.80	NENKTCELV	6855	60.82	KTCELVFDT	4290.90	70.02	-	-	-	-	-	-
HLA-DPA1*02:01/DPB1*01:01	241	255	ETMRKKPKYPYIHYN	Consensus (comb.lib./smm/nn)	70.09	RKKPKYPYI	350.78	32.11	KPKYPYIHY	8483	70.09	PKYPYIHYN	6853.80	78.62	-	-	-	-	-	-
HLA-DPA1*02:01/DPB1*01:01	259	273	SNENKTCELVFDTDE	Consensus (comb.lib./smm/nn)	70.54	TCELVFDTD	28970.44	75.80	KTCELVFDT	8574	70.54	CELVFDTDE	1792.40	53.29	-	-	-	-	-	-
HLA-DPA1*02:01/DPB1*01:01	158	172	YQFDQEHGWNVERYN	Consensus (comb.lib./smm/nn)	70.62	QFDQEHGWN	619.43	37.76	EHGWNVERY	12066	82.77	YQFDQEHGW	4431.80	70.62	-	-	-	-	-	-
HLA-DPA1*02:01/DPB1*01:01	55	69	VLGYKCSNNQTHFVL	Consensus (comb.lib./smm/nn)	70.75	GYKCSNNQT	50190	79.83	YKCSNNQTH	7684	65.86	SNNQTHFVL	4462.40	70.75	-	-	-	-	-	-
HLA-DPA1*02:01/DPB1*01:01	257	271	ECSNENKTCELVFDT	Consensus (comb.lib./smm/nn)	71.68	KTCELVFDT	1000000	94.37	NENKTCELV	7615	65.47	NENKTCELV	4694.10	71.68	-	-	-	-	-	-
HLA-DPA1*02:01/DPB1*01:01	127	141	IEIYGIPAKKCSFKD	Consensus (comb.lib./smm/nn)	71.92	IEIYGIPAK	341479.72	90.59	IYGIPAKKC	8868	71.92	IYGIPAKKC	2286.60	57.93	-	-	-	-	-	-
HLA-DPA1*02:01/DPB1*01:01	47	61	LKRDPCQIVLGYKCS	Consensus (comb.lib./smm/nn)	72.11	KRDPCQIVL	33655.27	77.06	KRDPCQIVL	8911	72.11	LKRDPCQIV	3265.90	64.76	-	-	-	-	-	-
HLA-DPA1*02:01/DPB1*01:01	69	83	LNFKTNKKSCISAIK	Consensus (comb.lib./smm/nn)	73.06	KKSCISAIK	153248.02	86.81	FKTNKKSCI	6022	55.10	FKTNKKSCI	5051.90	73.06	-	-	-	-	-	-
HLA-DPA1*02:01/DPB1*01:01	204	218	FSEAREITAKDIKKK	Consensus (comb.lib./smm/nn)	73.17	FSEAREITA	20798.70	73.17	FSEAREITA	4475	42.98	AREITAKDI	7707.30	80.71	-	-	-	-	-	-
HLA-DPA1*02:01/DPB1*01:01	128	142	EIYGIPAKKCSFKDR	Consensus (comb.lib./smm/nn)	73.27	AKKCSFKDR	1000000	94.37	IYGIPAKKC	5858	53.91	IYGIPAKKC	5105.60	73.27	-	-	-	-	-	-
HLA-DPA1*02:01/DPB1*01:01	88	102	PKINQNSDLTKNLYC	Consensus (comb.lib./smm/nn)	73.34	QNSDLTKNL	86765.99	83.41	NSDLTKNLY	9190	73.34	KINQNSDLT	3974.20	68.56	-	-	-	-	-	-
HLA-DPA1*02:01/DPB1*01:01	240	254	QETMRKKPKYPYIHY	Consensus (comb.lib./smm/nn)	74.36	RKKPKYPYI	350.78	32.11	MRKKPKYPY	9432	74.36	KPKYPYIHY	9761.40	84.80	-	-	-	-	-	-
HLA-DPA1*02:01/DPB1*01:01	242	256	TMRKKPKYPYIHYNG	Consensus (comb.lib./smm/nn)	75.22	RKKPKYPYI	350.78	32.11	KPKYPYIHY	9644	75.22	KPKYPYIHY	6356.80	77.25	-	-	-	-	-	-
HLA-DPA1*02:01/DPB1*01:01	129	143	IYGIPAKKCSFKDRY	Consensus (comb.lib./smm/nn)	76.03	KKCSFKDRY	1000000	94.37	AKKCSFKDR	6020	55.09	IYGIPAKKC	5934.80	76.03	-	-	-	-	-	-
HLA-DPA1*02:01/DPB1*01:01	107	121	IGTDNCKLVFKKRKR	Consensus (comb.lib./smm/nn)	76.38	KLVFKKRKR	1000000	94.37	NCKLVFKKR	9951	76.38	CKLVFKKRK	2839.80	62.09	-	-	-	-	-	-
HLA-DPA1*02:01/DPB1*01:01	48	62	KRDPCQIVLGYKCSN	Consensus (comb.lib./smm/nn)	76.46	KRDPCQIVL	33655.27	77.06	KRDPCQIVL	9971	76.46	QIVLGYKCS	4793.20	72.09	-	-	-	-	-	-
HLA-DPA1*02:01/DPB1*01:01	19	33	VAVKCDGDEYFIGKY	Consensus (comb.lib./smm/nn)	76.49	CDGDEYFIG	2871.97	53.72	VKCDGDEYF	12543	83.87	GDEYFIGKY	6093.50	76.49	-	-	-	-	-	-
HLA-DPA1*02:01/DPB1*01:01	106	120	GIGTDNCKLVFKKRK	Consensus (comb.lib./smm/nn)	77.01	GIGTDNCKL	131926.42	85.95	NCKLVFKKR	10120	77.01	CKLVFKKRK	3899	68.19	-	-	-	-	-	-
HLA-DPA1*02:01/DPB1*01:01	15	29	FGFIVAVKCDGDEYF	Consensus (comb.lib./smm/nn)	77.03	GFIVAVKCD	224706.54	88.69	FIVAVKCDG	6081	55.52	GFIVAVKCD	6277	77.03	-	-	-	-	-	-
HLA-DPA1*02:01/DPB1*01:01	52	66	CQIVLGYKCSNNQTH	Consensus (comb.lib./smm/nn)	77.10	GYKCSNNQT	50190	79.83	LGYKCSNNQ	10148	77.10	VLGYKCSNN	3761.20	67.50	-	-	-	-	-	-
HLA-DPA1*02:01/DPB1*01:01	205	219	SEAREITAKDIKKKF	Consensus (comb.lib./smm/nn)	77.81	AREITAKDI	384986.39	91.23	AREITAKDI	9442	74.40	AREITAKDI	6558.70	77.81	-	-	-	-	-	-
HLA-DPA1*02:01/DPB1*01:01	281	295	KVFTNPESDGSRLKE	Consensus (comb.lib./smm/nn)	77.94	KVFTNPESD	13164.76	68.97	VFTNPESDG	10388	77.94	KVFTNPESD	14131.10	90.66	-	-	-	-	-	-
HLA-DPA1*02:01/DPB1*01:01	17	31	FIVAVKCDGDEYFIG	Consensus (comb.lib./smm/nn)	78.05	CDGDEYFIG	2871.97	53.72	FIVAVKCDG	10421	78.05	VKCDGDEYF	8803.80	83.01	-	-	-	-	-	-
HLA-DPA1*02:01/DPB1*01:01	159	173	QFDQEHGWNVERYNI	Consensus (comb.lib./smm/nn)	78.45	QFDQEHGWN	619.43	37.76	EHGWNVERY	13744	86.25	FDQEHGWNV	6794.10	78.45	-	-	-	-	-	-
HLA-DPA1*02:01/DPB1*01:01	96	110	LTKNLYCQTGGIGTD	Consensus (comb.lib./smm/nn)	78.46	LTKNLYCQT	1895.07	49.25	LTKNLYCQT	10544	78.46	LTKNLYCQT	8898.50	83.20	-	-	-	-	-	-
HLA-DPA1*02:01/DPB1*01:01	207	221	AREITAKDIKKKFSI	Consensus (comb.lib./smm/nn)	78.51	KDIKKKFSI	25741.98	74.94	ITAKDIKKK	11429	81.13	REITAKDIK	6814.10	78.51	-	-	-	-	-	-
HLA-DPA1*02:01/DPB1*01:01	53	67	QIVLGYKCSNNQTHF	Consensus (comb.lib./smm/nn)	78.53	GYKCSNNQT	50190	79.83	LGYKCSNNQ	10564	78.53	QIVLGYKCS	5171.80	73.52	-	-	-	-	-	-
HLA-DPA1*02:01/DPB1*01:01	89	103	KINQNSDLTKNLYCQ	Consensus (comb.lib./smm/nn)	78.93	QNSDLTKNL	86765.99	83.41	NSDLTKNLY	10687	78.93	DLTKNLYCQ	2566.10	60.15	-	-	-	-	-	-
HLA-DPA1*02:01/DPB1*01:01	16	30	GFIVAVKCDGDEYFI	Consensus (comb.lib./smm/nn)	79.16	KCDGDEYFI	5361.10	60.28	FIVAVKCDG	11796	82.10	VKCDGDEYF	7061.90	79.16	-	-	-	-	-	-
HLA-DPA1*02:01/DPB1*01:01	51	65	PCQIVLGYKCSNNQT	Consensus (comb.lib./smm/nn)	79.83	GYKCSNNQT	50190	79.83	LGYKCSNNQ	13032	84.91	QIVLGYKCS	3171.50	64.19	-	-	-	-	-	-
HLA-DPA1*02:01/DPB1*01:01	54	68	IVLGYKCSNNQTHFV	Consensus (comb.lib./smm/nn)	79.83	GYKCSNNQT	50190	79.83	LGYKCSNNQ	9783	75.75	VLGYKCSNN	8204.10	81.79	-	-	-	-	-	-
HLA-DPA1*02:01/DPB1*01:01	105	119	GGIGTDNCKLVFKKR	Consensus (comb.lib./smm/nn)	80.43	GIGTDNCKL	131926.42	85.95	IGTDNCKLV	9385	74.16	IGTDNCKLV	7591.30	80.43	-	-	-	-	-	-
HLA-DPA1*02:01/DPB1*01:01	256	270	GECSNENKTCELVFD	Consensus (comb.lib./smm/nn)	80.65	NKTCELVFD	1000000	94.37	NENKTCELV	10112	76.98	NENKTCELV	7681.20	80.65	-	-	-	-	-	-
HLA-DPA1*02:01/DPB1*01:01	18	32	IVAVKCDGDEYFIGK	Consensus (comb.lib./smm/nn)	81.87	CDGDEYFIG	2871.97	53.72	VKCDGDEYF	12201	83.09	VKCDGDEYF	8238.80	81.87	-	-	-	-	-	-
HLA-DPA1*02:01/DPB1*01:01	104	118	TGGIGTDNCKLVFKK	Consensus (comb.lib./smm/nn)	83.19	GIGTDNCKL	131926.42	85.95	GIGTDNCKL	8781	71.52	IGTDNCKLV	8894.30	83.19	-	-	-	-	-	-
HLA-DPA1*02:01/DPB1*01:01	49	63	RDPCQIVLGYKCSNN	Consensus (comb.lib./smm/nn)	83.41	IVLGYKCSN	84446.86	83.41	IVLGYKCSN	19168	92.62	QIVLGYKCS	3315.10	65.05	-	-	-	-	-	-
HLA-DPA1*02:01/DPB1*01:01	50	64	DPCQIVLGYKCSNNQ	Consensus (comb.lib./smm/nn)	83.41	IVLGYKCSN	84446.86	83.41	IVLGYKCSN	13914	86.55	QIVLGYKCS	3120.40	63.88	-	-	-	-	-	-
HLA-DPA1*02:01/DPB1*01:01	206	220	EAREITAKDIKKKFS	Consensus (comb.lib./smm/nn)	83.94	AREITAKDI	384986.39	91.23	ITAKDIKKK	12574	83.94	REITAKDIK	6909.80	78.77	-	-	-	-	-	-
HLA-DPA1*02:01/DPB1*01:01	282	296	VFTNPESDGSRLKEE	Consensus (comb.lib./smm/nn)	84	SDGSRLKEE	1000000	94.37	VFTNPESDG	8655	70.93	SDGSRLKEE	9307.50	84	-	-	-	-	-	-
HLA-DPA1*02:01/DPB1*01:01	284	298	TNPESDGSRLKEEDL	Consensus (comb.lib./smm/nn)	84.57	GSRLKEEDL	1000000	94.37	SDGSRLKEE	6959	61.48	SDGSRLKEE	9627.50	84.57	-	-	-	-	-	-
HLA-DPA1*02:01/DPB1*01:01	250	264	PYIHYNGECSNENKT	Consensus (comb.lib./smm/nn)	84.96	GECSNENKT	1000000	94.37	YNGECSNEN	7897	67.04	YIHYNGECS	9852.20	84.96	-	-	-	-	-	-
HLA-DPA1*02:01/DPB1*01:01	283	297	FTNPESDGSRLKEED	Consensus (comb.lib./smm/nn)	85.37	DGSRLKEED	1000000	94.37	SDGSRLKEE	12761	84.34	SDGSRLKEE	10098.60	85.37	-	-	-	-	-	-
HLA-DPA1*02:01/DPB1*01:01	254	268	YNGECSNENKTCELV	Consensus (comb.lib./smm/nn)	85.78	NENKTCELV	1000000	94.37	YNGECSNEN	10871	79.50	NENKTCELV	10354.50	85.78	-	-	-	-	-	-
HLA-DPA1*02:01/DPB1*01:01	255	269	NGECSNENKTCELVF	Consensus (comb.lib./smm/nn)	85.94	ENKTCELVF	1000000	94.37	NENKTCELV	13570	85.94	NENKTCELV	8814.90	83.04	-	-	-	-	-	-
HLA-DPA1*02:01/DPB1*01:01	101	115	YCQTGGIGTDNCKLV	Consensus (comb.lib./smm/nn)	85.95	GIGTDNCKL	131926.42	85.95	GIGTDNCKL	10370	77.88	IGTDNCKLV	15254.90	91.78	-	-	-	-	-	-
HLA-DPA1*02:01/DPB1*01:01	102	116	CQTGGIGTDNCKLVF	Consensus (comb.lib./smm/nn)	85.95	GIGTDNCKL	131926.42	85.95	GIGTDNCKL	10434	78.10	IGTDNCKLV	14340.90	90.89	-	-	-	-	-	-
HLA-DPA1*02:01/DPB1*01:01	103	117	QTGGIGTDNCKLVFK	Consensus (comb.lib./smm/nn)	85.95	GIGTDNCKL	131926.42	85.95	GIGTDNCKL	9238	73.55	IGTDNCKLV	10646.50	86.24	-	-	-	-	-	-
HLA-DPA1*02:01/DPB1*01:01	285	299	NPESDGSRLKEEDLG	Consensus (comb.lib./smm/nn)	86.26	SRLKEEDLG	1000000	94.37	GSRLKEEDL	7108	62.43	SDGSRLKEE	10655.30	86.26	-	-	-	-	-	-
HLA-DPA1*02:01/DPB1*01:01	251	265	YIHYNGECSNENKTC	Consensus (comb.lib./smm/nn)	87.07	ECSNENKTC	1000000	94.37	YNGECSNEN	10044	76.73	YIHYNGECS	11199.10	87.07	-	-	-	-	-	-
HLA-DPA1*02:01/DPB1*01:01	100	114	LYCQTGGIGTDNCKL	Consensus (comb.lib./smm/nn)	88.29	GIGTDNCKL	131926.42	85.95	YCQTGGIGT	15033	88.29	LYCQTGGIG	19031.60	94.72	-	-	-	-	-	-
HLA-DPA1*02:01/DPB1*01:01	97	111	TKNLYCQTGGIGTDN	Consensus (comb.lib./smm/nn)	91.28	NLYCQTGGI	338042.63	90.59	YCQTGGIGT	19122	92.58	LYCQTGGIG	14731.70	91.28	-	-	-	-	-	-
HLA-DPA1*02:01/DPB1*01:01	98	112	KNLYCQTGGIGTDNC	Consensus (comb.lib./smm/nn)	91.69	NLYCQTGGI	338042.63	90.59	YCQTGGIGT	24252	95.52	LYCQTGGIG	15162.10	91.69	-	-	-	-	-	-
HLA-DPA1*02:01/DPB1*01:01	252	266	IHYNGECSNENKTCE	Consensus (comb.lib./smm/nn)	92.67	CSNENKTCE	1000000	94.37	YNGECSNEN	12756	84.33	YNGECSNEN	16262.70	92.67	-	-	-	-	-	-
HLA-DPA1*02:01/DPB1*01:01	99	113	NLYCQTGGIGTDNCK	Consensus (comb.lib./smm/nn)	93.53	NLYCQTGGI	338042.63	90.59	YCQTGGIGT	36263	98.42	LYCQTGGIG	17304.90	93.53	-	-	-	-	-	-
HLA-DPA1*02:01/DPB1*01:01	253	267	HYNGECSNENKTCEL	Consensus (comb.lib./smm/nn)	94.37	SNENKTCEL	1000000	94.37	YNGECSNEN	27010	96.52	YNGECSNEN	15294.40	91.82	-	-	-	-	-	-
Allele	Start	End	Peptide	Method used	Percentile rank	Comblib. core	Comblib. score	Comblib. Rank	SMM align core	SMM align IC50 (nM)	SMM align rank	NN align core	NN align IC50 (nM)	NN align rank	NetMHCIIpan core	NetMHCIIpan IC50 (nM)	NetMHCIIpan rank	Sturniolo core	Sturniolo score	Sturniolo rank			Colour code (data represented in figures)
HLA-DPA1*02:01/DPB1*05:01	30	44	IGKYKEKDETLFFAS	Consensus (comb.lib./smm/nn)	0.31	KEKDETLFF	0.02	0.31	EKDETLFFA	626	3.54	KEKDETLFF	25.10	0.23	-	-	-	-	-	-	Predicted as good binders		Percentile Rank ˂ 2,5	Percentile Rank 2,5 - 7,5
HLA-DPA1*02:01/DPB1*05:01	31	45	GKYKEKDETLFFASY	Consensus (comb.lib./smm/nn)	0.31	KEKDETLFF	0.02	0.31	EKDETLFFA	604	3.35	KEKDETLFF	21.10	0.16	-	-	-	-	-	-
HLA-DPA1*02:01/DPB1*05:01	32	46	KYKEKDETLFFASYG	Consensus (comb.lib./smm/nn)	0.31	KEKDETLFF	0.02	0.31	EKDETLFFA	637	3.63	KEKDETLFF	20.90	0.16	-	-	-	-	-	-
HLA-DPA1*02:01/DPB1*05:01	33	47	YKEKDETLFFASYGL	Consensus (comb.lib./smm/nn)	0.31	KEKDETLFF	0.02	0.31	EKDETLFFA	697	4.14	KEKDETLFF	23.60	0.20	-	-	-	-	-	-
HLA-DPA1*02:01/DPB1*05:01	34	48	KEKDETLFFASYGLK	Consensus (comb.lib./smm/nn)	0.31	KEKDETLFF	0.02	0.31	EKDETLFFA	882	5.77	KEKDETLFF	27.10	0.27	-	-	-	-	-	-
HLA-DPA1*02:01/DPB1*05:01	173	187	IFKDTRFSTEVFYHK	Consensus (comb.lib./smm/nn)	0.58	RFSTEVFYH	2.77	5.05	RFSTEVFYH	206	0.58	TRFSTEVFY	40.50	0.54	-	-	-	-	-	-
HLA-DPA1*02:01/DPB1*05:01	29	43	FIGKYKEKDETLFFA	Consensus (comb.lib./smm/nn)	0.71	KEKDETLFF	0.02	0.31	YKEKDETLF	741	4.52	KEKDETLFF	48	0.71	-	-	-	-	-	-
HLA-DPA1*02:01/DPB1*05:01	174	188	FKDTRFSTEVFYHKN	Consensus (comb.lib./smm/nn)	0.76	RFSTEVFYH	2.77	5.05	RFSTEVFYH	241	0.76	TRFSTEVFY	39.50	0.52	-	-	-	-	-	-
HLA-DPA1*02:01/DPB1*05:01	175	189	KDTRFSTEVFYHKNG	Consensus (comb.lib./smm/nn)	1.03	RFSTEVFYH	2.77	5.05	RFSTEVFYH	287	1.03	TRFSTEVFY	41	0.55	-	-	-	-	-	-
HLA-DPA1*02:01/DPB1*05:01	176	190	DTRFSTEVFYHKNGL	Consensus (comb.lib./smm/nn)	1.18	RFSTEVFYH	2.77	5.05	RFSTEVFYH	312	1.18	TRFSTEVFY	47.60	0.70	-	-	-	-	-	-
HLA-DPA1*02:01/DPB1*05:01	172	186	NIFKDTRFSTEVFYH	Consensus (comb.lib./smm/nn)	1.20	RFSTEVFYH	2.77	5.05	FKDTRFSTE	179	0.45	TRFSTEVFY	68.30	1.20	-	-	-	-	-	-
HLA-DPA1*02:01/DPB1*05:01	28	42	YFIGKYKEKDETLFF	Consensus (comb.lib./smm/nn)	1.37	KEKDETLFF	0.02	0.31	YFIGKYKEK	1934	15.58	KEKDETLFF	74.70	1.37	-	-	-	-	-	-
HLA-DPA1*02:01/DPB1*05:01	171	185	YNIFKDTRFSTEVFY	Consensus (comb.lib./smm/nn)	1.92	IFKDTRFST	179.81	23.45	IFKDTRFST	161	0.37	TRFSTEVFY	96.80	1.92	-	-	-	-	-	-
HLA-DPA1*02:01/DPB1*05:01	35	49	EKDETLFFASYGLKR	Consensus (comb.lib./smm/nn)	2.72	KDETLFFAS	0.35	1.81	LFFASYGLK	845	5.44	EKDETLFFA	129	2.72	-	-	-	-	-	-
HLA-DPA1*02:01/DPB1*05:01	177	191	TRFSTEVFYHKNGLF	Consensus (comb.lib./smm/nn)	2.84	RFSTEVFYH	2.77	5.05	RFSTEVFYH	542	2.84	TRFSTEVFY	65.90	1.14	-	-	-	-	-	-
HLA-DPA1*02:01/DPB1*05:01	225	239	NEEYKRISFLDVYWF	Consensus (comb.lib./smm/nn)	3.41	YKRISFLDV	1428.47	40.33	YKRISFLDV	467	2.26	KRISFLDVY	157.10	3.41	-	-	-	-	-	-
HLA-DPA1*02:01/DPB1*05:01	226	240	EEYKRISFLDVYWFQ	Consensus (comb.lib./smm/nn)	3.41	SFLDVYWFQ	5.81	6.89	YKRISFLDV	611	3.41	EEYKRISFL	147.10	3.17	-	-	-	-	-	-
HLA-DPA1*02:01/DPB1*05:01	170	184	RYNIFKDTRFSTEVF	Consensus (comb.lib./smm/nn)	4.09	IFKDTRFST	179.81	23.45	IFKDTRFST	164	0.38	IFKDTRFST	185.70	4.09	-	-	-	-	-	-
HLA-DPA1*02:01/DPB1*05:01	224	238	PNEEYKRISFLDVYW	Consensus (comb.lib./smm/nn)	4.82	YKRISFLDV	1428.47	40.33	YKRISFLDV	462	2.22	EEYKRISFL	218.20	4.82	-	-	-	-	-	-
HLA-DPA1*02:01/DPB1*05:01	168	182	VERYNIFKDTRFSTE	Consensus (comb.lib./smm/nn)	4.90	IFKDTRFST	179.81	23.45	IFKDTRFST	174	0.42	NIFKDTRFS	221.40	4.90	-	-	-	-	-	-
HLA-DPA1*02:01/DPB1*05:01	178	192	RFSTEVFYHKNGLFN	Consensus (comb.lib./smm/nn)	5.05	RFSTEVFYH	2.77	5.05	RFSTEVFYH	698	4.15	RFSTEVFYH	636.70	12.66	-	-	-	-	-	-
HLA-DPA1*02:01/DPB1*05:01	167	181	NVERYNIFKDTRFST	Consensus (comb.lib./smm/nn)	5.29	IFKDTRFST	179.81	23.45	ERYNIFKDT	496	2.48	IFKDTRFST	238.80	5.29	-	-	-	-	-	-
HLA-DPA1*02:01/DPB1*05:01	211	225	TAKDIKKKFSIILPN	Consensus (comb.lib./smm/nn)	5.38	IKKKFSIIL	4.52	6.22	IKKKFSIIL	838	5.38	KKKFSIILP	59.20	0.98	-	-	-	-	-	-
HLA-DPA1*02:01/DPB1*05:01	212	226	AKDIKKKFSIILPNE	Consensus (comb.lib./smm/nn)	5.46	IKKKFSIIL	4.52	6.22	IKKKFSIIL	847	5.46	KKKFSIILP	50.90	0.78	-	-	-	-	-	-
HLA-DPA1*02:01/DPB1*05:01	169	183	ERYNIFKDTRFSTEV	Consensus (comb.lib./smm/nn)	5.48	IFKDTRFST	179.81	23.45	IFKDTRFST	168	0.40	IFKDTRFST	247.40	5.48	-	-	-	-	-	-
HLA-DPA1*02:01/DPB1*05:01	213	227	KDIKKKFSIILPNEE	Consensus (comb.lib./smm/nn)	6.15	IKKKFSIIL	4.52	6.22	IKKKFSIIL	924	6.15	KKKFSIILP	44.70	0.63	-	-	-	-	-	-
HLA-DPA1*02:01/DPB1*05:01	210	224	ITAKDIKKKFSIILP	Consensus (comb.lib./smm/nn)	6.22	IKKKFSIIL	4.52	6.22	IKKKFSIIL	1010	6.95	KKKFSIILP	108.70	2.22	-	-	-	-	-	-
HLA-DPA1*02:01/DPB1*05:01	214	228	DIKKKFSIILPNEEY	Consensus (comb.lib./smm/nn)	6.22	IKKKFSIIL	4.52	6.22	KKKFSIILP	1344	10.06	IKKKFSIIL	47.50	0.70	-	-	-	-	-	-
HLA-DPA1*02:01/DPB1*05:01	215	229	IKKKFSIILPNEEYK	Consensus (comb.lib./smm/nn)	6.22	IKKKFSIIL	4.52	6.22	KKFSIILPN	1769	14.05	KKKFSIILP	53.50	0.84	-	-	-	-	-	-
HLA-DPA1*02:01/DPB1*05:01	223	237	LPNEEYKRISFLDVY	Consensus (comb.lib./smm/nn)	6.65	YKRISFLDV	1428.47	40.33	YKRISFLDV	453	2.15	EEYKRISFL	302.90	6.65	-	-	-	-	-	-
HLA-DPA1*02:01/DPB1*05:01	227	241	EYKRISFLDVYWFQE	Consensus (comb.lib./smm/nn)	6.89	SFLDVYWFQ	5.81	6.89	YKRISFLDV	1027	7.11	KRISFLDVY	184.50	4.06	-	-	-	-	-	-
HLA-DPA1*02:01/DPB1*05:01	228	242	YKRISFLDVYWFQET	Consensus (comb.lib./smm/nn)	6.89	SFLDVYWFQ	5.81	6.89	YKRISFLDV	1107	7.84	KRISFLDVY	204.20	4.51	-	-	-	-	-	-
HLA-DPA1*02:01/DPB1*05:01	229	243	KRISFLDVYWFQETM	Consensus (comb.lib./smm/nn)	6.89	SFLDVYWFQ	5.81	6.89	SFLDVYWFQ	1838	14.69	KRISFLDVY	272.80	6.02	-	-	-	-	-	-
HLA-DPA1*02:01/DPB1*05:01	36	50	KDETLFFASYGLKRD	Consensus (comb.lib./smm/nn)	7.26	KDETLFFAS	0.35	1.81	LFFASYGLK	1043	7.26	FFASYGLKR	372.20	8.03	-	-	-	-	-	-
HLA-DPA1*02:01/DPB1*05:01	209	223	EITAKDIKKKFSIIL	Consensus (comb.lib./smm/nn)	7.92	IKKKFSIIL	4.52	6.22	DIKKKFSII	1315	9.78	IKKKFSIIL	366.20	7.92	-	-	-	-	-	-
HLA-DPA1*02:01/DPB1*05:01	231	245	ISFLDVYWFQETMRK	Consensus (comb.lib./smm/nn)	8.02	SFLDVYWFQ	5.81	6.89	LDVYWFQET	2411	19.85	FLDVYWFQE	371.90	8.02	-	-	-	-	-	-
HLA-DPA1*02:01/DPB1*05:01	230	244	RISFLDVYWFQETMR	Consensus (comb.lib./smm/nn)	9.48	SFLDVYWFQ	5.81	6.89	SFLDVYWFQ	1957	15.79	FLDVYWFQE	450.20	9.48	-	-	-	-	-	-
HLA-DPA1*02:01/DPB1*05:01	273	287	ELMTYALVKVFTNPE	Consensus (comb.lib./smm/nn)	9.76	ALVKVFTNP	42.39	14.74	YALVKVFTN	1209	8.79	YALVKVFTN	465.80	9.76	-	-	-	-	-	-
HLA-DPA1*02:01/DPB1*05:01	265	279	CELVFDTDELMTYAL	Consensus (comb.lib./smm/nn)	10.34	ELVFDTDEL	3208.22	47.96	VFDTDELMT	1374	10.34	VFDTDELMT	387.70	8.32	-	-	-	-	-	-
HLA-DPA1*02:01/DPB1*05:01	62	76	NNQTHFVLNFKTNKK	Consensus (comb.lib./smm/nn)	10.55	NQTHFVLNF	5077	51.86	HFVLNFKTN	1253	9.19	QTHFVLNFK	510.70	10.55	-	-	-	-	-	-
HLA-DPA1*02:01/DPB1*05:01	64	78	QTHFVLNFKTNKKSC	Consensus (comb.lib./smm/nn)	10.58	HFVLNFKTN	28394.78	67.48	HFVLNFKTN	1399	10.58	QTHFVLNFK	501.30	10.39	-	-	-	-	-	-
HLA-DPA1*02:01/DPB1*05:01	266	280	ELVFDTDELMTYALV	Consensus (comb.lib./smm/nn)	10.59	DELMTYALV	2154.51	44.12	VFDTDELMT	1400	10.59	FDTDELMTY	384.90	8.27	-	-	-	-	-	-
HLA-DPA1*02:01/DPB1*05:01	232	246	SFLDVYWFQETMRKK	Consensus (comb.lib./smm/nn)	10.91	SFLDVYWFQ	5.81	6.89	LDVYWFQET	1920	15.45	FLDVYWFQE	531.50	10.91	-	-	-	-	-	-
HLA-DPA1*02:01/DPB1*05:01	264	278	TCELVFDTDELMTYA	Consensus (comb.lib./smm/nn)	11.06	ELVFDTDEL	3208.22	47.96	VFDTDELMT	1422	10.80	VFDTDELMT	540.20	11.06	-	-	-	-	-	-
HLA-DPA1*02:01/DPB1*05:01	63	77	NQTHFVLNFKTNKKS	Consensus (comb.lib./smm/nn)	11.34	NQTHFVLNF	5077	51.86	HFVLNFKTN	1479	11.34	QTHFVLNFK	505.20	10.46	-	-	-	-	-	-
HLA-DPA1*02:01/DPB1*05:01	186	200	HKNGLFNTQITYLAE	Consensus (comb.lib./smm/nn)	11.62	NTQITYLAE	20.93	11.62	LFNTQITYL	551	2.91	LFNTQITYL	1186.10	20.06	-	-	-	-	-	-
HLA-DPA1*02:01/DPB1*05:01	187	201	KNGLFNTQITYLAEE	Consensus (comb.lib./smm/nn)	11.62	NTQITYLAE	20.93	11.62	LFNTQITYL	561	2.99	LFNTQITYL	1118.70	19.26	-	-	-	-	-	-
HLA-DPA1*02:01/DPB1*05:01	188	202	NGLFNTQITYLAEED	Consensus (comb.lib./smm/nn)	11.62	NTQITYLAE	20.93	11.62	LFNTQITYL	598	3.30	LFNTQITYL	1319	21.60	-	-	-	-	-	-
HLA-DPA1*02:01/DPB1*05:01	272	286	DELMTYALVKVFTNP	Consensus (comb.lib./smm/nn)	11.63	ALVKVFTNP	42.39	14.74	TYALVKVFT	1120	7.96	YALVKVFTN	573.80	11.63	-	-	-	-	-	-
HLA-DPA1*02:01/DPB1*05:01	38	52	ETLFFASYGLKRDPC	Consensus (comb.lib./smm/nn)	11.96	FFASYGLKR	22652.17	65.43	LFFASYGLK	1135	8.10	FFASYGLKR	593.40	11.96	-	-	-	-	-	-
HLA-DPA1*02:01/DPB1*05:01	189	203	GLFNTQITYLAEEDS	Consensus (comb.lib./smm/nn)	12.06	NTQITYLAE	20.93	11.62	LFNTQITYL	1555	12.06	LFNTQITYL	1653.80	25.04	-	-	-	-	-	-
HLA-DPA1*02:01/DPB1*05:01	222	236	ILPNEEYKRISFLDV	Consensus (comb.lib./smm/nn)	12.34	YKRISFLDV	1428.47	40.33	EYKRISFLD	455	2.17	EEYKRISFL	616.90	12.34	-	-	-	-	-	-
HLA-DPA1*02:01/DPB1*05:01	61	75	SNNQTHFVLNFKTNK	Consensus (comb.lib./smm/nn)	12.72	NQTHFVLNF	5077	51.86	HFVLNFKTN	1365	10.25	QTHFVLNFK	640.70	12.72	-	-	-	-	-	-
HLA-DPA1*02:01/DPB1*05:01	190	204	LFNTQITYLAEEDSF	Consensus (comb.lib./smm/nn)	12.79	NTQITYLAE	20.93	11.62	LFNTQITYL	1635	12.79	LFNTQITYL	2192.90	29.89	-	-	-	-	-	-
HLA-DPA1*02:01/DPB1*05:01	263	277	KTCELVFDTDELMTY	Consensus (comb.lib./smm/nn)	12.95	KTCELVFDT	2780.16	46.31	VFDTDELMT	1432	10.90	VFDTDELMT	655.70	12.95	-	-	-	-	-	-
HLA-DPA1*02:01/DPB1*05:01	271	285	TDELMTYALVKVFTN	Consensus (comb.lib./smm/nn)	13.10	DELMTYALV	2154.51	44.12	TYALVKVFT	1097	7.75	ELMTYALVK	665.40	13.10	-	-	-	-	-	-
HLA-DPA1*02:01/DPB1*05:01	4	18	INFLSIVGLISFGFI	Consensus (comb.lib./smm/nn)	13.25	IVGLISFGF	31.32	13.25	IVGLISFGF	805	5.08	NFLSIVGLI	926.20	16.82	-	-	-	-	-	-
HLA-DPA1*02:01/DPB1*05:01	5	19	NFLSIVGLISFGFIV	Consensus (comb.lib./smm/nn)	13.25	IVGLISFGF	31.32	13.25	VGLISFGFI	819	5.21	NFLSIVGLI	1309.50	21.50	-	-	-	-	-	-
HLA-DPA1*02:01/DPB1*05:01	6	20	FLSIVGLISFGFIVA	Consensus (comb.lib./smm/nn)	13.25	IVGLISFGF	31.32	13.25	VGLISFGFI	811	5.14	FLSIVGLIS	1645.90	24.96	-	-	-	-	-	-
HLA-DPA1*02:01/DPB1*05:01	7	21	LSIVGLISFGFIVAV	Consensus (comb.lib./smm/nn)	13.25	IVGLISFGF	31.32	13.25	VGLISFGFI	778	4.84	IVGLISFGF	2804.30	34.57	-	-	-	-	-	-
HLA-DPA1*02:01/DPB1*05:01	8	22	SIVGLISFGFIVAVK	Consensus (comb.lib./smm/nn)	13.25	IVGLISFGF	31.32	13.25	VGLISFGFI	712	4.27	SFGFIVAVK	2930.30	35.43	-	-	-	-	-	-
HLA-DPA1*02:01/DPB1*05:01	9	23	IVGLISFGFIVAVKC	Consensus (comb.lib./smm/nn)	13.25	IVGLISFGF	31.32	13.25	SFGFIVAVK	1006	6.91	SFGFIVAVK	2644.70	33.41	-	-	-	-	-	-
HLA-DPA1*02:01/DPB1*05:01	1	15	MNSINFLSIVGLISF	Consensus (comb.lib./smm/nn)	13.55	FLSIVGLIS	33.07	13.55	FLSIVGLIS	1598	12.45	FLSIVGLIS	840.70	15.66	-	-	-	-	-	-
HLA-DPA1*02:01/DPB1*05:01	2	16	NSINFLSIVGLISFG	Consensus (comb.lib./smm/nn)	13.55	FLSIVGLIS	33.07	13.55	FLSIVGLIS	1633	12.77	FLSIVGLIS	1049.50	18.40	-	-	-	-	-	-
HLA-DPA1*02:01/DPB1*05:01	216	230	KKKFSIILPNEEYKR	Consensus (comb.lib./smm/nn)	13.55	KKKFSIILP	33.67	13.55	IILPNEEYK	2649	21.91	KKKFSIILP	206.80	4.57	-	-	-	-	-	-
HLA-DPA1*02:01/DPB1*05:01	274	288	LMTYALVKVFTNPES	Consensus (comb.lib./smm/nn)	13.62	ALVKVFTNP	42.39	14.74	YALVKVFTN	1182	8.54	YALVKVFTN	699.70	13.62	-	-	-	-	-	-
HLA-DPA1*02:01/DPB1*05:01	37	51	DETLFFASYGLKRDP	Consensus (comb.lib./smm/nn)	13.83	FFASYGLKR	22652.17	65.43	LFFASYGLK	1107	7.84	FFASYGLKR	714	13.83	-	-	-	-	-	-
HLA-DPA1*02:01/DPB1*05:01	3	17	SINFLSIVGLISFGF	Consensus (comb.lib./smm/nn)	14.12	IVGLISFGF	31.32	13.25	FLSIVGLIS	1776	14.12	NFLSIVGLI	1072.60	18.69	-	-	-	-	-	-
HLA-DPA1*02:01/DPB1*05:01	221	235	IILPNEEYKRISFLD	Consensus (comb.lib./smm/nn)	14.48	LPNEEYKRI	4869	51.86	EEYKRISFL	1144	8.19	EEYKRISFL	757.50	14.48	-	-	-	-	-	-
HLA-DPA1*02:01/DPB1*05:01	275	289	MTYALVKVFTNPESD	Consensus (comb.lib./smm/nn)	14.50	ALVKVFTNP	42.39	14.74	YALVKVFTN	1614	12.60	YALVKVFTN	758.80	14.50	-	-	-	-	-	-
HLA-DPA1*02:01/DPB1*05:01	39	53	TLFFASYGLKRDPCQ	Consensus (comb.lib./smm/nn)	14.56	FFASYGLKR	22652.17	65.43	FFASYGLKR	1777	14.13	FFASYGLKR	763.10	14.56	-	-	-	-	-	-
HLA-DPA1*02:01/DPB1*05:01	26	40	DEYFIGKYKEKDETL	Consensus (comb.lib./smm/nn)	15.25	KYKEKDETL	77.22	18.05	YFIGKYKEK	1376	10.36	YFIGKYKEK	811.30	15.25	-	-	-	-	-	-
HLA-DPA1*02:01/DPB1*05:01	25	39	GDEYFIGKYKEKDET	Consensus (comb.lib./smm/nn)	15.38	YFIGKYKEK	66979.29	74.17	YFIGKYKEK	1495	11.49	YFIGKYKEK	820	15.38	-	-	-	-	-	-
HLA-DPA1*02:01/DPB1*05:01	27	41	EYFIGKYKEKDETLF	Consensus (comb.lib./smm/nn)	15.65	KYKEKDETL	77.22	18.05	YFIGKYKEK	1942	15.65	YFIGKYKEK	641.60	12.73	-	-	-	-	-	-
HLA-DPA1*02:01/DPB1*05:01	60	74	CSNNQTHFVLNFKTN	Consensus (comb.lib./smm/nn)	15.69	NQTHFVLNF	5077	51.86	QTHFVLNFK	1303	9.67	QTHFVLNFK	842.60	15.69	-	-	-	-	-	-
HLA-DPA1*02:01/DPB1*05:01	276	290	TYALVKVFTNPESDG	Consensus (comb.lib./smm/nn)	16.83	ALVKVFTNP	42.39	14.74	YALVKVFTN	2635	21.79	TYALVKVFT	927.20	16.83	-	-	-	-	-	-
HLA-DPA1*02:01/DPB1*05:01	233	247	FLDVYWFQETMRKKP	Consensus (comb.lib./smm/nn)	17.18	WFQETMRKK	7949.47	56.28	WFQETMRKK	2112	17.18	VYWFQETMR	672.50	13.21	-	-	-	-	-	-
HLA-DPA1*02:01/DPB1*05:01	267	281	LVFDTDELMTYALVK	Consensus (comb.lib./smm/nn)	17.27	DELMTYALV	2154.51	44.12	FDTDELMTY	2122	17.27	FDTDELMTY	355.90	7.72	-	-	-	-	-	-
HLA-DPA1*02:01/DPB1*05:01	65	79	THFVLNFKTNKKSCI	Consensus (comb.lib./smm/nn)	17.41	HFVLNFKTN	28394.78	67.48	HFVLNFKTN	2138	17.41	FVLNFKTNK	929.70	16.87	-	-	-	-	-	-
HLA-DPA1*02:01/DPB1*05:01	24	38	DGDEYFIGKYKEKDE	Consensus (comb.lib./smm/nn)	17.85	DGDEYFIGK	56808.08	73.26	YFIGKYKEK	1221	8.89	YFIGKYKEK	1005.80	17.85	-	-	-	-	-	-
HLA-DPA1*02:01/DPB1*05:01	164	178	HGWNVERYNIFKDTR	Consensus (comb.lib./smm/nn)	17.92	WNVERYNIF	261.26	26.47	VERYNIFKD	2194	17.92	VERYNIFKD	516.30	10.65	-	-	-	-	-	-
HLA-DPA1*02:01/DPB1*05:01	163	177	EHGWNVERYNIFKDT	Consensus (comb.lib./smm/nn)	18.30	WNVERYNIF	261.26	26.47	VERYNIFKD	2237	18.30	VERYNIFKD	672.80	13.22	-	-	-	-	-	-
HLA-DPA1*02:01/DPB1*05:01	166	180	WNVERYNIFKDTRFS	Consensus (comb.lib./smm/nn)	18.32	WNVERYNIF	261.26	26.47	VERYNIFKD	2239	18.32	VERYNIFKD	224.70	4.97	-	-	-	-	-	-
HLA-DPA1*02:01/DPB1*05:01	270	284	DTDELMTYALVKVFT	Consensus (comb.lib./smm/nn)	18.38	DELMTYALV	2154.51	44.12	LMTYALVKV	1629	12.74	TYALVKVFT	1047.90	18.38	-	-	-	-	-	-
HLA-DPA1*02:01/DPB1*05:01	262	276	NKTCELVFDTDELMT	Consensus (comb.lib./smm/nn)	18.60	KTCELVFDT	2780.16	46.31	LVFDTDELM	1833	14.65	LVFDTDELM	1065.60	18.60	-	-	-	-	-	-
HLA-DPA1*02:01/DPB1*05:01	234	248	LDVYWFQETMRKKPK	Consensus (comb.lib./smm/nn)	18.78	WFQETMRKK	7949.47	56.28	WFQETMRKK	2067	16.78	VYWFQETMR	1080.40	18.78	-	-	-	-	-	-
HLA-DPA1*02:01/DPB1*05:01	165	179	GWNVERYNIFKDTRF	Consensus (comb.lib./smm/nn)	18.81	WNVERYNIF	261.26	26.47	VERYNIFKD	2295	18.81	VERYNIFKD	331.10	7.23	-	-	-	-	-	-
HLA-DPA1*02:01/DPB1*05:01	185	199	YHKNGLFNTQITYLA	Consensus (comb.lib./smm/nn)	19.55	LFNTQITYL	8063.96	56.28	LFNTQITYL	514	2.62	GLFNTQITY	1143	19.55	-	-	-	-	-	-
HLA-DPA1*02:01/DPB1*05:01	23	37	CDGDEYFIGKYKEKD	Consensus (comb.lib./smm/nn)	19.82	CDGDEYFIG	9506.87	57.93	YFIGKYKEK	1212	8.81	YFIGKYKEK	1165.60	19.82	-	-	-	-	-	-
HLA-DPA1*02:01/DPB1*05:01	268	282	VFDTDELMTYALVKV	Consensus (comb.lib./smm/nn)	20.69	DELMTYALV	2154.51	44.12	VFDTDELMT	2507	20.69	ELMTYALVK	758.30	14.50	-	-	-	-	-	-
HLA-DPA1*02:01/DPB1*05:01	22	36	KCDGDEYFIGKYKEK	Consensus (comb.lib./smm/nn)	20.91	CDGDEYFIG	9506.87	57.93	DEYFIGKYK	1380	10.40	YFIGKYKEK	1258.10	20.91	-	-	-	-	-	-
HLA-DPA1*02:01/DPB1*05:01	235	249	DVYWFQETMRKKPKY	Consensus (comb.lib./smm/nn)	21.55	WFQETMRKK	7949.47	56.28	WFQETMRKK	2607	21.55	VYWFQETMR	1300.60	21.40	-	-	-	-	-	-
HLA-DPA1*02:01/DPB1*05:01	269	283	FDTDELMTYALVKVF	Consensus (comb.lib./smm/nn)	21.72	DELMTYALV	2154.51	44.12	LMTYALVKV	2626	21.72	ELMTYALVK	1119	19.26	-	-	-	-	-	-
HLA-DPA1*02:01/DPB1*05:01	162	176	QEHGWNVERYNIFKD	Consensus (comb.lib./smm/nn)	21.86	WNVERYNIF	261.26	26.47	WNVERYNIF	2643	21.86	VERYNIFKD	994.80	17.70	-	-	-	-	-	-
HLA-DPA1*02:01/DPB1*05:01	184	198	FYHKNGLFNTQITYL	Consensus (comb.lib./smm/nn)	22.05	LFNTQITYL	8063.96	56.28	YHKNGLFNT	532	2.76	GLFNTQITY	1360.20	22.05	-	-	-	-	-	-
HLA-DPA1*02:01/DPB1*05:01	59	73	KCSNNQTHFVLNFKT	Consensus (comb.lib./smm/nn)	22.25	NQTHFVLNF	5077	51.86	QTHFVLNFK	2689	22.25	QTHFVLNFK	997.90	17.74	-	-	-	-	-	-
HLA-DPA1*02:01/DPB1*05:01	107	121	IGTDNCKLVFKKRKR	Consensus (comb.lib./smm/nn)	22.38	KLVFKKRKR	2257.67	44.66	TDNCKLVFK	2705	22.38	CKLVFKKRK	856.80	15.88	-	-	-	-	-	-
HLA-DPA1*02:01/DPB1*05:01	220	234	SIILPNEEYKRISFL	Consensus (comb.lib./smm/nn)	22.51	LPNEEYKRI	4869	51.86	ILPNEEYKR	2720	22.51	ILPNEEYKR	676	13.27	-	-	-	-	-	-
HLA-DPA1*02:01/DPB1*05:01	66	80	HFVLNFKTNKKSCIS	Consensus (comb.lib./smm/nn)	23.12	HFVLNFKTN	28394.78	67.48	HFVLNFKTN	2206	18.03	FVLNFKTNK	1462.10	23.12	-	-	-	-	-	-
HLA-DPA1*02:01/DPB1*05:01	183	197	VFYHKNGLFNTQITY	Consensus (comb.lib./smm/nn)	23.59	HKNGLFNTQ	11623.24	59.58	YHKNGLFNT	1808	14.42	GLFNTQITY	1507.90	23.59	-	-	-	-	-	-
HLA-DPA1*02:01/DPB1*05:01	106	120	GIGTDNCKLVFKKRK	Consensus (comb.lib./smm/nn)	23.87	NCKLVFKKR	5035.24	51.86	TDNCKLVFK	2883	23.87	CKLVFKKRK	1358.20	22.03	-	-	-	-	-	-
HLA-DPA1*02:01/DPB1*05:01	40	54	LFFASYGLKRDPCQI	Consensus (comb.lib./smm/nn)	24.18	FFASYGLKR	22652.17	65.43	LFFASYGLK	2922	24.18	FFASYGLKR	1280.60	21.17	-	-	-	-	-	-
HLA-DPA1*02:01/DPB1*05:01	236	250	VYWFQETMRKKPKYP	Consensus (comb.lib./smm/nn)	24.23	WFQETMRKK	7949.47	56.28	WFQETMRKK	2797	23.15	VYWFQETMR	1571.20	24.23	-	-	-	-	-	-
HLA-DPA1*02:01/DPB1*05:01	81	95	AIKLTSYPKINQNSD	Consensus (comb.lib./smm/nn)	24.72	IKLTSYPKI	27.05	12.69	LTSYPKINQ	6474	47	IKLTSYPKI	1621.20	24.72	-	-	-	-	-	-
HLA-DPA1*02:01/DPB1*05:01	79	93	ISAIKLTSYPKINQN	Consensus (comb.lib./smm/nn)	25.10	IKLTSYPKI	27.05	12.69	IKLTSYPKI	4007	32.49	IKLTSYPKI	1660.20	25.10	-	-	-	-	-	-
HLA-DPA1*02:01/DPB1*05:01	217	231	KKFSIILPNEEYKRI	Consensus (comb.lib./smm/nn)	25.10	KFSIILPNE	1393.31	40.33	IILPNEEYK	3034	25.10	KKFSIILPN	474.70	9.92	-	-	-	-	-	-
HLA-DPA1*02:01/DPB1*05:01	80	94	SAIKLTSYPKINQNS	Consensus (comb.lib./smm/nn)	25.38	IKLTSYPKI	27.05	12.69	IKLTSYPKI	5129	39.73	IKLTSYPKI	1688.10	25.38	-	-	-	-	-	-
HLA-DPA1*02:01/DPB1*05:01	277	291	YALVKVFTNPESDGS	Consensus (comb.lib./smm/nn)	25.82	ALVKVFTNP	42.39	14.74	YALVKVFTN	3604	29.55	VKVFTNPES	1735.10	25.82	-	-	-	-	-	-
HLA-DPA1*02:01/DPB1*05:01	76	90	KSCISAIKLTSYPKI	Consensus (comb.lib./smm/nn)	25.84	IKLTSYPKI	27.05	12.69	ISAIKLTSY	3997	32.42	ISAIKLTSY	1736.80	25.84	-	-	-	-	-	-
HLA-DPA1*02:01/DPB1*05:01	179	193	FSTEVFYHKNGLFNT	Consensus (comb.lib./smm/nn)	26.11	FSTEVFYHK	306.20	27.36	FSTEVFYHK	1110	7.87	VFYHKNGLF	1765.50	26.11	-	-	-	-	-	-
HLA-DPA1*02:01/DPB1*05:01	109	123	TDNCKLVFKKRKRQI	Consensus (comb.lib./smm/nn)	26.66	KLVFKKRKR	2257.67	44.66	NCKLVFKKR	3230	26.66	CKLVFKKRK	614.10	12.29	-	-	-	-	-	-
HLA-DPA1*02:01/DPB1*05:01	78	92	CISAIKLTSYPKINQ	Consensus (comb.lib./smm/nn)	26.83	IKLTSYPKI	27.05	12.69	IKLTSYPKI	4011	32.52	IKLTSYPKI	1843.30	26.83	-	-	-	-	-	-
HLA-DPA1*02:01/DPB1*05:01	192	206	NTQITYLAEEDSFSE	Consensus (comb.lib./smm/nn)	27.09	NTQITYLAE	20.93	11.62	YLAEEDSFS	3285	27.09	TQITYLAEE	3255.20	37.60	-	-	-	-	-	-
HLA-DPA1*02:01/DPB1*05:01	261	275	ENKTCELVFDTDELM	Consensus (comb.lib./smm/nn)	27.62	KTCELVFDT	2780.16	46.31	KTCELVFDT	3354	27.62	KTCELVFDT	1240.60	20.71	-	-	-	-	-	-
HLA-DPA1*02:01/DPB1*05:01	260	274	NENKTCELVFDTDEL	Consensus (comb.lib./smm/nn)	27.84	KTCELVFDT	2780.16	46.31	NKTCELVFD	3362	27.68	NKTCELVFD	1954.20	27.84	-	-	-	-	-	-
HLA-DPA1*02:01/DPB1*05:01	75	89	KKSCISAIKLTSYPK	Consensus (comb.lib./smm/nn)	28.27	AIKLTSYPK	342.52	28.27	ISAIKLTSY	4942	38.61	SCISAIKLT	1872.20	27.09	-	-	-	-	-	-
HLA-DPA1*02:01/DPB1*05:01	181	195	TEVFYHKNGLFNTQI	Consensus (comb.lib./smm/nn)	28.53	HKNGLFNTQ	11623.24	59.58	YHKNGLFNT	1306	9.70	VFYHKNGLF	2033.30	28.53	-	-	-	-	-	-
HLA-DPA1*02:01/DPB1*05:01	77	91	SCISAIKLTSYPKIN	Consensus (comb.lib./smm/nn)	28.62	IKLTSYPKI	27.05	12.69	ISAIKLTSY	3989	32.36	IKLTSYPKI	2043.80	28.62	-	-	-	-	-	-
HLA-DPA1*02:01/DPB1*05:01	243	257	MRKKPKYPYIHYNGE	Consensus (comb.lib./smm/nn)	29.09	YPYIHYNGE	124.82	21.02	PKYPYIHYN	5455	41.62	RKKPKYPYI	2097.40	29.09	-	-	-	-	-	-
HLA-DPA1*02:01/DPB1*05:01	208	222	REITAKDIKKKFSII	Consensus (comb.lib./smm/nn)	29.20	DIKKKFSII	18050.40	63.87	ITAKDIKKK	2665	22.05	TAKDIKKKF	2110	29.20	-	-	-	-	-	-
HLA-DPA1*02:01/DPB1*05:01	108	122	GTDNCKLVFKKRKRQ	Consensus (comb.lib./smm/nn)	29.25	KLVFKKRKR	2257.67	44.66	NCKLVFKKR	3564	29.25	CKLVFKKRK	794.10	15.01	-	-	-	-	-	-
HLA-DPA1*02:01/DPB1*05:01	58	72	YKCSNNQTHFVLNFK	Consensus (comb.lib./smm/nn)	29.27	NQTHFVLNF	5077	51.86	SNNQTHFVL	2748	22.74	QTHFVLNFK	2119	29.27	-	-	-	-	-	-
HLA-DPA1*02:01/DPB1*05:01	182	196	EVFYHKNGLFNTQIT	Consensus (comb.lib./smm/nn)	29.51	HKNGLFNTQ	11623.24	59.58	YHKNGLFNT	1438	10.95	VFYHKNGLF	2146.70	29.51	-	-	-	-	-	-
HLA-DPA1*02:01/DPB1*05:01	119	133	RKRQIAANIEIYGIP	Consensus (comb.lib./smm/nn)	29.64	ANIEIYGIP	663.67	33.57	IAANIEIYG	3615	29.64	QIAANIEIY	2162.10	29.64	-	-	-	-	-	-
HLA-DPA1*02:01/DPB1*05:01	111	125	NCKLVFKKRKRQIAA	Consensus (comb.lib./smm/nn)	30.23	KLVFKKRKR	2257.67	44.66	FKKRKRQIA	3695	30.23	KLVFKKRKR	611.90	12.26	-	-	-	-	-	-
HLA-DPA1*02:01/DPB1*05:01	259	273	SNENKTCELVFDTDE	Consensus (comb.lib./smm/nn)	30.23	KTCELVFDT	2780.16	46.31	NKTCELVFD	3529	28.98	NKTCELVFD	2234.10	30.23	-	-	-	-	-	-
HLA-DPA1*02:01/DPB1*05:01	110	124	DNCKLVFKKRKRQIA	Consensus (comb.lib./smm/nn)	30.54	KLVFKKRKR	2257.67	44.66	VFKKRKRQI	3736	30.54	KLVFKKRKR	640.10	12.71	-	-	-	-	-	-
HLA-DPA1*02:01/DPB1*05:01	132	146	IPAKKCSFKDRYIGA	Consensus (comb.lib./smm/nn)	30.63	SFKDRYIGA	448.58	30.63	AKKCSFKDR	2761	22.85	KKCSFKDRY	3331.40	38.07	-	-	-	-	-	-
HLA-DPA1*02:01/DPB1*05:01	193	207	TQITYLAEEDSFSEA	Consensus (comb.lib./smm/nn)	30.63	AEEDSFSEA	462.28	30.63	YLAEEDSFS	2567	21.21	TQITYLAEE	3129.90	36.78	-	-	-	-	-	-
HLA-DPA1*02:01/DPB1*05:01	194	208	QITYLAEEDSFSEAR	Consensus (comb.lib./smm/nn)	30.63	AEEDSFSEA	462.28	30.63	YLAEEDSFS	2685	22.21	TYLAEEDSF	3736.60	40.52	-	-	-	-	-	-
HLA-DPA1*02:01/DPB1*05:01	195	209	ITYLAEEDSFSEARE	Consensus (comb.lib./smm/nn)	30.63	AEEDSFSEA	462.28	30.63	YLAEEDSFS	2741	22.68	YLAEEDSFS	4417.40	44.21	-	-	-	-	-	-
HLA-DPA1*02:01/DPB1*05:01	196	210	TYLAEEDSFSEAREI	Consensus (comb.lib./smm/nn)	30.63	AEEDSFSEA	462.28	30.63	LAEEDSFSE	3731	30.50	YLAEEDSFS	6128.30	51.89	-	-	-	-	-	-
HLA-DPA1*02:01/DPB1*05:01	118	132	KRKRQIAANIEIYGI	Consensus (comb.lib./smm/nn)	30.65	KRQIAANIE	1484.27	40.87	IAANIEIYG	3553	29.17	QIAANIEIY	2286	30.65	-	-	-	-	-	-
HLA-DPA1*02:01/DPB1*05:01	113	127	KLVFKKRKRQIAANI	Consensus (comb.lib./smm/nn)	30.73	KLVFKKRKR	2257.67	44.66	VFKKRKRQI	3763	30.73	KLVFKKRKR	1392.60	22.40	-	-	-	-	-	-
HLA-DPA1*02:01/DPB1*05:01	41	55	FFASYGLKRDPCQIV	Consensus (comb.lib./smm/nn)	31.35	FFASYGLKR	22652.17	65.43	FFASYGLKR	3849	31.35	FFASYGLKR	2140	29.45	-	-	-	-	-	-
HLA-DPA1*02:01/DPB1*05:01	244	258	RKKPKYPYIHYNGEC	Consensus (comb.lib./smm/nn)	31.40	YPYIHYNGE	124.82	21.02	PKYPYIHYN	6254	45.90	KPKYPYIHY	2380.60	31.40	-	-	-	-	-	-
HLA-DPA1*02:01/DPB1*05:01	180	194	STEVFYHKNGLFNTQ	Consensus (comb.lib./smm/nn)	31.57	HKNGLFNTQ	11623.24	59.58	YHKNGLFNT	1350	10.12	VFYHKNGLF	2403.40	31.57	-	-	-	-	-	-
HLA-DPA1*02:01/DPB1*05:01	218	232	KFSIILPNEEYKRIS	Consensus (comb.lib./smm/nn)	31.60	KFSIILPNE	1393.31	40.33	IILPNEEYK	3884	31.60	IILPNEEYK	958.50	17.24	-	-	-	-	-	-
HLA-DPA1*02:01/DPB1*05:01	258	272	CSNENKTCELVFDTD	Consensus (comb.lib./smm/nn)	31.60	KTCELVFDT	2780.16	46.31	NKTCELVFD	3402	27.99	NKTCELVFD	2407.90	31.60	-	-	-	-	-	-
HLA-DPA1*02:01/DPB1*05:01	198	212	LAEEDSFSEAREITA	Consensus (comb.lib./smm/nn)	31.94	AEEDSFSEA	462.28	30.63	SFSEAREIT	3931	31.94	EEDSFSEAR	15009.60	75.41	-	-	-	-	-	-
HLA-DPA1*02:01/DPB1*05:01	73	87	TNKKSCISAIKLTSY	Consensus (comb.lib./smm/nn)	32.07	KSCISAIKL	1322.01	39.80	KKSCISAIK	3643	29.85	KSCISAIKL	2468	32.07	-	-	-	-	-	-
HLA-DPA1*02:01/DPB1*05:01	241	255	ETMRKKPKYPYIHYN	Consensus (comb.lib./smm/nn)	32.40	RKKPKYPYI	2001.28	43.58	MRKKPKYPY	3803	31.02	RKKPKYPYI	2509.80	32.40	-	-	-	-	-	-
HLA-DPA1*02:01/DPB1*05:01	10	24	VGLISFGFIVAVKCD	Consensus (comb.lib./smm/nn)	32.61	GLISFGFIV	1447.59	40.33	SFGFIVAVK	1105	7.83	SFGFIVAVK	2536.10	32.61	-	-	-	-	-	-
HLA-DPA1*02:01/DPB1*05:01	112	126	CKLVFKKRKRQIAAN	Consensus (comb.lib./smm/nn)	32.69	KLVFKKRKR	2257.67	44.66	VFKKRKRQI	4037	32.69	KLVFKKRKR	665.50	13.10	-	-	-	-	-	-
HLA-DPA1*02:01/DPB1*05:01	219	233	FSIILPNEEYKRISF	Consensus (comb.lib./smm/nn)	32.84	LPNEEYKRI	4869	51.86	IILPNEEYK	4058	32.84	ILPNEEYKR	993	17.68	-	-	-	-	-	-
HLA-DPA1*02:01/DPB1*05:01	120	134	KRQIAANIEIYGIPA	Consensus (comb.lib./smm/nn)	32.98	ANIEIYGIP	663.67	33.57	IAANIEIYG	3620	29.67	QIAANIEIY	2587.30	32.98	-	-	-	-	-	-
HLA-DPA1*02:01/DPB1*05:01	121	135	RQIAANIEIYGIPAK	Consensus (comb.lib./smm/nn)	33.07	ANIEIYGIP	663.67	33.57	IAANIEIYG	4092	33.07	IEIYGIPAK	1907.50	27.41	-	-	-	-	-	-
HLA-DPA1*02:01/DPB1*05:01	124	138	AANIEIYGIPAKKCS	Consensus (comb.lib./smm/nn)	33.57	ANIEIYGIP	663.67	33.57	IYGIPAKKC	9065	57.65	IEIYGIPAK	2538	32.62	-	-	-	-	-	-
HLA-DPA1*02:01/DPB1*05:01	125	139	ANIEIYGIPAKKCSF	Consensus (comb.lib./smm/nn)	33.57	ANIEIYGIP	663.67	33.57	IYGIPAKKC	9302	58.45	IEIYGIPAK	2292.20	30.70	-	-	-	-	-	-
HLA-DPA1*02:01/DPB1*05:01	122	136	QIAANIEIYGIPAKK	Consensus (comb.lib./smm/nn)	33.69	ANIEIYGIP	663.67	33.57	IAANIEIYG	7404	51.26	IEIYGIPAK	2683.10	33.69	-	-	-	-	-	-
HLA-DPA1*02:01/DPB1*05:01	67	81	FVLNFKTNKKSCISA	Consensus (comb.lib./smm/nn)	33.85	VLNFKTNKK	46043.61	71.40	NFKTNKKSC	4207	33.85	FVLNFKTNK	1813.10	26.55	-	-	-	-	-	-
HLA-DPA1*02:01/DPB1*05:01	82	96	IKLTSYPKINQNSDL	Consensus (comb.lib./smm/nn)	34.14	IKLTSYPKI	27.05	12.69	LTSYPKINQ	6474	47	IKLTSYPKI	2744.20	34.14	-	-	-	-	-	-
HLA-DPA1*02:01/DPB1*05:01	197	211	YLAEEDSFSEAREIT	Consensus (comb.lib./smm/nn)	34.27	AEEDSFSEA	462.28	30.63	AEEDSFSEA	4268	34.27	YLAEEDSFS	12010.50	69.34	-	-	-	-	-	-
HLA-DPA1*02:01/DPB1*05:01	257	271	ECSNENKTCELVFDT	Consensus (comb.lib./smm/nn)	34.49	KTCELVFDT	2780.16	46.31	NKTCELVFD	3873	31.52	ENKTCELVF	2793.70	34.49	-	-	-	-	-	-
HLA-DPA1*02:01/DPB1*05:01	207	221	AREITAKDIKKKFSI	Consensus (comb.lib./smm/nn)	34.81	TAKDIKKKF	23737.09	65.94	ITAKDIKKK	3348	27.58	ITAKDIKKK	2838.60	34.81	-	-	-	-	-	-
HLA-DPA1*02:01/DPB1*05:01	123	137	IAANIEIYGIPAKKC	Consensus (comb.lib./smm/nn)	35.16	ANIEIYGIP	663.67	33.57	IAANIEIYG	7399	51.23	IEIYGIPAK	2888.90	35.16	-	-	-	-	-	-
HLA-DPA1*02:01/DPB1*05:01	191	205	FNTQITYLAEEDSFS	Consensus (comb.lib./smm/nn)	35.82	NTQITYLAE	20.93	11.62	ITYLAEEDS	5026	39.11	TQITYLAEE	2987.10	35.82	-	-	-	-	-	-
HLA-DPA1*02:01/DPB1*05:01	68	82	VLNFKTNKKSCISAI	Consensus (comb.lib./smm/nn)	35.87	VLNFKTNKK	46043.61	71.40	FKTNKKSCI	4508	35.87	VLNFKTNKK	2904.10	35.26	-	-	-	-	-	-
HLA-DPA1*02:01/DPB1*05:01	105	119	GGIGTDNCKLVFKKR	Consensus (comb.lib./smm/nn)	36.40	NCKLVFKKR	5035.24	51.86	TDNCKLVFK	3275	27.01	TDNCKLVFK	3072.70	36.40	-	-	-	-	-	-
HLA-DPA1*02:01/DPB1*05:01	117	131	KKRKRQIAANIEIYG	Consensus (comb.lib./smm/nn)	36.70	KRQIAANIE	1484.27	40.87	QIAANIEIY	3599	29.51	QIAANIEIY	3117.20	36.70	-	-	-	-	-	-
HLA-DPA1*02:01/DPB1*05:01	199	213	AEEDSFSEAREITAK	Consensus (comb.lib./smm/nn)	36.85	AEEDSFSEA	462.28	30.63	FSEAREITA	4660	36.85	EEDSFSEAR	15247.80	75.85	-	-	-	-	-	-
HLA-DPA1*02:01/DPB1*05:01	278	292	ALVKVFTNPESDGSR	Consensus (comb.lib./smm/nn)	37.51	ALVKVFTNP	42.39	14.74	VKVFTNPES	6465	46.95	VKVFTNPES	3240	37.51	-	-	-	-	-	-
HLA-DPA1*02:01/DPB1*05:01	11	25	GLISFGFIVAVKCDG	Consensus (comb.lib./smm/nn)	37.83	GLISFGFIV	1447.59	40.33	SFGFIVAVK	2018	16.34	SFGFIVAVK	3292.40	37.83	-	-	-	-	-	-
HLA-DPA1*02:01/DPB1*05:01	12	26	LISFGFIVAVKCDGD	Consensus (comb.lib./smm/nn)	37.94	LISFGFIVA	1790.63	42.50	SFGFIVAVK	2114	17.20	SFGFIVAVK	3310	37.94	-	-	-	-	-	-
HLA-DPA1*02:01/DPB1*05:01	237	251	YWFQETMRKKPKYPY	Consensus (comb.lib./smm/nn)	37.99	WFQETMRKK	7949.47	56.28	WFQETMRKK	3908	31.77	WFQETMRKK	3317.90	37.99	-	-	-	-	-	-
HLA-DPA1*02:01/DPB1*05:01	21	35	VKCDGDEYFIGKYKE	Consensus (comb.lib./smm/nn)	38.71	CDGDEYFIG	9506.87	57.93	DEYFIGKYK	4959	38.71	KCDGDEYFI	1875.40	27.12	-	-	-	-	-	-
HLA-DPA1*02:01/DPB1*05:01	240	254	QETMRKKPKYPYIHY	Consensus (comb.lib./smm/nn)	38.90	RKKPKYPYI	2001.28	43.58	MRKKPKYPY	4990	38.90	MRKKPKYPY	3399.10	38.50	-	-	-	-	-	-
HLA-DPA1*02:01/DPB1*05:01	74	88	NKKSCISAIKLTSYP	Consensus (comb.lib./smm/nn)	39.01	KSCISAIKL	1322.01	39.80	ISAIKLTSY	5008	39.01	KKSCISAIK	2354.50	31.19	-	-	-	-	-	-
HLA-DPA1*02:01/DPB1*05:01	242	256	TMRKKPKYPYIHYNG	Consensus (comb.lib./smm/nn)	39.15	RKKPKYPYI	2001.28	43.58	PKYPYIHYN	5032	39.15	RKKPKYPYI	2256.30	30.41	-	-	-	-	-	-
HLA-DPA1*02:01/DPB1*05:01	161	175	DQEHGWNVERYNIFK	Consensus (comb.lib./smm/nn)	39.30	WNVERYNIF	261.26	26.47	WNVERYNIF	9464	58.99	NVERYNIFK	3530.60	39.30	-	-	-	-	-	-
HLA-DPA1*02:01/DPB1*05:01	71	85	FKTNKKSCISAIKLT	Consensus (comb.lib./smm/nn)	39.65	KSCISAIKL	1322.01	39.80	KKSCISAIK	4437	35.40	KKSCISAIK	3589.50	39.65	-	-	-	-	-	-
HLA-DPA1*02:01/DPB1*05:01	114	128	LVFKKRKRQIAANIE	Consensus (comb.lib./smm/nn)	39.66	KRQIAANIE	1484.27	40.87	FKKRKRQIA	5118	39.66	FKKRKRQIA	2894.30	35.20	-	-	-	-	-	-
HLA-DPA1*02:01/DPB1*05:01	133	147	PAKKCSFKDRYIGAD	Consensus (comb.lib./smm/nn)	39.79	SFKDRYIGA	448.58	30.63	AKKCSFKDR	5139	39.79	KKCSFKDRY	4835.90	46.26	-	-	-	-	-	-
HLA-DPA1*02:01/DPB1*05:01	70	84	NFKTNKKSCISAIKL	Consensus (comb.lib./smm/nn)	39.80	KSCISAIKL	1322.01	39.80	KKSCISAIK	4352	34.83	KKSCISAIK	3970.20	41.83	-	-	-	-	-	-
HLA-DPA1*02:01/DPB1*05:01	72	86	KTNKKSCISAIKLTS	Consensus (comb.lib./smm/nn)	39.80	KSCISAIKL	1322.01	39.80	KKSCISAIK	5201	40.15	KSCISAIKL	3047.20	36.23	-	-	-	-	-	-
HLA-DPA1*02:01/DPB1*05:01	20	34	AVKCDGDEYFIGKYK	Consensus (comb.lib./smm/nn)	40.10	CDGDEYFIG	9506.87	57.93	CDGDEYFIG	5192	40.10	KCDGDEYFI	2210.10	30.03	-	-	-	-	-	-
HLA-DPA1*02:01/DPB1*05:01	127	141	IEIYGIPAKKCSFKD	Consensus (comb.lib./smm/nn)	40.15	PAKKCSFKD	1000000	90.17	IPAKKCSFK	5201	40.15	IEIYGIPAK	1970.50	27.98	-	-	-	-	-	-
HLA-DPA1*02:01/DPB1*05:01	115	129	VFKKRKRQIAANIEI	Consensus (comb.lib./smm/nn)	40.87	KRQIAANIE	1484.27	40.87	RKRQIAANI	7222	50.46	FKKRKRQIA	3645.20	39.99	-	-	-	-	-	-
HLA-DPA1*02:01/DPB1*05:01	116	130	FKKRKRQIAANIEIY	Consensus (comb.lib./smm/nn)	40.87	KRQIAANIE	1484.27	40.87	RKRQIAANI	6553	47.39	QIAANIEIY	3104	36.62	-	-	-	-	-	-
HLA-DPA1*02:01/DPB1*05:01	129	143	IYGIPAKKCSFKDRY	Consensus (comb.lib./smm/nn)	40.93	AKKCSFKDR	12980.03	60.67	AKKCSFKDR	2724	22.54	KKCSFKDRY	3810.20	40.93	-	-	-	-	-	-
HLA-DPA1*02:01/DPB1*05:01	69	83	LNFKTNKKSCISAIK	Consensus (comb.lib./smm/nn)	41.07	KKSCISAIK	21465.17	64.91	FKTNKKSCI	3665	30.01	KKSCISAIK	3834.70	41.07	-	-	-	-	-	-
HLA-DPA1*02:01/DPB1*05:01	131	145	GIPAKKCSFKDRYIG	Consensus (comb.lib./smm/nn)	41.10	AKKCSFKDR	12980.03	60.67	AKKCSFKDR	3123	25.81	KKCSFKDRY	3840	41.10	-	-	-	-	-	-
HLA-DPA1*02:01/DPB1*05:01	245	259	KKPKYPYIHYNGECS	Consensus (comb.lib./smm/nn)	41.22	YPYIHYNGE	124.82	21.02	PKYPYIHYN	7221	50.46	PKYPYIHYN	3860.50	41.22	-	-	-	-	-	-
HLA-DPA1*02:01/DPB1*05:01	134	148	AKKCSFKDRYIGADP	Consensus (comb.lib./smm/nn)	41.23	SFKDRYIGA	448.58	30.63	AKKCSFKDR	5387	41.23	KCSFKDRYI	5440.30	49.05	-	-	-	-	-	-
HLA-DPA1*02:01/DPB1*05:01	130	144	YGIPAKKCSFKDRYI	Consensus (comb.lib./smm/nn)	42.40	AKKCSFKDR	12980.03	60.67	AKKCSFKDR	2724	22.54	KKCSFKDRY	4077	42.40	-	-	-	-	-	-
HLA-DPA1*02:01/DPB1*05:01	13	27	ISFGFIVAVKCDGDE	Consensus (comb.lib./smm/nn)	42.66	FGFIVAVKC	14823.59	61.75	SFGFIVAVK	4734	37.32	SFGFIVAVK	4126	42.66	-	-	-	-	-	-
HLA-DPA1*02:01/DPB1*05:01	57	71	GYKCSNNQTHFVLNF	Consensus (comb.lib./smm/nn)	42.67	NQTHFVLNF	5077	51.86	NNQTHFVLN	4780	37.61	NQTHFVLNF	4128.10	42.67	-	-	-	-	-	-
HLA-DPA1*02:01/DPB1*05:01	279	293	LVKVFTNPESDGSRL	Consensus (comb.lib./smm/nn)	43.03	VKVFTNPES	1875.87	43.03	VKVFTNPES	9875	60.30	LVKVFTNPE	3319.30	38	-	-	-	-	-	-
HLA-DPA1*02:01/DPB1*05:01	126	140	NIEIYGIPAKKCSFK	Consensus (comb.lib./smm/nn)	43.56	IPAKKCSFK	1000000	90.17	IYGIPAKKC	5808	43.56	IEIYGIPAK	1943.20	27.73	-	-	-	-	-	-
HLA-DPA1*02:01/DPB1*05:01	238	252	WFQETMRKKPKYPYI	Consensus (comb.lib./smm/nn)	43.58	RKKPKYPYI	2001.28	43.58	MRKKPKYPY	4169	33.60	WFQETMRKK	4556.40	44.91	-	-	-	-	-	-
HLA-DPA1*02:01/DPB1*05:01	239	253	FQETMRKKPKYPYIH	Consensus (comb.lib./smm/nn)	43.58	RKKPKYPYI	2001.28	43.58	MRKKPKYPY	5200	40.15	RKKPKYPYI	5640.80	49.92	-	-	-	-	-	-
HLA-DPA1*02:01/DPB1*05:01	104	118	TGGIGTDNCKLVFKK	Consensus (comb.lib./smm/nn)	44.33	DNCKLVFKK	883142.57	89.69	TDNCKLVFK	4846	38.02	TDNCKLVFK	4441.90	44.33	-	-	-	-	-	-
HLA-DPA1*02:01/DPB1*05:01	206	220	EAREITAKDIKKKFS	Consensus (comb.lib./smm/nn)	44.46	TAKDIKKKF	23737.09	65.94	ITAKDIKKK	3629	29.74	ITAKDIKKK	4470.10	44.46	-	-	-	-	-	-
HLA-DPA1*02:01/DPB1*05:01	256	270	GECSNENKTCELVFD	Consensus (comb.lib./smm/nn)	46.10	NKTCELVFD	118390.21	78.49	ENKTCELVF	4943	38.61	NKTCELVFD	4802.90	46.10	-	-	-	-	-	-
HLA-DPA1*02:01/DPB1*05:01	128	142	EIYGIPAKKCSFKDR	Consensus (comb.lib./smm/nn)	46.23	AKKCSFKDR	12980.03	60.67	IPAKKCSFK	2719	22.50	IPAKKCSFK	4829.90	46.23	-	-	-	-	-	-
HLA-DPA1*02:01/DPB1*05:01	280	294	VKVFTNPESDGSRLK	Consensus (comb.lib./smm/nn)	48.23	VKVFTNPES	1875.87	43.03	VKVFTNPES	10233	61.40	VKVFTNPES	5261.20	48.23	-	-	-	-	-	-
HLA-DPA1*02:01/DPB1*05:01	287	301	ESDGSRLKEEDLGRG	Consensus (comb.lib./smm/nn)	48.29	RLKEEDLGR	2.30	4.65	RLKEEDLGR	6743	48.29	RLKEEDLGR	15695.40	76.65	-	-	-	-	-	-
HLA-DPA1*02:01/DPB1*05:01	45	59	YGLKRDPCQIVLGYK	Consensus (comb.lib./smm/nn)	48.53	PCQIVLGYK	1000000	90.17	LKRDPCQIV	6794	48.53	KRDPCQIVL	3372.10	38.32	-	-	-	-	-	-
HLA-DPA1*02:01/DPB1*05:01	135	149	KKCSFKDRYIGADPL	Consensus (comb.lib./smm/nn)	49.44	SFKDRYIGA	448.58	30.63	SFKDRYIGA	8994	57.41	KCSFKDRYI	5529.50	49.44	-	-	-	-	-	-
HLA-DPA1*02:01/DPB1*05:01	14	28	SFGFIVAVKCDGDEY	Consensus (comb.lib./smm/nn)	50.23	FGFIVAVKC	14823.59	61.75	SFGFIVAVK	7170	50.23	SFGFIVAVK	4860.70	46.37	-	-	-	-	-	-
HLA-DPA1*02:01/DPB1*05:01	246	260	KPKYPYIHYNGECSN	Consensus (comb.lib./smm/nn)	50.62	YPYIHYNGE	124.82	21.02	PKYPYIHYN	11133	63.95	PKYPYIHYN	5813.20	50.62	-	-	-	-	-	-
HLA-DPA1*02:01/DPB1*05:01	56	70	LGYKCSNNQTHFVLN	Consensus (comb.lib./smm/nn)	51.08	NNQTHFVLN	63598.03	74.17	SNNQTHFVL	4587	36.38	KCSNNQTHF	5926.10	51.08	-	-	-	-	-	-
HLA-DPA1*02:01/DPB1*05:01	205	219	SEAREITAKDIKKKF	Consensus (comb.lib./smm/nn)	51.27	TAKDIKKKF	23737.09	65.94	ITAKDIKKK	4412	35.23	TAKDIKKKF	5974.70	51.27	-	-	-	-	-	-
HLA-DPA1*02:01/DPB1*05:01	19	33	VAVKCDGDEYFIGKY	Consensus (comb.lib./smm/nn)	51.67	CDGDEYFIG	9506.87	57.93	VKCDGDEYF	7503	51.67	KCDGDEYFI	2361.90	31.25	-	-	-	-	-	-
HLA-DPA1*02:01/DPB1*05:01	148	162	PLHVDSYGLPYQFDQ	Consensus (comb.lib./smm/nn)	52.69	DSYGLPYQF	29742.81	67.98	VDSYGLPYQ	6488	47.06	VDSYGLPYQ	6333.50	52.69	-	-	-	-	-	-
HLA-DPA1*02:01/DPB1*05:01	90	104	INQNSDLTKNLYCQT	Consensus (comb.lib./smm/nn)	52.97	LTKNLYCQT	541.09	32.08	NSDLTKNLY	7816	52.97	NSDLTKNLY	8599.40	60.45	-	-	-	-	-	-
HLA-DPA1*02:01/DPB1*05:01	149	163	LHVDSYGLPYQFDQE	Consensus (comb.lib./smm/nn)	53.02	DSYGLPYQF	29742.81	67.98	YGLPYQFDQ	6417	46.71	VDSYGLPYQ	6419.80	53.02	-	-	-	-	-	-
HLA-DPA1*02:01/DPB1*05:01	42	56	FASYGLKRDPCQIVL	Consensus (comb.lib./smm/nn)	54.33	KRDPCQIVL	1000000	90.17	LKRDPCQIV	8158	54.33	LKRDPCQIV	5881.70	50.90	-	-	-	-	-	-
HLA-DPA1*02:01/DPB1*05:01	91	105	NQNSDLTKNLYCQTG	Consensus (comb.lib./smm/nn)	55.68	LTKNLYCQT	541.09	32.08	NSDLTKNLY	8511	55.68	DLTKNLYCQ	8100.80	58.92	-	-	-	-	-	-
HLA-DPA1*02:01/DPB1*05:01	136	150	KCSFKDRYIGADPLH	Consensus (comb.lib./smm/nn)	55.71	SFKDRYIGA	448.58	30.63	SFKDRYIGA	8519	55.71	SFKDRYIGA	8143.60	59.05	-	-	-	-	-	-
HLA-DPA1*02:01/DPB1*05:01	93	107	NSDLTKNLYCQTGGI	Consensus (comb.lib./smm/nn)	55.80	LTKNLYCQT	541.09	32.08	LTKNLYCQT	12448	67.25	LTKNLYCQT	7172.60	55.80	-	-	-	-	-	-
HLA-DPA1*02:01/DPB1*05:01	150	164	HVDSYGLPYQFDQEH	Consensus (comb.lib./smm/nn)	56.05	DSYGLPYQF	29742.81	67.98	YGLPYQFDQ	8305	54.90	VDSYGLPYQ	7242.10	56.05	-	-	-	-	-	-
HLA-DPA1*02:01/DPB1*05:01	92	106	QNSDLTKNLYCQTGG	Consensus (comb.lib./smm/nn)	56.07	LTKNLYCQT	541.09	32.08	LTKNLYCQT	12952	68.38	DLTKNLYCQ	7247.70	56.07	-	-	-	-	-	-
HLA-DPA1*02:01/DPB1*05:01	18	32	IVAVKCDGDEYFIGK	Consensus (comb.lib./smm/nn)	56.19	CDGDEYFIG	9506.87	57.93	VKCDGDEYF	8651	56.19	KCDGDEYFI	3227.20	37.43	-	-	-	-	-	-
HLA-DPA1*02:01/DPB1*05:01	103	117	QTGGIGTDNCKLVFK	Consensus (comb.lib./smm/nn)	56.66	TDNCKLVFK	1000000	90.17	IGTDNCKLV	6482	47.03	TDNCKLVFK	7420.30	56.66	-	-	-	-	-	-
HLA-DPA1*02:01/DPB1*05:01	44	58	SYGLKRDPCQIVLGY	Consensus (comb.lib./smm/nn)	56.91	DPCQIVLGY	1000000	90.17	LKRDPCQIV	8848	56.91	KRDPCQIVL	4217	43.16	-	-	-	-	-	-
HLA-DPA1*02:01/DPB1*05:01	17	31	FIVAVKCDGDEYFIG	Consensus (comb.lib./smm/nn)	57.54	CDGDEYFIG	9506.87	57.93	VKCDGDEYF	9033	57.54	KCDGDEYFI	4051.40	42.27	-	-	-	-	-	-
HLA-DPA1*02:01/DPB1*05:01	55	69	VLGYKCSNNQTHFVL	Consensus (comb.lib./smm/nn)	58.17	SNNQTHFVL	1000000	90.17	CSNNQTHFV	6551	47.37	KCSNNQTHF	7865.70	58.17	-	-	-	-	-	-
HLA-DPA1*02:01/DPB1*05:01	151	165	VDSYGLPYQFDQEHG	Consensus (comb.lib./smm/nn)	58.25	DSYGLPYQF	29742.81	67.98	YGLPYQFDQ	8155	54.32	VDSYGLPYQ	7891.60	58.25	-	-	-	-	-	-
HLA-DPA1*02:01/DPB1*05:01	15	29	FGFIVAVKCDGDEYF	Consensus (comb.lib./smm/nn)	58.51	FGFIVAVKC	14823.59	61.75	GFIVAVKCD	9320	58.51	GFIVAVKCD	6975.50	55.09	-	-	-	-	-	-
HLA-DPA1*02:01/DPB1*05:01	43	57	ASYGLKRDPCQIVLG	Consensus (comb.lib./smm/nn)	58.67	RDPCQIVLG	1000000	90.17	LKRDPCQIV	9369	58.67	LKRDPCQIV	5416.80	48.95	-	-	-	-	-	-
HLA-DPA1*02:01/DPB1*05:01	46	60	GLKRDPCQIVLGYKC	Consensus (comb.lib./smm/nn)	59.29	CQIVLGYKC	150333.19	80.09	PCQIVLGYK	9556	59.29	KRDPCQIVL	3960.70	41.78	-	-	-	-	-	-
HLA-DPA1*02:01/DPB1*05:01	94	108	SDLTKNLYCQTGGIG	Consensus (comb.lib./smm/nn)	60.09	LTKNLYCQT	541.09	32.08	LTKNLYCQT	14915	72.28	LTKNLYCQT	8478.10	60.09	-	-	-	-	-	-
HLA-DPA1*02:01/DPB1*05:01	137	151	CSFKDRYIGADPLHV	Consensus (comb.lib./smm/nn)	60.10	SFKDRYIGA	448.58	30.63	FKDRYIGAD	9810	60.10	RYIGADPLH	9801.90	63.89	-	-	-	-	-	-
HLA-DPA1*02:01/DPB1*05:01	153	167	SYGLPYQFDQEHGWN	Consensus (comb.lib./smm/nn)	61.62	QFDQEHGWN	1000000	90.17	YQFDQEHGW	10054	60.85	YQFDQEHGW	8989.60	61.62	-	-	-	-	-	-
HLA-DPA1*02:01/DPB1*05:01	147	161	DPLHVDSYGLPYQFD	Consensus (comb.lib./smm/nn)	61.94	DSYGLPYQF	29742.81	67.98	LHVDSYGLP	10416	61.94	VDSYGLPYQ	8130.60	59.01	-	-	-	-	-	-
HLA-DPA1*02:01/DPB1*05:01	16	30	GFIVAVKCDGDEYFI	Consensus (comb.lib./smm/nn)	62.12	AVKCDGDEY	98466.01	77.24	VKCDGDEYF	10478	62.12	KCDGDEYFI	3945.40	41.69	-	-	-	-	-	-
HLA-DPA1*02:01/DPB1*05:01	138	152	SFKDRYIGADPLHVD	Consensus (comb.lib./smm/nn)	62.28	SFKDRYIGA	448.58	30.63	YIGADPLHV	10532	62.28	RYIGADPLH	11224.20	67.51	-	-	-	-	-	-
HLA-DPA1*02:01/DPB1*05:01	47	61	LKRDPCQIVLGYKCS	Consensus (comb.lib./smm/nn)	62.86	CQIVLGYKC	150333.19	80.09	PCQIVLGYK	10734	62.86	KRDPCQIVL	3817.90	40.98	-	-	-	-	-	-
HLA-DPA1*02:01/DPB1*05:01	54	68	IVLGYKCSNNQTHFV	Consensus (comb.lib./smm/nn)	63.19	CSNNQTHFV	1000000	90.17	YKCSNNQTH	10853	63.19	IVLGYKCSN	8120.50	58.98	-	-	-	-	-	-
HLA-DPA1*02:01/DPB1*05:01	152	166	DSYGLPYQFDQEHGW	Consensus (comb.lib./smm/nn)	63.81	DSYGLPYQF	29742.81	67.98	YGLPYQFDQ	7525	51.76	YQFDQEHGW	9772.60	63.81	-	-	-	-	-	-
HLA-DPA1*02:01/DPB1*05:01	95	109	DLTKNLYCQTGGIGT	Consensus (comb.lib./smm/nn)	64.53	LTKNLYCQT	541.09	32.08	LYCQTGGIG	22090	81.65	LTKNLYCQT	10039.90	64.53	-	-	-	-	-	-
HLA-DPA1*02:01/DPB1*05:01	154	168	YGLPYQFDQEHGWNV	Consensus (comb.lib./smm/nn)	64.81	FDQEHGWNV	72698.24	75.08	YQFDQEHGW	10037	60.80	YQFDQEHGW	10146.70	64.81	-	-	-	-	-	-
HLA-DPA1*02:01/DPB1*05:01	140	154	KDRYIGADPLHVDSY	Consensus (comb.lib./smm/nn)	64.91	DRYIGADPL	10525.04	59.04	YIGADPLHV	15368	73.08	RYIGADPLH	10185.30	64.91	-	-	-	-	-	-
HLA-DPA1*02:01/DPB1*05:01	139	153	FKDRYIGADPLHVDS	Consensus (comb.lib./smm/nn)	64.94	DRYIGADPL	10525.04	59.04	YIGADPLHV	12035	66.28	RYIGADPLH	10196.20	64.94	-	-	-	-	-	-
HLA-DPA1*02:01/DPB1*05:01	83	97	KLTSYPKINQNSDLT	Consensus (comb.lib./smm/nn)	65.33	KINQNSDLT	1000000	90.17	YPKINQNSD	11658	65.33	KLTSYPKIN	9678.90	63.55	-	-	-	-	-	-
HLA-DPA1*02:01/DPB1*05:01	204	218	FSEAREITAKDIKKK	Consensus (comb.lib./smm/nn)	65.37	AREITAKDI	35170.89	69.46	FSEAREITA	4830	37.92	ITAKDIKKK	10363.90	65.37	-	-	-	-	-	-
HLA-DPA1*02:01/DPB1*05:01	160	174	FDQEHGWNVERYNIF	Consensus (comb.lib./smm/nn)	66.32	WNVERYNIF	261.26	26.47	HGWNVERYN	12054	66.32	WNVERYNIF	12937.40	71.35	-	-	-	-	-	-
HLA-DPA1*02:01/DPB1*05:01	146	160	ADPLHVDSYGLPYQF	Consensus (comb.lib./smm/nn)	66.47	DSYGLPYQF	29742.81	67.98	LHVDSYGLP	12119	66.47	VDSYGLPYQ	10781.20	66.43	-	-	-	-	-	-
HLA-DPA1*02:01/DPB1*05:01	141	155	DRYIGADPLHVDSYG	Consensus (comb.lib./smm/nn)	67.72	DRYIGADPL	10525.04	59.04	IGADPLHVD	16736	75.26	RYIGADPLH	11314.50	67.72	-	-	-	-	-	-
HLA-DPA1*02:01/DPB1*05:01	96	110	LTKNLYCQTGGIGTD	Consensus (comb.lib./smm/nn)	67.84	LTKNLYCQT	541.09	32.08	LYCQTGGIG	21944	81.52	LTKNLYCQT	11365.50	67.84	-	-	-	-	-	-
HLA-DPA1*02:01/DPB1*05:01	89	103	KINQNSDLTKNLYCQ	Consensus (comb.lib./smm/nn)	68.36	QNSDLTKNL	173928.66	80.87	NSDLTKNLY	9912	60.41	NSDLTKNLY	11582.10	68.36	-	-	-	-	-	-
HLA-DPA1*02:01/DPB1*05:01	247	261	PKYPYIHYNGECSNE	Consensus (comb.lib./smm/nn)	68.79	YPYIHYNGE	124.82	21.02	PKYPYIHYN	13142	68.79	PKYPYIHYN	12219	69.81	-	-	-	-	-	-
HLA-DPA1*02:01/DPB1*05:01	48	62	KRDPCQIVLGYKCSN	Consensus (comb.lib./smm/nn)	69.04	CQIVLGYKC	150333.19	80.09	PCQIVLGYK	13258	69.04	IVLGYKCSN	5581.60	49.67	-	-	-	-	-	-
HLA-DPA1*02:01/DPB1*05:01	201	215	EDSFSEAREITAKDI	Consensus (comb.lib./smm/nn)	69.46	AREITAKDI	35170.89	69.46	FSEAREITA	5037	39.18	FSEAREITA	16959.40	78.80	-	-	-	-	-	-
HLA-DPA1*02:01/DPB1*05:01	202	216	DSFSEAREITAKDIK	Consensus (comb.lib./smm/nn)	69.46	AREITAKDI	35170.89	69.46	FSEAREITA	5889	43.99	FSEAREITA	15462.40	76.24	-	-	-	-	-	-
HLA-DPA1*02:01/DPB1*05:01	203	217	SFSEAREITAKDIKK	Consensus (comb.lib./smm/nn)	69.46	AREITAKDI	35170.89	69.46	FSEAREITA	8733	56.49	REITAKDIK	14869.50	75.15	-	-	-	-	-	-
HLA-DPA1*02:01/DPB1*05:01	52	66	CQIVLGYKCSNNQTH	Consensus (comb.lib./smm/nn)	71.33	CQIVLGYKC	150333.19	80.09	GYKCSNNQT	14401	71.33	QIVLGYKCS	7203.10	55.91	-	-	-	-	-	-
HLA-DPA1*02:01/DPB1*05:01	155	169	GLPYQFDQEHGWNVE	Consensus (comb.lib./smm/nn)	71.45	FDQEHGWNV	72698.24	75.08	QFDQEHGWN	14004	70.57	YQFDQEHGW	12986.80	71.45	-	-	-	-	-	-
HLA-DPA1*02:01/DPB1*05:01	49	63	RDPCQIVLGYKCSNN	Consensus (comb.lib./smm/nn)	71.89	CQIVLGYKC	150333.19	80.09	PCQIVLGYK	14703	71.89	CQIVLGYKC	6158.90	52.01	-	-	-	-	-	-
HLA-DPA1*02:01/DPB1*05:01	145	159	GADPLHVDSYGLPYQ	Consensus (comb.lib./smm/nn)	72.47	LHVDSYGLP	93008.63	76.82	LHVDSYGLP	13360	69.26	VDSYGLPYQ	13487.40	72.47	-	-	-	-	-	-
HLA-DPA1*02:01/DPB1*05:01	156	170	LPYQFDQEHGWNVER	Consensus (comb.lib./smm/nn)	72.62	FDQEHGWNV	72698.24	75.08	QFDQEHGWN	15105	72.62	YQFDQEHGW	11618.60	68.44	-	-	-	-	-	-
HLA-DPA1*02:01/DPB1*05:01	286	300	PESDGSRLKEEDLGR	Consensus (comb.lib./smm/nn)	72.93	RLKEEDLGR	2.30	4.65	GSRLKEEDL	15286	72.93	RLKEEDLGR	19251.50	82.25	-	-	-	-	-	-
HLA-DPA1*02:01/DPB1*05:01	53	67	QIVLGYKCSNNQTHF	Consensus (comb.lib./smm/nn)	74.21	QIVLGYKCS	606211.90	87.84	YKCSNNQTH	16058	74.21	IVLGYKCSN	7392.50	56.56	-	-	-	-	-	-
HLA-DPA1*02:01/DPB1*05:01	88	102	PKINQNSDLTKNLYC	Consensus (comb.lib./smm/nn)	74.34	QNSDLTKNL	173928.66	80.87	NSDLTKNLY	8324	54.97	NSDLTKNLY	14435	74.34	-	-	-	-	-	-
HLA-DPA1*02:01/DPB1*05:01	200	214	EEDSFSEAREITAKD	Consensus (comb.lib./smm/nn)	74.62	EAREITAKD	68150.71	74.62	FSEAREITA	4933	38.56	FSEAREITA	15137.80	75.65	-	-	-	-	-	-
HLA-DPA1*02:01/DPB1*05:01	157	171	PYQFDQEHGWNVERY	Consensus (comb.lib./smm/nn)	75.08	FDQEHGWNV	72698.24	75.08	QFDQEHGWN	19944	79.44	YQFDQEHGW	12405	70.21	-	-	-	-	-	-
HLA-DPA1*02:01/DPB1*05:01	158	172	YQFDQEHGWNVERYN	Consensus (comb.lib./smm/nn)	75.08	FDQEHGWNV	72698.24	75.08	QFDQEHGWN	19404	78.81	YQFDQEHGW	12988.30	71.46	-	-	-	-	-	-
HLA-DPA1*02:01/DPB1*05:01	51	65	PCQIVLGYKCSNNQT	Consensus (comb.lib./smm/nn)	75.53	CQIVLGYKC	150333.19	80.09	IVLGYKCSN	16919	75.53	IVLGYKCSN	6109.50	51.81	-	-	-	-	-	-
HLA-DPA1*02:01/DPB1*05:01	84	98	LTSYPKINQNSDLTK	Consensus (comb.lib./smm/nn)	75.81	INQNSDLTK	1000000	90.17	YPKINQNSD	10396	61.88	LTSYPKINQ	15228.50	75.81	-	-	-	-	-	-
HLA-DPA1*02:01/DPB1*05:01	159	173	QFDQEHGWNVERYNI	Consensus (comb.lib./smm/nn)	77.48	FDQEHGWNV	72698.24	75.08	HGWNVERYN	18332	77.48	EHGWNVERY	24201.80	88.41	-	-	-	-	-	-
HLA-DPA1*02:01/DPB1*05:01	87	101	YPKINQNSDLTKNLY	Consensus (comb.lib./smm/nn)	77.90	QNSDLTKNL	173928.66	80.87	INQNSDLTK	8513	55.68	NSDLTKNLY	16420.60	77.90	-	-	-	-	-	-
HLA-DPA1*02:01/DPB1*05:01	50	64	DPCQIVLGYKCSNNQ	Consensus (comb.lib./smm/nn)	78.52	CQIVLGYKC	150333.19	80.09	IVLGYKCSN	19157	78.52	IVLGYKCSN	6618.30	53.78	-	-	-	-	-	-
HLA-DPA1*02:01/DPB1*05:01	143	157	YIGADPLHVDSYGLP	Consensus (comb.lib./smm/nn)	79.26	LHVDSYGLP	93008.63	76.82	YIGADPLHV	19794	79.26	YIGADPLHV	19836.60	83.07	-	-	-	-	-	-
HLA-DPA1*02:01/DPB1*05:01	255	269	NGECSNENKTCELVF	Consensus (comb.lib./smm/nn)	80.15	ENKTCELVF	639917.50	88.12	NENKTCELV	20596	80.15	ENKTCELVF	12826.10	71.11	-	-	-	-	-	-
HLA-DPA1*02:01/DPB1*05:01	144	158	IGADPLHVDSYGLPY	Consensus (comb.lib./smm/nn)	80.32	LHVDSYGLP	93008.63	76.82	LHVDSYGLP	20751	80.32	PLHVDSYGL	22042.40	85.93	-	-	-	-	-	-
HLA-DPA1*02:01/DPB1*05:01	86	100	SYPKINQNSDLTKNL	Consensus (comb.lib./smm/nn)	80.87	QNSDLTKNL	173928.66	80.87	INQNSDLTK	14691	71.87	KINQNSDLT	19485.80	82.58	-	-	-	-	-	-
HLA-DPA1*02:01/DPB1*05:01	249	263	YPYIHYNGECSNENK	Consensus (comb.lib./smm/nn)	81.60	YPYIHYNGE	124.82	21.02	YIHYNGECS	22034	81.60	IHYNGECSN	26761.80	91.04	-	-	-	-	-	-
HLA-DPA1*02:01/DPB1*05:01	248	262	KYPYIHYNGECSNEN	Consensus (comb.lib./smm/nn)	81.74	YPYIHYNGE	124.82	21.02	YIHYNGECS	22178	81.74	KYPYIHYNG	20701.20	84.24	-	-	-	-	-	-
HLA-DPA1*02:01/DPB1*05:01	102	116	CQTGGIGTDNCKLVF	Consensus (comb.lib./smm/nn)	81.88	GTDNCKLVF	1000000	90.17	IGTDNCKLV	22324	81.88	IGTDNCKLV	18540.90	81.22	-	-	-	-	-	-
HLA-DPA1*02:01/DPB1*05:01	142	156	RYIGADPLHVDSYGL	Consensus (comb.lib./smm/nn)	82.38	PLHVDSYGL	1000000	90.17	IGADPLHVD	22879	82.38	RYIGADPLH	12884.80	71.24	-	-	-	-	-	-
HLA-DPA1*02:01/DPB1*05:01	281	295	KVFTNPESDGSRLKE	Consensus (comb.lib./smm/nn)	84.45	KVFTNPESD	301924.28	84.45	VFTNPESDG	27523	85.89	KVFTNPESD	18626	81.35	-	-	-	-	-	-
HLA-DPA1*02:01/DPB1*05:01	85	99	TSYPKINQNSDLTKN	Consensus (comb.lib./smm/nn)	85.17	NQNSDLTKN	1000000	90.17	YPKINQNSD	11616	65.22	KINQNSDLT	21433.50	85.17	-	-	-	-	-	-
HLA-DPA1*02:01/DPB1*05:01	285	299	NPESDGSRLKEEDLG	Consensus (comb.lib./smm/nn)	87.48	SRLKEEDLG	738460.81	88.93	GSRLKEEDL	23109	82.58	PESDGSRLK	23359	87.48	-	-	-	-	-	-
HLA-DPA1*02:01/DPB1*05:01	97	111	TKNLYCQTGGIGTDN	Consensus (comb.lib./smm/nn)	87.69	QTGGIGTDN	1000000	90.17	LYCQTGGIG	30696	87.69	NLYCQTGGI	17836.60	80.18	-	-	-	-	-	-
HLA-DPA1*02:01/DPB1*05:01	101	115	YCQTGGIGTDNCKLV	Consensus (comb.lib./smm/nn)	88.87	IGTDNCKLV	1000000	90.17	GIGTDNCKL	28526	86.50	IGTDNCKLV	24629.80	88.87	-	-	-	-	-	-
HLA-DPA1*02:01/DPB1*05:01	282	296	VFTNPESDGSRLKEE	Consensus (comb.lib./smm/nn)	89.57	SDGSRLKEE	1000000	90.17	NPESDGSRL	27204	85.68	PESDGSRLK	25289.70	89.57	-	-	-	-	-	-
HLA-DPA1*02:01/DPB1*05:01	98	112	KNLYCQTGGIGTDNC	Consensus (comb.lib./smm/nn)	90.17	TGGIGTDNC	1000000	90.17	LYCQTGGIG	38687	91.01	NLYCQTGGI	22016.60	85.89	-	-	-	-	-	-
HLA-DPA1*02:01/DPB1*05:01	250	264	PYIHYNGECSNENKT	Consensus (comb.lib./smm/nn)	90.17	GECSNENKT	1000000	90.17	IHYNGECSN	25501	84.50	IHYNGECSN	30042.30	93.91	-	-	-	-	-	-
HLA-DPA1*02:01/DPB1*05:01	251	265	YIHYNGECSNENKTC	Consensus (comb.lib./smm/nn)	90.17	ECSNENKTC	1000000	90.17	NGECSNENK	31410	88.06	IHYNGECSN	30458.90	94.25	-	-	-	-	-	-
HLA-DPA1*02:01/DPB1*05:01	254	268	YNGECSNENKTCELV	Consensus (comb.lib./smm/nn)	90.17	NENKTCELV	1000000	90.17	SNENKTCEL	30002	87.33	NENKTCELV	28229.60	92.39	-	-	-	-	-	-
HLA-DPA1*02:01/DPB1*05:01	283	297	FTNPESDGSRLKEED	Consensus (comb.lib./smm/nn)	90.17	DGSRLKEED	1000000	90.17	NPESDGSRL	30217	87.44	PESDGSRLK	29863.40	93.77	-	-	-	-	-	-
HLA-DPA1*02:01/DPB1*05:01	284	298	TNPESDGSRLKEEDL	Consensus (comb.lib./smm/nn)	90.17	GSRLKEEDL	1000000	90.17	PESDGSRLK	20742	80.31	PESDGSRLK	30097.60	93.96	-	-	-	-	-	-
HLA-DPA1*02:01/DPB1*05:01	252	266	IHYNGECSNENKTCE	Consensus (comb.lib./smm/nn)	91.33	CSNENKTCE	1000000	90.17	YNGECSNEN	39693	91.33	IHYNGECSN	32169.20	95.49	-	-	-	-	-	-
HLA-DPA1*02:01/DPB1*05:01	99	113	NLYCQTGGIGTDNCK	Consensus (comb.lib./smm/nn)	91.76	GGIGTDNCK	1000000	90.17	LYCQTGGIG	50000	93.83	NLYCQTGGI	27524.70	91.76	-	-	-	-	-	-
HLA-DPA1*02:01/DPB1*05:01	100	114	LYCQTGGIGTDNCKL	Consensus (comb.lib./smm/nn)	92.37	GIGTDNCKL	1000000	90.17	LYCQTGGIG	48043	93.45	YCQTGGIGT	28207	92.37	-	-	-	-	-	-
HLA-DPA1*02:01/DPB1*05:01	253	267	HYNGECSNENKTCEL	Consensus (comb.lib./smm/nn)	92.76	SNENKTCEL	1000000	90.17	NGECSNENK	44971	92.76	GECSNENKT	31652	95.12	-	-	-	-	-	-
Allele	Start	End	Peptide	Method used	Percentile rank	Comblib. core	Comblib. score	Comblib. Rank	SMM align core	SMM align IC50 (nM)	SMM align rank	NN align core	NN align IC50 (nM)	NN align rank	NetMHCIIpan core	NetMHCIIpan IC50 (nM)	NetMHCIIpan rank	Sturniolo core	Sturniolo score	Sturniolo rank			Colour code (data represented in figures)
HLA-DPA1*02:01/DPB1*14:01	232	246	SFLDVYWFQETMRKK	NetMHCIIpan	1.32	-	-	-	-	-	-	-	-	-	WFQETMRKK	14.81	1.32	-	-	-	Predicted as good binders		Percentile Rank ˂ 2,5	Percentile Rank 2,5 - 7,5
HLA-DPA1*02:01/DPB1*14:01	227	241	EYKRISFLDVYWFQE	NetMHCIIpan	1.65	-	-	-	-	-	-	-	-	-	FLDVYWFQE	16.42	1.65	-	-	-
HLA-DPA1*02:01/DPB1*14:01	231	245	ISFLDVYWFQETMRK	NetMHCIIpan	1.65	-	-	-	-	-	-	-	-	-	LDVYWFQET	16.51	1.65	-	-	-
HLA-DPA1*02:01/DPB1*14:01	36	50	KDETLFFASYGLKRD	NetMHCIIpan	1.76	-	-	-	-	-	-	-	-	-	FASYGLKRD	17	1.76	-	-	-
HLA-DPA1*02:01/DPB1*14:01	37	51	DETLFFASYGLKRDP	NetMHCIIpan	1.99	-	-	-	-	-	-	-	-	-	FASYGLKRD	18.02	1.99	-	-	-
HLA-DPA1*02:01/DPB1*14:01	230	244	RISFLDVYWFQETMR	NetMHCIIpan	2.07	-	-	-	-	-	-	-	-	-	FLDVYWFQE	18.53	2.07	-	-	-
HLA-DPA1*02:01/DPB1*14:01	228	242	YKRISFLDVYWFQET	NetMHCIIpan	2.08	-	-	-	-	-	-	-	-	-	FLDVYWFQE	18.55	2.08	-	-	-
HLA-DPA1*02:01/DPB1*14:01	226	240	EEYKRISFLDVYWFQ	NetMHCIIpan	2.21	-	-	-	-	-	-	-	-	-	YKRISFLDV	19	2.21	-	-	-
HLA-DPA1*02:01/DPB1*14:01	38	52	ETLFFASYGLKRDPC	NetMHCIIpan	2.23	-	-	-	-	-	-	-	-	-	FASYGLKRD	19.04	2.23	-	-	-
HLA-DPA1*02:01/DPB1*14:01	35	49	EKDETLFFASYGLKR	NetMHCIIpan	2.46	-	-	-	-	-	-	-	-	-	FFASYGLKR	19.86	2.46	-	-	-
HLA-DPA1*02:01/DPB1*14:01	229	243	KRISFLDVYWFQETM	NetMHCIIpan	3	-	-	-	-	-	-	-	-	-	FLDVYWFQE	21.80	3	-	-	-
HLA-DPA1*02:01/DPB1*14:01	233	247	FLDVYWFQETMRKKP	NetMHCIIpan	3.18	-	-	-	-	-	-	-	-	-	WFQETMRKK	22.74	3.18	-	-	-
HLA-DPA1*02:01/DPB1*14:01	39	53	TLFFASYGLKRDPCQ	NetMHCIIpan	3.21	-	-	-	-	-	-	-	-	-	FASYGLKRD	23	3.21	-	-	-
HLA-DPA1*02:01/DPB1*14:01	225	239	NEEYKRISFLDVYWF	NetMHCIIpan	3.58	-	-	-	-	-	-	-	-	-	YKRISFLDV	24.40	3.58	-	-	-
HLA-DPA1*02:01/DPB1*14:01	224	238	PNEEYKRISFLDVYW	NetMHCIIpan	5.19	-	-	-	-	-	-	-	-	-	YKRISFLDV	31.57	5.19	-	-	-
HLA-DPA1*02:01/DPB1*14:01	234	248	LDVYWFQETMRKKPK	NetMHCIIpan	5.37	-	-	-	-	-	-	-	-	-	WFQETMRKK	32.19	5.37	-	-	-
HLA-DPA1*02:01/DPB1*14:01	271	285	TDELMTYALVKVFTN	NetMHCIIpan	6.02	-	-	-	-	-	-	-	-	-	YALVKVFTN	34.80	6.02	-	-	-
HLA-DPA1*02:01/DPB1*14:01	170	184	RYNIFKDTRFSTEVF	NetMHCIIpan	6.07	-	-	-	-	-	-	-	-	-	FKDTRFSTE	34.92	6.07	-	-	-
HLA-DPA1*02:01/DPB1*14:01	40	54	LFFASYGLKRDPCQI	NetMHCIIpan	6.23	-	-	-	-	-	-	-	-	-	FASYGLKRD	35.48	6.23	-	-	-
HLA-DPA1*02:01/DPB1*14:01	223	237	LPNEEYKRISFLDVY	NetMHCIIpan	6.55	-	-	-	-	-	-	-	-	-	YKRISFLDV	37.09	6.55	-	-	-
HLA-DPA1*02:01/DPB1*14:01	272	286	DELMTYALVKVFTNP	NetMHCIIpan	6.82	-	-	-	-	-	-	-	-	-	YALVKVFTN	38.46	6.82	-	-	-
HLA-DPA1*02:01/DPB1*14:01	173	187	IFKDTRFSTEVFYHK	NetMHCIIpan	6.88	-	-	-	-	-	-	-	-	-	FSTEVFYHK	39.01	6.88	-	-	-
HLA-DPA1*02:01/DPB1*14:01	215	229	IKKKFSIILPNEEYK	NetMHCIIpan	7.11	-	-	-	-	-	-	-	-	-	SIILPNEEY	40.08	7.11	-	-	-
HLA-DPA1*02:01/DPB1*14:01	171	185	YNIFKDTRFSTEVFY	NetMHCIIpan	7.38	-	-	-	-	-	-	-	-	-	FKDTRFSTE	41.11	7.38	-	-	-
HLA-DPA1*02:01/DPB1*14:01	187	201	KNGLFNTQITYLAEE	NetMHCIIpan	7.40	-	-	-	-	-	-	-	-	-	NTQITYLAE	41.21	7.40	-	-	-
HLA-DPA1*02:01/DPB1*14:01	1	15	MNSINFLSIVGLISF	NetMHCIIpan	7.45	-	-	-	-	-	-	-	-	-	FLSIVGLIS	41.32	7.45	-	-	-
HLA-DPA1*02:01/DPB1*14:01	235	249	DVYWFQETMRKKPKY	NetMHCIIpan	7.56	-	-	-	-	-	-	-	-	-	WFQETMRKK	41.81	7.56	-	-	-
HLA-DPA1*02:01/DPB1*14:01	169	183	ERYNIFKDTRFSTEV	NetMHCIIpan	7.65	-	-	-	-	-	-	-	-	-	FKDTRFSTE	42.16	7.65	-	-	-
HLA-DPA1*02:01/DPB1*14:01	214	228	DIKKKFSIILPNEEY	NetMHCIIpan	8.04	-	-	-	-	-	-	-	-	-	SIILPNEEY	43.58	8.04	-	-	-
HLA-DPA1*02:01/DPB1*14:01	273	287	ELMTYALVKVFTNPE	NetMHCIIpan	8.22	-	-	-	-	-	-	-	-	-	YALVKVFTN	44.29	8.22	-	-	-
HLA-DPA1*02:01/DPB1*14:01	186	200	HKNGLFNTQITYLAE	NetMHCIIpan	8.42	-	-	-	-	-	-	-	-	-	NTQITYLAE	44.96	8.42	-	-	-
HLA-DPA1*02:01/DPB1*14:01	2	16	NSINFLSIVGLISFG	NetMHCIIpan	8.83	-	-	-	-	-	-	-	-	-	FLSIVGLIS	47.18	8.83	-	-	-
HLA-DPA1*02:01/DPB1*14:01	188	202	NGLFNTQITYLAEED	NetMHCIIpan	9.09	-	-	-	-	-	-	-	-	-	NTQITYLAE	47.98	9.09	-	-	-
HLA-DPA1*02:01/DPB1*14:01	172	186	NIFKDTRFSTEVFYH	NetMHCIIpan	9.12	-	-	-	-	-	-	-	-	-	FKDTRFSTE	48.01	9.12	-	-	-
HLA-DPA1*02:01/DPB1*14:01	216	230	KKKFSIILPNEEYKR	NetMHCIIpan	9.17	-	-	-	-	-	-	-	-	-	FSIILPNEE	48.16	9.17	-	-	-
HLA-DPA1*02:01/DPB1*14:01	270	284	DTDELMTYALVKVFT	NetMHCIIpan	9.20	-	-	-	-	-	-	-	-	-	MTYALVKVF	48.34	9.20	-	-	-
HLA-DPA1*02:01/DPB1*14:01	3	17	SINFLSIVGLISFGF	NetMHCIIpan	9.66	-	-	-	-	-	-	-	-	-	FLSIVGLIS	50.48	9.66	-	-	-
HLA-DPA1*02:01/DPB1*14:01	189	203	GLFNTQITYLAEEDS	NetMHCIIpan	9.66	-	-	-	-	-	-	-	-	-	NTQITYLAE	50.36	9.66	-	-	-
HLA-DPA1*02:01/DPB1*14:01	269	283	FDTDELMTYALVKVF	NetMHCIIpan	9.66	-	-	-	-	-	-	-	-	-	MTYALVKVF	50.49	9.66	-	-	-
HLA-DPA1*02:01/DPB1*14:01	168	182	VERYNIFKDTRFSTE	NetMHCIIpan	9.79	-	-	-	-	-	-	-	-	-	FKDTRFSTE	51.09	9.79	-	-	-
HLA-DPA1*02:01/DPB1*14:01	174	188	FKDTRFSTEVFYHKN	NetMHCIIpan	9.80	-	-	-	-	-	-	-	-	-	FSTEVFYHK	51.25	9.80	-	-	-
HLA-DPA1*02:01/DPB1*14:01	236	250	VYWFQETMRKKPKYP	NetMHCIIpan	10.39	-	-	-	-	-	-	-	-	-	WFQETMRKK	54.13	10.39	-	-	-
HLA-DPA1*02:01/DPB1*14:01	4	18	INFLSIVGLISFGFI	NetMHCIIpan	10.76	-	-	-	-	-	-	-	-	-	LSIVGLISF	55.59	10.76	-	-	-
HLA-DPA1*02:01/DPB1*14:01	34	48	KEKDETLFFASYGLK	NetMHCIIpan	10.77	-	-	-	-	-	-	-	-	-	LFFASYGLK	55.68	10.77	-	-	-
HLA-DPA1*02:01/DPB1*14:01	274	288	LMTYALVKVFTNPES	NetMHCIIpan	10.85	-	-	-	-	-	-	-	-	-	ALVKVFTNP	56.14	10.85	-	-	-
HLA-DPA1*02:01/DPB1*14:01	190	204	LFNTQITYLAEEDSF	NetMHCIIpan	10.99	-	-	-	-	-	-	-	-	-	NTQITYLAE	57.11	10.99	-	-	-
HLA-DPA1*02:01/DPB1*14:01	268	282	VFDTDELMTYALVKV	NetMHCIIpan	11.25	-	-	-	-	-	-	-	-	-	ELMTYALVK	58.60	11.25	-	-	-
HLA-DPA1*02:01/DPB1*14:01	213	227	KDIKKKFSIILPNEE	NetMHCIIpan	11.71	-	-	-	-	-	-	-	-	-	FSIILPNEE	60.43	11.71	-	-	-
HLA-DPA1*02:01/DPB1*14:01	5	19	NFLSIVGLISFGFIV	NetMHCIIpan	11.95	-	-	-	-	-	-	-	-	-	LSIVGLISF	61.16	11.95	-	-	-
HLA-DPA1*02:01/DPB1*14:01	185	199	YHKNGLFNTQITYLA	NetMHCIIpan	11.99	-	-	-	-	-	-	-	-	-	LFNTQITYL	61.37	11.99	-	-	-
HLA-DPA1*02:01/DPB1*14:01	222	236	ILPNEEYKRISFLDV	NetMHCIIpan	12.10	-	-	-	-	-	-	-	-	-	YKRISFLDV	61.99	12.10	-	-	-
HLA-DPA1*02:01/DPB1*14:01	177	191	TRFSTEVFYHKNGLF	NetMHCIIpan	12.44	-	-	-	-	-	-	-	-	-	FSTEVFYHK	63.30	12.44	-	-	-
HLA-DPA1*02:01/DPB1*14:01	267	281	LVFDTDELMTYALVK	NetMHCIIpan	12.54	-	-	-	-	-	-	-	-	-	FDTDELMTY	64.01	12.54	-	-	-
HLA-DPA1*02:01/DPB1*14:01	217	231	KKFSIILPNEEYKRI	NetMHCIIpan	13.08	-	-	-	-	-	-	-	-	-	FSIILPNEE	67.76	13.08	-	-	-
HLA-DPA1*02:01/DPB1*14:01	176	190	DTRFSTEVFYHKNGL	NetMHCIIpan	13.15	-	-	-	-	-	-	-	-	-	FSTEVFYHK	68.03	13.15	-	-	-
HLA-DPA1*02:01/DPB1*14:01	175	189	KDTRFSTEVFYHKNG	NetMHCIIpan	13.34	-	-	-	-	-	-	-	-	-	FSTEVFYHK	69.29	13.34	-	-	-
HLA-DPA1*02:01/DPB1*14:01	78	92	CISAIKLTSYPKINQ	NetMHCIIpan	14.14	-	-	-	-	-	-	-	-	-	IKLTSYPKI	73.21	14.14	-	-	-
HLA-DPA1*02:01/DPB1*14:01	275	289	MTYALVKVFTNPESD	NetMHCIIpan	14.30	-	-	-	-	-	-	-	-	-	ALVKVFTNP	74.38	14.30	-	-	-
HLA-DPA1*02:01/DPB1*14:01	266	280	ELVFDTDELMTYALV	NetMHCIIpan	14.82	-	-	-	-	-	-	-	-	-	FDTDELMTY	76.86	14.82	-	-	-
HLA-DPA1*02:01/DPB1*14:01	76	90	KSCISAIKLTSYPKI	NetMHCIIpan	15.20	-	-	-	-	-	-	-	-	-	IKLTSYPKI	79.69	15.20	-	-	-
HLA-DPA1*02:01/DPB1*14:01	77	91	SCISAIKLTSYPKIN	NetMHCIIpan	15.27	-	-	-	-	-	-	-	-	-	IKLTSYPKI	79.97	15.27	-	-	-
HLA-DPA1*02:01/DPB1*14:01	79	93	ISAIKLTSYPKINQN	NetMHCIIpan	15.33	-	-	-	-	-	-	-	-	-	IKLTSYPKI	80.29	15.33	-	-	-
HLA-DPA1*02:01/DPB1*14:01	178	192	RFSTEVFYHKNGLFN	NetMHCIIpan	15.83	-	-	-	-	-	-	-	-	-	FSTEVFYHK	84.01	15.83	-	-	-
HLA-DPA1*02:01/DPB1*14:01	167	181	NVERYNIFKDTRFST	NetMHCIIpan	16.30	-	-	-	-	-	-	-	-	-	YNIFKDTRF	86.85	16.30	-	-	-
HLA-DPA1*02:01/DPB1*14:01	63	77	NQTHFVLNFKTNKKS	NetMHCIIpan	16.37	-	-	-	-	-	-	-	-	-	FVLNFKTNK	87.08	16.37	-	-	-
HLA-DPA1*02:01/DPB1*14:01	62	76	NNQTHFVLNFKTNKK	NetMHCIIpan	16.68	-	-	-	-	-	-	-	-	-	FVLNFKTNK	89.31	16.68	-	-	-
HLA-DPA1*02:01/DPB1*14:01	265	279	CELVFDTDELMTYAL	NetMHCIIpan	17.02	-	-	-	-	-	-	-	-	-	FDTDELMTY	91.34	17.02	-	-	-
HLA-DPA1*02:01/DPB1*14:01	212	226	AKDIKKKFSIILPNE	NetMHCIIpan	17.96	-	-	-	-	-	-	-	-	-	KKFSIILPN	97.29	17.96	-	-	-
HLA-DPA1*02:01/DPB1*14:01	61	75	SNNQTHFVLNFKTNK	NetMHCIIpan	18.48	-	-	-	-	-	-	-	-	-	HFVLNFKTN	100.67	18.48	-	-	-
HLA-DPA1*02:01/DPB1*14:01	6	20	FLSIVGLISFGFIVA	NetMHCIIpan	18.64	-	-	-	-	-	-	-	-	-	VGLISFGFI	101.81	18.64	-	-	-
HLA-DPA1*02:01/DPB1*14:01	64	78	QTHFVLNFKTNKKSC	NetMHCIIpan	19.28	-	-	-	-	-	-	-	-	-	FVLNFKTNK	105.99	19.28	-	-	-
HLA-DPA1*02:01/DPB1*14:01	264	278	TCELVFDTDELMTYA	NetMHCIIpan	19.38	-	-	-	-	-	-	-	-	-	FDTDELMTY	106.65	19.38	-	-	-
HLA-DPA1*02:01/DPB1*14:01	276	290	TYALVKVFTNPESDG	NetMHCIIpan	19.42	-	-	-	-	-	-	-	-	-	ALVKVFTNP	106.82	19.42	-	-	-
HLA-DPA1*02:01/DPB1*14:01	166	180	WNVERYNIFKDTRFS	NetMHCIIpan	19.79	-	-	-	-	-	-	-	-	-	ERYNIFKDT	109.24	19.79	-	-	-
HLA-DPA1*02:01/DPB1*14:01	33	47	YKEKDETLFFASYGL	NetMHCIIpan	19.94	-	-	-	-	-	-	-	-	-	DETLFFASY	110.10	19.94	-	-	-
HLA-DPA1*02:01/DPB1*14:01	41	55	FFASYGLKRDPCQIV	NetMHCIIpan	20.37	-	-	-	-	-	-	-	-	-	FASYGLKRD	113.06	20.37	-	-	-
HLA-DPA1*02:01/DPB1*14:01	80	94	SAIKLTSYPKINQNS	NetMHCIIpan	20.56	-	-	-	-	-	-	-	-	-	IKLTSYPKI	114.76	20.56	-	-	-
HLA-DPA1*02:01/DPB1*14:01	9	23	IVGLISFGFIVAVKC	NetMHCIIpan	20.63	-	-	-	-	-	-	-	-	-	ISFGFIVAV	115.07	20.63	-	-	-
HLA-DPA1*02:01/DPB1*14:01	191	205	FNTQITYLAEEDSFS	NetMHCIIpan	20.69	-	-	-	-	-	-	-	-	-	TQITYLAEE	115.65	20.69	-	-	-
HLA-DPA1*02:01/DPB1*14:01	184	198	FYHKNGLFNTQITYL	NetMHCIIpan	21.07	-	-	-	-	-	-	-	-	-	LFNTQITYL	119.34	21.07	-	-	-
HLA-DPA1*02:01/DPB1*14:01	8	22	SIVGLISFGFIVAVK	NetMHCIIpan	21.23	-	-	-	-	-	-	-	-	-	ISFGFIVAV	120.36	21.23	-	-	-
HLA-DPA1*02:01/DPB1*14:01	10	24	VGLISFGFIVAVKCD	NetMHCIIpan	21.46	-	-	-	-	-	-	-	-	-	FGFIVAVKC	121.85	21.46	-	-	-
HLA-DPA1*02:01/DPB1*14:01	60	74	CSNNQTHFVLNFKTN	NetMHCIIpan	21.53	-	-	-	-	-	-	-	-	-	HFVLNFKTN	122.43	21.53	-	-	-
HLA-DPA1*02:01/DPB1*14:01	263	277	KTCELVFDTDELMTY	NetMHCIIpan	21.65	-	-	-	-	-	-	-	-	-	FDTDELMTY	123.41	21.65	-	-	-
HLA-DPA1*02:01/DPB1*14:01	218	232	KFSIILPNEEYKRIS	NetMHCIIpan	21.89	-	-	-	-	-	-	-	-	-	SIILPNEEY	125.65	21.89	-	-	-
HLA-DPA1*02:01/DPB1*14:01	179	193	FSTEVFYHKNGLFNT	NetMHCIIpan	23.02	-	-	-	-	-	-	-	-	-	FSTEVFYHK	136.33	23.02	-	-	-
HLA-DPA1*02:01/DPB1*14:01	75	89	KKSCISAIKLTSYPK	NetMHCIIpan	23.03	-	-	-	-	-	-	-	-	-	ISAIKLTSY	136.36	23.03	-	-	-
HLA-DPA1*02:01/DPB1*14:01	165	179	GWNVERYNIFKDTRF	NetMHCIIpan	24.50	-	-	-	-	-	-	-	-	-	ERYNIFKDT	149.34	24.50	-	-	-
HLA-DPA1*02:01/DPB1*14:01	11	25	GLISFGFIVAVKCDG	NetMHCIIpan	24.58	-	-	-	-	-	-	-	-	-	FGFIVAVKC	149.85	24.58	-	-	-
HLA-DPA1*02:01/DPB1*14:01	59	73	KCSNNQTHFVLNFKT	NetMHCIIpan	24.66	-	-	-	-	-	-	-	-	-	NQTHFVLNF	150.95	24.66	-	-	-
HLA-DPA1*02:01/DPB1*14:01	7	21	LSIVGLISFGFIVAV	NetMHCIIpan	25.09	-	-	-	-	-	-	-	-	-	VGLISFGFI	154.18	25.09	-	-	-
HLA-DPA1*02:01/DPB1*14:01	140	154	KDRYIGADPLHVDSY	NetMHCIIpan	25.24	-	-	-	-	-	-	-	-	-	IGADPLHVD	155.45	25.24	-	-	-
HLA-DPA1*02:01/DPB1*14:01	139	153	FKDRYIGADPLHVDS	NetMHCIIpan	25.31	-	-	-	-	-	-	-	-	-	IGADPLHVD	156.04	25.31	-	-	-
HLA-DPA1*02:01/DPB1*14:01	237	251	YWFQETMRKKPKYPY	NetMHCIIpan	25.70	-	-	-	-	-	-	-	-	-	FQETMRKKP	160.16	25.70	-	-	-
HLA-DPA1*02:01/DPB1*14:01	65	79	THFVLNFKTNKKSCI	NetMHCIIpan	26.03	-	-	-	-	-	-	-	-	-	FVLNFKTNK	163.06	26.03	-	-	-
HLA-DPA1*02:01/DPB1*14:01	74	88	NKKSCISAIKLTSYP	NetMHCIIpan	26.03	-	-	-	-	-	-	-	-	-	ISAIKLTSY	163.09	26.03	-	-	-
HLA-DPA1*02:01/DPB1*14:01	73	87	TNKKSCISAIKLTSY	NetMHCIIpan	26.86	-	-	-	-	-	-	-	-	-	ISAIKLTSY	170.71	26.86	-	-	-
HLA-DPA1*02:01/DPB1*14:01	211	225	TAKDIKKKFSIILPN	NetMHCIIpan	26.88	-	-	-	-	-	-	-	-	-	KKFSIILPN	170.95	26.88	-	-	-
HLA-DPA1*02:01/DPB1*14:01	32	46	KYKEKDETLFFASYG	NetMHCIIpan	27.46	-	-	-	-	-	-	-	-	-	KDETLFFAS	176.94	27.46	-	-	-
HLA-DPA1*02:01/DPB1*14:01	138	152	SFKDRYIGADPLHVD	NetMHCIIpan	27.61	-	-	-	-	-	-	-	-	-	IGADPLHVD	178.47	27.61	-	-	-
HLA-DPA1*02:01/DPB1*14:01	12	26	LISFGFIVAVKCDGD	NetMHCIIpan	27.72	-	-	-	-	-	-	-	-	-	FGFIVAVKC	179.73	27.72	-	-	-
HLA-DPA1*02:01/DPB1*14:01	81	95	AIKLTSYPKINQNSD	NetMHCIIpan	27.75	-	-	-	-	-	-	-	-	-	IKLTSYPKI	180.06	27.75	-	-	-
HLA-DPA1*02:01/DPB1*14:01	181	195	TEVFYHKNGLFNTQI	NetMHCIIpan	27.79	-	-	-	-	-	-	-	-	-	HKNGLFNTQ	180.50	27.79	-	-	-
HLA-DPA1*02:01/DPB1*14:01	182	196	EVFYHKNGLFNTQIT	NetMHCIIpan	28.75	-	-	-	-	-	-	-	-	-	HKNGLFNTQ	189.27	28.75	-	-	-
HLA-DPA1*02:01/DPB1*14:01	58	72	YKCSNNQTHFVLNFK	NetMHCIIpan	29.26	-	-	-	-	-	-	-	-	-	NQTHFVLNF	194.97	29.26	-	-	-
HLA-DPA1*02:01/DPB1*14:01	183	197	VFYHKNGLFNTQITY	NetMHCIIpan	29.91	-	-	-	-	-	-	-	-	-	HKNGLFNTQ	201.17	29.91	-	-	-
HLA-DPA1*02:01/DPB1*14:01	262	276	NKTCELVFDTDELMT	NetMHCIIpan	30.08	-	-	-	-	-	-	-	-	-	LVFDTDELM	202.30	30.08	-	-	-
HLA-DPA1*02:01/DPB1*14:01	277	291	YALVKVFTNPESDGS	NetMHCIIpan	30.60	-	-	-	-	-	-	-	-	-	VKVFTNPES	208.62	30.60	-	-	-
HLA-DPA1*02:01/DPB1*14:01	192	206	NTQITYLAEEDSFSE	NetMHCIIpan	31.05	-	-	-	-	-	-	-	-	-	LAEEDSFSE	212.48	31.05	-	-	-
HLA-DPA1*02:01/DPB1*14:01	193	207	TQITYLAEEDSFSEA	NetMHCIIpan	31.15	-	-	-	-	-	-	-	-	-	LAEEDSFSE	213.09	31.15	-	-	-
HLA-DPA1*02:01/DPB1*14:01	180	194	STEVFYHKNGLFNTQ	NetMHCIIpan	32.52	-	-	-	-	-	-	-	-	-	FYHKNGLFN	229.50	32.52	-	-	-
HLA-DPA1*02:01/DPB1*14:01	137	151	CSFKDRYIGADPLHV	NetMHCIIpan	32.53	-	-	-	-	-	-	-	-	-	YIGADPLHV	229.58	32.53	-	-	-
HLA-DPA1*02:01/DPB1*14:01	31	45	GKYKEKDETLFFASY	NetMHCIIpan	32.82	-	-	-	-	-	-	-	-	-	KDETLFFAS	233.84	32.82	-	-	-
HLA-DPA1*02:01/DPB1*14:01	141	155	DRYIGADPLHVDSYG	NetMHCIIpan	32.83	-	-	-	-	-	-	-	-	-	IGADPLHVD	234.09	32.83	-	-	-
HLA-DPA1*02:01/DPB1*14:01	194	208	QITYLAEEDSFSEAR	NetMHCIIpan	33.06	-	-	-	-	-	-	-	-	-	LAEEDSFSE	236.63	33.06	-	-	-
HLA-DPA1*02:01/DPB1*14:01	13	27	ISFGFIVAVKCDGDE	NetMHCIIpan	33.96	-	-	-	-	-	-	-	-	-	FGFIVAVKC	246.60	33.96	-	-	-
HLA-DPA1*02:01/DPB1*14:01	210	224	ITAKDIKKKFSIILP	NetMHCIIpan	34.86	-	-	-	-	-	-	-	-	-	KKKFSIILP	259.42	34.86	-	-	-
HLA-DPA1*02:01/DPB1*14:01	164	178	HGWNVERYNIFKDTR	NetMHCIIpan	35.02	-	-	-	-	-	-	-	-	-	ERYNIFKDT	263.18	35.02	-	-	-
HLA-DPA1*02:01/DPB1*14:01	66	80	HFVLNFKTNKKSCIS	NetMHCIIpan	35.16	-	-	-	-	-	-	-	-	-	LNFKTNKKS	265.13	35.16	-	-	-
HLA-DPA1*02:01/DPB1*14:01	142	156	RYIGADPLHVDSYGL	NetMHCIIpan	37.01	-	-	-	-	-	-	-	-	-	IGADPLHVD	293.33	37.01	-	-	-
HLA-DPA1*02:01/DPB1*14:01	163	177	EHGWNVERYNIFKDT	NetMHCIIpan	37.83	-	-	-	-	-	-	-	-	-	WNVERYNIF	306.22	37.83	-	-	-
HLA-DPA1*02:01/DPB1*14:01	219	233	FSIILPNEEYKRISF	NetMHCIIpan	38.15	-	-	-	-	-	-	-	-	-	IILPNEEYK	310.67	38.15	-	-	-
HLA-DPA1*02:01/DPB1*14:01	261	275	ENKTCELVFDTDELM	NetMHCIIpan	38.80	-	-	-	-	-	-	-	-	-	LVFDTDELM	319.68	38.80	-	-	-
HLA-DPA1*02:01/DPB1*14:01	72	86	KTNKKSCISAIKLTS	NetMHCIIpan	38.99	-	-	-	-	-	-	-	-	-	CISAIKLTS	323.51	38.99	-	-	-
HLA-DPA1*02:01/DPB1*14:01	111	125	NCKLVFKKRKRQIAA	NetMHCIIpan	39.73	-	-	-	-	-	-	-	-	-	LVFKKRKRQ	337.10	39.73	-	-	-
HLA-DPA1*02:01/DPB1*14:01	195	209	ITYLAEEDSFSEARE	NetMHCIIpan	39.79	-	-	-	-	-	-	-	-	-	LAEEDSFSE	337.59	39.79	-	-	-
HLA-DPA1*02:01/DPB1*14:01	162	176	QEHGWNVERYNIFKD	NetMHCIIpan	40.93	-	-	-	-	-	-	-	-	-	WNVERYNIF	358.68	40.93	-	-	-
HLA-DPA1*02:01/DPB1*14:01	112	126	CKLVFKKRKRQIAAN	NetMHCIIpan	41.21	-	-	-	-	-	-	-	-	-	FKKRKRQIA	364.03	41.21	-	-	-
HLA-DPA1*02:01/DPB1*14:01	118	132	KRKRQIAANIEIYGI	NetMHCIIpan	42.02	-	-	-	-	-	-	-	-	-	AANIEIYGI	376.81	42.02	-	-	-
HLA-DPA1*02:01/DPB1*14:01	221	235	IILPNEEYKRISFLD	NetMHCIIpan	42.49	-	-	-	-	-	-	-	-	-	EEYKRISFL	384.72	42.49	-	-	-
HLA-DPA1*02:01/DPB1*14:01	148	162	PLHVDSYGLPYQFDQ	NetMHCIIpan	42.55	-	-	-	-	-	-	-	-	-	SYGLPYQFD	385.79	42.55	-	-	-
HLA-DPA1*02:01/DPB1*14:01	57	71	GYKCSNNQTHFVLNF	NetMHCIIpan	42.78	-	-	-	-	-	-	-	-	-	NQTHFVLNF	390.17	42.78	-	-	-
HLA-DPA1*02:01/DPB1*14:01	149	163	LHVDSYGLPYQFDQE	NetMHCIIpan	42.88	-	-	-	-	-	-	-	-	-	GLPYQFDQE	392.51	42.88	-	-	-
HLA-DPA1*02:01/DPB1*14:01	14	28	SFGFIVAVKCDGDEY	NetMHCIIpan	43.13	-	-	-	-	-	-	-	-	-	FGFIVAVKC	395.67	43.13	-	-	-
HLA-DPA1*02:01/DPB1*14:01	110	124	DNCKLVFKKRKRQIA	NetMHCIIpan	43.37	-	-	-	-	-	-	-	-	-	LVFKKRKRQ	400.39	43.37	-	-	-
HLA-DPA1*02:01/DPB1*14:01	113	127	KLVFKKRKRQIAANI	NetMHCIIpan	43.39	-	-	-	-	-	-	-	-	-	FKKRKRQIA	401.10	43.39	-	-	-
HLA-DPA1*02:01/DPB1*14:01	30	44	IGKYKEKDETLFFAS	NetMHCIIpan	43.58	-	-	-	-	-	-	-	-	-	KDETLFFAS	404.34	43.58	-	-	-
HLA-DPA1*02:01/DPB1*14:01	82	96	IKLTSYPKINQNSDL	NetMHCIIpan	43.89	-	-	-	-	-	-	-	-	-	TSYPKINQN	408.91	43.89	-	-	-
HLA-DPA1*02:01/DPB1*14:01	150	164	HVDSYGLPYQFDQEH	NetMHCIIpan	44.09	-	-	-	-	-	-	-	-	-	GLPYQFDQE	412.29	44.09	-	-	-
HLA-DPA1*02:01/DPB1*14:01	116	130	FKKRKRQIAANIEIY	NetMHCIIpan	44.94	-	-	-	-	-	-	-	-	-	QIAANIEIY	429.65	44.94	-	-	-
HLA-DPA1*02:01/DPB1*14:01	119	133	RKRQIAANIEIYGIP	NetMHCIIpan	45.79	-	-	-	-	-	-	-	-	-	AANIEIYGI	447.17	45.79	-	-	-
HLA-DPA1*02:01/DPB1*14:01	109	123	TDNCKLVFKKRKRQI	NetMHCIIpan	46.08	-	-	-	-	-	-	-	-	-	LVFKKRKRQ	453.76	46.08	-	-	-
HLA-DPA1*02:01/DPB1*14:01	220	234	SIILPNEEYKRISFL	NetMHCIIpan	46.13	-	-	-	-	-	-	-	-	-	LPNEEYKRI	455.32	46.13	-	-	-
HLA-DPA1*02:01/DPB1*14:01	67	81	FVLNFKTNKKSCISA	NetMHCIIpan	46.49	-	-	-	-	-	-	-	-	-	LNFKTNKKS	465.02	46.49	-	-	-
HLA-DPA1*02:01/DPB1*14:01	125	139	ANIEIYGIPAKKCSF	NetMHCIIpan	46.52	-	-	-	-	-	-	-	-	-	IYGIPAKKC	465.67	46.52	-	-	-
HLA-DPA1*02:01/DPB1*14:01	161	175	DQEHGWNVERYNIFK	NetMHCIIpan	46.65	-	-	-	-	-	-	-	-	-	WNVERYNIF	467.72	46.65	-	-	-
HLA-DPA1*02:01/DPB1*14:01	151	165	VDSYGLPYQFDQEHG	NetMHCIIpan	47.37	-	-	-	-	-	-	-	-	-	GLPYQFDQE	484.95	47.37	-	-	-
HLA-DPA1*02:01/DPB1*14:01	124	138	AANIEIYGIPAKKCS	NetMHCIIpan	47.38	-	-	-	-	-	-	-	-	-	IYGIPAKKC	485.16	47.38	-	-	-
HLA-DPA1*02:01/DPB1*14:01	117	131	KKRKRQIAANIEIYG	NetMHCIIpan	47.39	-	-	-	-	-	-	-	-	-	QIAANIEIY	485.73	47.39	-	-	-
HLA-DPA1*02:01/DPB1*14:01	123	137	IAANIEIYGIPAKKC	NetMHCIIpan	47.49	-	-	-	-	-	-	-	-	-	IEIYGIPAK	487.69	47.49	-	-	-
HLA-DPA1*02:01/DPB1*14:01	278	292	ALVKVFTNPESDGSR	NetMHCIIpan	47.53	-	-	-	-	-	-	-	-	-	VKVFTNPES	490.54	47.53	-	-	-
HLA-DPA1*02:01/DPB1*14:01	196	210	TYLAEEDSFSEAREI	NetMHCIIpan	47.75	-	-	-	-	-	-	-	-	-	LAEEDSFSE	497.04	47.75	-	-	-
HLA-DPA1*02:01/DPB1*14:01	209	223	EITAKDIKKKFSIIL	NetMHCIIpan	48.21	-	-	-	-	-	-	-	-	-	IKKKFSIIL	505.70	48.21	-	-	-
HLA-DPA1*02:01/DPB1*14:01	27	41	EYFIGKYKEKDETLF	NetMHCIIpan	48.38	-	-	-	-	-	-	-	-	-	FIGKYKEKD	510.84	48.38	-	-	-
HLA-DPA1*02:01/DPB1*14:01	120	134	KRQIAANIEIYGIPA	NetMHCIIpan	48.47	-	-	-	-	-	-	-	-	-	AANIEIYGI	513.50	48.47	-	-	-
HLA-DPA1*02:01/DPB1*14:01	71	85	FKTNKKSCISAIKLT	NetMHCIIpan	48.58	-	-	-	-	-	-	-	-	-	KSCISAIKL	516.54	48.58	-	-	-
HLA-DPA1*02:01/DPB1*14:01	122	136	QIAANIEIYGIPAKK	NetMHCIIpan	48.87	-	-	-	-	-	-	-	-	-	IEIYGIPAK	523.59	48.87	-	-	-
HLA-DPA1*02:01/DPB1*14:01	121	135	RQIAANIEIYGIPAK	NetMHCIIpan	48.98	-	-	-	-	-	-	-	-	-	IEIYGIPAK	526.03	48.98	-	-	-
HLA-DPA1*02:01/DPB1*14:01	147	161	DPLHVDSYGLPYQFD	NetMHCIIpan	49.12	-	-	-	-	-	-	-	-	-	HVDSYGLPY	529.49	49.12	-	-	-
HLA-DPA1*02:01/DPB1*14:01	26	40	DEYFIGKYKEKDETL	NetMHCIIpan	49.34	-	-	-	-	-	-	-	-	-	FIGKYKEKD	534.25	49.34	-	-	-
HLA-DPA1*02:01/DPB1*14:01	126	140	NIEIYGIPAKKCSFK	NetMHCIIpan	49.49	-	-	-	-	-	-	-	-	-	IYGIPAKKC	537.70	49.49	-	-	-
HLA-DPA1*02:01/DPB1*14:01	114	128	LVFKKRKRQIAANIE	NetMHCIIpan	50.80	-	-	-	-	-	-	-	-	-	FKKRKRQIA	569.85	50.80	-	-	-
HLA-DPA1*02:01/DPB1*14:01	25	39	GDEYFIGKYKEKDET	NetMHCIIpan	51.38	-	-	-	-	-	-	-	-	-	FIGKYKEKD	583.98	51.38	-	-	-
HLA-DPA1*02:01/DPB1*14:01	115	129	VFKKRKRQIAANIEI	NetMHCIIpan	51.78	-	-	-	-	-	-	-	-	-	KRQIAANIE	596.99	51.78	-	-	-
HLA-DPA1*02:01/DPB1*14:01	154	168	YGLPYQFDQEHGWNV	NetMHCIIpan	51.92	-	-	-	-	-	-	-	-	-	YQFDQEHGW	601.34	51.92	-	-	-
HLA-DPA1*02:01/DPB1*14:01	152	166	DSYGLPYQFDQEHGW	NetMHCIIpan	52.32	-	-	-	-	-	-	-	-	-	GLPYQFDQE	615.41	52.32	-	-	-
HLA-DPA1*02:01/DPB1*14:01	23	37	CDGDEYFIGKYKEKD	NetMHCIIpan	52.47	-	-	-	-	-	-	-	-	-	FIGKYKEKD	624.15	52.47	-	-	-
HLA-DPA1*02:01/DPB1*14:01	24	38	DGDEYFIGKYKEKDE	NetMHCIIpan	52.49	-	-	-	-	-	-	-	-	-	FIGKYKEKD	624.41	52.49	-	-	-
HLA-DPA1*02:01/DPB1*14:01	29	43	FIGKYKEKDETLFFA	NetMHCIIpan	52.59	-	-	-	-	-	-	-	-	-	EKDETLFFA	627.18	52.59	-	-	-
HLA-DPA1*02:01/DPB1*14:01	28	42	YFIGKYKEKDETLFF	NetMHCIIpan	53.11	-	-	-	-	-	-	-	-	-	FIGKYKEKD	643.53	53.11	-	-	-
HLA-DPA1*02:01/DPB1*14:01	108	122	GTDNCKLVFKKRKRQ	NetMHCIIpan	53.28	-	-	-	-	-	-	-	-	-	LVFKKRKRQ	649.95	53.28	-	-	-
HLA-DPA1*02:01/DPB1*14:01	146	160	ADPLHVDSYGLPYQF	NetMHCIIpan	53.28	-	-	-	-	-	-	-	-	-	HVDSYGLPY	649.25	53.28	-	-	-
HLA-DPA1*02:01/DPB1*14:01	42	56	FASYGLKRDPCQIVL	NetMHCIIpan	53.37	-	-	-	-	-	-	-	-	-	LKRDPCQIV	651.65	53.37	-	-	-
HLA-DPA1*02:01/DPB1*14:01	153	167	SYGLPYQFDQEHGWN	NetMHCIIpan	53.70	-	-	-	-	-	-	-	-	-	GLPYQFDQE	659.98	53.70	-	-	-
HLA-DPA1*02:01/DPB1*14:01	70	84	NFKTNKKSCISAIKL	NetMHCIIpan	54.50	-	-	-	-	-	-	-	-	-	KSCISAIKL	687.32	54.50	-	-	-
HLA-DPA1*02:01/DPB1*14:01	56	70	LGYKCSNNQTHFVLN	NetMHCIIpan	54.66	-	-	-	-	-	-	-	-	-	NNQTHFVLN	694.43	54.66	-	-	-
HLA-DPA1*02:01/DPB1*14:01	22	36	KCDGDEYFIGKYKEK	NetMHCIIpan	54.75	-	-	-	-	-	-	-	-	-	YFIGKYKEK	697.04	54.75	-	-	-
HLA-DPA1*02:01/DPB1*14:01	160	174	FDQEHGWNVERYNIF	NetMHCIIpan	55.28	-	-	-	-	-	-	-	-	-	WNVERYNIF	717.25	55.28	-	-	-
HLA-DPA1*02:01/DPB1*14:01	47	61	LKRDPCQIVLGYKCS	NetMHCIIpan	55.51	-	-	-	-	-	-	-	-	-	CQIVLGYKC	727.60	55.51	-	-	-
HLA-DPA1*02:01/DPB1*14:01	197	211	YLAEEDSFSEAREIT	NetMHCIIpan	56.07	-	-	-	-	-	-	-	-	-	DSFSEAREI	748.04	56.07	-	-	-
HLA-DPA1*02:01/DPB1*14:01	127	141	IEIYGIPAKKCSFKD	NetMHCIIpan	56.18	-	-	-	-	-	-	-	-	-	IYGIPAKKC	752.98	56.18	-	-	-
HLA-DPA1*02:01/DPB1*14:01	136	150	KCSFKDRYIGADPLH	NetMHCIIpan	56.36	-	-	-	-	-	-	-	-	-	FKDRYIGAD	762.25	56.36	-	-	-
HLA-DPA1*02:01/DPB1*14:01	107	121	IGTDNCKLVFKKRKR	NetMHCIIpan	56.58	-	-	-	-	-	-	-	-	-	CKLVFKKRK	772.42	56.58	-	-	-
HLA-DPA1*02:01/DPB1*14:01	279	293	LVKVFTNPESDGSRL	NetMHCIIpan	56.61	-	-	-	-	-	-	-	-	-	KVFTNPESD	774.02	56.61	-	-	-
HLA-DPA1*02:01/DPB1*14:01	15	29	FGFIVAVKCDGDEYF	NetMHCIIpan	56.64	-	-	-	-	-	-	-	-	-	IVAVKCDGD	776.10	56.64	-	-	-
HLA-DPA1*02:01/DPB1*14:01	46	60	GLKRDPCQIVLGYKC	NetMHCIIpan	56.85	-	-	-	-	-	-	-	-	-	CQIVLGYKC	786.71	56.85	-	-	-
HLA-DPA1*02:01/DPB1*14:01	48	62	KRDPCQIVLGYKCSN	NetMHCIIpan	57.70	-	-	-	-	-	-	-	-	-	CQIVLGYKC	816.68	57.70	-	-	-
HLA-DPA1*02:01/DPB1*14:01	238	252	WFQETMRKKPKYPYI	NetMHCIIpan	58.07	-	-	-	-	-	-	-	-	-	WFQETMRKK	835.47	58.07	-	-	-
HLA-DPA1*02:01/DPB1*14:01	155	169	GLPYQFDQEHGWNVE	NetMHCIIpan	58.08	-	-	-	-	-	-	-	-	-	FDQEHGWNV	836.54	58.08	-	-	-
HLA-DPA1*02:01/DPB1*14:01	156	170	LPYQFDQEHGWNVER	NetMHCIIpan	58.35	-	-	-	-	-	-	-	-	-	FDQEHGWNV	851.28	58.35	-	-	-
HLA-DPA1*02:01/DPB1*14:01	45	59	YGLKRDPCQIVLGYK	NetMHCIIpan	58.70	-	-	-	-	-	-	-	-	-	LKRDPCQIV	868.15	58.70	-	-	-
HLA-DPA1*02:01/DPB1*14:01	44	58	SYGLKRDPCQIVLGY	NetMHCIIpan	58.89	-	-	-	-	-	-	-	-	-	LKRDPCQIV	874.17	58.89	-	-	-
HLA-DPA1*02:01/DPB1*14:01	49	63	RDPCQIVLGYKCSNN	NetMHCIIpan	59.02	-	-	-	-	-	-	-	-	-	CQIVLGYKC	879.98	59.02	-	-	-
HLA-DPA1*02:01/DPB1*14:01	199	213	AEEDSFSEAREITAK	NetMHCIIpan	59.09	-	-	-	-	-	-	-	-	-	FSEAREITA	882.46	59.09	-	-	-
HLA-DPA1*02:01/DPB1*14:01	198	212	LAEEDSFSEAREITA	NetMHCIIpan	59.59	-	-	-	-	-	-	-	-	-	FSEAREITA	902.28	59.59	-	-	-
HLA-DPA1*02:01/DPB1*14:01	260	274	NENKTCELVFDTDEL	NetMHCIIpan	60.01	-	-	-	-	-	-	-	-	-	CELVFDTDE	921.60	60.01	-	-	-
HLA-DPA1*02:01/DPB1*14:01	68	82	VLNFKTNKKSCISAI	NetMHCIIpan	60.12	-	-	-	-	-	-	-	-	-	FKTNKKSCI	928.23	60.12	-	-	-
HLA-DPA1*02:01/DPB1*14:01	55	69	VLGYKCSNNQTHFVL	NetMHCIIpan	60.20	-	-	-	-	-	-	-	-	-	KCSNNQTHF	931.92	60.20	-	-	-
HLA-DPA1*02:01/DPB1*14:01	143	157	YIGADPLHVDSYGLP	NetMHCIIpan	60.85	-	-	-	-	-	-	-	-	-	IGADPLHVD	965.37	60.85	-	-	-
HLA-DPA1*02:01/DPB1*14:01	157	171	PYQFDQEHGWNVERY	NetMHCIIpan	61	-	-	-	-	-	-	-	-	-	FDQEHGWNV	975.94	61	-	-	-
HLA-DPA1*02:01/DPB1*14:01	51	65	PCQIVLGYKCSNNQT	NetMHCIIpan	61.50	-	-	-	-	-	-	-	-	-	VLGYKCSNN	997.40	61.50	-	-	-
HLA-DPA1*02:01/DPB1*14:01	50	64	DPCQIVLGYKCSNNQ	NetMHCIIpan	61.81	-	-	-	-	-	-	-	-	-	CQIVLGYKC	1017.11	61.81	-	-	-
HLA-DPA1*02:01/DPB1*14:01	201	215	EDSFSEAREITAKDI	NetMHCIIpan	61.97	-	-	-	-	-	-	-	-	-	FSEAREITA	1030.56	61.97	-	-	-
HLA-DPA1*02:01/DPB1*14:01	200	214	EEDSFSEAREITAKD	NetMHCIIpan	62.17	-	-	-	-	-	-	-	-	-	FSEAREITA	1037.18	62.17	-	-	-
HLA-DPA1*02:01/DPB1*14:01	43	57	ASYGLKRDPCQIVLG	NetMHCIIpan	62.34	-	-	-	-	-	-	-	-	-	LKRDPCQIV	1045.49	62.34	-	-	-
HLA-DPA1*02:01/DPB1*14:01	95	109	DLTKNLYCQTGGIGT	NetMHCIIpan	62.65	-	-	-	-	-	-	-	-	-	LTKNLYCQT	1060.72	62.65	-	-	-
HLA-DPA1*02:01/DPB1*14:01	106	120	GIGTDNCKLVFKKRK	NetMHCIIpan	63.19	-	-	-	-	-	-	-	-	-	CKLVFKKRK	1084.98	63.19	-	-	-
HLA-DPA1*02:01/DPB1*14:01	135	149	KKCSFKDRYIGADPL	NetMHCIIpan	63.63	-	-	-	-	-	-	-	-	-	FKDRYIGAD	1107.83	63.63	-	-	-
HLA-DPA1*02:01/DPB1*14:01	145	159	GADPLHVDSYGLPYQ	NetMHCIIpan	63.98	-	-	-	-	-	-	-	-	-	HVDSYGLPY	1122.63	63.98	-	-	-
HLA-DPA1*02:01/DPB1*14:01	202	216	DSFSEAREITAKDIK	NetMHCIIpan	63.99	-	-	-	-	-	-	-	-	-	FSEAREITA	1124.86	63.99	-	-	-
HLA-DPA1*02:01/DPB1*14:01	94	108	SDLTKNLYCQTGGIG	NetMHCIIpan	64.27	-	-	-	-	-	-	-	-	-	LTKNLYCQT	1137.71	64.27	-	-	-
HLA-DPA1*02:01/DPB1*14:01	21	35	VKCDGDEYFIGKYKE	NetMHCIIpan	64.55	-	-	-	-	-	-	-	-	-	DGDEYFIGK	1147.36	64.55	-	-	-
HLA-DPA1*02:01/DPB1*14:01	158	172	YQFDQEHGWNVERYN	NetMHCIIpan	64.84	-	-	-	-	-	-	-	-	-	FDQEHGWNV	1159.71	64.84	-	-	-
HLA-DPA1*02:01/DPB1*14:01	93	107	NSDLTKNLYCQTGGI	NetMHCIIpan	65.33	-	-	-	-	-	-	-	-	-	LTKNLYCQT	1185.08	65.33	-	-	-
HLA-DPA1*02:01/DPB1*14:01	69	83	LNFKTNKKSCISAIK	NetMHCIIpan	66	-	-	-	-	-	-	-	-	-	FKTNKKSCI	1228.27	66	-	-	-
HLA-DPA1*02:01/DPB1*14:01	52	66	CQIVLGYKCSNNQTH	NetMHCIIpan	67.04	-	-	-	-	-	-	-	-	-	VLGYKCSNN	1295.31	67.04	-	-	-
HLA-DPA1*02:01/DPB1*14:01	90	104	INQNSDLTKNLYCQT	NetMHCIIpan	67.41	-	-	-	-	-	-	-	-	-	LTKNLYCQT	1314.82	67.41	-	-	-
HLA-DPA1*02:01/DPB1*14:01	96	110	LTKNLYCQTGGIGTD	NetMHCIIpan	67.53	-	-	-	-	-	-	-	-	-	YCQTGGIGT	1325.88	67.53	-	-	-
HLA-DPA1*02:01/DPB1*14:01	16	30	GFIVAVKCDGDEYFI	NetMHCIIpan	68	-	-	-	-	-	-	-	-	-	IVAVKCDGD	1349.91	68	-	-	-
HLA-DPA1*02:01/DPB1*14:01	203	217	SFSEAREITAKDIKK	NetMHCIIpan	68.21	-	-	-	-	-	-	-	-	-	FSEAREITA	1367.44	68.21	-	-	-
HLA-DPA1*02:01/DPB1*14:01	91	105	NQNSDLTKNLYCQTG	NetMHCIIpan	68.48	-	-	-	-	-	-	-	-	-	LTKNLYCQT	1382.32	68.48	-	-	-
HLA-DPA1*02:01/DPB1*14:01	92	106	QNSDLTKNLYCQTGG	NetMHCIIpan	69.18	-	-	-	-	-	-	-	-	-	LTKNLYCQT	1417.24	69.18	-	-	-
HLA-DPA1*02:01/DPB1*14:01	246	260	KPKYPYIHYNGECSN	NetMHCIIpan	70.11	-	-	-	-	-	-	-	-	-	YIHYNGECS	1492.42	70.11	-	-	-
HLA-DPA1*02:01/DPB1*14:01	83	97	KLTSYPKINQNSDLT	NetMHCIIpan	70.13	-	-	-	-	-	-	-	-	-	TSYPKINQN	1493.42	70.13	-	-	-
HLA-DPA1*02:01/DPB1*14:01	54	68	IVLGYKCSNNQTHFV	NetMHCIIpan	70.22	-	-	-	-	-	-	-	-	-	YKCSNNQTH	1499.25	70.22	-	-	-
HLA-DPA1*02:01/DPB1*14:01	208	222	REITAKDIKKKFSII	NetMHCIIpan	70.34	-	-	-	-	-	-	-	-	-	ITAKDIKKK	1506.89	70.34	-	-	-
HLA-DPA1*02:01/DPB1*14:01	248	262	KYPYIHYNGECSNEN	NetMHCIIpan	70.44	-	-	-	-	-	-	-	-	-	IHYNGECSN	1514.23	70.44	-	-	-
HLA-DPA1*02:01/DPB1*14:01	89	103	KINQNSDLTKNLYCQ	NetMHCIIpan	70.74	-	-	-	-	-	-	-	-	-	QNSDLTKNL	1538.53	70.74	-	-	-
HLA-DPA1*02:01/DPB1*14:01	17	31	FIVAVKCDGDEYFIG	NetMHCIIpan	71.19	-	-	-	-	-	-	-	-	-	VKCDGDEYF	1577.29	71.19	-	-	-
HLA-DPA1*02:01/DPB1*14:01	259	273	SNENKTCELVFDTDE	NetMHCIIpan	71.36	-	-	-	-	-	-	-	-	-	TCELVFDTD	1590.30	71.36	-	-	-
HLA-DPA1*02:01/DPB1*14:01	159	173	QFDQEHGWNVERYNI	NetMHCIIpan	71.38	-	-	-	-	-	-	-	-	-	FDQEHGWNV	1592.57	71.38	-	-	-
HLA-DPA1*02:01/DPB1*14:01	20	34	AVKCDGDEYFIGKYK	NetMHCIIpan	71.42	-	-	-	-	-	-	-	-	-	DGDEYFIGK	1594.99	71.42	-	-	-
HLA-DPA1*02:01/DPB1*14:01	134	148	AKKCSFKDRYIGADP	NetMHCIIpan	72.17	-	-	-	-	-	-	-	-	-	FKDRYIGAD	1653.29	72.17	-	-	-
HLA-DPA1*02:01/DPB1*14:01	245	259	KKPKYPYIHYNGECS	NetMHCIIpan	72.20	-	-	-	-	-	-	-	-	-	YPYIHYNGE	1654.13	72.20	-	-	-
HLA-DPA1*02:01/DPB1*14:01	247	261	PKYPYIHYNGECSNE	NetMHCIIpan	72.48	-	-	-	-	-	-	-	-	-	YIHYNGECS	1676.14	72.48	-	-	-
HLA-DPA1*02:01/DPB1*14:01	128	142	EIYGIPAKKCSFKDR	NetMHCIIpan	72.75	-	-	-	-	-	-	-	-	-	IYGIPAKKC	1694.51	72.75	-	-	-
HLA-DPA1*02:01/DPB1*14:01	207	221	AREITAKDIKKKFSI	NetMHCIIpan	72.93	-	-	-	-	-	-	-	-	-	ITAKDIKKK	1711.62	72.93	-	-	-
HLA-DPA1*02:01/DPB1*14:01	87	101	YPKINQNSDLTKNLY	NetMHCIIpan	73.02	-	-	-	-	-	-	-	-	-	INQNSDLTK	1718.62	73.02	-	-	-
HLA-DPA1*02:01/DPB1*14:01	53	67	QIVLGYKCSNNQTHF	NetMHCIIpan	73.20	-	-	-	-	-	-	-	-	-	LGYKCSNNQ	1734.87	73.20	-	-	-
HLA-DPA1*02:01/DPB1*14:01	144	158	IGADPLHVDSYGLPY	NetMHCIIpan	73.22	-	-	-	-	-	-	-	-	-	HVDSYGLPY	1738.07	73.22	-	-	-
HLA-DPA1*02:01/DPB1*14:01	19	33	VAVKCDGDEYFIGKY	NetMHCIIpan	73.36	-	-	-	-	-	-	-	-	-	DGDEYFIGK	1751.64	73.36	-	-	-
HLA-DPA1*02:01/DPB1*14:01	133	147	PAKKCSFKDRYIGAD	NetMHCIIpan	73.93	-	-	-	-	-	-	-	-	-	FKDRYIGAD	1806.60	73.93	-	-	-
HLA-DPA1*02:01/DPB1*14:01	88	102	PKINQNSDLTKNLYC	NetMHCIIpan	74.35	-	-	-	-	-	-	-	-	-	INQNSDLTK	1846.02	74.35	-	-	-
HLA-DPA1*02:01/DPB1*14:01	206	220	EAREITAKDIKKKFS	NetMHCIIpan	74.61	-	-	-	-	-	-	-	-	-	ITAKDIKKK	1884.60	74.61	-	-	-
HLA-DPA1*02:01/DPB1*14:01	249	263	YPYIHYNGECSNENK	NetMHCIIpan	74.63	-	-	-	-	-	-	-	-	-	YNGECSNEN	1887.68	74.63	-	-	-
HLA-DPA1*02:01/DPB1*14:01	132	146	IPAKKCSFKDRYIGA	NetMHCIIpan	74.86	-	-	-	-	-	-	-	-	-	SFKDRYIGA	1913.35	74.86	-	-	-
HLA-DPA1*02:01/DPB1*14:01	105	119	GGIGTDNCKLVFKKR	NetMHCIIpan	75.14	-	-	-	-	-	-	-	-	-	NCKLVFKKR	1951.84	75.14	-	-	-
HLA-DPA1*02:01/DPB1*14:01	18	32	IVAVKCDGDEYFIGK	NetMHCIIpan	75.15	-	-	-	-	-	-	-	-	-	DGDEYFIGK	1953	75.15	-	-	-
HLA-DPA1*02:01/DPB1*14:01	86	100	SYPKINQNSDLTKNL	NetMHCIIpan	75.27	-	-	-	-	-	-	-	-	-	INQNSDLTK	1971.84	75.27	-	-	-
HLA-DPA1*02:01/DPB1*14:01	204	218	FSEAREITAKDIKKK	NetMHCIIpan	75.49	-	-	-	-	-	-	-	-	-	ITAKDIKKK	1990.27	75.49	-	-	-
HLA-DPA1*02:01/DPB1*14:01	205	219	SEAREITAKDIKKKF	NetMHCIIpan	75.77	-	-	-	-	-	-	-	-	-	ITAKDIKKK	2010.98	75.77	-	-	-
HLA-DPA1*02:01/DPB1*14:01	280	294	VKVFTNPESDGSRLK	NetMHCIIpan	75.95	-	-	-	-	-	-	-	-	-	FTNPESDGS	2030.97	75.95	-	-	-
HLA-DPA1*02:01/DPB1*14:01	97	111	TKNLYCQTGGIGTDN	NetMHCIIpan	75.97	-	-	-	-	-	-	-	-	-	YCQTGGIGT	2033.87	75.97	-	-	-
HLA-DPA1*02:01/DPB1*14:01	244	258	RKKPKYPYIHYNGEC	NetMHCIIpan	76.11	-	-	-	-	-	-	-	-	-	YPYIHYNGE	2050.58	76.11	-	-	-
HLA-DPA1*02:01/DPB1*14:01	243	257	MRKKPKYPYIHYNGE	NetMHCIIpan	76.16	-	-	-	-	-	-	-	-	-	YPYIHYNGE	2058.27	76.16	-	-	-
HLA-DPA1*02:01/DPB1*14:01	84	98	LTSYPKINQNSDLTK	NetMHCIIpan	77.11	-	-	-	-	-	-	-	-	-	INQNSDLTK	2179.42	77.11	-	-	-
HLA-DPA1*02:01/DPB1*14:01	258	272	CSNENKTCELVFDTD	NetMHCIIpan	77.51	-	-	-	-	-	-	-	-	-	KTCELVFDT	2216.71	77.51	-	-	-
HLA-DPA1*02:01/DPB1*14:01	242	256	TMRKKPKYPYIHYNG	NetMHCIIpan	77.92	-	-	-	-	-	-	-	-	-	PKYPYIHYN	2275.69	77.92	-	-	-
HLA-DPA1*02:01/DPB1*14:01	98	112	KNLYCQTGGIGTDNC	NetMHCIIpan	78.30	-	-	-	-	-	-	-	-	-	YCQTGGIGT	2329.02	78.30	-	-	-
HLA-DPA1*02:01/DPB1*14:01	250	264	PYIHYNGECSNENKT	NetMHCIIpan	79.74	-	-	-	-	-	-	-	-	-	YNGECSNEN	2497.10	79.74	-	-	-
HLA-DPA1*02:01/DPB1*14:01	241	255	ETMRKKPKYPYIHYN	NetMHCIIpan	79.88	-	-	-	-	-	-	-	-	-	PKYPYIHYN	2517.28	79.88	-	-	-
HLA-DPA1*02:01/DPB1*14:01	257	271	ECSNENKTCELVFDT	NetMHCIIpan	80.28	-	-	-	-	-	-	-	-	-	KTCELVFDT	2565.20	80.28	-	-	-
HLA-DPA1*02:01/DPB1*14:01	129	143	IYGIPAKKCSFKDRY	NetMHCIIpan	81.12	-	-	-	-	-	-	-	-	-	AKKCSFKDR	2691.03	81.12	-	-	-
HLA-DPA1*02:01/DPB1*14:01	104	118	TGGIGTDNCKLVFKK	NetMHCIIpan	81.58	-	-	-	-	-	-	-	-	-	IGTDNCKLV	2772.19	81.58	-	-	-
HLA-DPA1*02:01/DPB1*14:01	85	99	TSYPKINQNSDLTKN	NetMHCIIpan	81.93	-	-	-	-	-	-	-	-	-	INQNSDLTK	2827.59	81.93	-	-	-
HLA-DPA1*02:01/DPB1*14:01	240	254	QETMRKKPKYPYIHY	NetMHCIIpan	82.37	-	-	-	-	-	-	-	-	-	RKKPKYPYI	2915.96	82.37	-	-	-
HLA-DPA1*02:01/DPB1*14:01	131	145	GIPAKKCSFKDRYIG	NetMHCIIpan	82.42	-	-	-	-	-	-	-	-	-	CSFKDRYIG	2924.68	82.42	-	-	-
HLA-DPA1*02:01/DPB1*14:01	251	265	YIHYNGECSNENKTC	NetMHCIIpan	83.51	-	-	-	-	-	-	-	-	-	YNGECSNEN	3116.08	83.51	-	-	-
HLA-DPA1*02:01/DPB1*14:01	103	117	QTGGIGTDNCKLVFK	NetMHCIIpan	84.49	-	-	-	-	-	-	-	-	-	IGTDNCKLV	3353.45	84.49	-	-	-
HLA-DPA1*02:01/DPB1*14:01	239	253	FQETMRKKPKYPYIH	NetMHCIIpan	85.13	-	-	-	-	-	-	-	-	-	RKKPKYPYI	3512.62	85.13	-	-	-
HLA-DPA1*02:01/DPB1*14:01	130	144	YGIPAKKCSFKDRYI	NetMHCIIpan	85.27	-	-	-	-	-	-	-	-	-	AKKCSFKDR	3549.49	85.27	-	-	-
HLA-DPA1*02:01/DPB1*14:01	99	113	NLYCQTGGIGTDNCK	NetMHCIIpan	85.33	-	-	-	-	-	-	-	-	-	YCQTGGIGT	3557.18	85.33	-	-	-
HLA-DPA1*02:01/DPB1*14:01	256	270	GECSNENKTCELVFD	NetMHCIIpan	86.31	-	-	-	-	-	-	-	-	-	ENKTCELVF	3801.31	86.31	-	-	-
HLA-DPA1*02:01/DPB1*14:01	281	295	KVFTNPESDGSRLKE	NetMHCIIpan	88.14	-	-	-	-	-	-	-	-	-	FTNPESDGS	4365.73	88.14	-	-	-
HLA-DPA1*02:01/DPB1*14:01	100	114	LYCQTGGIGTDNCKL	NetMHCIIpan	88.23	-	-	-	-	-	-	-	-	-	CQTGGIGTD	4389.70	88.23	-	-	-
HLA-DPA1*02:01/DPB1*14:01	102	116	CQTGGIGTDNCKLVF	NetMHCIIpan	88.53	-	-	-	-	-	-	-	-	-	IGTDNCKLV	4511.77	88.53	-	-	-
HLA-DPA1*02:01/DPB1*14:01	255	269	NGECSNENKTCELVF	NetMHCIIpan	89.39	-	-	-	-	-	-	-	-	-	ENKTCELVF	4805.48	89.39	-	-	-
HLA-DPA1*02:01/DPB1*14:01	287	301	ESDGSRLKEEDLGRG	NetMHCIIpan	89.46	-	-	-	-	-	-	-	-	-	LKEEDLGRG	4814.28	89.46	-	-	-
HLA-DPA1*02:01/DPB1*14:01	286	300	PESDGSRLKEEDLGR	NetMHCIIpan	90.31	-	-	-	-	-	-	-	-	-	RLKEEDLGR	5190.15	90.31	-	-	-
HLA-DPA1*02:01/DPB1*14:01	101	115	YCQTGGIGTDNCKLV	NetMHCIIpan	90.54	-	-	-	-	-	-	-	-	-	IGTDNCKLV	5303.17	90.54	-	-	-
HLA-DPA1*02:01/DPB1*14:01	252	266	IHYNGECSNENKTCE	NetMHCIIpan	90.77	-	-	-	-	-	-	-	-	-	YNGECSNEN	5444.98	90.77	-	-	-
HLA-DPA1*02:01/DPB1*14:01	282	296	VFTNPESDGSRLKEE	NetMHCIIpan	92.24	-	-	-	-	-	-	-	-	-	SDGSRLKEE	6316	92.24	-	-	-
HLA-DPA1*02:01/DPB1*14:01	285	299	NPESDGSRLKEEDLG	NetMHCIIpan	92.25	-	-	-	-	-	-	-	-	-	SDGSRLKEE	6326.60	92.25	-	-	-
HLA-DPA1*02:01/DPB1*14:01	284	298	TNPESDGSRLKEEDL	NetMHCIIpan	92.78	-	-	-	-	-	-	-	-	-	SDGSRLKEE	6688.20	92.78	-	-	-
HLA-DPA1*02:01/DPB1*14:01	253	267	HYNGECSNENKTCEL	NetMHCIIpan	92.85	-	-	-	-	-	-	-	-	-	NGECSNENK	6728.19	92.85	-	-	-
HLA-DPA1*02:01/DPB1*14:01	254	268	YNGECSNENKTCELV	NetMHCIIpan	93.31	-	-	-	-	-	-	-	-	-	NENKTCELV	7057.01	93.31	-	-	-
HLA-DPA1*02:01/DPB1*14:01	283	297	FTNPESDGSRLKEED	NetMHCIIpan	94.55	-	-	-	-	-	-	-	-	-	SDGSRLKEE	8105.98	94.55	-	-	-
Allele	Start	End	Peptide	Method used	Percentile rank	Comblib. core	Comblib. score	Comblib. Rank	SMM align core	SMM align IC50 (nM)	SMM align rank	NN align core	NN align IC50 (nM)	NN align rank	NetMHCIIpan core	NetMHCIIpan IC50 (nM)	NetMHCIIpan rank	Sturniolo core	Sturniolo score	Sturniolo rank			Colour code (data represented in figures)
HLA-DPA1*03:01/DPB1*04:02	38	52	ETLFFASYGLKRDPC	Consensus (comb.lib./smm/nn)	1.59	FASYGLKRD	71.51	26.35	FFASYGLKR	146	0.16	FFASYGLKR	15	1.59	-	-	-	-	-	-	Predicted as good binders		Percentile Rank ˂ 2,5	Percentile Rank 2,5 - 7,5
HLA-DPA1*03:01/DPB1*04:02	39	53	TLFFASYGLKRDPCQ	Consensus (comb.lib./smm/nn)	2.11	FASYGLKRD	71.51	26.35	FFASYGLKR	152	0.17	FFASYGLKR	18.70	2.11	-	-	-	-	-	-
HLA-DPA1*03:01/DPB1*04:02	37	51	DETLFFASYGLKRDP	Consensus (comb.lib./smm/nn)	2.14	FASYGLKRD	71.51	26.35	FFASYGLKR	145	0.15	FFASYGLKR	18.90	2.14	-	-	-	-	-	-
HLA-DPA1*03:01/DPB1*04:02	184	198	FYHKNGLFNTQITYL	Consensus (comb.lib./smm/nn)	2.67	LFNTQITYL	0.07	2.67	GLFNTQITY	82	0.05	LFNTQITYL	44.30	5.19	-	-	-	-	-	-
HLA-DPA1*03:01/DPB1*04:02	185	199	YHKNGLFNTQITYLA	Consensus (comb.lib./smm/nn)	2.67	LFNTQITYL	0.07	2.67	LFNTQITYL	79	0.04	LFNTQITYL	31.40	3.75	-	-	-	-	-	-
HLA-DPA1*03:01/DPB1*04:02	186	200	HKNGLFNTQITYLAE	Consensus (comb.lib./smm/nn)	2.67	LFNTQITYL	0.07	2.67	LFNTQITYL	78	0.04	LFNTQITYL	55.70	6.30	-	-	-	-	-	-
HLA-DPA1*03:01/DPB1*04:02	187	201	KNGLFNTQITYLAEE	Consensus (comb.lib./smm/nn)	2.67	LFNTQITYL	0.07	2.67	LFNTQITYL	77	0.04	LFNTQITYL	56.90	6.41	-	-	-	-	-	-
HLA-DPA1*03:01/DPB1*04:02	188	202	NGLFNTQITYLAEED	Consensus (comb.lib./smm/nn)	2.67	LFNTQITYL	0.07	2.67	LFNTQITYL	81	0.04	LFNTQITYL	71.90	7.68	-	-	-	-	-	-
HLA-DPA1*03:01/DPB1*04:02	189	203	GLFNTQITYLAEEDS	Consensus (comb.lib./smm/nn)	2.67	LFNTQITYL	0.07	2.67	LFNTQITYL	218	0.32	LFNTQITYL	105.80	10.05	-	-	-	-	-	-
HLA-DPA1*03:01/DPB1*04:02	190	204	LFNTQITYLAEEDSF	Consensus (comb.lib./smm/nn)	2.67	LFNTQITYL	0.07	2.67	LFNTQITYL	217	0.32	LFNTQITYL	159.40	12.97	-	-	-	-	-	-
HLA-DPA1*03:01/DPB1*04:02	40	54	LFFASYGLKRDPCQI	Consensus (comb.lib./smm/nn)	2.79	FASYGLKRD	71.51	26.35	FFASYGLKR	360	0.78	FFASYGLKR	23.60	2.79	-	-	-	-	-	-
HLA-DPA1*03:01/DPB1*04:02	36	50	KDETLFFASYGLKRD	Consensus (comb.lib./smm/nn)	3.18	FASYGLKRD	71.51	26.35	FFASYGLKR	143	0.15	FFASYGLKR	26.60	3.18	-	-	-	-	-	-
HLA-DPA1*03:01/DPB1*04:02	265	279	CELVFDTDELMTYAL	Consensus (comb.lib./smm/nn)	3.74	ELVFDTDEL	407.62	38.84	FDTDELMTY	222	0.33	LVFDTDELM	31.30	3.74	-	-	-	-	-	-
HLA-DPA1*03:01/DPB1*04:02	266	280	ELVFDTDELMTYALV	Consensus (comb.lib./smm/nn)	3.89	DELMTYALV	89.77	27.76	FDTDELMTY	259	0.43	LVFDTDELM	32.60	3.89	-	-	-	-	-	-
HLA-DPA1*03:01/DPB1*04:02	230	244	RISFLDVYWFQETMR	Consensus (comb.lib./smm/nn)	4.14	FLDVYWFQE	120.26	29.97	FLDVYWFQE	589	1.99	FLDVYWFQE	34.80	4.14	-	-	-	-	-	-
HLA-DPA1*03:01/DPB1*04:02	172	186	NIFKDTRFSTEVFYH	Consensus (comb.lib./smm/nn)	4.36	RFSTEVFYH	0.23	4.36	FKDTRFSTE	244	0.39	FKDTRFSTE	96.10	9.41	-	-	-	-	-	-
HLA-DPA1*03:01/DPB1*04:02	173	187	IFKDTRFSTEVFYHK	Consensus (comb.lib./smm/nn)	4.36	RFSTEVFYH	0.23	4.36	FKDTRFSTE	391	0.92	IFKDTRFST	113.40	10.51	-	-	-	-	-	-
HLA-DPA1*03:01/DPB1*04:02	174	188	FKDTRFSTEVFYHKN	Consensus (comb.lib./smm/nn)	4.36	RFSTEVFYH	0.23	4.36	FKDTRFSTE	409	1	RFSTEVFYH	341.50	19.64	-	-	-	-	-	-
HLA-DPA1*03:01/DPB1*04:02	175	189	KDTRFSTEVFYHKNG	Consensus (comb.lib./smm/nn)	4.36	RFSTEVFYH	0.23	4.36	FSTEVFYHK	719	2.77	RFSTEVFYH	438.20	22.19	-	-	-	-	-	-
HLA-DPA1*03:01/DPB1*04:02	176	190	DTRFSTEVFYHKNGL	Consensus (comb.lib./smm/nn)	4.36	RFSTEVFYH	0.23	4.36	FSTEVFYHK	687	2.58	FSTEVFYHK	433.50	22.07	-	-	-	-	-	-
HLA-DPA1*03:01/DPB1*04:02	177	191	TRFSTEVFYHKNGLF	Consensus (comb.lib./smm/nn)	4.36	RFSTEVFYH	0.23	4.36	FSTEVFYHK	720	2.78	FSTEVFYHK	539.90	24.47	-	-	-	-	-	-
HLA-DPA1*03:01/DPB1*04:02	231	245	ISFLDVYWFQETMRK	Consensus (comb.lib./smm/nn)	4.36	FLDVYWFQE	120.26	29.97	FLDVYWFQE	558	1.80	FLDVYWFQE	36.70	4.36	-	-	-	-	-	-
HLA-DPA1*03:01/DPB1*04:02	232	246	SFLDVYWFQETMRKK	Consensus (comb.lib./smm/nn)	4.56	FLDVYWFQE	120.26	29.97	LDVYWFQET	670	2.48	VYWFQETMR	38.60	4.56	-	-	-	-	-	-
HLA-DPA1*03:01/DPB1*04:02	267	281	LVFDTDELMTYALVK	Consensus (comb.lib./smm/nn)	4.79	DELMTYALV	89.77	27.76	FDTDELMTY	320	0.62	LVFDTDELM	40.60	4.79	-	-	-	-	-	-
HLA-DPA1*03:01/DPB1*04:02	35	49	EKDETLFFASYGLKR	Consensus (comb.lib./smm/nn)	4.85	FFASYGLKR	98.79	28.49	LFFASYGLK	156	0.18	FFASYGLKR	41.20	4.85	-	-	-	-	-	-
HLA-DPA1*03:01/DPB1*04:02	228	242	YKRISFLDVYWFQET	Consensus (comb.lib./smm/nn)	4.86	FLDVYWFQE	120.26	29.97	YKRISFLDV	201	0.28	FLDVYWFQE	41.30	4.86	-	-	-	-	-	-
HLA-DPA1*03:01/DPB1*04:02	233	247	FLDVYWFQETMRKKP	Consensus (comb.lib./smm/nn)	4.91	FLDVYWFQE	120.26	29.97	DVYWFQETM	743	2.92	VYWFQETMR	41.70	4.91	-	-	-	-	-	-
HLA-DPA1*03:01/DPB1*04:02	264	278	TCELVFDTDELMTYA	Consensus (comb.lib./smm/nn)	5	ELVFDTDEL	407.62	38.84	FDTDELMTY	231	0.35	LVFDTDELM	42.60	5	-	-	-	-	-	-
HLA-DPA1*03:01/DPB1*04:02	229	243	KRISFLDVYWFQETM	Consensus (comb.lib./smm/nn)	5.01	FLDVYWFQE	120.26	29.97	FLDVYWFQE	633	2.25	FLDVYWFQE	42.70	5.01	-	-	-	-	-	-
HLA-DPA1*03:01/DPB1*04:02	227	241	EYKRISFLDVYWFQE	Consensus (comb.lib./smm/nn)	5.21	FLDVYWFQE	120.26	29.97	YKRISFLDV	217	0.32	YKRISFLDV	44.60	5.21	-	-	-	-	-	-
HLA-DPA1*03:01/DPB1*04:02	41	55	FFASYGLKRDPCQIV	Consensus (comb.lib./smm/nn)	5.49	FASYGLKRD	71.51	26.35	FFASYGLKR	450	1.20	FFASYGLKR	47.40	5.49	-	-	-	-	-	-
HLA-DPA1*03:01/DPB1*04:02	168	182	VERYNIFKDTRFSTE	Consensus (comb.lib./smm/nn)	5.74	IFKDTRFST	0.48	5.74	IFKDTRFST	241	0.38	IFKDTRFST	197.90	14.71	-	-	-	-	-	-
HLA-DPA1*03:01/DPB1*04:02	169	183	ERYNIFKDTRFSTEV	Consensus (comb.lib./smm/nn)	5.74	IFKDTRFST	0.48	5.74	FKDTRFSTE	231	0.35	IFKDTRFST	105.50	10.03	-	-	-	-	-	-
HLA-DPA1*03:01/DPB1*04:02	170	184	RYNIFKDTRFSTEVF	Consensus (comb.lib./smm/nn)	5.74	IFKDTRFST	0.48	5.74	FKDTRFSTE	229	0.35	IFKDTRFST	68	7.35	-	-	-	-	-	-
HLA-DPA1*03:01/DPB1*04:02	171	185	YNIFKDTRFSTEVFY	Consensus (comb.lib./smm/nn)	5.74	IFKDTRFST	0.48	5.74	FKDTRFSTE	228	0.35	FKDTRFSTE	66.50	7.23	-	-	-	-	-	-
HLA-DPA1*03:01/DPB1*04:02	6	20	FLSIVGLISFGFIVA	Consensus (comb.lib./smm/nn)	6.19	LISFGFIVA	0.59	6.19	FLSIVGLIS	187	0.25	FLSIVGLIS	279	17.70	-	-	-	-	-	-
HLA-DPA1*03:01/DPB1*04:02	7	21	LSIVGLISFGFIVAV	Consensus (comb.lib./smm/nn)	6.19	LISFGFIVA	0.59	6.19	LISFGFIVA	214	0.31	LISFGFIVA	332.60	19.37	-	-	-	-	-	-
HLA-DPA1*03:01/DPB1*04:02	8	22	SIVGLISFGFIVAVK	Consensus (comb.lib./smm/nn)	6.19	LISFGFIVA	0.59	6.19	LISFGFIVA	210	0.30	LISFGFIVA	289.60	18.05	-	-	-	-	-	-
HLA-DPA1*03:01/DPB1*04:02	9	23	IVGLISFGFIVAVKC	Consensus (comb.lib./smm/nn)	6.19	LISFGFIVA	0.59	6.19	LISFGFIVA	222	0.33	LISFGFIVA	333.50	19.40	-	-	-	-	-	-
HLA-DPA1*03:01/DPB1*04:02	10	24	VGLISFGFIVAVKCD	Consensus (comb.lib./smm/nn)	6.19	LISFGFIVA	0.59	6.19	LISFGFIVA	231	0.35	LISFGFIVA	507.70	23.78	-	-	-	-	-	-
HLA-DPA1*03:01/DPB1*04:02	11	25	GLISFGFIVAVKCDG	Consensus (comb.lib./smm/nn)	6.19	LISFGFIVA	0.59	6.19	LISFGFIVA	597	2.04	LISFGFIVA	786.10	28.83	-	-	-	-	-	-
HLA-DPA1*03:01/DPB1*04:02	12	26	LISFGFIVAVKCDGD	Consensus (comb.lib./smm/nn)	6.19	LISFGFIVA	0.59	6.19	LISFGFIVA	659	2.41	LISFGFIVA	1684.50	39.15	-	-	-	-	-	-
HLA-DPA1*03:01/DPB1*04:02	268	282	VFDTDELMTYALVKV	Consensus (comb.lib./smm/nn)	6.55	DELMTYALV	89.77	27.76	FDTDELMTY	269	0.46	LMTYALVKV	58.50	6.55	-	-	-	-	-	-
HLA-DPA1*03:01/DPB1*04:02	225	239	NEEYKRISFLDVYWF	Consensus (comb.lib./smm/nn)	6.75	RISFLDVYW	1709.96	50.72	YKRISFLDV	87	0.05	YKRISFLDV	60.80	6.75	-	-	-	-	-	-
HLA-DPA1*03:01/DPB1*04:02	226	240	EEYKRISFLDVYWFQ	Consensus (comb.lib./smm/nn)	6.99	RISFLDVYW	1709.96	50.72	YKRISFLDV	87	0.05	YKRISFLDV	63.80	6.99	-	-	-	-	-	-
HLA-DPA1*03:01/DPB1*04:02	234	248	LDVYWFQETMRKKPK	Consensus (comb.lib./smm/nn)	7.43	WFQETMRKK	140	31.12	FQETMRKKP	1112	5.30	VYWFQETMR	68.90	7.43	-	-	-	-	-	-
HLA-DPA1*03:01/DPB1*04:02	263	277	KTCELVFDTDELMTY	Consensus (comb.lib./smm/nn)	7.91	ELVFDTDEL	407.62	38.84	LVFDTDELM	238	0.37	LVFDTDELM	74.80	7.91	-	-	-	-	-	-
HLA-DPA1*03:01/DPB1*04:02	224	238	PNEEYKRISFLDVYW	Consensus (comb.lib./smm/nn)	8.17	RISFLDVYW	1709.96	50.72	YKRISFLDV	87	0.05	YKRISFLDV	78.20	8.17	-	-	-	-	-	-
HLA-DPA1*03:01/DPB1*04:02	271	285	TDELMTYALVKVFTN	Consensus (comb.lib./smm/nn)	8.41	DELMTYALV	89.77	27.76	LMTYALVKV	309	0.59	LMTYALVKV	81.60	8.41	-	-	-	-	-	-
HLA-DPA1*03:01/DPB1*04:02	270	284	DTDELMTYALVKVFT	Consensus (comb.lib./smm/nn)	8.52	DELMTYALV	89.77	27.76	LMTYALVKV	313	0.60	LMTYALVKV	83.20	8.52	-	-	-	-	-	-
HLA-DPA1*03:01/DPB1*04:02	1	15	MNSINFLSIVGLISF	Consensus (comb.lib./smm/nn)	8.72	LSIVGLISF	9.17	15.08	FLSIVGLIS	124	0.11	INFLSIVGL	85.80	8.72	-	-	-	-	-	-
HLA-DPA1*03:01/DPB1*04:02	2	16	NSINFLSIVGLISFG	Consensus (comb.lib./smm/nn)	9.75	LSIVGLISF	9.17	15.08	FLSIVGLIS	156	0.18	INFLSIVGL	101.30	9.75	-	-	-	-	-	-
HLA-DPA1*03:01/DPB1*04:02	178	192	RFSTEVFYHKNGLFN	Consensus (comb.lib./smm/nn)	9.79	RFSTEVFYH	0.23	4.36	FSTEVFYHK	1690	9.79	FSTEVFYHK	798.70	29.02	-	-	-	-	-	-
HLA-DPA1*03:01/DPB1*04:02	272	286	DELMTYALVKVFTNP	Consensus (comb.lib./smm/nn)	10.15	DELMTYALV	89.77	27.76	LMTYALVKV	313	0.60	LMTYALVKV	107.40	10.15	-	-	-	-	-	-
HLA-DPA1*03:01/DPB1*04:02	269	283	FDTDELMTYALVKVF	Consensus (comb.lib./smm/nn)	10.27	DELMTYALV	89.77	27.76	LMTYALVKV	287	0.51	LMTYALVKV	109.40	10.27	-	-	-	-	-	-
HLA-DPA1*03:01/DPB1*04:02	209	223	EITAKDIKKKFSIIL	Consensus (comb.lib./smm/nn)	10.28	IKKKFSIIL	2.75	10.28	DIKKKFSII	771	3.10	IKKKFSIIL	1542.70	37.84	-	-	-	-	-	-
HLA-DPA1*03:01/DPB1*04:02	210	224	ITAKDIKKKFSIILP	Consensus (comb.lib./smm/nn)	10.28	IKKKFSIIL	2.75	10.28	IKKKFSIIL	725	2.81	IKKKFSIIL	947.80	31.18	-	-	-	-	-	-
HLA-DPA1*03:01/DPB1*04:02	211	225	TAKDIKKKFSIILPN	Consensus (comb.lib./smm/nn)	10.28	IKKKFSIIL	2.75	10.28	IKKKFSIIL	651	2.36	IKKKFSIIL	559.40	24.86	-	-	-	-	-	-
HLA-DPA1*03:01/DPB1*04:02	212	226	AKDIKKKFSIILPNE	Consensus (comb.lib./smm/nn)	10.28	IKKKFSIIL	2.75	10.28	IKKKFSIIL	615	2.14	IKKKFSIIL	393.10	21.04	-	-	-	-	-	-
HLA-DPA1*03:01/DPB1*04:02	213	227	KDIKKKFSIILPNEE	Consensus (comb.lib./smm/nn)	10.28	IKKKFSIIL	2.75	10.28	IKKKFSIIL	624	2.19	IKKKFSIIL	377.20	20.63	-	-	-	-	-	-
HLA-DPA1*03:01/DPB1*04:02	214	228	DIKKKFSIILPNEEY	Consensus (comb.lib./smm/nn)	10.28	IKKKFSIIL	2.75	10.28	IKKKFSIIL	1339	6.92	KKFSIILPN	381	20.73	-	-	-	-	-	-
HLA-DPA1*03:01/DPB1*04:02	215	229	IKKKFSIILPNEEYK	Consensus (comb.lib./smm/nn)	10.28	IKKKFSIIL	2.75	10.28	IKKKFSIIL	1254	6.29	KFSIILPNE	415.10	21.61	-	-	-	-	-	-
HLA-DPA1*03:01/DPB1*04:02	235	249	DVYWFQETMRKKPKY	Consensus (comb.lib./smm/nn)	10.69	WFQETMRKK	140	31.12	FQETMRKKP	1383	7.26	VYWFQETMR	116.60	10.69	-	-	-	-	-	-
HLA-DPA1*03:01/DPB1*04:02	223	237	LPNEEYKRISFLDVY	Consensus (comb.lib./smm/nn)	10.82	KRISFLDVY	5598.23	60.56	YKRISFLDV	85	0.05	YKRISFLDV	118.80	10.82	-	-	-	-	-	-
HLA-DPA1*03:01/DPB1*04:02	3	17	SINFLSIVGLISFGF	Consensus (comb.lib./smm/nn)	10.90	LSIVGLISF	9.17	15.08	FLSIVGLIS	215	0.31	FLSIVGLIS	120	10.90	-	-	-	-	-	-
HLA-DPA1*03:01/DPB1*04:02	273	287	ELMTYALVKVFTNPE	Consensus (comb.lib./smm/nn)	12.53	YALVKVFTN	183.82	33.06	LMTYALVKV	750	2.97	LMTYALVKV	150.70	12.53	-	-	-	-	-	-
HLA-DPA1*03:01/DPB1*04:02	4	18	INFLSIVGLISFGFI	Consensus (comb.lib./smm/nn)	12.86	LSIVGLISF	9.17	15.08	FLSIVGLIS	208	0.30	FLSIVGLIS	157.20	12.86	-	-	-	-	-	-
HLA-DPA1*03:01/DPB1*04:02	262	276	NKTCELVFDTDELMT	Consensus (comb.lib./smm/nn)	13.69	ELVFDTDEL	407.62	38.84	LVFDTDELM	562	1.82	LVFDTDELM	174.70	13.69	-	-	-	-	-	-
HLA-DPA1*03:01/DPB1*04:02	236	250	VYWFQETMRKKPKYP	Consensus (comb.lib./smm/nn)	13.80	WFQETMRKK	140	31.12	WFQETMRKK	2081	13.40	VYWFQETMR	177.20	13.80	-	-	-	-	-	-
HLA-DPA1*03:01/DPB1*04:02	5	19	NFLSIVGLISFGFIV	Consensus (comb.lib./smm/nn)	15.08	LSIVGLISF	9.17	15.08	FLSIVGLIS	488	1.41	FLSIVGLIS	338.50	19.55	-	-	-	-	-	-
HLA-DPA1*03:01/DPB1*04:02	222	236	ILPNEEYKRISFLDV	Consensus (comb.lib./smm/nn)	15.55	EEYKRISFL	24594.90	72.18	EEYKRISFL	86	0.05	YKRISFLDV	218.80	15.55	-	-	-	-	-	-
HLA-DPA1*03:01/DPB1*04:02	274	288	LMTYALVKVFTNPES	Consensus (comb.lib./smm/nn)	16.25	YALVKVFTN	183.82	33.06	LMTYALVKV	779	3.15	LMTYALVKV	237.70	16.25	-	-	-	-	-	-
HLA-DPA1*03:01/DPB1*04:02	60	74	CSNNQTHFVLNFKTN	Consensus (comb.lib./smm/nn)	21.71	QTHFVLNFK	33.83	21.71	NQTHFVLNF	2670	19.10	THFVLNFKT	1690.50	39.20	-	-	-	-	-	-
HLA-DPA1*03:01/DPB1*04:02	61	75	SNNQTHFVLNFKTNK	Consensus (comb.lib./smm/nn)	21.71	QTHFVLNFK	33.83	21.71	NQTHFVLNF	2282	15.36	THFVLNFKT	1138.90	33.59	-	-	-	-	-	-
HLA-DPA1*03:01/DPB1*04:02	62	76	NNQTHFVLNFKTNKK	Consensus (comb.lib./smm/nn)	21.71	QTHFVLNFK	33.83	21.71	FVLNFKTNK	2847	20.77	THFVLNFKT	797.10	29	-	-	-	-	-	-
HLA-DPA1*03:01/DPB1*04:02	63	77	NQTHFVLNFKTNKKS	Consensus (comb.lib./smm/nn)	21.71	QTHFVLNFK	33.83	21.71	FVLNFKTNK	2814	20.46	THFVLNFKT	736.90	28.06	-	-	-	-	-	-
HLA-DPA1*03:01/DPB1*04:02	13	27	ISFGFIVAVKCDGDE	Consensus (comb.lib./smm/nn)	22.44	ISFGFIVAV	0.83	6.92	ISFGFIVAV	3027	22.44	ISFGFIVAV	5436.90	58.78	-	-	-	-	-	-
HLA-DPA1*03:01/DPB1*04:02	182	196	EVFYHKNGLFNTQIT	Consensus (comb.lib./smm/nn)	22.52	FYHKNGLFN	840.45	44.92	YHKNGLFNT	1996	12.58	YHKNGLFNT	451.50	22.52	-	-	-	-	-	-
HLA-DPA1*03:01/DPB1*04:02	34	48	KEKDETLFFASYGLK	Consensus (comb.lib./smm/nn)	23.23	TLFFASYGL	1039.76	46.69	KDETLFFAS	1587	8.92	LFFASYGLK	482.80	23.23	-	-	-	-	-	-
HLA-DPA1*03:01/DPB1*04:02	140	154	KDRYIGADPLHVDSY	Consensus (comb.lib./smm/nn)	23.26	IGADPLHVD	25685.27	72.57	YIGADPLHV	901	3.91	YIGADPLHV	484	23.26	-	-	-	-	-	-
HLA-DPA1*03:01/DPB1*04:02	75	89	KKSCISAIKLTSYPK	Consensus (comb.lib./smm/nn)	23.90	SCISAIKLT	614.60	42.27	ISAIKLTSY	1630	9.28	CISAIKLTS	513.50	23.90	-	-	-	-	-	-
HLA-DPA1*03:01/DPB1*04:02	183	197	VFYHKNGLFNTQITY	Consensus (comb.lib./smm/nn)	24.55	FYHKNGLFN	840.45	44.92	YHKNGLFNT	2185	14.41	YHKNGLFNT	543.40	24.55	-	-	-	-	-	-
HLA-DPA1*03:01/DPB1*04:02	76	90	KSCISAIKLTSYPKI	Consensus (comb.lib./smm/nn)	24.86	SCISAIKLT	614.60	42.27	ISAIKLTSY	858	3.65	CISAIKLTS	559.10	24.86	-	-	-	-	-	-
HLA-DPA1*03:01/DPB1*04:02	64	78	QTHFVLNFKTNKKSC	Consensus (comb.lib./smm/nn)	24.98	QTHFVLNFK	33.83	21.71	FVLNFKTNK	3312	24.98	FVLNFKTNK	772.30	28.62	-	-	-	-	-	-
HLA-DPA1*03:01/DPB1*04:02	141	155	DRYIGADPLHVDSYG	Consensus (comb.lib./smm/nn)	25.52	IGADPLHVD	25685.27	72.57	YIGADPLHV	937	4.15	YIGADPLHV	594.10	25.52	-	-	-	-	-	-
HLA-DPA1*03:01/DPB1*04:02	42	56	FASYGLKRDPCQIVL	Consensus (comb.lib./smm/nn)	26.35	FASYGLKRD	71.51	26.35	FASYGLKRD	2363	16.14	LKRDPCQIV	1436.20	36.80	-	-	-	-	-	-
HLA-DPA1*03:01/DPB1*04:02	78	92	CISAIKLTSYPKINQ	Consensus (comb.lib./smm/nn)	26.65	IKLTSYPKI	2216.16	52.98	IKLTSYPKI	1209	5.97	IKLTSYPKI	654.70	26.65	-	-	-	-	-	-
HLA-DPA1*03:01/DPB1*04:02	74	88	NKKSCISAIKLTSYP	Consensus (comb.lib./smm/nn)	26.84	SCISAIKLT	614.60	42.27	ISAIKLTSY	1632	9.30	CISAIKLTS	665.20	26.84	-	-	-	-	-	-
HLA-DPA1*03:01/DPB1*04:02	261	275	ENKTCELVFDTDELM	Consensus (comb.lib./smm/nn)	26.90	ELVFDTDEL	407.62	38.84	TCELVFDTD	962	4.31	LVFDTDELM	668.60	26.90	-	-	-	-	-	-
HLA-DPA1*03:01/DPB1*04:02	77	91	SCISAIKLTSYPKIN	Consensus (comb.lib./smm/nn)	26.96	SCISAIKLT	614.60	42.27	IKLTSYPKI	920	4.03	CISAIKLTS	671.80	26.96	-	-	-	-	-	-
HLA-DPA1*03:01/DPB1*04:02	181	195	TEVFYHKNGLFNTQI	Consensus (comb.lib./smm/nn)	27.41	FYHKNGLFN	840.45	44.92	YHKNGLFNT	1868	11.39	YHKNGLFNT	698.70	27.41	-	-	-	-	-	-
HLA-DPA1*03:01/DPB1*04:02	139	153	FKDRYIGADPLHVDS	Consensus (comb.lib./smm/nn)	28.02	IGADPLHVD	25685.27	72.57	YIGADPLHV	904	3.93	YIGADPLHV	734.70	28.02	-	-	-	-	-	-
HLA-DPA1*03:01/DPB1*04:02	142	156	RYIGADPLHVDSYGL	Consensus (comb.lib./smm/nn)	28.10	PLHVDSYGL	497.24	40.54	YIGADPLHV	2208	14.64	YIGADPLHV	739.60	28.10	-	-	-	-	-	-
HLA-DPA1*03:01/DPB1*04:02	167	181	NVERYNIFKDTRFST	Consensus (comb.lib./smm/nn)	28.13	IFKDTRFST	0.48	5.74	ERYNIFKDT	3897	29.85	IFKDTRFST	740.80	28.13	-	-	-	-	-	-
HLA-DPA1*03:01/DPB1*04:02	59	73	KCSNNQTHFVLNFKT	Consensus (comb.lib./smm/nn)	29.09	QTHFVLNFK	33.83	21.71	NQTHFVLNF	3802	29.09	THFVLNFKT	2168.70	42.96	-	-	-	-	-	-
HLA-DPA1*03:01/DPB1*04:02	73	87	TNKKSCISAIKLTSY	Consensus (comb.lib./smm/nn)	29.31	SCISAIKLT	614.60	42.27	CISAIKLTS	1610	9.11	CISAIKLTS	817.10	29.31	-	-	-	-	-	-
HLA-DPA1*03:01/DPB1*04:02	216	230	KKKFSIILPNEEYKR	Consensus (comb.lib./smm/nn)	29.97	KKKFSIILP	123.67	29.97	IILPNEEYK	2495	17.41	KFSIILPNE	877.50	30.21	-	-	-	-	-	-
HLA-DPA1*03:01/DPB1*04:02	79	93	ISAIKLTSYPKINQN	Consensus (comb.lib./smm/nn)	30.26	IKLTSYPKI	2216.16	52.98	IKLTSYPKI	1195	5.87	IKLTSYPKI	881.50	30.26	-	-	-	-	-	-
HLA-DPA1*03:01/DPB1*04:02	58	72	YKCSNNQTHFVLNFK	Consensus (comb.lib./smm/nn)	30.46	QTHFVLNFK	33.83	21.71	NQTHFVLNF	3975	30.46	SNNQTHFVL	3262.30	49.64	-	-	-	-	-	-
HLA-DPA1*03:01/DPB1*04:02	45	59	YGLKRDPCQIVLGYK	Consensus (comb.lib./smm/nn)	30.57	KRDPCQIVL	14774.72	68.23	LKRDPCQIV	3988	30.57	LKRDPCQIV	842.30	29.69	-	-	-	-	-	-
HLA-DPA1*03:01/DPB1*04:02	198	212	LAEEDSFSEAREITA	Consensus (comb.lib./smm/nn)	30.88	SFSEAREIT	20.93	19.04	SFSEAREIT	4029	30.88	SFSEAREIT	6894.10	63.36	-	-	-	-	-	-
HLA-DPA1*03:01/DPB1*04:02	80	94	SAIKLTSYPKINQNS	Consensus (comb.lib./smm/nn)	30.97	IKLTSYPKI	2216.16	52.98	IKLTSYPKI	1465	7.91	IKLTSYPKI	933.30	30.97	-	-	-	-	-	-
HLA-DPA1*03:01/DPB1*04:02	201	215	EDSFSEAREITAKDI	Consensus (comb.lib./smm/nn)	31.01	SFSEAREIT	20.93	19.04	FSEAREITA	4045	31.01	SFSEAREIT	4762.90	56.33	-	-	-	-	-	-
HLA-DPA1*03:01/DPB1*04:02	237	251	YWFQETMRKKPKYPY	Consensus (comb.lib./smm/nn)	31.12	WFQETMRKK	140	31.12	FQETMRKKP	3519	26.76	YWFQETMRK	1538.70	37.79	-	-	-	-	-	-
HLA-DPA1*03:01/DPB1*04:02	44	58	SYGLKRDPCQIVLGY	Consensus (comb.lib./smm/nn)	31.15	KRDPCQIVL	14774.72	68.23	LKRDPCQIV	4063	31.15	LKRDPCQIV	913.50	30.70	-	-	-	-	-	-
HLA-DPA1*03:01/DPB1*04:02	179	193	FSTEVFYHKNGLFNT	Consensus (comb.lib./smm/nn)	31.35	FYHKNGLFN	840.45	44.92	FSTEVFYHK	1198	5.89	FSTEVFYHK	960.50	31.35	-	-	-	-	-	-
HLA-DPA1*03:01/DPB1*04:02	81	95	AIKLTSYPKINQNSD	Consensus (comb.lib./smm/nn)	31.67	IKLTSYPKI	2216.16	52.98	IKLTSYPKI	3075	22.87	IKLTSYPKI	984.60	31.67	-	-	-	-	-	-
HLA-DPA1*03:01/DPB1*04:02	199	213	AEEDSFSEAREITAK	Consensus (comb.lib./smm/nn)	31.68	SFSEAREIT	20.93	19.04	FSEAREITA	4132	31.68	SFSEAREIT	5390.30	58.63	-	-	-	-	-	-
HLA-DPA1*03:01/DPB1*04:02	200	214	EEDSFSEAREITAKD	Consensus (comb.lib./smm/nn)	32.42	SFSEAREIT	20.93	19.04	FSEAREITA	4231	32.42	SFSEAREIT	4444.20	55.06	-	-	-	-	-	-
HLA-DPA1*03:01/DPB1*04:02	65	79	THFVLNFKTNKKSCI	Consensus (comb.lib./smm/nn)	32.47	HFVLNFKTN	271.89	35.90	FVLNFKTNK	3005	22.24	FVLNFKTNK	1048.40	32.47	-	-	-	-	-	-
HLA-DPA1*03:01/DPB1*04:02	143	157	YIGADPLHVDSYGLP	Consensus (comb.lib./smm/nn)	33.04	PLHVDSYGL	497.24	40.54	YIGADPLHV	2314	15.67	YIGADPLHV	1093.40	33.04	-	-	-	-	-	-
HLA-DPA1*03:01/DPB1*04:02	275	289	MTYALVKVFTNPESD	Consensus (comb.lib./smm/nn)	33.06	YALVKVFTN	183.82	33.06	YALVKVFTN	2363	16.14	TYALVKVFT	1123.70	33.41	-	-	-	-	-	-
HLA-DPA1*03:01/DPB1*04:02	276	290	TYALVKVFTNPESDG	Consensus (comb.lib./smm/nn)	33.06	YALVKVFTN	183.82	33.06	LVKVFTNPE	3867	29.61	LVKVFTNPE	1824.90	40.33	-	-	-	-	-	-
HLA-DPA1*03:01/DPB1*04:02	217	231	KKFSIILPNEEYKRI	Consensus (comb.lib./smm/nn)	33.54	KKFSIILPN	4212.38	58.35	IILPNEEYK	2031	12.92	KFSIILPNE	1135	33.54	-	-	-	-	-	-
HLA-DPA1*03:01/DPB1*04:02	138	152	SFKDRYIGADPLHVD	Consensus (comb.lib./smm/nn)	33.73	SFKDRYIGA	750.87	44.03	YIGADPLHV	915	4	YIGADPLHV	1150.50	33.73	-	-	-	-	-	-
HLA-DPA1*03:01/DPB1*04:02	180	194	STEVFYHKNGLFNTQ	Consensus (comb.lib./smm/nn)	34.02	FYHKNGLFN	840.45	44.92	YHKNGLFNT	1937	12.03	YHKNGLFNT	1176.40	34.02	-	-	-	-	-	-
HLA-DPA1*03:01/DPB1*04:02	82	96	IKLTSYPKINQNSDL	Consensus (comb.lib./smm/nn)	35.09	IKLTSYPKI	2216.16	52.98	IKLTSYPKI	3066	22.79	IKLTSYPKI	1270.60	35.09	-	-	-	-	-	-
HLA-DPA1*03:01/DPB1*04:02	26	40	DEYFIGKYKEKDETL	Consensus (comb.lib./smm/nn)	35.19	YFIGKYKEK	10624.84	65.73	FIGKYKEKD	1636	9.33	YFIGKYKEK	1279.70	35.19	-	-	-	-	-	-
HLA-DPA1*03:01/DPB1*04:02	277	291	YALVKVFTNPESDGS	Consensus (comb.lib./smm/nn)	35.60	YALVKVFTN	183.82	33.06	LVKVFTNPE	4667	35.60	LVKVFTNPE	3105.50	48.80	-	-	-	-	-	-
HLA-DPA1*03:01/DPB1*04:02	66	80	HFVLNFKTNKKSCIS	Consensus (comb.lib./smm/nn)	35.90	HFVLNFKTN	271.89	35.90	FKTNKKSCI	4289	32.86	HFVLNFKTN	1843	40.49	-	-	-	-	-	-
HLA-DPA1*03:01/DPB1*04:02	202	216	DSFSEAREITAKDIK	Consensus (comb.lib./smm/nn)	36.13	SFSEAREIT	20.93	19.04	FSEAREITA	4742	36.13	SFSEAREIT	5469.30	58.89	-	-	-	-	-	-
HLA-DPA1*03:01/DPB1*04:02	27	41	EYFIGKYKEKDETLF	Consensus (comb.lib./smm/nn)	36.52	YFIGKYKEK	10624.84	65.73	FIGKYKEKD	1708	9.95	YFIGKYKEK	1407.70	36.52	-	-	-	-	-	-
HLA-DPA1*03:01/DPB1*04:02	43	57	ASYGLKRDPCQIVLG	Consensus (comb.lib./smm/nn)	37.02	KRDPCQIVL	14774.72	68.23	LKRDPCQIV	4336	33.21	LKRDPCQIV	1458.20	37.02	-	-	-	-	-	-
HLA-DPA1*03:01/DPB1*04:02	25	39	GDEYFIGKYKEKDET	Consensus (comb.lib./smm/nn)	37.34	YFIGKYKEK	10624.84	65.73	FIGKYKEKD	1775	10.54	YFIGKYKEK	1490.10	37.34	-	-	-	-	-	-
HLA-DPA1*03:01/DPB1*04:02	72	86	KTNKKSCISAIKLTS	Consensus (comb.lib./smm/nn)	37.95	SCISAIKLT	614.60	42.27	KSCISAIKL	4765	36.30	CISAIKLTS	1553.20	37.95	-	-	-	-	-	-
HLA-DPA1*03:01/DPB1*04:02	191	205	FNTQITYLAEEDSFS	Consensus (comb.lib./smm/nn)	39.73	TYLAEEDSF	15812.83	69.02	TQITYLAEE	2002	12.64	FNTQITYLA	1751.10	39.73	-	-	-	-	-	-
HLA-DPA1*03:01/DPB1*04:02	137	151	CSFKDRYIGADPLHV	Consensus (comb.lib./smm/nn)	40.48	SFKDRYIGA	750.87	44.03	DRYIGADPL	1043	4.84	YIGADPLHV	1841.80	40.48	-	-	-	-	-	-
HLA-DPA1*03:01/DPB1*04:02	144	158	IGADPLHVDSYGLPY	Consensus (comb.lib./smm/nn)	40.54	PLHVDSYGL	497.24	40.54	LHVDSYGLP	4746	36.16	LHVDSYGLP	6360.80	61.79	-	-	-	-	-	-
HLA-DPA1*03:01/DPB1*04:02	145	159	GADPLHVDSYGLPYQ	Consensus (comb.lib./smm/nn)	40.54	PLHVDSYGL	497.24	40.54	LHVDSYGLP	4849	36.87	LHVDSYGLP	5523.40	59.08	-	-	-	-	-	-
HLA-DPA1*03:01/DPB1*04:02	146	160	ADPLHVDSYGLPYQF	Consensus (comb.lib./smm/nn)	40.54	PLHVDSYGL	497.24	40.54	LHVDSYGLP	4802	36.55	LHVDSYGLP	3926.70	52.87	-	-	-	-	-	-
HLA-DPA1*03:01/DPB1*04:02	147	161	DPLHVDSYGLPYQFD	Consensus (comb.lib./smm/nn)	40.54	PLHVDSYGL	497.24	40.54	LHVDSYGLP	5053	38.28	LHVDSYGLP	4346.70	54.67	-	-	-	-	-	-
HLA-DPA1*03:01/DPB1*04:02	32	46	KYKEKDETLFFASYG	Consensus (comb.lib./smm/nn)	41.18	EKDETLFFA	24553.63	72.18	DETLFFASY	4954	37.59	EKDETLFFA	1928.90	41.18	-	-	-	-	-	-
HLA-DPA1*03:01/DPB1*04:02	31	45	GKYKEKDETLFFASY	Consensus (comb.lib./smm/nn)	41.62	EKDETLFFA	24553.63	72.18	KDETLFFAS	4879	37.08	EKDETLFFA	1985.40	41.62	-	-	-	-	-	-
HLA-DPA1*03:01/DPB1*04:02	28	42	YFIGKYKEKDETLFF	Consensus (comb.lib./smm/nn)	41.98	YFIGKYKEK	10624.84	65.73	FIGKYKEKD	4095	31.40	YFIGKYKEK	2032.30	41.98	-	-	-	-	-	-
HLA-DPA1*03:01/DPB1*04:02	33	47	YKEKDETLFFASYGL	Consensus (comb.lib./smm/nn)	42.05	TLFFASYGL	1039.76	46.69	KDETLFFAS	4038	30.95	KDETLFFAS	2042.60	42.05	-	-	-	-	-	-
HLA-DPA1*03:01/DPB1*04:02	148	162	PLHVDSYGLPYQFDQ	Consensus (comb.lib./smm/nn)	42.22	PLHVDSYGL	497.24	40.54	HVDSYGLPY	5652	42.22	LHVDSYGLP	4553.50	55.50	-	-	-	-	-	-
HLA-DPA1*03:01/DPB1*04:02	165	179	GWNVERYNIFKDTRF	Consensus (comb.lib./smm/nn)	42.27	VERYNIFKD	1558	49.83	WNVERYNIF	4996	37.88	VERYNIFKD	2071.40	42.27	-	-	-	-	-	-
HLA-DPA1*03:01/DPB1*04:02	24	38	DGDEYFIGKYKEKDE	Consensus (comb.lib./smm/nn)	42.89	YFIGKYKEK	10624.84	65.73	FIGKYKEKD	1801	10.78	YFIGKYKEK	2158	42.89	-	-	-	-	-	-
HLA-DPA1*03:01/DPB1*04:02	166	180	WNVERYNIFKDTRFS	Consensus (comb.lib./smm/nn)	43.35	VERYNIFKD	1558	49.83	WNVERYNIF	4920	37.36	VERYNIFKD	2223.50	43.35	-	-	-	-	-	-
HLA-DPA1*03:01/DPB1*04:02	218	232	KFSIILPNEEYKRIS	Consensus (comb.lib./smm/nn)	43.39	IILPNEEYK	17303.92	69.42	IILPNEEYK	2210	14.65	KFSIILPNE	2227.90	43.39	-	-	-	-	-	-
HLA-DPA1*03:01/DPB1*04:02	71	85	FKTNKKSCISAIKLT	Consensus (comb.lib./smm/nn)	43.60	SCISAIKLT	614.60	42.27	KSCISAIKL	5868	43.60	SCISAIKLT	3703.40	51.84	-	-	-	-	-	-
HLA-DPA1*03:01/DPB1*04:02	93	107	NSDLTKNLYCQTGGI	Consensus (comb.lib./smm/nn)	44.77	SDLTKNLYC	698.47	43.59	LTKNLYCQT	7246	51.92	LTKNLYCQT	2433.70	44.77	-	-	-	-	-	-
HLA-DPA1*03:01/DPB1*04:02	221	235	IILPNEEYKRISFLD	Consensus (comb.lib./smm/nn)	45.10	IILPNEEYK	17303.92	69.42	LPNEEYKRI	2386	16.36	EEYKRISFL	2484.70	45.10	-	-	-	-	-	-
HLA-DPA1*03:01/DPB1*04:02	164	178	HGWNVERYNIFKDTR	Consensus (comb.lib./smm/nn)	45.13	VERYNIFKD	1558	49.83	WNVERYNIF	3259	24.52	WNVERYNIF	2490.20	45.13	-	-	-	-	-	-
HLA-DPA1*03:01/DPB1*04:02	30	44	IGKYKEKDETLFFAS	Consensus (comb.lib./smm/nn)	45.27	EKDETLFFA	24553.63	72.18	KYKEKDETL	5204	39.30	EKDETLFFA	2512.40	45.27	-	-	-	-	-	-
HLA-DPA1*03:01/DPB1*04:02	163	177	EHGWNVERYNIFKDT	Consensus (comb.lib./smm/nn)	45.96	VERYNIFKD	1558	49.83	WNVERYNIF	3250	24.44	WNVERYNIF	2620	45.96	-	-	-	-	-	-
HLA-DPA1*03:01/DPB1*04:02	260	274	NENKTCELVFDTDEL	Consensus (comb.lib./smm/nn)	46.05	ELVFDTDEL	407.62	38.84	KTCELVFDT	10868	69.77	KTCELVFDT	2633.50	46.05	-	-	-	-	-	-
HLA-DPA1*03:01/DPB1*04:02	90	104	INQNSDLTKNLYCQT	Consensus (comb.lib./smm/nn)	46.08	SDLTKNLYC	698.47	43.59	QNSDLTKNL	6269	46.08	LTKNLYCQT	2898.40	47.65	-	-	-	-	-	-
HLA-DPA1*03:01/DPB1*04:02	154	168	YGLPYQFDQEHGWNV	Consensus (comb.lib./smm/nn)	46.54	GLPYQFDQE	139544.78	83.04	LPYQFDQEH	6343	46.54	FDQEHGWNV	2426.60	44.72	-	-	-	-	-	-
HLA-DPA1*03:01/DPB1*04:02	46	60	GLKRDPCQIVLGYKC	Consensus (comb.lib./smm/nn)	47.17	KRDPCQIVL	14774.72	68.23	KRDPCQIVL	6446	47.17	LKRDPCQIV	1093	33.04	-	-	-	-	-	-
HLA-DPA1*03:01/DPB1*04:02	118	132	KRKRQIAANIEIYGI	Consensus (comb.lib./smm/nn)	47.26	IAANIEIYG	1688.38	50.72	QIAANIEIY	2336	15.88	QIAANIEIY	2833	47.26	-	-	-	-	-	-
HLA-DPA1*03:01/DPB1*04:02	92	106	QNSDLTKNLYCQTGG	Consensus (comb.lib./smm/nn)	47.62	SDLTKNLYC	698.47	43.59	LTKNLYCQT	7925	55.73	LTKNLYCQT	2894.20	47.62	-	-	-	-	-	-
HLA-DPA1*03:01/DPB1*04:02	119	133	RKRQIAANIEIYGIP	Consensus (comb.lib./smm/nn)	47.85	IAANIEIYG	1688.38	50.72	QIAANIEIY	2367	16.18	QIAANIEIY	2933.90	47.85	-	-	-	-	-	-
HLA-DPA1*03:01/DPB1*04:02	193	207	TQITYLAEEDSFSEA	Consensus (comb.lib./smm/nn)	48.04	TYLAEEDSF	15812.83	69.02	TQITYLAEE	3261	24.53	ITYLAEEDS	2968.90	48.04	-	-	-	-	-	-
HLA-DPA1*03:01/DPB1*04:02	23	37	CDGDEYFIGKYKEKD	Consensus (comb.lib./smm/nn)	48.31	YFIGKYKEK	10624.84	65.73	YFIGKYKEK	1808	10.84	YFIGKYKEK	3013.20	48.31	-	-	-	-	-	-
HLA-DPA1*03:01/DPB1*04:02	91	105	NQNSDLTKNLYCQTG	Consensus (comb.lib./smm/nn)	48.42	SDLTKNLYC	698.47	43.59	LTKNLYCQT	7775	54.90	LTKNLYCQT	3034.10	48.42	-	-	-	-	-	-
HLA-DPA1*03:01/DPB1*04:02	194	208	QITYLAEEDSFSEAR	Consensus (comb.lib./smm/nn)	48.43	TYLAEEDSF	15812.83	69.02	AEEDSFSEA	5874	43.64	YLAEEDSFS	3034.30	48.43	-	-	-	-	-	-
HLA-DPA1*03:01/DPB1*04:02	192	206	NTQITYLAEEDSFSE	Consensus (comb.lib./smm/nn)	48.49	TYLAEEDSF	15812.83	69.02	TQITYLAEE	3738	28.57	ITYLAEEDS	3045.50	48.49	-	-	-	-	-	-
HLA-DPA1*03:01/DPB1*04:02	94	108	SDLTKNLYCQTGGIG	Consensus (comb.lib./smm/nn)	48.97	SDLTKNLYC	698.47	43.59	LTKNLYCQT	7581	53.82	LTKNLYCQT	3135.90	48.97	-	-	-	-	-	-
HLA-DPA1*03:01/DPB1*04:02	162	176	QEHGWNVERYNIFKD	Consensus (comb.lib./smm/nn)	49.81	VERYNIFKD	1558	49.83	WNVERYNIF	3926	30.08	WNVERYNIF	3295.10	49.81	-	-	-	-	-	-
HLA-DPA1*03:01/DPB1*04:02	15	29	FGFIVAVKCDGDEYF	Consensus (comb.lib./smm/nn)	50.65	GFIVAVKCD	180.94	32.67	FIVAVKCDG	7028	50.65	FIVAVKCDG	7309.60	64.53	-	-	-	-	-	-
HLA-DPA1*03:01/DPB1*04:02	197	211	YLAEEDSFSEAREIT	Consensus (comb.lib./smm/nn)	50.68	SFSEAREIT	20.93	19.04	AEEDSFSEA	7032	50.68	SFSEAREIT	6316.30	61.65	-	-	-	-	-	-
HLA-DPA1*03:01/DPB1*04:02	117	131	KKRKRQIAANIEIYG	Consensus (comb.lib./smm/nn)	50.72	IAANIEIYG	1688.38	50.72	QIAANIEIY	2623	18.65	QIAANIEIY	4210.60	54.11	-	-	-	-	-	-
HLA-DPA1*03:01/DPB1*04:02	120	134	KRQIAANIEIYGIPA	Consensus (comb.lib./smm/nn)	50.72	IAANIEIYG	1688.38	50.72	QIAANIEIY	2344	15.96	QIAANIEIY	3515.70	50.92	-	-	-	-	-	-
HLA-DPA1*03:01/DPB1*04:02	121	135	RQIAANIEIYGIPAK	Consensus (comb.lib./smm/nn)	50.72	IAANIEIYG	1688.38	50.72	QIAANIEIY	4736	36.09	QIAANIEIY	4071.10	53.53	-	-	-	-	-	-
HLA-DPA1*03:01/DPB1*04:02	122	136	QIAANIEIYGIPAKK	Consensus (comb.lib./smm/nn)	50.72	IAANIEIYG	1688.38	50.72	QIAANIEIY	5471	41.05	QIAANIEIY	4909.90	56.88	-	-	-	-	-	-
HLA-DPA1*03:01/DPB1*04:02	160	174	FDQEHGWNVERYNIF	Consensus (comb.lib./smm/nn)	51.16	QEHGWNVER	16241.61	69.02	EHGWNVERY	4188	32.11	FDQEHGWNV	3563.80	51.16	-	-	-	-	-	-
HLA-DPA1*03:01/DPB1*04:02	195	209	ITYLAEEDSFSEARE	Consensus (comb.lib./smm/nn)	51.34	TYLAEEDSF	15812.83	69.02	LAEEDSFSE	5878	43.67	YLAEEDSFS	3598.80	51.34	-	-	-	-	-	-
HLA-DPA1*03:01/DPB1*04:02	29	43	FIGKYKEKDETLFFA	Consensus (comb.lib./smm/nn)	51.35	EKDETLFFA	24553.63	72.18	FIGKYKEKD	3825	29.27	EKDETLFFA	3599.70	51.35	-	-	-	-	-	-
HLA-DPA1*03:01/DPB1*04:02	116	130	FKKRKRQIAANIEIY	Consensus (comb.lib./smm/nn)	52.52	QIAANIEIY	2068.71	52.52	RQIAANIEI	2785	20.19	QIAANIEIY	4534.50	55.42	-	-	-	-	-	-
HLA-DPA1*03:01/DPB1*04:02	123	137	IAANIEIYGIPAKKC	Consensus (comb.lib./smm/nn)	53.10	IAANIEIYG	1688.38	50.72	NIEIYGIPA	7453	53.10	IEIYGIPAK	5816.90	60.06	-	-	-	-	-	-
HLA-DPA1*03:01/DPB1*04:02	204	218	FSEAREITAKDIKKK	Consensus (comb.lib./smm/nn)	54.34	FSEAREITA	2640.83	54.34	FSEAREITA	7467	53.18	EITAKDIKK	10788.60	72.61	-	-	-	-	-	-
HLA-DPA1*03:01/DPB1*04:02	89	103	KINQNSDLTKNLYCQ	Consensus (comb.lib./smm/nn)	55.01	SDLTKNLYC	698.47	43.59	QNSDLTKNL	11847	73.48	QNSDLTKNL	4431.30	55.01	-	-	-	-	-	-
HLA-DPA1*03:01/DPB1*04:02	157	171	PYQFDQEHGWNVERY	Consensus (comb.lib./smm/nn)	55.10	QEHGWNVER	16241.61	69.02	FDQEHGWNV	7812	55.10	FDQEHGWNV	1585.10	38.24	-	-	-	-	-	-
HLA-DPA1*03:01/DPB1*04:02	161	175	DQEHGWNVERYNIFK	Consensus (comb.lib./smm/nn)	55.64	QEHGWNVER	16241.61	69.02	WNVERYNIF	4485	34.29	WNVERYNIF	4589.90	55.64	-	-	-	-	-	-
HLA-DPA1*03:01/DPB1*04:02	238	252	WFQETMRKKPKYPYI	Consensus (comb.lib./smm/nn)	55.64	WFQETMRKK	140	31.12	WFQETMRKK	7910	55.64	WFQETMRKK	5433.70	58.77	-	-	-	-	-	-
HLA-DPA1*03:01/DPB1*04:02	67	81	FVLNFKTNKKSCISA	Consensus (comb.lib./smm/nn)	55.79	FVLNFKTNK	110831.40	81.86	FKTNKKSCI	5297	39.91	FVLNFKTNK	4626.10	55.79	-	-	-	-	-	-
HLA-DPA1*03:01/DPB1*04:02	220	234	SIILPNEEYKRISFL	Consensus (comb.lib./smm/nn)	56.46	IILPNEEYK	17303.92	69.42	LPNEEYKRI	2339	15.91	EEYKRISFL	4798.50	56.46	-	-	-	-	-	-
HLA-DPA1*03:01/DPB1*04:02	158	172	YQFDQEHGWNVERYN	Consensus (comb.lib./smm/nn)	56.71	QEHGWNVER	16241.61	69.02	FDQEHGWNV	8108	56.71	FDQEHGWNV	1917	41.08	-	-	-	-	-	-
HLA-DPA1*03:01/DPB1*04:02	135	149	KKCSFKDRYIGADPL	Consensus (comb.lib./smm/nn)	56.83	SFKDRYIGA	750.87	44.03	SFKDRYIGA	8131	56.83	SFKDRYIGA	8889.90	68.53	-	-	-	-	-	-
HLA-DPA1*03:01/DPB1*04:02	57	71	GYKCSNNQTHFVLNF	Consensus (comb.lib./smm/nn)	56.96	NNQTHFVLN	447642.21	88.64	NNQTHFVLN	4216	32.31	SNNQTHFVL	4927	56.96	-	-	-	-	-	-
HLA-DPA1*03:01/DPB1*04:02	155	169	GLPYQFDQEHGWNVE	Consensus (comb.lib./smm/nn)	57.29	GLPYQFDQE	139544.78	83.04	FDQEHGWNV	8215	57.29	FDQEHGWNV	2132.40	42.70	-	-	-	-	-	-
HLA-DPA1*03:01/DPB1*04:02	14	28	SFGFIVAVKCDGDEY	Consensus (comb.lib./smm/nn)	57.37	SFGFIVAVK	77.75	27.05	FIVAVKCDG	8229	57.37	FIVAVKCDG	5988.60	60.62	-	-	-	-	-	-
HLA-DPA1*03:01/DPB1*04:02	149	163	LHVDSYGLPYQFDQE	Consensus (comb.lib./smm/nn)	57.41	VDSYGLPYQ	63261.60	78.68	YGLPYQFDQ	6725	48.86	LHVDSYGLP	5048.10	57.41	-	-	-	-	-	-
HLA-DPA1*03:01/DPB1*04:02	124	138	AANIEIYGIPAKKCS	Consensus (comb.lib./smm/nn)	57.75	IEIYGIPAK	4635.40	59.24	IYGIPAKKC	8265	57.56	IEIYGIPAK	5139.40	57.75	-	-	-	-	-	-
HLA-DPA1*03:01/DPB1*04:02	136	150	KCSFKDRYIGADPLH	Consensus (comb.lib./smm/nn)	58.02	SFKDRYIGA	750.87	44.03	SFKDRYIGA	8351	58.02	SFKDRYIGA	7287.20	64.47	-	-	-	-	-	-
HLA-DPA1*03:01/DPB1*04:02	88	102	PKINQNSDLTKNLYC	Consensus (comb.lib./smm/nn)	58.13	SDLTKNLYC	698.47	43.59	QNSDLTKNL	10804	69.51	KINQNSDLT	5243.50	58.13	-	-	-	-	-	-
HLA-DPA1*03:01/DPB1*04:02	48	62	KRDPCQIVLGYKCSN	Consensus (comb.lib./smm/nn)	58.42	IVLGYKCSN	3512.02	57.02	KRDPCQIVL	17568	87.21	CQIVLGYKC	5330.10	58.42	-	-	-	-	-	-
HLA-DPA1*03:01/DPB1*04:02	47	61	LKRDPCQIVLGYKCS	Consensus (comb.lib./smm/nn)	58.53	KRDPCQIVL	14774.72	68.23	LKRDPCQIV	8447	58.53	LKRDPCQIV	1162.60	33.87	-	-	-	-	-	-
HLA-DPA1*03:01/DPB1*04:02	52	66	CQIVLGYKCSNNQTH	Consensus (comb.lib./smm/nn)	58.89	IVLGYKCSN	3512.02	57.02	LGYKCSNNQ	13275	78.06	VLGYKCSNN	5470.40	58.89	-	-	-	-	-	-
HLA-DPA1*03:01/DPB1*04:02	51	65	PCQIVLGYKCSNNQT	Consensus (comb.lib./smm/nn)	58.94	IVLGYKCSN	3512.02	57.02	LGYKCSNNQ	16824	86.01	VLGYKCSNN	5486.10	58.94	-	-	-	-	-	-
HLA-DPA1*03:01/DPB1*04:02	125	139	ANIEIYGIPAKKCSF	Consensus (comb.lib./smm/nn)	59.24	IEIYGIPAK	4635.40	59.24	IYGIPAKKC	10266	67.25	IEIYGIPAK	4614.10	55.74	-	-	-	-	-	-
HLA-DPA1*03:01/DPB1*04:02	126	140	NIEIYGIPAKKCSFK	Consensus (comb.lib./smm/nn)	59.24	IEIYGIPAK	4635.40	59.24	IYGIPAKKC	11743	73.11	IYGIPAKKC	4267.30	54.34	-	-	-	-	-	-
HLA-DPA1*03:01/DPB1*04:02	127	141	IEIYGIPAKKCSFKD	Consensus (comb.lib./smm/nn)	59.24	IEIYGIPAK	4635.40	59.24	IYGIPAKKC	12635	76.12	IYGIPAKKC	4945.30	57.03	-	-	-	-	-	-
HLA-DPA1*03:01/DPB1*04:02	104	118	TGGIGTDNCKLVFKK	Consensus (comb.lib./smm/nn)	60.04	GIGTDNCKL	610847.16	89.91	GIGTDNCKL	4832	36.76	IGTDNCKLV	5813.10	60.04	-	-	-	-	-	-
HLA-DPA1*03:01/DPB1*04:02	70	84	NFKTNKKSCISAIKL	Consensus (comb.lib./smm/nn)	60.15	KSCISAIKL	94479.23	80.95	NKKSCISAI	6566	47.90	KKSCISAIK	5844	60.15	-	-	-	-	-	-
HLA-DPA1*03:01/DPB1*04:02	50	64	DPCQIVLGYKCSNNQ	Consensus (comb.lib./smm/nn)	60.82	IVLGYKCSN	3512.02	57.02	IVLGYKCSN	16182	84.87	CQIVLGYKC	6052.40	60.82	-	-	-	-	-	-
HLA-DPA1*03:01/DPB1*04:02	219	233	FSIILPNEEYKRISF	Consensus (comb.lib./smm/nn)	60.83	IILPNEEYK	17303.92	69.42	LPNEEYKRI	2377	16.27	IILPNEEYK	6058.10	60.83	-	-	-	-	-	-
HLA-DPA1*03:01/DPB1*04:02	203	217	SFSEAREITAKDIKK	Consensus (comb.lib./smm/nn)	60.86	SFSEAREIT	20.93	19.04	FSEAREITA	10747	69.28	SFSEAREIT	6067.80	60.86	-	-	-	-	-	-
HLA-DPA1*03:01/DPB1*04:02	156	170	LPYQFDQEHGWNVER	Consensus (comb.lib./smm/nn)	60.97	QEHGWNVER	16241.61	69.02	FDQEHGWNV	8926	60.97	FDQEHGWNV	1500.70	37.44	-	-	-	-	-	-
HLA-DPA1*03:01/DPB1*04:02	110	124	DNCKLVFKKRKRQIA	Consensus (comb.lib./smm/nn)	61.01	FKKRKRQIA	5673.41	61.01	VFKKRKRQI	6784	49.22	KLVFKKRKR	7563.10	65.20	-	-	-	-	-	-
HLA-DPA1*03:01/DPB1*04:02	111	125	NCKLVFKKRKRQIAA	Consensus (comb.lib./smm/nn)	61.01	FKKRKRQIA	5673.41	61.01	VFKKRKRQI	6563	47.88	KLVFKKRKR	7555.80	65.18	-	-	-	-	-	-
HLA-DPA1*03:01/DPB1*04:02	112	126	CKLVFKKRKRQIAAN	Consensus (comb.lib./smm/nn)	61.01	FKKRKRQIA	5673.41	61.01	VFKKRKRQI	6666	48.50	KLVFKKRKR	7900.20	66.09	-	-	-	-	-	-
HLA-DPA1*03:01/DPB1*04:02	113	127	KLVFKKRKRQIAANI	Consensus (comb.lib./smm/nn)	61.01	FKKRKRQIA	5673.41	61.01	VFKKRKRQI	6435	47.10	KLVFKKRKR	9201.30	69.24	-	-	-	-	-	-
HLA-DPA1*03:01/DPB1*04:02	49	63	RDPCQIVLGYKCSNN	Consensus (comb.lib./smm/nn)	61.06	IVLGYKCSN	3512.02	57.02	IVLGYKCSN	19026	89.19	CQIVLGYKC	6128.70	61.06	-	-	-	-	-	-
HLA-DPA1*03:01/DPB1*04:02	132	146	IPAKKCSFKDRYIGA	Consensus (comb.lib./smm/nn)	61.58	SFKDRYIGA	750.87	44.03	AKKCSFKDR	9050	61.58	SFKDRYIGA	11501.70	73.98	-	-	-	-	-	-
HLA-DPA1*03:01/DPB1*04:02	105	119	GGIGTDNCKLVFKKR	Consensus (comb.lib./smm/nn)	62.24	GIGTDNCKL	610847.16	89.91	IGTDNCKLV	6497	47.48	IGTDNCKLV	6506.30	62.24	-	-	-	-	-	-
HLA-DPA1*03:01/DPB1*04:02	107	121	IGTDNCKLVFKKRKR	Consensus (comb.lib./smm/nn)	62.76	KLVFKKRKR	7150.66	62.76	IGTDNCKLV	13453	78.57	IGTDNCKLV	5927.70	60.42	-	-	-	-	-	-
HLA-DPA1*03:01/DPB1*04:02	109	123	TDNCKLVFKKRKRQI	Consensus (comb.lib./smm/nn)	62.76	KLVFKKRKR	7150.66	62.76	LVFKKRKRQ	7430	52.97	CKLVFKKRK	7411	64.80	-	-	-	-	-	-
HLA-DPA1*03:01/DPB1*04:02	196	210	TYLAEEDSFSEAREI	Consensus (comb.lib./smm/nn)	62.94	TYLAEEDSF	15812.83	69.02	AEEDSFSEA	6371	46.71	YLAEEDSFS	6743.20	62.94	-	-	-	-	-	-
HLA-DPA1*03:01/DPB1*04:02	258	272	CSNENKTCELVFDTD	Consensus (comb.lib./smm/nn)	63.19	TCELVFDTD	7535.52	63.19	NENKTCELV	10514	68.31	KTCELVFDT	3844.40	52.50	-	-	-	-	-	-
HLA-DPA1*03:01/DPB1*04:02	259	273	SNENKTCELVFDTDE	Consensus (comb.lib./smm/nn)	63.19	TCELVFDTD	7535.52	63.19	NENKTCELV	14208	80.57	KTCELVFDT	3729.90	51.97	-	-	-	-	-	-
HLA-DPA1*03:01/DPB1*04:02	151	165	VDSYGLPYQFDQEHG	Consensus (comb.lib./smm/nn)	63.57	VDSYGLPYQ	63261.60	78.68	YGLPYQFDQ	8379	58.17	YGLPYQFDQ	6968.40	63.57	-	-	-	-	-	-
HLA-DPA1*03:01/DPB1*04:02	95	109	DLTKNLYCQTGGIGT	Consensus (comb.lib./smm/nn)	63.78	YCQTGGIGT	15687.36	69.02	LTKNLYCQT	9504	63.78	LTKNLYCQT	4211.60	54.12	-	-	-	-	-	-
HLA-DPA1*03:01/DPB1*04:02	150	164	HVDSYGLPYQFDQEH	Consensus (comb.lib./smm/nn)	64.17	VDSYGLPYQ	63261.60	78.68	YGLPYQFDQ	8205	57.23	VDSYGLPYQ	7179.30	64.17	-	-	-	-	-	-
HLA-DPA1*03:01/DPB1*04:02	96	110	LTKNLYCQTGGIGTD	Consensus (comb.lib./smm/nn)	64.40	YCQTGGIGT	15687.36	69.02	YCQTGGIGT	9635	64.40	LTKNLYCQT	6041.50	60.78	-	-	-	-	-	-
HLA-DPA1*03:01/DPB1*04:02	83	97	KLTSYPKINQNSDLT	Consensus (comb.lib./smm/nn)	64.46	LTSYPKINQ	8970.28	64.46	YPKINQNSD	11474	72.12	LTSYPKINQ	5679.80	59.61	-	-	-	-	-	-
HLA-DPA1*03:01/DPB1*04:02	103	117	QTGGIGTDNCKLVFK	Consensus (comb.lib./smm/nn)	64.77	GIGTDNCKL	610847.16	89.91	GIGTDNCKL	4856	36.92	IGTDNCKLV	7400.30	64.77	-	-	-	-	-	-
HLA-DPA1*03:01/DPB1*04:02	133	147	PAKKCSFKDRYIGAD	Consensus (comb.lib./smm/nn)	65.42	SFKDRYIGA	750.87	44.03	SFKDRYIGA	9855	65.42	SFKDRYIGA	11401.80	73.81	-	-	-	-	-	-
HLA-DPA1*03:01/DPB1*04:02	84	98	LTSYPKINQNSDLTK	Consensus (comb.lib./smm/nn)	65.58	LTSYPKINQ	8970.28	64.46	YPKINQNSD	11856	73.51	KINQNSDLT	7706.60	65.58	-	-	-	-	-	-
HLA-DPA1*03:01/DPB1*04:02	22	36	KCDGDEYFIGKYKEK	Consensus (comb.lib./smm/nn)	65.73	YFIGKYKEK	10624.84	65.73	DGDEYFIGK	13629	79.05	YFIGKYKEK	5515	59.04	-	-	-	-	-	-
HLA-DPA1*03:01/DPB1*04:02	17	31	FIVAVKCDGDEYFIG	Consensus (comb.lib./smm/nn)	65.77	IVAVKCDGD	3637.65	57.02	FIVAVKCDG	16887	86.12	FIVAVKCDG	7781.40	65.77	-	-	-	-	-	-
HLA-DPA1*03:01/DPB1*04:02	134	148	AKKCSFKDRYIGADP	Consensus (comb.lib./smm/nn)	65.95	SFKDRYIGA	750.87	44.03	SFKDRYIGA	9972	65.95	SFKDRYIGA	11560	74.09	-	-	-	-	-	-
HLA-DPA1*03:01/DPB1*04:02	53	67	QIVLGYKCSNNQTHF	Consensus (comb.lib./smm/nn)	66.27	IVLGYKCSN	3512.02	57.02	LGYKCSNNQ	14330	80.88	VLGYKCSNN	7971.40	66.27	-	-	-	-	-	-
HLA-DPA1*03:01/DPB1*04:02	278	292	ALVKVFTNPESDGSR	Consensus (comb.lib./smm/nn)	66.57	KVFTNPESD	11490.74	66.57	LVKVFTNPE	11180	71	LVKVFTNPE	4355.40	54.70	-	-	-	-	-	-
HLA-DPA1*03:01/DPB1*04:02	279	293	LVKVFTNPESDGSRL	Consensus (comb.lib./smm/nn)	66.57	KVFTNPESD	11490.74	66.57	LVKVFTNPE	13221	77.90	LVKVFTNPE	4697.50	56.07	-	-	-	-	-	-
HLA-DPA1*03:01/DPB1*04:02	56	70	LGYKCSNNQTHFVLN	Consensus (comb.lib./smm/nn)	66.75	NNQTHFVLN	447642.21	88.64	YKCSNNQTH	10091	66.48	SNNQTHFVL	8154.80	66.75	-	-	-	-	-	-
HLA-DPA1*03:01/DPB1*04:02	86	100	SYPKINQNSDLTKNL	Consensus (comb.lib./smm/nn)	67.04	QNSDLTKNL	35626.24	74.83	NQNSDLTKN	10216	67.04	KINQNSDLT	5053.30	57.43	-	-	-	-	-	-
HLA-DPA1*03:01/DPB1*04:02	16	30	GFIVAVKCDGDEYFI	Consensus (comb.lib./smm/nn)	67.26	GFIVAVKCD	180.94	32.67	FIVAVKCDG	15045	82.57	FIVAVKCDG	8365.30	67.26	-	-	-	-	-	-
HLA-DPA1*03:01/DPB1*04:02	208	222	REITAKDIKKKFSII	Consensus (comb.lib./smm/nn)	67.38	ITAKDIKKK	18132.11	69.83	ITAKDIKKK	5320	40.06	EITAKDIKK	8416.30	67.38	-	-	-	-	-	-
HLA-DPA1*03:01/DPB1*04:02	152	166	DSYGLPYQFDQEHGW	Consensus (comb.lib./smm/nn)	67.46	GLPYQFDQE	139544.78	83.04	YGLPYQFDQ	8013	56.20	YGLPYQFDQ	8451.40	67.46	-	-	-	-	-	-
HLA-DPA1*03:01/DPB1*04:02	68	82	VLNFKTNKKSCISAI	Consensus (comb.lib./smm/nn)	67.53	VLNFKTNKK	298013.81	87.01	FKTNKKSCI	6897	49.90	FKTNKKSCI	8477.90	67.53	-	-	-	-	-	-
HLA-DPA1*03:01/DPB1*04:02	87	101	YPKINQNSDLTKNLY	Consensus (comb.lib./smm/nn)	67.93	QNSDLTKNL	35626.24	74.83	QNSDLTKNL	10423	67.93	KINQNSDLT	4865	56.72	-	-	-	-	-	-
HLA-DPA1*03:01/DPB1*04:02	106	120	GIGTDNCKLVFKKRK	Consensus (comb.lib./smm/nn)	68.15	GIGTDNCKL	610847.16	89.91	IGTDNCKLV	10476	68.15	IGTDNCKLV	6213.40	61.34	-	-	-	-	-	-
HLA-DPA1*03:01/DPB1*04:02	101	115	YCQTGGIGTDNCKLV	Consensus (comb.lib./smm/nn)	69	YCQTGGIGT	15687.36	69.02	GIGTDNCKL	5009	37.97	IGTDNCKLV	9096.40	69	-	-	-	-	-	-
HLA-DPA1*03:01/DPB1*04:02	98	112	KNLYCQTGGIGTDNC	Consensus (comb.lib./smm/nn)	69.02	YCQTGGIGT	15687.36	69.02	YCQTGGIGT	16320	85.12	YCQTGGIGT	8894.50	68.55	-	-	-	-	-	-
HLA-DPA1*03:01/DPB1*04:02	100	114	LYCQTGGIGTDNCKL	Consensus (comb.lib./smm/nn)	69.02	YCQTGGIGT	15687.36	69.02	YCQTGGIGT	9199	62.32	YCQTGGIGT	10474.80	71.98	-	-	-	-	-	-
HLA-DPA1*03:01/DPB1*04:02	159	173	QFDQEHGWNVERYNI	Consensus (comb.lib./smm/nn)	69.02	QEHGWNVER	16241.61	69.02	EHGWNVERY	13849	79.65	FDQEHGWNV	2522.60	45.34	-	-	-	-	-	-
HLA-DPA1*03:01/DPB1*04:02	280	294	VKVFTNPESDGSRLK	Consensus (comb.lib./smm/nn)	69.31	KVFTNPESD	11490.74	66.57	FTNPESDGS	23437	93.16	VKVFTNPES	9233.80	69.31	-	-	-	-	-	-
HLA-DPA1*03:01/DPB1*04:02	18	32	IVAVKCDGDEYFIGK	Consensus (comb.lib./smm/nn)	69.78	IVAVKCDGD	3637.65	57.02	VKCDGDEYF	21186	91.44	VKCDGDEYF	9443	69.78	-	-	-	-	-	-
HLA-DPA1*03:01/DPB1*04:02	205	219	SEAREITAKDIKKKF	Consensus (comb.lib./smm/nn)	69.83	ITAKDIKKK	18132.11	69.83	ITAKDIKKK	11293	71.43	EITAKDIKK	9121.80	69.06	-	-	-	-	-	-
HLA-DPA1*03:01/DPB1*04:02	206	220	EAREITAKDIKKKFS	Consensus (comb.lib./smm/nn)	69.83	ITAKDIKKK	18132.11	69.83	ITAKDIKKK	12569	75.91	EITAKDIKK	7923.50	66.15	-	-	-	-	-	-
HLA-DPA1*03:01/DPB1*04:02	207	221	AREITAKDIKKKFSI	Consensus (comb.lib./smm/nn)	69.83	ITAKDIKKK	18132.11	69.83	ITAKDIKKK	12055	74.20	EITAKDIKK	8543.10	67.68	-	-	-	-	-	-
HLA-DPA1*03:01/DPB1*04:02	54	68	IVLGYKCSNNQTHFV	Consensus (comb.lib./smm/nn)	69.91	IVLGYKCSN	3512.02	57.02	LGYKCSNNQ	15573	83.69	VLGYKCSNN	9504	69.91	-	-	-	-	-	-
HLA-DPA1*03:01/DPB1*04:02	108	122	GTDNCKLVFKKRKRQ	Consensus (comb.lib./smm/nn)	69.96	KLVFKKRKR	7150.66	62.76	NCKLVFKKR	14620	81.58	KLVFKKRKR	9528.50	69.96	-	-	-	-	-	-
HLA-DPA1*03:01/DPB1*04:02	115	129	VFKKRKRQIAANIEI	Consensus (comb.lib./smm/nn)	70.21	FKKRKRQIA	5673.41	61.01	VFKKRKRQI	11359	71.68	RQIAANIEI	9636.40	70.21	-	-	-	-	-	-
HLA-DPA1*03:01/DPB1*04:02	102	116	CQTGGIGTDNCKLVF	Consensus (comb.lib./smm/nn)	70.71	GIGTDNCKL	610847.16	89.91	GIGTDNCKL	5023	38.07	IGTDNCKLV	9873	70.71	-	-	-	-	-	-
HLA-DPA1*03:01/DPB1*04:02	153	167	SYGLPYQFDQEHGWN	Consensus (comb.lib./smm/nn)	70.83	GLPYQFDQE	139544.78	83.04	GLPYQFDQE	11136	70.83	YGLPYQFDQ	6273.80	61.52	-	-	-	-	-	-
HLA-DPA1*03:01/DPB1*04:02	69	83	LNFKTNKKSCISAIK	Consensus (comb.lib./smm/nn)	70.99	NFKTNKKSC	472293.40	88.86	FKTNKKSCI	7226	51.81	FKTNKKSCI	10003.30	70.99	-	-	-	-	-	-
HLA-DPA1*03:01/DPB1*04:02	97	111	TKNLYCQTGGIGTDN	Consensus (comb.lib./smm/nn)	71.21	YCQTGGIGT	15687.36	69.02	YCQTGGIGT	13034	77.35	YCQTGGIGT	10110.30	71.21	-	-	-	-	-	-
HLA-DPA1*03:01/DPB1*04:02	114	128	LVFKKRKRQIAANIE	Consensus (comb.lib./smm/nn)	71.66	FKKRKRQIA	5673.41	61.01	FKKRKRQIA	11353	71.66	LVFKKRKRQ	12099.30	75.10	-	-	-	-	-	-
HLA-DPA1*03:01/DPB1*04:02	99	113	NLYCQTGGIGTDNCK	Consensus (comb.lib./smm/nn)	71.89	YCQTGGIGT	15687.36	69.02	YCQTGGIGT	19051	89.22	YCQTGGIGT	10437.70	71.89	-	-	-	-	-	-
HLA-DPA1*03:01/DPB1*04:02	85	99	TSYPKINQNSDLTKN	Consensus (comb.lib./smm/nn)	71.90	TSYPKINQN	149563.74	83.61	YPKINQNSD	11416	71.90	KINQNSDLT	8753.10	68.20	-	-	-	-	-	-
HLA-DPA1*03:01/DPB1*04:02	257	271	ECSNENKTCELVFDT	Consensus (comb.lib./smm/nn)	71.92	KTCELVFDT	1000000	91.61	NENKTCELV	11421	71.92	KTCELVFDT	4002.70	53.22	-	-	-	-	-	-
HLA-DPA1*03:01/DPB1*04:02	249	263	YPYIHYNGECSNENK	Consensus (comb.lib./smm/nn)	74.35	NGECSNENK	1000000	91.61	YIHYNGECS	9845	65.37	YIHYNGECS	11696.60	74.35	-	-	-	-	-	-
HLA-DPA1*03:01/DPB1*04:02	248	262	KYPYIHYNGECSNEN	Consensus (comb.lib./smm/nn)	74.39	YNGECSNEN	1000000	91.61	YIHYNGECS	9552	64.01	YIHYNGECS	11714.20	74.39	-	-	-	-	-	-
HLA-DPA1*03:01/DPB1*04:02	244	258	RKKPKYPYIHYNGEC	Consensus (comb.lib./smm/nn)	74.84	KPKYPYIHY	119956.20	82.46	YPYIHYNGE	8685	59.76	KPKYPYIHY	11960.20	74.84	-	-	-	-	-	-
HLA-DPA1*03:01/DPB1*04:02	243	257	MRKKPKYPYIHYNGE	Consensus (comb.lib./smm/nn)	75.02	KPKYPYIHY	119956.20	82.46	PKYPYIHYN	8615	59.40	KPKYPYIHY	12057.50	75.02	-	-	-	-	-	-
HLA-DPA1*03:01/DPB1*04:02	246	260	KPKYPYIHYNGECSN	Consensus (comb.lib./smm/nn)	75.03	KPKYPYIHY	119956.20	82.46	YPYIHYNGE	6222	45.79	YIHYNGECS	12061.90	75.03	-	-	-	-	-	-
HLA-DPA1*03:01/DPB1*04:02	245	259	KKPKYPYIHYNGECS	Consensus (comb.lib./smm/nn)	75.21	KPKYPYIHY	119956.20	82.46	YPYIHYNGE	5896	43.78	KPKYPYIHY	12157.60	75.21	-	-	-	-	-	-
HLA-DPA1*03:01/DPB1*04:02	247	261	PKYPYIHYNGECSNE	Consensus (comb.lib./smm/nn)	76.01	HYNGECSNE	1000000	91.61	YPYIHYNGE	6520	47.62	YIHYNGECS	12598.60	76.01	-	-	-	-	-	-
HLA-DPA1*03:01/DPB1*04:02	287	301	ESDGSRLKEEDLGRG	Consensus (comb.lib./smm/nn)	77.66	SRLKEEDLG	56010.29	77.66	RLKEEDLGR	7509	53.42	RLKEEDLGR	17651.60	83.64	-	-	-	-	-	-
HLA-DPA1*03:01/DPB1*04:02	130	144	YGIPAKKCSFKDRYI	Consensus (comb.lib./smm/nn)	77.97	KCSFKDRYI	885.46	45.36	AKKCSFKDR	17417	86.98	PAKKCSFKD	13765.20	77.97	-	-	-	-	-	-
HLA-DPA1*03:01/DPB1*04:02	131	145	GIPAKKCSFKDRYIG	Consensus (comb.lib./smm/nn)	78.15	KCSFKDRYI	885.46	45.36	AKKCSFKDR	17812	87.57	PAKKCSFKD	13879	78.15	-	-	-	-	-	-
HLA-DPA1*03:01/DPB1*04:02	129	143	IYGIPAKKCSFKDRY	Consensus (comb.lib./smm/nn)	78.54	IYGIPAKKC	742841.33	90.70	AKKCSFKDR	13442	78.54	IYGIPAKKC	9576.70	70.07	-	-	-	-	-	-
HLA-DPA1*03:01/DPB1*04:02	128	142	EIYGIPAKKCSFKDR	Consensus (comb.lib./smm/nn)	79.17	IYGIPAKKC	742841.33	90.70	IYGIPAKKC	13671	79.17	IYGIPAKKC	8119.80	66.66	-	-	-	-	-	-
HLA-DPA1*03:01/DPB1*04:02	281	295	KVFTNPESDGSRLKE	Consensus (comb.lib./smm/nn)	79.35	KVFTNPESD	11490.74	66.57	FTNPESDGS	27639	95.31	VFTNPESDG	14653.70	79.35	-	-	-	-	-	-
HLA-DPA1*03:01/DPB1*04:02	256	270	GECSNENKTCELVFD	Consensus (comb.lib./smm/nn)	82.17	NKTCELVFD	1000000	91.61	NENKTCELV	14867	82.17	ENKTCELVF	15890.50	81.19	-	-	-	-	-	-
HLA-DPA1*03:01/DPB1*04:02	241	255	ETMRKKPKYPYIHYN	Consensus (comb.lib./smm/nn)	82.46	KPKYPYIHY	119956.20	82.46	KPKYPYIHY	19153	89.34	KPKYPYIHY	15855.30	81.14	-	-	-	-	-	-
HLA-DPA1*03:01/DPB1*04:02	242	256	TMRKKPKYPYIHYNG	Consensus (comb.lib./smm/nn)	82.46	KPKYPYIHY	119956.20	82.46	PKYPYIHYN	20267	90.58	KPKYPYIHY	14910.20	79.74	-	-	-	-	-	-
HLA-DPA1*03:01/DPB1*04:02	55	69	VLGYKCSNNQTHFVL	Consensus (comb.lib./smm/nn)	82.67	SNNQTHFVL	1000000	91.61	YKCSNNQTH	15092	82.67	SNNQTHFVL	8984.80	68.76	-	-	-	-	-	-
HLA-DPA1*03:01/DPB1*04:02	286	300	PESDGSRLKEEDLGR	Consensus (comb.lib./smm/nn)	84.49	SRLKEEDLG	56010.29	77.66	SDGSRLKEE	16257	85.01	RLKEEDLGR	18293.40	84.49	-	-	-	-	-	-
HLA-DPA1*03:01/DPB1*04:02	19	33	VAVKCDGDEYFIGKY	Consensus (comb.lib./smm/nn)	84.72	CDGDEYFIG	191094.82	84.72	DGDEYFIGK	21933	92.08	VKCDGDEYF	8684.80	68.04	-	-	-	-	-	-
HLA-DPA1*03:01/DPB1*04:02	20	34	AVKCDGDEYFIGKYK	Consensus (comb.lib./smm/nn)	84.72	CDGDEYFIG	191094.82	84.72	DGDEYFIGK	26417	94.80	CDGDEYFIG	7555.10	65.18	-	-	-	-	-	-
HLA-DPA1*03:01/DPB1*04:02	21	35	VKCDGDEYFIGKYKE	Consensus (comb.lib./smm/nn)	84.72	CDGDEYFIG	191094.82	84.72	DGDEYFIGK	24992	94.10	CDGDEYFIG	7797.90	65.82	-	-	-	-	-	-
HLA-DPA1*03:01/DPB1*04:02	255	269	NGECSNENKTCELVF	Consensus (comb.lib./smm/nn)	84.89	ENKTCELVF	1000000	91.61	NENKTCELV	16190	84.89	ENKTCELVF	18132.20	84.28	-	-	-	-	-	-
HLA-DPA1*03:01/DPB1*04:02	284	298	TNPESDGSRLKEEDL	Consensus (comb.lib./smm/nn)	87.05	GSRLKEEDL	1000000	91.61	SDGSRLKEE	16836	86.03	SDGSRLKEE	20384.90	87.05	-	-	-	-	-	-
HLA-DPA1*03:01/DPB1*04:02	285	299	NPESDGSRLKEEDLG	Consensus (comb.lib./smm/nn)	87.22	SRLKEEDLG	56010.29	77.66	SDGSRLKEE	17573	87.22	SDGSRLKEE	21885.70	88.77	-	-	-	-	-	-
HLA-DPA1*03:01/DPB1*04:02	240	254	QETMRKKPKYPYIHY	Consensus (comb.lib./smm/nn)	88.77	KPKYPYIHY	119956.20	82.46	RKKPKYPYI	31833	96.65	KPKYPYIHY	21886.70	88.77	-	-	-	-	-	-
HLA-DPA1*03:01/DPB1*04:02	282	296	VFTNPESDGSRLKEE	Consensus (comb.lib./smm/nn)	90.02	SDGSRLKEE	1000000	91.61	NPESDGSRL	19738	90.02	VFTNPESDG	15897.70	81.20	-	-	-	-	-	-
HLA-DPA1*03:01/DPB1*04:02	283	297	FTNPESDGSRLKEED	Consensus (comb.lib./smm/nn)	90.27	DGSRLKEED	1000000	91.61	SDGSRLKEE	19980	90.27	SDGSRLKEE	20129.10	86.75	-	-	-	-	-	-
HLA-DPA1*03:01/DPB1*04:02	239	253	FQETMRKKPKYPYIH	Consensus (comb.lib./smm/nn)	90.59	KKPKYPYIH	1000000	91.61	FQETMRKKP	20000	90.30	FQETMRKKP	23646.80	90.59	-	-	-	-	-	-
HLA-DPA1*03:01/DPB1*04:02	250	264	PYIHYNGECSNENKT	Consensus (comb.lib./smm/nn)	91.10	GECSNENKT	1000000	91.61	YNGECSNEN	20808	91.10	YIHYNGECS	12138.40	75.18	-	-	-	-	-	-
HLA-DPA1*03:01/DPB1*04:02	254	268	YNGECSNENKTCELV	Consensus (comb.lib./smm/nn)	91.20	NENKTCELV	1000000	91.61	YNGECSNEN	20919	91.20	YNGECSNEN	21773.60	88.65	-	-	-	-	-	-
HLA-DPA1*03:01/DPB1*04:02	251	265	YIHYNGECSNENKTC	Consensus (comb.lib./smm/nn)	91.61	ECSNENKTC	1000000	91.61	YNGECSNEN	23550	93.24	YIHYNGECS	12575.10	75.97	-	-	-	-	-	-
HLA-DPA1*03:01/DPB1*04:02	252	266	IHYNGECSNENKTCE	Consensus (comb.lib./smm/nn)	91.61	CSNENKTCE	1000000	91.61	YNGECSNEN	41997	98.34	IHYNGECSN	17668	83.67	-	-	-	-	-	-
HLA-DPA1*03:01/DPB1*04:02	253	267	HYNGECSNENKTCEL	Consensus (comb.lib./smm/nn)	91.61	SNENKTCEL	1000000	91.61	YNGECSNEN	50000	98.98	YNGECSNEN	22859.40	89.81	-	-	-	-	-	-
Allele	Start	End	Peptide	Method used	Percentile rank	Comblib. core	Comblib. score	Comblib. Rank	SMM align core	SMM align IC50 (nM)	SMM align rank	NN align core	NN align IC50 (nM)	NN align rank	NetMHCIIpan core	NetMHCIIpan IC50 (nM)	NetMHCIIpan rank	Sturniolo core	Sturniolo score	Sturniolo rank			Colour code (data represented in figures)
HLA-DQA1*01:01/DQB1*05:01	229	243	KRISFLDVYWFQETM	Consensus (comb.lib./smm/nn)	0.05	KRISFLDVY	0.01	0.01	LDVYWFQET	422	0.05	DVYWFQETM	22	0.29	-	-	-	-	-	-	Predicted as good binders		Percentile Rank ˂ 2,5	Percentile Rank 2,5 - 7,5
HLA-DQA1*01:01/DQB1*05:01	228	242	YKRISFLDVYWFQET	Consensus (comb.lib./smm/nn)	0.12	KRISFLDVY	0.01	0.01	RISFLDVYW	599	0.12	ISFLDVYWF	47.70	0.92	-	-	-	-	-	-
HLA-DQA1*01:01/DQB1*05:01	227	241	EYKRISFLDVYWFQE	Consensus (comb.lib./smm/nn)	0.20	KRISFLDVY	0.01	0.01	RISFLDVYW	737	0.20	ISFLDVYWF	59	1.21	-	-	-	-	-	-
HLA-DQA1*01:01/DQB1*05:01	230	244	RISFLDVYWFQETMR	Consensus (comb.lib./smm/nn)	0.28	RISFLDVYW	8.18	11.15	DVYWFQETM	443	0.06	DVYWFQETM	21.30	0.28	-	-	-	-	-	-
HLA-DQA1*01:01/DQB1*05:01	231	245	ISFLDVYWFQETMRK	Consensus (comb.lib./smm/nn)	0.29	DVYWFQETM	11.02	12.27	DVYWFQETM	544	0.10	DVYWFQETM	21.80	0.29	-	-	-	-	-	-
HLA-DQA1*01:01/DQB1*05:01	226	240	EEYKRISFLDVYWFQ	Consensus (comb.lib./smm/nn)	0.33	KRISFLDVY	0.01	0.01	RISFLDVYW	919	0.33	ISFLDVYWF	70.30	1.50	-	-	-	-	-	-
HLA-DQA1*01:01/DQB1*05:01	225	239	NEEYKRISFLDVYWF	Consensus (comb.lib./smm/nn)	0.35	KRISFLDVY	0.01	0.01	RISFLDVYW	949	0.35	ISFLDVYWF	88	1.93	-	-	-	-	-	-
HLA-DQA1*01:01/DQB1*05:01	224	238	PNEEYKRISFLDVYW	Consensus (comb.lib./smm/nn)	0.45	KRISFLDVY	0.01	0.01	KRISFLDVY	1069	0.45	RISFLDVYW	377.30	7.32	-	-	-	-	-	-
HLA-DQA1*01:01/DQB1*05:01	232	246	SFLDVYWFQETMRKK	Consensus (comb.lib./smm/nn)	0.46	DVYWFQETM	11.02	12.27	DVYWFQETM	636	0.14	DVYWFQETM	29.10	0.46	-	-	-	-	-	-
HLA-DQA1*01:01/DQB1*05:01	233	247	FLDVYWFQETMRKKP	Consensus (comb.lib./smm/nn)	0.71	DVYWFQETM	11.02	12.27	DVYWFQETM	831	0.26	DVYWFQETM	39.30	0.71	-	-	-	-	-	-
HLA-DQA1*01:01/DQB1*05:01	160	174	FDQEHGWNVERYNIF	Consensus (comb.lib./smm/nn)	1.26	EHGWNVERY	1263.98	40.26	EHGWNVERY	391	0.05	EHGWNVERY	60.90	1.26	-	-	-	-	-	-
HLA-DQA1*01:01/DQB1*05:01	234	248	LDVYWFQETMRKKPK	Consensus (comb.lib./smm/nn)	1.50	DVYWFQETM	11.02	12.27	DVYWFQETM	1684	1.14	DVYWFQETM	70.50	1.50	-	-	-	-	-	-
HLA-DQA1*01:01/DQB1*05:01	161	175	DQEHGWNVERYNIFK	Consensus (comb.lib./smm/nn)	1.91	EHGWNVERY	1263.98	40.26	EHGWNVERY	479	0.07	EHGWNVERY	87.10	1.91	-	-	-	-	-	-
HLA-DQA1*01:01/DQB1*05:01	159	173	QFDQEHGWNVERYNI	Consensus (comb.lib./smm/nn)	1.99	EHGWNVERY	1263.98	40.26	EHGWNVERY	532	0.09	EHGWNVERY	90.60	1.99	-	-	-	-	-	-
HLA-DQA1*01:01/DQB1*05:01	158	172	YQFDQEHGWNVERYN	Consensus (comb.lib./smm/nn)	2.60	EHGWNVERY	1263.98	40.26	EHGWNVERY	501	0.08	EHGWNVERY	117.60	2.60	-	-	-	-	-	-
HLA-DQA1*01:01/DQB1*05:01	162	176	QEHGWNVERYNIFKD	Consensus (comb.lib./smm/nn)	2.64	EHGWNVERY	1263.98	40.26	EHGWNVERY	930	0.34	EHGWNVERY	119.90	2.64	-	-	-	-	-	-
HLA-DQA1*01:01/DQB1*05:01	264	278	TCELVFDTDELMTYA	Consensus (comb.lib./smm/nn)	2.75	CELVFDTDE	28.60	16.37	ELVFDTDEL	1113	0.49	LVFDTDELM	124.70	2.75	-	-	-	-	-	-
HLA-DQA1*01:01/DQB1*05:01	10	24	VGLISFGFIVAVKCD	Consensus (comb.lib./smm/nn)	2.79	ISFGFIVAV	2.06	6.90	LISFGFIVA	863	0.29	ISFGFIVAV	126.70	2.79	-	-	-	-	-	-
HLA-DQA1*01:01/DQB1*05:01	149	163	LHVDSYGLPYQFDQE	Consensus (comb.lib./smm/nn)	2.82	GLPYQFDQE	110.58	23.59	VDSYGLPYQ	2229	2	DSYGLPYQF	127.80	2.82	-	-	-	-	-	-
HLA-DQA1*01:01/DQB1*05:01	263	277	KTCELVFDTDELMTY	Consensus (comb.lib./smm/nn)	2.91	CELVFDTDE	28.60	16.37	ELVFDTDEL	1032	0.42	LVFDTDELM	131.80	2.91	-	-	-	-	-	-
HLA-DQA1*01:01/DQB1*05:01	9	23	IVGLISFGFIVAVKC	Consensus (comb.lib./smm/nn)	3.02	ISFGFIVAV	2.06	6.90	LISFGFIVA	843	0.27	ISFGFIVAV	136.70	3.02	-	-	-	-	-	-
HLA-DQA1*01:01/DQB1*05:01	150	164	HVDSYGLPYQFDQEH	Consensus (comb.lib./smm/nn)	3.07	GLPYQFDQE	110.58	23.59	GLPYQFDQE	2459	2.41	DSYGLPYQF	138.60	3.07	-	-	-	-	-	-
HLA-DQA1*01:01/DQB1*05:01	148	162	PLHVDSYGLPYQFDQ	Consensus (comb.lib./smm/nn)	3.32	HVDSYGLPY	158.13	25.76	VDSYGLPYQ	2908	3.28	DSYGLPYQF	150.30	3.32	-	-	-	-	-	-
HLA-DQA1*01:01/DQB1*05:01	262	276	NKTCELVFDTDELMT	Consensus (comb.lib./smm/nn)	3.37	CELVFDTDE	28.60	16.37	ELVFDTDEL	1027	0.42	LVFDTDELM	152.50	3.37	-	-	-	-	-	-
HLA-DQA1*01:01/DQB1*05:01	223	237	LPNEEYKRISFLDVY	Consensus (comb.lib./smm/nn)	3.41	KRISFLDVY	0.01	0.01	EEYKRISFL	2969	3.41	KRISFLDVY	1566.50	19.90	-	-	-	-	-	-
HLA-DQA1*01:01/DQB1*05:01	265	279	CELVFDTDELMTYAL	Consensus (comb.lib./smm/nn)	3.44	CELVFDTDE	28.60	16.37	LVFDTDELM	1849	1.38	LVFDTDELM	155.70	3.44	-	-	-	-	-	-
HLA-DQA1*01:01/DQB1*05:01	11	25	GLISFGFIVAVKCDG	Consensus (comb.lib./smm/nn)	3.48	ISFGFIVAV	2.06	6.90	LISFGFIVA	1550	0.97	ISFGFIVAV	157.20	3.48	-	-	-	-	-	-
HLA-DQA1*01:01/DQB1*05:01	235	249	DVYWFQETMRKKPKY	Consensus (comb.lib./smm/nn)	3.54	DVYWFQETM	11.02	12.27	DVYWFQETM	3032	3.54	DVYWFQETM	123.40	2.72	-	-	-	-	-	-
HLA-DQA1*01:01/DQB1*05:01	12	26	LISFGFIVAVKCDGD	Consensus (comb.lib./smm/nn)	3.70	ISFGFIVAV	2.06	6.90	LISFGFIVA	2009	1.63	ISFGFIVAV	168.20	3.70	-	-	-	-	-	-
HLA-DQA1*01:01/DQB1*05:01	151	165	VDSYGLPYQFDQEHG	Consensus (comb.lib./smm/nn)	3.73	GLPYQFDQE	110.58	23.59	GLPYQFDQE	2370	2.25	VDSYGLPYQ	169.20	3.73	-	-	-	-	-	-
HLA-DQA1*01:01/DQB1*05:01	147	161	DPLHVDSYGLPYQFD	Consensus (comb.lib./smm/nn)	4.02	HVDSYGLPY	158.13	25.76	VDSYGLPYQ	3081	3.64	DSYGLPYQF	183.90	4.02	-	-	-	-	-	-
HLA-DQA1*01:01/DQB1*05:01	8	22	SIVGLISFGFIVAVK	Consensus (comb.lib./smm/nn)	4.09	ISFGFIVAV	2.06	6.90	LISFGFIVA	845	0.27	ISFGFIVAV	187.20	4.09	-	-	-	-	-	-
HLA-DQA1*01:01/DQB1*05:01	7	21	LSIVGLISFGFIVAV	Consensus (comb.lib./smm/nn)	4.32	ISFGFIVAV	2.06	6.90	LISFGFIVA	898	0.31	ISFGFIVAV	199.60	4.32	-	-	-	-	-	-
HLA-DQA1*01:01/DQB1*05:01	261	275	ENKTCELVFDTDELM	Consensus (comb.lib./smm/nn)	4.44	CELVFDTDE	28.60	16.37	ELVFDTDEL	1029	0.42	LVFDTDELM	205.90	4.44	-	-	-	-	-	-
HLA-DQA1*01:01/DQB1*05:01	146	160	ADPLHVDSYGLPYQF	Consensus (comb.lib./smm/nn)	5.18	HVDSYGLPY	158.13	25.76	VDSYGLPYQ	3462	4.48	DSYGLPYQF	246.40	5.18	-	-	-	-	-	-
HLA-DQA1*01:01/DQB1*05:01	266	280	ELVFDTDELMTYALV	Consensus (comb.lib./smm/nn)	5.22	LVFDTDELM	59.24	20.07	ELVFDTDEL	2700	2.86	LVFDTDELM	248.60	5.22	-	-	-	-	-	-
HLA-DQA1*01:01/DQB1*05:01	168	182	VERYNIFKDTRFSTE	Consensus (comb.lib./smm/nn)	5.33	RYNIFKDTR	1424.65	41.16	YNIFKDTRF	2348	2.21	YNIFKDTRF	255	5.33	-	-	-	-	-	-
HLA-DQA1*01:01/DQB1*05:01	1	15	MNSINFLSIVGLISF	Consensus (comb.lib./smm/nn)	5.58	NSINFLSIV	0.69	4.52	SINFLSIVG	3928	5.58	INFLSIVGL	2176.40	24.29	-	-	-	-	-	-
HLA-DQA1*01:01/DQB1*05:01	167	181	NVERYNIFKDTRFST	Consensus (comb.lib./smm/nn)	6.19	RYNIFKDTR	1424.65	41.16	YNIFKDTRF	2483	2.45	YNIFKDTRF	306.20	6.19	-	-	-	-	-	-
HLA-DQA1*01:01/DQB1*05:01	157	171	PYQFDQEHGWNVERY	Consensus (comb.lib./smm/nn)	6.22	EHGWNVERY	1263.98	40.26	QEHGWNVER	483	0.07	EHGWNVERY	307.50	6.22	-	-	-	-	-	-
HLA-DQA1*01:01/DQB1*05:01	169	183	ERYNIFKDTRFSTEV	Consensus (comb.lib./smm/nn)	6.28	RYNIFKDTR	1424.65	41.16	YNIFKDTRF	2605	2.68	YNIFKDTRF	311.10	6.28	-	-	-	-	-	-
HLA-DQA1*01:01/DQB1*05:01	163	177	EHGWNVERYNIFKDT	Consensus (comb.lib./smm/nn)	6.69	EHGWNVERY	1263.98	40.26	EHGWNVERY	1019	0.41	EHGWNVERY	336.70	6.69	-	-	-	-	-	-
HLA-DQA1*01:01/DQB1*05:01	166	180	WNVERYNIFKDTRFS	Consensus (comb.lib./smm/nn)	6.75	RYNIFKDTR	1424.65	41.16	YNIFKDTRF	1977	1.58	YNIFKDTRF	340.40	6.75	-	-	-	-	-	-
HLA-DQA1*01:01/DQB1*05:01	13	27	ISFGFIVAVKCDGDE	Consensus (comb.lib./smm/nn)	6.90	ISFGFIVAV	2.06	6.90	ISFGFIVAV	6771	13.24	ISFGFIVAV	256.30	5.35	-	-	-	-	-	-
HLA-DQA1*01:01/DQB1*05:01	170	184	RYNIFKDTRFSTEVF	Consensus (comb.lib./smm/nn)	7.17	DTRFSTEVF	88.48	22.30	YNIFKDTRF	2892	3.24	YNIFKDTRF	368.10	7.17	-	-	-	-	-	-
HLA-DQA1*01:01/DQB1*05:01	2	16	NSINFLSIVGLISFG	Consensus (comb.lib./smm/nn)	7.43	NSINFLSIV	0.69	4.52	INFLSIVGL	4663	7.43	INFLSIVGL	2581.50	26.95	-	-	-	-	-	-
HLA-DQA1*01:01/DQB1*05:01	6	20	FLSIVGLISFGFIVA	Consensus (comb.lib./smm/nn)	7.94	LSIVGLISF	3.01	7.94	FLSIVGLIS	1233	0.61	GLISFGFIV	3062.70	29.78	-	-	-	-	-	-
HLA-DQA1*01:01/DQB1*05:01	165	179	GWNVERYNIFKDTRF	Consensus (comb.lib./smm/nn)	8.19	RYNIFKDTR	1424.65	41.16	VERYNIFKD	1981	1.59	YNIFKDTRF	438	8.19	-	-	-	-	-	-
HLA-DQA1*01:01/DQB1*05:01	267	281	LVFDTDELMTYALVK	Consensus (comb.lib./smm/nn)	8.38	LVFDTDELM	59.24	20.07	LVFDTDELM	3930	5.58	LVFDTDELM	450.80	8.38	-	-	-	-	-	-
HLA-DQA1*01:01/DQB1*05:01	37	51	DETLFFASYGLKRDP	Consensus (comb.lib./smm/nn)	9.24	ETLFFASYG	3744.63	48.58	TLFFASYGL	2688	2.84	ETLFFASYG	514.90	9.24	-	-	-	-	-	-
HLA-DQA1*01:01/DQB1*05:01	152	166	DSYGLPYQFDQEHGW	Consensus (comb.lib./smm/nn)	9.30	GLPYQFDQE	110.58	23.59	GLPYQFDQE	2997	3.46	DSYGLPYQF	519.60	9.30	-	-	-	-	-	-
HLA-DQA1*01:01/DQB1*05:01	38	52	ETLFFASYGLKRDPC	Consensus (comb.lib./smm/nn)	10.22	ETLFFASYG	3744.63	48.58	ETLFFASYG	3273	4.06	ETLFFASYG	589.90	10.22	-	-	-	-	-	-
HLA-DQA1*01:01/DQB1*05:01	3	17	SINFLSIVGLISFGF	Consensus (comb.lib./smm/nn)	11.99	LSIVGLISF	3.01	7.94	LSIVGLISF	6332	11.99	NFLSIVGLI	3136	30.19	-	-	-	-	-	-
HLA-DQA1*01:01/DQB1*05:01	4	18	INFLSIVGLISFGFI	Consensus (comb.lib./smm/nn)	12.69	LSIVGLISF	3.01	7.94	FLSIVGLIS	6576	12.69	NFLSIVGLI	3298.40	31.08	-	-	-	-	-	-
HLA-DQA1*01:01/DQB1*05:01	39	53	TLFFASYGLKRDPCQ	Consensus (comb.lib./smm/nn)	12.81	TLFFASYGL	6480.32	52.81	FASYGLKRD	3931	5.58	FFASYGLKR	808.40	12.81	-	-	-	-	-	-
HLA-DQA1*01:01/DQB1*05:01	171	185	YNIFKDTRFSTEVFY	Consensus (comb.lib./smm/nn)	12.96	DTRFSTEVF	88.48	22.30	DTRFSTEVF	2863	3.19	YNIFKDTRF	822	12.96	-	-	-	-	-	-
HLA-DQA1*01:01/DQB1*05:01	156	170	LPYQFDQEHGWNVER	Consensus (comb.lib./smm/nn)	13.31	YQFDQEHGW	7967.98	54.42	LPYQFDQEH	5614	9.99	QEHGWNVER	854.20	13.31	-	-	-	-	-	-
HLA-DQA1*01:01/DQB1*05:01	60	74	CSNNQTHFVLNFKTN	Consensus (comb.lib./smm/nn)	13.65	NQTHFVLNF	261.84	29.02	QTHFVLNFK	2750	2.96	NQTHFVLNF	884.90	13.65	-	-	-	-	-	-
HLA-DQA1*01:01/DQB1*05:01	40	54	LFFASYGLKRDPCQI	Consensus (comb.lib./smm/nn)	13.77	SYGLKRDPC	55488.01	68.73	FASYGLKRD	4966	8.22	FASYGLKRD	895.60	13.77	-	-	-	-	-	-
HLA-DQA1*01:01/DQB1*05:01	36	50	KDETLFFASYGLKRD	Consensus (comb.lib./smm/nn)	14.22	ETLFFASYG	3744.63	48.58	ETLFFASYG	1813	1.33	ETLFFASYG	938.50	14.22	-	-	-	-	-	-
HLA-DQA1*01:01/DQB1*05:01	59	73	KCSNNQTHFVLNFKT	Consensus (comb.lib./smm/nn)	14.36	NQTHFVLNF	261.84	29.02	QTHFVLNFK	2714	2.89	NQTHFVLNF	951.40	14.36	-	-	-	-	-	-
HLA-DQA1*01:01/DQB1*05:01	164	178	HGWNVERYNIFKDTR	Consensus (comb.lib./smm/nn)	14.62	RYNIFKDTR	1424.65	41.16	VERYNIFKD	4877	7.99	VERYNIFKD	976.60	14.62	-	-	-	-	-	-
HLA-DQA1*01:01/DQB1*05:01	260	274	NENKTCELVFDTDEL	Consensus (comb.lib./smm/nn)	14.88	CELVFDTDE	28.60	16.37	CELVFDTDE	1315	0.69	CELVFDTDE	1002.60	14.88	-	-	-	-	-	-
HLA-DQA1*01:01/DQB1*05:01	61	75	SNNQTHFVLNFKTNK	Consensus (comb.lib./smm/nn)	15.15	NQTHFVLNF	261.84	29.02	QTHFVLNFK	2227	2	NQTHFVLNF	1029.30	15.15	-	-	-	-	-	-
HLA-DQA1*01:01/DQB1*05:01	186	200	HKNGLFNTQITYLAE	Consensus (comb.lib./smm/nn)	15.70	LFNTQITYL	23961.63	62.72	LFNTQITYL	4354	6.63	FNTQITYLA	1087.50	15.70	-	-	-	-	-	-
HLA-DQA1*01:01/DQB1*05:01	62	76	NNQTHFVLNFKTNKK	Consensus (comb.lib./smm/nn)	16.30	NQTHFVLNF	261.84	29.02	QTHFVLNFK	2414	2.33	NQTHFVLNF	1151.20	16.30	-	-	-	-	-	-
HLA-DQA1*01:01/DQB1*05:01	259	273	SNENKTCELVFDTDE	Consensus (comb.lib./smm/nn)	16.37	CELVFDTDE	28.60	16.37	ENKTCELVF	7088	14.17	CELVFDTDE	2732.20	27.87	-	-	-	-	-	-
HLA-DQA1*01:01/DQB1*05:01	185	199	YHKNGLFNTQITYLA	Consensus (comb.lib./smm/nn)	16.38	LFNTQITYL	23961.63	62.72	NGLFNTQIT	4319	6.54	FNTQITYLA	1159.60	16.38	-	-	-	-	-	-
HLA-DQA1*01:01/DQB1*05:01	41	55	FFASYGLKRDPCQIV	Consensus (comb.lib./smm/nn)	16.40	SYGLKRDPC	55488.01	68.73	FASYGLKRD	6860	13.50	FASYGLKRD	1161.90	16.40	-	-	-	-	-	-
HLA-DQA1*01:01/DQB1*05:01	35	49	EKDETLFFASYGLKR	Consensus (comb.lib./smm/nn)	16.42	ETLFFASYG	3744.63	48.58	ETLFFASYG	1853	1.39	ETLFFASYG	1164.40	16.42	-	-	-	-	-	-
HLA-DQA1*01:01/DQB1*05:01	34	48	KEKDETLFFASYGLK	Consensus (comb.lib./smm/nn)	17.42	KEKDETLFF	2345.66	44.96	ETLFFASYG	1866	1.41	ETLFFASYG	1273.10	17.42	-	-	-	-	-	-
HLA-DQA1*01:01/DQB1*05:01	187	201	KNGLFNTQITYLAEE	Consensus (comb.lib./smm/nn)	17.45	LFNTQITYL	23961.63	62.72	LFNTQITYL	4335	6.58	FNTQITYLA	1276.40	17.45	-	-	-	-	-	-
HLA-DQA1*01:01/DQB1*05:01	58	72	YKCSNNQTHFVLNFK	Consensus (comb.lib./smm/nn)	17.59	NQTHFVLNF	261.84	29.02	NQTHFVLNF	2753	2.97	NQTHFVLNF	1292.60	17.59	-	-	-	-	-	-
HLA-DQA1*01:01/DQB1*05:01	63	77	NQTHFVLNFKTNKKS	Consensus (comb.lib./smm/nn)	17.65	NQTHFVLNF	261.84	29.02	QTHFVLNFK	4021	5.80	QTHFVLNFK	1299.30	17.65	-	-	-	-	-	-
HLA-DQA1*01:01/DQB1*05:01	154	168	YGLPYQFDQEHGWNV	Consensus (comb.lib./smm/nn)	18.24	GLPYQFDQE	110.58	23.59	LPYQFDQEH	3756	5.17	LPYQFDQEH	1365.90	18.24	-	-	-	-	-	-
HLA-DQA1*01:01/DQB1*05:01	137	151	CSFKDRYIGADPLHV	Consensus (comb.lib./smm/nn)	18.30	RYIGADPLH	121.64	24.16	DRYIGADPL	3282	4.08	DRYIGADPL	1372.60	18.30	-	-	-	-	-	-
HLA-DQA1*01:01/DQB1*05:01	155	169	GLPYQFDQEHGWNVE	Consensus (comb.lib./smm/nn)	18.48	GLPYQFDQE	110.58	23.59	PYQFDQEHG	4350	6.62	LPYQFDQEH	1395.30	18.48	-	-	-	-	-	-
HLA-DQA1*01:01/DQB1*05:01	5	19	NFLSIVGLISFGFIV	Consensus (comb.lib./smm/nn)	18.69	LSIVGLISF	3.01	7.94	LSIVGLISF	8633	18.69	NFLSIVGLI	4238.90	35.81	-	-	-	-	-	-
HLA-DQA1*01:01/DQB1*05:01	116	130	FKKRKRQIAANIEIY	Consensus (comb.lib./smm/nn)	18.75	KRQIAANIE	46.15	18.75	RQIAANIEI	6944	13.75	QIAANIEIY	13682	65.13	-	-	-	-	-	-
HLA-DQA1*01:01/DQB1*05:01	117	131	KKRKRQIAANIEIYG	Consensus (comb.lib./smm/nn)	18.75	KRQIAANIE	46.15	18.75	QIAANIEIY	5979	11	QIAANIEIY	8167.40	50.69	-	-	-	-	-	-
HLA-DQA1*01:01/DQB1*05:01	118	132	KRKRQIAANIEIYGI	Consensus (comb.lib./smm/nn)	18.75	KRQIAANIE	46.15	18.75	QIAANIEIY	3881	5.46	IAANIEIYG	6324.60	44.43	-	-	-	-	-	-
HLA-DQA1*01:01/DQB1*05:01	119	133	RKRQIAANIEIYGIP	Consensus (comb.lib./smm/nn)	18.75	KRQIAANIE	46.15	18.75	QIAANIEIY	3772	5.21	QIAANIEIY	3753	33.46	-	-	-	-	-	-
HLA-DQA1*01:01/DQB1*05:01	120	134	KRQIAANIEIYGIPA	Consensus (comb.lib./smm/nn)	18.75	KRQIAANIE	46.15	18.75	QIAANIEIY	2993	3.46	QIAANIEIY	2608.70	27.11	-	-	-	-	-	-
HLA-DQA1*01:01/DQB1*05:01	188	202	NGLFNTQITYLAEED	Consensus (comb.lib./smm/nn)	18.75	LFNTQITYL	23961.63	62.72	LFNTQITYL	4220	6.29	LFNTQITYL	1426.40	18.75	-	-	-	-	-	-
HLA-DQA1*01:01/DQB1*05:01	136	150	KCSFKDRYIGADPLH	Consensus (comb.lib./smm/nn)	18.81	RYIGADPLH	121.64	24.16	DRYIGADPL	2975	3.42	DRYIGADPL	1433.30	18.81	-	-	-	-	-	-
HLA-DQA1*01:01/DQB1*05:01	145	159	GADPLHVDSYGLPYQ	Consensus (comb.lib./smm/nn)	19.01	HVDSYGLPY	158.13	25.76	HVDSYGLPY	3569	4.73	VDSYGLPYQ	1458.50	19.01	-	-	-	-	-	-
HLA-DQA1*01:01/DQB1*05:01	190	204	LFNTQITYLAEEDSF	Consensus (comb.lib./smm/nn)	19.37	TYLAEEDSF	51.95	19.37	TQITYLAEE	4335	6.58	QITYLAEED	1539.70	19.69	-	-	-	-	-	-
HLA-DQA1*01:01/DQB1*05:01	191	205	FNTQITYLAEEDSFS	Consensus (comb.lib./smm/nn)	19.37	TYLAEEDSF	51.95	19.37	TQITYLAEE	3722	5.09	QITYLAEED	2361.60	25.54	-	-	-	-	-	-
HLA-DQA1*01:01/DQB1*05:01	192	206	NTQITYLAEEDSFSE	Consensus (comb.lib./smm/nn)	19.37	TYLAEEDSF	51.95	19.37	YLAEEDSFS	4092	5.98	QITYLAEED	2988.80	29.35	-	-	-	-	-	-
HLA-DQA1*01:01/DQB1*05:01	193	207	TQITYLAEEDSFSEA	Consensus (comb.lib./smm/nn)	19.37	TYLAEEDSF	51.95	19.37	YLAEEDSFS	4311	6.52	QITYLAEED	3411.50	31.70	-	-	-	-	-	-
HLA-DQA1*01:01/DQB1*05:01	194	208	QITYLAEEDSFSEAR	Consensus (comb.lib./smm/nn)	19.37	TYLAEEDSF	51.95	19.37	YLAEEDSFS	4242	6.34	QITYLAEED	4040.60	34.86	-	-	-	-	-	-
HLA-DQA1*01:01/DQB1*05:01	195	209	ITYLAEEDSFSEARE	Consensus (comb.lib./smm/nn)	19.37	TYLAEEDSF	51.95	19.37	YLAEEDSFS	3135	3.76	TYLAEEDSF	5651.30	41.84	-	-	-	-	-	-
HLA-DQA1*01:01/DQB1*05:01	196	210	TYLAEEDSFSEAREI	Consensus (comb.lib./smm/nn)	19.37	TYLAEEDSF	51.95	19.37	EDSFSEARE	3792	5.25	TYLAEEDSF	6124	43.69	-	-	-	-	-	-
HLA-DQA1*01:01/DQB1*05:01	182	196	EVFYHKNGLFNTQIT	Consensus (comb.lib./smm/nn)	19.41	KNGLFNTQI	132219.58	74.42	EVFYHKNGL	6242	11.74	KNGLFNTQI	1504.70	19.41	-	-	-	-	-	-
HLA-DQA1*01:01/DQB1*05:01	33	47	YKEKDETLFFASYGL	Consensus (comb.lib./smm/nn)	19.81	KEKDETLFF	2345.66	44.96	ETLFFASYG	1870	1.41	ETLFFASYG	1554.80	19.81	-	-	-	-	-	-
HLA-DQA1*01:01/DQB1*05:01	153	167	SYGLPYQFDQEHGWN	Consensus (comb.lib./smm/nn)	19.88	GLPYQFDQE	110.58	23.59	GLPYQFDQE	3100	3.68	LPYQFDQEH	1564.10	19.88	-	-	-	-	-	-
HLA-DQA1*01:01/DQB1*05:01	189	203	GLFNTQITYLAEEDS	Consensus (comb.lib./smm/nn)	19.95	ITYLAEEDS	218.40	27.83	TQITYLAEE	4704	7.53	QITYLAEED	1572.60	19.95	-	-	-	-	-	-
HLA-DQA1*01:01/DQB1*05:01	122	136	QIAANIEIYGIPAKK	Consensus (comb.lib./smm/nn)	21.20	QIAANIEIY	100.46	23.02	IEIYGIPAK	3044	3.56	IEIYGIPAK	1737	21.20	-	-	-	-	-	-
HLA-DQA1*01:01/DQB1*05:01	19	33	VAVKCDGDEYFIGKY	Consensus (comb.lib./smm/nn)	21.39	KCDGDEYFI	75.30	21.39	VKCDGDEYF	5908	10.80	GDEYFIGKY	3596.30	32.65	-	-	-	-	-	-
HLA-DQA1*01:01/DQB1*05:01	20	34	AVKCDGDEYFIGKYK	Consensus (comb.lib./smm/nn)	21.39	KCDGDEYFI	75.30	21.39	GDEYFIGKY	6078	11.28	GDEYFIGKY	2708.30	27.72	-	-	-	-	-	-
HLA-DQA1*01:01/DQB1*05:01	21	35	VKCDGDEYFIGKYKE	Consensus (comb.lib./smm/nn)	21.39	KCDGDEYFI	75.30	21.39	GDEYFIGKY	5648	10.08	GDEYFIGKY	1971.20	22.88	-	-	-	-	-	-
HLA-DQA1*01:01/DQB1*05:01	22	36	KCDGDEYFIGKYKEK	Consensus (comb.lib./smm/nn)	21.39	KCDGDEYFI	75.30	21.39	GDEYFIGKY	5711	10.26	GDEYFIGKY	1928.20	22.58	-	-	-	-	-	-
HLA-DQA1*01:01/DQB1*05:01	138	152	SFKDRYIGADPLHVD	Consensus (comb.lib./smm/nn)	21.52	RYIGADPLH	121.64	24.16	DRYIGADPL	3365	4.27	DRYIGADPL	1781	21.52	-	-	-	-	-	-
HLA-DQA1*01:01/DQB1*05:01	184	198	FYHKNGLFNTQITYL	Consensus (comb.lib./smm/nn)	21.71	LFNTQITYL	23961.63	62.72	NGLFNTQIT	4476	6.94	KNGLFNTQI	1807.80	21.71	-	-	-	-	-	-
HLA-DQA1*01:01/DQB1*05:01	139	153	FKDRYIGADPLHVDS	Consensus (comb.lib./smm/nn)	21.90	RYIGADPLH	121.64	24.16	DRYIGADPL	3412	4.37	RYIGADPLH	1834.90	21.90	-	-	-	-	-	-
HLA-DQA1*01:01/DQB1*05:01	18	32	IVAVKCDGDEYFIGK	Consensus (comb.lib./smm/nn)	22.13	KCDGDEYFI	75.30	21.39	VKCDGDEYF	9805	22.13	VKCDGDEYF	11682.60	60.52	-	-	-	-	-	-
HLA-DQA1*01:01/DQB1*05:01	123	137	IAANIEIYGIPAKKC	Consensus (comb.lib./smm/nn)	22.17	IEIYGIPAK	109.25	23.52	IEIYGIPAK	3690	5.01	IEIYGIPAK	1872.70	22.17	-	-	-	-	-	-
HLA-DQA1*01:01/DQB1*05:01	23	37	CDGDEYFIGKYKEKD	Consensus (comb.lib./smm/nn)	22.28	CDGDEYFIG	336603.19	79.82	GDEYFIGKY	4861	7.94	GDEYFIGKY	1886.80	22.28	-	-	-	-	-	-
HLA-DQA1*01:01/DQB1*05:01	172	186	NIFKDTRFSTEVFYH	Consensus (comb.lib./smm/nn)	22.30	DTRFSTEVF	88.48	22.30	DTRFSTEVF	4223	6.30	DTRFSTEVF	5564.80	41.50	-	-	-	-	-	-
HLA-DQA1*01:01/DQB1*05:01	173	187	IFKDTRFSTEVFYHK	Consensus (comb.lib./smm/nn)	22.30	DTRFSTEVF	88.48	22.30	DTRFSTEVF	4576	7.20	DTRFSTEVF	7520.40	48.57	-	-	-	-	-	-
HLA-DQA1*01:01/DQB1*05:01	174	188	FKDTRFSTEVFYHKN	Consensus (comb.lib./smm/nn)	22.30	DTRFSTEVF	88.48	22.30	DTRFSTEVF	4682	7.48	DTRFSTEVF	8792.10	52.61	-	-	-	-	-	-
HLA-DQA1*01:01/DQB1*05:01	175	189	KDTRFSTEVFYHKNG	Consensus (comb.lib./smm/nn)	22.30	DTRFSTEVF	88.48	22.30	DTRFSTEVF	9003	19.78	DTRFSTEVF	11377.50	59.74	-	-	-	-	-	-
HLA-DQA1*01:01/DQB1*05:01	176	190	DTRFSTEVFYHKNGL	Consensus (comb.lib./smm/nn)	22.30	DTRFSTEVF	88.48	22.30	DTRFSTEVF	4657	7.41	EVFYHKNGL	6318.90	44.41	-	-	-	-	-	-
HLA-DQA1*01:01/DQB1*05:01	181	195	TEVFYHKNGLFNTQI	Consensus (comb.lib./smm/nn)	22.34	KNGLFNTQI	132219.58	74.42	EVFYHKNGL	9878	22.34	KNGLFNTQI	1603.20	20.18	-	-	-	-	-	-
HLA-DQA1*01:01/DQB1*05:01	272	286	DELMTYALVKVFTNP	Consensus (comb.lib./smm/nn)	22.34	YALVKVFTN	38139.16	66.10	LMTYALVKV	3442	4.43	LMTYALVKV	1896.60	22.34	-	-	-	-	-	-
HLA-DQA1*01:01/DQB1*05:01	271	285	TDELMTYALVKVFTN	Consensus (comb.lib./smm/nn)	22.79	YALVKVFTN	38139.16	66.10	LMTYALVKV	2807	3.08	LMTYALVKV	1958	22.79	-	-	-	-	-	-
HLA-DQA1*01:01/DQB1*05:01	270	284	DTDELMTYALVKVFT	Consensus (comb.lib./smm/nn)	22.84	LMTYALVKV	47886.66	67.70	LMTYALVKV	2703	2.87	LMTYALVKV	1964.80	22.84	-	-	-	-	-	-
HLA-DQA1*01:01/DQB1*05:01	24	38	DGDEYFIGKYKEKDE	Consensus (comb.lib./smm/nn)	22.85	YFIGKYKEK	602189.27	82.79	FIGKYKEKD	6580	12.70	GDEYFIGKY	1966.70	22.85	-	-	-	-	-	-
HLA-DQA1*01:01/DQB1*05:01	183	197	VFYHKNGLFNTQITY	Consensus (comb.lib./smm/nn)	22.94	KNGLFNTQI	132219.58	74.42	NGLFNTQIT	6271	11.82	KNGLFNTQI	1979.10	22.94	-	-	-	-	-	-
HLA-DQA1*01:01/DQB1*05:01	121	135	RQIAANIEIYGIPAK	Consensus (comb.lib./smm/nn)	23.02	QIAANIEIY	100.46	23.02	AANIEIYGI	3043	3.56	IEIYGIPAK	2090.70	23.72	-	-	-	-	-	-
HLA-DQA1*01:01/DQB1*05:01	16	30	GFIVAVKCDGDEYFI	Consensus (comb.lib./smm/nn)	23.29	KCDGDEYFI	75.30	21.39	VKCDGDEYF	10203	23.29	VKCDGDEYF	10042.50	56.23	-	-	-	-	-	-
HLA-DQA1*01:01/DQB1*05:01	273	287	ELMTYALVKVFTNPE	Consensus (comb.lib./smm/nn)	23.32	LVKVFTNPE	226.27	28.06	LMTYALVKV	5457	9.55	LMTYALVKV	2033	23.32	-	-	-	-	-	-
HLA-DQA1*01:01/DQB1*05:01	17	31	FIVAVKCDGDEYFIG	Consensus (comb.lib./smm/nn)	23.41	KCDGDEYFI	75.30	21.39	VKCDGDEYF	10246	23.41	VKCDGDEYF	10806.90	58.28	-	-	-	-	-	-
HLA-DQA1*01:01/DQB1*05:01	124	138	AANIEIYGIPAKKCS	Consensus (comb.lib./smm/nn)	23.52	IEIYGIPAK	109.25	23.52	IEIYGIPAK	3827	5.34	IEIYGIPAK	2171	24.26	-	-	-	-	-	-
HLA-DQA1*01:01/DQB1*05:01	125	139	ANIEIYGIPAKKCSF	Consensus (comb.lib./smm/nn)	23.52	IEIYGIPAK	109.25	23.52	IEIYGIPAK	5155	8.73	IEIYGIPAK	2126.50	23.96	-	-	-	-	-	-
HLA-DQA1*01:01/DQB1*05:01	126	140	NIEIYGIPAKKCSFK	Consensus (comb.lib./smm/nn)	23.52	IEIYGIPAK	109.25	23.52	IEIYGIPAK	8882	19.42	IEIYGIPAK	2458.10	26.17	-	-	-	-	-	-
HLA-DQA1*01:01/DQB1*05:01	274	288	LMTYALVKVFTNPES	Consensus (comb.lib./smm/nn)	23.60	LVKVFTNPE	226.27	28.06	LMTYALVKV	6069	11.26	LMTYALVKV	2071.60	23.60	-	-	-	-	-	-
HLA-DQA1*01:01/DQB1*05:01	269	283	FDTDELMTYALVKVF	Consensus (comb.lib./smm/nn)	23.70	FDTDELMTY	4120.53	49.31	LMTYALVKV	2646	2.76	LMTYALVKV	2086.80	23.70	-	-	-	-	-	-
HLA-DQA1*01:01/DQB1*05:01	140	154	KDRYIGADPLHVDSY	Consensus (comb.lib./smm/nn)	24.16	RYIGADPLH	121.64	24.16	YIGADPLHV	5636	10.05	RYIGADPLH	2441.70	26.06	-	-	-	-	-	-
HLA-DQA1*01:01/DQB1*05:01	141	155	DRYIGADPLHVDSYG	Consensus (comb.lib./smm/nn)	24.16	RYIGADPLH	121.64	24.16	YIGADPLHV	5630	10.03	RYIGADPLH	2881.70	28.74	-	-	-	-	-	-
HLA-DQA1*01:01/DQB1*05:01	25	39	GDEYFIGKYKEKDET	Consensus (comb.lib./smm/nn)	24.46	YFIGKYKEK	602189.27	82.79	FIGKYKEKD	7952	16.69	GDEYFIGKY	2200.30	24.46	-	-	-	-	-	-
HLA-DQA1*01:01/DQB1*05:01	135	149	KKCSFKDRYIGADPL	Consensus (comb.lib./smm/nn)	25.28	DRYIGADPL	195.52	27.12	KCSFKDRYI	3012	3.50	DRYIGADPL	2322.40	25.28	-	-	-	-	-	-
HLA-DQA1*01:01/DQB1*05:01	64	78	QTHFVLNFKTNKKSC	Consensus (comb.lib./smm/nn)	25.50	QTHFVLNFK	17792.80	60.50	QTHFVLNFK	4105	6.01	QTHFVLNFK	2355.40	25.50	-	-	-	-	-	-
HLA-DQA1*01:01/DQB1*05:01	144	158	IGADPLHVDSYGLPY	Consensus (comb.lib./smm/nn)	25.76	HVDSYGLPY	158.13	25.76	ADPLHVDSY	7612	15.70	ADPLHVDSY	4292.50	36.06	-	-	-	-	-	-
HLA-DQA1*01:01/DQB1*05:01	142	156	RYIGADPLHVDSYGL	Consensus (comb.lib./smm/nn)	25.77	RYIGADPLH	121.64	24.16	ADPLHVDSY	11067	25.77	RYIGADPLH	4731.90	38.03	-	-	-	-	-	-
HLA-DQA1*01:01/DQB1*05:01	42	56	FASYGLKRDPCQIVL	Consensus (comb.lib./smm/nn)	25.80	KRDPCQIVL	5206.36	51.13	FASYGLKRD	7120	14.26	YGLKRDPCQ	2401.90	25.80	-	-	-	-	-	-
HLA-DQA1*01:01/DQB1*05:01	275	289	MTYALVKVFTNPESD	Consensus (comb.lib./smm/nn)	28.06	LVKVFTNPE	226.27	28.06	LVKVFTNPE	8664	18.78	MTYALVKVF	3286.70	31.02	-	-	-	-	-	-
HLA-DQA1*01:01/DQB1*05:01	276	290	TYALVKVFTNPESDG	Consensus (comb.lib./smm/nn)	28.06	LVKVFTNPE	226.27	28.06	LVKVFTNPE	8533	18.39	VKVFTNPES	5060.10	39.45	-	-	-	-	-	-
HLA-DQA1*01:01/DQB1*05:01	277	291	YALVKVFTNPESDGS	Consensus (comb.lib./smm/nn)	28.06	LVKVFTNPE	226.27	28.06	LVKVFTNPE	8518	18.35	VKVFTNPES	5053.70	39.42	-	-	-	-	-	-
HLA-DQA1*01:01/DQB1*05:01	278	292	ALVKVFTNPESDGSR	Consensus (comb.lib./smm/nn)	28.06	LVKVFTNPE	226.27	28.06	KVFTNPESD	10877	25.22	VKVFTNPES	6207.50	44	-	-	-	-	-	-
HLA-DQA1*01:01/DQB1*05:01	180	194	STEVFYHKNGLFNTQ	Consensus (comb.lib./smm/nn)	28.72	EVFYHKNGL	337968.33	79.85	EVFYHKNGL	6629	12.84	VFYHKNGLF	2878.90	28.72	-	-	-	-	-	-
HLA-DQA1*01:01/DQB1*05:01	57	71	GYKCSNNQTHFVLNF	Consensus (comb.lib./smm/nn)	29.02	NQTHFVLNF	261.84	29.02	CSNNQTHFV	10201	23.28	NQTHFVLNF	3280.20	30.98	-	-	-	-	-	-
HLA-DQA1*01:01/DQB1*05:01	14	28	SFGFIVAVKCDGDEY	Consensus (comb.lib./smm/nn)	30.06	AVKCDGDEY	306.07	30.06	SFGFIVAVK	11071	25.78	SFGFIVAVK	4522.10	37.10	-	-	-	-	-	-
HLA-DQA1*01:01/DQB1*05:01	15	29	FGFIVAVKCDGDEYF	Consensus (comb.lib./smm/nn)	30.06	AVKCDGDEY	306.07	30.06	IVAVKCDGD	10902	25.30	FGFIVAVKC	6442.90	44.87	-	-	-	-	-	-
HLA-DQA1*01:01/DQB1*05:01	268	282	VFDTDELMTYALVKV	Consensus (comb.lib./smm/nn)	30.86	FDTDELMTY	4120.53	49.31	ELMTYALVK	2635	2.74	LMTYALVKV	3259	30.86	-	-	-	-	-	-
HLA-DQA1*01:01/DQB1*05:01	32	46	KYKEKDETLFFASYG	Consensus (comb.lib./smm/nn)	31.12	KEKDETLFF	2345.66	44.96	DETLFFASY	2382	2.27	ETLFFASYG	3305.70	31.12	-	-	-	-	-	-
HLA-DQA1*01:01/DQB1*05:01	179	193	FSTEVFYHKNGLFNT	Consensus (comb.lib./smm/nn)	31.14	FSTEVFYHK	46411.44	67.48	EVFYHKNGL	5412	9.42	EVFYHKNGL	3310	31.14	-	-	-	-	-	-
HLA-DQA1*01:01/DQB1*05:01	134	148	AKKCSFKDRYIGADP	Consensus (comb.lib./smm/nn)	32.77	SFKDRYIGA	25174.93	63.09	KCSFKDRYI	3706	5.05	KCSFKDRYI	3618.40	32.77	-	-	-	-	-	-
HLA-DQA1*01:01/DQB1*05:01	279	293	LVKVFTNPESDGSRL	Consensus (comb.lib./smm/nn)	33.08	LVKVFTNPE	226.27	28.06	KVFTNPESD	13703	33.08	VKVFTNPES	7075.90	47.10	-	-	-	-	-	-
HLA-DQA1*01:01/DQB1*05:01	78	92	CISAIKLTSYPKINQ	Consensus (comb.lib./smm/nn)	33.48	ISAIKLTSY	3953.67	48.99	ISAIKLTSY	9289	20.60	LTSYPKINQ	3756.70	33.48	-	-	-	-	-	-
HLA-DQA1*01:01/DQB1*05:01	79	93	ISAIKLTSYPKINQN	Consensus (comb.lib./smm/nn)	33.63	ISAIKLTSY	3953.67	48.99	LTSYPKINQ	8543	18.42	LTSYPKINQ	3785	33.63	-	-	-	-	-	-
HLA-DQA1*01:01/DQB1*05:01	178	192	RFSTEVFYHKNGLFN	Consensus (comb.lib./smm/nn)	34.05	RFSTEVFYH	3576.96	48.23	EVFYHKNGL	5648	10.08	EVFYHKNGL	3870.80	34.05	-	-	-	-	-	-
HLA-DQA1*01:01/DQB1*05:01	222	236	ILPNEEYKRISFLDV	Consensus (comb.lib./smm/nn)	34.45	YKRISFLDV	2039.39	43.88	EEYKRISFL	4168	6.17	EEYKRISFL	3953.10	34.45	-	-	-	-	-	-
HLA-DQA1*01:01/DQB1*05:01	133	147	PAKKCSFKDRYIGAD	Consensus (comb.lib./smm/nn)	34.72	SFKDRYIGA	25174.93	63.09	KCSFKDRYI	3692	5.01	KCSFKDRYI	4008.20	34.72	-	-	-	-	-	-
HLA-DQA1*01:01/DQB1*05:01	127	141	IEIYGIPAKKCSFKD	Consensus (comb.lib./smm/nn)	35.42	IEIYGIPAK	109.25	23.52	IEIYGIPAK	16948	41.28	EIYGIPAKK	4155.20	35.42	-	-	-	-	-	-
HLA-DQA1*01:01/DQB1*05:01	177	191	TRFSTEVFYHKNGLF	Consensus (comb.lib./smm/nn)	36.06	RFSTEVFYH	3576.96	48.23	EVFYHKNGL	5599	9.95	EVFYHKNGL	4293.70	36.06	-	-	-	-	-	-
HLA-DQA1*01:01/DQB1*05:01	26	40	DEYFIGKYKEKDETL	Consensus (comb.lib./smm/nn)	38.39	KYKEKDETL	346909.84	79.98	FIGKYKEKD	8367	17.91	DEYFIGKYK	4813.20	38.39	-	-	-	-	-	-
HLA-DQA1*01:01/DQB1*05:01	132	146	IPAKKCSFKDRYIGA	Consensus (comb.lib./smm/nn)	39.37	SFKDRYIGA	25174.93	63.09	KCSFKDRYI	4838	7.89	KCSFKDRYI	5043.60	39.37	-	-	-	-	-	-
HLA-DQA1*01:01/DQB1*05:01	43	57	ASYGLKRDPCQIVLG	Consensus (comb.lib./smm/nn)	39.57	KRDPCQIVL	5206.36	51.13	LKRDPCQIV	11755	27.72	YGLKRDPCQ	5088.70	39.57	-	-	-	-	-	-
HLA-DQA1*01:01/DQB1*05:01	215	229	IKKKFSIILPNEEYK	Consensus (comb.lib./smm/nn)	39.96	IILPNEEYK	1213.74	39.96	KFSIILPNE	6643	12.88	FSIILPNEE	7641.80	48.99	-	-	-	-	-	-
HLA-DQA1*01:01/DQB1*05:01	216	230	KKKFSIILPNEEYKR	Consensus (comb.lib./smm/nn)	39.96	IILPNEEYK	1213.74	39.96	KFSIILPNE	7641	15.78	FSIILPNEE	8410.40	51.46	-	-	-	-	-	-
HLA-DQA1*01:01/DQB1*05:01	217	231	KKFSIILPNEEYKRI	Consensus (comb.lib./smm/nn)	39.96	IILPNEEYK	1213.74	39.96	FSIILPNEE	9368	20.83	FSIILPNEE	9352.60	54.30	-	-	-	-	-	-
HLA-DQA1*01:01/DQB1*05:01	218	232	KFSIILPNEEYKRIS	Consensus (comb.lib./smm/nn)	39.96	IILPNEEYK	1213.74	39.96	SIILPNEEY	11867	28.04	FSIILPNEE	12028.70	61.36	-	-	-	-	-	-
HLA-DQA1*01:01/DQB1*05:01	219	233	FSIILPNEEYKRISF	Consensus (comb.lib./smm/nn)	39.96	IILPNEEYK	1213.74	39.96	IILPNEEYK	14102	34.15	FSIILPNEE	13064.60	63.74	-	-	-	-	-	-
HLA-DQA1*01:01/DQB1*05:01	220	234	SIILPNEEYKRISFL	Consensus (comb.lib./smm/nn)	39.96	IILPNEEYK	1213.74	39.96	NEEYKRISF	5926	10.85	EEYKRISFL	8692.30	52.30	-	-	-	-	-	-
HLA-DQA1*01:01/DQB1*05:01	221	235	IILPNEEYKRISFLD	Consensus (comb.lib./smm/nn)	39.96	IILPNEEYK	1213.74	39.96	EEYKRISFL	6329	11.98	EEYKRISFL	6407.80	44.73	-	-	-	-	-	-
HLA-DQA1*01:01/DQB1*05:01	236	250	VYWFQETMRKKPKYP	Consensus (comb.lib./smm/nn)	40.69	VYWFQETMR	182.94	26.69	VYWFQETMR	18660	45.25	VYWFQETMR	5357.80	40.69	-	-	-	-	-	-
HLA-DQA1*01:01/DQB1*05:01	198	212	LAEEDSFSEAREITA	Consensus (comb.lib./smm/nn)	41.48	AEEDSFSEA	21719.05	61.99	EDSFSEARE	4355	6.63	FSEAREITA	5559.60	41.48	-	-	-	-	-	-
HLA-DQA1*01:01/DQB1*05:01	131	145	GIPAKKCSFKDRYIG	Consensus (comb.lib./smm/nn)	42.19	KKCSFKDRY	297981.91	79.17	KCSFKDRYI	5389	9.36	KCSFKDRYI	5736.80	42.19	-	-	-	-	-	-
HLA-DQA1*01:01/DQB1*05:01	77	91	SCISAIKLTSYPKIN	Consensus (comb.lib./smm/nn)	42.41	ISAIKLTSY	3953.67	48.99	ISAIKLTSY	8580	18.53	ISAIKLTSY	5793.70	42.41	-	-	-	-	-	-
HLA-DQA1*01:01/DQB1*05:01	65	79	THFVLNFKTNKKSCI	Consensus (comb.lib./smm/nn)	42.55	FVLNFKTNK	311107.03	79.40	FVLNFKTNK	7743	16.08	VLNFKTNKK	5831.20	42.55	-	-	-	-	-	-
HLA-DQA1*01:01/DQB1*05:01	258	272	CSNENKTCELVFDTD	Consensus (comb.lib./smm/nn)	43.07	ENKTCELVF	1834.10	43.07	ENKTCELVF	15747	38.37	TCELVFDTD	15673.50	69.27	-	-	-	-	-	-
HLA-DQA1*01:01/DQB1*05:01	200	214	EEDSFSEAREITAKD	Consensus (comb.lib./smm/nn)	43.32	EEDSFSEAR	41998.67	66.79	EDSFSEARE	9222	20.41	FSEAREITA	6030.30	43.32	-	-	-	-	-	-
HLA-DQA1*01:01/DQB1*05:01	199	213	AEEDSFSEAREITAK	Consensus (comb.lib./smm/nn)	43.62	AEEDSFSEA	21719.05	61.99	EDSFSEARE	5143	8.69	FSEAREITA	6106	43.62	-	-	-	-	-	-
HLA-DQA1*01:01/DQB1*05:01	76	90	KSCISAIKLTSYPKI	Consensus (comb.lib./smm/nn)	44	ISAIKLTSY	3953.67	48.99	ISAIKLTSY	9815	22.16	ISAIKLTSY	6209.30	44	-	-	-	-	-	-
HLA-DQA1*01:01/DQB1*05:01	213	227	KDIKKKFSIILPNEE	Consensus (comb.lib./smm/nn)	44.11	FSIILPNEE	2099.16	44.11	KKKFSIILP	5952	10.92	FSIILPNEE	8515.60	51.77	-	-	-	-	-	-
HLA-DQA1*01:01/DQB1*05:01	214	228	DIKKKFSIILPNEEY	Consensus (comb.lib./smm/nn)	44.11	FSIILPNEE	2099.16	44.11	KKKFSIILP	5942	10.90	FSIILPNEE	7271.50	47.74	-	-	-	-	-	-
HLA-DQA1*01:01/DQB1*05:01	210	224	ITAKDIKKKFSIILP	Consensus (comb.lib./smm/nn)	44.15	KKKFSIILP	2111.20	44.15	IKKKFSIIL	10335	23.67	IKKKFSIIL	23206.30	81.69	-	-	-	-	-	-
HLA-DQA1*01:01/DQB1*05:01	211	225	TAKDIKKKFSIILPN	Consensus (comb.lib./smm/nn)	44.15	KKKFSIILP	2111.20	44.15	KKKFSIILP	8400	18	KKFSIILPN	20204.20	77.29	-	-	-	-	-	-
HLA-DQA1*01:01/DQB1*05:01	212	226	AKDIKKKFSIILPNE	Consensus (comb.lib./smm/nn)	44.15	KKKFSIILP	2111.20	44.15	KKKFSIILP	6532	12.57	KKFSIILPN	16875.80	71.61	-	-	-	-	-	-
HLA-DQA1*01:01/DQB1*05:01	201	215	EDSFSEAREITAKDI	Consensus (comb.lib./smm/nn)	44.31	AREITAKDI	1000000	85.14	EDSFSEARE	10470	24.06	FSEAREITA	6291.80	44.31	-	-	-	-	-	-
HLA-DQA1*01:01/DQB1*05:01	28	42	YFIGKYKEKDETLFF	Consensus (comb.lib./smm/nn)	44.96	KEKDETLFF	2345.66	44.96	KYKEKDETL	12712	30.38	IGKYKEKDE	10108.40	56.41	-	-	-	-	-	-
HLA-DQA1*01:01/DQB1*05:01	29	43	FIGKYKEKDETLFFA	Consensus (comb.lib./smm/nn)	44.96	KEKDETLFF	2345.66	44.96	KYKEKDETL	10960	25.46	FIGKYKEKD	13831.80	65.44	-	-	-	-	-	-
HLA-DQA1*01:01/DQB1*05:01	30	44	IGKYKEKDETLFFAS	Consensus (comb.lib./smm/nn)	44.96	KEKDETLFF	2345.66	44.96	KYKEKDETL	12671	30.26	IGKYKEKDE	18209.70	73.99	-	-	-	-	-	-
HLA-DQA1*01:01/DQB1*05:01	31	45	GKYKEKDETLFFASY	Consensus (comb.lib./smm/nn)	44.96	KEKDETLFF	2345.66	44.96	EKDETLFFA	8815	19.22	DETLFFASY	8265.70	51.01	-	-	-	-	-	-
HLA-DQA1*01:01/DQB1*05:01	255	269	NGECSNENKTCELVF	Consensus (comb.lib./smm/nn)	45.34	ENKTCELVF	1834.10	43.07	ECSNENKTC	18704	45.34	ENKTCELVF	28948.40	88.45	-	-	-	-	-	-
HLA-DQA1*01:01/DQB1*05:01	143	157	YIGADPLHVDSYGLP	Consensus (comb.lib./smm/nn)	45.58	YIGADPLHV	344141.45	79.94	ADPLHVDSY	12370	29.44	ADPLHVDSY	6638	45.58	-	-	-	-	-	-
HLA-DQA1*01:01/DQB1*05:01	203	217	SFSEAREITAKDIKK	Consensus (comb.lib./smm/nn)	46.22	REITAKDIK	10.38	12.04	SEAREITAK	19104	46.22	FSEAREITA	13443.60	64.60	-	-	-	-	-	-
HLA-DQA1*01:01/DQB1*05:01	245	259	KKPKYPYIHYNGECS	Consensus (comb.lib./smm/nn)	46.52	YPYIHYNGE	6310.95	52.61	YPYIHYNGE	11485	26.96	YIHYNGECS	6908.60	46.52	-	-	-	-	-	-
HLA-DQA1*01:01/DQB1*05:01	202	216	DSFSEAREITAKDIK	Consensus (comb.lib./smm/nn)	47.16	REITAKDIK	10.38	12.04	SEAREITAK	19540	47.16	FSEAREITA	9506.80	54.75	-	-	-	-	-	-
HLA-DQA1*01:01/DQB1*05:01	246	260	KPKYPYIHYNGECSN	Consensus (comb.lib./smm/nn)	47.18	YPYIHYNGE	6310.95	52.61	YIHYNGECS	9971	22.61	YIHYNGECS	7100.10	47.18	-	-	-	-	-	-
HLA-DQA1*01:01/DQB1*05:01	44	58	SYGLKRDPCQIVLGY	Consensus (comb.lib./smm/nn)	47.37	KRDPCQIVL	5206.36	51.13	LKRDPCQIV	12674	30.27	YGLKRDPCQ	7159.70	47.37	-	-	-	-	-	-
HLA-DQA1*01:01/DQB1*05:01	197	211	YLAEEDSFSEAREIT	Consensus (comb.lib./smm/nn)	47.45	AEEDSFSEA	21719.05	61.99	EDSFSEARE	3827	5.34	EDSFSEARE	7185.50	47.45	-	-	-	-	-	-
HLA-DQA1*01:01/DQB1*05:01	247	261	PKYPYIHYNGECSNE	Consensus (comb.lib./smm/nn)	47.72	YPYIHYNGE	6310.95	52.61	YIHYNGECS	9764	22.01	YIHYNGECS	7264.90	47.72	-	-	-	-	-	-
HLA-DQA1*01:01/DQB1*05:01	27	41	EYFIGKYKEKDETLF	Consensus (comb.lib./smm/nn)	48.06	KYKEKDETL	346909.84	79.98	FIGKYKEKD	9409	20.95	FIGKYKEKD	7367.90	48.06	-	-	-	-	-	-
HLA-DQA1*01:01/DQB1*05:01	81	95	AIKLTSYPKINQNSD	Consensus (comb.lib./smm/nn)	48.08	KLTSYPKIN	95099.82	72.32	LTSYPKINQ	10312	23.60	LTSYPKINQ	7371.90	48.08	-	-	-	-	-	-
HLA-DQA1*01:01/DQB1*05:01	257	271	ECSNENKTCELVFDT	Consensus (comb.lib./smm/nn)	48.32	ENKTCELVF	1834.10	43.07	ENKTCELVF	20089	48.32	ENKTCELVF	27515.50	86.92	-	-	-	-	-	-
HLA-DQA1*01:01/DQB1*05:01	82	96	IKLTSYPKINQNSDL	Consensus (comb.lib./smm/nn)	48.75	KLTSYPKIN	95099.82	72.32	LTSYPKINQ	10603	24.44	LTSYPKINQ	7573.40	48.75	-	-	-	-	-	-
HLA-DQA1*01:01/DQB1*05:01	286	300	PESDGSRLKEEDLGR	Consensus (comb.lib./smm/nn)	48.84	SRLKEEDLG	3874.14	48.84	GSRLKEEDL	17066	41.56	GSRLKEEDL	22357.20	80.53	-	-	-	-	-	-
HLA-DQA1*01:01/DQB1*05:01	287	301	ESDGSRLKEEDLGRG	Consensus (comb.lib./smm/nn)	48.84	SRLKEEDLG	3874.14	48.84	RLKEEDLGR	17935	43.61	GSRLKEEDL	22724.30	81.04	-	-	-	-	-	-
HLA-DQA1*01:01/DQB1*05:01	80	94	SAIKLTSYPKINQNS	Consensus (comb.lib./smm/nn)	48.85	KLTSYPKIN	95099.82	72.32	LTSYPKINQ	9728	21.91	LTSYPKINQ	7603.20	48.85	-	-	-	-	-	-
HLA-DQA1*01:01/DQB1*05:01	73	87	TNKKSCISAIKLTSY	Consensus (comb.lib./smm/nn)	48.99	ISAIKLTSY	3953.67	48.99	SCISAIKLT	11192	26.12	ISAIKLTSY	13526.80	64.79	-	-	-	-	-	-
HLA-DQA1*01:01/DQB1*05:01	74	88	NKKSCISAIKLTSYP	Consensus (comb.lib./smm/nn)	48.99	ISAIKLTSY	3953.67	48.99	ISAIKLTSY	10917	25.34	ISAIKLTSY	8137.50	50.59	-	-	-	-	-	-
HLA-DQA1*01:01/DQB1*05:01	75	89	KKSCISAIKLTSYPK	Consensus (comb.lib./smm/nn)	48.99	ISAIKLTSY	3953.67	48.99	ISAIKLTSY	11195	26.13	ISAIKLTSY	7864.10	49.71	-	-	-	-	-	-
HLA-DQA1*01:01/DQB1*05:01	66	80	HFVLNFKTNKKSCIS	Consensus (comb.lib./smm/nn)	49.18	FVLNFKTNK	311107.03	79.40	VLNFKTNKK	12084	28.65	VLNFKTNKK	7697.70	49.18	-	-	-	-	-	-
HLA-DQA1*01:01/DQB1*05:01	256	270	GECSNENKTCELVFD	Consensus (comb.lib./smm/nn)	49.72	ENKTCELVF	1834.10	43.07	ENKTCELVF	20760	49.72	ENKTCELVF	28335.20	87.81	-	-	-	-	-	-
HLA-DQA1*01:01/DQB1*05:01	45	59	YGLKRDPCQIVLGYK	Consensus (comb.lib./smm/nn)	51.13	KRDPCQIVL	5206.36	51.13	LKRDPCQIV	16675	40.62	YGLKRDPCQ	9622	55.07	-	-	-	-	-	-
HLA-DQA1*01:01/DQB1*05:01	285	299	NPESDGSRLKEEDLG	Consensus (comb.lib./smm/nn)	51.84	SRLKEEDLG	3874.14	48.84	GSRLKEEDL	21831	51.84	GSRLKEEDL	22567.50	80.81	-	-	-	-	-	-
HLA-DQA1*01:01/DQB1*05:01	248	262	KYPYIHYNGECSNEN	Consensus (comb.lib./smm/nn)	52.47	YPYIHYNGE	6310.95	52.61	YIHYNGECS	10573	24.35	YIHYNGECS	8745.60	52.47	-	-	-	-	-	-
HLA-DQA1*01:01/DQB1*05:01	249	263	YPYIHYNGECSNENK	Consensus (comb.lib./smm/nn)	52.61	YPYIHYNGE	6310.95	52.61	YIHYNGECS	10636	24.54	PYIHYNGEC	10728.90	58.08	-	-	-	-	-	-
HLA-DQA1*01:01/DQB1*05:01	49	63	RDPCQIVLGYKCSNN	Consensus (comb.lib./smm/nn)	53.30	IVLGYKCSN	6898	53.30	IVLGYKCSN	15696	38.25	VLGYKCSNN	11872.40	60.98	-	-	-	-	-	-
HLA-DQA1*01:01/DQB1*05:01	50	64	DPCQIVLGYKCSNNQ	Consensus (comb.lib./smm/nn)	53.30	IVLGYKCSN	6898	53.30	VLGYKCSNN	15319	37.28	VLGYKCSNN	11500.20	60.05	-	-	-	-	-	-
HLA-DQA1*01:01/DQB1*05:01	51	65	PCQIVLGYKCSNNQT	Consensus (comb.lib./smm/nn)	53.30	IVLGYKCSN	6898	53.30	VLGYKCSNN	15912	38.78	VLGYKCSNN	11225.60	59.34	-	-	-	-	-	-
HLA-DQA1*01:01/DQB1*05:01	52	66	CQIVLGYKCSNNQTH	Consensus (comb.lib./smm/nn)	53.30	IVLGYKCSN	6898	53.30	VLGYKCSNN	16094	39.22	VLGYKCSNN	11668.20	60.48	-	-	-	-	-	-
HLA-DQA1*01:01/DQB1*05:01	53	67	QIVLGYKCSNNQTHF	Consensus (comb.lib./smm/nn)	53.30	IVLGYKCSN	6898	53.30	VLGYKCSNN	19328	46.71	VLGYKCSNN	14023.80	65.87	-	-	-	-	-	-
HLA-DQA1*01:01/DQB1*05:01	250	264	PYIHYNGECSNENKT	Consensus (comb.lib./smm/nn)	53.64	YIHYNGECS	7203.71	53.64	YIHYNGECS	20501	49.18	PYIHYNGEC	13327	64.34	-	-	-	-	-	-
HLA-DQA1*01:01/DQB1*05:01	251	265	YIHYNGECSNENKTC	Consensus (comb.lib./smm/nn)	53.64	YIHYNGECS	7203.71	53.64	YIHYNGECS	19732	47.57	YIHYNGECS	17427.80	72.60	-	-	-	-	-	-
HLA-DQA1*01:01/DQB1*05:01	130	144	YGIPAKKCSFKDRYI	Consensus (comb.lib./smm/nn)	53.66	KKCSFKDRY	297981.91	79.17	KKCSFKDRY	5468	9.58	KCSFKDRYI	9133.90	53.66	-	-	-	-	-	-
HLA-DQA1*01:01/DQB1*05:01	204	218	FSEAREITAKDIKKK	Consensus (comb.lib./smm/nn)	54	REITAKDIK	10.38	12.04	EITAKDIKK	22954	54	FSEAREITA	15387.70	68.71	-	-	-	-	-	-
HLA-DQA1*01:01/DQB1*05:01	48	62	KRDPCQIVLGYKCSN	Consensus (comb.lib./smm/nn)	54.95	KRDPCQIVL	5206.36	51.13	DPCQIVLGY	23476	54.95	CQIVLGYKC	15574.40	69.08	-	-	-	-	-	-
HLA-DQA1*01:01/DQB1*05:01	67	81	FVLNFKTNKKSCISA	Consensus (comb.lib./smm/nn)	55.73	FVLNFKTNK	311107.03	79.40	FVLNFKTNK	19588	47.26	VLNFKTNKK	9858.50	55.73	-	-	-	-	-	-
HLA-DQA1*01:01/DQB1*05:01	83	97	KLTSYPKINQNSDLT	Consensus (comb.lib./smm/nn)	56.09	KLTSYPKIN	95099.82	72.32	LTSYPKINQ	18593	45.10	LTSYPKINQ	9992.80	56.09	-	-	-	-	-	-
HLA-DQA1*01:01/DQB1*05:01	54	68	IVLGYKCSNNQTHFV	Consensus (comb.lib./smm/nn)	56.23	IVLGYKCSN	6898	53.30	IVLGYKCSN	24185	56.23	VLGYKCSNN	15946.80	69.82	-	-	-	-	-	-
HLA-DQA1*01:01/DQB1*05:01	205	219	SEAREITAKDIKKKF	Consensus (comb.lib./smm/nn)	56.36	REITAKDIK	10.38	12.04	EITAKDIKK	24258	56.36	EAREITAKD	22461.30	80.67	-	-	-	-	-	-
HLA-DQA1*01:01/DQB1*05:01	102	116	CQTGGIGTDNCKLVF	Consensus (comb.lib./smm/nn)	56.99	IGTDNCKLV	11154.83	56.99	TGGIGTDNC	22912	53.92	GGIGTDNCK	22681.10	80.97	-	-	-	-	-	-
HLA-DQA1*01:01/DQB1*05:01	103	117	QTGGIGTDNCKLVFK	Consensus (comb.lib./smm/nn)	58.71	IGTDNCKLV	11154.83	56.99	GTDNCKLVF	25630	58.71	GGIGTDNCK	24615.60	83.51	-	-	-	-	-	-
HLA-DQA1*01:01/DQB1*05:01	84	98	LTSYPKINQNSDLTK	Consensus (comb.lib./smm/nn)	58.76	INQNSDLTK	70070.13	70.31	LTSYPKINQ	13378	32.20	LTSYPKINQ	10995.70	58.76	-	-	-	-	-	-
HLA-DQA1*01:01/DQB1*05:01	244	258	RKKPKYPYIHYNGEC	Consensus (comb.lib./smm/nn)	59.01	YPYIHYNGE	6310.95	52.61	KPKYPYIHY	29344	64.39	PYIHYNGEC	11095	59.01	-	-	-	-	-	-
HLA-DQA1*01:01/DQB1*05:01	104	118	TGGIGTDNCKLVFKK	Consensus (comb.lib./smm/nn)	59.84	IGTDNCKLV	11154.83	56.99	GTDNCKLVF	26327	59.84	IGTDNCKLV	25937.90	85.12	-	-	-	-	-	-
HLA-DQA1*01:01/DQB1*05:01	206	220	EAREITAKDIKKKFS	Consensus (comb.lib./smm/nn)	61.02	REITAKDIK	10.38	12.04	EITAKDIKK	27060	61.02	EAREITAKD	23408.10	81.96	-	-	-	-	-	-
HLA-DQA1*01:01/DQB1*05:01	56	70	LGYKCSNNQTHFVLN	Consensus (comb.lib./smm/nn)	61.07	NNQTHFVLN	6192.87	52.47	KCSNNQTHF	27096	61.07	CSNNQTHFV	25039	84.03	-	-	-	-	-	-
HLA-DQA1*01:01/DQB1*05:01	46	60	GLKRDPCQIVLGYKC	Consensus (comb.lib./smm/nn)	62.34	KRDPCQIVL	5206.36	51.13	DPCQIVLGY	27927	62.34	CQIVLGYKC	17825.50	73.32	-	-	-	-	-	-
HLA-DQA1*01:01/DQB1*05:01	243	257	MRKKPKYPYIHYNGE	Consensus (comb.lib./smm/nn)	63.14	YPYIHYNGE	6310.95	52.61	KPKYPYIHY	28473	63.14	KYPYIHYNG	15911.70	69.75	-	-	-	-	-	-
HLA-DQA1*01:01/DQB1*05:01	209	223	EITAKDIKKKFSIIL	Consensus (comb.lib./smm/nn)	63.28	IKKKFSIIL	4357.68	49.75	DIKKKFSII	28568	63.28	TAKDIKKKF	24150.30	82.92	-	-	-	-	-	-
HLA-DQA1*01:01/DQB1*05:01	106	120	GIGTDNCKLVFKKRK	Consensus (comb.lib./smm/nn)	64.79	IGTDNCKLV	11154.83	56.99	GTDNCKLVF	29632	64.79	IGTDNCKLV	31141.40	90.61	-	-	-	-	-	-
HLA-DQA1*01:01/DQB1*05:01	105	119	GGIGTDNCKLVFKKR	Consensus (comb.lib./smm/nn)	66	IGTDNCKLV	11154.83	56.99	GTDNCKLVF	30516	66	GGIGTDNCK	28787.90	88.29	-	-	-	-	-	-
HLA-DQA1*01:01/DQB1*05:01	47	61	LKRDPCQIVLGYKCS	Consensus (comb.lib./smm/nn)	66.83	KRDPCQIVL	5206.36	51.13	DPCQIVLGY	31140	66.83	CQIVLGYKC	16652.10	71.19	-	-	-	-	-	-
HLA-DQA1*01:01/DQB1*05:01	92	106	QNSDLTKNLYCQTGG	Consensus (comb.lib./smm/nn)	67.91	KNLYCQTGG	49352.29	67.91	DLTKNLYCQ	19437	46.94	SDLTKNLYC	25033.60	84.02	-	-	-	-	-	-
HLA-DQA1*01:01/DQB1*05:01	93	107	NSDLTKNLYCQTGGI	Consensus (comb.lib./smm/nn)	67.91	KNLYCQTGG	49352.29	67.91	DLTKNLYCQ	19465	47	LTKNLYCQT	22964.80	81.37	-	-	-	-	-	-
HLA-DQA1*01:01/DQB1*05:01	94	108	SDLTKNLYCQTGGIG	Consensus (comb.lib./smm/nn)	67.91	KNLYCQTGG	49352.29	67.91	LTKNLYCQT	26207	59.65	LTKNLYCQT	23896.10	82.59	-	-	-	-	-	-
HLA-DQA1*01:01/DQB1*05:01	95	109	DLTKNLYCQTGGIGT	Consensus (comb.lib./smm/nn)	67.91	KNLYCQTGG	49352.29	67.91	TKNLYCQTG	29577	64.71	LTKNLYCQT	25666	84.80	-	-	-	-	-	-
HLA-DQA1*01:01/DQB1*05:01	208	222	REITAKDIKKKFSII	Consensus (comb.lib./smm/nn)	69.47	REITAKDIK	10.38	12.04	ITAKDIKKK	33272	69.47	EITAKDIKK	24875.10	83.83	-	-	-	-	-	-
HLA-DQA1*01:01/DQB1*05:01	207	221	AREITAKDIKKKFSI	Consensus (comb.lib./smm/nn)	69.94	REITAKDIK	10.38	12.04	EITAKDIKK	33674	69.94	AREITAKDI	24077.70	82.82	-	-	-	-	-	-
HLA-DQA1*01:01/DQB1*05:01	85	99	TSYPKINQNSDLTKN	Consensus (comb.lib./smm/nn)	70.31	INQNSDLTK	70070.13	70.31	INQNSDLTK	17004	41.41	INQNSDLTK	22113.50	80.17	-	-	-	-	-	-
HLA-DQA1*01:01/DQB1*05:01	86	100	SYPKINQNSDLTKNL	Consensus (comb.lib./smm/nn)	70.31	INQNSDLTK	70070.13	70.31	INQNSDLTK	16927	41.23	INQNSDLTK	26601	85.88	-	-	-	-	-	-
HLA-DQA1*01:01/DQB1*05:01	87	101	YPKINQNSDLTKNLY	Consensus (comb.lib./smm/nn)	70.31	INQNSDLTK	70070.13	70.31	INQNSDLTK	15403	37.50	INQNSDLTK	25000.30	83.98	-	-	-	-	-	-
HLA-DQA1*01:01/DQB1*05:01	88	102	PKINQNSDLTKNLYC	Consensus (comb.lib./smm/nn)	70.31	INQNSDLTK	70070.13	70.31	INQNSDLTK	15495	37.73	INQNSDLTK	23638.40	82.25	-	-	-	-	-	-
HLA-DQA1*01:01/DQB1*05:01	89	103	KINQNSDLTKNLYCQ	Consensus (comb.lib./smm/nn)	70.31	INQNSDLTK	70070.13	70.31	INQNSDLTK	20349	48.87	INQNSDLTK	23580.70	82.18	-	-	-	-	-	-
HLA-DQA1*01:01/DQB1*05:01	90	104	INQNSDLTKNLYCQT	Consensus (comb.lib./smm/nn)	70.31	INQNSDLTK	70070.13	70.31	DLTKNLYCQ	19214	46.46	SDLTKNLYC	22949.10	81.35	-	-	-	-	-	-
HLA-DQA1*01:01/DQB1*05:01	280	294	VKVFTNPESDGSRLK	Consensus (comb.lib./smm/nn)	71.62	PESDGSRLK	1000000	85.14	FTNPESDGS	22017	52.20	VKVFTNPES	16881.10	71.62	-	-	-	-	-	-
HLA-DQA1*01:01/DQB1*05:01	242	256	TMRKKPKYPYIHYNG	Consensus (comb.lib./smm/nn)	72.74	KYPYIHYNG	1000000	85.14	KPKYPYIHY	36220	72.74	KYPYIHYNG	17497.40	72.72	-	-	-	-	-	-
HLA-DQA1*01:01/DQB1*05:01	91	105	NQNSDLTKNLYCQTG	Consensus (comb.lib./smm/nn)	72.98	QNSDLTKNL	105200.01	72.98	DLTKNLYCQ	19919	47.97	SDLTKNLYC	26610.50	85.90	-	-	-	-	-	-
HLA-DQA1*01:01/DQB1*05:01	96	110	LTKNLYCQTGGIGTD	Consensus (comb.lib./smm/nn)	74.75	KNLYCQTGG	49352.29	67.91	KNLYCQTGG	38239	74.75	LTKNLYCQT	26908.70	86.24	-	-	-	-	-	-
HLA-DQA1*01:01/DQB1*05:01	115	129	VFKKRKRQIAANIEI	Consensus (comb.lib./smm/nn)	75.23	KRQIAANIE	46.15	18.75	KRQIAANIE	38750	75.23	RQIAANIEI	24637.20	83.54	-	-	-	-	-	-
HLA-DQA1*01:01/DQB1*05:01	101	115	YCQTGGIGTDNCKLV	Consensus (comb.lib./smm/nn)	75.56	IGTDNCKLV	11154.83	56.99	TGGIGTDNC	39103	75.56	GGIGTDNCK	23187.20	81.67	-	-	-	-	-	-
HLA-DQA1*01:01/DQB1*05:01	68	82	VLNFKTNKKSCISAI	Consensus (comb.lib./smm/nn)	76.02	NKKSCISAI	1000000	85.14	VLNFKTNKK	24632	57.01	VLNFKTNKK	19411.10	76.02	-	-	-	-	-	-
HLA-DQA1*01:01/DQB1*05:01	100	114	LYCQTGGIGTDNCKL	Consensus (comb.lib./smm/nn)	76.62	TGGIGTDNC	59121.90	69.16	TGGIGTDNC	40282	76.62	GGIGTDNCK	25252.30	84.30	-	-	-	-	-	-
HLA-DQA1*01:01/DQB1*05:01	55	69	VLGYKCSNNQTHFVL	Consensus (comb.lib./smm/nn)	77.21	SNNQTHFVL	1000000	85.14	VLGYKCSNN	26886	60.75	VLGYKCSNN	20157.90	77.21	-	-	-	-	-	-
HLA-DQA1*01:01/DQB1*05:01	284	298	TNPESDGSRLKEEDL	Consensus (comb.lib./smm/nn)	78.39	GSRLKEEDL	259310.45	78.39	SDGSRLKEE	27774	62.11	GSRLKEEDL	24656.40	83.56	-	-	-	-	-	-
HLA-DQA1*01:01/DQB1*05:01	107	121	IGTDNCKLVFKKRKR	Consensus (comb.lib./smm/nn)	78.64	IGTDNCKLV	11154.83	56.99	GTDNCKLVF	42754	78.64	IGTDNCKLV	32963	92.23	-	-	-	-	-	-
HLA-DQA1*01:01/DQB1*05:01	129	143	IYGIPAKKCSFKDRY	Consensus (comb.lib./smm/nn)	79.17	KKCSFKDRY	297981.91	79.17	IYGIPAKKC	42449	78.40	KKCSFKDRY	21529.70	79.32	-	-	-	-	-	-
HLA-DQA1*01:01/DQB1*05:01	114	128	LVFKKRKRQIAANIE	Consensus (comb.lib./smm/nn)	79.39	KRQIAANIE	46.15	18.75	KRKRQIAAN	43747	79.39	RKRQIAANI	29346.40	88.85	-	-	-	-	-	-
HLA-DQA1*01:01/DQB1*05:01	98	112	KNLYCQTGGIGTDNC	Consensus (comb.lib./smm/nn)	80.38	KNLYCQTGG	49352.29	67.91	CQTGGIGTD	45126	80.38	KNLYCQTGG	27110.10	86.47	-	-	-	-	-	-
HLA-DQA1*01:01/DQB1*05:01	99	113	NLYCQTGGIGTDNCK	Consensus (comb.lib./smm/nn)	81.90	TGGIGTDNC	59121.90	69.16	TGGIGTDNC	47382	81.90	GGIGTDNCK	26078.30	85.29	-	-	-	-	-	-
HLA-DQA1*01:01/DQB1*05:01	108	122	GTDNCKLVFKKRKRQ	Consensus (comb.lib./smm/nn)	82.21	GTDNCKLVF	278535.02	78.79	KLVFKKRKR	47863	82.21	LVFKKRKRQ	33109.60	92.35	-	-	-	-	-	-
HLA-DQA1*01:01/DQB1*05:01	254	268	YNGECSNENKTCELV	Consensus (comb.lib./smm/nn)	83.18	NENKTCELV	652293.24	83.18	ECSNENKTC	27397	61.54	NENKTCELV	31696.90	91.12	-	-	-	-	-	-
HLA-DQA1*01:01/DQB1*05:01	97	111	TKNLYCQTGGIGTDN	Consensus (comb.lib./smm/nn)	83.50	KNLYCQTGG	49352.29	67.91	CQTGGIGTD	50000	83.50	NLYCQTGGI	28588.90	88.08	-	-	-	-	-	-
HLA-DQA1*01:01/DQB1*05:01	128	142	EIYGIPAKKCSFKDR	Consensus (comb.lib./smm/nn)	83.50	AKKCSFKDR	1000000	85.14	EIYGIPAKK	50000	83.50	EIYGIPAKK	10557.40	57.63	-	-	-	-	-	-
HLA-DQA1*01:01/DQB1*05:01	241	255	ETMRKKPKYPYIHYN	Consensus (comb.lib./smm/nn)	84.81	PKYPYIHYN	1000000	85.14	KPKYPYIHY	33922	70.23	PKYPYIHYN	25678.50	84.81	-	-	-	-	-	-
HLA-DQA1*01:01/DQB1*05:01	69	83	LNFKTNKKSCISAIK	Consensus (comb.lib./smm/nn)	85.14	KKSCISAIK	1000000	85.14	NKKSCISAI	32240	68.23	NKKSCISAI	28494.10	87.99	-	-	-	-	-	-
[truncated: 5,781 more rows]
