# Supplementary material for: Engineering a vector-based pan-Leishmania vaccine for humans: proof of principle
Source: Sci Rep. 2020 Oct 29;10:18653. doi: 10.1038/s41598-020-75410-0 (PMC7596519; doi:10.1038/s41598-020-75410-0)
Supplement: Supplementary file 14 — Supplementary Information 13. [file 41598_2020_75410_MOESM14_ESM.xlsx]

## Sheet: Sheet1
Supplementary data 13. PpeSP06 in silico analysis: MHC-II restricted-epitopes prediction - Human (99% population coverage)
Allele	Start	End	Peptide	Method used	Percentile rank	Comblib. core	Comblib. score	Comblib. Rank	SMM align core	SMM align IC50 (nM)	SMM align rank	NN align core	NN align IC50 (nM)	NN align rank	NetMHCIIpan core	NetMHCIIpan IC50 (nM)	NetMHCIIpan rank	Sturniolo core	Sturniolo score	Sturniolo rank			Colour code (data represented in figures)
HLA-DPA1*01/DPB1*04:01	40	54	DNTDEELLYSTFDFI	Consensus (comb.lib./smm/nn)	0.03	LLYSTFDFI	0.01	0.01	ELLYSTFDF	87	0.03	LLYSTFDFI	34.60	2.24	-	-	-	-	-	-	Predicted as good binders		Percentile Rank ˂ 2,5	Percentile Rank 2,5 - 7,5
HLA-DPA1*01/DPB1*04:01	41	55	NTDEELLYSTFDFIK	Consensus (comb.lib./smm/nn)	0.03	LLYSTFDFI	0.01	0.01	LLYSTFDFI	81	0.03	LLYSTFDFI	18.40	1.17	-	-	-	-	-	-
HLA-DPA1*01/DPB1*04:01	42	56	TDEELLYSTFDFIKN	Consensus (comb.lib./smm/nn)	0.03	LLYSTFDFI	0.01	0.01	LLYSTFDFI	76	0.03	LYSTFDFIK	16.20	1.02	-	-	-	-	-	-
HLA-DPA1*01/DPB1*04:01	43	57	DEELLYSTFDFIKNT	Consensus (comb.lib./smm/nn)	0.03	LLYSTFDFI	0.01	0.01	LLYSTFDFI	76	0.03	LYSTFDFIK	15	0.93	-	-	-	-	-	-
HLA-DPA1*01/DPB1*04:01	44	58	EELLYSTFDFIKNTC	Consensus (comb.lib./smm/nn)	0.03	LLYSTFDFI	0.01	0.01	LLYSTFDFI	79	0.03	LYSTFDFIK	14.90	0.92	-	-	-	-	-	-
HLA-DPA1*01/DPB1*04:01	45	59	ELLYSTFDFIKNTCA	Consensus (comb.lib./smm/nn)	0.19	LLYSTFDFI	0.01	0.01	LLYSTFDFI	182	0.19	LLYSTFDFI	24.10	1.58	-	-	-	-	-	-
HLA-DPA1*01/DPB1*04:01	46	60	LLYSTFDFIKNTCAN	Consensus (comb.lib./smm/nn)	0.24	LLYSTFDFI	0.01	0.01	LLYSTFDFI	202	0.24	LLYSTFDFI	39.80	2.54	-	-	-	-	-	-
HLA-DPA1*01/DPB1*04:01	238	252	YRISFLDVYWFQESV	Consensus (comb.lib./smm/nn)	1.62	YRISFLDVY	0.35	9.25	FLDVYWFQE	453	1.34	SFLDVYWFQ	24.70	1.62	-	-	-	-	-	-
HLA-DPA1*01/DPB1*04:01	237	251	QYRISFLDVYWFQES	Consensus (comb.lib./smm/nn)	2.02	YRISFLDVY	0.35	9.25	FLDVYWFQE	380	0.95	FLDVYWFQE	31.20	2.02	-	-	-	-	-	-
HLA-DPA1*01/DPB1*04:01	239	253	RISFLDVYWFQESVK	Consensus (comb.lib./smm/nn)	2.18	RISFLDVYW	0.88	11.85	FLDVYWFQE	449	1.32	FLDVYWFQE	33.70	2.18	-	-	-	-	-	-
HLA-DPA1*01/DPB1*04:01	236	250	GQYRISFLDVYWFQE	Consensus (comb.lib./smm/nn)	2.29	YRISFLDVY	0.35	9.25	QYRISFLDV	438	1.26	FLDVYWFQE	35.50	2.29	-	-	-	-	-	-
HLA-DPA1*01/DPB1*04:01	1	15	MTYFKISTCCLVLIS	Consensus (comb.lib./smm/nn)	2.80	KISTCCLVL	1.05	12.39	FKISTCCLV	514	1.71	YFKISTCCL	44.60	2.80	-	-	-	-	-	-
HLA-DPA1*01/DPB1*04:01	2	16	TYFKISTCCLVLISL	Consensus (comb.lib./smm/nn)	2.89	KISTCCLVL	1.05	12.39	FKISTCCLV	561	2.02	YFKISTCCL	46.40	2.89	-	-	-	-	-	-
HLA-DPA1*01/DPB1*04:01	240	254	ISFLDVYWFQESVKH	Consensus (comb.lib./smm/nn)	3.12	VYWFQESVK	4.30	17.58	FLDVYWFQE	490	1.57	SFLDVYWFQ	50.90	3.12	-	-	-	-	-	-
HLA-DPA1*01/DPB1*04:01	235	249	YGQYRISFLDVYWFQ	Consensus (comb.lib./smm/nn)	3.75	YRISFLDVY	0.35	9.25	QYRISFLDV	433	1.23	SFLDVYWFQ	63.80	3.75	-	-	-	-	-	-
HLA-DPA1*01/DPB1*04:01	241	255	SFLDVYWFQESVKHK	Consensus (comb.lib./smm/nn)	3.81	VYWFQESVK	4.30	17.58	LDVYWFQES	696	3	FLDVYWFQE	65.10	3.81	-	-	-	-	-	-
HLA-DPA1*01/DPB1*04:01	3	17	YFKISTCCLVLISLI	Consensus (comb.lib./smm/nn)	4.01	KISTCCLVL	1.05	12.39	ISTCCLVLI	820	4.01	YFKISTCCL	55.90	3.38	-	-	-	-	-	-
HLA-DPA1*01/DPB1*04:01	115	129	VGGIGQSYCLLVFKK	Consensus (comb.lib./smm/nn)	6.04	GQSYCLLVF	513.17	43.59	GIGQSYCLL	1047	6.04	IGQSYCLLV	120.40	6.04	-	-	-	-	-	-
HLA-DPA1*01/DPB1*04:01	234	248	NYGQYRISFLDVYWF	Consensus (comb.lib./smm/nn)	6.24	YRISFLDVY	0.35	9.25	QYRISFLDV	459	1.38	QYRISFLDV	126.40	6.24	-	-	-	-	-	-
HLA-DPA1*01/DPB1*04:01	233	247	SNYGQYRISFLDVYW	Consensus (comb.lib./smm/nn)	6.76	YRISFLDVY	0.35	9.25	QYRISFLDV	451	1.33	QYRISFLDV	141.50	6.76	-	-	-	-	-	-
HLA-DPA1*01/DPB1*04:01	114	128	QVGGIGQSYCLLVFK	Consensus (comb.lib./smm/nn)	7	GQSYCLLVF	513.17	43.59	GIGQSYCLL	1069	6.25	IGQSYCLLV	148.50	7	-	-	-	-	-	-
HLA-DPA1*01/DPB1*04:01	232	246	FSNYGQYRISFLDVY	Consensus (comb.lib./smm/nn)	7.04	YRISFLDVY	0.35	9.25	QYRISFLDV	443	1.29	QYRISFLDV	149.80	7.04	-	-	-	-	-	-
HLA-DPA1*01/DPB1*04:01	116	130	GGIGQSYCLLVFKKK	Consensus (comb.lib./smm/nn)	7.83	GQSYCLLVF	513.17	43.59	IGQSYCLLV	1233	7.83	IGQSYCLLV	107.70	5.59	-	-	-	-	-	-
HLA-DPA1*01/DPB1*04:01	242	256	FLDVYWFQESVKHKP	Consensus (comb.lib./smm/nn)	8.37	VYWFQESVK	4.30	17.58	FLDVYWFQE	1019	5.79	FLDVYWFQE	194.20	8.37	-	-	-	-	-	-
HLA-DPA1*01/DPB1*04:01	209	223	KFDKYTVTREMVVKH	Consensus (comb.lib./smm/nn)	8.46	YTVTREMVV	0.16	7.34	YTVTREMVV	1598	11.49	KYTVTREMV	197.40	8.46	-	-	-	-	-	-
HLA-DPA1*01/DPB1*04:01	210	224	FDKYTVTREMVVKHR	Consensus (comb.lib./smm/nn)	9.04	YTVTREMVV	0.16	7.34	YTVTREMVV	1587	11.38	KYTVTREMV	218.70	9.04	-	-	-	-	-	-
HLA-DPA1*01/DPB1*04:01	208	222	SKFDKYTVTREMVVK	Consensus (comb.lib./smm/nn)	9.57	YTVTREMVV	0.16	7.34	YTVTREMVV	1580	11.31	KYTVTREMV	240.10	9.57	-	-	-	-	-	-
HLA-DPA1*01/DPB1*04:01	226	240	KKFTMDFSNYGQYRI	Consensus (comb.lib./smm/nn)	9.94	KFTMDFSNY	0.13	6.99	MDFSNYGQY	1444	9.94	KFTMDFSNY	841.20	19.87	-	-	-	-	-	-
HLA-DPA1*01/DPB1*04:01	211	225	DKYTVTREMVVKHRA	Consensus (comb.lib./smm/nn)	10.34	YTVTREMVV	0.16	7.34	YTVTREMVV	1839	13.95	KYTVTREMV	272.10	10.34	-	-	-	-	-	-
HLA-DPA1*01/DPB1*04:01	4	18	FKISTCCLVLISLIL	Consensus (comb.lib./smm/nn)	10.36	CLVLISLIL	0.53	10.36	ISTCCLVLI	875	4.49	FKISTCCLV	671.60	17.55	-	-	-	-	-	-
HLA-DPA1*01/DPB1*04:01	6	20	ISTCCLVLISLILPI	Consensus (comb.lib./smm/nn)	10.36	CLVLISLIL	0.53	10.36	LVLISLILP	385	0.98	VLISLILPI	1260.40	24.64	-	-	-	-	-	-
HLA-DPA1*01/DPB1*04:01	7	21	STCCLVLISLILPII	Consensus (comb.lib./smm/nn)	10.36	CLVLISLIL	0.53	10.36	VLISLILPI	376	0.93	VLISLILPI	1225.40	24.27	-	-	-	-	-	-
HLA-DPA1*01/DPB1*04:01	8	22	TCCLVLISLILPIIC	Consensus (comb.lib./smm/nn)	10.36	CLVLISLIL	0.53	10.36	VLISLILPI	384	0.97	VLISLILPI	1358.50	25.60	-	-	-	-	-	-
HLA-DPA1*01/DPB1*04:01	9	23	CCLVLISLILPIICI	Consensus (comb.lib./smm/nn)	10.36	CLVLISLIL	0.53	10.36	VLISLILPI	383	0.97	VLISLILPI	1459.10	26.58	-	-	-	-	-	-
HLA-DPA1*01/DPB1*04:01	10	24	CLVLISLILPIICIK	Consensus (comb.lib./smm/nn)	10.36	CLVLISLIL	0.53	10.36	VLISLILPI	426	1.20	VLISLILPI	1950.90	30.84	-	-	-	-	-	-
HLA-DPA1*01/DPB1*04:01	227	241	KFTMDFSNYGQYRIS	Consensus (comb.lib./smm/nn)	10.58	KFTMDFSNY	0.13	6.99	FSNYGQYRI	1508	10.58	KFTMDFSNY	1032.50	22.19	-	-	-	-	-	-
HLA-DPA1*01/DPB1*04:01	113	127	CQVGGIGQSYCLLVF	Consensus (comb.lib./smm/nn)	10.68	GQSYCLLVF	513.17	43.59	GIGQSYCLL	1073	6.29	IGQSYCLLV	286	10.68	-	-	-	-	-	-
HLA-DPA1*01/DPB1*04:01	207	221	LSKFDKYTVTREMVV	Consensus (comb.lib./smm/nn)	10.69	YTVTREMVV	0.16	7.34	KYTVTREMV	1565	11.15	KYTVTREMV	286.90	10.69	-	-	-	-	-	-
HLA-DPA1*01/DPB1*04:01	65	79	CTNNATHFVLDFSDP	Consensus (comb.lib./smm/nn)	11.36	TNNATHFVL	0.40	9.55	NNATHFVLD	1585	11.36	NATHFVLDF	2522.40	35.07	-	-	-	-	-	-
HLA-DPA1*01/DPB1*04:01	47	61	LYSTFDFIKNTCANP	Consensus (comb.lib./smm/nn)	11.57	LYSTFDFIK	91.22	32.93	YSTFDFIKN	1606	11.57	LYSTFDFIK	147.50	6.97	-	-	-	-	-	-
HLA-DPA1*01/DPB1*04:01	112	126	YCQVGGIGQSYCLLV	Consensus (comb.lib./smm/nn)	11.74	GIGQSYCLL	655.54	45.17	GIGQSYCLL	1101	6.55	IGQSYCLLV	334.50	11.74	-	-	-	-	-	-
HLA-DPA1*01/DPB1*04:01	5	19	KISTCCLVLISLILP	Consensus (comb.lib./smm/nn)	11.86	CLVLISLIL	0.53	10.36	ISTCCLVLI	1634	11.86	KISTCCLVL	1793.50	29.55	-	-	-	-	-	-
HLA-DPA1*01/DPB1*04:01	212	226	KYTVTREMVVKHRAK	Consensus (comb.lib./smm/nn)	12.24	YTVTREMVV	0.16	7.34	YTVTREMVV	4724	40.21	KYTVTREMV	358.40	12.24	-	-	-	-	-	-
HLA-DPA1*01/DPB1*04:01	117	131	GIGQSYCLLVFKKKE	Consensus (comb.lib./smm/nn)	12.74	GQSYCLLVF	513.17	43.59	YCLLVFKKK	1719	12.74	IGQSYCLLV	100.10	5.31	-	-	-	-	-	-
HLA-DPA1*01/DPB1*04:01	257	271	KLPYIYYNGECLPSN	Consensus (comb.lib./smm/nn)	13.41	YIYYNGECL	121.60	34.65	YIYYNGECL	1786	13.41	YIYYNGECL	259.60	10.04	-	-	-	-	-	-
HLA-DPA1*01/DPB1*04:01	258	272	LPYIYYNGECLPSNK	Consensus (comb.lib./smm/nn)	13.77	YIYYNGECL	121.60	34.65	YIYYNGECL	1821	13.77	IYYNGECLP	328.70	11.62	-	-	-	-	-	-
HLA-DPA1*01/DPB1*04:01	66	80	TNNATHFVLDFSDPK	Consensus (comb.lib./smm/nn)	14	TNNATHFVL	0.40	9.55	HFVLDFSDP	1844	14	FVLDFSDPK	2120.50	32.17	-	-	-	-	-	-
HLA-DPA1*01/DPB1*04:01	231	245	DFSNYGQYRISFLDV	Consensus (comb.lib./smm/nn)	14.08	QYRISFLDV	53.17	29.84	YGQYRISFL	532	1.83	QYRISFLDV	454.10	14.08	-	-	-	-	-	-
HLA-DPA1*01/DPB1*04:01	283	297	PITYAFVKVFSNPDH	Consensus (comb.lib./smm/nn)	15.15	PITYAFVKV	2.83	15.90	FVKVFSNPD	1341	8.90	AFVKVFSNP	514.80	15.15	-	-	-	-	-	-
HLA-DPA1*01/DPB1*04:01	256	270	PKLPYIYYNGECLPS	Consensus (comb.lib./smm/nn)	15.61	YIYYNGECL	121.60	34.65	YIYYNGECL	2001	15.61	YIYYNGECL	320	11.43	-	-	-	-	-	-
HLA-DPA1*01/DPB1*04:01	280	294	ADEPITYAFVKVFSN	Consensus (comb.lib./smm/nn)	15.90	PITYAFVKV	2.83	15.90	PITYAFVKV	1872	14.29	PITYAFVKV	1495	26.91	-	-	-	-	-	-
HLA-DPA1*01/DPB1*04:01	281	295	DEPITYAFVKVFSNP	Consensus (comb.lib./smm/nn)	15.90	PITYAFVKV	2.83	15.90	PITYAFVKV	1368	9.17	AFVKVFSNP	855.50	20.05	-	-	-	-	-	-
HLA-DPA1*01/DPB1*04:01	282	296	EPITYAFVKVFSNPD	Consensus (comb.lib./smm/nn)	15.90	PITYAFVKV	2.83	15.90	AFVKVFSNP	1275	8.25	AFVKVFSNP	573	16.09	-	-	-	-	-	-
HLA-DPA1*01/DPB1*04:01	284	298	ITYAFVKVFSNPDHN	Consensus (comb.lib./smm/nn)	15.97	AFVKVFSNP	2.89	15.97	FVKVFSNPD	1360	9.09	AFVKVFSNP	628.10	16.93	-	-	-	-	-	-
HLA-DPA1*01/DPB1*04:01	285	299	TYAFVKVFSNPDHNE	Consensus (comb.lib./smm/nn)	15.97	AFVKVFSNP	2.89	15.97	FVKVFSNPD	1664	12.17	AFVKVFSNP	671.80	17.55	-	-	-	-	-	-
HLA-DPA1*01/DPB1*04:01	278	292	FDADEPITYAFVKVF	Consensus (comb.lib./smm/nn)	16.26	PITYAFVKV	2.83	15.90	PITYAFVKV	2064	16.26	ITYAFVKVF	1411.20	26.11	-	-	-	-	-	-
HLA-DPA1*01/DPB1*04:01	62	76	KMKCTNNATHFVLDF	Consensus (comb.lib./smm/nn)	16.32	TNNATHFVL	0.40	9.55	NNATHFVLD	2071	16.32	NATHFVLDF	2024.10	31.41	-	-	-	-	-	-
HLA-DPA1*01/DPB1*04:01	63	77	MKCTNNATHFVLDFS	Consensus (comb.lib./smm/nn)	16.33	TNNATHFVL	0.40	9.55	NNATHFVLD	2072	16.33	NATHFVLDF	2037.70	31.53	-	-	-	-	-	-
HLA-DPA1*01/DPB1*04:01	64	78	KCTNNATHFVLDFSD	Consensus (comb.lib./smm/nn)	16.33	TNNATHFVL	0.40	9.55	NNATHFVLD	2072	16.33	NATHFVLDF	2227.70	32.98	-	-	-	-	-	-
HLA-DPA1*01/DPB1*04:01	255	269	KPKLPYIYYNGECLP	Consensus (comb.lib./smm/nn)	16.33	YIYYNGECL	121.60	34.65	YIYYNGECL	2072	16.33	YIYYNGECL	452	14.04	-	-	-	-	-	-
HLA-DPA1*01/DPB1*04:01	279	293	DADEPITYAFVKVFS	Consensus (comb.lib./smm/nn)	16.43	PITYAFVKV	2.83	15.90	PITYAFVKV	2081	16.43	ITYAFVKVF	1632	28.14	-	-	-	-	-	-
HLA-DPA1*01/DPB1*04:01	118	132	IGQSYCLLVFKKKER	Consensus (comb.lib./smm/nn)	17	GQSYCLLVF	513.17	43.59	YCLLVFKKK	2138	17	IGQSYCLLV	105.40	5.51	-	-	-	-	-	-
HLA-DPA1*01/DPB1*04:01	286	300	YAFVKVFSNPDHNEP	Consensus (comb.lib./smm/nn)	17.30	AFVKVFSNP	2.89	15.97	FVKVFSNPD	2167	17.30	AFVKVFSNP	1191.70	23.92	-	-	-	-	-	-
HLA-DPA1*01/DPB1*04:01	11	25	LVLISLILPIICIKV	Consensus (comb.lib./smm/nn)	17.50	LVLISLILP	4.22	17.50	VLISLILPI	961	5.26	LVLISLILP	2724.30	36.43	-	-	-	-	-	-
HLA-DPA1*01/DPB1*04:01	202	216	HQIRYLSKFDKYTVT	Consensus (comb.lib./smm/nn)	17.50	RYLSKFDKY	7.18	19.76	RYLSKFDKY	1934	14.93	RYLSKFDKY	667.20	17.50	-	-	-	-	-	-
HLA-DPA1*01/DPB1*04:01	243	257	LDVYWFQESVKHKPK	Consensus (comb.lib./smm/nn)	17.58	VYWFQESVK	4.30	17.58	LDVYWFQES	2058	16.19	VYWFQESVK	1334.60	25.37	-	-	-	-	-	-
HLA-DPA1*01/DPB1*04:01	203	217	QIRYLSKFDKYTVTR	Consensus (comb.lib./smm/nn)	18.02	RYLSKFDKY	7.18	19.76	RYLSKFDKY	2015	15.76	RYLSKFDKY	704.70	18.02	-	-	-	-	-	-
HLA-DPA1*01/DPB1*04:01	201	215	NHQIRYLSKFDKYTV	Consensus (comb.lib./smm/nn)	18.51	RYLSKFDKY	7.18	19.76	RYLSKFDKY	1923	14.82	RYLSKFDKY	740.10	18.51	-	-	-	-	-	-
HLA-DPA1*01/DPB1*04:01	277	291	VFDADEPITYAFVKV	Consensus (comb.lib./smm/nn)	18.97	PITYAFVKV	2.83	15.90	DEPITYAFV	2332	18.97	PITYAFVKV	2237.30	33.06	-	-	-	-	-	-
HLA-DPA1*01/DPB1*04:01	254	268	HKPKLPYIYYNGECL	Consensus (comb.lib./smm/nn)	19.01	YIYYNGECL	121.60	34.65	LPYIYYNGE	2335	19.01	YIYYNGECL	759.90	18.81	-	-	-	-	-	-
HLA-DPA1*01/DPB1*04:01	61	75	PKMKCTNNATHFVLD	Consensus (comb.lib./smm/nn)	19.54	TNNATHFVL	0.40	9.55	TNNATHFVL	2388	19.54	TNNATHFVL	4486.70	46.28	-	-	-	-	-	-
HLA-DPA1*01/DPB1*04:01	199	213	LMNHQIRYLSKFDKY	Consensus (comb.lib./smm/nn)	19.76	RYLSKFDKY	7.18	19.76	LMNHQIRYL	1605	11.56	IRYLSKFDK	1397.40	25.98	-	-	-	-	-	-
HLA-DPA1*01/DPB1*04:01	200	214	MNHQIRYLSKFDKYT	Consensus (comb.lib./smm/nn)	19.76	RYLSKFDKY	7.18	19.76	RYLSKFDKY	1854	14.11	IRYLSKFDK	914.90	20.80	-	-	-	-	-	-
HLA-DPA1*01/DPB1*04:01	225	239	AKKFTMDFSNYGQYR	Consensus (comb.lib./smm/nn)	20.19	KFTMDFSNY	0.13	6.99	MDFSNYGQY	2453	20.19	KFTMDFSNY	1074.10	22.65	-	-	-	-	-	-
HLA-DPA1*01/DPB1*04:01	224	238	RAKKFTMDFSNYGQY	Consensus (comb.lib./smm/nn)	20.26	KFTMDFSNY	0.13	6.99	KFTMDFSNY	2460	20.26	KFTMDFSNY	1146	23.44	-	-	-	-	-	-
HLA-DPA1*01/DPB1*04:01	119	133	GQSYCLLVFKKKERR	Consensus (comb.lib./smm/nn)	20.96	GQSYCLLVF	513.17	43.59	YCLLVFKKK	2531	20.96	YCLLVFKKK	228.20	9.28	-	-	-	-	-	-
HLA-DPA1*01/DPB1*04:01	120	134	QSYCLLVFKKKERRE	Consensus (comb.lib./smm/nn)	21	YCLLVFKKK	1099.68	48.51	YCLLVFKKK	2535	21	YCLLVFKKK	359.90	12.26	-	-	-	-	-	-
HLA-DPA1*01/DPB1*04:01	221	235	VKHRAKKFTMDFSNY	Consensus (comb.lib./smm/nn)	21.99	KFTMDFSNY	0.13	6.99	HRAKKFTMD	2634	21.99	KFTMDFSNY	2720.30	36.40	-	-	-	-	-	-
HLA-DPA1*01/DPB1*04:01	204	218	IRYLSKFDKYTVTRE	Consensus (comb.lib./smm/nn)	23.04	RYLSKFDKY	7.18	19.76	RYLSKFDKY	3988	34.35	RYLSKFDKY	1110	23.04	-	-	-	-	-	-
HLA-DPA1*01/DPB1*04:01	259	273	PYIYYNGECLPSNKT	Consensus (comb.lib./smm/nn)	23.12	YIYYNGECL	121.60	34.65	YNGECLPSN	2749	23.12	IYYNGECLP	355.80	12.18	-	-	-	-	-	-
HLA-DPA1*01/DPB1*04:01	229	243	TMDFSNYGQYRISFL	Consensus (comb.lib./smm/nn)	23.15	DFSNYGQYR	13301.16	64.37	FSNYGQYRI	1537	10.87	FSNYGQYRI	1118.80	23.15	-	-	-	-	-	-
HLA-DPA1*01/DPB1*04:01	230	244	MDFSNYGQYRISFLD	Consensus (comb.lib./smm/nn)	23.62	DFSNYGQYR	13301.16	64.37	FSNYGQYRI	1513	10.63	YGQYRISFL	1162.50	23.62	-	-	-	-	-	-
HLA-DPA1*01/DPB1*04:01	205	219	RYLSKFDKYTVTREM	Consensus (comb.lib./smm/nn)	23.68	RYLSKFDKY	7.18	19.76	RYLSKFDKY	4119	35.43	LSKFDKYTV	1168.90	23.68	-	-	-	-	-	-
HLA-DPA1*01/DPB1*04:01	111	125	IYCQVGGIGQSYCLL	Consensus (comb.lib./smm/nn)	23.74	GIGQSYCLL	655.54	45.17	QVGGIGQSY	1931	14.90	GIGQSYCLL	1174.40	23.74	-	-	-	-	-	-
HLA-DPA1*01/DPB1*04:01	67	81	NNATHFVLDFSDPKK	Consensus (comb.lib./smm/nn)	24.11	ATHFVLDFS	18.08	24.11	FVLDFSDPK	2036	15.97	FVLDFSDPK	2184	32.65	-	-	-	-	-	-
HLA-DPA1*01/DPB1*04:01	68	82	NATHFVLDFSDPKKR	Consensus (comb.lib./smm/nn)	24.11	ATHFVLDFS	18.08	24.11	FVLDFSDPK	2340	19.05	FVLDFSDPK	1861.70	30.11	-	-	-	-	-	-
HLA-DPA1*01/DPB1*04:01	69	83	ATHFVLDFSDPKKRC	Consensus (comb.lib./smm/nn)	24.11	ATHFVLDFS	18.08	24.11	FVLDFSDPK	2489	20.54	FVLDFSDPK	1786.20	29.49	-	-	-	-	-	-
HLA-DPA1*01/DPB1*04:01	12	26	VLISLILPIICIKVI	Consensus (comb.lib./smm/nn)	24.78	VLISLILPI	20.64	24.78	VLISLILPI	1279	8.28	LISLILPII	3507.20	41.25	-	-	-	-	-	-
HLA-DPA1*01/DPB1*04:01	83	97	CISSIHVFSTPDGPV	Consensus (comb.lib./smm/nn)	25.28	ISSIHVFST	20.93	24.85	SSIHVFSTP	2972	25.28	CISSIHVFS	6280.10	53.88	-	-	-	-	-	-
HLA-DPA1*01/DPB1*04:01	79	93	PKKRCISSIHVFSTP	Consensus (comb.lib./smm/nn)	26.02	RCISSIHVF	19.12	24.39	ISSIHVFST	3050	26.02	RCISSIHVF	2005.90	31.28	-	-	-	-	-	-
HLA-DPA1*01/DPB1*04:01	80	94	KKRCISSIHVFSTPD	Consensus (comb.lib./smm/nn)	26.05	RCISSIHVF	19.12	24.39	SSIHVFSTP	3053	26.05	RCISSIHVF	2149.40	32.39	-	-	-	-	-	-
HLA-DPA1*01/DPB1*04:01	228	242	FTMDFSNYGQYRISF	Consensus (comb.lib./smm/nn)	26.19	DFSNYGQYR	13301.16	64.37	FSNYGQYRI	1507	10.57	FSNYGQYRI	1420	26.19	-	-	-	-	-	-
HLA-DPA1*01/DPB1*04:01	190	204	NEIFYRKNGLMNHQI	Consensus (comb.lib./smm/nn)	26.74	FYRKNGLMN	637.88	44.99	FYRKNGLMN	3127	26.74	YRKNGLMNH	1357.10	25.59	-	-	-	-	-	-
HLA-DPA1*01/DPB1*04:01	20	34	IICIKVIRFDDRDEY	Consensus (comb.lib./smm/nn)	26.81	IRFDDRDEY	23684.22	67.78	IKVIRFDDR	1026	5.85	CIKVIRFDD	1485.20	26.81	-	-	-	-	-	-
HLA-DPA1*01/DPB1*04:01	81	95	KRCISSIHVFSTPDG	Consensus (comb.lib./smm/nn)	26.83	RCISSIHVF	19.12	24.39	SSIHVFSTP	3137	26.83	RCISSIHVF	2581.60	35.46	-	-	-	-	-	-
HLA-DPA1*01/DPB1*04:01	223	237	HRAKKFTMDFSNYGQ	Consensus (comb.lib./smm/nn)	27.06	KFTMDFSNY	0.13	6.99	KFTMDFSNY	3453	29.72	KFTMDFSNY	1511.60	27.06	-	-	-	-	-	-
HLA-DPA1*01/DPB1*04:01	82	96	RCISSIHVFSTPDGP	Consensus (comb.lib./smm/nn)	27.07	RCISSIHVF	19.12	24.39	SSIHVFSTP	3162	27.07	RCISSIHVF	3429.60	40.81	-	-	-	-	-	-
HLA-DPA1*01/DPB1*04:01	244	258	DVYWFQESVKHKPKL	Consensus (comb.lib./smm/nn)	27.28	VYWFQESVK	4.30	17.58	FQESVKHKP	3185	27.28	VYWFQESVK	1597.50	27.84	-	-	-	-	-	-
HLA-DPA1*01/DPB1*04:01	245	259	VYWFQESVKHKPKLP	Consensus (comb.lib./smm/nn)	27.31	VYWFQESVK	4.30	17.58	FQESVKHKP	4443	38.03	VYWFQESVK	1538.10	27.31	-	-	-	-	-	-
HLA-DPA1*01/DPB1*04:01	260	274	YIYYNGECLPSNKTC	Consensus (comb.lib./smm/nn)	27.37	YIYYNGECL	121.60	34.65	YNGECLPSN	3195	27.37	IYYNGECLP	332.50	11.70	-	-	-	-	-	-
HLA-DPA1*01/DPB1*04:01	193	207	FYRKNGLMNHQIRYL	Consensus (comb.lib./smm/nn)	27.41	LMNHQIRYL	34.19	27.41	FYRKNGLMN	2783	23.45	YRKNGLMNH	2139.60	32.31	-	-	-	-	-	-
HLA-DPA1*01/DPB1*04:01	194	208	YRKNGLMNHQIRYLS	Consensus (comb.lib./smm/nn)	27.41	LMNHQIRYL	34.19	27.41	LMNHQIRYL	2930	24.87	YRKNGLMNH	2821.10	37.05	-	-	-	-	-	-
HLA-DPA1*01/DPB1*04:01	195	209	RKNGLMNHQIRYLSK	Consensus (comb.lib./smm/nn)	27.41	LMNHQIRYL	34.19	27.41	LMNHQIRYL	2153	17.16	LMNHQIRYL	3858.10	43.15	-	-	-	-	-	-
HLA-DPA1*01/DPB1*04:01	196	210	KNGLMNHQIRYLSKF	Consensus (comb.lib./smm/nn)	27.41	LMNHQIRYL	34.19	27.41	LMNHQIRYL	1971	15.31	LMNHQIRYL	3055.20	38.54	-	-	-	-	-	-
HLA-DPA1*01/DPB1*04:01	197	211	NGLMNHQIRYLSKFD	Consensus (comb.lib./smm/nn)	27.41	LMNHQIRYL	34.19	27.41	LMNHQIRYL	2039	16	MNHQIRYLS	3228.30	39.62	-	-	-	-	-	-
HLA-DPA1*01/DPB1*04:01	198	212	GLMNHQIRYLSKFDK	Consensus (comb.lib./smm/nn)	27.41	LMNHQIRYL	34.19	27.41	HQIRYLSKF	3028	25.81	HQIRYLSKF	2568.40	35.37	-	-	-	-	-	-
HLA-DPA1*01/DPB1*04:01	17	31	ILPIICIKVIRFDDR	Consensus (comb.lib./smm/nn)	27.68	LPIICIKVI	8577.20	61.68	IICIKVIRF	992	5.54	IKVIRFDDR	1580.90	27.68	-	-	-	-	-	-
HLA-DPA1*01/DPB1*04:01	48	62	YSTFDFIKNTCANPK	Consensus (comb.lib./smm/nn)	27.71	YSTFDFIKN	3135.07	55.29	YSTFDFIKN	1846	14.02	FDFIKNTCA	1583.40	27.71	-	-	-	-	-	-
HLA-DPA1*01/DPB1*04:01	19	33	PIICIKVIRFDDRDE	Consensus (comb.lib./smm/nn)	27.78	VIRFDDRDE	1000000	85.41	IKVIRFDDR	1030	5.88	CIKVIRFDD	1591	27.78	-	-	-	-	-	-
HLA-DPA1*01/DPB1*04:01	18	32	LPIICIKVIRFDDRD	Consensus (comb.lib./smm/nn)	28.66	LPIICIKVI	8577.20	61.68	IKVIRFDDR	996	5.58	CIKVIRFDD	1691.70	28.66	-	-	-	-	-	-
HLA-DPA1*01/DPB1*04:01	222	236	KHRAKKFTMDFSNYG	Consensus (comb.lib./smm/nn)	29.18	KFTMDFSNY	0.13	6.99	KFTMDFSNY	3402	29.26	KFTMDFSNY	1751.50	29.18	-	-	-	-	-	-
HLA-DPA1*01/DPB1*04:01	189	203	GNEIFYRKNGLMNHQ	Consensus (comb.lib./smm/nn)	29.80	FYRKNGLMN	637.88	44.99	FYRKNGLMN	3143	26.89	YRKNGLMNH	1822.70	29.80	-	-	-	-	-	-
HLA-DPA1*01/DPB1*04:01	191	205	EIFYRKNGLMNHQIR	Consensus (comb.lib./smm/nn)	30.39	FYRKNGLMN	637.88	44.99	FYRKNGLMN	3529	30.39	YRKNGLMNH	1111.60	23.07	-	-	-	-	-	-
HLA-DPA1*01/DPB1*04:01	287	301	AFVKVFSNPDHNEPR	Consensus (comb.lib./smm/nn)	31.40	AFVKVFSNP	2.89	15.97	FVKVFSNPD	5027	42.43	AFVKVFSNP	2022.70	31.40	-	-	-	-	-	-
HLA-DPA1*01/DPB1*04:01	22	36	CIKVIRFDDRDEYLL	Consensus (comb.lib./smm/nn)	31.48	RFDDRDEYL	13175.13	64.32	IKVIRFDDR	2533	20.98	IKVIRFDDR	2032.10	31.48	-	-	-	-	-	-
HLA-DPA1*01/DPB1*04:01	188	202	SGNEIFYRKNGLMNH	Consensus (comb.lib./smm/nn)	31.66	FYRKNGLMN	637.88	44.99	FYRKNGLMN	3022	25.76	YRKNGLMNH	2054.10	31.66	-	-	-	-	-	-
HLA-DPA1*01/DPB1*04:01	213	227	YTVTREMVVKHRAKK	Consensus (comb.lib./smm/nn)	31.83	YTVTREMVV	0.16	7.34	YTVTREMVV	5817	47.83	YTVTREMVV	2077.80	31.83	-	-	-	-	-	-
HLA-DPA1*01/DPB1*04:01	78	92	DPKKRCISSIHVFST	Consensus (comb.lib./smm/nn)	32	RCISSIHVF	19.12	24.39	KRCISSIHV	11060	71.66	RCISSIHVF	2099.30	32	-	-	-	-	-	-
HLA-DPA1*01/DPB1*04:01	187	201	RSGNEIFYRKNGLMN	Consensus (comb.lib./smm/nn)	32.02	RSGNEIFYR	57.45	30.28	IFYRKNGLM	3715	32.02	FYRKNGLMN	4822.70	47.85	-	-	-	-	-	-
HLA-DPA1*01/DPB1*04:01	21	35	ICIKVIRFDDRDEYL	Consensus (comb.lib./smm/nn)	32.67	RFDDRDEYL	13175.13	64.32	IKVIRFDDR	1057	6.14	CIKVIRFDD	2186.30	32.67	-	-	-	-	-	-
HLA-DPA1*01/DPB1*04:01	77	91	SDPKKRCISSIHVFS	Consensus (comb.lib./smm/nn)	33.64	RCISSIHVF	19.12	24.39	KRCISSIHV	30254	95.04	RCISSIHVF	2316.10	33.64	-	-	-	-	-	-
HLA-DPA1*01/DPB1*04:01	101	115	EENKPRSKSSIYCQV	Consensus (comb.lib./smm/nn)	33.93	KPRSKSSIY	43939.88	71.25	RSKSSIYCQ	3938	33.93	SKSSIYCQV	2275.50	33.35	-	-	-	-	-	-
HLA-DPA1*01/DPB1*04:01	206	220	YLSKFDKYTVTREMV	Consensus (comb.lib./smm/nn)	36.01	KYTVTREMV	152.66	36.01	SKFDKYTVT	6842	53.99	KYTVTREMV	1018.40	22.03	-	-	-	-	-	-
HLA-DPA1*01/DPB1*04:01	102	116	ENKPRSKSSIYCQVG	Consensus (comb.lib./smm/nn)	36.58	KSSIYCQVG	8577.39	61.68	SKSSIYCQV	4000	34.45	SKSSIYCQV	2749.40	36.58	-	-	-	-	-	-
HLA-DPA1*01/DPB1*04:01	76	90	FSDPKKRCISSIHVF	Consensus (comb.lib./smm/nn)	37.67	RCISSIHVF	19.12	24.39	KRCISSIHV	25355	92.68	RCISSIHVF	2914.80	37.67	-	-	-	-	-	-
HLA-DPA1*01/DPB1*04:01	122	136	YCLLVFKKKERREDA	Consensus (comb.lib./smm/nn)	37.75	YCLLVFKKK	1099.68	48.51	YCLLVFKKK	4408	37.75	YCLLVFKKK	1934.60	30.71	-	-	-	-	-	-
HLA-DPA1*01/DPB1*04:01	104	118	KPRSKSSIYCQVGGI	Consensus (comb.lib./smm/nn)	37.91	KSSIYCQVG	8577.39	61.68	SKSSIYCQV	4026	34.66	SKSSIYCQV	2954	37.91	-	-	-	-	-	-
HLA-DPA1*01/DPB1*04:01	70	84	THFVLDFSDPKKRCI	Consensus (comb.lib./smm/nn)	38.12	FVLDFSDPK	40455.98	70.80	FVLDFSDPK	3426	29.48	HFVLDFSDP	2987.70	38.12	-	-	-	-	-	-
HLA-DPA1*01/DPB1*04:01	276	290	LVFDADEPITYAFVK	Consensus (comb.lib./smm/nn)	38.77	EPITYAFVK	12.32	22.23	DEPITYAFV	5312	44.45	VFDADEPIT	3092.50	38.77	-	-	-	-	-	-
HLA-DPA1*01/DPB1*04:01	121	135	SYCLLVFKKKERRED	Consensus (comb.lib./smm/nn)	39.06	YCLLVFKKK	1099.68	48.51	YCLLVFKKK	4575	39.06	YCLLVFKKK	985.50	21.63	-	-	-	-	-	-
HLA-DPA1*01/DPB1*04:01	103	117	NKPRSKSSIYCQVGG	Consensus (comb.lib./smm/nn)	39.92	KSSIYCQVG	8577.39	61.68	SKSSIYCQV	4110	35.36	SKSSIYCQV	3279.20	39.92	-	-	-	-	-	-
HLA-DPA1*01/DPB1*04:01	252	266	VKHKPKLPYIYYNGE	Consensus (comb.lib./smm/nn)	40.47	LPYIYYNGE	354259.98	81.39	KLPYIYYNG	4759	40.47	LPYIYYNGE	2684.90	36.17	-	-	-	-	-	-
HLA-DPA1*01/DPB1*04:01	261	275	IYYNGECLPSNKTCQ	Consensus (comb.lib./smm/nn)	42.18	IYYNGECLP	4066.95	56.96	YNGECLPSN	4992	42.18	IYYNGECLP	812.30	19.49	-	-	-	-	-	-
HLA-DPA1*01/DPB1*04:01	23	37	IKVIRFDDRDEYLLG	Consensus (comb.lib./smm/nn)	42.20	RFDDRDEYL	13175.13	64.32	IKVIRFDDR	2476	20.42	FDDRDEYLL	3677.80	42.20	-	-	-	-	-	-
HLA-DPA1*01/DPB1*04:01	253	267	KHKPKLPYIYYNGEC	Consensus (comb.lib./smm/nn)	42.32	PYIYYNGEC	170609.43	78.14	LPYIYYNGE	5011	42.32	LPYIYYNGE	2322.20	33.68	-	-	-	-	-	-
HLA-DPA1*01/DPB1*04:01	134	148	EDALVDIRGLKTCSL	Consensus (comb.lib./smm/nn)	42.38	IRGLKTCSL	424.70	42.38	LVDIRGLKT	2130	16.92	ALVDIRGLK	3861.10	43.17	-	-	-	-	-	-
HLA-DPA1*01/DPB1*04:01	135	149	DALVDIRGLKTCSLK	Consensus (comb.lib./smm/nn)	42.38	IRGLKTCSL	424.70	42.38	LVDIRGLKT	2316	18.81	ALVDIRGLK	4204.70	44.91	-	-	-	-	-	-
HLA-DPA1*01/DPB1*04:01	136	150	ALVDIRGLKTCSLKE	Consensus (comb.lib./smm/nn)	42.38	IRGLKTCSL	424.70	42.38	IRGLKTCSL	3463	29.81	ALVDIRGLK	4197	44.88	-	-	-	-	-	-
HLA-DPA1*01/DPB1*04:01	137	151	LVDIRGLKTCSLKER	Consensus (comb.lib./smm/nn)	42.38	IRGLKTCSL	424.70	42.38	IRGLKTCSL	2480	20.46	IRGLKTCSL	5466.10	50.63	-	-	-	-	-	-
HLA-DPA1*01/DPB1*04:01	138	152	VDIRGLKTCSLKERY	Consensus (comb.lib./smm/nn)	42.38	IRGLKTCSL	424.70	42.38	IRGLKTCSL	2919	24.77	IRGLKTCSL	7171.80	57.13	-	-	-	-	-	-
HLA-DPA1*01/DPB1*04:01	139	153	DIRGLKTCSLKERYT	Consensus (comb.lib./smm/nn)	42.38	IRGLKTCSL	424.70	42.38	LKTCSLKER	3925	33.83	GLKTCSLKE	7287.10	57.51	-	-	-	-	-	-
HLA-DPA1*01/DPB1*04:01	140	154	IRGLKTCSLKERYTS	Consensus (comb.lib./smm/nn)	42.38	IRGLKTCSL	424.70	42.38	LKTCSLKER	3857	33.23	GLKTCSLKE	7327.60	57.66	-	-	-	-	-	-
HLA-DPA1*01/DPB1*04:01	105	119	PRSKSSIYCQVGGIG	Consensus (comb.lib./smm/nn)	42.44	KSSIYCQVG	8577.39	61.68	SKSSIYCQV	4272	36.68	SKSSIYCQV	3722.30	42.44	-	-	-	-	-	-
HLA-DPA1*01/DPB1*04:01	84	98	ISSIHVFSTPDGPVN	Consensus (comb.lib./smm/nn)	42.72	ISSIHVFST	20.93	24.85	VFSTPDGPV	5067	42.72	VFSTPDGPV	11055	68.58	-	-	-	-	-	-
HLA-DPA1*01/DPB1*04:01	275	289	QLVFDADEPITYAFV	Consensus (comb.lib./smm/nn)	43.47	QLVFDADEP	12449.81	63.96	LVFDADEPI	5173	43.47	VFDADEPIT	3538.80	41.43	-	-	-	-	-	-
HLA-DPA1*01/DPB1*04:01	192	206	IFYRKNGLMNHQIRY	Consensus (comb.lib./smm/nn)	44.43	FYRKNGLMN	637.88	44.99	YRKNGLMNH	5310	44.43	YRKNGLMNH	1208.30	24.09	-	-	-	-	-	-
HLA-DPA1*01/DPB1*04:01	13	27	LISLILPIICIKVIR	Consensus (comb.lib./smm/nn)	44.59	LISLILPII	74.43	31.75	LISLILPII	6204	50.27	LISLILPII	4137.20	44.59	-	-	-	-	-	-
HLA-DPA1*01/DPB1*04:01	273	287	TCQLVFDADEPITYA	Consensus (comb.lib./smm/nn)	45.26	QLVFDADEP	12449.81	63.96	LVFDADEPI	5429	45.26	LVFDADEPI	3745.20	42.57	-	-	-	-	-	-
HLA-DPA1*01/DPB1*04:01	246	260	YWFQESVKHKPKLPY	Consensus (comb.lib./smm/nn)	45.69	WFQESVKHK	455830.15	82.44	FQESVKHKP	5492	45.69	WFQESVKHK	4002.40	43.91	-	-	-	-	-	-
HLA-DPA1*01/DPB1*04:01	272	286	KTCQLVFDADEPITY	Consensus (comb.lib./smm/nn)	45.69	QLVFDADEP	12449.81	63.96	LVFDADEPI	5493	45.69	CQLVFDADE	3752.80	42.61	-	-	-	-	-	-
HLA-DPA1*01/DPB1*04:01	132	146	RREDALVDIRGLKTC	Consensus (comb.lib./smm/nn)	46.03	LVDIRGLKT	40572.73	70.81	LVDIRGLKT	3700	31.89	ALVDIRGLK	4436.90	46.03	-	-	-	-	-	-
HLA-DPA1*01/DPB1*04:01	133	147	REDALVDIRGLKTCS	Consensus (comb.lib./smm/nn)	46.30	LVDIRGLKT	40572.73	70.81	LVDIRGLKT	3703	31.92	ALVDIRGLK	4491.40	46.30	-	-	-	-	-	-
HLA-DPA1*01/DPB1*04:01	131	145	ERREDALVDIRGLKT	Consensus (comb.lib./smm/nn)	46.84	ERREDALVD	19989.06	66.79	ALVDIRGLK	3622	31.21	ALVDIRGLK	4603.30	46.84	-	-	-	-	-	-
HLA-DPA1*01/DPB1*04:01	274	288	CQLVFDADEPITYAF	Consensus (comb.lib./smm/nn)	47.53	QLVFDADEP	12449.81	63.96	LVFDADEPI	5401	45.06	VFDADEPIT	4752.50	47.53	-	-	-	-	-	-
HLA-DPA1*01/DPB1*04:01	186	200	KRSGNEIFYRKNGLM	Consensus (comb.lib./smm/nn)	48.05	KRSGNEIFY	33	27.21	SGNEIFYRK	5851	48.05	IFYRKNGLM	7591.60	58.56	-	-	-	-	-	-
HLA-DPA1*01/DPB1*04:01	217	231	REMVVKHRAKKFTMD	Consensus (comb.lib./smm/nn)	49.72	HRAKKFTMD	96121.60	75.36	VVKHRAKKF	3848	33.15	REMVVKHRA	5250	49.72	-	-	-	-	-	-
HLA-DPA1*01/DPB1*04:01	14	28	ISLILPIICIKVIRF	Consensus (comb.lib./smm/nn)	50	LPIICIKVI	8577.20	61.68	ILPIICIKV	6161	50	ILPIICIKV	4448.20	46.08	-	-	-	-	-	-
HLA-DPA1*01/DPB1*04:01	161	175	DAYGMAYKFDKNDNW	Consensus (comb.lib./smm/nn)	50.29	GMAYKFDKN	1634.49	51.08	GMAYKFDKN	6208	50.29	YGMAYKFDK	3714.10	42.40	-	-	-	-	-	-
HLA-DPA1*01/DPB1*04:01	158	172	KKTDAYGMAYKFDKN	Consensus (comb.lib./smm/nn)	51.08	GMAYKFDKN	1634.49	51.08	YGMAYKFDK	6510	52.10	YGMAYKFDK	4248	45.13	-	-	-	-	-	-
HLA-DPA1*01/DPB1*04:01	159	173	KTDAYGMAYKFDKND	Consensus (comb.lib./smm/nn)	51.08	GMAYKFDKN	1634.49	51.08	GMAYKFDKN	6371	51.28	YGMAYKFDK	3844.60	43.08	-	-	-	-	-	-
HLA-DPA1*01/DPB1*04:01	160	174	TDAYGMAYKFDKNDN	Consensus (comb.lib./smm/nn)	51.08	GMAYKFDKN	1634.49	51.08	GMAYKFDKN	6428	51.62	YGMAYKFDK	3686.20	42.25	-	-	-	-	-	-
HLA-DPA1*01/DPB1*04:01	162	176	AYGMAYKFDKNDNWS	Consensus (comb.lib./smm/nn)	51.08	GMAYKFDKN	1634.49	51.08	GMAYKFDKN	6852	54.05	YGMAYKFDK	4126.80	44.54	-	-	-	-	-	-
HLA-DPA1*01/DPB1*04:01	71	85	HFVLDFSDPKKRCIS	Consensus (comb.lib./smm/nn)	51.39	FVLDFSDPK	40455.98	70.80	FVLDFSDPK	6388	51.39	FVLDFSDPK	4681.70	47.20	-	-	-	-	-	-
HLA-DPA1*01/DPB1*04:01	220	234	VVKHRAKKFTMDFSN	Consensus (comb.lib./smm/nn)	52.23	KKFTMDFSN	2004.13	52.40	HRAKKFTMD	4898	41.49	RAKKFTMDF	5857.60	52.23	-	-	-	-	-	-
HLA-DPA1*01/DPB1*04:01	262	276	YYNGECLPSNKTCQL	Consensus (comb.lib./smm/nn)	52.53	LPSNKTCQL	8239.65	61.43	YNGECLPSN	5813	47.80	YYNGECLPS	5935.90	52.53	-	-	-	-	-	-
HLA-DPA1*01/DPB1*04:01	271	285	NKTCQLVFDADEPIT	Consensus (comb.lib./smm/nn)	52.89	QLVFDADEP	12449.81	63.96	LVFDADEPI	6648	52.89	TCQLVFDAD	4859.70	48.02	-	-	-	-	-	-
HLA-DPA1*01/DPB1*04:01	39	53	PDNTDEELLYSTFDF	Consensus (comb.lib./smm/nn)	53.18	ELLYSTFDF	2264.92	53.18	DEELLYSTF	15854	82.68	ELLYSTFDF	407.20	13.20	-	-	-	-	-	-
HLA-DPA1*01/DPB1*04:01	288	302	FVKVFSNPDHNEPRL	Consensus (comb.lib./smm/nn)	53.20	KVFSNPDHN	193431.25	78.72	FVKVFSNPD	6703	53.20	FVKVFSNPD	3310.80	40.11	-	-	-	-	-	-
HLA-DPA1*01/DPB1*04:01	218	232	EMVVKHRAKKFTMDF	Consensus (comb.lib./smm/nn)	53.39	HRAKKFTMD	96121.60	75.36	HRAKKFTMD	3914	33.73	VVKHRAKKF	6154	53.39	-	-	-	-	-	-
HLA-DPA1*01/DPB1*04:01	15	29	SLILPIICIKVIRFD	Consensus (comb.lib./smm/nn)	53.46	LPIICIKVI	8577.20	61.68	IICIKVIRF	6747	53.46	ILPIICIKV	4080.70	44.30	-	-	-	-	-	-
HLA-DPA1*01/DPB1*04:01	219	233	MVVKHRAKKFTMDFS	Consensus (comb.lib./smm/nn)	53.79	AKKFTMDFS	59602.31	72.89	HRAKKFTMD	4837	41.05	RAKKFTMDF	6255.90	53.79	-	-	-	-	-	-
HLA-DPA1*01/DPB1*04:01	163	177	YGMAYKFDKNDNWSI	Consensus (comb.lib./smm/nn)	54.16	GMAYKFDKN	1634.49	51.08	GMAYKFDKN	9993	68.10	YGMAYKFDK	6354	54.16	-	-	-	-	-	-
HLA-DPA1*01/DPB1*04:01	85	99	SSIHVFSTPDGPVNL	Consensus (comb.lib./smm/nn)	55.05	SSIHVFSTP	3023.18	55.05	VFSTPDGPV	5200	43.66	VFSTPDGPV	11933	70.73	-	-	-	-	-	-
HLA-DPA1*01/DPB1*04:01	214	228	TVTREMVVKHRAKKF	Consensus (comb.lib./smm/nn)	55.53	TVTREMVVK	1519.27	50.60	MVVKHRAKK	11254	72.24	REMVVKHRA	6724.10	55.53	-	-	-	-	-	-
HLA-DPA1*01/DPB1*04:01	16	30	LILPIICIKVIRFDD	Consensus (comb.lib./smm/nn)	56.65	LPIICIKVI	8577.20	61.68	IICIKVIRF	7334	56.65	ICIKVIRFD	3388.80	40.56	-	-	-	-	-	-
HLA-DPA1*01/DPB1*04:01	60	74	NPKMKCTNNATHFVL	Consensus (comb.lib./smm/nn)	57.43	TNNATHFVL	0.40	9.55	MKCTNNATH	43005	97.95	TNNATHFVL	7261.60	57.43	-	-	-	-	-	-
HLA-DPA1*01/DPB1*04:01	123	137	CLLVFKKKERREDAL	Consensus (comb.lib./smm/nn)	57.71	LLVFKKKER	10943.50	63.17	LVFKKKERR	6694	53.15	CLLVFKKKE	7342.90	57.71	-	-	-	-	-	-
HLA-DPA1*01/DPB1*04:01	270	284	SNKTCQLVFDADEPI	Consensus (comb.lib./smm/nn)	57.84	QLVFDADEP	12449.81	63.96	TCQLVFDAD	7570	57.84	TCQLVFDAD	5232.30	49.64	-	-	-	-	-	-
HLA-DPA1*01/DPB1*04:01	183	197	KQWKRSGNEIFYRKN	Consensus (comb.lib./smm/nn)	59.17	KRSGNEIFY	33	27.21	SGNEIFYRK	8254	61.11	SGNEIFYRK	7772.10	59.17	-	-	-	-	-	-
HLA-DPA1*01/DPB1*04:01	141	155	RGLKTCSLKERYTSG	Consensus (comb.lib./smm/nn)	59.90	TCSLKERYT	6459.94	59.90	LKTCSLKER	4066	34.99	GLKTCSLKE	8142	60.37	-	-	-	-	-	-
HLA-DPA1*01/DPB1*04:01	142	156	GLKTCSLKERYTSGD	Consensus (comb.lib./smm/nn)	59.90	TCSLKERYT	6459.94	59.90	LKTCSLKER	7654	58.26	LKTCSLKER	10289.60	66.60	-	-	-	-	-	-
HLA-DPA1*01/DPB1*04:01	143	157	LKTCSLKERYTSGDP	Consensus (comb.lib./smm/nn)	59.90	TCSLKERYT	6459.94	59.90	LKTCSLKER	7616	58.07	LKTCSLKER	15292.70	77.91	-	-	-	-	-	-
HLA-DPA1*01/DPB1*04:01	182	196	VKQWKRSGNEIFYRK	Consensus (comb.lib./smm/nn)	61.11	KRSGNEIFY	33	27.21	RSGNEIFYR	8409	61.81	RSGNEIFYR	8374.80	61.11	-	-	-	-	-	-
HLA-DPA1*01/DPB1*04:01	263	277	YNGECLPSNKTCQLV	Consensus (comb.lib./smm/nn)	61.43	LPSNKTCQL	8239.65	61.43	LPSNKTCQL	5786	47.63	YNGECLPSN	11384.90	69.41	-	-	-	-	-	-
HLA-DPA1*01/DPB1*04:01	264	278	NGECLPSNKTCQLVF	Consensus (comb.lib./smm/nn)	61.43	LPSNKTCQL	8239.65	61.43	LPSNKTCQL	6628	52.78	SNKTCQLVF	9428.20	64.22	-	-	-	-	-	-
HLA-DPA1*01/DPB1*04:01	265	279	GECLPSNKTCQLVFD	Consensus (comb.lib./smm/nn)	61.43	LPSNKTCQL	8239.65	61.43	LPSNKTCQL	6345	51.13	SNKTCQLVF	9140.50	63.40	-	-	-	-	-	-
HLA-DPA1*01/DPB1*04:01	266	280	ECLPSNKTCQLVFDA	Consensus (comb.lib./smm/nn)	61.43	LPSNKTCQL	8239.65	61.43	LPSNKTCQL	6328	51.03	SNKTCQLVF	8763.90	62.31	-	-	-	-	-	-
HLA-DPA1*01/DPB1*04:01	267	281	CLPSNKTCQLVFDAD	Consensus (comb.lib./smm/nn)	61.43	LPSNKTCQL	8239.65	61.43	SNKTCQLVF	10162	68.70	SNKTCQLVF	6370.60	54.23	-	-	-	-	-	-
HLA-DPA1*01/DPB1*04:01	268	282	LPSNKTCQLVFDADE	Consensus (comb.lib./smm/nn)	61.43	LPSNKTCQL	8239.65	61.43	SNKTCQLVF	10663	70.39	SNKTCQLVF	6330	54.07	-	-	-	-	-	-
HLA-DPA1*01/DPB1*04:01	106	120	RSKSSIYCQVGGIGQ	Consensus (comb.lib./smm/nn)	61.68	KSSIYCQVG	8577.39	61.68	SKSSIYCQV	11126	71.86	SKSSIYCQV	3609.30	41.82	-	-	-	-	-	-
HLA-DPA1*01/DPB1*04:01	107	121	SKSSIYCQVGGIGQS	Consensus (comb.lib./smm/nn)	61.68	KSSIYCQVG	8577.39	61.68	SKSSIYCQV	11960	74.26	SKSSIYCQV	4349.50	45.61	-	-	-	-	-	-
HLA-DPA1*01/DPB1*04:01	184	198	QWKRSGNEIFYRKNG	Consensus (comb.lib./smm/nn)	61.82	KRSGNEIFY	33	27.21	SGNEIFYRK	9219	65.19	RSGNEIFYR	8605.70	61.82	-	-	-	-	-	-
HLA-DPA1*01/DPB1*04:01	185	199	WKRSGNEIFYRKNGL	Consensus (comb.lib./smm/nn)	62.96	KRSGNEIFY	33	27.21	SGNEIFYRK	8810	63.54	SGNEIFYRK	8992.90	62.96	-	-	-	-	-	-
HLA-DPA1*01/DPB1*04:01	49	63	STFDFIKNTCANPKM	Consensus (comb.lib./smm/nn)	63.71	STFDFIKNT	333977.91	81.14	FIKNTCANP	8851	63.71	FDFIKNTCA	1979.20	31.06	-	-	-	-	-	-
HLA-DPA1*01/DPB1*04:01	269	283	PSNKTCQLVFDADEP	Consensus (comb.lib./smm/nn)	63.96	QLVFDADEP	12449.81	63.96	NKTCQLVFD	23021	91.07	SNKTCQLVF	7209.50	57.26	-	-	-	-	-	-
HLA-DPA1*01/DPB1*04:01	24	38	KVIRFDDRDEYLLGK	Consensus (comb.lib./smm/nn)	64.32	RFDDRDEYL	13175.13	64.32	FDDRDEYLL	10092	68.45	FDDRDEYLL	4377.20	45.75	-	-	-	-	-	-
HLA-DPA1*01/DPB1*04:01	25	39	VIRFDDRDEYLLGKP	Consensus (comb.lib./smm/nn)	64.32	RFDDRDEYL	13175.13	64.32	FDDRDEYLL	10598	70.17	FDDRDEYLL	4032.60	44.05	-	-	-	-	-	-
HLA-DPA1*01/DPB1*04:01	26	40	IRFDDRDEYLLGKPD	Consensus (comb.lib./smm/nn)	64.32	RFDDRDEYL	13175.13	64.32	FDDRDEYLL	11968	74.28	FDDRDEYLL	4625.20	46.94	-	-	-	-	-	-
HLA-DPA1*01/DPB1*04:01	27	41	RFDDRDEYLLGKPDN	Consensus (comb.lib./smm/nn)	64.32	RFDDRDEYL	13175.13	64.32	DDRDEYLLG	17907	85.80	FDDRDEYLL	5225.30	49.61	-	-	-	-	-	-
HLA-DPA1*01/DPB1*04:01	247	261	WFQESVKHKPKLPYI	Consensus (comb.lib./smm/nn)	65.41	WFQESVKHK	455830.15	82.44	VKHKPKLPY	9274	65.41	WFQESVKHK	5425.30	50.46	-	-	-	-	-	-
HLA-DPA1*01/DPB1*04:01	110	124	SIYCQVGGIGQSYCL	Consensus (comb.lib./smm/nn)	65.60	QVGGIGQSY	16311.02	65.60	VGGIGQSYC	26777	93.49	YCQVGGIGQ	9529	64.50	-	-	-	-	-	-
HLA-DPA1*01/DPB1*04:01	50	64	TFDFIKNTCANPKMK	Consensus (comb.lib./smm/nn)	66.10	FIKNTCANP	380509.73	81.69	FIKNTCANP	9451	66.10	FIKNTCANP	1900.70	30.44	-	-	-	-	-	-
HLA-DPA1*01/DPB1*04:01	109	123	SSIYCQVGGIGQSYC	Consensus (comb.lib./smm/nn)	66.61	QVGGIGQSY	16311.02	65.60	IYCQVGGIG	25818	92.95	YCQVGGIGQ	10292.60	66.61	-	-	-	-	-	-
HLA-DPA1*01/DPB1*04:01	130	144	KERREDALVDIRGLK	Consensus (comb.lib./smm/nn)	66.79	ERREDALVD	19989.06	66.79	RREDALVDI	27613	93.91	ALVDIRGLK	10284.80	66.59	-	-	-	-	-	-
HLA-DPA1*01/DPB1*04:01	72	86	FVLDFSDPKKRCISS	Consensus (comb.lib./smm/nn)	66.98	FVLDFSDPK	40455.98	70.80	FVLDFSDPK	9686	66.98	FVLDFSDPK	7495	58.24	-	-	-	-	-	-
HLA-DPA1*01/DPB1*04:01	75	89	DFSDPKKRCISSIHV	Consensus (comb.lib./smm/nn)	68.09	KRCISSIHV	2456.68	53.71	FSDPKKRCI	26859	93.54	KRCISSIHV	10859.60	68.09	-	-	-	-	-	-
HLA-DPA1*01/DPB1*04:01	51	65	FDFIKNTCANPKMKC	Consensus (comb.lib./smm/nn)	69.28	FIKNTCANP	380509.73	81.69	FIKNTCANP	10330	69.28	FDFIKNTCA	2023.30	31.41	-	-	-	-	-	-
HLA-DPA1*01/DPB1*04:01	164	178	GMAYKFDKNDNWSIK	Consensus (comb.lib./smm/nn)	69.48	GMAYKFDKN	1634.49	51.08	FDKNDNWSI	11638	73.36	FDKNDNWSI	11415.60	69.48	-	-	-	-	-	-
HLA-DPA1*01/DPB1*04:01	108	122	KSSIYCQVGGIGQSY	Consensus (comb.lib./smm/nn)	70	KSSIYCQVG	8577.39	61.68	SIYCQVGGI	37817	97.12	YCQVGGIGQ	11624.60	70	-	-	-	-	-	-
HLA-DPA1*01/DPB1*04:01	216	230	TREMVVKHRAKKFTM	Consensus (comb.lib./smm/nn)	70.38	VVKHRAKKF	327797.90	81.07	VVKHRAKKF	10659	70.38	VVKHRAKKF	5908.90	52.43	-	-	-	-	-	-
HLA-DPA1*01/DPB1*04:01	86	100	SIHVFSTPDGPVNLE	Consensus (comb.lib./smm/nn)	71.38	TPDGPVNLE	1000000	85.41	VFSTPDGPV	7264	56.28	VFSTPDGPV	12209.30	71.38	-	-	-	-	-	-
HLA-DPA1*01/DPB1*04:01	215	229	VTREMVVKHRAKKFT	Consensus (comb.lib./smm/nn)	72.21	VTREMVVKH	142127.25	77.28	VVKHRAKKF	11243	72.21	REMVVKHRA	6482.70	54.65	-	-	-	-	-	-
HLA-DPA1*01/DPB1*04:01	181	195	GVKQWKRSGNEIFYR	Consensus (comb.lib./smm/nn)	73.19	KRSGNEIFY	33	27.21	QWKRSGNEI	14872	80.92	RSGNEIFYR	12998	73.19	-	-	-	-	-	-
HLA-DPA1*01/DPB1*04:01	124	138	LLVFKKKERREDALV	Consensus (comb.lib./smm/nn)	74.22	LLVFKKKER	10943.50	63.17	LVFKKKERR	12199	74.90	LLVFKKKER	13473.10	74.22	-	-	-	-	-	-
HLA-DPA1*01/DPB1*04:01	28	42	FDDRDEYLLGKPDNT	Consensus (comb.lib./smm/nn)	74.24	YLLGKPDNT	77274.90	74.24	DRDEYLLGK	25029	92.48	FDDRDEYLL	7596.50	58.58	-	-	-	-	-	-
HLA-DPA1*01/DPB1*04:01	156	170	DPKKTDAYGMAYKFD	Consensus (comb.lib./smm/nn)	74.40	AYGMAYKFD	79574.06	74.40	KKTDAYGMA	25048	92.49	AYGMAYKFD	10865.10	68.10	-	-	-	-	-	-
HLA-DPA1*01/DPB1*04:01	157	171	PKKTDAYGMAYKFDK	Consensus (comb.lib./smm/nn)	74.40	AYGMAYKFD	79574.06	74.40	AYGMAYKFD	18610	86.71	YGMAYKFDK	4869.20	48.06	-	-	-	-	-	-
HLA-DPA1*01/DPB1*04:01	248	262	FQESVKHKPKLPYIY	Consensus (comb.lib./smm/nn)	74.75	HKPKLPYIY	1000000	85.41	VKHKPKLPY	10427	69.61	FQESVKHKP	13716.40	74.75	-	-	-	-	-	-
HLA-DPA1*01/DPB1*04:01	126	140	VFKKKERREDALVDI	Consensus (comb.lib./smm/nn)	74.78	ERREDALVD	19989.06	66.79	KKKERREDA	21971	90.21	KKERREDAL	13730.70	74.78	-	-	-	-	-	-
HLA-DPA1*01/DPB1*04:01	59	73	ANPKMKCTNNATHFV	Consensus (comb.lib./smm/nn)	74.87	KCTNNATHF	16818.78	65.77	MKCTNNATH	50000	98.67	CTNNATHFV	13777.30	74.87	-	-	-	-	-	-
HLA-DPA1*01/DPB1*04:01	155	169	GDPKKTDAYGMAYKF	Consensus (comb.lib./smm/nn)	75.32	KTDAYGMAY	95402.90	75.32	KKTDAYGMA	37313	97.02	KKTDAYGMA	13625.80	74.54	-	-	-	-	-	-
HLA-DPA1*01/DPB1*04:01	36	50	LGKPDNTDEELLYST	Consensus (comb.lib./smm/nn)	75.90	DNTDEELLY	107080.50	75.90	NTDEELLYS	23600	91.50	PDNTDEELL	14205.80	75.78	-	-	-	-	-	-
HLA-DPA1*01/DPB1*04:01	37	51	GKPDNTDEELLYSTF	Consensus (comb.lib./smm/nn)	75.90	DNTDEELLY	107080.50	75.90	TDEELLYST	17110	84.68	DEELLYSTF	5628.40	51.30	-	-	-	-	-	-
HLA-DPA1*01/DPB1*04:01	38	52	KPDNTDEELLYSTFD	Consensus (comb.lib./smm/nn)	75.90	DNTDEELLY	107080.50	75.90	DEELLYSTF	18087	86.04	DEELLYSTF	2009.50	31.31	-	-	-	-	-	-
HLA-DPA1*01/DPB1*04:01	146	160	CSLKERYTSGDPKKT	Consensus (comb.lib./smm/nn)	78.22	ERYTSGDPK	173613.44	78.22	SLKERYTSG	29998	94.94	RYTSGDPKK	15383.20	78.09	-	-	-	-	-	-
HLA-DPA1*01/DPB1*04:01	154	168	SGDPKKTDAYGMAYK	Consensus (comb.lib./smm/nn)	78.66	KTDAYGMAY	95402.90	75.32	KKTDAYGMA	42705	97.91	KKTDAYGMA	15689.40	78.66	-	-	-	-	-	-
HLA-DPA1*01/DPB1*04:01	289	303	VKVFSNPDHNEPRLR	Consensus (comb.lib./smm/nn)	78.72	KVFSNPDHN	193431.25	78.72	FSNPDHNEP	17874	85.76	FSNPDHNEP	7479.90	58.19	-	-	-	-	-	-
HLA-DPA1*01/DPB1*04:01	290	304	KVFSNPDHNEPRLRH	Consensus (comb.lib./smm/nn)	78.72	KVFSNPDHN	193431.25	78.72	FSNPDHNEP	21193	89.51	FSNPDHNEP	8216.40	60.62	-	-	-	-	-	-
HLA-DPA1*01/DPB1*04:01	125	139	LVFKKKERREDALVD	Consensus (comb.lib./smm/nn)	78.89	ERREDALVD	19989.06	66.79	LVFKKKERR	13864	78.89	KKERREDAL	16050.30	79.32	-	-	-	-	-	-
HLA-DPA1*01/DPB1*04:01	129	143	KKERREDALVDIRGL	Consensus (comb.lib./smm/nn)	78.89	ERREDALVD	19989.06	66.79	RREDALVDI	32679	95.86	RREDALVDI	15817.60	78.89	-	-	-	-	-	-
HLA-DPA1*01/DPB1*04:01	147	161	SLKERYTSGDPKKTD	Consensus (comb.lib./smm/nn)	78.94	ERYTSGDPK	173613.44	78.22	SLKERYTSG	31928	95.63	RYTSGDPKK	15846.50	78.94	-	-	-	-	-	-
HLA-DPA1*01/DPB1*04:01	145	159	TCSLKERYTSGDPKK	Consensus (comb.lib./smm/nn)	79.35	TCSLKERYT	6459.94	59.90	SLKERYTSG	15056	81.27	RYTSGDPKK	16064.80	79.35	-	-	-	-	-	-
HLA-DPA1*01/DPB1*04:01	87	101	IHVFSTPDGPVNLEE	Consensus (comb.lib./smm/nn)	79.53	PDGPVNLEE	1000000	85.41	VFSTPDGPV	7416	57.07	VFSTPDGPV	16174.30	79.53	-	-	-	-	-	-
HLA-DPA1*01/DPB1*04:01	144	158	KTCSLKERYTSGDPK	Consensus (comb.lib./smm/nn)	79.73	TCSLKERYT	6459.94	59.90	SLKERYTSG	14268	79.73	SLKERYTSG	18571.80	83.55	-	-	-	-	-	-
HLA-DPA1*01/DPB1*04:01	127	141	FKKKERREDALVDIR	Consensus (comb.lib./smm/nn)	79.88	ERREDALVD	19989.06	66.79	RREDALVDI	27167	93.70	RREDALVDI	16360.10	79.88	-	-	-	-	-	-
HLA-DPA1*01/DPB1*04:01	149	163	KERYTSGDPKKTDAY	Consensus (comb.lib./smm/nn)	80.03	ERYTSGDPK	173613.44	78.22	YTSGDPKKT	50000	98.67	RYTSGDPKK	16446.80	80.03	-	-	-	-	-	-
HLA-DPA1*01/DPB1*04:01	249	263	QESVKHKPKLPYIYY	Consensus (comb.lib./smm/nn)	80.30	KPKLPYIYY	1000000	85.41	VKHKPKLPY	14550	80.30	HKPKLPYIY	15571.90	78.44	-	-	-	-	-	-
HLA-DPA1*01/DPB1*04:01	153	167	TSGDPKKTDAYGMAY	Consensus (comb.lib./smm/nn)	80.34	KTDAYGMAY	95402.90	75.32	KKTDAYGMA	43905	98.07	KKTDAYGMA	16623.20	80.34	-	-	-	-	-	-
HLA-DPA1*01/DPB1*04:01	148	162	LKERYTSGDPKKTDA	Consensus (comb.lib./smm/nn)	80.75	ERYTSGDPK	173613.44	78.22	ERYTSGDPK	50000	98.67	RYTSGDPKK	16857.20	80.75	-	-	-	-	-	-
HLA-DPA1*01/DPB1*04:01	173	187	DNWSIKREGVKQWKR	Consensus (comb.lib./smm/nn)	80.77	IKREGVKQW	306087.84	80.77	IKREGVKQW	16001	82.93	REGVKQWKR	13088.90	73.38	-	-	-	-	-	-
HLA-DPA1*01/DPB1*04:01	174	188	NWSIKREGVKQWKRS	Consensus (comb.lib./smm/nn)	80.77	IKREGVKQW	306087.84	80.77	REGVKQWKR	15798	82.59	IKREGVKQW	11657.50	70.07	-	-	-	-	-	-
HLA-DPA1*01/DPB1*04:01	175	189	WSIKREGVKQWKRSG	Consensus (comb.lib./smm/nn)	80.77	IKREGVKQW	306087.84	80.77	REGVKQWKR	16604	83.90	IKREGVKQW	12628.60	72.35	-	-	-	-	-	-
HLA-DPA1*01/DPB1*04:01	176	190	SIKREGVKQWKRSGN	Consensus (comb.lib./smm/nn)	80.77	IKREGVKQW	306087.84	80.77	REGVKQWKR	20759	89.09	KREGVKQWK	16803.10	80.66	-	-	-	-	-	-
HLA-DPA1*01/DPB1*04:01	172	186	NDNWSIKREGVKQWK	Consensus (comb.lib./smm/nn)	80.96	IKREGVKQW	306087.84	80.77	NWSIKREGV	23227	91.23	IKREGVKQW	16985.10	80.96	-	-	-	-	-	-
HLA-DPA1*01/DPB1*04:01	250	264	ESVKHKPKLPYIYYN	Consensus (comb.lib./smm/nn)	81.33	PKLPYIYYN	1000000	85.41	VKHKPKLPY	15091	81.33	HKPKLPYIY	12725.80	72.58	-	-	-	-	-	-
HLA-DPA1*01/DPB1*04:01	52	66	DFIKNTCANPKMKCT	Consensus (comb.lib./smm/nn)	81.69	FIKNTCANP	380509.73	81.69	FIKNTCANP	19493	87.76	DFIKNTCAN	4798.60	47.73	-	-	-	-	-	-
HLA-DPA1*01/DPB1*04:01	53	67	FIKNTCANPKMKCTN	Consensus (comb.lib./smm/nn)	81.69	FIKNTCANP	380509.73	81.69	FIKNTCANP	31179	95.38	FIKNTCANP	7337.50	57.69	-	-	-	-	-	-
HLA-DPA1*01/DPB1*04:01	180	194	EGVKQWKRSGNEIFY	Consensus (comb.lib./smm/nn)	82	KRSGNEIFY	33	27.21	KQWKRSGNE	21293	89.60	KRSGNEIFY	17599.70	82	-	-	-	-	-	-
HLA-DPA1*01/DPB1*04:01	150	164	ERYTSGDPKKTDAYG	Consensus (comb.lib./smm/nn)	82.30	ERYTSGDPK	173613.44	78.22	YTSGDPKKT	50000	98.67	RYTSGDPKK	17781.70	82.30	-	-	-	-	-	-
HLA-DPA1*01/DPB1*04:01	177	191	IKREGVKQWKRSGNE	Consensus (comb.lib./smm/nn)	82.44	IKREGVKQW	306087.84	80.77	REGVKQWKR	17382	85.08	REGVKQWKR	17868.70	82.44	-	-	-	-	-	-
HLA-DPA1*01/DPB1*04:01	178	192	KREGVKQWKRSGNEI	Consensus (comb.lib./smm/nn)	82.45	QWKRSGNEI	17538.07	66.02	KQWKRSGNE	23999	91.80	QWKRSGNEI	17879	82.45	-	-	-	-	-	-
HLA-DPA1*01/DPB1*04:01	35	49	LLGKPDNTDEELLYS	Consensus (comb.lib./smm/nn)	82.66	DNTDEELLY	107080.50	75.90	PDNTDEELL	31383	95.45	DNTDEELLY	18003.40	82.66	-	-	-	-	-	-
HLA-DPA1*01/DPB1*04:01	29	43	DDRDEYLLGKPDNTD	Consensus (comb.lib./smm/nn)	83.58	YLLGKPDNT	77274.90	74.24	DDRDEYLLG	36068	96.74	RDEYLLGKP	18590.90	83.58	-	-	-	-	-	-
HLA-DPA1*01/DPB1*04:01	165	179	MAYKFDKNDNWSIKR	Consensus (comb.lib./smm/nn)	83.58	YKFDKNDNW	945314.59	85.21	FDKNDNWSI	16398	83.58	FDKNDNWSI	10039.90	65.92	-	-	-	-	-	-
HLA-DPA1*01/DPB1*04:01	100	114	EEENKPRSKSSIYCQ	Consensus (comb.lib./smm/nn)	83.89	KPRSKSSIY	43939.88	71.25	NKPRSKSSI	50000	98.67	RSKSSIYCQ	18791.10	83.89	-	-	-	-	-	-
HLA-DPA1*01/DPB1*04:01	128	142	KKKERREDALVDIRG	Consensus (comb.lib./smm/nn)	84.04	ERREDALVD	19989.06	66.79	RREDALVDI	30611	95.18	RREDALVDI	18889.80	84.04	-	-	-	-	-	-
HLA-DPA1*01/DPB1*04:01	88	102	HVFSTPDGPVNLEEE	Consensus (comb.lib./smm/nn)	84.07	DGPVNLEEE	1000000	85.41	VFSTPDGPV	14528	80.25	VFSTPDGPV	18908.20	84.07	-	-	-	-	-	-
HLA-DPA1*01/DPB1*04:01	30	44	DRDEYLLGKPDNTDE	Consensus (comb.lib./smm/nn)	84.52	YLLGKPDNT	77274.90	74.24	LLGKPDNTD	46428	98.35	RDEYLLGKP	19214.70	84.52	-	-	-	-	-	-
HLA-DPA1*01/DPB1*04:01	296	310	DHNEPRLRHADLGRG	Consensus (comb.lib./smm/nn)	84.92	RLRHADLGR	7660.52	60.97	EPRLRHADL	33188	96.01	EPRLRHADL	19492.50	84.92	-	-	-	-	-	-
HLA-DPA1*01/DPB1*04:01	166	180	AYKFDKNDNWSIKRE	Consensus (comb.lib./smm/nn)	85.21	YKFDKNDNW	945314.59	85.21	FDKNDNWSI	20430	88.76	FDKNDNWSI	9821.10	65.33	-	-	-	-	-	-
HLA-DPA1*01/DPB1*04:01	167	181	YKFDKNDNWSIKREG	Consensus (comb.lib./smm/nn)	85.21	YKFDKNDNW	945314.59	85.21	FDKNDNWSI	21700	89.97	FDKNDNWSI	10131.80	66.18	-	-	-	-	-	-
HLA-DPA1*01/DPB1*04:01	54	68	IKNTCANPKMKCTNN	Consensus (comb.lib./smm/nn)	85.41	NPKMKCTNN	1000000	85.41	IKNTCANPK	50000	98.67	TCANPKMKC	16989.60	80.97	-	-	-	-	-	-
HLA-DPA1*01/DPB1*04:01	55	69	KNTCANPKMKCTNNA	Consensus (comb.lib./smm/nn)	85.41	PKMKCTNNA	1000000	85.41	TCANPKMKC	50000	98.67	CANPKMKCT	19465.60	84.88	-	-	-	-	-	-
HLA-DPA1*01/DPB1*04:01	73	87	VLDFSDPKKRCISSI	Consensus (comb.lib./smm/nn)	85.41	PKKRCISSI	1000000	85.41	FSDPKKRCI	19985	88.30	FSDPKKRCI	15784.90	78.83	-	-	-	-	-	-
HLA-DPA1*01/DPB1*04:01	74	88	LDFSDPKKRCISSIH	Consensus (comb.lib./smm/nn)	85.41	KKRCISSIH	1000000	85.41	FSDPKKRCI	21961	90.20	KKRCISSIH	15902.20	79.05	-	-	-	-	-	-
HLA-DPA1*01/DPB1*04:01	168	182	KFDKNDNWSIKREGV	Consensus (comb.lib./smm/nn)	85.41	NWSIKREGV	1000000	85.41	FDKNDNWSI	32069	95.68	FDKNDNWSI	14044.30	75.43	-	-	-	-	-	-
HLA-DPA1*01/DPB1*04:01	169	183	FDKNDNWSIKREGVK	Consensus (comb.lib./smm/nn)	85.41	WSIKREGVK	1000000	85.41	NWSIKREGV	28941	94.51	FDKNDNWSI	15548.80	78.40	-	-	-	-	-	-
HLA-DPA1*01/DPB1*04:01	251	265	SVKHKPKLPYIYYNG	Consensus (comb.lib./smm/nn)	85.41	KLPYIYYNG	1000000	85.41	VKHKPKLPY	22559	90.70	KLPYIYYNG	5539.30	50.94	-	-	-	-	-	-
HLA-DPA1*01/DPB1*04:01	291	305	VFSNPDHNEPRLRHA	Consensus (comb.lib./smm/nn)	85.41	HNEPRLRHA	1000000	85.41	FSNPDHNEP	31698	95.55	FSNPDHNEP	9719.90	65.03	-	-	-	-	-	-
HLA-DPA1*01/DPB1*04:01	292	306	FSNPDHNEPRLRHAD	Consensus (comb.lib./smm/nn)	85.41	NEPRLRHAD	1000000	85.41	HNEPRLRHA	35505	96.61	FSNPDHNEP	17192.20	81.32	-	-	-	-	-	-
HLA-DPA1*01/DPB1*04:01	151	165	RYTSGDPKKTDAYGM	Consensus (comb.lib./smm/nn)	85.63	PKKTDAYGM	1000000	85.41	TSGDPKKTD	50000	98.67	RYTSGDPKK	19979.80	85.63	-	-	-	-	-	-
HLA-DPA1*01/DPB1*04:01	89	103	VFSTPDGPVNLEEEN	Consensus (comb.lib./smm/nn)	85.65	GPVNLEEEN	98289.93	75.47	VFSTPDGPV	20249	88.57	VFSTPDGPV	19990.60	85.65	-	-	-	-	-	-
HLA-DPA1*01/DPB1*04:01	34	48	YLLGKPDNTDEELLY	Consensus (comb.lib./smm/nn)	85.76	YLLGKPDNT	77274.90	74.24	PDNTDEELL	41194	97.70	DNTDEELLY	20073.20	85.76	-	-	-	-	-	-
HLA-DPA1*01/DPB1*04:01	295	309	PDHNEPRLRHADLGR	Consensus (comb.lib./smm/nn)	85.89	RLRHADLGR	7660.52	60.97	HNEPRLRHA	49471	98.63	RLRHADLGR	20163.80	85.89	-	-	-	-	-	-
HLA-DPA1*01/DPB1*04:01	179	193	REGVKQWKRSGNEIF	Consensus (comb.lib./smm/nn)	85.94	QWKRSGNEI	17538.07	66.02	KQWKRSGNE	20494	88.82	REGVKQWKR	20208.50	85.94	-	-	-	-	-	-
HLA-DPA1*01/DPB1*04:01	31	45	RDEYLLGKPDNTDEE	Consensus (comb.lib./smm/nn)	86.63	YLLGKPDNT	77274.90	74.24	LLGKPDNTD	50000	98.67	RDEYLLGKP	20707.70	86.63	-	-	-	-	-	-
HLA-DPA1*01/DPB1*04:01	57	71	TCANPKMKCTNNATH	Consensus (comb.lib./smm/nn)	87.65	MKCTNNATH	1000000	85.41	KMKCTNNAT	50000	98.67	TCANPKMKC	21519	87.65	-	-	-	-	-	-
HLA-DPA1*01/DPB1*04:01	152	166	YTSGDPKKTDAYGMA	Consensus (comb.lib./smm/nn)	88	KKTDAYGMA	1000000	85.41	DPKKTDAYG	46757	98.38	KKTDAYGMA	21783.70	88	-	-	-	-	-	-
HLA-DPA1*01/DPB1*04:01	56	70	NTCANPKMKCTNNAT	Consensus (comb.lib./smm/nn)	88.16	KMKCTNNAT	1000000	85.41	CANPKMKCT	50000	98.67	TCANPKMKC	21919.60	88.16	-	-	-	-	-	-
HLA-DPA1*01/DPB1*04:01	58	72	CANPKMKCTNNATHF	Consensus (comb.lib./smm/nn)	88.49	KCTNNATHF	16818.78	65.77	MKCTNNATH	50000	98.67	KCTNNATHF	22193.80	88.49	-	-	-	-	-	-
HLA-DPA1*01/DPB1*04:01	171	185	KNDNWSIKREGVKQW	Consensus (comb.lib./smm/nn)	89.24	IKREGVKQW	306087.84	80.77	NWSIKREGV	22504	90.66	IKREGVKQW	22821.40	89.24	-	-	-	-	-	-
HLA-DPA1*01/DPB1*04:01	293	307	SNPDHNEPRLRHADL	Consensus (comb.lib./smm/nn)	89.75	EPRLRHADL	1000000	85.41	HNEPRLRHA	43716	98.04	DHNEPRLRH	23249.80	89.75	-	-	-	-	-	-
HLA-DPA1*01/DPB1*04:01	294	308	NPDHNEPRLRHADLG	Consensus (comb.lib./smm/nn)	89.81	PRLRHADLG	375597.74	81.64	HNEPRLRHA	44795	98.17	DHNEPRLRH	23304.40	89.81	-	-	-	-	-	-
HLA-DPA1*01/DPB1*04:01	33	47	EYLLGKPDNTDEELL	Consensus (comb.lib./smm/nn)	89.89	YLLGKPDNT	77274.90	74.24	LLGKPDNTD	38991	97.34	PDNTDEELL	23375.40	89.89	-	-	-	-	-	-
HLA-DPA1*01/DPB1*04:01	32	46	DEYLLGKPDNTDEEL	Consensus (comb.lib./smm/nn)	91.63	YLLGKPDNT	77274.90	74.24	LLGKPDNTD	50000	98.67	YLLGKPDNT	25008.70	91.63	-	-	-	-	-	-
HLA-DPA1*01/DPB1*04:01	99	113	LEEENKPRSKSSIYC	Consensus (comb.lib./smm/nn)	93.30	KPRSKSSIY	43939.88	71.25	LEEENKPRS	50000	98.67	LEEENKPRS	26764.70	93.30	-	-	-	-	-	-
HLA-DPA1*01/DPB1*04:01	90	104	FSTPDGPVNLEEENK	Consensus (comb.lib./smm/nn)	93.65	PVNLEEENK	50023.60	71.96	FSTPDGPVN	50000	98.67	FSTPDGPVN	27159.70	93.65	-	-	-	-	-	-
HLA-DPA1*01/DPB1*04:01	170	184	DKNDNWSIKREGVKQ	Consensus (comb.lib./smm/nn)	93.93	SIKREGVKQ	1000000	85.41	NWSIKREGV	35903	96.71	WSIKREGVK	27479.50	93.93	-	-	-	-	-	-
HLA-DPA1*01/DPB1*04:01	98	112	NLEEENKPRSKSSIY	Consensus (comb.lib./smm/nn)	95.16	KPRSKSSIY	43939.88	71.25	LEEENKPRS	50000	98.67	KPRSKSSIY	29054.50	95.16	-	-	-	-	-	-
HLA-DPA1*01/DPB1*04:01	91	105	STPDGPVNLEEENKP	Consensus (comb.lib./smm/nn)	95.22	PVNLEEENK	50023.60	71.96	DGPVNLEEE	50000	98.67	VNLEEENKP	29125.90	95.22	-	-	-	-	-	-
HLA-DPA1*01/DPB1*04:01	92	106	TPDGPVNLEEENKPR	Consensus (comb.lib./smm/nn)	95.77	PVNLEEENK	50023.60	71.96	VNLEEENKP	50000	98.67	VNLEEENKP	29904.10	95.77	-	-	-	-	-	-
HLA-DPA1*01/DPB1*04:01	93	107	PDGPVNLEEENKPRS	Consensus (comb.lib./smm/nn)	96.36	PVNLEEENK	50023.60	71.96	VNLEEENKP	44115	98.09	LEEENKPRS	30811.60	96.36	-	-	-	-	-	-
HLA-DPA1*01/DPB1*04:01	97	111	VNLEEENKPRSKSSI	Consensus (comb.lib./smm/nn)	96.48	NKPRSKSSI	1000000	85.41	LEEENKPRS	50000	98.67	LEEENKPRS	31001.60	96.48	-	-	-	-	-	-
HLA-DPA1*01/DPB1*04:01	94	108	DGPVNLEEENKPRSK	Consensus (comb.lib./smm/nn)	97.17	PVNLEEENK	50023.60	71.96	LEEENKPRS	44221	98.11	LEEENKPRS	32193.90	97.17	-	-	-	-	-	-
HLA-DPA1*01/DPB1*04:01	96	110	PVNLEEENKPRSKSS	Consensus (comb.lib./smm/nn)	97.32	PVNLEEENK	50023.60	71.96	LEEENKPRS	50000	98.67	LEEENKPRS	32449.20	97.32	-	-	-	-	-	-
HLA-DPA1*01/DPB1*04:01	95	109	GPVNLEEENKPRSKS	Consensus (comb.lib./smm/nn)	97.48	PVNLEEENK	50023.60	71.96	LEEENKPRS	44906	98.19	LEEENKPRS	32764.20	97.48	-	-	-	-	-	-
Allele	Start	End	Peptide	Method used	Percentile rank	Comblib. core	Comblib. score	Comblib. Rank	SMM align core	SMM align IC50 (nM)	SMM align rank	NN align core	NN align IC50 (nM)	NN align rank	NetMHCIIpan core	NetMHCIIpan IC50 (nM)	NetMHCIIpan rank	Sturniolo core	Sturniolo score	Sturniolo rank			Colour code (data represented in figures)
HLA-DPA1*01:03/DPB1*02:01	40	54	DNTDEELLYSTFDFI	Consensus (comb.lib./smm/nn)	0.01	LLYSTFDFI	0.01	0.01	ELLYSTFDF	11	0.01	LLYSTFDFI	5.70	0.52	-	-	-	-	-	-	Predicted as good binders		Percentile Rank ˂ 2,5	Percentile Rank 2,5 - 7,5
HLA-DPA1*01:03/DPB1*02:01	41	55	NTDEELLYSTFDFIK	Consensus (comb.lib./smm/nn)	0.01	LLYSTFDFI	0.01	0.01	LLYSTFDFI	11	0.01	LLYSTFDFI	5.10	0.43	-	-	-	-	-	-
HLA-DPA1*01:03/DPB1*02:01	42	56	TDEELLYSTFDFIKN	Consensus (comb.lib./smm/nn)	0.01	LLYSTFDFI	0.01	0.01	LLYSTFDFI	11	0.01	LLYSTFDFI	5.20	0.44	-	-	-	-	-	-
HLA-DPA1*01:03/DPB1*02:01	43	57	DEELLYSTFDFIKNT	Consensus (comb.lib./smm/nn)	0.01	LLYSTFDFI	0.01	0.01	LLYSTFDFI	11	0.01	LLYSTFDFI	5.60	0.50	-	-	-	-	-	-
HLA-DPA1*01:03/DPB1*02:01	44	58	EELLYSTFDFIKNTC	Consensus (comb.lib./smm/nn)	0.01	LLYSTFDFI	0.01	0.01	LLYSTFDFI	11	0.01	LLYSTFDFI	6.30	0.60	-	-	-	-	-	-
HLA-DPA1*01:03/DPB1*02:01	45	59	ELLYSTFDFIKNTCA	Consensus (comb.lib./smm/nn)	0.01	LLYSTFDFI	0.01	0.01	LLYSTFDFI	32	0.01	LLYSTFDFI	11.50	1.35	-	-	-	-	-	-
HLA-DPA1*01:03/DPB1*02:01	46	60	LLYSTFDFIKNTCAN	Consensus (comb.lib./smm/nn)	0.01	LLYSTFDFI	0.01	0.01	LLYSTFDFI	33	0.01	LLYSTFDFI	27.90	3.22	-	-	-	-	-	-
HLA-DPA1*01:03/DPB1*02:01	237	251	QYRISFLDVYWFQES	Consensus (comb.lib./smm/nn)	0.08	SFLDVYWFQ	0.01	0.01	FLDVYWFQE	96	0.08	FLDVYWFQE	9.30	1.04	-	-	-	-	-	-
HLA-DPA1*01:03/DPB1*02:01	239	253	RISFLDVYWFQESVK	Consensus (comb.lib./smm/nn)	0.08	SFLDVYWFQ	0.01	0.01	LDVYWFQES	98	0.08	FLDVYWFQE	7.80	0.83	-	-	-	-	-	-
HLA-DPA1*01:03/DPB1*02:01	238	252	YRISFLDVYWFQESV	Consensus (comb.lib./smm/nn)	0.09	SFLDVYWFQ	0.01	0.01	LDVYWFQES	99	0.09	FLDVYWFQE	7.80	0.83	-	-	-	-	-	-
HLA-DPA1*01:03/DPB1*02:01	240	254	ISFLDVYWFQESVKH	Consensus (comb.lib./smm/nn)	0.10	SFLDVYWFQ	0.01	0.01	LDVYWFQES	108	0.10	FLDVYWFQE	9.20	1.03	-	-	-	-	-	-
HLA-DPA1*01:03/DPB1*02:01	236	250	GQYRISFLDVYWFQE	Consensus (comb.lib./smm/nn)	0.23	SFLDVYWFQ	0.01	0.01	QYRISFLDV	164	0.23	FLDVYWFQE	10.50	1.21	-	-	-	-	-	-
HLA-DPA1*01:03/DPB1*02:01	241	255	SFLDVYWFQESVKHK	Consensus (comb.lib./smm/nn)	0.23	SFLDVYWFQ	0.01	0.01	LDVYWFQES	161	0.23	FLDVYWFQE	11.30	1.32	-	-	-	-	-	-
HLA-DPA1*01:03/DPB1*02:01	235	249	YGQYRISFLDVYWFQ	Consensus (comb.lib./smm/nn)	0.34	SFLDVYWFQ	0.01	0.01	QYRISFLDV	207	0.34	SFLDVYWFQ	50.70	5.19	-	-	-	-	-	-
HLA-DPA1*01:03/DPB1*02:01	242	256	FLDVYWFQESVKHKP	Consensus (comb.lib./smm/nn)	2.80	FLDVYWFQE	111.05	30	LDVYWFQES	295	0.58	FLDVYWFQE	23.80	2.80	-	-	-	-	-	-
HLA-DPA1*01:03/DPB1*02:01	1	15	MTYFKISTCCLVLIS	Consensus (comb.lib./smm/nn)	7.38	YFKISTCCL	372.40	37.35	FKISTCCLV	821	3.56	YFKISTCCL	82.80	7.38	-	-	-	-	-	-
HLA-DPA1*01:03/DPB1*02:01	2	16	TYFKISTCCLVLISL	Consensus (comb.lib./smm/nn)	8.57	YFKISTCCL	372.40	37.35	FKISTCCLV	954	4.38	YFKISTCCL	104.20	8.57	-	-	-	-	-	-
HLA-DPA1*01:03/DPB1*02:01	234	248	NYGQYRISFLDVYWF	Consensus (comb.lib./smm/nn)	8.78	ISFLDVYWF	622.64	40.75	QYRISFLDV	256	0.47	QYRISFLDV	108.10	8.78	-	-	-	-	-	-
HLA-DPA1*01:03/DPB1*02:01	232	246	FSNYGQYRISFLDVY	Consensus (comb.lib./smm/nn)	9.26	FSNYGQYRI	112.35	30	QYRISFLDV	237	0.42	QYRISFLDV	117.60	9.26	-	-	-	-	-	-
HLA-DPA1*01:03/DPB1*02:01	233	247	SNYGQYRISFLDVYW	Consensus (comb.lib./smm/nn)	9.38	GQYRISFLD	2812.22	51.32	QYRISFLDV	255	0.47	QYRISFLDV	120	9.38	-	-	-	-	-	-
HLA-DPA1*01:03/DPB1*02:01	3	17	YFKISTCCLVLISLI	Consensus (comb.lib./smm/nn)	9.52	CCLVLISLI	2.98	12.73	ISTCCLVLI	1489	7.58	YFKISTCCL	122.80	9.52	-	-	-	-	-	-
HLA-DPA1*01:03/DPB1*02:01	47	61	LYSTFDFIKNTCANP	Consensus (comb.lib./smm/nn)	11.07	LYSTFDFIK	1.75	11.07	YSTFDFIKN	1912	10.71	FDFIKNTCA	559.20	22.79	-	-	-	-	-	-
HLA-DPA1*01:03/DPB1*02:01	277	291	VFDADEPITYAFVKV	Consensus (comb.lib./smm/nn)	11.07	PITYAFVKV	1.80	11.07	DEPITYAFV	1336	6.61	DEPITYAFV	815.10	27.54	-	-	-	-	-	-
HLA-DPA1*01:03/DPB1*02:01	278	292	FDADEPITYAFVKVF	Consensus (comb.lib./smm/nn)	11.07	PITYAFVKV	1.80	11.07	PITYAFVKV	939	4.29	DEPITYAFV	605.30	23.73	-	-	-	-	-	-
HLA-DPA1*01:03/DPB1*02:01	279	293	DADEPITYAFVKVFS	Consensus (comb.lib./smm/nn)	11.07	PITYAFVKV	1.80	11.07	PITYAFVKV	961	4.42	ITYAFVKVF	658.40	24.76	-	-	-	-	-	-
HLA-DPA1*01:03/DPB1*02:01	280	294	ADEPITYAFVKVFSN	Consensus (comb.lib./smm/nn)	11.07	PITYAFVKV	1.80	11.07	PITYAFVKV	764	3.20	ITYAFVKVF	644.30	24.50	-	-	-	-	-	-
HLA-DPA1*01:03/DPB1*02:01	281	295	DEPITYAFVKVFSNP	Consensus (comb.lib./smm/nn)	11.07	PITYAFVKV	1.80	11.07	PITYAFVKV	541	1.76	ITYAFVKVF	596	23.54	-	-	-	-	-	-
HLA-DPA1*01:03/DPB1*02:01	282	296	EPITYAFVKVFSNPD	Consensus (comb.lib./smm/nn)	11.07	PITYAFVKV	1.80	11.07	AFVKVFSNP	665	2.56	FVKVFSNPD	351.20	17.77	-	-	-	-	-	-
HLA-DPA1*01:03/DPB1*02:01	283	297	PITYAFVKVFSNPDH	Consensus (comb.lib./smm/nn)	11.07	PITYAFVKV	1.80	11.07	YAFVKVFSN	757	3.15	YAFVKVFSN	371.10	18.32	-	-	-	-	-	-
HLA-DPA1*01:03/DPB1*02:01	231	245	DFSNYGQYRISFLDV	Consensus (comb.lib./smm/nn)	11.16	FSNYGQYRI	112.35	30	FSNYGQYRI	291	0.57	QYRISFLDV	157.80	11.16	-	-	-	-	-	-
HLA-DPA1*01:03/DPB1*02:01	17	31	ILPIICIKVIRFDDR	Consensus (comb.lib./smm/nn)	11.63	ICIKVIRFD	33035.49	67.83	IICIKVIRF	652	2.47	IKVIRFDDR	169.40	11.63	-	-	-	-	-	-
HLA-DPA1*01:03/DPB1*02:01	18	32	LPIICIKVIRFDDRD	Consensus (comb.lib./smm/nn)	11.94	ICIKVIRFD	33035.49	67.83	IKVIRFDDR	655	2.49	IKVIRFDDR	176.90	11.94	-	-	-	-	-	-
HLA-DPA1*01:03/DPB1*02:01	255	269	KPKLPYIYYNGECLP	Consensus (comb.lib./smm/nn)	12.30	YIYYNGECL	209.93	34.07	YIYYNGECL	713	2.87	YIYYNGECL	185.60	12.30	-	-	-	-	-	-
HLA-DPA1*01:03/DPB1*02:01	20	34	IICIKVIRFDDRDEY	Consensus (comb.lib./smm/nn)	12.31	ICIKVIRFD	33035.49	67.83	IKVIRFDDR	699	2.77	IKVIRFDDR	185.70	12.31	-	-	-	-	-	-
HLA-DPA1*01:03/DPB1*02:01	200	214	MNHQIRYLSKFDKYT	Consensus (comb.lib./smm/nn)	12.32	RYLSKFDKY	1374.01	46.24	RYLSKFDKY	881	3.94	RYLSKFDKY	186	12.32	-	-	-	-	-	-
HLA-DPA1*01:03/DPB1*02:01	21	35	ICIKVIRFDDRDEYL	Consensus (comb.lib./smm/nn)	12.45	RFDDRDEYL	4078.79	53.87	IKVIRFDDR	718	2.90	CIKVIRFDD	189.20	12.45	-	-	-	-	-	-
HLA-DPA1*01:03/DPB1*02:01	19	33	PIICIKVIRFDDRDE	Consensus (comb.lib./smm/nn)	12.56	ICIKVIRFD	33035.49	67.83	IKVIRFDDR	727	2.95	IKVIRFDDR	191.80	12.56	-	-	-	-	-	-
HLA-DPA1*01:03/DPB1*02:01	257	271	KLPYIYYNGECLPSN	Consensus (comb.lib./smm/nn)	12.67	YIYYNGECL	209.93	34.07	YIYYNGECL	799	3.42	YIYYNGECL	194.60	12.67	-	-	-	-	-	-
HLA-DPA1*01:03/DPB1*02:01	256	270	PKLPYIYYNGECLPS	Consensus (comb.lib./smm/nn)	12.72	YIYYNGECL	209.93	34.07	YIYYNGECL	716	2.88	YIYYNGECL	195.90	12.72	-	-	-	-	-	-
HLA-DPA1*01:03/DPB1*02:01	4	18	FKISTCCLVLISLIL	Consensus (comb.lib./smm/nn)	12.73	CCLVLISLI	2.98	12.73	ISTCCLVLI	1435	7.23	FKISTCCLV	944.60	29.63	-	-	-	-	-	-
HLA-DPA1*01:03/DPB1*02:01	5	19	KISTCCLVLISLILP	Consensus (comb.lib./smm/nn)	12.73	CCLVLISLI	2.98	12.73	CLVLISLIL	1076	5.10	LVLISLILP	1471.20	36.61	-	-	-	-	-	-
HLA-DPA1*01:03/DPB1*02:01	6	20	ISTCCLVLISLILPI	Consensus (comb.lib./smm/nn)	12.73	CCLVLISLI	2.98	12.73	LVLISLILP	177	0.27	VLISLILPI	493.10	21.33	-	-	-	-	-	-
HLA-DPA1*01:03/DPB1*02:01	7	21	STCCLVLISLILPII	Consensus (comb.lib./smm/nn)	12.73	CCLVLISLI	2.98	12.73	VLISLILPI	169	0.25	VLISLILPI	336.50	17.36	-	-	-	-	-	-
HLA-DPA1*01:03/DPB1*02:01	8	22	TCCLVLISLILPIIC	Consensus (comb.lib./smm/nn)	12.73	CCLVLISLI	2.98	12.73	VLISLILPI	172	0.25	VLISLILPI	316.90	16.78	-	-	-	-	-	-
HLA-DPA1*01:03/DPB1*02:01	9	23	CCLVLISLILPIICI	Consensus (comb.lib./smm/nn)	12.73	CCLVLISLI	2.98	12.73	VLISLILPI	169	0.25	VLISLILPI	315.10	16.73	-	-	-	-	-	-
HLA-DPA1*01:03/DPB1*02:01	201	215	NHQIRYLSKFDKYTV	Consensus (comb.lib./smm/nn)	12.73	RYLSKFDKY	1374.01	46.24	RYLSKFDKY	854	3.77	RYLSKFDKY	196	12.73	-	-	-	-	-	-
HLA-DPA1*01:03/DPB1*02:01	202	216	HQIRYLSKFDKYTVT	Consensus (comb.lib./smm/nn)	12.89	RYLSKFDKY	1374.01	46.24	RYLSKFDKY	844	3.71	RYLSKFDKY	200.40	12.89	-	-	-	-	-	-
HLA-DPA1*01:03/DPB1*02:01	22	36	CIKVIRFDDRDEYLL	Consensus (comb.lib./smm/nn)	13.24	RFDDRDEYL	4078.79	53.87	IKVIRFDDR	1533	7.87	RFDDRDEYL	209.40	13.24	-	-	-	-	-	-
HLA-DPA1*01:03/DPB1*02:01	199	213	LMNHQIRYLSKFDKY	Consensus (comb.lib./smm/nn)	13.27	RYLSKFDKY	1374.01	46.24	IRYLSKFDK	764	3.20	RYLSKFDKY	210.10	13.27	-	-	-	-	-	-
HLA-DPA1*01:03/DPB1*02:01	254	268	HKPKLPYIYYNGECL	Consensus (comb.lib./smm/nn)	13.91	YIYYNGECL	209.93	34.07	LPYIYYNGE	712	2.86	YIYYNGECL	227.80	13.91	-	-	-	-	-	-
HLA-DPA1*01:03/DPB1*02:01	276	290	LVFDADEPITYAFVK	Consensus (comb.lib./smm/nn)	14.30	EPITYAFVK	4.55	14.30	DEPITYAFV	1935	10.90	LVFDADEPI	530.60	22.17	-	-	-	-	-	-
HLA-DPA1*01:03/DPB1*02:01	203	217	QIRYLSKFDKYTVTR	Consensus (comb.lib./smm/nn)	14.95	RYLSKFDKY	1374.01	46.24	RYLSKFDKY	963	4.43	RYLSKFDKY	258.30	14.95	-	-	-	-	-	-
HLA-DPA1*01:03/DPB1*02:01	209	223	KFDKYTVTREMVVKH	Consensus (comb.lib./smm/nn)	15.07	YTVTREMVV	1762.78	48.28	YTVTREMVV	1761	9.51	YTVTREMVV	261.90	15.07	-	-	-	-	-	-
HLA-DPA1*01:03/DPB1*02:01	208	222	SKFDKYTVTREMVVK	Consensus (comb.lib./smm/nn)	15.29	YTVTREMVV	1762.78	48.28	YTVTREMVV	1647	8.65	YTVTREMVV	268.40	15.29	-	-	-	-	-	-
HLA-DPA1*01:03/DPB1*02:01	117	131	GIGQSYCLLVFKKKE	Consensus (comb.lib./smm/nn)	15.31	SYCLLVFKK	126.16	30.88	YCLLVFKKK	748	3.09	CLLVFKKKE	269.20	15.31	-	-	-	-	-	-
HLA-DPA1*01:03/DPB1*02:01	118	132	IGQSYCLLVFKKKER	Consensus (comb.lib./smm/nn)	15.52	SYCLLVFKK	126.16	30.88	YCLLVFKKK	993	4.61	CLLVFKKKE	275.80	15.52	-	-	-	-	-	-
HLA-DPA1*01:03/DPB1*02:01	210	224	FDKYTVTREMVVKHR	Consensus (comb.lib./smm/nn)	15.96	YTVTREMVV	1762.78	48.28	YTVTREMVV	1798	9.79	YTVTREMVV	290.30	15.96	-	-	-	-	-	-
HLA-DPA1*01:03/DPB1*02:01	10	24	CLVLISLILPIICIK	Consensus (comb.lib./smm/nn)	15.99	LISLILPII	6.85	15.99	VLISLILPI	177	0.27	VLISLILPI	372.50	18.36	-	-	-	-	-	-
HLA-DPA1*01:03/DPB1*02:01	11	25	LVLISLILPIICIKV	Consensus (comb.lib./smm/nn)	15.99	LISLILPII	6.85	15.99	VLISLILPI	432	1.14	LVLISLILP	610.10	23.83	-	-	-	-	-	-
HLA-DPA1*01:03/DPB1*02:01	12	26	VLISLILPIICIKVI	Consensus (comb.lib./smm/nn)	15.99	LISLILPII	6.85	15.99	VLISLILPI	535	1.72	VLISLILPI	1371.90	35.44	-	-	-	-	-	-
HLA-DPA1*01:03/DPB1*02:01	207	221	LSKFDKYTVTREMVV	Consensus (comb.lib./smm/nn)	16.04	YTVTREMVV	1762.78	48.28	KYTVTREMV	1603	8.34	YTVTREMVV	292.70	16.04	-	-	-	-	-	-
HLA-DPA1*01:03/DPB1*02:01	119	133	GQSYCLLVFKKKERR	Consensus (comb.lib./smm/nn)	17.35	SYCLLVFKK	126.16	30.88	YCLLVFKKK	904	4.08	CLLVFKKKE	336.40	17.35	-	-	-	-	-	-
HLA-DPA1*01:03/DPB1*02:01	243	257	LDVYWFQESVKHKPK	Consensus (comb.lib./smm/nn)	17.45	VYWFQESVK	756.02	42.24	LDVYWFQES	607	2.18	DVYWFQESV	340.20	17.45	-	-	-	-	-	-
HLA-DPA1*01:03/DPB1*02:01	116	130	GGIGQSYCLLVFKKK	Consensus (comb.lib./smm/nn)	17.49	SYCLLVFKK	126.16	30.88	GIGQSYCLL	721	2.92	IGQSYCLLV	341.60	17.49	-	-	-	-	-	-
HLA-DPA1*01:03/DPB1*02:01	258	272	LPYIYYNGECLPSNK	Consensus (comb.lib./smm/nn)	17.56	YIYYNGECL	209.93	34.07	YIYYNGECL	839	3.68	IYYNGECLP	343.90	17.56	-	-	-	-	-	-
HLA-DPA1*01:03/DPB1*02:01	115	129	VGGIGQSYCLLVFKK	Consensus (comb.lib./smm/nn)	18.33	SYCLLVFKK	126.16	30.88	GIGQSYCLL	611	2.20	IGQSYCLLV	371.40	18.33	-	-	-	-	-	-
HLA-DPA1*01:03/DPB1*02:01	284	298	ITYAFVKVFSNPDHN	Consensus (comb.lib./smm/nn)	18.94	YAFVKVFSN	1837.93	48.28	YAFVKVFSN	820	3.56	FVKVFSNPD	394.90	18.94	-	-	-	-	-	-
HLA-DPA1*01:03/DPB1*02:01	211	225	DKYTVTREMVVKHRA	Consensus (comb.lib./smm/nn)	19.83	YTVTREMVV	1762.78	48.28	YTVTREMVV	2155	12.80	YTVTREMVV	429.70	19.83	-	-	-	-	-	-
HLA-DPA1*01:03/DPB1*02:01	197	211	NGLMNHQIRYLSKFD	Consensus (comb.lib./smm/nn)	20.41	HQIRYLSKF	4381.68	54.37	LMNHQIRYL	1524	7.82	LMNHQIRYL	453.80	20.41	-	-	-	-	-	-
HLA-DPA1*01:03/DPB1*02:01	285	299	TYAFVKVFSNPDHNE	Consensus (comb.lib./smm/nn)	20.55	YAFVKVFSN	1837.93	48.28	AFVKVFSNP	1402	7.02	FVKVFSNPD	459.60	20.55	-	-	-	-	-	-
HLA-DPA1*01:03/DPB1*02:01	114	128	QVGGIGQSYCLLVFK	Consensus (comb.lib./smm/nn)	20.69	GIGQSYCLL	659.27	41.24	GIGQSYCLL	684	2.68	GIGQSYCLL	465.50	20.69	-	-	-	-	-	-
HLA-DPA1*01:03/DPB1*02:01	275	289	QLVFDADEPITYAFV	Consensus (comb.lib./smm/nn)	21.03	LVFDADEPI	357.41	37.35	FDADEPITY	1916	10.74	LVFDADEPI	479.90	21.03	-	-	-	-	-	-
HLA-DPA1*01:03/DPB1*02:01	120	134	QSYCLLVFKKKERRE	Consensus (comb.lib./smm/nn)	21.17	SYCLLVFKK	126.16	30.88	YCLLVFKKK	953	4.37	CLLVFKKKE	486.40	21.17	-	-	-	-	-	-
HLA-DPA1*01:03/DPB1*02:01	196	210	KNGLMNHQIRYLSKF	Consensus (comb.lib./smm/nn)	21.22	HQIRYLSKF	4381.68	54.37	LMNHQIRYL	1466	7.43	LMNHQIRYL	488.10	21.22	-	-	-	-	-	-
HLA-DPA1*01:03/DPB1*02:01	198	212	GLMNHQIRYLSKFDK	Consensus (comb.lib./smm/nn)	21.25	HQIRYLSKF	4381.68	54.37	LMNHQIRYL	1643	8.63	LMNHQIRYL	489.80	21.25	-	-	-	-	-	-
HLA-DPA1*01:03/DPB1*02:01	259	273	PYIYYNGECLPSNKT	Consensus (comb.lib./smm/nn)	21.33	YIYYNGECL	209.93	34.07	YIYYNGECL	1794	9.76	IYYNGECLP	493.20	21.33	-	-	-	-	-	-
HLA-DPA1*01:03/DPB1*02:01	229	243	TMDFSNYGQYRISFL	Consensus (comb.lib./smm/nn)	21.42	FSNYGQYRI	112.35	30	FSNYGQYRI	402	1	YGQYRISFL	497	21.42	-	-	-	-	-	-
HLA-DPA1*01:03/DPB1*02:01	260	274	YIYYNGECLPSNKTC	Consensus (comb.lib./smm/nn)	21.83	YIYYNGECL	209.93	34.07	YIYYNGECL	1948	11.01	IYYNGECLP	515.30	21.83	-	-	-	-	-	-
HLA-DPA1*01:03/DPB1*02:01	286	300	YAFVKVFSNPDHNEP	Consensus (comb.lib./smm/nn)	22.22	YAFVKVFSN	1837.93	48.28	YAFVKVFSN	2139	12.66	YAFVKVFSN	532.80	22.22	-	-	-	-	-	-
HLA-DPA1*01:03/DPB1*02:01	186	200	KRSGNEIFYRKNGLM	Consensus (comb.lib./smm/nn)	22.31	KRSGNEIFY	27.49	22.31	SGNEIFYRK	3032	20.91	EIFYRKNGL	3424	52.81	-	-	-	-	-	-
HLA-DPA1*01:03/DPB1*02:01	230	244	MDFSNYGQYRISFLD	Consensus (comb.lib./smm/nn)	22.55	FSNYGQYRI	112.35	30	FSNYGQYRI	408	1.02	YGQYRISFL	548	22.55	-	-	-	-	-	-
HLA-DPA1*01:03/DPB1*02:01	204	218	IRYLSKFDKYTVTRE	Consensus (comb.lib./smm/nn)	22.56	RYLSKFDKY	1374.01	46.24	RYLSKFDKY	1688	8.96	RYLSKFDKY	548.60	22.56	-	-	-	-	-	-
HLA-DPA1*01:03/DPB1*02:01	79	93	PKKRCISSIHVFSTP	Consensus (comb.lib./smm/nn)	22.67	ISSIHVFST	30.05	22.67	ISSIHVFST	2270	13.84	RCISSIHVF	2929.70	49.56	-	-	-	-	-	-
HLA-DPA1*01:03/DPB1*02:01	80	94	KKRCISSIHVFSTPD	Consensus (comb.lib./smm/nn)	22.67	ISSIHVFST	30.05	22.67	SSIHVFSTP	2270	13.84	RCISSIHVF	2911.30	49.42	-	-	-	-	-	-
HLA-DPA1*01:03/DPB1*02:01	81	95	KRCISSIHVFSTPDG	Consensus (comb.lib./smm/nn)	22.67	ISSIHVFST	30.05	22.67	SSIHVFSTP	2309	14.19	RCISSIHVF	3225.40	51.57	-	-	-	-	-	-
HLA-DPA1*01:03/DPB1*02:01	82	96	RCISSIHVFSTPDGP	Consensus (comb.lib./smm/nn)	22.67	ISSIHVFST	30.05	22.67	SSIHVFSTP	2363	14.68	RCISSIHVF	4153.10	57.08	-	-	-	-	-	-
HLA-DPA1*01:03/DPB1*02:01	83	97	CISSIHVFSTPDGPV	Consensus (comb.lib./smm/nn)	22.67	ISSIHVFST	30.05	22.67	SSIHVFSTP	2500	15.95	VFSTPDGPV	5586.60	63.92	-	-	-	-	-	-
HLA-DPA1*01:03/DPB1*02:01	66	80	TNNATHFVLDFSDPK	Consensus (comb.lib./smm/nn)	22.94	ATHFVLDFS	887.11	43.22	HFVLDFSDP	1119	5.35	NATHFVLDF	566.30	22.94	-	-	-	-	-	-
HLA-DPA1*01:03/DPB1*02:01	274	288	CQLVFDADEPITYAF	Consensus (comb.lib./smm/nn)	23.29	LVFDADEPI	357.41	37.35	LVFDADEPI	1560	8.06	LVFDADEPI	583.40	23.29	-	-	-	-	-	-
HLA-DPA1*01:03/DPB1*02:01	67	81	NNATHFVLDFSDPKK	Consensus (comb.lib./smm/nn)	23.71	ATHFVLDFS	887.11	43.22	HFVLDFSDP	1171	5.64	THFVLDFSD	604.60	23.71	-	-	-	-	-	-
HLA-DPA1*01:03/DPB1*02:01	244	258	DVYWFQESVKHKPKL	Consensus (comb.lib./smm/nn)	24.02	VYWFQESVK	756.02	42.24	DVYWFQESV	2074	12.09	DVYWFQESV	620	24.02	-	-	-	-	-	-
HLA-DPA1*01:03/DPB1*02:01	113	127	CQVGGIGQSYCLLVF	Consensus (comb.lib./smm/nn)	24.08	GIGQSYCLL	659.27	41.24	GIGQSYCLL	687	2.70	GIGQSYCLL	623.30	24.08	-	-	-	-	-	-
HLA-DPA1*01:03/DPB1*02:01	68	82	NATHFVLDFSDPKKR	Consensus (comb.lib./smm/nn)	24.24	ATHFVLDFS	887.11	43.22	HFVLDFSDP	1318	6.50	THFVLDFSD	631.50	24.24	-	-	-	-	-	-
HLA-DPA1*01:03/DPB1*02:01	65	79	CTNNATHFVLDFSDP	Consensus (comb.lib./smm/nn)	24.64	ATHFVLDFS	887.11	43.22	NNATHFVLD	978	4.52	NATHFVLDF	651.90	24.64	-	-	-	-	-	-
HLA-DPA1*01:03/DPB1*02:01	226	240	KKFTMDFSNYGQYRI	Consensus (comb.lib./smm/nn)	24.84	FSNYGQYRI	112.35	30	MDFSNYGQY	369	0.85	FTMDFSNYG	662.70	24.84	-	-	-	-	-	-
HLA-DPA1*01:03/DPB1*02:01	253	267	KHKPKLPYIYYNGEC	Consensus (comb.lib./smm/nn)	25.10	KPKLPYIYY	14661.87	62.73	LPYIYYNGE	2502	15.97	LPYIYYNGE	675.90	25.10	-	-	-	-	-	-
HLA-DPA1*01:03/DPB1*02:01	224	238	RAKKFTMDFSNYGQY	Consensus (comb.lib./smm/nn)	25.14	AKKFTMDFS	2447.76	50.31	KFTMDFSNY	1102	5.25	FTMDFSNYG	678.20	25.14	-	-	-	-	-	-
HLA-DPA1*01:03/DPB1*02:01	194	208	YRKNGLMNHQIRYLS	Consensus (comb.lib./smm/nn)	25.49	LMNHQIRYL	20073.38	64.62	LMNHQIRYL	2280	13.93	LMNHQIRYL	697.30	25.49	-	-	-	-	-	-
HLA-DPA1*01:03/DPB1*02:01	225	239	AKKFTMDFSNYGQYR	Consensus (comb.lib./smm/nn)	25.79	AKKFTMDFS	2447.76	50.31	MDFSNYGQY	1126	5.39	FTMDFSNYG	713.50	25.79	-	-	-	-	-	-
HLA-DPA1*01:03/DPB1*02:01	195	209	RKNGLMNHQIRYLSK	Consensus (comb.lib./smm/nn)	25.80	LMNHQIRYL	20073.38	64.62	LMNHQIRYL	1631	8.55	LMNHQIRYL	713.80	25.80	-	-	-	-	-	-
HLA-DPA1*01:03/DPB1*02:01	69	83	ATHFVLDFSDPKKRC	Consensus (comb.lib./smm/nn)	25.91	ATHFVLDFS	887.11	43.22	HFVLDFSDP	1365	6.79	FVLDFSDPK	720.20	25.91	-	-	-	-	-	-
HLA-DPA1*01:03/DPB1*02:01	13	27	LISLILPIICIKVIR	Consensus (comb.lib./smm/nn)	26.07	LISLILPII	6.85	15.99	LISLILPII	3636	26.07	LILPIICIK	3059.40	50.46	-	-	-	-	-	-
HLA-DPA1*01:03/DPB1*02:01	24	38	KVIRFDDRDEYLLGK	Consensus (comb.lib./smm/nn)	26.07	RFDDRDEYL	4078.79	53.87	DDRDEYLLG	2987	20.51	RFDDRDEYL	729.70	26.07	-	-	-	-	-	-
HLA-DPA1*01:03/DPB1*02:01	252	266	VKHKPKLPYIYYNGE	Consensus (comb.lib./smm/nn)	26.20	KPKLPYIYY	14661.87	62.73	KLPYIYYNG	2412	15.14	LPYIYYNGE	736.90	26.20	-	-	-	-	-	-
HLA-DPA1*01:03/DPB1*02:01	25	39	VIRFDDRDEYLLGKP	Consensus (comb.lib./smm/nn)	26.21	RFDDRDEYL	4078.79	53.87	DDRDEYLLG	3382	23.99	FDDRDEYLL	737.10	26.21	-	-	-	-	-	-
HLA-DPA1*01:03/DPB1*02:01	205	219	RYLSKFDKYTVTREM	Consensus (comb.lib./smm/nn)	26.30	RYLSKFDKY	1374.01	46.24	RYLSKFDKY	1953	11.05	RYLSKFDKY	742.50	26.30	-	-	-	-	-	-
HLA-DPA1*01:03/DPB1*02:01	23	37	IKVIRFDDRDEYLLG	Consensus (comb.lib./smm/nn)	26.37	RFDDRDEYL	4078.79	53.87	IKVIRFDDR	1388	6.93	FDDRDEYLL	746.50	26.37	-	-	-	-	-	-
HLA-DPA1*01:03/DPB1*02:01	273	287	TCQLVFDADEPITYA	Consensus (comb.lib./smm/nn)	26.90	LVFDADEPI	357.41	37.35	LVFDADEPI	1559	8.05	LVFDADEPI	778.10	26.90	-	-	-	-	-	-
HLA-DPA1*01:03/DPB1*02:01	14	28	ISLILPIICIKVIRF	Consensus (comb.lib./smm/nn)	27	SLILPIICI	65.50	27	LPIICIKVI	3589	25.69	ILPIICIKV	2791.70	48.58	-	-	-	-	-	-
HLA-DPA1*01:03/DPB1*02:01	193	207	FYRKNGLMNHQIRYL	Consensus (comb.lib./smm/nn)	27.33	LMNHQIRYL	20073.38	64.62	GLMNHQIRY	2249	13.64	LMNHQIRYL	802.80	27.33	-	-	-	-	-	-
HLA-DPA1*01:03/DPB1*02:01	182	196	VKQWKRSGNEIFYRK	Consensus (comb.lib./smm/nn)	27.48	KRSGNEIFY	27.49	22.31	WKRSGNEIF	3820	27.48	SGNEIFYRK	5604.80	63.99	-	-	-	-	-	-
HLA-DPA1*01:03/DPB1*02:01	223	237	HRAKKFTMDFSNYGQ	Consensus (comb.lib./smm/nn)	27.51	AKKFTMDFS	2447.76	50.31	KFTMDFSNY	2401	15.04	FTMDFSNYG	813.50	27.51	-	-	-	-	-	-
HLA-DPA1*01:03/DPB1*02:01	183	197	KQWKRSGNEIFYRKN	Consensus (comb.lib./smm/nn)	27.89	KRSGNEIFY	27.49	22.31	SGNEIFYRK	3875	27.89	SGNEIFYRK	5539	63.72	-	-	-	-	-	-
HLA-DPA1*01:03/DPB1*02:01	121	135	SYCLLVFKKKERRED	Consensus (comb.lib./smm/nn)	28.13	SYCLLVFKK	126.16	30.88	YCLLVFKKK	2148	12.74	CLLVFKKKE	850.50	28.13	-	-	-	-	-	-
HLA-DPA1*01:03/DPB1*02:01	112	126	YCQVGGIGQSYCLLV	Consensus (comb.lib./smm/nn)	28.46	GIGQSYCLL	659.27	41.24	GIGQSYCLL	720	2.91	GIGQSYCLL	870	28.46	-	-	-	-	-	-
HLA-DPA1*01:03/DPB1*02:01	222	236	KHRAKKFTMDFSNYG	Consensus (comb.lib./smm/nn)	28.79	AKKFTMDFS	2447.76	50.31	KFTMDFSNY	2391	14.94	FTMDFSNYG	890.20	28.79	-	-	-	-	-	-
HLA-DPA1*01:03/DPB1*02:01	64	78	KCTNNATHFVLDFSD	Consensus (comb.lib./smm/nn)	29.12	ATHFVLDFS	887.11	43.22	NNATHFVLD	1574	8.15	NATHFVLDF	911.30	29.12	-	-	-	-	-	-
HLA-DPA1*01:03/DPB1*02:01	63	77	MKCTNNATHFVLDFS	Consensus (comb.lib./smm/nn)	29.27	ATHFVLDFS	887.11	43.22	NNATHFVLD	1593	8.28	NATHFVLDF	921.30	29.27	-	-	-	-	-	-
HLA-DPA1*01:03/DPB1*02:01	185	199	WKRSGNEIFYRKNGL	Consensus (comb.lib./smm/nn)	29.70	KRSGNEIFY	27.49	22.31	SGNEIFYRK	4131	29.70	EIFYRKNGL	3655.20	54.24	-	-	-	-	-	-
HLA-DPA1*01:03/DPB1*02:01	227	241	KFTMDFSNYGQYRIS	Consensus (comb.lib./smm/nn)	30	FSNYGQYRI	112.35	30	FSNYGQYRI	370	0.85	FTMDFSNYG	1062.80	31.36	-	-	-	-	-	-
HLA-DPA1*01:03/DPB1*02:01	228	242	FTMDFSNYGQYRISF	Consensus (comb.lib./smm/nn)	30	FSNYGQYRI	112.35	30	FSNYGQYRI	366	0.84	FSNYGQYRI	975.10	30.10	-	-	-	-	-	-
HLA-DPA1*01:03/DPB1*02:01	16	30	LILPIICIKVIRFDD	Consensus (comb.lib./smm/nn)	30.13	ICIKVIRFD	33035.49	67.83	IICIKVIRF	4196	30.13	CIKVIRFDD	508.10	21.68	-	-	-	-	-	-
HLA-DPA1*01:03/DPB1*02:01	26	40	IRFDDRDEYLLGKPD	Consensus (comb.lib./smm/nn)	30.19	RFDDRDEYL	4078.79	53.87	DDRDEYLLG	4205	30.19	RFDDRDEYL	868.40	28.43	-	-	-	-	-	-
HLA-DPA1*01:03/DPB1*02:01	84	98	ISSIHVFSTPDGPVN	Consensus (comb.lib./smm/nn)	30.29	ISSIHVFST	30.05	22.67	SSIHVFSTP	4220	30.29	VFSTPDGPV	6538	67.69	-	-	-	-	-	-
HLA-DPA1*01:03/DPB1*02:01	15	29	SLILPIICIKVIRFD	Consensus (comb.lib./smm/nn)	30.34	SLILPIICI	65.50	27	IICIKVIRF	4228	30.34	ILPIICIKV	2462.20	46.09	-	-	-	-	-	-
HLA-DPA1*01:03/DPB1*02:01	272	286	KTCQLVFDADEPITY	Consensus (comb.lib./smm/nn)	31.06	LVFDADEPI	357.41	37.35	LVFDADEPI	1584	8.21	LVFDADEPI	1041.90	31.06	-	-	-	-	-	-
HLA-DPA1*01:03/DPB1*02:01	206	220	YLSKFDKYTVTREMV	Consensus (comb.lib./smm/nn)	31.15	KYTVTREMV	2307.10	49.80	SKFDKYTVT	3274	23.07	KYTVTREMV	1047.90	31.15	-	-	-	-	-	-
HLA-DPA1*01:03/DPB1*02:01	62	76	KMKCTNNATHFVLDF	Consensus (comb.lib./smm/nn)	31.24	NNATHFVLD	3353.19	52.86	NNATHFVLD	1614	8.42	NATHFVLDF	1054.70	31.24	-	-	-	-	-	-
HLA-DPA1*01:03/DPB1*02:01	184	198	QWKRSGNEIFYRKNG	Consensus (comb.lib./smm/nn)	32.24	KRSGNEIFY	27.49	22.31	SGNEIFYRK	4528	32.24	SGNEIFYRK	5977.10	65.52	-	-	-	-	-	-
HLA-DPA1*01:03/DPB1*02:01	70	84	THFVLDFSDPKKRCI	Consensus (comb.lib./smm/nn)	32.43	FVLDFSDPK	21769.81	65.09	FVLDFSDPK	2158	12.83	FVLDFSDPK	1139.80	32.43	-	-	-	-	-	-
HLA-DPA1*01:03/DPB1*02:01	39	53	PDNTDEELLYSTFDF	Consensus (comb.lib./smm/nn)	32.58	PDNTDEELL	14275.15	62.26	DEELLYSTF	4585	32.58	ELLYSTFDF	91.70	7.89	-	-	-	-	-	-
HLA-DPA1*01:03/DPB1*02:01	245	259	VYWFQESVKHKPKLP	Consensus (comb.lib./smm/nn)	33.22	VYWFQESVK	756.02	42.24	FQESVKHKP	3536	25.26	VYWFQESVK	1199.70	33.22	-	-	-	-	-	-
HLA-DPA1*01:03/DPB1*02:01	48	62	YSTFDFIKNTCANPK	Consensus (comb.lib./smm/nn)	33.80	YSTFDFIKN	1588.63	47.25	YSTFDFIKN	2212	13.31	FDFIKNTCA	1243.60	33.80	-	-	-	-	-	-
HLA-DPA1*01:03/DPB1*02:01	212	226	KYTVTREMVVKHRAK	Consensus (comb.lib./smm/nn)	36.05	YTVTREMVV	1762.78	48.28	YTVTREMVV	5216	36.05	YTVTREMVV	600.70	23.64	-	-	-	-	-	-
HLA-DPA1*01:03/DPB1*02:01	270	284	SNKTCQLVFDADEPI	Consensus (comb.lib./smm/nn)	37.35	LVFDADEPI	357.41	37.35	TCQLVFDAD	1958	11.10	LVFDADEPI	2473.70	46.18	-	-	-	-	-	-
HLA-DPA1*01:03/DPB1*02:01	271	285	NKTCQLVFDADEPIT	Consensus (comb.lib./smm/nn)	37.35	LVFDADEPI	357.41	37.35	LVFDADEPI	1990	11.36	LVFDADEPI	1625.40	38.35	-	-	-	-	-	-
HLA-DPA1*01:03/DPB1*02:01	122	136	YCLLVFKKKERREDA	Consensus (comb.lib./smm/nn)	37.60	YCLLVFKKK	1180.78	45.22	YCLLVFKKK	2162	12.86	CLLVFKKKE	1555.90	37.60	-	-	-	-	-	-
HLA-DPA1*01:03/DPB1*02:01	27	41	RFDDRDEYLLGKPDN	Consensus (comb.lib./smm/nn)	37.71	RFDDRDEYL	4078.79	53.87	DDRDEYLLG	5551	37.71	FDDRDEYLL	1031.60	30.92	-	-	-	-	-	-
HLA-DPA1*01:03/DPB1*02:01	131	145	ERREDALVDIRGLKT	Consensus (comb.lib./smm/nn)	38.43	ALVDIRGLK	10616.74	60.34	DALVDIRGL	3192	22.35	LVDIRGLKT	1632.80	38.43	-	-	-	-	-	-
HLA-DPA1*01:03/DPB1*02:01	111	125	IYCQVGGIGQSYCLL	Consensus (comb.lib./smm/nn)	38.72	GIGQSYCLL	659.27	41.24	VGGIGQSYC	815	3.52	GIGQSYCLL	1659.10	38.72	-	-	-	-	-	-
HLA-DPA1*01:03/DPB1*02:01	132	146	RREDALVDIRGLKTC	Consensus (comb.lib./smm/nn)	38.72	ALVDIRGLK	10616.74	60.34	LVDIRGLKT	3156	22.03	ALVDIRGLK	1659.30	38.72	-	-	-	-	-	-
HLA-DPA1*01:03/DPB1*02:01	37	51	GKPDNTDEELLYSTF	Consensus (comb.lib./smm/nn)	38.92	PDNTDEELL	14275.15	62.26	NTDEELLYS	5805	38.92	DEELLYSTF	1290.50	34.42	-	-	-	-	-	-
HLA-DPA1*01:03/DPB1*02:01	287	301	AFVKVFSNPDHNEPR	Consensus (comb.lib./smm/nn)	39.69	AFVKVFSNP	313379.26	80.16	AFVKVFSNP	5974	39.69	FVKVFSNPD	986.20	30.26	-	-	-	-	-	-
HLA-DPA1*01:03/DPB1*02:01	38	52	KPDNTDEELLYSTFD	Consensus (comb.lib./smm/nn)	40.62	PDNTDEELL	14275.15	62.26	DEELLYSTF	6179	40.62	DEELLYSTF	367.60	18.23	-	-	-	-	-	-
HLA-DPA1*01:03/DPB1*02:01	133	147	REDALVDIRGLKTCS	Consensus (comb.lib./smm/nn)	40.76	ALVDIRGLK	10616.74	60.34	LVDIRGLKT	3232	22.70	ALVDIRGLK	1862.30	40.76	-	-	-	-	-	-
HLA-DPA1*01:03/DPB1*02:01	261	275	IYYNGECLPSNKTCQ	Consensus (comb.lib./smm/nn)	41.35	IYYNGECLP	13147.80	61.78	YNGECLPSN	6342	41.35	IYYNGECLP	1535.20	37.36	-	-	-	-	-	-
HLA-DPA1*01:03/DPB1*02:01	221	235	VKHRAKKFTMDFSNY	Consensus (comb.lib./smm/nn)	41.62	AKKFTMDFS	2447.76	50.31	HRAKKFTMD	2819	18.94	KFTMDFSNY	1952.20	41.62	-	-	-	-	-	-
HLA-DPA1*01:03/DPB1*02:01	213	227	YTVTREMVVKHRAKK	Consensus (comb.lib./smm/nn)	41.74	YTVTREMVV	1762.78	48.28	YTVTREMVV	6429	41.74	YTVTREMVV	1962.50	41.72	-	-	-	-	-	-
HLA-DPA1*01:03/DPB1*02:01	101	115	EENKPRSKSSIYCQV	Consensus (comb.lib./smm/nn)	42.24	SKSSIYCQV	762.97	42.24	NKPRSKSSI	3647	26.15	SKSSIYCQV	8290.10	73.47	-	-	-	-	-	-
HLA-DPA1*01:03/DPB1*02:01	102	116	ENKPRSKSSIYCQVG	Consensus (comb.lib./smm/nn)	42.24	SKSSIYCQV	762.97	42.24	SKSSIYCQV	3800	27.34	SKSSIYCQV	8327.30	73.57	-	-	-	-	-	-
HLA-DPA1*01:03/DPB1*02:01	103	117	NKPRSKSSIYCQVGG	Consensus (comb.lib./smm/nn)	42.24	SKSSIYCQV	762.97	42.24	SKSSIYCQV	3860	27.78	SKSSIYCQV	9035.60	75.61	-	-	-	-	-	-
HLA-DPA1*01:03/DPB1*02:01	104	118	KPRSKSSIYCQVGGI	Consensus (comb.lib./smm/nn)	42.24	SKSSIYCQV	762.97	42.24	SKSSIYCQV	3667	26.31	SKSSIYCQV	8060.40	72.78	-	-	-	-	-	-
HLA-DPA1*01:03/DPB1*02:01	105	119	PRSKSSIYCQVGGIG	Consensus (comb.lib./smm/nn)	42.24	SKSSIYCQV	762.97	42.24	SKSSIYCQV	3838	27.62	SKSSIYCQV	9507.50	76.81	-	-	-	-	-	-
HLA-DPA1*01:03/DPB1*02:01	134	148	EDALVDIRGLKTCSL	Consensus (comb.lib./smm/nn)	42.70	ALVDIRGLK	10616.74	60.34	LVDIRGLKT	2423	15.24	LVDIRGLKT	2067.30	42.70	-	-	-	-	-	-
HLA-DPA1*01:03/DPB1*02:01	157	171	PKKTDAYGMAYKFDK	Consensus (comb.lib./smm/nn)	43.22	AYGMAYKFD	892.84	43.22	AYGMAYKFD	5925	39.47	DAYGMAYKF	3028.30	50.23	-	-	-	-	-	-
HLA-DPA1*01:03/DPB1*02:01	158	172	KKTDAYGMAYKFDKN	Consensus (comb.lib./smm/nn)	43.22	AYGMAYKFD	892.84	43.22	YGMAYKFDK	4112	29.57	AYGMAYKFD	2901.40	49.35	-	-	-	-	-	-
HLA-DPA1*01:03/DPB1*02:01	159	173	KTDAYGMAYKFDKND	Consensus (comb.lib./smm/nn)	43.22	AYGMAYKFD	892.84	43.22	GMAYKFDKN	4133	29.71	AYGMAYKFD	3446.70	52.96	-	-	-	-	-	-
HLA-DPA1*01:03/DPB1*02:01	160	174	TDAYGMAYKFDKNDN	Consensus (comb.lib./smm/nn)	43.22	AYGMAYKFD	892.84	43.22	GMAYKFDKN	4283	30.71	AYGMAYKFD	4553.20	59.15	-	-	-	-	-	-
HLA-DPA1*01:03/DPB1*02:01	161	175	DAYGMAYKFDKNDNW	Consensus (comb.lib./smm/nn)	43.22	AYGMAYKFD	892.84	43.22	GMAYKFDKN	4262	30.57	YKFDKNDNW	3068.60	50.52	-	-	-	-	-	-
HLA-DPA1*01:03/DPB1*02:01	162	176	AYGMAYKFDKNDNWS	Consensus (comb.lib./smm/nn)	43.22	AYGMAYKFD	892.84	43.22	GMAYKFDKN	5362	36.78	YKFDKNDNW	3114	50.83	-	-	-	-	-	-
HLA-DPA1*01:03/DPB1*02:01	187	201	RSGNEIFYRKNGLMN	Consensus (comb.lib./smm/nn)	43.22	RSGNEIFYR	838.27	43.22	IFYRKNGLM	3554	25.41	EIFYRKNGL	3352.40	52.37	-	-	-	-	-	-
HLA-DPA1*01:03/DPB1*02:01	71	85	HFVLDFSDPKKRCIS	Consensus (comb.lib./smm/nn)	45.55	FVLDFSDPK	21769.81	65.09	HFVLDFSDP	3519	25.12	FVLDFSDPK	2393.70	45.55	-	-	-	-	-	-
HLA-DPA1*01:03/DPB1*02:01	135	149	DALVDIRGLKTCSLK	Consensus (comb.lib./smm/nn)	45.94	ALVDIRGLK	10616.74	60.34	LVDIRGLKT	2459	15.57	ALVDIRGLK	2443	45.94	-	-	-	-	-	-
HLA-DPA1*01:03/DPB1*02:01	156	170	DPKKTDAYGMAYKFD	Consensus (comb.lib./smm/nn)	46.28	AYGMAYKFD	892.84	43.22	KKTDAYGMA	7446	46.28	DAYGMAYKF	3176.80	51.25	-	-	-	-	-	-
HLA-DPA1*01:03/DPB1*02:01	123	137	CLLVFKKKERREDAL	Consensus (comb.lib./smm/nn)	46.75	KKERREDAL	131870.50	75.80	LVFKKKERR	4189	30.08	CLLVFKKKE	2544.70	46.75	-	-	-	-	-	-
HLA-DPA1*01:03/DPB1*02:01	163	177	YGMAYKFDKNDNWSI	Consensus (comb.lib./smm/nn)	48.16	GMAYKFDKN	2250.60	49.80	YKFDKNDNW	6638	42.67	YKFDKNDNW	2732.20	48.16	-	-	-	-	-	-
HLA-DPA1*01:03/DPB1*02:01	165	179	MAYKFDKNDNWSIKR	Consensus (comb.lib./smm/nn)	48.23	FDKNDNWSI	612452.87	83.05	FDKNDNWSI	7811	47.94	YKFDKNDNW	2741.30	48.23	-	-	-	-	-	-
HLA-DPA1*01:03/DPB1*02:01	164	178	GMAYKFDKNDNWSIK	Consensus (comb.lib./smm/nn)	48.60	GMAYKFDKN	2250.60	49.80	FDKNDNWSI	7141	44.91	YKFDKNDNW	2794.10	48.60	-	-	-	-	-	-
HLA-DPA1*01:03/DPB1*02:01	190	204	NEIFYRKNGLMNHQI	Consensus (comb.lib./smm/nn)	49.02	EIFYRKNGL	330667.39	80.16	FYRKNGLMN	3773	27.13	EIFYRKNGL	2854.90	49.02	-	-	-	-	-	-
HLA-DPA1*01:03/DPB1*02:01	188	202	SGNEIFYRKNGLMNH	Consensus (comb.lib./smm/nn)	49.60	SGNEIFYRK	79446.99	73	FYRKNGLMN	3379	23.97	EIFYRKNGL	2936.40	49.60	-	-	-	-	-	-
HLA-DPA1*01:03/DPB1*02:01	189	203	GNEIFYRKNGLMNHQ	Consensus (comb.lib./smm/nn)	50.24	EIFYRKNGL	330667.39	80.16	FYRKNGLMN	3646	26.14	IFYRKNGLM	3029.10	50.24	-	-	-	-	-	-
HLA-DPA1*01:03/DPB1*02:01	219	233	MVVKHRAKKFTMDFS	Consensus (comb.lib./smm/nn)	50.31	AKKFTMDFS	2447.76	50.31	HRAKKFTMD	8158	49.52	RAKKFTMDF	3698.80	54.50	-	-	-	-	-	-
HLA-DPA1*01:03/DPB1*02:01	220	234	VVKHRAKKFTMDFSN	Consensus (comb.lib./smm/nn)	50.31	AKKFTMDFS	2447.76	50.31	HRAKKFTMD	7728	47.56	RAKKFTMDF	3146	51.05	-	-	-	-	-	-
HLA-DPA1*01:03/DPB1*02:01	78	92	DPKKRCISSIHVFST	Consensus (comb.lib./smm/nn)	50.40	ISSIHVFST	30.05	22.67	RCISSIHVF	8412	50.69	RCISSIHVF	3050.90	50.40	-	-	-	-	-	-
HLA-DPA1*01:03/DPB1*02:01	191	205	EIFYRKNGLMNHQIR	Consensus (comb.lib./smm/nn)	50.59	EIFYRKNGL	330667.39	80.16	FYRKNGLMN	4894	34.35	EIFYRKNGL	3078.60	50.59	-	-	-	-	-	-
HLA-DPA1*01:03/DPB1*02:01	136	150	ALVDIRGLKTCSLKE	Consensus (comb.lib./smm/nn)	51.82	ALVDIRGLK	10616.74	60.34	IRGLKTCSL	4027	28.98	ALVDIRGLK	3265.30	51.82	-	-	-	-	-	-
HLA-DPA1*01:03/DPB1*02:01	61	75	PKMKCTNNATHFVLD	Consensus (comb.lib./smm/nn)	52.86	NNATHFVLD	3353.19	52.86	TNNATHFVL	1748	9.40	NNATHFVLD	3562	53.69	-	-	-	-	-	-
HLA-DPA1*01:03/DPB1*02:01	181	195	GVKQWKRSGNEIFYR	Consensus (comb.lib./smm/nn)	53.08	KRSGNEIFY	27.49	22.31	WKRSGNEIF	8928	53.08	WKRSGNEIF	7012.40	69.38	-	-	-	-	-	-
HLA-DPA1*01:03/DPB1*02:01	106	120	RSKSSIYCQVGGIGQ	Consensus (comb.lib./smm/nn)	53.58	SKSSIYCQV	762.97	42.24	SKSSIYCQV	9038	53.58	SKSSIYCQV	9958.90	77.92	-	-	-	-	-	-
HLA-DPA1*01:03/DPB1*02:01	192	206	IFYRKNGLMNHQIRY	Consensus (comb.lib./smm/nn)	54.25	GLMNHQIRY	1000000	85.11	YRKNGLMNH	6078	40.16	IFYRKNGLM	3658.20	54.25	-	-	-	-	-	-
HLA-DPA1*01:03/DPB1*02:01	246	260	YWFQESVKHKPKLPY	Consensus (comb.lib./smm/nn)	54.86	WFQESVKHK	411246.51	81.16	FQESVKHKP	4998	34.91	YWFQESVKH	3760.50	54.86	-	-	-	-	-	-
HLA-DPA1*01:03/DPB1*02:01	107	121	SKSSIYCQVGGIGQS	Consensus (comb.lib./smm/nn)	55.21	SKSSIYCQV	762.97	42.24	SKSSIYCQV	9391	55.21	SKSSIYCQV	11079.30	80.49	-	-	-	-	-	-
HLA-DPA1*01:03/DPB1*02:01	72	86	FVLDFSDPKKRCISS	Consensus (comb.lib./smm/nn)	55.91	FVLDFSDPK	21769.81	65.09	FVLDFSDPK	9247	54.54	FVLDFSDPK	3941.20	55.91	-	-	-	-	-	-
HLA-DPA1*01:03/DPB1*02:01	77	91	SDPKKRCISSIHVFS	Consensus (comb.lib./smm/nn)	56.16	KRCISSIHV	3263.39	52.35	KRCISSIHV	23037	89.79	RCISSIHVF	3985.10	56.16	-	-	-	-	-	-
HLA-DPA1*01:03/DPB1*02:01	124	138	LLVFKKKERREDALV	Consensus (comb.lib./smm/nn)	56.39	KERREDALV	5988.48	56.39	LVFKKKERR	7400	46.08	LLVFKKKER	7365	70.58	-	-	-	-	-	-
HLA-DPA1*01:03/DPB1*02:01	125	139	LVFKKKERREDALVD	Consensus (comb.lib./smm/nn)	56.39	KERREDALV	5988.48	56.39	LVFKKKERR	7921	48.44	LVFKKKERR	9521.30	76.84	-	-	-	-	-	-
HLA-DPA1*01:03/DPB1*02:01	130	144	KERREDALVDIRGLK	Consensus (comb.lib./smm/nn)	56.39	KERREDALV	5988.48	56.39	RREDALVDI	11472	64.55	DALVDIRGL	3821.20	55.22	-	-	-	-	-	-
HLA-DPA1*01:03/DPB1*02:01	126	140	VFKKKERREDALVDI	Consensus (comb.lib./smm/nn)	56.54	KERREDALV	5988.48	56.39	KKKERREDA	9679	56.54	RREDALVDI	7104.20	69.69	-	-	-	-	-	-
HLA-DPA1*01:03/DPB1*02:01	217	231	REMVVKHRAKKFTMD	Consensus (comb.lib./smm/nn)	56.61	VVKHRAKKF	6232.23	56.89	VVKHRAKKF	6804	43.41	VVKHRAKKF	4064.30	56.61	-	-	-	-	-	-
HLA-DPA1*01:03/DPB1*02:01	139	153	DIRGLKTCSLKERYT	Consensus (comb.lib./smm/nn)	56.89	TCSLKERYT	6428.94	56.89	LKTCSLKER	5504	37.48	IRGLKTCSL	7487.20	70.97	-	-	-	-	-	-
HLA-DPA1*01:03/DPB1*02:01	140	154	IRGLKTCSLKERYTS	Consensus (comb.lib./smm/nn)	56.89	TCSLKERYT	6428.94	56.89	LKTCSLKER	5364	36.79	IRGLKTCSL	5243.40	62.42	-	-	-	-	-	-
HLA-DPA1*01:03/DPB1*02:01	141	155	RGLKTCSLKERYTSG	Consensus (comb.lib./smm/nn)	56.89	TCSLKERYT	6428.94	56.89	LKTCSLKER	3534	25.25	SLKERYTSG	4942.20	61.05	-	-	-	-	-	-
HLA-DPA1*01:03/DPB1*02:01	142	156	GLKTCSLKERYTSGD	Consensus (comb.lib./smm/nn)	56.89	TCSLKERYT	6428.94	56.89	SLKERYTSG	4698	33.25	SLKERYTSG	5263.70	62.51	-	-	-	-	-	-
HLA-DPA1*01:03/DPB1*02:01	143	157	LKTCSLKERYTSGDP	Consensus (comb.lib./smm/nn)	56.89	TCSLKERYT	6428.94	56.89	SLKERYTSG	5016	35	SLKERYTSG	5119	61.88	-	-	-	-	-	-
HLA-DPA1*01:03/DPB1*02:01	144	158	KTCSLKERYTSGDPK	Consensus (comb.lib./smm/nn)	56.89	TCSLKERYT	6428.94	56.89	SLKERYTSG	5730	38.57	SLKERYTSG	6280.40	66.72	-	-	-	-	-	-
HLA-DPA1*01:03/DPB1*02:01	145	159	TCSLKERYTSGDPKK	Consensus (comb.lib./smm/nn)	56.89	TCSLKERYT	6428.94	56.89	SLKERYTSG	6180	40.62	SLKERYTSG	7156.40	69.87	-	-	-	-	-	-
HLA-DPA1*01:03/DPB1*02:01	214	228	TVTREMVVKHRAKKF	Consensus (comb.lib./smm/nn)	56.89	VVKHRAKKF	6232.23	56.89	REMVVKHRA	12115	67.21	VVKHRAKKF	3252.10	51.74	-	-	-	-	-	-
HLA-DPA1*01:03/DPB1*02:01	215	229	VTREMVVKHRAKKFT	Consensus (comb.lib./smm/nn)	56.89	VVKHRAKKF	6232.23	56.89	VVKHRAKKF	11768	65.79	VVKHRAKKF	3446	52.96	-	-	-	-	-	-
HLA-DPA1*01:03/DPB1*02:01	216	230	TREMVVKHRAKKFTM	Consensus (comb.lib./smm/nn)	56.89	VVKHRAKKF	6232.23	56.89	VVKHRAKKF	12464	68.61	VVKHRAKKF	3549.30	53.61	-	-	-	-	-	-
HLA-DPA1*01:03/DPB1*02:01	218	232	EMVVKHRAKKFTMDF	Consensus (comb.lib./smm/nn)	56.89	VVKHRAKKF	6232.23	56.89	HRAKKFTMD	6889	43.79	RAKKFTMDF	4663.60	59.71	-	-	-	-	-	-
HLA-DPA1*01:03/DPB1*02:01	262	276	YYNGECLPSNKTCQL	Consensus (comb.lib./smm/nn)	57.38	LPSNKTCQL	6674.61	57.38	YNGECLPSN	9592	56.13	YYNGECLPS	8825.90	75.03	-	-	-	-	-	-
HLA-DPA1*01:03/DPB1*02:01	264	278	NGECLPSNKTCQLVF	Consensus (comb.lib./smm/nn)	57.38	LPSNKTCQL	6674.61	57.38	LPSNKTCQL	8885	52.88	SNKTCQLVF	9819.90	77.58	-	-	-	-	-	-
HLA-DPA1*01:03/DPB1*02:01	265	279	GECLPSNKTCQLVFD	Consensus (comb.lib./smm/nn)	57.38	LPSNKTCQL	6674.61	57.38	SNKTCQLVF	7831	48.03	SNKTCQLVF	9559	76.94	-	-	-	-	-	-
HLA-DPA1*01:03/DPB1*02:01	266	280	ECLPSNKTCQLVFDA	Consensus (comb.lib./smm/nn)	57.38	LPSNKTCQL	6674.61	57.38	SNKTCQLVF	7097	44.71	SNKTCQLVF	9297.10	76.28	-	-	-	-	-	-
HLA-DPA1*01:03/DPB1*02:01	267	281	CLPSNKTCQLVFDAD	Consensus (comb.lib./smm/nn)	57.38	LPSNKTCQL	6674.61	57.38	SNKTCQLVF	7447	46.29	TCQLVFDAD	7360.50	70.56	-	-	-	-	-	-
HLA-DPA1*01:03/DPB1*02:01	268	282	LPSNKTCQLVFDADE	Consensus (comb.lib./smm/nn)	57.38	LPSNKTCQL	6674.61	57.38	SNKTCQLVF	7513	46.59	CQLVFDADE	4690.40	59.85	-	-	-	-	-	-
HLA-DPA1*01:03/DPB1*02:01	36	50	LGKPDNTDEELLYST	Consensus (comb.lib./smm/nn)	58.12	PDNTDEELL	14275.15	62.26	NTDEELLYS	8455	50.88	TDEELLYST	4347.50	58.12	-	-	-	-	-	-
HLA-DPA1*01:03/DPB1*02:01	251	265	SVKHKPKLPYIYYNG	Consensus (comb.lib./smm/nn)	60.14	KPKLPYIYY	14661.87	62.73	PKLPYIYYN	10468	60.14	KLPYIYYNG	2762.80	48.38	-	-	-	-	-	-
HLA-DPA1*01:03/DPB1*02:01	60	74	NPKMKCTNNATHFVL	Consensus (comb.lib./smm/nn)	60.34	CTNNATHFV	10035.34	60.34	MKCTNNATH	7100	44.73	TNNATHFVL	5142.70	61.98	-	-	-	-	-	-
HLA-DPA1*01:03/DPB1*02:01	137	151	LVDIRGLKTCSLKER	Consensus (comb.lib./smm/nn)	60.82	IRGLKTCSL	11508.51	60.82	IRGLKTCSL	3256	22.91	IRGLKTCSL	5109.80	61.84	-	-	-	-	-	-
HLA-DPA1*01:03/DPB1*02:01	138	152	VDIRGLKTCSLKERY	Consensus (comb.lib./smm/nn)	60.82	IRGLKTCSL	11508.51	60.82	LKTCSLKER	4126	29.66	IRGLKTCSL	6812.50	68.68	-	-	-	-	-	-
HLA-DPA1*01:03/DPB1*02:01	76	90	FSDPKKRCISSIHVF	Consensus (comb.lib./smm/nn)	61.81	KRCISSIHV	3263.39	52.35	FSDPKKRCI	20396	87.38	RCISSIHVF	5103.30	61.81	-	-	-	-	-	-
HLA-DPA1*01:03/DPB1*02:01	263	277	YNGECLPSNKTCQLV	Consensus (comb.lib./smm/nn)	62.13	LPSNKTCQL	6674.61	57.38	LPSNKTCQL	10913	62.13	YNGECLPSN	14860.50	87.28	-	-	-	-	-	-
HLA-DPA1*01:03/DPB1*02:01	35	49	LLGKPDNTDEELLYS	Consensus (comb.lib./smm/nn)	62.26	PDNTDEELL	14275.15	62.26	PDNTDEELL	9622	56.27	NTDEELLYS	7509.10	71.05	-	-	-	-	-	-
HLA-DPA1*01:03/DPB1*02:01	269	283	PSNKTCQLVFDADEP	Consensus (comb.lib./smm/nn)	62.53	TCQLVFDAD	463978.72	81.81	TCQLVFDAD	11003	62.53	CQLVFDADE	4813.30	60.44	-	-	-	-	-	-
HLA-DPA1*01:03/DPB1*02:01	249	263	QESVKHKPKLPYIYY	Consensus (comb.lib./smm/nn)	62.73	KPKLPYIYY	14661.87	62.73	VKHKPKLPY	9760	56.91	KPKLPYIYY	9194	76.02	-	-	-	-	-	-
HLA-DPA1*01:03/DPB1*02:01	250	264	ESVKHKPKLPYIYYN	Consensus (comb.lib./smm/nn)	62.73	KPKLPYIYY	14661.87	62.73	VKHKPKLPY	9041	53.60	KPKLPYIYY	6752.60	68.47	-	-	-	-	-	-
HLA-DPA1*01:03/DPB1*02:01	28	42	FDDRDEYLLGKPDNT	Consensus (comb.lib./smm/nn)	63.20	DDRDEYLLG	15940.94	63.20	DDRDEYLLG	11290	63.78	FDDRDEYLL	2520.20	46.55	-	-	-	-	-	-
HLA-DPA1*01:03/DPB1*02:01	129	143	KKERREDALVDIRGL	Consensus (comb.lib./smm/nn)	64.01	KERREDALV	5988.48	56.39	RREDALVDI	11611	65.14	DALVDIRGL	5607.90	64.01	-	-	-	-	-	-
HLA-DPA1*01:03/DPB1*02:01	85	99	SSIHVFSTPDGPVNL	Consensus (comb.lib./smm/nn)	64.62	SSIHVFSTP	19722.73	64.62	VFSTPDGPV	4819	33.93	VFSTPDGPV	9754	77.42	-	-	-	-	-	-
HLA-DPA1*01:03/DPB1*02:01	167	181	YKFDKNDNWSIKREG	Consensus (comb.lib./smm/nn)	64.74	FDKNDNWSI	612452.87	83.05	FDKNDNWSI	11517	64.74	YKFDKNDNW	4243.40	57.56	-	-	-	-	-	-
HLA-DPA1*01:03/DPB1*02:01	166	180	AYKFDKNDNWSIKRE	Consensus (comb.lib./smm/nn)	64.87	FDKNDNWSI	612452.87	83.05	FDKNDNWSI	11549	64.87	YKFDKNDNW	3142.90	51.03	-	-	-	-	-	-
HLA-DPA1*01:03/DPB1*02:01	288	302	FVKVFSNPDHNEPRL	Consensus (comb.lib./smm/nn)	65.52	KVFSNPDHN	605444.34	83.05	FSNPDHNEP	11702	65.52	FVKVFSNPD	1270.80	34.16	-	-	-	-	-	-
HLA-DPA1*01:03/DPB1*02:01	155	169	GDPKKTDAYGMAYKF	Consensus (comb.lib./smm/nn)	66.01	DAYGMAYKF	24658.94	66.01	KKTDAYGMA	13005	70.67	DAYGMAYKF	4352.80	58.14	-	-	-	-	-	-
HLA-DPA1*01:03/DPB1*02:01	127	141	FKKKERREDALVDIR	Consensus (comb.lib./smm/nn)	66.50	KERREDALV	5988.48	56.39	RREDALVDI	11941	66.50	RREDALVDI	7347	70.52	-	-	-	-	-	-
HLA-DPA1*01:03/DPB1*02:01	128	142	KKKERREDALVDIRG	Consensus (comb.lib./smm/nn)	66.89	KERREDALV	5988.48	56.39	RREDALVDI	12036	66.89	RREDALVDI	8679.80	74.60	-	-	-	-	-	-
HLA-DPA1*01:03/DPB1*02:01	247	261	WFQESVKHKPKLPYI	Consensus (comb.lib./smm/nn)	70.35	WFQESVKHK	411246.51	81.16	VKHKPKLPY	7250	45.41	FQESVKHKP	7300.60	70.35	-	-	-	-	-	-
HLA-DPA1*01:03/DPB1*02:01	29	43	DDRDEYLLGKPDNTD	Consensus (comb.lib./smm/nn)	73.49	DDRDEYLLG	15940.94	63.20	DDRDEYLLG	14722	76.38	RDEYLLGKP	8296.60	73.49	-	-	-	-	-	-
HLA-DPA1*01:03/DPB1*02:01	180	194	EGVKQWKRSGNEIFY	Consensus (comb.lib./smm/nn)	74.51	KRSGNEIFY	27.49	22.31	WKRSGNEIF	14731	76.41	WKRSGNEIF	8644.60	74.51	-	-	-	-	-	-
HLA-DPA1*01:03/DPB1*02:01	146	160	CSLKERYTSGDPKKT	Consensus (comb.lib./smm/nn)	74.90	ERYTSGDPK	249133.31	79.12	SLKERYTSG	14240	74.90	SLKERYTSG	8493.60	74.07	-	-	-	-	-	-
HLA-DPA1*01:03/DPB1*02:01	174	188	NWSIKREGVKQWKRS	Consensus (comb.lib./smm/nn)	75.19	NWSIKREGV	418474.06	81.48	IKREGVKQW	8066	49.10	REGVKQWKR	8882.10	75.19	-	-	-	-	-	-
HLA-DPA1*01:03/DPB1*02:01	109	123	SSIYCQVGGIGQSYC	Consensus (comb.lib./smm/nn)	75.44	VGGIGQSYC	1000000	85.11	IYCQVGGIG	14051	74.29	VGGIGQSYC	8972	75.44	-	-	-	-	-	-
HLA-DPA1*01:03/DPB1*02:01	173	187	DNWSIKREGVKQWKR	Consensus (comb.lib./smm/nn)	75.56	NWSIKREGV	418474.06	81.48	IKREGVKQW	8005	48.82	REGVKQWKR	9015.80	75.56	-	-	-	-	-	-
HLA-DPA1*01:03/DPB1*02:01	175	189	WSIKREGVKQWKRSG	Consensus (comb.lib./smm/nn)	75.83	GVKQWKRSG	1000000	85.11	IKREGVKQW	8145	49.46	REGVKQWKR	9122.10	75.83	-	-	-	-	-	-
HLA-DPA1*01:03/DPB1*02:01	59	73	ANPKMKCTNNATHFV	Consensus (comb.lib./smm/nn)	76.40	CTNNATHFV	10035.34	60.34	MKCTNNATH	40290	95.86	CTNNATHFV	9343.40	76.40	-	-	-	-	-	-
HLA-DPA1*01:03/DPB1*02:01	86	100	SIHVFSTPDGPVNLE	Consensus (comb.lib./smm/nn)	76.56	HVFSTPDGP	158817.67	76.56	VFSTPDGPV	8492	51.06	VFSTPDGPV	10119.10	78.30	-	-	-	-	-	-
HLA-DPA1*01:03/DPB1*02:01	87	101	IHVFSTPDGPVNLEE	Consensus (comb.lib./smm/nn)	76.56	HVFSTPDGP	158817.67	76.56	VFSTPDGPV	8785	52.42	VFSTPDGPV	12945.70	84.13	-	-	-	-	-	-
HLA-DPA1*01:03/DPB1*02:01	154	168	SGDPKKTDAYGMAYK	Consensus (comb.lib./smm/nn)	76.56	KKTDAYGMA	78348.08	73	KKTDAYGMA	20095	87.02	KTDAYGMAY	9409.50	76.56	-	-	-	-	-	-
HLA-DPA1*01:03/DPB1*02:01	179	193	REGVKQWKRSGNEIF	Consensus (comb.lib./smm/nn)	77.19	WKRSGNEIF	849556.42	84.26	QWKRSGNEI	12424	68.45	WKRSGNEIF	9654.10	77.19	-	-	-	-	-	-
HLA-DPA1*01:03/DPB1*02:01	49	63	STFDFIKNTCANPKM	Consensus (comb.lib./smm/nn)	77.20	DFIKNTCAN	378906.16	80.82	FIKNTCANP	15003	77.20	FDFIKNTCA	1632.80	38.43	-	-	-	-	-	-
HLA-DPA1*01:03/DPB1*02:01	34	48	YLLGKPDNTDEELLY	Consensus (comb.lib./smm/nn)	78.40	PDNTDEELL	14275.15	62.26	PDNTDEELL	19963	86.86	DNTDEELLY	10159.50	78.40	-	-	-	-	-	-
HLA-DPA1*01:03/DPB1*02:01	110	124	SIYCQVGGIGQSYCL	Consensus (comb.lib./smm/nn)	78.86	GGIGQSYCL	1000000	85.11	VGGIGQSYC	15614	78.86	VGGIGQSYC	6698.30	68.27	-	-	-	-	-	-
HLA-DPA1*01:03/DPB1*02:01	147	161	SLKERYTSGDPKKTD	Consensus (comb.lib./smm/nn)	79.12	ERYTSGDPK	249133.31	79.12	SLKERYTSG	14132	74.55	SLKERYTSG	14136.80	86.17	-	-	-	-	-	-
HLA-DPA1*01:03/DPB1*02:01	88	102	HVFSTPDGPVNLEEE	Consensus (comb.lib./smm/nn)	79.72	HVFSTPDGP	158817.67	76.56	VFSTPDGPV	15962	79.72	VFSTPDGPV	14782	87.17	-	-	-	-	-	-
HLA-DPA1*01:03/DPB1*02:01	153	167	TSGDPKKTDAYGMAY	Consensus (comb.lib./smm/nn)	79.86	KKTDAYGMA	78348.08	73	KKTDAYGMA	20780	87.80	KTDAYGMAY	10790.70	79.86	-	-	-	-	-	-
HLA-DPA1*01:03/DPB1*02:01	172	186	NDNWSIKREGVKQWK	Consensus (comb.lib./smm/nn)	80.32	NWSIKREGV	418474.06	81.48	IKREGVKQW	11600	65.09	IKREGVKQW	10998.70	80.32	-	-	-	-	-	-
HLA-DPA1*01:03/DPB1*02:01	50	64	TFDFIKNTCANPKMK	Consensus (comb.lib./smm/nn)	80.82	DFIKNTCAN	378906.16	80.82	FIKNTCANP	19658	86.47	FDFIKNTCA	2325.90	44.97	-	-	-	-	-	-
HLA-DPA1*01:03/DPB1*02:01	51	65	FDFIKNTCANPKMKC	Consensus (comb.lib./smm/nn)	80.82	DFIKNTCAN	378906.16	80.82	FIKNTCANP	20742	87.76	FDFIKNTCA	4060.70	56.59	-	-	-	-	-	-
HLA-DPA1*01:03/DPB1*02:01	52	66	DFIKNTCANPKMKCT	Consensus (comb.lib./smm/nn)	80.82	DFIKNTCAN	378906.16	80.82	IKNTCANPK	33318	94.08	FIKNTCANP	7927.20	72.38	-	-	-	-	-	-
HLA-DPA1*01:03/DPB1*02:01	176	190	SIKREGVKQWKRSGN	Consensus (comb.lib./smm/nn)	80.95	VKQWKRSGN	1000000	85.11	REGVKQWKR	12236	67.70	REGVKQWKR	11301.60	80.95	-	-	-	-	-	-
HLA-DPA1*01:03/DPB1*02:01	248	262	FQESVKHKPKLPYIY	Consensus (comb.lib./smm/nn)	80.95	HKPKLPYIY	1000000	85.11	VKHKPKLPY	8730	52.16	FQESVKHKP	11299.60	80.95	-	-	-	-	-	-
HLA-DPA1*01:03/DPB1*02:01	171	185	KNDNWSIKREGVKQW	Consensus (comb.lib./smm/nn)	81.01	NWSIKREGV	418474.06	81.48	NWSIKREGV	10599	60.72	IKREGVKQW	11330.10	81.01	-	-	-	-	-	-
HLA-DPA1*01:03/DPB1*02:01	168	182	KFDKNDNWSIKREGV	Consensus (comb.lib./smm/nn)	81.48	NWSIKREGV	418474.06	81.48	DKNDNWSIK	22232	89.17	FDKNDNWSI	6030	65.74	-	-	-	-	-	-
HLA-DPA1*01:03/DPB1*02:01	169	183	FDKNDNWSIKREGVK	Consensus (comb.lib./smm/nn)	81.48	NWSIKREGV	418474.06	81.48	NWSIKREGV	26494	91.75	FDKNDNWSI	7368.90	70.59	-	-	-	-	-	-
HLA-DPA1*01:03/DPB1*02:01	289	303	VKVFSNPDHNEPRLR	Consensus (comb.lib./smm/nn)	82.41	KVFSNPDHN	605444.34	83.05	FSNPDHNEP	17165	82.41	FSNPDHNEP	2021.40	42.28	-	-	-	-	-	-
HLA-DPA1*01:03/DPB1*02:01	177	191	IKREGVKQWKRSGNE	Consensus (comb.lib./smm/nn)	82.87	KQWKRSGNE	1000000	85.11	REGVKQWKR	12584	69.07	REGVKQWKR	12258.40	82.87	-	-	-	-	-	-
HLA-DPA1*01:03/DPB1*02:01	290	304	KVFSNPDHNEPRLRH	Consensus (comb.lib./smm/nn)	83.05	KVFSNPDHN	605444.34	83.05	FSNPDHNEP	18756	85.20	VFSNPDHNE	2904	49.37	-	-	-	-	-	-
HLA-DPA1*01:03/DPB1*02:01	73	87	VLDFSDPKKRCISSI	Consensus (comb.lib./smm/nn)	84.79	PKKRCISSI	1000000	85.11	FSDPKKRCI	18495	84.79	FSDPKKRCI	8278.20	73.43	-	-	-	-	-	-
HLA-DPA1*01:03/DPB1*02:01	30	44	DRDEYLLGKPDNTDE	Consensus (comb.lib./smm/nn)	85.11	LGKPDNTDE	1000000	85.11	YLLGKPDNT	21382	88.41	RDEYLLGKP	9083.60	75.73	-	-	-	-	-	-
HLA-DPA1*01:03/DPB1*02:01	31	45	RDEYLLGKPDNTDEE	Consensus (comb.lib./smm/nn)	85.11	GKPDNTDEE	1000000	85.11	YLLGKPDNT	29719	92.98	RDEYLLGKP	10808.40	79.90	-	-	-	-	-	-
HLA-DPA1*01:03/DPB1*02:01	53	67	FIKNTCANPKMKCTN	Consensus (comb.lib./smm/nn)	85.11	ANPKMKCTN	1000000	85.11	FIKNTCANP	50000	97.70	FIKNTCANP	10787.50	79.86	-	-	-	-	-	-
HLA-DPA1*01:03/DPB1*02:01	93	107	PDGPVNLEEENKPRS	Consensus (comb.lib./smm/nn)	85.11	LEEENKPRS	1000000	85.11	VNLEEENKP	16464	80.91	VNLEEENKP	22766.40	95.62	-	-	-	-	-	-
HLA-DPA1*01:03/DPB1*02:01	94	108	DGPVNLEEENKPRSK	Consensus (comb.lib./smm/nn)	85.11	EEENKPRSK	1000000	85.11	LEEENKPRS	16475	80.93	VNLEEENKP	24867.80	96.96	-	-	-	-	-	-
HLA-DPA1*01:03/DPB1*02:01	95	109	GPVNLEEENKPRSKS	Consensus (comb.lib./smm/nn)	85.11	EENKPRSKS	1000000	85.11	LEEENKPRS	17334	82.74	VNLEEENKP	24928.10	96.99	-	-	-	-	-	-
HLA-DPA1*01:03/DPB1*02:01	108	122	KSSIYCQVGGIGQSY	Consensus (comb.lib./smm/nn)	85.11	QVGGIGQSY	1000000	85.11	SIYCQVGGI	19534	86.31	QVGGIGQSY	11423.80	81.21	-	-	-	-	-	-
HLA-DPA1*01:03/DPB1*02:01	291	305	VFSNPDHNEPRLRHA	Consensus (comb.lib./smm/nn)	85.11	HNEPRLRHA	1000000	85.11	FSNPDHNEP	22846	89.65	VFSNPDHNE	4363.10	58.19	-	-	-	-	-	-
HLA-DPA1*01:03/DPB1*02:01	75	89	DFSDPKKRCISSIHV	Consensus (comb.lib./smm/nn)	85.22	KRCISSIHV	3263.39	52.35	FSDPKKRCI	31324	93.50	KRCISSIHV	13562.40	85.22	-	-	-	-	-	-
HLA-DPA1*01:03/DPB1*02:01	178	192	KREGVKQWKRSGNEI	Consensus (comb.lib./smm/nn)	86.11	QWKRSGNEI	1000000	85.11	REGVKQWKR	23824	90.32	REGVKQWKR	14097.40	86.11	-	-	-	-	-	-
HLA-DPA1*01:03/DPB1*02:01	74	88	LDFSDPKKRCISSIH	Consensus (comb.lib./smm/nn)	87.27	KKRCISSIH	1000000	85.11	FSDPKKRCI	21048	88.08	FSDPKKRCI	14849.70	87.27	-	-	-	-	-	-
HLA-DPA1*01:03/DPB1*02:01	89	103	VFSTPDGPVNLEEEN	Consensus (comb.lib./smm/nn)	87.41	GPVNLEEEN	1000000	85.11	VFSTPDGPV	20431	87.41	VFSTPDGPV	15869.20	88.72	-	-	-	-	-	-
HLA-DPA1*01:03/DPB1*02:01	33	47	EYLLGKPDNTDEELL	Consensus (comb.lib./smm/nn)	87.62	PDNTDEELL	14275.15	62.26	KPDNTDEEL	20618	87.62	PDNTDEELL	15413.30	88.08	-	-	-	-	-	-
HLA-DPA1*01:03/DPB1*02:01	152	166	YTSGDPKKTDAYGMA	Consensus (comb.lib./smm/nn)	88.12	KKTDAYGMA	78348.08	73	PKKTDAYGM	21089	88.12	KKTDAYGMA	24418.30	96.70	-	-	-	-	-	-
HLA-DPA1*01:03/DPB1*02:01	296	310	DHNEPRLRHADLGRG	Consensus (comb.lib./smm/nn)	88.47	LRHADLGRG	1000000	85.11	EPRLRHADL	23160	89.88	EPRLRHADL	15694.70	88.47	-	-	-	-	-	-
HLA-DPA1*01:03/DPB1*02:01	170	184	DKNDNWSIKREGVKQ	Consensus (comb.lib./smm/nn)	88.50	NWSIKREGV	418474.06	81.48	NWSIKREGV	31973	93.69	NWSIKREGV	15711.70	88.50	-	-	-	-	-	-
HLA-DPA1*01:03/DPB1*02:01	148	162	LKERYTSGDPKKTDA	Consensus (comb.lib./smm/nn)	88.70	ERYTSGDPK	249133.31	79.12	ERYTSGDPK	31937	93.68	ERYTSGDPK	15856.50	88.70	-	-	-	-	-	-
HLA-DPA1*01:03/DPB1*02:01	97	111	VNLEEENKPRSKSSI	Consensus (comb.lib./smm/nn)	88.92	NKPRSKSSI	1000000	85.11	LEEENKPRS	21939	88.92	VNLEEENKP	21770.70	94.87	-	-	-	-	-	-
HLA-DPA1*01:03/DPB1*02:01	295	309	PDHNEPRLRHADLGR	Consensus (comb.lib./smm/nn)	88.99	RLRHADLGR	1000000	85.11	HNEPRLRHA	30295	93.17	EPRLRHADL	16067.70	88.99	-	-	-	-	-	-
HLA-DPA1*01:03/DPB1*02:01	32	46	DEYLLGKPDNTDEEL	Consensus (comb.lib./smm/nn)	89.05	KPDNTDEEL	1000000	85.11	YLLGKPDNT	28840	92.68	LLGKPDNTD	16121	89.05	-	-	-	-	-	-
HLA-DPA1*01:03/DPB1*02:01	96	110	PVNLEEENKPRSKSS	Consensus (comb.lib./smm/nn)	89.15	ENKPRSKSS	1000000	85.11	LEEENKPRS	22203	89.15	VNLEEENKP	23876.40	96.36	-	-	-	-	-	-
HLA-DPA1*01:03/DPB1*02:01	54	68	IKNTCANPKMKCTNN	Consensus (comb.lib./smm/nn)	89.47	NPKMKCTNN	1000000	85.11	IKNTCANPK	50000	97.70	CANPKMKCT	16433.20	89.47	-	-	-	-	-	-
HLA-DPA1*01:03/DPB1*02:01	294	308	NPDHNEPRLRHADLG	Consensus (comb.lib./smm/nn)	89.79	PRLRHADLG	1000000	85.11	HNEPRLRHA	25747	91.40	EPRLRHADL	16690.90	89.79	-	-	-	-	-	-
HLA-DPA1*01:03/DPB1*02:01	292	306	FSNPDHNEPRLRHAD	Consensus (comb.lib./smm/nn)	90.10	NEPRLRHAD	1000000	85.11	HNEPRLRHA	24416	90.69	FSNPDHNEP	16947.10	90.10	-	-	-	-	-	-
HLA-DPA1*01:03/DPB1*02:01	149	163	KERYTSGDPKKTDAY	Consensus (comb.lib./smm/nn)	90.23	ERYTSGDPK	249133.31	79.12	ERYTSGDPK	50000	97.70	ERYTSGDPK	17057.30	90.23	-	-	-	-	-	-
HLA-DPA1*01:03/DPB1*02:01	293	307	SNPDHNEPRLRHADL	Consensus (comb.lib./smm/nn)	90.77	EPRLRHADL	1000000	85.11	HNEPRLRHA	25574	91.32	EPRLRHADL	17497.20	90.77	-	-	-	-	-	-
HLA-DPA1*01:03/DPB1*02:01	91	105	STPDGPVNLEEENKP	Consensus (comb.lib./smm/nn)	92.07	VNLEEENKP	1000000	85.11	DGPVNLEEE	27238	92.07	VNLEEENKP	21867.80	94.95	-	-	-	-	-	-
HLA-DPA1*01:03/DPB1*02:01	92	106	TPDGPVNLEEENKPR	Consensus (comb.lib./smm/nn)	92.28	NLEEENKPR	1000000	85.11	VNLEEENKP	27744	92.28	VNLEEENKP	22236.40	95.23	-	-	-	-	-	-
HLA-DPA1*01:03/DPB1*02:01	55	69	KNTCANPKMKCTNNA	Consensus (comb.lib./smm/nn)	93.15	PKMKCTNNA	1000000	85.11	CANPKMKCT	50000	97.70	CANPKMKCT	19732.50	93.15	-	-	-	-	-	-
HLA-DPA1*01:03/DPB1*02:01	100	114	EEENKPRSKSSIYCQ	Consensus (comb.lib./smm/nn)	94.14	KPRSKSSIY	15901.66	63.20	NKPRSKSSI	49442	97.61	RSKSSIYCQ	20859.20	94.14	-	-	-	-	-	-
HLA-DPA1*01:03/DPB1*02:01	90	104	FSTPDGPVNLEEENK	Consensus (comb.lib./smm/nn)	94.64	PVNLEEENK	1000000	85.11	DGPVNLEEE	37646	95.22	PDGPVNLEE	21465	94.64	-	-	-	-	-	-
HLA-DPA1*01:03/DPB1*02:01	56	70	NTCANPKMKCTNNAT	Consensus (comb.lib./smm/nn)	95.22	KMKCTNNAT	1000000	85.11	CANPKMKCT	50000	97.70	CANPKMKCT	22223.40	95.22	-	-	-	-	-	-
HLA-DPA1*01:03/DPB1*02:01	58	72	CANPKMKCTNNATHF	Consensus (comb.lib./smm/nn)	95.56	KCTNNATHF	1000000	85.11	MKCTNNATH	50000	97.70	KMKCTNNAT	22682.30	95.56	-	-	-	-	-	-
HLA-DPA1*01:03/DPB1*02:01	98	112	NLEEENKPRSKSSIY	Consensus (comb.lib./smm/nn)	95.96	KPRSKSSIY	15901.66	63.20	LEEENKPRS	50000	97.70	NKPRSKSSI	23263.40	95.96	-	-	-	-	-	-
HLA-DPA1*01:03/DPB1*02:01	99	113	LEEENKPRSKSSIYC	Consensus (comb.lib./smm/nn)	95.99	KPRSKSSIY	15901.66	63.20	LEEENKPRS	50000	97.70	NKPRSKSSI	23307.50	95.99	-	-	-	-	-	-
HLA-DPA1*01:03/DPB1*02:01	150	164	ERYTSGDPKKTDAYG	Consensus (comb.lib./smm/nn)	96	ERYTSGDPK	249133.31	79.12	ERYTSGDPK	50000	97.70	ERYTSGDPK	23320.10	96	-	-	-	-	-	-
HLA-DPA1*01:03/DPB1*02:01	57	71	TCANPKMKCTNNATH	Consensus (comb.lib./smm/nn)	96.80	MKCTNNATH	1000000	85.11	CANPKMKCT	50000	97.70	CANPKMKCT	24587.40	96.80	-	-	-	-	-	-
HLA-DPA1*01:03/DPB1*02:01	151	165	RYTSGDPKKTDAYGM	Consensus (comb.lib./smm/nn)	97.70	PKKTDAYGM	1000000	85.11	TSGDPKKTD	50000	97.70	YTSGDPKKT	26902.90	98	-	-	-	-	-	-
Allele	Start	End	Peptide	Method used	Percentile rank	Comblib. core	Comblib. score	Comblib. Rank	SMM align core	SMM align IC50 (nM)	SMM align rank	NN align core	NN align IC50 (nM)	NN align rank	NetMHCIIpan core	NetMHCIIpan IC50 (nM)	NetMHCIIpan rank	Sturniolo core	Sturniolo score	Sturniolo rank			Colour code (data represented in figures)
HLA-DPA1*02:01/DPB1*01:01	43	57	DEELLYSTFDFIKNT	Consensus (comb.lib./smm/nn)	0.53	LYSTFDFIK	55.62	17.43	LLYSTFDFI	46	0.03	LLYSTFDFI	11	0.53	-	-	-	-	-	-	Predicted as good binders		Percentile Rank ˂ 2,5	Percentile Rank 2,5 - 7,5
HLA-DPA1*02:01/DPB1*01:01	42	56	TDEELLYSTFDFIKN	Consensus (comb.lib./smm/nn)	0.55	LYSTFDFIK	55.62	17.43	LLYSTFDFI	47	0.03	LLYSTFDFI	11.10	0.55	-	-	-	-	-	-
HLA-DPA1*02:01/DPB1*01:01	44	58	EELLYSTFDFIKNTC	Consensus (comb.lib./smm/nn)	0.76	LYSTFDFIK	55.62	17.43	LLYSTFDFI	47	0.03	LLYSTFDFI	12.90	0.76	-	-	-	-	-	-
HLA-DPA1*02:01/DPB1*01:01	41	55	NTDEELLYSTFDFIK	Consensus (comb.lib./smm/nn)	0.95	LYSTFDFIK	55.62	17.43	LLYSTFDFI	54	0.03	LLYSTFDFI	14.70	0.95	-	-	-	-	-	-
HLA-DPA1*02:01/DPB1*01:01	238	252	YRISFLDVYWFQESV	Consensus (comb.lib./smm/nn)	1.20	SFLDVYWFQ	48.93	16.38	FLDVYWFQE	335	1.15	FLDVYWFQE	16.80	1.20	-	-	-	-	-	-
HLA-DPA1*02:01/DPB1*01:01	239	253	RISFLDVYWFQESVK	Consensus (comb.lib./smm/nn)	1.28	SFLDVYWFQ	48.93	16.38	DVYWFQESV	263	0.72	FLDVYWFQE	17.50	1.28	-	-	-	-	-	-
HLA-DPA1*02:01/DPB1*01:01	240	254	ISFLDVYWFQESVKH	Consensus (comb.lib./smm/nn)	1.66	SFLDVYWFQ	48.93	16.38	DVYWFQESV	282	0.82	FLDVYWFQE	20.60	1.66	-	-	-	-	-	-
HLA-DPA1*02:01/DPB1*01:01	45	59	ELLYSTFDFIKNTCA	Consensus (comb.lib./smm/nn)	1.99	LYSTFDFIK	55.62	17.43	LLYSTFDFI	105	0.13	LLYSTFDFI	23.20	1.99	-	-	-	-	-	-
HLA-DPA1*02:01/DPB1*01:01	241	255	SFLDVYWFQESVKHK	Consensus (comb.lib./smm/nn)	1.99	SFLDVYWFQ	48.93	16.38	DVYWFQESV	299	0.92	FLDVYWFQE	23.20	1.99	-	-	-	-	-	-
HLA-DPA1*02:01/DPB1*01:01	237	251	QYRISFLDVYWFQES	Consensus (comb.lib./smm/nn)	2.14	SFLDVYWFQ	48.93	16.38	FLDVYWFQE	467	2.14	FLDVYWFQE	21.10	1.72	-	-	-	-	-	-
HLA-DPA1*02:01/DPB1*01:01	40	54	DNTDEELLYSTFDFI	Consensus (comb.lib./smm/nn)	2.19	LLYSTFDFI	408.73	33.62	ELLYSTFDF	63	0.05	LLYSTFDFI	24.80	2.19	-	-	-	-	-	-
HLA-DPA1*02:01/DPB1*01:01	242	256	FLDVYWFQESVKHKP	Consensus (comb.lib./smm/nn)	2.60	LDVYWFQES	71.31	18.89	DVYWFQESV	340	1.18	FLDVYWFQE	28	2.60	-	-	-	-	-	-
HLA-DPA1*02:01/DPB1*01:01	236	250	GQYRISFLDVYWFQE	Consensus (comb.lib./smm/nn)	2.65	SFLDVYWFQ	48.93	16.38	QYRISFLDV	529	2.65	FLDVYWFQE	25	2.21	-	-	-	-	-	-
HLA-DPA1*02:01/DPB1*01:01	46	60	LLYSTFDFIKNTCAN	Consensus (comb.lib./smm/nn)	3.52	LYSTFDFIK	55.62	17.43	LLYSTFDFI	117	0.16	LLYSTFDFI	35.30	3.52	-	-	-	-	-	-
HLA-DPA1*02:01/DPB1*01:01	4	18	FKISTCCLVLISLIL	Consensus (comb.lib./smm/nn)	4.66	CLVLISLIL	3.31	4.66	ISTCCLVLI	407	1.66	FKISTCCLV	392.90	26.96	-	-	-	-	-	-
HLA-DPA1*02:01/DPB1*01:01	5	19	KISTCCLVLISLILP	Consensus (comb.lib./smm/nn)	4.66	CLVLISLIL	3.31	4.66	CLVLISLIL	126	0.19	LVLISLILP	523.10	31.46	-	-	-	-	-	-
HLA-DPA1*02:01/DPB1*01:01	6	20	ISTCCLVLISLILPI	Consensus (comb.lib./smm/nn)	4.66	CLVLISLIL	3.31	4.66	LVLISLILP	94	0.11	LVLISLILP	247.80	20.46	-	-	-	-	-	-
HLA-DPA1*02:01/DPB1*01:01	7	21	STCCLVLISLILPII	Consensus (comb.lib./smm/nn)	4.66	CLVLISLIL	3.31	4.66	LVLISLILP	86	0.09	LVLISLILP	146.20	14.12	-	-	-	-	-	-
HLA-DPA1*02:01/DPB1*01:01	8	22	TCCLVLISLILPIIC	Consensus (comb.lib./smm/nn)	4.66	CLVLISLIL	3.31	4.66	LVLISLILP	89	0.09	LVLISLILP	140.50	13.71	-	-	-	-	-	-
HLA-DPA1*02:01/DPB1*01:01	9	23	CCLVLISLILPIICI	Consensus (comb.lib./smm/nn)	4.66	CLVLISLIL	3.31	4.66	LVLISLILP	88	0.09	LVLISLILP	168.60	15.71	-	-	-	-	-	-
HLA-DPA1*02:01/DPB1*01:01	10	24	CLVLISLILPIICIK	Consensus (comb.lib./smm/nn)	4.66	CLVLISLIL	3.31	4.66	VLISLILPI	153	0.27	LVLISLILP	211.90	18.45	-	-	-	-	-	-
HLA-DPA1*02:01/DPB1*01:01	232	246	FSNYGQYRISFLDVY	Consensus (comb.lib./smm/nn)	5.38	QYRISFLDV	2098.45	50.37	QYRISFLDV	374	1.41	YGQYRISFL	50.80	5.38	-	-	-	-	-	-
HLA-DPA1*02:01/DPB1*01:01	233	247	SNYGQYRISFLDVYW	Consensus (comb.lib./smm/nn)	5.76	QYRISFLDV	2098.45	50.37	QYRISFLDV	406	1.65	YGQYRISFL	54.10	5.76	-	-	-	-	-	-
HLA-DPA1*02:01/DPB1*01:01	234	248	NYGQYRISFLDVYWF	Consensus (comb.lib./smm/nn)	5.94	ISFLDVYWF	898.98	41.52	QYRISFLDV	464	2.12	YGQYRISFL	55.70	5.94	-	-	-	-	-	-
HLA-DPA1*02:01/DPB1*01:01	243	257	LDVYWFQESVKHKPK	Consensus (comb.lib./smm/nn)	5.96	LDVYWFQES	71.31	18.89	VYWFQESVK	521	2.58	VYWFQESVK	55.90	5.96	-	-	-	-	-	-
HLA-DPA1*02:01/DPB1*01:01	235	249	YGQYRISFLDVYWFQ	Consensus (comb.lib./smm/nn)	6.22	SFLDVYWFQ	48.93	16.38	QYRISFLDV	472	2.18	YGQYRISFL	58.30	6.22	-	-	-	-	-	-
HLA-DPA1*02:01/DPB1*01:01	1	15	MTYFKISTCCLVLIS	Consensus (comb.lib./smm/nn)	6.24	YFKISTCCL	12.94	9.28	YFKISTCCL	245	0.63	YFKISTCCL	58.40	6.24	-	-	-	-	-	-
HLA-DPA1*02:01/DPB1*01:01	244	258	DVYWFQESVKHKPKL	Consensus (comb.lib./smm/nn)	7.67	DVYWFQESV	2937.88	54.28	WFQESVKHK	623	3.42	VYWFQESVK	71.60	7.67	-	-	-	-	-	-
HLA-DPA1*02:01/DPB1*01:01	11	25	LVLISLILPIICIKV	Consensus (comb.lib./smm/nn)	8.83	LISLILPII	11.79	8.83	LVLISLILP	202	0.44	LVLISLILP	268.40	21.52	-	-	-	-	-	-
HLA-DPA1*02:01/DPB1*01:01	12	26	VLISLILPIICIKVI	Consensus (comb.lib./smm/nn)	8.83	LISLILPII	11.79	8.83	VLISLILPI	481	2.25	VLISLILPI	325.30	24.21	-	-	-	-	-	-
HLA-DPA1*02:01/DPB1*01:01	13	27	LISLILPIICIKVIR	Consensus (comb.lib./smm/nn)	8.83	LISLILPII	11.79	8.83	LISLILPII	779	4.75	ILPIICIKV	682.80	35.86	-	-	-	-	-	-
HLA-DPA1*02:01/DPB1*01:01	2	16	TYFKISTCCLVLISL	Consensus (comb.lib./smm/nn)	9.09	YFKISTCCL	12.94	9.28	ISTCCLVLI	330	1.11	YFKISTCCL	85.80	9.09	-	-	-	-	-	-
HLA-DPA1*02:01/DPB1*01:01	3	17	YFKISTCCLVLISLI	Consensus (comb.lib./smm/nn)	9.28	YFKISTCCL	12.94	9.28	ISTCCLVLI	375	1.42	YFKISTCCL	124.30	12.46	-	-	-	-	-	-
HLA-DPA1*02:01/DPB1*01:01	21	35	ICIKVIRFDDRDEYL	Consensus (comb.lib./smm/nn)	9.75	RFDDRDEYL	14.02	9.75	IKVIRFDDR	646	3.62	CIKVIRFDD	343.90	25	-	-	-	-	-	-
HLA-DPA1*02:01/DPB1*01:01	22	36	CIKVIRFDDRDEYLL	Consensus (comb.lib./smm/nn)	9.75	RFDDRDEYL	14.02	9.75	IKVIRFDDR	821	5.13	FDDRDEYLL	378.20	26.39	-	-	-	-	-	-
HLA-DPA1*02:01/DPB1*01:01	23	37	IKVIRFDDRDEYLLG	Consensus (comb.lib./smm/nn)	9.75	RFDDRDEYL	14.02	9.75	FDDRDEYLL	823	5.14	FDDRDEYLL	817.50	38.99	-	-	-	-	-	-
HLA-DPA1*02:01/DPB1*01:01	24	38	KVIRFDDRDEYLLGK	Consensus (comb.lib./smm/nn)	9.75	RFDDRDEYL	14.02	9.75	FDDRDEYLL	1123	8.12	FDDRDEYLL	855.50	39.77	-	-	-	-	-	-
HLA-DPA1*02:01/DPB1*01:01	25	39	VIRFDDRDEYLLGKP	Consensus (comb.lib./smm/nn)	10.20	RFDDRDEYL	14.02	9.75	FDDRDEYLL	1305	10.20	FDDRDEYLL	944.40	41.52	-	-	-	-	-	-
HLA-DPA1*02:01/DPB1*01:01	231	245	DFSNYGQYRISFLDV	Consensus (comb.lib./smm/nn)	10.33	DFSNYGQYR	818.18	40.44	YGQYRISFL	401	1.61	YGQYRISFL	99.30	10.33	-	-	-	-	-	-
HLA-DPA1*02:01/DPB1*01:01	245	259	VYWFQESVKHKPKLP	Consensus (comb.lib./smm/nn)	11.08	VYWFQESVK	75899.17	82.72	WFQESVKHK	826	5.17	VYWFQESVK	107.90	11.08	-	-	-	-	-	-
HLA-DPA1*02:01/DPB1*01:01	199	213	LMNHQIRYLSKFDKY	Consensus (comb.lib./smm/nn)	12.59	LMNHQIRYL	59902.40	80.96	IRYLSKFDK	755	4.54	HQIRYLSKF	126	12.59	-	-	-	-	-	-
HLA-DPA1*02:01/DPB1*01:01	201	215	NHQIRYLSKFDKYTV	Consensus (comb.lib./smm/nn)	13.08	LSKFDKYTV	6336.51	61.87	IRYLSKFDK	749	4.49	IRYLSKFDK	132.30	13.08	-	-	-	-	-	-
HLA-DPA1*02:01/DPB1*01:01	117	131	GIGQSYCLLVFKKKE	Consensus (comb.lib./smm/nn)	13.42	GIGQSYCLL	362.77	32.62	YCLLVFKKK	988	6.71	CLLVFKKKE	136.70	13.42	-	-	-	-	-	-
HLA-DPA1*02:01/DPB1*01:01	118	132	IGQSYCLLVFKKKER	Consensus (comb.lib./smm/nn)	13.52	GQSYCLLVF	34850.52	77.06	YCLLVFKKK	816	5.08	CLLVFKKKE	138	13.52	-	-	-	-	-	-
HLA-DPA1*02:01/DPB1*01:01	200	214	MNHQIRYLSKFDKYT	Consensus (comb.lib./smm/nn)	13.73	YLSKFDKYT	14933.81	69.93	IRYLSKFDK	901	5.86	HQIRYLSKF	140.80	13.73	-	-	-	-	-	-
HLA-DPA1*02:01/DPB1*01:01	202	216	HQIRYLSKFDKYTVT	Consensus (comb.lib./smm/nn)	14.20	LSKFDKYTV	6336.51	61.87	IRYLSKFDK	749	4.49	HQIRYLSKF	147.20	14.20	-	-	-	-	-	-
HLA-DPA1*02:01/DPB1*01:01	119	133	GQSYCLLVFKKKERR	Consensus (comb.lib./smm/nn)	14.58	GQSYCLLVF	34850.52	77.06	YCLLVFKKK	781	4.77	CLLVFKKKE	152.60	14.58	-	-	-	-	-	-
HLA-DPA1*02:01/DPB1*01:01	272	286	KTCQLVFDADEPITY	Consensus (comb.lib./smm/nn)	15.70	LVFDADEPI	43.27	15.70	LVFDADEPI	1595	13.82	LVFDADEPI	854.30	39.74	-	-	-	-	-	-
HLA-DPA1*02:01/DPB1*01:01	273	287	TCQLVFDADEPITYA	Consensus (comb.lib./smm/nn)	15.70	LVFDADEPI	43.27	15.70	FDADEPITY	1564	13.42	LVFDADEPI	768.40	37.92	-	-	-	-	-	-
HLA-DPA1*02:01/DPB1*01:01	274	288	CQLVFDADEPITYAF	Consensus (comb.lib./smm/nn)	15.70	LVFDADEPI	43.27	15.70	FDADEPITY	1565	13.44	LVFDADEPI	766.30	37.87	-	-	-	-	-	-
HLA-DPA1*02:01/DPB1*01:01	120	134	QSYCLLVFKKKERRE	Consensus (comb.lib./smm/nn)	15.78	VFKKKERRE	31882.38	76.65	YCLLVFKKK	765	4.63	CLLVFKKKE	169.60	15.78	-	-	-	-	-	-
HLA-DPA1*02:01/DPB1*01:01	230	244	MDFSNYGQYRISFLD	Consensus (comb.lib./smm/nn)	16.19	DFSNYGQYR	818.18	40.44	FSNYGQYRI	565	2.94	YGQYRISFL	175.60	16.19	-	-	-	-	-	-
HLA-DPA1*02:01/DPB1*01:01	207	221	LSKFDKYTVTREMVV	Consensus (comb.lib./smm/nn)	16.21	FDKYTVTRE	356.78	32.62	KYTVTREMV	990	6.73	KYTVTREMV	175.90	16.21	-	-	-	-	-	-
HLA-DPA1*02:01/DPB1*01:01	208	222	SKFDKYTVTREMVVK	Consensus (comb.lib./smm/nn)	16.29	FDKYTVTRE	356.78	32.62	YTVTREMVV	1056	7.41	KYTVTREMV	177.20	16.29	-	-	-	-	-	-
HLA-DPA1*02:01/DPB1*01:01	20	34	IICIKVIRFDDRDEY	Consensus (comb.lib./smm/nn)	16.45	ICIKVIRFD	23907.76	74.06	IKVIRFDDR	714	4.19	IKVIRFDDR	179.60	16.45	-	-	-	-	-	-
HLA-DPA1*02:01/DPB1*01:01	282	296	EPITYAFVKVFSNPD	Consensus (comb.lib./smm/nn)	16.51	FVKVFSNPD	749.52	39.90	AFVKVFSNP	611	3.32	ITYAFVKVF	180.50	16.51	-	-	-	-	-	-
HLA-DPA1*02:01/DPB1*01:01	26	40	IRFDDRDEYLLGKPD	Consensus (comb.lib./smm/nn)	16.71	RFDDRDEYL	14.02	9.75	FDDRDEYLL	1825	16.71	FDDRDEYLL	1414.20	48.87	-	-	-	-	-	-
HLA-DPA1*02:01/DPB1*01:01	275	289	QLVFDADEPITYAFV	Consensus (comb.lib./smm/nn)	16.76	LVFDADEPI	43.27	15.70	FDADEPITY	1829	16.76	LVFDADEPI	918.60	41.03	-	-	-	-	-	-
HLA-DPA1*02:01/DPB1*01:01	283	297	PITYAFVKVFSNPDH	Consensus (comb.lib./smm/nn)	16.85	FVKVFSNPD	749.52	39.90	AFVKVFSNP	622	3.42	FVKVFSNPD	185.70	16.85	-	-	-	-	-	-
HLA-DPA1*02:01/DPB1*01:01	19	33	PIICIKVIRFDDRDE	Consensus (comb.lib./smm/nn)	17.15	ICIKVIRFD	23907.76	74.06	IKVIRFDDR	749	4.49	IKVIRFDDR	190.60	17.15	-	-	-	-	-	-
HLA-DPA1*02:01/DPB1*01:01	209	223	KFDKYTVTREMVVKH	Consensus (comb.lib./smm/nn)	17.40	FDKYTVTRE	356.78	32.62	YTVTREMVV	1200	8.98	KYTVTREMV	194.70	17.40	-	-	-	-	-	-
HLA-DPA1*02:01/DPB1*01:01	47	61	LYSTFDFIKNTCANP	Consensus (comb.lib./smm/nn)	17.43	LYSTFDFIK	55.62	17.43	YSTFDFIKN	724	4.27	LYSTFDFIK	219.10	18.87	-	-	-	-	-	-
HLA-DPA1*02:01/DPB1*01:01	257	271	KLPYIYYNGECLPSN	Consensus (comb.lib./smm/nn)	17.48	LPYIYYNGE	601.66	37.76	YIYYNGECL	341	1.19	YIYYNGECL	196.10	17.48	-	-	-	-	-	-
HLA-DPA1*02:01/DPB1*01:01	121	135	SYCLLVFKKKERRED	Consensus (comb.lib./smm/nn)	17.82	VFKKKERRE	31882.38	76.65	LLVFKKKER	1027	7.11	CLLVFKKKE	201.40	17.82	-	-	-	-	-	-
HLA-DPA1*02:01/DPB1*01:01	198	212	GLMNHQIRYLSKFDK	Consensus (comb.lib./smm/nn)	17.89	LMNHQIRYL	59902.40	80.96	LMNHQIRYL	776	4.73	LMNHQIRYL	202.60	17.89	-	-	-	-	-	-
HLA-DPA1*02:01/DPB1*01:01	229	243	TMDFSNYGQYRISFL	Consensus (comb.lib./smm/nn)	18.32	DFSNYGQYR	818.18	40.44	FSNYGQYRI	700	4.07	YGQYRISFL	209.80	18.32	-	-	-	-	-	-
HLA-DPA1*02:01/DPB1*01:01	116	130	GGIGQSYCLLVFKKK	Consensus (comb.lib./smm/nn)	18.39	GIGQSYCLL	362.77	32.62	GIGQSYCLL	979	6.62	YCLLVFKKK	210.90	18.39	-	-	-	-	-	-
HLA-DPA1*02:01/DPB1*01:01	18	32	LPIICIKVIRFDDRD	Consensus (comb.lib./smm/nn)	18.42	ICIKVIRFD	23907.76	74.06	IKVIRFDDR	655	3.69	IKVIRFDDR	211.40	18.42	-	-	-	-	-	-
HLA-DPA1*02:01/DPB1*01:01	258	272	LPYIYYNGECLPSNK	Consensus (comb.lib./smm/nn)	18.93	LPYIYYNGE	601.66	37.76	YIYYNGECL	351	1.25	YIYYNGECL	220.10	18.93	-	-	-	-	-	-
HLA-DPA1*02:01/DPB1*01:01	210	224	FDKYTVTREMVVKHR	Consensus (comb.lib./smm/nn)	18.98	FDKYTVTRE	356.78	32.62	YTVTREMVV	1355	10.81	KYTVTREMV	221	18.98	-	-	-	-	-	-
HLA-DPA1*02:01/DPB1*01:01	276	290	LVFDADEPITYAFVK	Consensus (comb.lib./smm/nn)	19.09	LVFDADEPI	43.27	15.70	FDADEPITY	2016	19.09	LVFDADEPI	1101	44.25	-	-	-	-	-	-
HLA-DPA1*02:01/DPB1*01:01	284	298	ITYAFVKVFSNPDHN	Consensus (comb.lib./smm/nn)	19.75	FVKVFSNPD	749.52	39.90	AFVKVFSNP	698	4.05	YAFVKVFSN	234.80	19.75	-	-	-	-	-	-
HLA-DPA1*02:01/DPB1*01:01	190	204	NEIFYRKNGLMNHQI	Consensus (comb.lib./smm/nn)	20.20	FYRKNGLMN	1412.82	46.46	IFYRKNGLM	907	5.92	IFYRKNGLM	243	20.20	-	-	-	-	-	-
HLA-DPA1*02:01/DPB1*01:01	256	270	PKLPYIYYNGECLPS	Consensus (comb.lib./smm/nn)	20.26	LPYIYYNGE	601.66	37.76	YIYYNGECL	352	1.26	YIYYNGECL	244.20	20.26	-	-	-	-	-	-
HLA-DPA1*02:01/DPB1*01:01	281	295	DEPITYAFVKVFSNP	Consensus (comb.lib./smm/nn)	20.48	YAFVKVFSN	3299.72	55.39	PITYAFVKV	508	2.48	ITYAFVKVF	248.20	20.48	-	-	-	-	-	-
HLA-DPA1*02:01/DPB1*01:01	191	205	EIFYRKNGLMNHQIR	Consensus (comb.lib./smm/nn)	21.36	FYRKNGLMN	1412.82	46.46	IFYRKNGLM	1596	13.83	IFYRKNGLM	265.10	21.36	-	-	-	-	-	-
HLA-DPA1*02:01/DPB1*01:01	280	294	ADEPITYAFVKVFSN	Consensus (comb.lib./smm/nn)	21.42	YAFVKVFSN	3299.72	55.39	PITYAFVKV	671	3.82	ITYAFVKVF	266.40	21.42	-	-	-	-	-	-
HLA-DPA1*02:01/DPB1*01:01	206	220	YLSKFDKYTVTREMV	Consensus (comb.lib./smm/nn)	22.07	FDKYTVTRE	356.78	32.62	FDKYTVTRE	1422	11.64	KYTVTREMV	279.40	22.07	-	-	-	-	-	-
HLA-DPA1*02:01/DPB1*01:01	259	273	PYIYYNGECLPSNKT	Consensus (comb.lib./smm/nn)	22.38	YIYYNGECL	2286.76	51.49	YIYYNGECL	622	3.42	YIYYNGECL	285.80	22.38	-	-	-	-	-	-
HLA-DPA1*02:01/DPB1*01:01	196	210	KNGLMNHQIRYLSKF	Consensus (comb.lib./smm/nn)	22.90	LMNHQIRYL	59902.40	80.96	LMNHQIRYL	634	3.52	LMNHQIRYL	296.50	22.90	-	-	-	-	-	-
HLA-DPA1*02:01/DPB1*01:01	17	31	ILPIICIKVIRFDDR	Consensus (comb.lib./smm/nn)	22.93	ICIKVIRFD	23907.76	74.06	IICIKVIRF	623	3.42	IKVIRFDDR	297.20	22.93	-	-	-	-	-	-
HLA-DPA1*02:01/DPB1*01:01	122	136	YCLLVFKKKERREDA	Consensus (comb.lib./smm/nn)	23.07	VFKKKERRE	31882.38	76.65	LLVFKKKER	999	6.82	CLLVFKKKE	300.20	23.07	-	-	-	-	-	-
HLA-DPA1*02:01/DPB1*01:01	48	62	YSTFDFIKNTCANPK	Consensus (comb.lib./smm/nn)	23.73	DFIKNTCAN	133.69	23.73	YSTFDFIKN	831	5.22	YSTFDFIKN	1492.50	49.89	-	-	-	-	-	-
HLA-DPA1*02:01/DPB1*01:01	193	207	FYRKNGLMNHQIRYL	Consensus (comb.lib./smm/nn)	23.86	FYRKNGLMN	1412.82	46.46	GLMNHQIRY	653	3.67	LMNHQIRYL	317.60	23.86	-	-	-	-	-	-
HLA-DPA1*02:01/DPB1*01:01	255	269	KPKLPYIYYNGECLP	Consensus (comb.lib./smm/nn)	23.86	KPKLPYIYY	292.92	30.63	YIYYNGECL	358	1.30	YIYYNGECL	317.50	23.86	-	-	-	-	-	-
HLA-DPA1*02:01/DPB1*01:01	197	211	NGLMNHQIRYLSKFD	Consensus (comb.lib./smm/nn)	24.19	LMNHQIRYL	59902.40	80.96	LMNHQIRYL	837	5.27	LMNHQIRYL	324.70	24.19	-	-	-	-	-	-
HLA-DPA1*02:01/DPB1*01:01	115	129	VGGIGQSYCLLVFKK	Consensus (comb.lib./smm/nn)	24.53	GIGQSYCLL	362.77	32.62	GIGQSYCLL	863	5.51	IGQSYCLLV	332.80	24.53	-	-	-	-	-	-
HLA-DPA1*02:01/DPB1*01:01	203	217	QIRYLSKFDKYTVTR	Consensus (comb.lib./smm/nn)	24.70	KFDKYTVTR	1181.73	44.26	IRYLSKFDK	1216	9.16	IRYLSKFDK	336.70	24.70	-	-	-	-	-	-
HLA-DPA1*02:01/DPB1*01:01	192	206	IFYRKNGLMNHQIRY	Consensus (comb.lib./smm/nn)	24.78	FYRKNGLMN	1412.82	46.46	IFYRKNGLM	1249	9.54	IFYRKNGLM	338.60	24.78	-	-	-	-	-	-
HLA-DPA1*02:01/DPB1*01:01	260	274	YIYYNGECLPSNKTC	Consensus (comb.lib./smm/nn)	25.27	YIYYNGECL	2286.76	51.49	YIYYNGECL	898	5.83	YIYYNGECL	350.40	25.27	-	-	-	-	-	-
HLA-DPA1*02:01/DPB1*01:01	211	225	DKYTVTREMVVKHRA	Consensus (comb.lib./smm/nn)	25.63	YTVTREMVV	1317.36	45.36	YTVTREMVV	1699	15.13	KYTVTREMV	359.20	25.63	-	-	-	-	-	-
HLA-DPA1*02:01/DPB1*01:01	189	203	GNEIFYRKNGLMNHQ	Consensus (comb.lib./smm/nn)	26.53	FYRKNGLMN	1412.82	46.46	IFYRKNGLM	908	5.92	IFYRKNGLM	381.80	26.53	-	-	-	-	-	-
HLA-DPA1*02:01/DPB1*01:01	195	209	RKNGLMNHQIRYLSK	Consensus (comb.lib./smm/nn)	26.80	LMNHQIRYL	59902.40	80.96	LMNHQIRYL	637	3.54	LMNHQIRYL	388.90	26.80	-	-	-	-	-	-
HLA-DPA1*02:01/DPB1*01:01	204	218	IRYLSKFDKYTVTRE	Consensus (comb.lib./smm/nn)	27.53	FDKYTVTRE	356.78	32.62	IRYLSKFDK	1237	9.40	FDKYTVTRE	407.40	27.53	-	-	-	-	-	-
HLA-DPA1*02:01/DPB1*01:01	114	128	QVGGIGQSYCLLVFK	Consensus (comb.lib./smm/nn)	27.76	GIGQSYCLL	362.77	32.62	GIGQSYCLL	884	5.70	IGQSYCLLV	413.50	27.76	-	-	-	-	-	-
HLA-DPA1*02:01/DPB1*01:01	285	299	TYAFVKVFSNPDHNE	Consensus (comb.lib./smm/nn)	27.79	FVKVFSNPD	749.52	39.90	AFVKVFSNP	947	6.31	FVKVFSNPD	414.50	27.79	-	-	-	-	-	-
HLA-DPA1*02:01/DPB1*01:01	271	285	NKTCQLVFDADEPIT	Consensus (comb.lib./smm/nn)	27.94	LVFDADEPI	43.27	15.70	LVFDADEPI	2805	27.94	LVFDADEPI	1106.80	44.34	-	-	-	-	-	-
HLA-DPA1*02:01/DPB1*01:01	194	208	YRKNGLMNHQIRYLS	Consensus (comb.lib./smm/nn)	28.69	LMNHQIRYL	59902.40	80.96	LMNHQIRYL	638	3.55	LMNHQIRYL	439.10	28.69	-	-	-	-	-	-
HLA-DPA1*02:01/DPB1*01:01	279	293	DADEPITYAFVKVFS	Consensus (comb.lib./smm/nn)	29.18	DEPITYAFV	5365.95	60.28	PITYAFVKV	1009	6.92	ITYAFVKVF	453.20	29.18	-	-	-	-	-	-
HLA-DPA1*02:01/DPB1*01:01	254	268	HKPKLPYIYYNGECL	Consensus (comb.lib./smm/nn)	30.63	KPKLPYIYY	292.92	30.63	LPYIYYNGE	488	2.31	YIYYNGECL	506.50	30.93	-	-	-	-	-	-
HLA-DPA1*02:01/DPB1*01:01	188	202	SGNEIFYRKNGLMNH	Consensus (comb.lib./smm/nn)	31.54	FYRKNGLMN	1412.82	46.46	IFYRKNGLM	913	5.97	IFYRKNGLM	525.50	31.54	-	-	-	-	-	-
HLA-DPA1*02:01/DPB1*01:01	270	284	SNKTCQLVFDADEPI	Consensus (comb.lib./smm/nn)	31.99	LVFDADEPI	43.27	15.70	KTCQLVFDA	3220	31.99	LVFDADEPI	1472.40	49.63	-	-	-	-	-	-
HLA-DPA1*02:01/DPB1*01:01	78	92	DPKKRCISSIHVFST	Consensus (comb.lib./smm/nn)	32.11	ISSIHVFST	347.51	32.11	KRCISSIHV	2066	19.70	ISSIHVFST	704.20	36.40	-	-	-	-	-	-
HLA-DPA1*02:01/DPB1*01:01	79	93	PKKRCISSIHVFSTP	Consensus (comb.lib./smm/nn)	32.11	ISSIHVFST	347.51	32.11	ISSIHVFST	1587	13.72	ISSIHVFST	634.80	34.67	-	-	-	-	-	-
HLA-DPA1*02:01/DPB1*01:01	80	94	KKRCISSIHVFSTPD	Consensus (comb.lib./smm/nn)	32.11	ISSIHVFST	347.51	32.11	ISSIHVFST	1741	15.66	ISSIHVFST	590	33.44	-	-	-	-	-	-
HLA-DPA1*02:01/DPB1*01:01	81	95	KRCISSIHVFSTPDG	Consensus (comb.lib./smm/nn)	32.11	ISSIHVFST	347.51	32.11	ISSIHVFST	1753	15.80	ISSIHVFST	769.30	37.94	-	-	-	-	-	-
HLA-DPA1*02:01/DPB1*01:01	82	96	RCISSIHVFSTPDGP	Consensus (comb.lib./smm/nn)	32.11	ISSIHVFST	347.51	32.11	ISSIHVFST	2065	19.69	ISSIHVFST	1245.80	46.54	-	-	-	-	-	-
HLA-DPA1*02:01/DPB1*01:01	83	97	CISSIHVFSTPDGPV	Consensus (comb.lib./smm/nn)	32.11	ISSIHVFST	347.51	32.11	SSIHVFSTP	1771	16.03	ISSIHVFST	2981.80	63.01	-	-	-	-	-	-
HLA-DPA1*02:01/DPB1*01:01	84	98	ISSIHVFSTPDGPVN	Consensus (comb.lib./smm/nn)	32.11	ISSIHVFST	347.51	32.11	VFSTPDGPV	2343	22.96	ISSIHVFST	4116.50	69.22	-	-	-	-	-	-
HLA-DPA1*02:01/DPB1*01:01	205	219	RYLSKFDKYTVTREM	Consensus (comb.lib./smm/nn)	32.12	FDKYTVTRE	356.78	32.62	LSKFDKYTV	1488	12.45	FDKYTVTRE	544.50	32.12	-	-	-	-	-	-
HLA-DPA1*02:01/DPB1*01:01	278	292	FDADEPITYAFVKVF	Consensus (comb.lib./smm/nn)	32.31	DEPITYAFV	5365.95	60.28	PITYAFVKV	1051	7.36	ITYAFVKVF	550.50	32.31	-	-	-	-	-	-
HLA-DPA1*02:01/DPB1*01:01	16	30	LILPIICIKVIRFDD	Consensus (comb.lib./smm/nn)	32.48	ICIKVIRFD	23907.76	74.06	IICIKVIRF	1485	12.42	IICIKVIRF	557	32.48	-	-	-	-	-	-
HLA-DPA1*02:01/DPB1*01:01	113	127	CQVGGIGQSYCLLVF	Consensus (comb.lib./smm/nn)	32.55	GIGQSYCLL	362.77	32.62	GIGQSYCLL	950	6.33	IGQSYCLLV	559.10	32.55	-	-	-	-	-	-
HLA-DPA1*02:01/DPB1*01:01	111	125	IYCQVGGIGQSYCLL	Consensus (comb.lib./smm/nn)	32.62	GIGQSYCLL	362.77	32.62	VGGIGQSYC	1382	11.14	GIGQSYCLL	2342.40	58.39	-	-	-	-	-	-
HLA-DPA1*02:01/DPB1*01:01	112	126	YCQVGGIGQSYCLLV	Consensus (comb.lib./smm/nn)	32.62	GIGQSYCLL	362.77	32.62	GIGQSYCLL	1084	7.70	IGQSYCLLV	855.10	39.76	-	-	-	-	-	-
HLA-DPA1*02:01/DPB1*01:01	39	53	PDNTDEELLYSTFDF	Consensus (comb.lib./smm/nn)	33.17	PDNTDEELL	1686.93	48.14	PDNTDEELL	3346	33.17	ELLYSTFDF	298.60	22.99	-	-	-	-	-	-
HLA-DPA1*02:01/DPB1*01:01	123	137	CLLVFKKKERREDAL	Consensus (comb.lib./smm/nn)	34.55	KKERREDAL	18826.80	72.26	LVFKKKERR	1717	15.36	CLLVFKKKE	630.30	34.55	-	-	-	-	-	-
HLA-DPA1*02:01/DPB1*01:01	246	260	YWFQESVKHKPKLPY	Consensus (comb.lib./smm/nn)	35.16	VKHKPKLPY	1000000	94.37	WFQESVKHK	1476	12.31	WFQESVKHK	654.60	35.16	-	-	-	-	-	-
HLA-DPA1*02:01/DPB1*01:01	27	41	RFDDRDEYLLGKPDN	Consensus (comb.lib./smm/nn)	36.20	RFDDRDEYL	14.02	9.75	FDDRDEYLL	3685	36.20	FDDRDEYLL	1890.30	54.31	-	-	-	-	-	-
HLA-DPA1*02:01/DPB1*01:01	212	226	KYTVTREMVVKHRAK	Consensus (comb.lib./smm/nn)	36.90	YTVTREMVV	1317.36	45.36	YTVTREMVV	3764	36.90	KYTVTREMV	482.20	30.15	-	-	-	-	-	-
HLA-DPA1*02:01/DPB1*01:01	14	28	ISLILPIICIKVIRF	Consensus (comb.lib./smm/nn)	37.04	SLILPIICI	5581.59	60.81	ILPIICIKV	922	6.06	ILPIICIKV	730	37.04	-	-	-	-	-	-
HLA-DPA1*02:01/DPB1*01:01	49	63	STFDFIKNTCANPKM	Consensus (comb.lib./smm/nn)	37.20	DFIKNTCAN	133.69	23.73	FIKNTCANP	3798	37.20	STFDFIKNT	2512.30	59.75	-	-	-	-	-	-
HLA-DPA1*02:01/DPB1*01:01	187	201	RSGNEIFYRKNGLMN	Consensus (comb.lib./smm/nn)	37.26	RSGNEIFYR	853.57	40.98	IFYRKNGLM	1098	7.85	IFYRKNGLM	739.80	37.26	-	-	-	-	-	-
HLA-DPA1*02:01/DPB1*01:01	15	29	SLILPIICIKVIRFD	Consensus (comb.lib./smm/nn)	37.53	SLILPIICI	5581.59	60.81	ILPIICIKV	1094	7.81	IICIKVIRF	751.80	37.53	-	-	-	-	-	-
HLA-DPA1*02:01/DPB1*01:01	286	300	YAFVKVFSNPDHNEP	Consensus (comb.lib./smm/nn)	38.25	FVKVFSNPD	749.52	39.90	AFVKVFSNP	1695	15.08	FVKVFSNPD	782.70	38.25	-	-	-	-	-	-
HLA-DPA1*02:01/DPB1*01:01	249	263	QESVKHKPKLPYIYY	Consensus (comb.lib./smm/nn)	38.39	KPKLPYIYY	292.92	30.63	VKHKPKLPY	3934	38.39	VKHKPKLPY	7782.50	80.87	-	-	-	-	-	-
HLA-DPA1*02:01/DPB1*01:01	250	264	ESVKHKPKLPYIYYN	Consensus (comb.lib./smm/nn)	39.05	KPKLPYIYY	292.92	30.63	VKHKPKLPY	4011	39.05	KPKLPYIYY	5893.50	75.89	-	-	-	-	-	-
HLA-DPA1*02:01/DPB1*01:01	50	64	TFDFIKNTCANPKMK	Consensus (comb.lib./smm/nn)	39.62	DFIKNTCAN	133.69	23.73	FIKNTCANP	4077	39.62	FDFIKNTCA	3013	63.20	-	-	-	-	-	-
HLA-DPA1*02:01/DPB1*01:01	287	301	AFVKVFSNPDHNEPR	Consensus (comb.lib./smm/nn)	39.90	FVKVFSNPD	749.52	39.90	AFVKVFSNP	2400	23.61	FVKVFSNPD	1344	47.92	-	-	-	-	-	-
HLA-DPA1*02:01/DPB1*01:01	134	148	EDALVDIRGLKTCSL	Consensus (comb.lib./smm/nn)	40.44	IRGLKTCSL	812.46	40.44	LVDIRGLKT	2482	24.52	LVDIRGLKT	1082.40	43.94	-	-	-	-	-	-
HLA-DPA1*02:01/DPB1*01:01	135	149	DALVDIRGLKTCSLK	Consensus (comb.lib./smm/nn)	40.44	IRGLKTCSL	812.46	40.44	IRGLKTCSL	2512	24.85	LVDIRGLKT	1102.40	44.27	-	-	-	-	-	-
HLA-DPA1*02:01/DPB1*01:01	136	150	ALVDIRGLKTCSLKE	Consensus (comb.lib./smm/nn)	40.44	IRGLKTCSL	812.46	40.44	IRGLKTCSL	2852	28.41	IRGLKTCSL	1153	45.10	-	-	-	-	-	-
HLA-DPA1*02:01/DPB1*01:01	137	151	LVDIRGLKTCSLKER	Consensus (comb.lib./smm/nn)	40.44	IRGLKTCSL	812.46	40.44	IRGLKTCSL	791	4.86	IRGLKTCSL	1153.20	45.10	-	-	-	-	-	-
HLA-DPA1*02:01/DPB1*01:01	138	152	VDIRGLKTCSLKERY	Consensus (comb.lib./smm/nn)	40.44	IRGLKTCSL	812.46	40.44	LKTCSLKER	807	5	IRGLKTCSL	1698	52.28	-	-	-	-	-	-
HLA-DPA1*02:01/DPB1*01:01	139	153	DIRGLKTCSLKERYT	Consensus (comb.lib./smm/nn)	40.44	IRGLKTCSL	812.46	40.44	LKTCSLKER	864	5.52	LKTCSLKER	1783.50	53.20	-	-	-	-	-	-
HLA-DPA1*02:01/DPB1*01:01	140	154	IRGLKTCSLKERYTS	Consensus (comb.lib./smm/nn)	40.44	IRGLKTCSL	812.46	40.44	LKTCSLKER	851	5.39	LKTCSLKER	1912.40	54.53	-	-	-	-	-	-
HLA-DPA1*02:01/DPB1*01:01	181	195	GVKQWKRSGNEIFYR	Consensus (comb.lib./smm/nn)	40.44	KRSGNEIFY	811.99	40.44	WKRSGNEIF	3908	38.16	WKRSGNEIF	3743	67.40	-	-	-	-	-	-
HLA-DPA1*02:01/DPB1*01:01	182	196	VKQWKRSGNEIFYRK	Consensus (comb.lib./smm/nn)	40.44	KRSGNEIFY	811.99	40.44	RSGNEIFYR	3162	31.43	WKRSGNEIF	2297.40	58.02	-	-	-	-	-	-
HLA-DPA1*02:01/DPB1*01:01	183	197	KQWKRSGNEIFYRKN	Consensus (comb.lib./smm/nn)	40.44	KRSGNEIFY	811.99	40.44	RSGNEIFYR	3314	32.88	WKRSGNEIF	2288.70	57.95	-	-	-	-	-	-
HLA-DPA1*02:01/DPB1*01:01	185	199	WKRSGNEIFYRKNGL	Consensus (comb.lib./smm/nn)	40.44	KRSGNEIFY	811.99	40.44	RSGNEIFYR	3655	35.94	WKRSGNEIF	3124.80	63.91	-	-	-	-	-	-
HLA-DPA1*02:01/DPB1*01:01	186	200	KRSGNEIFYRKNGLM	Consensus (comb.lib./smm/nn)	40.44	KRSGNEIFY	811.99	40.44	RSGNEIFYR	1131	8.21	IFYRKNGLM	1326.40	47.67	-	-	-	-	-	-
HLA-DPA1*02:01/DPB1*01:01	225	239	AKKFTMDFSNYGQYR	Consensus (comb.lib./smm/nn)	40.44	DFSNYGQYR	818.18	40.44	KFTMDFSNY	1467	12.20	KFTMDFSNY	1318.70	47.57	-	-	-	-	-	-
HLA-DPA1*02:01/DPB1*01:01	226	240	KKFTMDFSNYGQYRI	Consensus (comb.lib./smm/nn)	40.44	DFSNYGQYR	818.18	40.44	KFTMDFSNY	852	5.40	KFTMDFSNY	1392.40	48.58	-	-	-	-	-	-
HLA-DPA1*02:01/DPB1*01:01	227	241	KFTMDFSNYGQYRIS	Consensus (comb.lib./smm/nn)	40.44	DFSNYGQYR	818.18	40.44	FSNYGQYRI	866	5.53	FSNYGQYRI	1782.20	53.18	-	-	-	-	-	-
HLA-DPA1*02:01/DPB1*01:01	228	242	FTMDFSNYGQYRISF	Consensus (comb.lib./smm/nn)	40.44	DFSNYGQYR	818.18	40.44	FSNYGQYRI	936	6.20	FSNYGQYRI	1509.50	50.09	-	-	-	-	-	-
HLA-DPA1*02:01/DPB1*01:01	184	198	QWKRSGNEIFYRKNG	Consensus (comb.lib./smm/nn)	41.16	KRSGNEIFY	811.99	40.44	RSGNEIFYR	4258	41.16	WKRSGNEIF	3011	63.19	-	-	-	-	-	-
HLA-DPA1*02:01/DPB1*01:01	51	65	FDFIKNTCANPKMKC	Consensus (comb.lib./smm/nn)	42.68	DFIKNTCAN	133.69	23.73	IKNTCANPK	4439	42.68	FDFIKNTCA	4025.10	68.80	-	-	-	-	-	-
HLA-DPA1*02:01/DPB1*01:01	252	266	VKHKPKLPYIYYNGE	Consensus (comb.lib./smm/nn)	42.86	KPKLPYIYY	292.92	30.63	VKHKPKLPY	4461	42.86	LPYIYYNGE	2866.40	62.26	-	-	-	-	-	-
HLA-DPA1*02:01/DPB1*01:01	131	145	ERREDALVDIRGLKT	Consensus (comb.lib./smm/nn)	43.03	RREDALVDI	18455.91	71.80	RREDALVDI	4482	43.03	LVDIRGLKT	920.40	41.07	-	-	-	-	-	-
HLA-DPA1*02:01/DPB1*01:01	38	52	KPDNTDEELLYSTFD	Consensus (comb.lib./smm/nn)	43.29	PDNTDEELL	1686.93	48.14	PDNTDEELL	4513	43.29	TDEELLYST	943.20	41.50	-	-	-	-	-	-
HLA-DPA1*02:01/DPB1*01:01	69	83	ATHFVLDFSDPKKRC	Consensus (comb.lib./smm/nn)	44.80	THFVLDFSD	191109.30	87.91	HFVLDFSDP	807	5	FVLDFSDPK	1135	44.80	-	-	-	-	-	-
HLA-DPA1*02:01/DPB1*01:01	132	146	RREDALVDIRGLKTC	Consensus (comb.lib./smm/nn)	44.80	RREDALVDI	18455.91	71.80	LVDIRGLKT	4695	44.80	LVDIRGLKT	979.10	42.16	-	-	-	-	-	-
HLA-DPA1*02:01/DPB1*01:01	68	82	NATHFVLDFSDPKKR	Consensus (comb.lib./smm/nn)	45.34	THFVLDFSD	191109.30	87.91	HFVLDFSDP	788	4.83	FVLDFSDPK	1167.80	45.34	-	-	-	-	-	-
HLA-DPA1*02:01/DPB1*01:01	224	238	RAKKFTMDFSNYGQY	Consensus (comb.lib./smm/nn)	46.63	KKFTMDFSN	3539.80	55.94	KFTMDFSNY	1449	11.97	KFTMDFSNY	1252.10	46.63	-	-	-	-	-	-
HLA-DPA1*02:01/DPB1*01:01	85	99	SSIHVFSTPDGPVNL	Consensus (comb.lib./smm/nn)	47.58	VFSTPDGPV	1630.67	47.58	VFSTPDGPV	2994	29.82	VFSTPDGPV	4644.40	71.49	-	-	-	-	-	-
HLA-DPA1*02:01/DPB1*01:01	86	100	SIHVFSTPDGPVNLE	Consensus (comb.lib./smm/nn)	47.58	VFSTPDGPV	1630.67	47.58	VFSTPDGPV	4542	43.53	VFSTPDGPV	4409.90	70.53	-	-	-	-	-	-
HLA-DPA1*02:01/DPB1*01:01	87	101	IHVFSTPDGPVNLEE	Consensus (comb.lib./smm/nn)	47.58	VFSTPDGPV	1630.67	47.58	VFSTPDGPV	4415	42.47	VFSTPDGPV	5799.60	75.62	-	-	-	-	-	-
HLA-DPA1*02:01/DPB1*01:01	66	80	TNNATHFVLDFSDPK	Consensus (comb.lib./smm/nn)	47.91	TNNATHFVL	1836.97	49.25	HFVLDFSDP	796	4.90	TNNATHFVL	1342.80	47.91	-	-	-	-	-	-
HLA-DPA1*02:01/DPB1*01:01	33	47	EYLLGKPDNTDEELL	Consensus (comb.lib./smm/nn)	48.14	PDNTDEELL	1686.93	48.14	KPDNTDEEL	3172	31.53	PDNTDEELL	8127.30	81.63	-	-	-	-	-	-
HLA-DPA1*02:01/DPB1*01:01	34	48	YLLGKPDNTDEELLY	Consensus (comb.lib./smm/nn)	48.14	PDNTDEELL	1686.93	48.14	PDNTDEELL	3029	30.15	PDNTDEELL	7090	79.23	-	-	-	-	-	-
HLA-DPA1*02:01/DPB1*01:01	35	49	LLGKPDNTDEELLYS	Consensus (comb.lib./smm/nn)	48.14	PDNTDEELL	1686.93	48.14	PDNTDEELL	2725	27.11	PDNTDEELL	5737.50	75.43	-	-	-	-	-	-
HLA-DPA1*02:01/DPB1*01:01	36	50	LGKPDNTDEELLYST	Consensus (comb.lib./smm/nn)	48.14	PDNTDEELL	1686.93	48.14	PDNTDEELL	2561	25.38	TDEELLYST	2933.80	62.70	-	-	-	-	-	-
HLA-DPA1*02:01/DPB1*01:01	37	51	GKPDNTDEELLYSTF	Consensus (comb.lib./smm/nn)	48.14	PDNTDEELL	1686.93	48.14	PDNTDEELL	2656	26.39	TDEELLYST	1767.40	53.03	-	-	-	-	-	-
HLA-DPA1*02:01/DPB1*01:01	223	237	HRAKKFTMDFSNYGQ	Consensus (comb.lib./smm/nn)	48.32	KKFTMDFSN	3539.80	55.94	KFTMDFSNY	1628	14.23	KFTMDFSNY	1373.40	48.32	-	-	-	-	-	-
HLA-DPA1*02:01/DPB1*01:01	67	81	NNATHFVLDFSDPKK	Consensus (comb.lib./smm/nn)	48.51	THFVLDFSD	191109.30	87.91	HFVLDFSDP	789	4.84	FVLDFSDPK	1387.30	48.51	-	-	-	-	-	-
HLA-DPA1*02:01/DPB1*01:01	277	291	VFDADEPITYAFVKV	Consensus (comb.lib./smm/nn)	48.51	DEPITYAFV	5365.95	60.28	FDADEPITY	1127	8.16	PITYAFVKV	1387	48.51	-	-	-	-	-	-
HLA-DPA1*02:01/DPB1*01:01	70	84	THFVLDFSDPKKRCI	Consensus (comb.lib./smm/nn)	48.89	THFVLDFSD	191109.30	87.91	HFVLDFSDP	1787	16.23	FVLDFSDPK	1416.40	48.89	-	-	-	-	-	-
HLA-DPA1*02:01/DPB1*01:01	61	75	PKMKCTNNATHFVLD	Consensus (comb.lib./smm/nn)	49.25	TNNATHFVL	1836.97	49.25	TNNATHFVL	3791	37.14	TNNATHFVL	5431.70	74.43	-	-	-	-	-	-
HLA-DPA1*02:01/DPB1*01:01	62	76	KMKCTNNATHFVLDF	Consensus (comb.lib./smm/nn)	49.25	TNNATHFVL	1836.97	49.25	NNATHFVLD	3318	32.91	TNNATHFVL	2780.10	61.69	-	-	-	-	-	-
HLA-DPA1*02:01/DPB1*01:01	63	77	MKCTNNATHFVLDFS	Consensus (comb.lib./smm/nn)	49.25	TNNATHFVL	1836.97	49.25	NNATHFVLD	2973	29.61	TNNATHFVL	1887.40	54.28	-	-	-	-	-	-
HLA-DPA1*02:01/DPB1*01:01	64	78	KCTNNATHFVLDFSD	Consensus (comb.lib./smm/nn)	49.25	TNNATHFVL	1836.97	49.25	NNATHFVLD	2902	28.91	TNNATHFVL	1992.80	55.31	-	-	-	-	-	-
HLA-DPA1*02:01/DPB1*01:01	65	79	CTNNATHFVLDFSDP	Consensus (comb.lib./smm/nn)	49.25	TNNATHFVL	1836.97	49.25	NNATHFVLD	830	5.21	TNNATHFVL	1912.40	54.53	-	-	-	-	-	-
HLA-DPA1*02:01/DPB1*01:01	124	138	LLVFKKKERREDALV	Consensus (comb.lib./smm/nn)	49.82	KERREDALV	2012.37	49.82	LLVFKKKER	2154	20.76	LLVFKKKER	1560.90	50.72	-	-	-	-	-	-
HLA-DPA1*02:01/DPB1*01:01	125	139	LVFKKKERREDALVD	Consensus (comb.lib./smm/nn)	49.82	KERREDALV	2012.37	49.82	LVFKKKERR	4566	43.73	VFKKKERRE	3361.40	65.31	-	-	-	-	-	-
HLA-DPA1*02:01/DPB1*01:01	222	236	KHRAKKFTMDFSNYG	Consensus (comb.lib./smm/nn)	50.03	KKFTMDFSN	3539.80	55.94	KFTMDFSNY	1650	14.51	KFTMDFSNY	1503.90	50.03	-	-	-	-	-	-
HLA-DPA1*02:01/DPB1*01:01	133	147	REDALVDIRGLKTCS	Consensus (comb.lib./smm/nn)	50.18	REDALVDIR	29756.24	75.80	LVDIRGLKT	5366	50.18	LVDIRGLKT	1266	46.83	-	-	-	-	-	-
HLA-DPA1*02:01/DPB1*01:01	126	140	VFKKKERREDALVDI	Consensus (comb.lib./smm/nn)	50.61	KERREDALV	2012.37	49.82	KKKERREDA	5422	50.61	VFKKKERRE	2187.70	57.09	-	-	-	-	-	-
HLA-DPA1*02:01/DPB1*01:01	253	267	KHKPKLPYIYYNGEC	Consensus (comb.lib./smm/nn)	50.76	KPKLPYIYY	292.92	30.63	LPYIYYNGE	5442	50.76	LPYIYYNGE	2853.70	62.18	-	-	-	-	-	-
HLA-DPA1*02:01/DPB1*01:01	288	302	FVKVFSNPDHNEPRL	Consensus (comb.lib./smm/nn)	52.15	FVKVFSNPD	749.52	39.90	FSNPDHNEP	5625	52.17	FVKVFSNPD	1684.60	52.15	-	-	-	-	-	-
HLA-DPA1*02:01/DPB1*01:01	213	227	YTVTREMVVKHRAKK	Consensus (comb.lib./smm/nn)	52.43	YTVTREMVV	1317.36	45.36	YTVTREMVV	5659	52.43	YTVTREMVV	2859.30	62.22	-	-	-	-	-	-
HLA-DPA1*02:01/DPB1*01:01	247	261	WFQESVKHKPKLPYI	Consensus (comb.lib./smm/nn)	52.94	KHKPKLPYI	13482.94	68.97	WFQESVKHK	1924	17.95	WFQESVKHK	1759.50	52.94	-	-	-	-	-	-
HLA-DPA1*02:01/DPB1*01:01	71	85	HFVLDFSDPKKRCIS	Consensus (comb.lib./smm/nn)	53.55	HFVLDFSDP	223206.36	88.69	HFVLDFSDP	2026	19.21	FVLDFSDPK	1816.70	53.55	-	-	-	-	-	-
HLA-DPA1*02:01/DPB1*01:01	221	235	VKHRAKKFTMDFSNY	Consensus (comb.lib./smm/nn)	54.47	KKFTMDFSN	3539.80	55.94	AKKFTMDFS	1660	14.63	AKKFTMDFS	1906.20	54.47	-	-	-	-	-	-
HLA-DPA1*02:01/DPB1*01:01	262	276	YYNGECLPSNKTCQL	Consensus (comb.lib./smm/nn)	55.94	LPSNKTCQL	3499.14	55.94	YYNGECLPS	5908	54.28	YYNGECLPS	6970.50	78.92	-	-	-	-	-	-
HLA-DPA1*02:01/DPB1*01:01	263	277	YNGECLPSNKTCQLV	Consensus (comb.lib./smm/nn)	55.94	LPSNKTCQL	3499.14	55.94	LPSNKTCQL	6044	55.26	LPSNKTCQL	9254.30	83.90	-	-	-	-	-	-
HLA-DPA1*02:01/DPB1*01:01	264	278	NGECLPSNKTCQLVF	Consensus (comb.lib./smm/nn)	55.94	LPSNKTCQL	3499.14	55.94	LPSNKTCQL	5272	49.44	LPSNKTCQL	7228.10	79.56	-	-	-	-	-	-
HLA-DPA1*02:01/DPB1*01:01	265	279	GECLPSNKTCQLVFD	Consensus (comb.lib./smm/nn)	55.94	LPSNKTCQL	3499.14	55.94	LPSNKTCQL	4620	44.18	LPSNKTCQL	5819.20	75.68	-	-	-	-	-	-
HLA-DPA1*02:01/DPB1*01:01	266	280	ECLPSNKTCQLVFDA	Consensus (comb.lib./smm/nn)	55.94	LPSNKTCQL	3499.14	55.94	LPSNKTCQL	3746	36.74	LPSNKTCQL	5405.90	74.34	-	-	-	-	-	-
HLA-DPA1*02:01/DPB1*01:01	267	281	CLPSNKTCQLVFDAD	Consensus (comb.lib./smm/nn)	55.94	LPSNKTCQL	3499.14	55.94	LPSNKTCQL	5645	52.33	LPSNKTCQL	4958.80	72.71	-	-	-	-	-	-
HLA-DPA1*02:01/DPB1*01:01	268	282	LPSNKTCQLVFDADE	Consensus (comb.lib./smm/nn)	55.94	LPSNKTCQL	3499.14	55.94	LPSNKTCQL	5652	52.38	CQLVFDADE	2443.50	59.19	-	-	-	-	-	-
HLA-DPA1*02:01/DPB1*01:01	130	144	KERREDALVDIRGLK	Consensus (comb.lib./smm/nn)	56.03	KERREDALV	2012.37	49.82	RREDALVDI	6545	58.78	ALVDIRGLK	2071	56.03	-	-	-	-	-	-
HLA-DPA1*02:01/DPB1*01:01	127	141	FKKKERREDALVDIR	Consensus (comb.lib./smm/nn)	56.32	KERREDALV	2012.37	49.82	RREDALVDI	6194	56.32	RREDALVDI	2496.40	59.62	-	-	-	-	-	-
HLA-DPA1*02:01/DPB1*01:01	261	275	IYYNGECLPSNKTCQ	Consensus (comb.lib./smm/nn)	56.68	CLPSNKTCQ	1000000	94.37	IYYNGECLP	2713	26.99	IYYNGECLP	2142.10	56.68	-	-	-	-	-	-
HLA-DPA1*02:01/DPB1*01:01	163	177	YGMAYKFDKNDNWSI	Consensus (comb.lib./smm/nn)	56.89	FDKNDNWSI	309.40	31.12	YGMAYKFDK	6274	56.89	YGMAYKFDK	5032	72.99	-	-	-	-	-	-
HLA-DPA1*02:01/DPB1*01:01	129	143	KKERREDALVDIRGL	Consensus (comb.lib./smm/nn)	57.70	KERREDALV	2012.37	49.82	RREDALVDI	7074	62.21	RREDALVDI	2259.30	57.70	-	-	-	-	-	-
HLA-DPA1*02:01/DPB1*01:01	89	103	VFSTPDGPVNLEEEN	Consensus (comb.lib./smm/nn)	58.48	VFSTPDGPV	1630.67	47.58	VFSTPDGPV	6500	58.48	VFSTPDGPV	8184.10	81.75	-	-	-	-	-	-
HLA-DPA1*02:01/DPB1*01:01	128	142	KKKERREDALVDIRG	Consensus (comb.lib./smm/nn)	60.37	KERREDALV	2012.37	49.82	RREDALVDI	7262	63.38	RREDALVDI	2596.60	60.37	-	-	-	-	-	-
HLA-DPA1*02:01/DPB1*01:01	28	42	FDDRDEYLLGKPDNT	Consensus (comb.lib./smm/nn)	60.59	DDRDEYLLG	6710.90	62.38	FDDRDEYLL	5579	51.82	FDDRDEYLL	2626.50	60.59	-	-	-	-	-	-
HLA-DPA1*02:01/DPB1*01:01	52	66	DFIKNTCANPKMKCT	Consensus (comb.lib./smm/nn)	60.79	DFIKNTCAN	133.69	23.73	IKNTCANPK	6849	60.79	IKNTCANPK	8371.30	82.15	-	-	-	-	-	-
HLA-DPA1*02:01/DPB1*01:01	159	173	KTDAYGMAYKFDKND	Consensus (comb.lib./smm/nn)	60.84	KTDAYGMAY	34539.71	77.06	YGMAYKFDK	4678	44.66	AYGMAYKFD	2660.70	60.84	-	-	-	-	-	-
HLA-DPA1*02:01/DPB1*01:01	88	102	HVFSTPDGPVNLEEE	Consensus (comb.lib./smm/nn)	61.65	VFSTPDGPV	1630.67	47.58	VFSTPDGPV	6985	61.65	VFSTPDGPV	7436	80.07	-	-	-	-	-	-
HLA-DPA1*02:01/DPB1*01:01	160	174	TDAYGMAYKFDKNDN	Consensus (comb.lib./smm/nn)	61.90	AYGMAYKFD	53442.41	80.21	YGMAYKFDK	4929	46.72	YGMAYKFDK	2812.30	61.90	-	-	-	-	-	-
HLA-DPA1*02:01/DPB1*01:01	77	91	SDPKKRCISSIHVFS	Consensus (comb.lib./smm/nn)	62.03	RCISSIHVF	169361.20	87.37	KRCISSIHV	7045	62.03	RCISSIHVF	1493	49.89	-	-	-	-	-	-
HLA-DPA1*02:01/DPB1*01:01	220	234	VVKHRAKKFTMDFSN	Consensus (comb.lib./smm/nn)	62.39	KKFTMDFSN	3539.80	55.94	HRAKKFTMD	7102	62.39	RAKKFTMDF	3775	67.57	-	-	-	-	-	-
HLA-DPA1*02:01/DPB1*01:01	179	193	REGVKQWKRSGNEIF	Consensus (comb.lib./smm/nn)	62.91	QWKRSGNEI	7201.32	62.91	REGVKQWKR	6398	57.76	WKRSGNEIF	5950.30	76.07	-	-	-	-	-	-
HLA-DPA1*02:01/DPB1*01:01	180	194	EGVKQWKRSGNEIFY	Consensus (comb.lib./smm/nn)	63.48	KRSGNEIFY	811.99	40.44	WKRSGNEIF	7280	63.48	WKRSGNEIF	5410.60	74.36	-	-	-	-	-	-
HLA-DPA1*02:01/DPB1*01:01	158	172	KKTDAYGMAYKFDKN	Consensus (comb.lib./smm/nn)	63.85	KKTDAYGMA	33162.37	76.65	YGMAYKFDK	4600	44.02	AYGMAYKFD	3114.80	63.85	-	-	-	-	-	-
HLA-DPA1*02:01/DPB1*01:01	162	176	AYGMAYKFDKNDNWS	Consensus (comb.lib./smm/nn)	64.90	KFDKNDNWS	1028.92	43.16	YGMAYKFDK	7516	64.90	YGMAYKFDK	4040.50	68.87	-	-	-	-	-	-
HLA-DPA1*02:01/DPB1*01:01	269	283	PSNKTCQLVFDADEP	Consensus (comb.lib./smm/nn)	64.97	QLVFDADEP	8889.33	64.97	NKTCQLVFD	8394	69.64	CQLVFDADE	2798.70	61.81	-	-	-	-	-	-
HLA-DPA1*02:01/DPB1*01:01	251	265	SVKHKPKLPYIYYNG	Consensus (comb.lib./smm/nn)	65.43	KPKLPYIYY	292.92	30.63	VKHKPKLPY	7607	65.43	KPKLPYIYY	4395.10	70.46	-	-	-	-	-	-
HLA-DPA1*02:01/DPB1*01:01	161	175	DAYGMAYKFDKNDNW	Consensus (comb.lib./smm/nn)	65.85	AYGMAYKFD	53442.41	80.21	YGMAYKFDK	4863	46.18	YGMAYKFDK	3459	65.85	-	-	-	-	-	-
HLA-DPA1*02:01/DPB1*01:01	141	155	RGLKTCSLKERYTSG	Consensus (comb.lib./smm/nn)	66.28	CSLKERYTS	379855.04	91.02	LKTCSLKER	878	5.65	LKTCSLKER	3536.30	66.28	-	-	-	-	-	-
HLA-DPA1*02:01/DPB1*01:01	164	178	GMAYKFDKNDNWSIK	Consensus (comb.lib./smm/nn)	66.36	FDKNDNWSI	309.40	31.12	FDKNDNWSI	7775	66.36	MAYKFDKND	5587.50	74.95	-	-	-	-	-	-
HLA-DPA1*02:01/DPB1*01:01	101	115	EENKPRSKSSIYCQV	Consensus (comb.lib./smm/nn)	66.48	PRSKSSIYC	10241.39	66.48	NKPRSKSSI	5417	50.57	SKSSIYCQV	3748.90	67.44	-	-	-	-	-	-
HLA-DPA1*02:01/DPB1*01:01	102	116	ENKPRSKSSIYCQVG	Consensus (comb.lib./smm/nn)	66.48	PRSKSSIYC	10241.39	66.48	SKSSIYCQV	6088	55.57	SKSSIYCQV	4312.20	70.10	-	-	-	-	-	-
HLA-DPA1*02:01/DPB1*01:01	103	117	NKPRSKSSIYCQVGG	Consensus (comb.lib./smm/nn)	66.48	PRSKSSIYC	10241.39	66.48	SKSSIYCQV	5889	54.14	SKSSIYCQV	4775.20	72.01	-	-	-	-	-	-
HLA-DPA1*02:01/DPB1*01:01	104	118	KPRSKSSIYCQVGGI	Consensus (comb.lib./smm/nn)	66.48	PRSKSSIYC	10241.39	66.48	SKSSIYCQV	5058	47.76	SKSSIYCQV	4229.60	69.74	-	-	-	-	-	-
HLA-DPA1*02:01/DPB1*01:01	105	119	PRSKSSIYCQVGGIG	Consensus (comb.lib./smm/nn)	66.48	PRSKSSIYC	10241.39	66.48	SKSSIYCQV	5360	50.13	SKSSIYCQV	5610.50	75.02	-	-	-	-	-	-
HLA-DPA1*02:01/DPB1*01:01	165	179	MAYKFDKNDNWSIKR	Consensus (comb.lib./smm/nn)	66.48	FDKNDNWSI	309.40	31.12	FDKNDNWSI	7796	66.48	MAYKFDKND	5316.60	74.03	-	-	-	-	-	-
HLA-DPA1*02:01/DPB1*01:01	289	303	VKVFSNPDHNEPRLR	Consensus (comb.lib./smm/nn)	66.49	NPDHNEPRL	259894.72	89.43	FSNPDHNEP	5933	54.45	VFSNPDHNE	3572.90	66.49	-	-	-	-	-	-
HLA-DPA1*02:01/DPB1*01:01	157	171	PKKTDAYGMAYKFDK	Consensus (comb.lib./smm/nn)	68.24	KKTDAYGMA	33162.37	76.65	AYGMAYKFD	5566	51.72	AYGMAYKFD	3908.20	68.24	-	-	-	-	-	-
HLA-DPA1*02:01/DPB1*01:01	217	231	REMVVKHRAKKFTMD	Consensus (comb.lib./smm/nn)	68.49	HRAKKFTMD	46231.05	79.44	VKHRAKKFT	6989	61.68	VVKHRAKKF	3960.20	68.49	-	-	-	-	-	-
HLA-DPA1*02:01/DPB1*01:01	174	188	NWSIKREGVKQWKRS	Consensus (comb.lib./smm/nn)	68.64	NWSIKREGV	331752.88	90.59	IKREGVKQW	3786	37.10	IKREGVKQW	3991.80	68.64	-	-	-	-	-	-
HLA-DPA1*02:01/DPB1*01:01	219	233	MVVKHRAKKFTMDFS	Consensus (comb.lib./smm/nn)	68.81	HRAKKFTMD	46231.05	79.44	HRAKKFTMD	7336	63.82	RAKKFTMDF	4027.50	68.81	-	-	-	-	-	-
HLA-DPA1*02:01/DPB1*01:01	248	262	FQESVKHKPKLPYIY	Consensus (comb.lib./smm/nn)	68.97	KHKPKLPYI	13482.94	68.97	VKHKPKLPY	3456	34.16	FQESVKHKP	8215	81.82	-	-	-	-	-	-
HLA-DPA1*02:01/DPB1*01:01	72	86	FVLDFSDPKKRCISS	Consensus (comb.lib./smm/nn)	69.45	FVLDFSDPK	223995.94	88.69	FSDPKKRCI	8356	69.45	FVLDFSDPK	2570.50	60.18	-	-	-	-	-	-
HLA-DPA1*02:01/DPB1*01:01	173	187	DNWSIKREGVKQWKR	Consensus (comb.lib./smm/nn)	70.04	NWSIKREGV	331752.88	90.59	IKREGVKQW	3794	37.17	IKREGVKQW	4297.10	70.04	-	-	-	-	-	-
HLA-DPA1*02:01/DPB1*01:01	215	229	VTREMVVKHRAKKFT	Consensus (comb.lib./smm/nn)	70.39	MVVKHRAKK	916844.62	94.06	VVKHRAKKF	8545	70.39	VVKHRAKKF	4216.30	69.68	-	-	-	-	-	-
HLA-DPA1*02:01/DPB1*01:01	216	230	TREMVVKHRAKKFTM	Consensus (comb.lib./smm/nn)	70.40	MVVKHRAKK	916844.62	94.06	VKHRAKKFT	8547	70.40	VVKHRAKKF	4144.70	69.35	-	-	-	-	-	-
HLA-DPA1*02:01/DPB1*01:01	60	74	NPKMKCTNNATHFVL	Consensus (comb.lib./smm/nn)	71.36	TNNATHFVL	1836.97	49.25	MKCTNNATH	8748	71.36	TNNATHFVL	6624.60	77.99	-	-	-	-	-	-
HLA-DPA1*02:01/DPB1*01:01	166	180	AYKFDKNDNWSIKRE	Consensus (comb.lib./smm/nn)	71.57	FDKNDNWSI	309.40	31.12	FDKNDNWSI	9723	75.52	NDNWSIKRE	4666.40	71.57	-	-	-	-	-	-
HLA-DPA1*02:01/DPB1*01:01	172	186	NDNWSIKREGVKQWK	Consensus (comb.lib./smm/nn)	71.94	NDNWSIKRE	277542.21	89.67	IKREGVKQW	6201	56.38	IKREGVKQW	4758.10	71.94	-	-	-	-	-	-
HLA-DPA1*02:01/DPB1*01:01	171	185	KNDNWSIKREGVKQW	Consensus (comb.lib./smm/nn)	72.10	NDNWSIKRE	277542.21	89.67	NWSIKREGV	6081	55.52	IKREGVKQW	4796.30	72.10	-	-	-	-	-	-
HLA-DPA1*02:01/DPB1*01:01	218	232	EMVVKHRAKKFTMDF	Consensus (comb.lib./smm/nn)	72.24	HRAKKFTMD	46231.05	79.44	VKHRAKKFT	7035	61.97	RAKKFTMDF	4836.60	72.24	-	-	-	-	-	-
HLA-DPA1*02:01/DPB1*01:01	76	90	FSDPKKRCISSIHVF	Consensus (comb.lib./smm/nn)	72.35	RCISSIHVF	169361.20	87.37	KRCISSIHV	8964	72.35	RCISSIHVF	2318.60	58.20	-	-	-	-	-	-
HLA-DPA1*02:01/DPB1*01:01	106	120	RSKSSIYCQVGGIGQ	Consensus (comb.lib./smm/nn)	73.77	SKSSIYCQV	14092.24	69.46	SKSSIYCQV	9451	74.44	SKSSIYCQV	5240	73.77	-	-	-	-	-	-
HLA-DPA1*02:01/DPB1*01:01	175	189	WSIKREGVKQWKRSG	Consensus (comb.lib./smm/nn)	74.06	KREGVKQWK	426335.55	91.64	REGVKQWKR	4139	40.15	IKREGVKQW	5324.20	74.06	-	-	-	-	-	-
HLA-DPA1*02:01/DPB1*01:01	75	89	DFSDPKKRCISSIHV	Consensus (comb.lib./smm/nn)	74.34	KRCISSIHV	624114.81	92.95	PKKRCISSI	9116	73.02	KKRCISSIH	5404.40	74.34	-	-	-	-	-	-
HLA-DPA1*02:01/DPB1*01:01	107	121	SKSSIYCQVGGIGQS	Consensus (comb.lib./smm/nn)	75.84	SKSSIYCQV	14092.24	69.46	SKSSIYCQV	9807	75.84	SIYCQVGGI	6169.30	76.71	-	-	-	-	-	-
HLA-DPA1*02:01/DPB1*01:01	176	190	SIKREGVKQWKRSGN	Consensus (comb.lib./smm/nn)	75.97	KREGVKQWK	426335.55	91.64	REGVKQWKR	5884	54.10	IKREGVKQW	5916.20	75.97	-	-	-	-	-	-
HLA-DPA1*02:01/DPB1*01:01	29	43	DDRDEYLLGKPDNTD	Consensus (comb.lib./smm/nn)	76.28	DDRDEYLLG	6710.90	62.38	DEYLLGKPD	15686	89.17	DEYLLGKPD	6019.60	76.28	-	-	-	-	-	-
HLA-DPA1*02:01/DPB1*01:01	167	181	YKFDKNDNWSIKREG	Consensus (comb.lib./smm/nn)	76.30	FDKNDNWSI	309.40	31.12	FDKNDNWSI	9948	76.37	NDNWSIKRE	6025.90	76.30	-	-	-	-	-	-
HLA-DPA1*02:01/DPB1*01:01	168	182	KFDKNDNWSIKREGV	Consensus (comb.lib./smm/nn)	77.13	FDKNDNWSI	309.40	31.12	FDKNDNWSI	12495	83.76	NDNWSIKRE	6315	77.13	-	-	-	-	-	-
HLA-DPA1*02:01/DPB1*01:01	156	170	DPKKTDAYGMAYKFD	Consensus (comb.lib./smm/nn)	77.39	KKTDAYGMA	33162.37	76.65	DAYGMAYKF	13907	86.54	AYGMAYKFD	6402.40	77.39	-	-	-	-	-	-
HLA-DPA1*02:01/DPB1*01:01	32	46	DEYLLGKPDNTDEEL	Consensus (comb.lib./smm/nn)	77.58	KPDNTDEEL	24833.27	74.50	LLGKPDNTD	11116	80.23	DEYLLGKPD	6471.70	77.58	-	-	-	-	-	-
HLA-DPA1*02:01/DPB1*01:01	142	156	GLKTCSLKERYTSGD	Consensus (comb.lib./smm/nn)	78.10	CSLKERYTS	379855.04	91.02	LKTCSLKER	2379	23.37	LKTCSLKER	6666.10	78.10	-	-	-	-	-	-
HLA-DPA1*02:01/DPB1*01:01	169	183	FDKNDNWSIKREGVK	Consensus (comb.lib./smm/nn)	78.33	FDKNDNWSI	309.40	31.12	FDKNDNWSI	12982	84.81	NDNWSIKRE	6748.80	78.33	-	-	-	-	-	-
HLA-DPA1*02:01/DPB1*01:01	177	191	IKREGVKQWKRSGNE	Consensus (comb.lib./smm/nn)	78.78	KREGVKQWK	426335.55	91.64	REGVKQWKR	5962	54.66	IKREGVKQW	6915.40	78.78	-	-	-	-	-	-
HLA-DPA1*02:01/DPB1*01:01	73	87	VLDFSDPKKRCISSI	Consensus (comb.lib./smm/nn)	78.83	PKKRCISSI	1000000	94.37	FSDPKKRCI	10659	78.83	VLDFSDPKK	5172.30	73.53	-	-	-	-	-	-
HLA-DPA1*02:01/DPB1*01:01	109	123	SSIYCQVGGIGQSYC	Consensus (comb.lib./smm/nn)	79.11	QVGGIGQSY	485070.22	92.03	IYCQVGGIG	10745	79.11	YCQVGGIGQ	5806.80	75.64	-	-	-	-	-	-
HLA-DPA1*02:01/DPB1*01:01	143	157	LKTCSLKERYTSGDP	Consensus (comb.lib./smm/nn)	79.23	CSLKERYTS	379855.04	91.02	LKTCSLKER	2475	24.45	LKTCSLKER	7090.30	79.23	-	-	-	-	-	-
HLA-DPA1*02:01/DPB1*01:01	290	304	KVFSNPDHNEPRLRH	Consensus (comb.lib./smm/nn)	79.99	NPDHNEPRL	259894.72	89.43	FSNPDHNEP	7797	66.49	VFSNPDHNE	7401.20	79.99	-	-	-	-	-	-
HLA-DPA1*02:01/DPB1*01:01	214	228	TVTREMVVKHRAKKF	Consensus (comb.lib./smm/nn)	80.49	MVVKHRAKK	916844.62	94.06	VTREMVVKH	11205	80.49	VVKHRAKKF	4026.60	68.81	-	-	-	-	-	-
HLA-DPA1*02:01/DPB1*01:01	110	124	SIYCQVGGIGQSYCL	Consensus (comb.lib./smm/nn)	80.84	QVGGIGQSY	485070.22	92.03	VGGIGQSYC	11327	80.84	QVGGIGQSY	5746.20	75.46	-	-	-	-	-	-
HLA-DPA1*02:01/DPB1*01:01	53	67	FIKNTCANPKMKCTN	Consensus (comb.lib./smm/nn)	85.44	IKNTCANPK	116566.68	85.34	IKNTCANPK	13304	85.44	IKNTCANPK	10493.70	86	-	-	-	-	-	-
HLA-DPA1*02:01/DPB1*01:01	74	88	LDFSDPKKRCISSIH	Consensus (comb.lib./smm/nn)	85.89	KKRCISSIH	1000000	94.37	PKKRCISSI	13543	85.89	KKRCISSIH	7410	80.01	-	-	-	-	-	-
HLA-DPA1*02:01/DPB1*01:01	291	305	VFSNPDHNEPRLRHA	Consensus (comb.lib./smm/nn)	86.42	NPDHNEPRL	259894.72	89.43	FSNPDHNEP	13837	86.42	VFSNPDHNE	8052.60	81.47	-	-	-	-	-	-
HLA-DPA1*02:01/DPB1*01:01	155	169	GDPKKTDAYGMAYKF	Consensus (comb.lib./smm/nn)	86.56	KKTDAYGMA	33162.37	76.65	KKTDAYGMA	17206	90.88	DAYGMAYKF	10859.70	86.56	-	-	-	-	-	-
HLA-DPA1*02:01/DPB1*01:01	178	192	KREGVKQWKRSGNEI	Consensus (comb.lib./smm/nn)	87.12	QWKRSGNEI	7201.32	62.91	REGVKQWKR	15431	88.84	REGVKQWKR	11233.90	87.12	-	-	-	-	-	-
HLA-DPA1*02:01/DPB1*01:01	100	114	EEENKPRSKSSIYCQ	Consensus (comb.lib./smm/nn)	87.38	PRSKSSIYC	10241.39	66.48	NKPRSKSSI	28009	96.82	RSKSSIYCQ	11430.60	87.38	-	-	-	-	-	-
HLA-DPA1*02:01/DPB1*01:01	59	73	ANPKMKCTNNATHFV	Consensus (comb.lib./smm/nn)	87.63	KMKCTNNAT	10902.67	66.99	MKCTNNATH	24367	95.56	CTNNATHFV	11617.70	87.63	-	-	-	-	-	-
HLA-DPA1*02:01/DPB1*01:01	93	107	PDGPVNLEEENKPRS	Consensus (comb.lib./smm/nn)	88.59	GPVNLEEEN	214166.94	88.69	VNLEEENKP	11728	81.92	LEEENKPRS	12343.80	88.59	-	-	-	-	-	-
HLA-DPA1*02:01/DPB1*01:01	90	104	FSTPDGPVNLEEENK	Consensus (comb.lib./smm/nn)	88.69	GPVNLEEEN	214166.94	88.69	DGPVNLEEE	11985	82.57	PDGPVNLEE	15918.20	92.38	-	-	-	-	-	-
HLA-DPA1*02:01/DPB1*01:01	91	105	STPDGPVNLEEENKP	Consensus (comb.lib./smm/nn)	88.69	GPVNLEEEN	214166.94	88.69	DGPVNLEEE	10340	77.78	DGPVNLEEE	14973.90	91.51	-	-	-	-	-	-
HLA-DPA1*02:01/DPB1*01:01	92	106	TPDGPVNLEEENKPR	Consensus (comb.lib./smm/nn)	88.69	GPVNLEEEN	214166.94	88.69	DGPVNLEEE	11444	81.17	VNLEEENKP	15257.50	91.78	-	-	-	-	-	-
HLA-DPA1*02:01/DPB1*01:01	94	108	DGPVNLEEENKPRSK	Consensus (comb.lib./smm/nn)	88.69	GPVNLEEEN	214166.94	88.69	VNLEEENKP	13673	86.13	VNLEEENKP	12482.80	88.75	-	-	-	-	-	-
HLA-DPA1*02:01/DPB1*01:01	95	109	GPVNLEEENKPRSKS	Consensus (comb.lib./smm/nn)	88.69	GPVNLEEEN	214166.94	88.69	VNLEEENKP	14914	88.12	PVNLEEENK	13620.40	90.10	-	-	-	-	-	-
HLA-DPA1*02:01/DPB1*01:01	295	309	PDHNEPRLRHADLGR	Consensus (comb.lib./smm/nn)	88.85	RLRHADLGR	210596.12	88.44	HNEPRLRHA	30003	97.34	DHNEPRLRH	12558.30	88.85	-	-	-	-	-	-
HLA-DPA1*02:01/DPB1*01:01	296	310	DHNEPRLRHADLGRG	Consensus (comb.lib./smm/nn)	88.87	RLRHADLGR	210596.12	88.44	EPRLRHADL	24917	95.79	DHNEPRLRH	12576.20	88.87	-	-	-	-	-	-
HLA-DPA1*02:01/DPB1*01:01	293	307	SNPDHNEPRLRHADL	Consensus (comb.lib./smm/nn)	89.43	NPDHNEPRL	259894.72	89.43	HNEPRLRHA	31913	97.74	DHNEPRLRH	12069.30	88.24	-	-	-	-	-	-
HLA-DPA1*02:01/DPB1*01:01	170	184	DKNDNWSIKREGVKQ	Consensus (comb.lib./smm/nn)	89.67	NDNWSIKRE	277542.21	89.67	NWSIKREGV	17964	91.61	NDNWSIKRE	7430	80.06	-	-	-	-	-	-
HLA-DPA1*02:01/DPB1*01:01	294	308	NPDHNEPRLRHADLG	Consensus (comb.lib./smm/nn)	89.74	NPDHNEPRL	259894.72	89.43	HNEPRLRHA	34261	98.14	DHNEPRLRH	13286.50	89.74	-	-	-	-	-	-
HLA-DPA1*02:01/DPB1*01:01	292	306	FSNPDHNEPRLRHAD	Consensus (comb.lib./smm/nn)	89.82	NPDHNEPRL	259894.72	89.43	FSNPDHNEP	19332	92.74	DHNEPRLRH	13363.10	89.82	-	-	-	-	-	-
HLA-DPA1*02:01/DPB1*01:01	108	122	KSSIYCQVGGIGQSY	Consensus (comb.lib./smm/nn)	90.37	QVGGIGQSY	485070.22	92.03	SIYCQVGGI	16722	90.37	SIYCQVGGI	5896.90	75.91	-	-	-	-	-	-
HLA-DPA1*02:01/DPB1*01:01	30	44	DRDEYLLGKPDNTDE	Consensus (comb.lib./smm/nn)	90.74	DRDEYLLGK	807253.12	93.77	LLGKPDNTD	17059	90.74	DEYLLGKPD	5990.60	76.19	-	-	-	-	-	-
HLA-DPA1*02:01/DPB1*01:01	144	158	KTCSLKERYTSGDPK	Consensus (comb.lib./smm/nn)	91.02	CSLKERYTS	379855.04	91.02	SLKERYTSG	16846	90.51	KERYTSGDP	16648	93	-	-	-	-	-	-
HLA-DPA1*02:01/DPB1*01:01	145	159	TCSLKERYTSGDPKK	Consensus (comb.lib./smm/nn)	91.02	CSLKERYTS	379855.04	91.02	SLKERYTSG	19556	92.91	LKERYTSGD	14130.40	90.66	-	-	-	-	-	-
HLA-DPA1*02:01/DPB1*01:01	146	160	CSLKERYTSGDPKKT	Consensus (comb.lib./smm/nn)	91.02	CSLKERYTS	379855.04	91.02	LKERYTSGD	20785	93.74	KERYTSGDP	13994.50	90.51	-	-	-	-	-	-
HLA-DPA1*02:01/DPB1*01:01	154	168	SGDPKKTDAYGMAYK	Consensus (comb.lib./smm/nn)	92.28	KKTDAYGMA	33162.37	76.65	KKTDAYGMA	22943	94.93	KKTDAYGMA	15800.80	92.28	-	-	-	-	-	-
HLA-DPA1*02:01/DPB1*01:01	97	111	VNLEEENKPRSKSSI	Consensus (comb.lib./smm/nn)	92.50	NLEEENKPR	623263.06	92.95	LEEENKPRS	19015	92.50	LEEENKPRS	14601.30	91.15	-	-	-	-	-	-
HLA-DPA1*02:01/DPB1*01:01	54	68	IKNTCANPKMKCTNN	Consensus (comb.lib./smm/nn)	92.66	IKNTCANPK	116566.68	85.34	IKNTCANPK	27044	96.54	IKNTCANPK	16247.10	92.66	-	-	-	-	-	-
HLA-DPA1*02:01/DPB1*01:01	99	113	LEEENKPRSKSSIYC	Consensus (comb.lib./smm/nn)	92.76	PRSKSSIYC	10241.39	66.48	NKPRSKSSI	28664	97	LEEENKPRS	16362.30	92.76	-	-	-	-	-	-
HLA-DPA1*02:01/DPB1*01:01	96	110	PVNLEEENKPRSKSS	Consensus (comb.lib./smm/nn)	92.95	NLEEENKPR	623263.06	92.95	LEEENKPRS	22698	94.80	LEEENKPRS	13347.60	89.80	-	-	-	-	-	-
HLA-DPA1*02:01/DPB1*01:01	98	112	NLEEENKPRSKSSIY	Consensus (comb.lib./smm/nn)	92.95	NLEEENKPR	623263.06	92.95	NKPRSKSSI	30211	97.39	EENKPRSKS	15649.80	92.14	-	-	-	-	-	-
HLA-DPA1*02:01/DPB1*01:01	31	45	RDEYLLGKPDNTDEE	Consensus (comb.lib./smm/nn)	93.93	GKPDNTDEE	1000000	94.37	LLGKPDNTD	21113	93.93	LLGKPDNTD	5762.40	75.50	-	-	-	-	-	-
HLA-DPA1*02:01/DPB1*01:01	147	161	SLKERYTSGDPKKTD	Consensus (comb.lib./smm/nn)	94.37	TSGDPKKTD	1000000	94.37	YTSGDPKKT	23509	95.19	KERYTSGDP	13932.70	90.44	-	-	-	-	-	-
HLA-DPA1*02:01/DPB1*01:01	148	162	LKERYTSGDPKKTDA	Consensus (comb.lib./smm/nn)	94.37	SGDPKKTDA	1000000	94.37	YTSGDPKKT	28352	96.92	KERYTSGDP	13811.60	90.31	-	-	-	-	-	-
HLA-DPA1*02:01/DPB1*01:01	149	163	KERYTSGDPKKTDAY	Consensus (comb.lib./smm/nn)	94.37	GDPKKTDAY	1000000	94.37	YTSGDPKKT	38402	98.66	RYTSGDPKK	15409.10	91.92	-	-	-	-	-	-
HLA-DPA1*02:01/DPB1*01:01	58	72	CANPKMKCTNNATHF	Consensus (comb.lib./smm/nn)	95.30	KMKCTNNAT	10902.67	66.99	MKCTNNATH	28845	97.05	KCTNNATHF	19990.20	95.30	-	-	-	-	-	-
HLA-DPA1*02:01/DPB1*01:01	153	167	TSGDPKKTDAYGMAY	Consensus (comb.lib./smm/nn)	95.35	KKTDAYGMA	33162.37	76.65	KKTDAYGMA	31184	97.59	KKTDAYGMA	20067.10	95.35	-	-	-	-	-	-
HLA-DPA1*02:01/DPB1*01:01	150	164	ERYTSGDPKKTDAYG	Consensus (comb.lib./smm/nn)	95.38	DPKKTDAYG	1000000	94.37	YTSGDPKKT	44957	99.18	RYTSGDPKK	20128	95.38	-	-	-	-	-	-
HLA-DPA1*02:01/DPB1*01:01	152	166	YTSGDPKKTDAYGMA	Consensus (comb.lib./smm/nn)	96.12	KKTDAYGMA	33162.37	76.65	PKKTDAYGM	30563	97.46	KKTDAYGMA	21451.30	96.12	-	-	-	-	-	-
HLA-DPA1*02:01/DPB1*01:01	56	70	NTCANPKMKCTNNAT	Consensus (comb.lib./smm/nn)	96.91	KMKCTNNAT	10902.67	66.99	PKMKCTNNA	50000	99.40	KMKCTNNAT	23107.90	96.91	-	-	-	-	-	-
HLA-DPA1*02:01/DPB1*01:01	151	165	RYTSGDPKKTDAYGM	Consensus (comb.lib./smm/nn)	97.04	PKKTDAYGM	167427.62	87.37	TSGDPKKTD	50000	99.40	RYTSGDPKK	23427.80	97.04	-	-	-	-	-	-
HLA-DPA1*02:01/DPB1*01:01	57	71	TCANPKMKCTNNATH	Consensus (comb.lib./smm/nn)	97.07	KMKCTNNAT	10902.67	66.99	KMKCTNNAT	31240	97.61	KMKCTNNAT	23503.20	97.07	-	-	-	-	-	-
HLA-DPA1*02:01/DPB1*01:01	55	69	KNTCANPKMKCTNNA	Consensus (comb.lib./smm/nn)	97.21	PKMKCTNNA	1000000	94.37	TCANPKMKC	50000	99.40	CANPKMKCT	23835.60	97.21	-	-	-	-	-	-
Allele	Start	End	Peptide	Method used	Percentile rank	Comblib. core	Comblib. score	Comblib. Rank	SMM align core	SMM align IC50 (nM)	SMM align rank	NN align core	NN align IC50 (nM)	NN align rank	NetMHCIIpan core	NetMHCIIpan IC50 (nM)	NetMHCIIpan rank	Sturniolo core	Sturniolo score	Sturniolo rank			Colour code (data represented in figures)
HLA-DPA1*02:01/DPB1*05:01	44	58	EELLYSTFDFIKNTC	Consensus (comb.lib./smm/nn)	2.84	LLYSTFDFI	17.15	10.62	LYSTFDFIK	219	0.64	LLYSTFDFI	133.70	2.84	-	-	-	-	-	-	Predicted as good binders		Percentile Rank ˂ 2,5	Percentile Rank 2,5 - 7,5
HLA-DPA1*02:01/DPB1*05:01	201	215	NHQIRYLSKFDKYTV	Consensus (comb.lib./smm/nn)	2.99	RYLSKFDKY	858.91	36.11	IRYLSKFDK	561	2.99	IRYLSKFDK	63.20	1.08	-	-	-	-	-	-
HLA-DPA1*02:01/DPB1*05:01	202	216	HQIRYLSKFDKYTVT	Consensus (comb.lib./smm/nn)	3.03	RYLSKFDKY	858.91	36.11	IRYLSKFDK	565	3.03	IRYLSKFDK	62.60	1.06	-	-	-	-	-	-
HLA-DPA1*02:01/DPB1*05:01	43	57	DEELLYSTFDFIKNT	Consensus (comb.lib./smm/nn)	3.25	LLYSTFDFI	17.15	10.62	LYSTFDFIK	216	0.63	LLYSTFDFI	150.50	3.25	-	-	-	-	-	-
HLA-DPA1*02:01/DPB1*05:01	42	56	TDEELLYSTFDFIKN	Consensus (comb.lib./smm/nn)	3.45	LLYSTFDFI	17.15	10.62	LYSTFDFIK	218	0.64	LLYSTFDFI	158.60	3.45	-	-	-	-	-	-
HLA-DPA1*02:01/DPB1*05:01	119	133	GQSYCLLVFKKKERR	Consensus (comb.lib./smm/nn)	3.55	YCLLVFKKK	3299.68	47.96	YCLLVFKKK	556	2.95	YCLLVFKKK	162.90	3.55	-	-	-	-	-	-
HLA-DPA1*02:01/DPB1*05:01	120	134	QSYCLLVFKKKERRE	Consensus (comb.lib./smm/nn)	3.95	YCLLVFKKK	3299.68	47.96	YCLLVFKKK	674	3.95	QSYCLLVFK	153.70	3.33	-	-	-	-	-	-
HLA-DPA1*02:01/DPB1*05:01	45	59	ELLYSTFDFIKNTCA	Consensus (comb.lib./smm/nn)	3.96	LLYSTFDFI	17.15	10.62	LYSTFDFIK	286	1.02	LLYSTFDFI	180.50	3.96	-	-	-	-	-	-
HLA-DPA1*02:01/DPB1*05:01	118	132	IGQSYCLLVFKKKER	Consensus (comb.lib./smm/nn)	4.26	YCLLVFKKK	3299.68	47.96	YCLLVFKKK	480	2.35	QSYCLLVFK	193.20	4.26	-	-	-	-	-	-
HLA-DPA1*02:01/DPB1*05:01	199	213	LMNHQIRYLSKFDKY	Consensus (comb.lib./smm/nn)	4.47	RYLSKFDKY	858.91	36.11	IRYLSKFDK	735	4.47	IRYLSKFDK	144.10	3.10	-	-	-	-	-	-
HLA-DPA1*02:01/DPB1*05:01	41	55	NTDEELLYSTFDFIK	Consensus (comb.lib./smm/nn)	5.34	LLYSTFDFI	17.15	10.62	LLYSTFDFI	271	0.93	LLYSTFDFI	241	5.34	-	-	-	-	-	-
HLA-DPA1*02:01/DPB1*05:01	46	60	LLYSTFDFIKNTCAN	Consensus (comb.lib./smm/nn)	5.36	LLYSTFDFI	17.15	10.62	YSTFDFIKN	447	2.11	LLYSTFDFI	242.20	5.36	-	-	-	-	-	-
HLA-DPA1*02:01/DPB1*05:01	203	217	QIRYLSKFDKYTVTR	Consensus (comb.lib./smm/nn)	5.60	RYLSKFDKY	858.91	36.11	LSKFDKYTV	863	5.60	IRYLSKFDK	92.40	1.81	-	-	-	-	-	-
HLA-DPA1*02:01/DPB1*05:01	281	295	DEPITYAFVKVFSNP	Consensus (comb.lib./smm/nn)	5.76	AFVKVFSNP	3.85	5.76	TYAFVKVFS	820	5.22	ITYAFVKVF	558.50	11.38	-	-	-	-	-	-
HLA-DPA1*02:01/DPB1*05:01	282	296	EPITYAFVKVFSNPD	Consensus (comb.lib./smm/nn)	5.76	AFVKVFSNP	3.85	5.76	TYAFVKVFS	856	5.54	TYAFVKVFS	476.90	9.96	-	-	-	-	-	-
HLA-DPA1*02:01/DPB1*05:01	283	297	PITYAFVKVFSNPDH	Consensus (comb.lib./smm/nn)	5.91	AFVKVFSNP	3.85	5.76	TYAFVKVFS	897	5.91	TYAFVKVFS	679.10	13.32	-	-	-	-	-	-
HLA-DPA1*02:01/DPB1*05:01	117	131	GIGQSYCLLVFKKKE	Consensus (comb.lib./smm/nn)	6.28	YCLLVFKKK	3299.68	47.96	YCLLVFKKK	556	2.95	QSYCLLVFK	285	6.28	-	-	-	-	-	-
HLA-DPA1*02:01/DPB1*05:01	204	218	IRYLSKFDKYTVTRE	Consensus (comb.lib./smm/nn)	6.37	RYLSKFDKY	858.91	36.11	LSKFDKYTV	948	6.37	RYLSKFDKY	164.20	3.58	-	-	-	-	-	-
HLA-DPA1*02:01/DPB1*05:01	200	214	MNHQIRYLSKFDKYT	Consensus (comb.lib./smm/nn)	6.74	RYLSKFDKY	858.91	36.11	IRYLSKFDK	987	6.74	IRYLSKFDK	102.40	2.06	-	-	-	-	-	-
HLA-DPA1*02:01/DPB1*05:01	235	249	YGQYRISFLDVYWFQ	Consensus (comb.lib./smm/nn)	6.89	SFLDVYWFQ	5.81	6.89	ISFLDVYWF	1571	12.20	YRISFLDVY	230.30	5.10	-	-	-	-	-	-
HLA-DPA1*02:01/DPB1*05:01	237	251	QYRISFLDVYWFQES	Consensus (comb.lib./smm/nn)	6.89	SFLDVYWFQ	5.81	6.89	SFLDVYWFQ	1811	14.45	YRISFLDVY	295.20	6.49	-	-	-	-	-	-
HLA-DPA1*02:01/DPB1*05:01	238	252	YRISFLDVYWFQESV	Consensus (comb.lib./smm/nn)	6.89	SFLDVYWFQ	5.81	6.89	SFLDVYWFQ	1843	14.74	YRISFLDVY	283.50	6.25	-	-	-	-	-	-
HLA-DPA1*02:01/DPB1*05:01	224	238	RAKKFTMDFSNYGQY	Consensus (comb.lib./smm/nn)	7.04	AKKFTMDFS	0.51	2.18	KFTMDFSNY	2526	20.85	AKKFTMDFS	321.70	7.04	-	-	-	-	-	-
HLA-DPA1*02:01/DPB1*05:01	223	237	HRAKKFTMDFSNYGQ	Consensus (comb.lib./smm/nn)	7.36	AKKFTMDFS	0.51	2.18	AKKFTMDFS	1939	15.62	AKKFTMDFS	337.60	7.36	-	-	-	-	-	-
HLA-DPA1*02:01/DPB1*05:01	121	135	SYCLLVFKKKERRED	Consensus (comb.lib./smm/nn)	7.37	YCLLVFKKK	3299.68	47.96	LLVFKKKER	1056	7.37	CLLVFKKKE	259.80	5.75	-	-	-	-	-	-
HLA-DPA1*02:01/DPB1*05:01	222	236	KHRAKKFTMDFSNYG	Consensus (comb.lib./smm/nn)	7.69	AKKFTMDFS	0.51	2.18	AKKFTMDFS	1915	15.40	AKKFTMDFS	354.50	7.69	-	-	-	-	-	-
HLA-DPA1*02:01/DPB1*05:01	221	235	VKHRAKKFTMDFSNY	Consensus (comb.lib./smm/nn)	7.75	AKKFTMDFS	0.51	2.18	AKKFTMDFS	1823	14.56	AKKFTMDFS	357.30	7.75	-	-	-	-	-	-
HLA-DPA1*02:01/DPB1*05:01	198	212	GLMNHQIRYLSKFDK	Consensus (comb.lib./smm/nn)	8.03	HQIRYLSKF	1465.27	40.87	LMNHQIRYL	786	4.92	HQIRYLSKF	372.40	8.03	-	-	-	-	-	-
HLA-DPA1*02:01/DPB1*05:01	236	250	GQYRISFLDVYWFQE	Consensus (comb.lib./smm/nn)	8.09	SFLDVYWFQ	5.81	6.89	ISFLDVYWF	2018	16.34	YRISFLDVY	375.50	8.09	-	-	-	-	-	-
HLA-DPA1*02:01/DPB1*05:01	116	130	GGIGQSYCLLVFKKK	Consensus (comb.lib./smm/nn)	8.42	YCLLVFKKK	3299.68	47.96	QSYCLLVFK	552	2.92	QSYCLLVFK	392.90	8.42	-	-	-	-	-	-
HLA-DPA1*02:01/DPB1*05:01	239	253	RISFLDVYWFQESVK	Consensus (comb.lib./smm/nn)	9.34	SFLDVYWFQ	5.81	6.89	SFLDVYWFQ	1891	15.18	FLDVYWFQE	442.50	9.34	-	-	-	-	-	-
HLA-DPA1*02:01/DPB1*05:01	240	254	ISFLDVYWFQESVKH	Consensus (comb.lib./smm/nn)	9.42	SFLDVYWFQ	5.81	6.89	VYWFQESVK	2417	19.90	FLDVYWFQE	447.20	9.42	-	-	-	-	-	-
HLA-DPA1*02:01/DPB1*05:01	122	136	YCLLVFKKKERREDA	Consensus (comb.lib./smm/nn)	9.45	YCLLVFKKK	3299.68	47.96	LLVFKKKER	1280	9.45	LLVFKKKER	318.90	6.98	-	-	-	-	-	-
HLA-DPA1*02:01/DPB1*05:01	40	54	DNTDEELLYSTFDFI	Consensus (comb.lib./smm/nn)	10.19	LLYSTFDFI	17.15	10.62	ELLYSTFDF	756	4.65	ELLYSTFDF	489.70	10.19	-	-	-	-	-	-
HLA-DPA1*02:01/DPB1*05:01	233	247	SNYGQYRISFLDVYW	Consensus (comb.lib./smm/nn)	10.45	RISFLDVYW	3866.80	49.64	YGQYRISFL	1386	10.45	YRISFLDVY	504.60	10.45	-	-	-	-	-	-
HLA-DPA1*02:01/DPB1*05:01	183	197	KQWKRSGNEIFYRKN	Consensus (comb.lib./smm/nn)	10.75	KRSGNEIFY	209.36	24.72	RSGNEIFYR	1296	9.60	KRSGNEIFY	521.90	10.75	-	-	-	-	-	-
HLA-DPA1*02:01/DPB1*05:01	225	239	AKKFTMDFSNYGQYR	Consensus (comb.lib./smm/nn)	10.78	AKKFTMDFS	0.51	2.18	KFTMDFSNY	3175	26.23	AKKFTMDFS	523.60	10.78	-	-	-	-	-	-
HLA-DPA1*02:01/DPB1*05:01	47	61	LYSTFDFIKNTCANP	Consensus (comb.lib./smm/nn)	10.94	LYSTFDFIK	291.29	27.36	YSTFDFIKN	950	6.39	YSTFDFIKN	532.90	10.94	-	-	-	-	-	-
HLA-DPA1*02:01/DPB1*05:01	284	298	ITYAFVKVFSNPDHN	Consensus (comb.lib./smm/nn)	11.04	AFVKVFSNP	3.85	5.76	YAFVKVFSN	1447	11.04	TYAFVKVFS	709	13.76	-	-	-	-	-	-
HLA-DPA1*02:01/DPB1*05:01	1	15	MTYFKISTCCLVLIS	Consensus (comb.lib./smm/nn)	11.06	YFKISTCCL	728.42	34.58	FKISTCCLV	1449	11.06	YFKISTCCL	236.70	5.25	-	-	-	-	-	-
HLA-DPA1*02:01/DPB1*05:01	182	196	VKQWKRSGNEIFYRK	Consensus (comb.lib./smm/nn)	11.60	KRSGNEIFY	209.36	24.72	RSGNEIFYR	1284	9.49	KRSGNEIFY	571.50	11.60	-	-	-	-	-	-
HLA-DPA1*02:01/DPB1*05:01	220	234	VVKHRAKKFTMDFSN	Consensus (comb.lib./smm/nn)	12.24	AKKFTMDFS	0.51	2.18	AKKFTMDFS	2026	16.41	AKKFTMDFS	610.90	12.24	-	-	-	-	-	-
HLA-DPA1*02:01/DPB1*05:01	241	255	SFLDVYWFQESVKHK	Consensus (comb.lib./smm/nn)	12.35	SFLDVYWFQ	5.81	6.89	LDVYWFQES	1711	13.52	FLDVYWFQE	617.40	12.35	-	-	-	-	-	-
HLA-DPA1*02:01/DPB1*05:01	280	294	ADEPITYAFVKVFSN	Consensus (comb.lib./smm/nn)	12.45	EPITYAFVK	1465.16	40.87	TYAFVKVFS	852	5.50	TYAFVKVFS	623.90	12.45	-	-	-	-	-	-
HLA-DPA1*02:01/DPB1*05:01	219	233	MVVKHRAKKFTMDFS	Consensus (comb.lib./smm/nn)	12.83	AKKFTMDFS	0.51	2.18	VKHRAKKFT	2270	18.59	AKKFTMDFS	648.10	12.83	-	-	-	-	-	-
HLA-DPA1*02:01/DPB1*05:01	184	198	QWKRSGNEIFYRKNG	Consensus (comb.lib./smm/nn)	13	KRSGNEIFY	209.36	24.72	RSGNEIFYR	1657	13	KRSGNEIFY	625.30	12.47	-	-	-	-	-	-
HLA-DPA1*02:01/DPB1*05:01	115	129	VGGIGQSYCLLVFKK	Consensus (comb.lib./smm/nn)	13.25	QSYCLLVFK	3306.01	47.96	QSYCLLVFK	1024	7.08	QSYCLLVFK	674.80	13.25	-	-	-	-	-	-
HLA-DPA1*02:01/DPB1*05:01	234	248	NYGQYRISFLDVYWF	Consensus (comb.lib./smm/nn)	13.47	RISFLDVYW	3866.80	49.64	QYRISFLDV	1706	13.47	YRISFLDVY	290.80	6.40	-	-	-	-	-	-
HLA-DPA1*02:01/DPB1*05:01	8	22	TCCLVLISLILPIIC	Consensus (comb.lib./smm/nn)	13.56	CLVLISLIL	7.91	7.80	LVLISLILP	1715	13.56	LVLISLILP	4162.90	42.85	-	-	-	-	-	-
HLA-DPA1*02:01/DPB1*05:01	205	219	RYLSKFDKYTVTREM	Consensus (comb.lib./smm/nn)	13.64	RYLSKFDKY	858.91	36.11	LSKFDKYTV	1725	13.64	RYLSKFDKY	470.30	9.84	-	-	-	-	-	-
HLA-DPA1*02:01/DPB1*05:01	232	246	FSNYGQYRISFLDVY	Consensus (comb.lib./smm/nn)	13.73	QYRISFLDV	12495.13	60.13	YGQYRISFL	1417	10.75	YGQYRISFL	707	13.73	-	-	-	-	-	-
HLA-DPA1*02:01/DPB1*05:01	2	16	TYFKISTCCLVLISL	Consensus (comb.lib./smm/nn)	13.88	YFKISTCCL	728.42	34.58	FKISTCCLV	1751	13.88	YFKISTCCL	277.10	6.11	-	-	-	-	-	-
HLA-DPA1*02:01/DPB1*05:01	7	21	STCCLVLISLILPII	Consensus (comb.lib./smm/nn)	13.88	CLVLISLIL	7.91	7.80	LVLISLILP	1751	13.88	CLVLISLIL	4522.50	44.73	-	-	-	-	-	-
HLA-DPA1*02:01/DPB1*05:01	6	20	ISTCCLVLISLILPI	Consensus (comb.lib./smm/nn)	14.44	CLVLISLIL	7.91	7.80	LVLISLILP	1810	14.44	CLVLISLIL	4751.40	45.85	-	-	-	-	-	-
HLA-DPA1*02:01/DPB1*05:01	181	195	GVKQWKRSGNEIFYR	Consensus (comb.lib./smm/nn)	15.40	KRSGNEIFY	209.36	24.72	WKRSGNEIF	1384	10.44	KRSGNEIFY	821.30	15.40	-	-	-	-	-	-
HLA-DPA1*02:01/DPB1*05:01	279	293	DADEPITYAFVKVFS	Consensus (comb.lib./smm/nn)	15.45	EPITYAFVK	1465.16	40.87	EPITYAFVK	1436	10.93	ITYAFVKVF	825.60	15.45	-	-	-	-	-	-
HLA-DPA1*02:01/DPB1*05:01	242	256	FLDVYWFQESVKHKP	Consensus (comb.lib./smm/nn)	15.50	VYWFQESVK	7723.33	55.74	WFQESVKHK	1528	11.81	FLDVYWFQE	829.30	15.50	-	-	-	-	-	-
HLA-DPA1*02:01/DPB1*05:01	185	199	WKRSGNEIFYRKNGL	Consensus (comb.lib./smm/nn)	15.58	KRSGNEIFY	209.36	24.72	RSGNEIFYR	1740	13.78	KRSGNEIFY	834.90	15.58	-	-	-	-	-	-
HLA-DPA1*02:01/DPB1*05:01	9	23	CCLVLISLILPIICI	Consensus (comb.lib./smm/nn)	15.96	CLVLISLIL	7.91	7.80	LVLISLILP	1976	15.96	CLVLISLIL	3802	40.89	-	-	-	-	-	-
HLA-DPA1*02:01/DPB1*05:01	4	18	FKISTCCLVLISLIL	Consensus (comb.lib./smm/nn)	17.60	CLVLISLIL	7.91	7.80	ISTCCLVLI	2158	17.60	FKISTCCLV	1919.30	27.52	-	-	-	-	-	-
HLA-DPA1*02:01/DPB1*05:01	285	299	TYAFVKVFSNPDHNE	Consensus (comb.lib./smm/nn)	17.60	AFVKVFSNP	3.85	5.76	TYAFVKVFS	2158	17.60	TYAFVKVFS	1386.10	22.33	-	-	-	-	-	-
HLA-DPA1*02:01/DPB1*05:01	5	19	KISTCCLVLISLILP	Consensus (comb.lib./smm/nn)	17.71	CLVLISLIL	7.91	7.80	CLVLISLIL	2170	17.71	KISTCCLVL	5022.20	47.14	-	-	-	-	-	-
HLA-DPA1*02:01/DPB1*05:01	10	24	CLVLISLILPIICIK	Consensus (comb.lib./smm/nn)	19.09	CLVLISLIL	7.91	7.80	LVLISLILP	2325	19.09	LILPIICIK	3160	36.98	-	-	-	-	-	-
HLA-DPA1*02:01/DPB1*05:01	197	211	NGLMNHQIRYLSKFD	Consensus (comb.lib./smm/nn)	19.38	HQIRYLSKF	1465.27	40.87	LMNHQIRYL	2223	18.18	HQIRYLSKF	1128.70	19.38	-	-	-	-	-	-
HLA-DPA1*02:01/DPB1*05:01	3	17	YFKISTCCLVLISLI	Consensus (comb.lib./smm/nn)	19.54	YFKISTCCL	728.42	34.58	ISTCCLVLI	2376	19.54	YFKISTCCL	411	8.77	-	-	-	-	-	-
HLA-DPA1*02:01/DPB1*05:01	48	62	YSTFDFIKNTCANPK	Consensus (comb.lib./smm/nn)	19.71	YSTFDFIKN	12906.88	60.67	YSTFDFIKN	1832	14.64	YSTFDFIKN	1157.10	19.71	-	-	-	-	-	-
HLA-DPA1*02:01/DPB1*05:01	140	154	IRGLKTCSLKERYTS	Consensus (comb.lib./smm/nn)	20.34	RGLKTCSLK	917.25	36.63	LKTCSLKER	1148	8.22	LKTCSLKER	1210	20.34	-	-	-	-	-	-
HLA-DPA1*02:01/DPB1*05:01	250	264	ESVKHKPKLPYIYYN	Consensus (comb.lib./smm/nn)	20.56	KPKLPYIYY	127.93	21.42	KPKLPYIYY	2492	20.56	KPKLPYIYY	1160.70	19.76	-	-	-	-	-	-
HLA-DPA1*02:01/DPB1*05:01	196	210	KNGLMNHQIRYLSKF	Consensus (comb.lib./smm/nn)	21.36	HQIRYLSKF	1465.27	40.87	LMNHQIRYL	2042	16.56	HQIRYLSKF	1297.20	21.36	-	-	-	-	-	-
HLA-DPA1*02:01/DPB1*05:01	231	245	DFSNYGQYRISFLDV	Consensus (comb.lib./smm/nn)	21.38	QYRISFLDV	12495.13	60.13	YGQYRISFL	1686	13.28	YGQYRISFL	1299.80	21.38	-	-	-	-	-	-
HLA-DPA1*02:01/DPB1*05:01	251	265	SVKHKPKLPYIYYNG	Consensus (comb.lib./smm/nn)	21.42	KPKLPYIYY	127.93	21.42	KPKLPYIYY	2962	24.51	KPKLPYIYY	971.10	17.40	-	-	-	-	-	-
HLA-DPA1*02:01/DPB1*05:01	252	266	VKHKPKLPYIYYNGE	Consensus (comb.lib./smm/nn)	21.42	KPKLPYIYY	127.93	21.42	KPKLPYIYY	2959	24.49	KPKLPYIYY	827.80	15.48	-	-	-	-	-	-
HLA-DPA1*02:01/DPB1*05:01	253	267	KHKPKLPYIYYNGEC	Consensus (comb.lib./smm/nn)	21.42	KPKLPYIYY	127.93	21.42	KPKLPYIYY	3573	29.32	KPKLPYIYY	897.90	16.44	-	-	-	-	-	-
HLA-DPA1*02:01/DPB1*05:01	254	268	HKPKLPYIYYNGECL	Consensus (comb.lib./smm/nn)	21.42	KPKLPYIYY	127.93	21.42	PKLPYIYYN	4146	33.44	KPKLPYIYY	1202.50	20.26	-	-	-	-	-	-
HLA-DPA1*02:01/DPB1*05:01	123	137	CLLVFKKKERREDAL	Consensus (comb.lib./smm/nn)	21.80	KKERREDAL	8498.98	56.85	LLVFKKKER	2636	21.80	CLLVFKKKE	520.50	10.73	-	-	-	-	-	-
HLA-DPA1*02:01/DPB1*05:01	243	257	LDVYWFQESVKHKPK	Consensus (comb.lib./smm/nn)	21.90	VYWFQESVK	7723.33	55.74	WFQESVKHK	1517	11.70	VYWFQESVK	1346.60	21.90	-	-	-	-	-	-
HLA-DPA1*02:01/DPB1*05:01	216	230	TREMVVKHRAKKFTM	Consensus (comb.lib./smm/nn)	21.99	VVKHRAKKF	3551.67	48.52	VKHRAKKFT	2592	21.42	VVKHRAKKF	1354.90	21.99	-	-	-	-	-	-
HLA-DPA1*02:01/DPB1*05:01	255	269	KPKLPYIYYNGECLP	Consensus (comb.lib./smm/nn)	22.64	KPKLPYIYY	127.93	21.42	YIYYNGECL	4698	37.09	KPKLPYIYY	1417	22.64	-	-	-	-	-	-
HLA-DPA1*02:01/DPB1*05:01	207	221	LSKFDKYTVTREMVV	Consensus (comb.lib./smm/nn)	22.73	KFDKYTVTR	1087.83	38.20	LSKFDKYTV	2747	22.73	LSKFDKYTV	901.70	16.49	-	-	-	-	-	-
HLA-DPA1*02:01/DPB1*05:01	186	200	KRSGNEIFYRKNGLM	Consensus (comb.lib./smm/nn)	22.81	KRSGNEIFY	209.36	24.72	RSGNEIFYR	2625	21.71	KRSGNEIFY	1432.10	22.81	-	-	-	-	-	-
HLA-DPA1*02:01/DPB1*05:01	230	244	MDFSNYGQYRISFLD	Consensus (comb.lib./smm/nn)	23.48	GQYRISFLD	33931.40	68.97	YGQYRISFL	1813	14.47	YGQYRISFL	1496.90	23.48	-	-	-	-	-	-
HLA-DPA1*02:01/DPB1*05:01	218	232	EMVVKHRAKKFTMDF	Consensus (comb.lib./smm/nn)	23.79	VVKHRAKKF	3551.67	48.52	VKHRAKKFT	2873	23.79	VVKHRAKKF	1224.50	20.52	-	-	-	-	-	-
HLA-DPA1*02:01/DPB1*05:01	229	243	TMDFSNYGQYRISFL	Consensus (comb.lib./smm/nn)	24.22	YGQYRISFL	120255.96	78.49	FSNYGQYRI	2253	18.45	YGQYRISFL	1570.70	24.22	-	-	-	-	-	-
HLA-DPA1*02:01/DPB1*05:01	139	153	DIRGLKTCSLKERYT	Consensus (comb.lib./smm/nn)	24.23	RGLKTCSLK	917.25	36.63	LKTCSLKER	1161	8.34	LKTCSLKER	1571.40	24.23	-	-	-	-	-	-
HLA-DPA1*02:01/DPB1*05:01	206	220	YLSKFDKYTVTREMV	Consensus (comb.lib./smm/nn)	24.31	KFDKYTVTR	1087.83	38.20	LSKFDKYTV	2938	24.31	LSKFDKYTV	974.90	17.45	-	-	-	-	-	-
HLA-DPA1*02:01/DPB1*05:01	215	229	VTREMVVKHRAKKFT	Consensus (comb.lib./smm/nn)	24.59	VVKHRAKKF	3551.67	48.52	VVKHRAKKF	2712	22.44	REMVVKHRA	1607.20	24.59	-	-	-	-	-	-
HLA-DPA1*02:01/DPB1*05:01	180	194	EGVKQWKRSGNEIFY	Consensus (comb.lib./smm/nn)	24.72	KRSGNEIFY	209.36	24.72	WKRSGNEIF	4670	36.91	KRSGNEIFY	1514	23.65	-	-	-	-	-	-
HLA-DPA1*02:01/DPB1*05:01	217	231	REMVVKHRAKKFTMD	Consensus (comb.lib./smm/nn)	24.90	VVKHRAKKF	3551.67	48.52	VKHRAKKFT	2606	21.55	VVKHRAKKF	1639.90	24.90	-	-	-	-	-	-
HLA-DPA1*02:01/DPB1*05:01	79	93	PKKRCISSIHVFSTP	Consensus (comb.lib./smm/nn)	24.94	ISSIHVFST	428.71	30.15	ISSIHVFST	2769	22.92	RCISSIHVF	1643.60	24.94	-	-	-	-	-	-
HLA-DPA1*02:01/DPB1*05:01	80	94	KKRCISSIHVFSTPD	Consensus (comb.lib./smm/nn)	25.09	ISSIHVFST	428.71	30.15	ISSIHVFST	2882	23.86	RCISSIHVF	1659.10	25.09	-	-	-	-	-	-
HLA-DPA1*02:01/DPB1*05:01	114	128	QVGGIGQSYCLLVFK	Consensus (comb.lib./smm/nn)	25.69	QSYCLLVFK	3306.01	47.96	GQSYCLLVF	2259	18.50	QSYCLLVFK	1720.60	25.69	-	-	-	-	-	-
HLA-DPA1*02:01/DPB1*05:01	249	263	QESVKHKPKLPYIYY	Consensus (comb.lib./smm/nn)	25.79	KPKLPYIYY	127.93	21.42	VKHKPKLPY	3120	25.79	KPKLPYIYY	2192.20	29.89	-	-	-	-	-	-
HLA-DPA1*02:01/DPB1*05:01	244	258	DVYWFQESVKHKPKL	Consensus (comb.lib./smm/nn)	26.40	VYWFQESVK	7723.33	55.74	WFQESVKHK	1816	14.49	VYWFQESVK	1796.50	26.40	-	-	-	-	-	-
HLA-DPA1*02:01/DPB1*05:01	16	30	LILPIICIKVIRFDD	Consensus (comb.lib./smm/nn)	26.51	ICIKVIRFD	32484.27	68.48	PIICIKVIR	2437	20.08	LILPIICIK	1808.60	26.51	-	-	-	-	-	-
HLA-DPA1*02:01/DPB1*05:01	124	138	LLVFKKKERREDALV	Consensus (comb.lib./smm/nn)	26.83	KKERREDAL	8498.98	56.85	LLVFKKKER	3252	26.83	LLVFKKKER	1447.50	22.97	-	-	-	-	-	-
HLA-DPA1*02:01/DPB1*05:01	278	292	FDADEPITYAFVKVF	Consensus (comb.lib./smm/nn)	27.14	EPITYAFVK	1465.16	40.87	EPITYAFVK	3292	27.14	ITYAFVKVF	1286.80	21.24	-	-	-	-	-	-
HLA-DPA1*02:01/DPB1*05:01	138	152	VDIRGLKTCSLKERY	Consensus (comb.lib./smm/nn)	27.18	RGLKTCSLK	917.25	36.63	LKTCSLKER	1086	7.65	LKTCSLKER	1882.60	27.18	-	-	-	-	-	-
HLA-DPA1*02:01/DPB1*05:01	276	290	LVFDADEPITYAFVK	Consensus (comb.lib./smm/nn)	27.43	EPITYAFVK	1465.16	40.87	FDADEPITY	3329	27.43	EPITYAFVK	1723.50	25.72	-	-	-	-	-	-
HLA-DPA1*02:01/DPB1*05:01	141	155	RGLKTCSLKERYTSG	Consensus (comb.lib./smm/nn)	27.47	RGLKTCSLK	917.25	36.63	LKTCSLKER	1240	9.07	LKTCSLKER	1914.50	27.47	-	-	-	-	-	-
HLA-DPA1*02:01/DPB1*05:01	245	259	VYWFQESVKHKPKLP	Consensus (comb.lib./smm/nn)	27.52	VYWFQESVK	7723.33	55.74	WFQESVKHK	1872	15	VYWFQESVK	1919.50	27.52	-	-	-	-	-	-
HLA-DPA1*02:01/DPB1*05:01	15	29	SLILPIICIKVIRFD	Consensus (comb.lib./smm/nn)	28.29	ICIKVIRFD	32484.27	68.48	PIICIKVIR	2956	24.46	LILPIICIK	2004.60	28.29	-	-	-	-	-	-
HLA-DPA1*02:01/DPB1*05:01	18	32	LPIICIKVIRFDDRD	Consensus (comb.lib./smm/nn)	29.07	ICIKVIRFD	32484.27	68.48	IKVIRFDDR	1969	15.89	PIICIKVIR	2095.50	29.07	-	-	-	-	-	-
HLA-DPA1*02:01/DPB1*05:01	17	31	ILPIICIKVIRFDDR	Consensus (comb.lib./smm/nn)	29.10	ICIKVIRFD	32484.27	68.48	PIICIKVIR	1612	12.58	PIICIKVIR	2098.70	29.10	-	-	-	-	-	-
HLA-DPA1*02:01/DPB1*05:01	78	92	DPKKRCISSIHVFST	Consensus (comb.lib./smm/nn)	30.15	ISSIHVFST	428.71	30.15	KKRCISSIH	3709	30.34	RCISSIHVF	1989.60	28.16	-	-	-	-	-	-
HLA-DPA1*02:01/DPB1*05:01	81	95	KRCISSIHVFSTPDG	Consensus (comb.lib./smm/nn)	30.15	ISSIHVFST	428.71	30.15	ISSIHVFST	2955	24.46	RCISSIHVF	2250.30	30.36	-	-	-	-	-	-
HLA-DPA1*02:01/DPB1*05:01	82	96	RCISSIHVFSTPDGP	Consensus (comb.lib./smm/nn)	30.15	ISSIHVFST	428.71	30.15	ISSIHVFST	3362	27.68	RCISSIHVF	3777.20	40.75	-	-	-	-	-	-
HLA-DPA1*02:01/DPB1*05:01	11	25	LVLISLILPIICIKV	Consensus (comb.lib./smm/nn)	30.63	LVLISLILP	466.17	30.63	LILPIICIK	2421	19.94	LILPIICIK	3902.90	41.45	-	-	-	-	-	-
HLA-DPA1*02:01/DPB1*05:01	63	77	MKCTNNATHFVLDFS	Consensus (comb.lib./smm/nn)	30.81	ATHFVLDFS	47.60	15.37	TNNATHFVL	4327	34.67	CTNNATHFV	2306.60	30.81	-	-	-	-	-	-
HLA-DPA1*02:01/DPB1*05:01	193	207	FYRKNGLMNHQIRYL	Consensus (comb.lib./smm/nn)	30.83	RKNGLMNHQ	162589.68	80.48	GLMNHQIRY	2247	18.39	GLMNHQIRY	2309.60	30.83	-	-	-	-	-	-
HLA-DPA1*02:01/DPB1*05:01	65	79	CTNNATHFVLDFSDP	Consensus (comb.lib./smm/nn)	30.93	ATHFVLDFS	47.60	15.37	NNATHFVLD	3792	30.93	CTNNATHFV	3317	37.98	-	-	-	-	-	-
HLA-DPA1*02:01/DPB1*05:01	277	291	VFDADEPITYAFVKV	Consensus (comb.lib./smm/nn)	30.99	EPITYAFVK	1465.16	40.87	EPITYAFVK	3799	30.99	EPITYAFVK	2229.90	30.19	-	-	-	-	-	-
HLA-DPA1*02:01/DPB1*05:01	69	83	ATHFVLDFSDPKKRC	Consensus (comb.lib./smm/nn)	31	ATHFVLDFS	47.60	15.37	HFVLDFSDP	3801	31	VLDFSDPKK	3115.30	36.69	-	-	-	-	-	-
HLA-DPA1*02:01/DPB1*05:01	268	282	LPSNKTCQLVFDADE	Consensus (comb.lib./smm/nn)	31.16	TCQLVFDAD	44371.97	71.40	NKTCQLVFD	3823	31.16	SNKTCQLVF	2349.30	31.15	-	-	-	-	-	-
HLA-DPA1*02:01/DPB1*05:01	64	78	KCTNNATHFVLDFSD	Consensus (comb.lib./smm/nn)	31.48	ATHFVLDFS	47.60	15.37	TNNATHFVL	4614	36.55	CTNNATHFV	2391.70	31.48	-	-	-	-	-	-
HLA-DPA1*02:01/DPB1*05:01	191	205	EIFYRKNGLMNHQIR	Consensus (comb.lib./smm/nn)	31.63	RKNGLMNHQ	162589.68	80.48	FYRKNGLMN	3561	29.23	FYRKNGLMN	2411.50	31.63	-	-	-	-	-	-
HLA-DPA1*02:01/DPB1*05:01	158	172	KKTDAYGMAYKFDKN	Consensus (comb.lib./smm/nn)	31.86	DAYGMAYKF	14172.02	61.75	YGMAYKFDK	3842	31.30	TDAYGMAYK	2441.30	31.86	-	-	-	-	-	-
HLA-DPA1*02:01/DPB1*05:01	194	208	YRKNGLMNHQIRYLS	Consensus (comb.lib./smm/nn)	31.92	RKNGLMNHQ	162589.68	80.48	LMNHQIRYL	2238	18.31	GLMNHQIRY	2448.20	31.92	-	-	-	-	-	-
HLA-DPA1*02:01/DPB1*05:01	14	28	ISLILPIICIKVIRF	Consensus (comb.lib./smm/nn)	32.02	ISLILPIIC	2558.56	45.76	LILPIICIK	2481	20.46	LILPIICIK	2461.80	32.02	-	-	-	-	-	-
HLA-DPA1*02:01/DPB1*05:01	267	281	CLPSNKTCQLVFDAD	Consensus (comb.lib./smm/nn)	32.65	TCQLVFDAD	44371.97	71.40	NKTCQLVFD	3722	30.43	SNKTCQLVF	2541.70	32.65	-	-	-	-	-	-
HLA-DPA1*02:01/DPB1*05:01	190	204	NEIFYRKNGLMNHQI	Consensus (comb.lib./smm/nn)	32.71	RKNGLMNHQ	162589.68	80.48	IFYRKNGLM	2726	22.56	FYRKNGLMN	2549.20	32.71	-	-	-	-	-	-
HLA-DPA1*02:01/DPB1*05:01	19	33	PIICIKVIRFDDRDE	Consensus (comb.lib./smm/nn)	32.84	ICIKVIRFD	32484.27	68.48	IKVIRFDDR	2162	17.63	IICIKVIRF	2567.10	32.84	-	-	-	-	-	-
HLA-DPA1*02:01/DPB1*05:01	256	270	PKLPYIYYNGECLPS	Consensus (comb.lib./smm/nn)	33	LPYIYYNGE	247.01	26.04	YIYYNGECL	4254	34.17	PKLPYIYYN	2589.80	33	-	-	-	-	-	-
HLA-DPA1*02:01/DPB1*05:01	157	171	PKKTDAYGMAYKFDK	Consensus (comb.lib./smm/nn)	33.25	DAYGMAYKF	14172.02	61.75	TDAYGMAYK	4118	33.25	TDAYGMAYK	2361.40	31.25	-	-	-	-	-	-
HLA-DPA1*02:01/DPB1*05:01	68	82	NATHFVLDFSDPKKR	Consensus (comb.lib./smm/nn)	33.30	ATHFVLDFS	47.60	15.37	HFVLDFSDP	4125	33.30	VLDFSDPKK	3387.70	38.43	-	-	-	-	-	-
HLA-DPA1*02:01/DPB1*05:01	269	283	PSNKTCQLVFDADEP	Consensus (comb.lib./smm/nn)	33.39	TCQLVFDAD	44371.97	71.40	NKTCQLVFD	3901	31.73	SNKTCQLVF	2641.10	33.39	-	-	-	-	-	-
HLA-DPA1*02:01/DPB1*05:01	67	81	NNATHFVLDFSDPKK	Consensus (comb.lib./smm/nn)	33.47	ATHFVLDFS	47.60	15.37	HFVLDFSDP	4150	33.47	VLDFSDPKK	3728.10	40.48	-	-	-	-	-	-
HLA-DPA1*02:01/DPB1*05:01	66	80	TNNATHFVLDFSDPK	Consensus (comb.lib./smm/nn)	33.74	ATHFVLDFS	47.60	15.37	HFVLDFSDP	4190	33.74	ATHFVLDFS	4687.50	45.55	-	-	-	-	-	-
HLA-DPA1*02:01/DPB1*05:01	20	34	IICIKVIRFDDRDEY	Consensus (comb.lib./smm/nn)	33.75	ICIKVIRFD	32484.27	68.48	IKVIRFDDR	2609	21.57	IICIKVIRF	2691.20	33.75	-	-	-	-	-	-
HLA-DPA1*02:01/DPB1*05:01	208	222	SKFDKYTVTREMVVK	Consensus (comb.lib./smm/nn)	34.05	KFDKYTVTR	1087.83	38.20	YTVTREMVV	4236	34.05	KYTVTREMV	984.70	17.58	-	-	-	-	-	-
HLA-DPA1*02:01/DPB1*05:01	226	240	KKFTMDFSNYGQYRI	Consensus (comb.lib./smm/nn)	34.53	KFTMDFSNY	4026.79	49.64	KFTMDFSNY	4306	34.53	KKFTMDFSN	1773.90	26.19	-	-	-	-	-	-
HLA-DPA1*02:01/DPB1*05:01	13	27	LISLILPIICIKVIR	Consensus (comb.lib./smm/nn)	34.64	ISLILPIIC	2558.56	45.76	LILPIICIK	2622	21.68	LILPIICIK	2814.60	34.64	-	-	-	-	-	-
HLA-DPA1*02:01/DPB1*05:01	274	288	CQLVFDADEPITYAF	Consensus (comb.lib./smm/nn)	34.84	ADEPITYAF	24374.11	66.45	FDADEPITY	4077	32.97	VFDADEPIT	2842.40	34.84	-	-	-	-	-	-
HLA-DPA1*02:01/DPB1*05:01	137	151	LVDIRGLKTCSLKER	Consensus (comb.lib./smm/nn)	34.86	RGLKTCSLK	917.25	36.63	IRGLKTCSL	1118	7.95	LKTCSLKER	2845.20	34.86	-	-	-	-	-	-
HLA-DPA1*02:01/DPB1*05:01	25	39	VIRFDDRDEYLLGKP	Consensus (comb.lib./smm/nn)	35.64	DRDEYLLGK	4713.71	51.31	FDDRDEYLL	3528	28.98	FDDRDEYLL	2961.20	35.64	-	-	-	-	-	-
HLA-DPA1*02:01/DPB1*05:01	266	280	ECLPSNKTCQLVFDA	Consensus (comb.lib./smm/nn)	36.12	LPSNKTCQL	47775.62	71.87	NKTCQLVFD	3660	29.98	SNKTCQLVF	3031.40	36.12	-	-	-	-	-	-
HLA-DPA1*02:01/DPB1*05:01	39	53	PDNTDEELLYSTFDF	Consensus (comb.lib./smm/nn)	36.45	DEELLYSTF	946.76	36.63	PDNTDEELL	4599	36.45	EELLYSTFD	873.30	16.10	-	-	-	-	-	-
HLA-DPA1*02:01/DPB1*05:01	24	38	KVIRFDDRDEYLLGK	Consensus (comb.lib./smm/nn)	36.53	DRDEYLLGK	4713.71	51.31	FDDRDEYLL	3519	28.90	FDDRDEYLL	3091.40	36.53	-	-	-	-	-	-
HLA-DPA1*02:01/DPB1*05:01	23	37	IKVIRFDDRDEYLLG	Consensus (comb.lib./smm/nn)	36.57	DDRDEYLLG	11500.39	59.58	FDDRDEYLL	2816	23.31	IRFDDRDEY	3096.80	36.57	-	-	-	-	-	-
HLA-DPA1*02:01/DPB1*05:01	272	286	KTCQLVFDADEPITY	Consensus (comb.lib./smm/nn)	36.59	TCQLVFDAD	44371.97	71.40	VFDADEPIT	4009	32.50	LVFDADEPI	3100	36.59	-	-	-	-	-	-
HLA-DPA1*02:01/DPB1*05:01	38	52	KPDNTDEELLYSTFD	Consensus (comb.lib./smm/nn)	36.63	DEELLYSTF	946.76	36.63	NTDEELLYS	6706	48.12	EELLYSTFD	1536.10	23.87	-	-	-	-	-	-
HLA-DPA1*02:01/DPB1*05:01	136	150	ALVDIRGLKTCSLKE	Consensus (comb.lib./smm/nn)	36.63	RGLKTCSLK	917.25	36.63	IRGLKTCSL	9814	60.11	ALVDIRGLK	2724.40	33.99	-	-	-	-	-	-
HLA-DPA1*02:01/DPB1*05:01	135	149	DALVDIRGLKTCSLK	Consensus (comb.lib./smm/nn)	36.69	RGLKTCSLK	917.25	36.63	LVDIRGLKT	8268	54.76	ALVDIRGLK	3115.60	36.69	-	-	-	-	-	-
HLA-DPA1*02:01/DPB1*05:01	195	209	RKNGLMNHQIRYLSK	Consensus (comb.lib./smm/nn)	36.93	RKNGLMNHQ	162589.68	80.48	LMNHQIRYL	2066	16.78	GLMNHQIRY	3151.70	36.93	-	-	-	-	-	-
HLA-DPA1*02:01/DPB1*05:01	271	285	NKTCQLVFDADEPIT	Consensus (comb.lib./smm/nn)	37	TCQLVFDAD	44371.97	71.40	NKTCQLVFD	4684	37	LVFDADEPI	2927.30	35.41	-	-	-	-	-	-
HLA-DPA1*02:01/DPB1*05:01	61	75	PKMKCTNNATHFVLD	Consensus (comb.lib./smm/nn)	37.35	TNNATHFVL	3900.61	49.64	TNNATHFVL	4740	37.35	CTNNATHFV	2745.20	34.15	-	-	-	-	-	-
HLA-DPA1*02:01/DPB1*05:01	192	206	IFYRKNGLMNHQIRY	Consensus (comb.lib./smm/nn)	37.41	RKNGLMNHQ	162589.68	80.48	YRKNGLMNH	4749	37.41	IFYRKNGLM	2278.90	30.59	-	-	-	-	-	-
HLA-DPA1*02:01/DPB1*05:01	159	173	KTDAYGMAYKFDKND	Consensus (comb.lib./smm/nn)	37.57	DAYGMAYKF	14172.02	61.75	YGMAYKFDK	4756	37.45	TDAYGMAYK	3250.70	37.57	-	-	-	-	-	-
HLA-DPA1*02:01/DPB1*05:01	286	300	YAFVKVFSNPDHNEP	Consensus (comb.lib./smm/nn)	37.58	AFVKVFSNP	3.85	5.76	YAFVKVFSN	4802	37.74	YAFVKVFSN	3252.30	37.58	-	-	-	-	-	-
HLA-DPA1*02:01/DPB1*05:01	142	156	GLKTCSLKERYTSGD	Consensus (comb.lib./smm/nn)	37.63	GLKTCSLKE	49254.21	71.87	LKTCSLKER	3076	25.44	LKTCSLKER	3259.90	37.63	-	-	-	-	-	-
HLA-DPA1*02:01/DPB1*05:01	257	271	KLPYIYYNGECLPSN	Consensus (comb.lib./smm/nn)	37.77	LPYIYYNGE	247.01	26.04	YIYYNGECL	4807	37.77	YIYYNGECL	3803.10	40.89	-	-	-	-	-	-
HLA-DPA1*02:01/DPB1*05:01	258	272	LPYIYYNGECLPSNK	Consensus (comb.lib./smm/nn)	37.88	LPYIYYNGE	247.01	26.04	YIYYNGECL	4824	37.88	IYYNGECLP	4317.80	43.69	-	-	-	-	-	-
HLA-DPA1*02:01/DPB1*05:01	209	223	KFDKYTVTREMVVKH	Consensus (comb.lib./smm/nn)	37.98	KFDKYTVTR	1087.83	38.20	YTVTREMVV	4840	37.98	KYTVTREMV	963.40	17.30	-	-	-	-	-	-
HLA-DPA1*02:01/DPB1*05:01	273	287	TCQLVFDADEPITYA	Consensus (comb.lib./smm/nn)	38.05	TCQLVFDAD	44371.97	71.40	FDADEPITY	4042	32.73	VFDADEPIT	3327.30	38.05	-	-	-	-	-	-
HLA-DPA1*02:01/DPB1*05:01	275	289	QLVFDADEPITYAFV	Consensus (comb.lib./smm/nn)	38.14	DEPITYAFV	17618.48	63.35	FDADEPITY	3736	30.54	VFDADEPIT	3343.10	38.14	-	-	-	-	-	-
HLA-DPA1*02:01/DPB1*05:01	26	40	IRFDDRDEYLLGKPD	Consensus (comb.lib./smm/nn)	38.21	DRDEYLLGK	4713.71	51.31	FDDRDEYLL	4718	37.22	FDDRDEYLL	3353.60	38.21	-	-	-	-	-	-
HLA-DPA1*02:01/DPB1*05:01	189	203	GNEIFYRKNGLMNHQ	Consensus (comb.lib./smm/nn)	38.28	RKNGLMNHQ	162589.68	80.48	IFYRKNGLM	2663	22.03	FYRKNGLMN	3365	38.28	-	-	-	-	-	-
HLA-DPA1*02:01/DPB1*05:01	22	36	CIKVIRFDDRDEYLL	Consensus (comb.lib./smm/nn)	38.68	RFDDRDEYL	13539.15	61.20	RFDDRDEYL	2594	21.44	FDDRDEYLL	3427.90	38.68	-	-	-	-	-	-
HLA-DPA1*02:01/DPB1*05:01	210	224	FDKYTVTREMVVKHR	Consensus (comb.lib./smm/nn)	39.38	VTREMVVKH	17290.18	63.35	YTVTREMVV	5071	39.38	YTVTREMVV	1314.80	21.56	-	-	-	-	-	-
HLA-DPA1*02:01/DPB1*05:01	70	84	THFVLDFSDPKKRCI	Consensus (comb.lib./smm/nn)	39.59	FVLDFSDPK	38070.86	69.95	LDFSDPKKR	5106	39.59	VLDFSDPKK	2852.80	34.91	-	-	-	-	-	-
HLA-DPA1*02:01/DPB1*05:01	62	76	KMKCTNNATHFVLDF	Consensus (comb.lib./smm/nn)	39.95	TNNATHFVL	3900.61	49.64	TNNATHFVL	5167	39.95	CTNNATHFV	2395.60	31.51	-	-	-	-	-	-
HLA-DPA1*02:01/DPB1*05:01	227	241	KFTMDFSNYGQYRIS	Consensus (comb.lib./smm/nn)	39.97	KFTMDFSNY	4026.79	49.64	FSNYGQYRI	5170	39.97	KFTMDFSNY	2662.60	33.54	-	-	-	-	-	-
HLA-DPA1*02:01/DPB1*05:01	37	51	GKPDNTDEELLYSTF	Consensus (comb.lib./smm/nn)	40.18	DEELLYSTF	946.76	36.63	NTDEELLYS	5206	40.18	NTDEELLYS	4383.40	44.03	-	-	-	-	-	-
HLA-DPA1*02:01/DPB1*05:01	12	26	VLISLILPIICIKVI	Consensus (comb.lib./smm/nn)	40.21	ISLILPIIC	2558.56	45.76	LILPIICIK	2719	22.50	LILPIICIK	3683.30	40.21	-	-	-	-	-	-
HLA-DPA1*02:01/DPB1*05:01	71	85	HFVLDFSDPKKRCIS	Consensus (comb.lib./smm/nn)	40.26	FVLDFSDPK	38070.86	69.95	LDFSDPKKR	5218	40.26	VLDFSDPKK	3424.20	38.66	-	-	-	-	-	-
HLA-DPA1*02:01/DPB1*05:01	187	201	RSGNEIFYRKNGLMN	Consensus (comb.lib./smm/nn)	40.41	RSGNEIFYR	2953.39	46.86	IFYRKNGLM	2261	18.51	RSGNEIFYR	3716.10	40.41	-	-	-	-	-	-
HLA-DPA1*02:01/DPB1*05:01	211	225	DKYTVTREMVVKHRA	Consensus (comb.lib./smm/nn)	40.61	VTREMVVKH	17290.18	63.35	YTVTREMVV	5279	40.61	YTVTREMVV	1381.90	22.28	-	-	-	-	-	-
HLA-DPA1*02:01/DPB1*05:01	21	35	ICIKVIRFDDRDEYL	Consensus (comb.lib./smm/nn)	40.67	RFDDRDEYL	13539.15	61.20	IKVIRFDDR	2679	22.16	IKVIRFDDR	3762.20	40.67	-	-	-	-	-	-
HLA-DPA1*02:01/DPB1*05:01	49	63	STFDFIKNTCANPKM	Consensus (comb.lib./smm/nn)	40.93	DFIKNTCAN	163717.41	80.48	IKNTCANPK	5335	40.93	STFDFIKNT	2750.10	34.18	-	-	-	-	-	-
HLA-DPA1*02:01/DPB1*05:01	270	284	SNKTCQLVFDADEPI	Consensus (comb.lib./smm/nn)	41.75	TCQLVFDAD	44371.97	71.40	NKTCQLVFD	5478	41.75	NKTCQLVFD	2410	31.62	-	-	-	-	-	-
HLA-DPA1*02:01/DPB1*05:01	83	97	CISSIHVFSTPDGPV	Consensus (comb.lib./smm/nn)	42.31	ISSIHVFST	428.71	30.15	ISSIHVFST	5578	42.31	CISSIHVFS	10407.70	65.49	-	-	-	-	-	-
HLA-DPA1*02:01/DPB1*05:01	160	174	TDAYGMAYKFDKNDN	Consensus (comb.lib./smm/nn)	42.54	DAYGMAYKF	14172.02	61.75	YGMAYKFDK	4627	36.63	TDAYGMAYK	4104.80	42.54	-	-	-	-	-	-
HLA-DPA1*02:01/DPB1*05:01	143	157	LKTCSLKERYTSGDP	Consensus (comb.lib./smm/nn)	43.15	CSLKERYTS	208273.26	81.98	LKTCSLKER	3419	28.13	LKTCSLKER	4215.40	43.15	-	-	-	-	-	-
HLA-DPA1*02:01/DPB1*05:01	188	202	SGNEIFYRKNGLMNH	Consensus (comb.lib./smm/nn)	43.46	SGNEIFYRK	44802.56	71.40	IFYRKNGLM	2630	21.75	FYRKNGLMN	4275	43.46	-	-	-	-	-	-
HLA-DPA1*02:01/DPB1*05:01	214	228	TVTREMVVKHRAKKF	Consensus (comb.lib./smm/nn)	43.47	VVKHRAKKF	3551.67	48.52	TREMVVKHR	5792	43.47	REMVVKHRA	1795.90	26.39	-	-	-	-	-	-
HLA-DPA1*02:01/DPB1*05:01	131	145	ERREDALVDIRGLKT	Consensus (comb.lib./smm/nn)	44.12	ERREDALVD	2195.73	44.12	ALVDIRGLK	8452	55.45	RREDALVDI	3999.10	41.99	-	-	-	-	-	-
HLA-DPA1*02:01/DPB1*05:01	60	74	NPKMKCTNNATHFVL	Consensus (comb.lib./smm/nn)	44.27	TNNATHFVL	3900.61	49.64	MKCTNNATH	5942	44.27	CTNNATHFV	3123.80	36.74	-	-	-	-	-	-
HLA-DPA1*02:01/DPB1*05:01	125	139	LVFKKKERREDALVD	Consensus (comb.lib./smm/nn)	44.27	ERREDALVD	2195.73	44.12	FKKKERRED	5942	44.27	LVFKKKERR	4895.60	46.53	-	-	-	-	-	-
HLA-DPA1*02:01/DPB1*05:01	228	242	FTMDFSNYGQYRISF	Consensus (comb.lib./smm/nn)	44.39	SNYGQYRIS	322255.28	84.78	FSNYGQYRI	5966	44.39	MDFSNYGQY	3792.20	40.83	-	-	-	-	-	-
HLA-DPA1*02:01/DPB1*05:01	130	144	KERREDALVDIRGLK	Consensus (comb.lib./smm/nn)	44.87	ERREDALVD	2195.73	44.12	RREDALVDI	11213	64.16	RREDALVDI	4550.20	44.87	-	-	-	-	-	-
HLA-DPA1*02:01/DPB1*05:01	156	170	DPKKTDAYGMAYKFD	Consensus (comb.lib./smm/nn)	45.16	DAYGMAYKF	14172.02	61.75	TDAYGMAYK	6113	45.16	TDAYGMAYK	3164.10	37.01	-	-	-	-	-	-
HLA-DPA1*02:01/DPB1*05:01	246	260	YWFQESVKHKPKLPY	Consensus (comb.lib./smm/nn)	46.15	ESVKHKPKL	9389.61	57.93	WFQESVKHK	2813	23.29	WFQESVKHK	4812.20	46.15	-	-	-	-	-	-
HLA-DPA1*02:01/DPB1*05:01	265	279	GECLPSNKTCQLVFD	Consensus (comb.lib./smm/nn)	46.93	LPSNKTCQL	47775.62	71.87	LPSNKTCQL	4252	34.16	SNKTCQLVF	4977.70	46.93	-	-	-	-	-	-
HLA-DPA1*02:01/DPB1*05:01	247	261	WFQESVKHKPKLPYI	Consensus (comb.lib./smm/nn)	47.19	ESVKHKPKL	9389.61	57.93	VKHKPKLPY	3394	27.93	WFQESVKHK	5032.80	47.19	-	-	-	-	-	-
HLA-DPA1*02:01/DPB1*05:01	50	64	TFDFIKNTCANPKMK	Consensus (comb.lib./smm/nn)	47.48	DFIKNTCAN	163717.41	80.48	IKNTCANPK	5692	42.93	DFIKNTCAN	5098	47.48	-	-	-	-	-	-
HLA-DPA1*02:01/DPB1*05:01	259	273	PYIYYNGECLPSNKT	Consensus (comb.lib./smm/nn)	48.08	YIYYNGECL	54819.96	72.80	IYYNGECLP	6694	48.06	IYYNGECLP	5228.50	48.08	-	-	-	-	-	-
HLA-DPA1*02:01/DPB1*05:01	155	169	GDPKKTDAYGMAYKF	Consensus (comb.lib./smm/nn)	48.83	DAYGMAYKF	14172.02	61.75	TDAYGMAYK	6860	48.83	TDAYGMAYK	3419.80	38.63	-	-	-	-	-	-
HLA-DPA1*02:01/DPB1*05:01	287	301	AFVKVFSNPDHNEPR	Consensus (comb.lib./smm/nn)	49.18	AFVKVFSNP	3.85	5.76	AFVKVFSNP	10517	62.24	VKVFSNPDH	5470.80	49.18	-	-	-	-	-	-
HLA-DPA1*02:01/DPB1*05:01	134	148	EDALVDIRGLKTCSL	Consensus (comb.lib./smm/nn)	49.21	IRGLKTCSL	12175.65	60.13	LVDIRGLKT	6943	49.21	ALVDIRGLK	3691.80	40.26	-	-	-	-	-	-
HLA-DPA1*02:01/DPB1*05:01	129	143	KKERREDALVDIRGL	Consensus (comb.lib./smm/nn)	49.34	ERREDALVD	2195.73	44.12	REDALVDIR	13795	70.15	RREDALVDI	5507.10	49.34	-	-	-	-	-	-
HLA-DPA1*02:01/DPB1*05:01	51	65	FDFIKNTCANPKMKC	Consensus (comb.lib./smm/nn)	49.48	DFIKNTCAN	163717.41	80.48	IKNTCANPK	6117	45.18	DFIKNTCAN	5538.40	49.48	-	-	-	-	-	-
HLA-DPA1*02:01/DPB1*05:01	72	86	FVLDFSDPKKRCISS	Consensus (comb.lib./smm/nn)	49.77	FVLDFSDPK	38070.86	69.95	LDFSDPKKR	7066	49.77	VLDFSDPKK	3521.30	39.25	-	-	-	-	-	-
HLA-DPA1*02:01/DPB1*05:01	248	262	FQESVKHKPKLPYIY	Consensus (comb.lib./smm/nn)	50.52	ESVKHKPKL	9389.61	57.93	VKHKPKLPY	4112	33.21	KHKPKLPYI	5787.10	50.52	-	-	-	-	-	-
HLA-DPA1*02:01/DPB1*05:01	161	175	DAYGMAYKFDKNDNW	Consensus (comb.lib./smm/nn)	50.65	DAYGMAYKF	14172.02	61.75	YGMAYKFDK	5181	40.03	YGMAYKFDK	5818.20	50.65	-	-	-	-	-	-
HLA-DPA1*02:01/DPB1*05:01	27	41	RFDDRDEYLLGKPDN	Consensus (comb.lib./smm/nn)	51.31	DRDEYLLGK	4713.71	51.31	FDDRDEYLL	7923	53.40	FDDRDEYLL	4403.20	44.14	-	-	-	-	-	-
HLA-DPA1*02:01/DPB1*05:01	28	42	FDDRDEYLLGKPDNT	Consensus (comb.lib./smm/nn)	51.31	DRDEYLLGK	4713.71	51.31	FDDRDEYLL	10599	62.48	FDDRDEYLL	5748.30	50.36	-	-	-	-	-	-
HLA-DPA1*02:01/DPB1*05:01	35	49	LLGKPDNTDEELLYS	Consensus (comb.lib./smm/nn)	51.31	NTDEELLYS	4818.55	51.31	PDNTDEELL	7320	50.90	DNTDEELLY	10755.30	66.37	-	-	-	-	-	-
HLA-DPA1*02:01/DPB1*05:01	36	50	LGKPDNTDEELLYST	Consensus (comb.lib./smm/nn)	51.31	NTDEELLYS	4818.55	51.31	PDNTDEELL	6171	45.47	DNTDEELLY	7456.60	56.78	-	-	-	-	-	-
HLA-DPA1*02:01/DPB1*05:01	213	227	YTVTREMVVKHRAKK	Consensus (comb.lib./smm/nn)	51.31	VTREMVVKH	17290.18	63.35	TREMVVKHR	7416	51.31	YTVTREMVV	1611.50	24.63	-	-	-	-	-	-
HLA-DPA1*02:01/DPB1*05:01	127	141	FKKKERREDALVDIR	Consensus (comb.lib./smm/nn)	52.09	ERREDALVD	2195.73	44.12	FKKKERRED	10824	63.11	RREDALVDI	6179.10	52.09	-	-	-	-	-	-
HLA-DPA1*02:01/DPB1*05:01	126	140	VFKKKERREDALVDI	Consensus (comb.lib./smm/nn)	52.31	ERREDALVD	2195.73	44.12	FKKKERRED	10405	61.91	RREDALVDI	6234.20	52.31	-	-	-	-	-	-
HLA-DPA1*02:01/DPB1*05:01	154	168	SGDPKKTDAYGMAYK	Consensus (comb.lib./smm/nn)	52.48	PKKTDAYGM	70023.67	74.62	PKKTDAYGM	7696	52.48	TDAYGMAYK	4773.60	45.96	-	-	-	-	-	-
HLA-DPA1*02:01/DPB1*05:01	128	142	KKKERREDALVDIRG	Consensus (comb.lib./smm/nn)	52.68	ERREDALVD	2195.73	44.12	KERREDALV	13076	68.65	RREDALVDI	6328.80	52.68	-	-	-	-	-	-
HLA-DPA1*02:01/DPB1*05:01	162	176	AYGMAYKFDKNDNWS	Consensus (comb.lib./smm/nn)	52.68	AYGMAYKFD	36310.86	69.46	YGMAYKFDK	7187	50.31	YGMAYKFDK	6329.70	52.68	-	-	-	-	-	-
HLA-DPA1*02:01/DPB1*05:01	212	226	KYTVTREMVVKHRAK	Consensus (comb.lib./smm/nn)	52.84	VTREMVVKH	17290.18	63.35	TREMVVKHR	7784	52.84	YTVTREMVV	1443.90	22.93	-	-	-	-	-	-
HLA-DPA1*02:01/DPB1*05:01	84	98	ISSIHVFSTPDGPVN	Consensus (comb.lib./smm/nn)	52.97	ISSIHVFST	428.71	30.15	ISSIHVFST	7816	52.97	ISSIHVFST	16817.50	78.57	-	-	-	-	-	-
HLA-DPA1*02:01/DPB1*05:01	163	177	YGMAYKFDKNDNWSI	Consensus (comb.lib./smm/nn)	54.86	KFDKNDNWS	742882.05	88.93	AYKFDKNDN	6931	49.16	YKFDKNDNW	6911.50	54.86	-	-	-	-	-	-
HLA-DPA1*02:01/DPB1*05:01	132	146	RREDALVDIRGLKTC	Consensus (comb.lib./smm/nn)	55.39	REDALVDIR	22242.45	65.43	LVDIRGLKT	8438	55.39	ALVDIRGLK	3823.90	41.01	-	-	-	-	-	-
HLA-DPA1*02:01/DPB1*05:01	179	193	REGVKQWKRSGNEIF	Consensus (comb.lib./smm/nn)	55.83	WKRSGNEIF	934748.94	89.93	VKQWKRSGN	5104	39.58	WKRSGNEIF	7180.90	55.83	-	-	-	-	-	-
HLA-DPA1*02:01/DPB1*05:01	260	274	YIYYNGECLPSNKTC	Consensus (comb.lib./smm/nn)	56	YIYYNGECL	54819.96	72.80	YYNGECLPS	8600	56	IYYNGECLP	5711	50.21	-	-	-	-	-	-
HLA-DPA1*02:01/DPB1*05:01	133	147	REDALVDIRGLKTCS	Consensus (comb.lib./smm/nn)	56.17	REDALVDIR	22242.45	65.43	LVDIRGLKT	8644	56.17	ALVDIRGLK	4627.30	45.26	-	-	-	-	-	-
HLA-DPA1*02:01/DPB1*05:01	59	73	ANPKMKCTNNATHFV	Consensus (comb.lib./smm/nn)	56.85	KMKCTNNAT	8550.85	56.85	MKCTNNATH	11958	66.08	CTNNATHFV	4821.90	46.19	-	-	-	-	-	-
HLA-DPA1*02:01/DPB1*05:01	73	87	VLDFSDPKKRCISSI	Consensus (comb.lib./smm/nn)	57.60	PKKRCISSI	1000000	90.17	FSDPKKRCI	9051	57.60	VLDFSDPKK	5533.50	49.46	-	-	-	-	-	-
HLA-DPA1*02:01/DPB1*05:01	173	187	DNWSIKREGVKQWKR	Consensus (comb.lib./smm/nn)	57.93	IKREGVKQW	9699.23	57.93	IKREGVKQW	8825	56.83	IKREGVKQW	8037.60	58.72	-	-	-	-	-	-
HLA-DPA1*02:01/DPB1*05:01	174	188	NWSIKREGVKQWKRS	Consensus (comb.lib./smm/nn)	57.93	IKREGVKQW	9699.23	57.93	IKREGVKQW	10517	62.24	IKREGVKQW	6992	55.15	-	-	-	-	-	-
HLA-DPA1*02:01/DPB1*05:01	175	189	WSIKREGVKQWKRSG	Consensus (comb.lib./smm/nn)	57.93	IKREGVKQW	9699.23	57.93	IKREGVKQW	10797	63.03	IKREGVKQW	7201.20	55.90	-	-	-	-	-	-
HLA-DPA1*02:01/DPB1*05:01	176	190	SIKREGVKQWKRSGN	Consensus (comb.lib./smm/nn)	57.93	IKREGVKQW	9699.23	57.93	KREGVKQWK	15082	72.58	IKREGVKQW	7507.60	56.96	-	-	-	-	-	-
HLA-DPA1*02:01/DPB1*05:01	177	191	IKREGVKQWKRSGNE	Consensus (comb.lib./smm/nn)	58.39	IKREGVKQW	9699.23	57.93	IKREGVKQW	17392	76.20	IKREGVKQW	7936.40	58.39	-	-	-	-	-	-
HLA-DPA1*02:01/DPB1*05:01	172	186	NDNWSIKREGVKQWK	Consensus (comb.lib./smm/nn)	58.58	IKREGVKQW	9699.23	57.93	IKREGVKQW	9342	58.58	IKREGVKQW	10157.80	64.84	-	-	-	-	-	-
HLA-DPA1*02:01/DPB1*05:01	52	66	DFIKNTCANPKMKCT	Consensus (comb.lib./smm/nn)	58.69	DFIKNTCAN	163717.41	80.48	IKNTCANPK	9376	58.69	DFIKNTCAN	7692.40	57.60	-	-	-	-	-	-
HLA-DPA1*02:01/DPB1*05:01	29	43	DDRDEYLLGKPDNTD	Consensus (comb.lib./smm/nn)	58.72	DRDEYLLGK	4713.71	51.31	RDEYLLGKP	22062	81.63	RDEYLLGKP	8037.70	58.72	-	-	-	-	-	-
HLA-DPA1*02:01/DPB1*05:01	75	89	DFSDPKKRCISSIHV	Consensus (comb.lib./smm/nn)	62.29	KKRCISSIH	21622.71	65.43	KKRCISSIH	10536	62.29	KRCISSIHV	7573.40	57.19	-	-	-	-	-	-
HLA-DPA1*02:01/DPB1*05:01	30	44	DRDEYLLGKPDNTDE	Consensus (comb.lib./smm/nn)	62.33	DRDEYLLGK	4713.71	51.31	DEYLLGKPD	30743	87.72	RDEYLLGKP	9238.70	62.33	-	-	-	-	-	-
HLA-DPA1*02:01/DPB1*05:01	77	91	SDPKKRCISSIHVFS	Consensus (comb.lib./smm/nn)	62.33	KKRCISSIH	21622.71	65.43	KKRCISSIH	10551	62.33	KRCISSIHV	2726	34	-	-	-	-	-	-
HLA-DPA1*02:01/DPB1*05:01	101	115	EENKPRSKSSIYCQV	Consensus (comb.lib./smm/nn)	62.82	SKSSIYCQV	16185.84	62.82	RSKSSIYCQ	14004	70.57	RSKSSIYCQ	8157.70	59.10	-	-	-	-	-	-
HLA-DPA1*02:01/DPB1*05:01	102	116	ENKPRSKSSIYCQVG	Consensus (comb.lib./smm/nn)	62.82	SKSSIYCQV	16185.84	62.82	RSKSSIYCQ	14463	71.44	RSKSSIYCQ	7155	55.74	-	-	-	-	-	-
HLA-DPA1*02:01/DPB1*05:01	103	117	NKPRSKSSIYCQVGG	Consensus (comb.lib./smm/nn)	62.82	SKSSIYCQV	16185.84	62.82	RSKSSIYCQ	15706	73.64	RSKSSIYCQ	6572.60	53.61	-	-	-	-	-	-
HLA-DPA1*02:01/DPB1*05:01	104	118	KPRSKSSIYCQVGGI	Consensus (comb.lib./smm/nn)	62.82	SKSSIYCQV	16185.84	62.82	SKSSIYCQV	15170	72.73	RSKSSIYCQ	6250	52.37	-	-	-	-	-	-
HLA-DPA1*02:01/DPB1*05:01	105	119	PRSKSSIYCQVGGIG	Consensus (comb.lib./smm/nn)	62.82	SKSSIYCQV	16185.84	62.82	SKSSIYCQV	15377	73.09	RSKSSIYCQ	8081.80	58.86	-	-	-	-	-	-
HLA-DPA1*02:01/DPB1*05:01	106	120	RSKSSIYCQVGGIGQ	Consensus (comb.lib./smm/nn)	62.82	SKSSIYCQV	16185.84	62.82	IYCQVGGIG	19725	79.18	RSKSSIYCQ	8724.80	60.84	-	-	-	-	-	-
HLA-DPA1*02:01/DPB1*05:01	171	185	KNDNWSIKREGVKQW	Consensus (comb.lib./smm/nn)	62.95	IKREGVKQW	9699.23	57.93	WSIKREGVK	10765	62.95	IKREGVKQW	13171.20	71.83	-	-	-	-	-	-
HLA-DPA1*02:01/DPB1*05:01	164	178	GMAYKFDKNDNWSIK	Consensus (comb.lib./smm/nn)	63.37	DKNDNWSIK	568140.40	87.56	AYKFDKNDN	8510	55.67	YKFDKNDNW	9614.30	63.37	-	-	-	-	-	-
HLA-DPA1*02:01/DPB1*05:01	58	72	CANPKMKCTNNATHF	Consensus (comb.lib./smm/nn)	63.55	KMKCTNNAT	8550.85	56.85	MKCTNNATH	15637	73.52	KCTNNATHF	9678.10	63.55	-	-	-	-	-	-
HLA-DPA1*02:01/DPB1*05:01	76	90	FSDPKKRCISSIHVF	Consensus (comb.lib./smm/nn)	63.90	KKRCISSIH	21622.71	65.43	KKRCISSIH	11113	63.90	RCISSIHVF	3733.20	40.51	-	-	-	-	-	-
HLA-DPA1*02:01/DPB1*05:01	113	127	CQVGGIGQSYCLLVF	Consensus (comb.lib./smm/nn)	64	IGQSYCLLV	91481.42	76.82	IGQSYCLLV	11151	64	IGQSYCLLV	5879.10	50.89	-	-	-	-	-	-
HLA-DPA1*02:01/DPB1*05:01	74	88	LDFSDPKKRCISSIH	Consensus (comb.lib./smm/nn)	65.01	KKRCISSIH	21622.71	65.43	FSDPKKRCI	8214	54.55	KKRCISSIH	10224.80	65.01	-	-	-	-	-	-
HLA-DPA1*02:01/DPB1*05:01	165	179	MAYKFDKNDNWSIKR	Consensus (comb.lib./smm/nn)	65.17	DKNDNWSIK	568140.40	87.56	FDKNDNWSI	11596	65.17	YKFDKNDNW	8540.50	60.27	-	-	-	-	-	-
HLA-DPA1*02:01/DPB1*05:01	166	180	AYKFDKNDNWSIKRE	Consensus (comb.lib./smm/nn)	67.89	DKNDNWSIK	568140.40	87.56	FDKNDNWSI	12732	67.89	YKFDKNDNW	9455.10	62.94	-	-	-	-	-	-
HLA-DPA1*02:01/DPB1*05:01	107	121	SKSSIYCQVGGIGQS	Consensus (comb.lib./smm/nn)	69.67	SKSSIYCQV	16185.84	62.82	IYCQVGGIG	21088	80.67	SSIYCQVGG	12156.10	69.67	-	-	-	-	-	-
HLA-DPA1*02:01/DPB1*05:01	57	71	TCANPKMKCTNNATH	Consensus (comb.lib./smm/nn)	70.78	KMKCTNNAT	8550.85	56.85	KMKCTNNAT	16112	74.30	PKMKCTNNA	12668.30	70.78	-	-	-	-	-	-
HLA-DPA1*02:01/DPB1*05:01	100	114	EEENKPRSKSSIYCQ	Consensus (comb.lib./smm/nn)	70.92	RSKSSIYCQ	30896.92	68.48	KPRSKSSIY	18516	77.72	KPRSKSSIY	12734.80	70.92	-	-	-	-	-	-
HLA-DPA1*02:01/DPB1*05:01	85	99	SSIHVFSTPDGPVNL	Consensus (comb.lib./smm/nn)	71.10	SSIHVFSTP	14794.49	61.75	VFSTPDGPV	14277	71.10	IHVFSTPDG	20687.70	84.23	-	-	-	-	-	-
HLA-DPA1*02:01/DPB1*05:01	264	278	NGECLPSNKTCQLVF	Consensus (comb.lib./smm/nn)	71.87	LPSNKTCQL	47775.62	71.87	LPSNKTCQL	21108	80.69	SNKTCQLVF	11269.90	67.62	-	-	-	-	-	-
HLA-DPA1*02:01/DPB1*05:01	289	303	VKVFSNPDHNEPRLR	Consensus (comb.lib./smm/nn)	71.98	PDHNEPRLR	1000000	90.17	FSNPDHNEP	14750	71.98	VKVFSNPDH	8158	59.10	-	-	-	-	-	-
HLA-DPA1*02:01/DPB1*05:01	153	167	TSGDPKKTDAYGMAY	Consensus (comb.lib./smm/nn)	72.10	PKKTDAYGM	70023.67	74.62	PKKTDAYGM	14816	72.10	PKKTDAYGM	11152.60	67.34	-	-	-	-	-	-
HLA-DPA1*02:01/DPB1*05:01	56	70	NTCANPKMKCTNNAT	Consensus (comb.lib./smm/nn)	73.20	KMKCTNNAT	8550.85	56.85	NPKMKCTNN	38257	90.87	TCANPKMKC	13850.50	73.20	-	-	-	-	-	-
HLA-DPA1*02:01/DPB1*05:01	112	126	YCQVGGIGQSYCLLV	Consensus (comb.lib./smm/nn)	74.52	IGQSYCLLV	91481.42	76.82	VGGIGQSYC	16253	74.52	IGQSYCLLV	10561.70	65.88	-	-	-	-	-	-
HLA-DPA1*02:01/DPB1*05:01	152	166	YTSGDPKKTDAYGMA	Consensus (comb.lib./smm/nn)	74.62	PKKTDAYGM	70023.67	74.62	PKKTDAYGM	14813	72.09	PKKTDAYGM	16725.50	78.42	-	-	-	-	-	-
HLA-DPA1*02:01/DPB1*05:01	167	181	YKFDKNDNWSIKREG	Consensus (comb.lib./smm/nn)	75.15	DKNDNWSIK	568140.40	87.56	FDKNDNWSI	16662	75.15	YKFDKNDNW	9851.10	64.03	-	-	-	-	-	-
HLA-DPA1*02:01/DPB1*05:01	288	302	FVKVFSNPDHNEPRL	Consensus (comb.lib./smm/nn)	75.33	FVKVFSNPD	481408.48	86.67	FSNPDHNEP	16782	75.33	VKVFSNPDH	5711.20	50.21	-	-	-	-	-	-
HLA-DPA1*02:01/DPB1*05:01	296	310	DHNEPRLRHADLGRG	Consensus (comb.lib./smm/nn)	75.64	RLRHADLGR	4459.77	50.76	EPRLRHADL	16991	75.64	RLRHADLGR	20657.30	84.19	-	-	-	-	-	-
HLA-DPA1*02:01/DPB1*05:01	53	67	FIKNTCANPKMKCTN	Consensus (comb.lib./smm/nn)	76.46	ANPKMKCTN	1000000	90.17	IKNTCANPK	17578	76.46	NTCANPKMK	11253.60	67.57	-	-	-	-	-	-
HLA-DPA1*02:01/DPB1*05:01	151	165	RYTSGDPKKTDAYGM	Consensus (comb.lib./smm/nn)	77	PKKTDAYGM	70023.67	74.62	DPKKTDAYG	17971	77	RYTSGDPKK	17679.10	79.94	-	-	-	-	-	-
HLA-DPA1*02:01/DPB1*05:01	261	275	IYYNGECLPSNKTCQ	Consensus (comb.lib./smm/nn)	78.26	CLPSNKTCQ	1000000	90.17	IYYNGECLP	18942	78.26	IYYNGECLP	13056	71.59	-	-	-	-	-	-
HLA-DPA1*02:01/DPB1*05:01	169	183	FDKNDNWSIKREGVK	Consensus (comb.lib./smm/nn)	78.79	DKNDNWSIK	568140.40	87.56	FDKNDNWSI	16804	75.36	KNDNWSIKR	16955.60	78.79	-	-	-	-	-	-
HLA-DPA1*02:01/DPB1*05:01	93	107	PDGPVNLEEENKPRS	Consensus (comb.lib./smm/nn)	79.46	VNLEEENKP	40734.60	70.43	GPVNLEEEN	19959	79.46	LEEENKPRS	26522.80	90.81	-	-	-	-	-	-
HLA-DPA1*02:01/DPB1*05:01	99	113	LEEENKPRSKSSIYC	Consensus (comb.lib./smm/nn)	79.58	LEEENKPRS	79714.95	75.52	KPRSKSSIY	27421	85.82	KPRSKSSIY	17450.10	79.58	-	-	-	-	-	-
HLA-DPA1*02:01/DPB1*05:01	170	184	DKNDNWSIKREGVKQ	Consensus (comb.lib./smm/nn)	79.70	DKNDNWSIK	568140.40	87.56	WSIKREGVK	20174	79.70	KNDNWSIKR	17338.10	79.40	-	-	-	-	-	-
HLA-DPA1*02:01/DPB1*05:01	34	48	YLLGKPDNTDEELLY	Consensus (comb.lib./smm/nn)	80.09	DNTDEELLY	148505.26	80.09	PDNTDEELL	13071	68.64	DNTDEELLY	19168.80	82.14	-	-	-	-	-	-
HLA-DPA1*02:01/DPB1*05:01	290	304	KVFSNPDHNEPRLRH	Consensus (comb.lib./smm/nn)	80.35	DHNEPRLRH	1000000	90.17	FSNPDHNEP	20786	80.35	VFSNPDHNE	17325	79.38	-	-	-	-	-	-
HLA-DPA1*02:01/DPB1*05:01	94	108	DGPVNLEEENKPRSK	Consensus (comb.lib./smm/nn)	81.52	VNLEEENKP	40734.60	70.43	NLEEENKPR	21952	81.52	LEEENKPRS	24569.60	88.81	-	-	-	-	-	-
HLA-DPA1*02:01/DPB1*05:01	109	123	SSIYCQVGGIGQSYC	Consensus (comb.lib./smm/nn)	81.77	VGGIGQSYC	1000000	90.17	IYCQVGGIG	22210	81.77	SSIYCQVGG	14540.90	74.54	-	-	-	-	-	-
HLA-DPA1*02:01/DPB1*05:01	178	192	KREGVKQWKRSGNEI	Consensus (comb.lib./smm/nn)	81.78	QWKRSGNEI	1000000	90.17	VKQWKRSGN	22221	81.78	VKQWKRSGN	15851.50	76.93	-	-	-	-	-	-
HLA-DPA1*02:01/DPB1*05:01	144	158	KTCSLKERYTSGDPK	Consensus (comb.lib./smm/nn)	81.98	CSLKERYTS	208273.26	81.98	LKERYTSGD	24850	84.01	KTCSLKERY	12648.60	70.74	-	-	-	-	-	-
HLA-DPA1*02:01/DPB1*05:01	145	159	TCSLKERYTSGDPKK	Consensus (comb.lib./smm/nn)	81.98	CSLKERYTS	208273.26	81.98	LKERYTSGD	29153	86.86	RYTSGDPKK	16473.70	77.99	-	-	-	-	-	-
HLA-DPA1*02:01/DPB1*05:01	146	160	CSLKERYTSGDPKKT	Consensus (comb.lib./smm/nn)	81.98	CSLKERYTS	208273.26	81.98	LKERYTSGD	22792	82.31	RYTSGDPKK	15066.20	75.52	-	-	-	-	-	-
HLA-DPA1*02:01/DPB1*05:01	262	276	YYNGECLPSNKTCQL	Consensus (comb.lib./smm/nn)	82.48	LPSNKTCQL	47775.62	71.87	YYNGECLPS	22993	82.48	YYNGECLPS	21289	84.98	-	-	-	-	-	-
HLA-DPA1*02:01/DPB1*05:01	147	161	SLKERYTSGDPKKTD	Consensus (comb.lib./smm/nn)	83.01	ERYTSGDPK	282256.05	84.11	YTSGDPKKT	23617	83.01	RYTSGDPKK	16017.20	77.22	-	-	-	-	-	-
HLA-DPA1*02:01/DPB1*05:01	111	125	IYCQVGGIGQSYCLL	Consensus (comb.lib./smm/nn)	83.26	GIGQSYCLL	1000000	90.17	VGGIGQSYC	23918	83.26	GIGQSYCLL	15421.70	76.17	-	-	-	-	-	-
HLA-DPA1*02:01/DPB1*05:01	86	100	SIHVFSTPDGPVNLE	Consensus (comb.lib./smm/nn)	83.37	TPDGPVNLE	1000000	90.17	VFSTPDGPV	18979	78.30	IHVFSTPDG	20054.10	83.37	-	-	-	-	-	-
HLA-DPA1*02:01/DPB1*05:01	148	162	LKERYTSGDPKKTDA	Consensus (comb.lib./smm/nn)	83.39	ERYTSGDPK	282256.05	84.11	YTSGDPKKT	24084	83.39	RYTSGDPKK	14682.10	74.81	-	-	-	-	-	-
HLA-DPA1*02:01/DPB1*05:01	92	106	TPDGPVNLEEENKPR	Consensus (comb.lib./smm/nn)	83.52	VNLEEENKP	40734.60	70.43	GPVNLEEEN	24236	83.52	VNLEEENKP	30199.70	94.05	-	-	-	-	-	-
HLA-DPA1*02:01/DPB1*05:01	108	122	KSSIYCQVGGIGQSY	Consensus (comb.lib./smm/nn)	83.61	QVGGIGQSY	1000000	90.17	IYCQVGGIG	24349	83.61	SSIYCQVGG	13670.90	72.84	-	-	-	-	-	-
HLA-DPA1*02:01/DPB1*05:01	295	309	PDHNEPRLRHADLGR	Consensus (comb.lib./smm/nn)	83.79	RLRHADLGR	4459.77	50.76	EPRLRHADL	24570	83.79	RLRHADLGR	20940.40	84.55	-	-	-	-	-	-
HLA-DPA1*02:01/DPB1*05:01	168	182	KFDKNDNWSIKREGV	Consensus (comb.lib./smm/nn)	84	DKNDNWSIK	568140.40	87.56	DKNDNWSIK	24844	84	KNDNWSIKR	15501.80	76.31	-	-	-	-	-	-
HLA-DPA1*02:01/DPB1*05:01	149	163	KERYTSGDPKKTDAY	Consensus (comb.lib./smm/nn)	84.11	ERYTSGDPK	282256.05	84.11	YTSGDPKKT	29594	87.10	RYTSGDPKK	15929.90	77.06	-	-	-	-	-	-
HLA-DPA1*02:01/DPB1*05:01	150	164	ERYTSGDPKKTDAYG	Consensus (comb.lib./smm/nn)	84.11	ERYTSGDPK	282256.05	84.11	YTSGDPKKT	29748	87.19	RYTSGDPKK	17803.30	80.13	-	-	-	-	-	-
HLA-DPA1*02:01/DPB1*05:01	291	305	VFSNPDHNEPRLRHA	Consensus (comb.lib./smm/nn)	84.17	HNEPRLRHA	1000000	90.17	PDHNEPRLR	25058	84.17	VFSNPDHNE	20340.10	83.76	-	-	-	-	-	-
HLA-DPA1*02:01/DPB1*05:01	95	109	GPVNLEEENKPRSKS	Consensus (comb.lib./smm/nn)	84.34	VNLEEENKP	40734.60	70.43	NLEEENKPR	25291	84.34	LEEENKPRS	24706.10	88.95	-	-	-	-	-	-
HLA-DPA1*02:01/DPB1*05:01	54	68	IKNTCANPKMKCTNN	Consensus (comb.lib./smm/nn)	84.38	NPKMKCTNN	1000000	90.17	IKNTCANPK	25343	84.38	NTCANPKMK	12505.80	70.43	-	-	-	-	-	-
HLA-DPA1*02:01/DPB1*05:01	98	112	NLEEENKPRSKSSIY	Consensus (comb.lib./smm/nn)	84.79	LEEENKPRS	79714.95	75.52	NKPRSKSSI	29087	86.82	KPRSKSSIY	21125.60	84.79	-	-	-	-	-	-
HLA-DPA1*02:01/DPB1*05:01	87	101	IHVFSTPDGPVNLEE	Consensus (comb.lib./smm/nn)	84.94	PDGPVNLEE	1000000	90.17	VFSTPDGPV	18922	78.23	IHVFSTPDG	21253.60	84.94	-	-	-	-	-	-
HLA-DPA1*02:01/DPB1*05:01	110	124	SIYCQVGGIGQSYCL	Consensus (comb.lib./smm/nn)	85.65	GGIGQSYCL	1000000	90.17	VGGIGQSYC	27152	85.65	YCQVGGIGQ	16954.70	78.79	-	-	-	-	-	-
HLA-DPA1*02:01/DPB1*05:01	33	47	EYLLGKPDNTDEELL	Consensus (comb.lib./smm/nn)	85.75	KPDNTDEEL	391804.28	85.75	KPDNTDEEL	15540	73.37	EYLLGKPDN	24126	88.33	-	-	-	-	-	-
HLA-DPA1*02:01/DPB1*05:01	96	110	PVNLEEENKPRSKSS	Consensus (comb.lib./smm/nn)	86.90	VNLEEENKP	40734.60	70.43	NLEEENKPR	29240	86.90	LEEENKPRS	23265.40	87.38	-	-	-	-	-	-
HLA-DPA1*02:01/DPB1*05:01	91	105	STPDGPVNLEEENKP	Consensus (comb.lib./smm/nn)	87.12	VNLEEENKP	40734.60	70.43	PVNLEEENK	29625	87.12	VNLEEENKP	31276.50	94.85	-	-	-	-	-	-
HLA-DPA1*02:01/DPB1*05:01	263	277	YNGECLPSNKTCQLV	Consensus (comb.lib./smm/nn)	87.75	LPSNKTCQL	47775.62	71.87	LPSNKTCQL	35678	89.93	CLPSNKTCQ	23601.60	87.75	-	-	-	-	-	-
HLA-DPA1*02:01/DPB1*05:01	32	46	DEYLLGKPDNTDEEL	Consensus (comb.lib./smm/nn)	87.82	KPDNTDEEL	391804.28	85.75	YLLGKPDNT	45465	92.88	EYLLGKPDN	23659.40	87.82	-	-	-	-	-	-
HLA-DPA1*02:01/DPB1*05:01	97	111	VNLEEENKPRSKSSI	Consensus (comb.lib./smm/nn)	88.57	VNLEEENKP	40734.60	70.43	LEEENKPRS	32461	88.57	LEEENKPRS	25674.10	89.96	-	-	-	-	-	-
HLA-DPA1*02:01/DPB1*05:01	294	308	NPDHNEPRLRHADLG	Consensus (comb.lib./smm/nn)	88.98	PRLRHADLG	152272.35	80.09	EPRLRHADL	33374	88.98	HNEPRLRHA	25859.50	90.15	-	-	-	-	-	-
HLA-DPA1*02:01/DPB1*05:01	31	45	RDEYLLGKPDNTDEE	Consensus (comb.lib./smm/nn)	90.17	GKPDNTDEE	1000000	90.17	RDEYLLGKP	42424	92.11	RDEYLLGKP	15786.50	76.81	-	-	-	-	-	-
HLA-DPA1*02:01/DPB1*05:01	55	69	KNTCANPKMKCTNNA	Consensus (comb.lib./smm/nn)	90.17	PKMKCTNNA	1000000	90.17	NPKMKCTNN	50000	93.83	KNTCANPKM	13653.90	72.80	-	-	-	-	-	-
HLA-DPA1*02:01/DPB1*05:01	88	102	HVFSTPDGPVNLEEE	Consensus (comb.lib./smm/nn)	90.17	DGPVNLEEE	1000000	90.17	VFSTPDGPV	35225	89.76	VFSTPDGPV	27287.80	91.54	-	-	-	-	-	-
HLA-DPA1*02:01/DPB1*05:01	89	103	VFSTPDGPVNLEEEN	Consensus (comb.lib./smm/nn)	90.17	GPVNLEEEN	1000000	90.17	VFSTPDGPV	32898	88.77	VFSTPDGPV	29596.40	93.55	-	-	-	-	-	-
HLA-DPA1*02:01/DPB1*05:01	90	104	FSTPDGPVNLEEENK	Consensus (comb.lib./smm/nn)	90.17	PVNLEEENK	1000000	90.17	GPVNLEEEN	34130	89.31	PVNLEEENK	34047.90	96.70	-	-	-	-	-	-
HLA-DPA1*02:01/DPB1*05:01	292	306	FSNPDHNEPRLRHAD	Consensus (comb.lib./smm/nn)	90.17	NEPRLRHAD	1000000	90.17	PDHNEPRLR	31390	88.05	HNEPRLRHA	27658.80	91.88	-	-	-	-	-	-
HLA-DPA1*02:01/DPB1*05:01	293	307	SNPDHNEPRLRHADL	Consensus (comb.lib./smm/nn)	90.17	EPRLRHADL	1000000	90.17	PDHNEPRLR	27194	85.67	HNEPRLRHA	27115	91.37	-	-	-	-	-	-
Allele	Start	End	Peptide	Method used	Percentile rank	Comblib. core	Comblib. score	Comblib. Rank	SMM align core	SMM align IC50 (nM)	SMM align rank	NN align core	NN align IC50 (nM)	NN align rank	NetMHCIIpan core	NetMHCIIpan IC50 (nM)	NetMHCIIpan rank	Sturniolo core	Sturniolo score	Sturniolo rank			Colour code (data represented in figures)
HLA-DPA1*02:01/DPB1*14:01	237	251	QYRISFLDVYWFQES	NetMHCIIpan	1.88	-	-	-	-	-	-	-	-	-	FLDVYWFQE	17.43	1.88	-	-	-	Predicted as good binders		Percentile Rank ˂ 2,5	Percentile Rank 2,5 - 7,5
HLA-DPA1*02:01/DPB1*14:01	236	250	GQYRISFLDVYWFQE	NetMHCIIpan	2.02	-	-	-	-	-	-	-	-	-	FLDVYWFQE	18.35	2.02	-	-	-
HLA-DPA1*02:01/DPB1*14:01	238	252	YRISFLDVYWFQESV	NetMHCIIpan	2.09	-	-	-	-	-	-	-	-	-	FLDVYWFQE	18.58	2.09	-	-	-
HLA-DPA1*02:01/DPB1*14:01	1	15	MTYFKISTCCLVLIS	NetMHCIIpan	2.12	-	-	-	-	-	-	-	-	-	FKISTCCLV	18.69	2.12	-	-	-
HLA-DPA1*02:01/DPB1*14:01	239	253	RISFLDVYWFQESVK	NetMHCIIpan	2.79	-	-	-	-	-	-	-	-	-	LDVYWFQES	21.09	2.79	-	-	-
HLA-DPA1*02:01/DPB1*14:01	235	249	YGQYRISFLDVYWFQ	NetMHCIIpan	2.85	-	-	-	-	-	-	-	-	-	YRISFLDVY	21.32	2.85	-	-	-
HLA-DPA1*02:01/DPB1*14:01	240	254	ISFLDVYWFQESVKH	NetMHCIIpan	3.13	-	-	-	-	-	-	-	-	-	LDVYWFQES	22.45	3.13	-	-	-
HLA-DPA1*02:01/DPB1*14:01	241	255	SFLDVYWFQESVKHK	NetMHCIIpan	3.38	-	-	-	-	-	-	-	-	-	FLDVYWFQE	23.50	3.38	-	-	-
HLA-DPA1*02:01/DPB1*14:01	2	16	TYFKISTCCLVLISL	NetMHCIIpan	4.11	-	-	-	-	-	-	-	-	-	FKISTCCLV	26.77	4.11	-	-	-
HLA-DPA1*02:01/DPB1*14:01	234	248	NYGQYRISFLDVYWF	NetMHCIIpan	4.44	-	-	-	-	-	-	-	-	-	YRISFLDVY	28.23	4.44	-	-	-
HLA-DPA1*02:01/DPB1*14:01	43	57	DEELLYSTFDFIKNT	NetMHCIIpan	4.60	-	-	-	-	-	-	-	-	-	LLYSTFDFI	29.04	4.60	-	-	-
HLA-DPA1*02:01/DPB1*14:01	44	58	EELLYSTFDFIKNTC	NetMHCIIpan	5.02	-	-	-	-	-	-	-	-	-	LLYSTFDFI	30.81	5.02	-	-	-
HLA-DPA1*02:01/DPB1*14:01	42	56	TDEELLYSTFDFIKN	NetMHCIIpan	5.19	-	-	-	-	-	-	-	-	-	LLYSTFDFI	31.53	5.19	-	-	-
HLA-DPA1*02:01/DPB1*14:01	233	247	SNYGQYRISFLDVYW	NetMHCIIpan	6.23	-	-	-	-	-	-	-	-	-	YRISFLDVY	35.42	6.23	-	-	-
HLA-DPA1*02:01/DPB1*14:01	41	55	NTDEELLYSTFDFIK	NetMHCIIpan	6.88	-	-	-	-	-	-	-	-	-	LLYSTFDFI	38.83	6.88	-	-	-
HLA-DPA1*02:01/DPB1*14:01	45	59	ELLYSTFDFIKNTCA	NetMHCIIpan	6.89	-	-	-	-	-	-	-	-	-	YSTFDFIKN	39.05	6.89	-	-	-
HLA-DPA1*02:01/DPB1*14:01	232	246	FSNYGQYRISFLDVY	NetMHCIIpan	6.96	-	-	-	-	-	-	-	-	-	YRISFLDVY	39.41	6.96	-	-	-
HLA-DPA1*02:01/DPB1*14:01	283	297	PITYAFVKVFSNPDH	NetMHCIIpan	6.99	-	-	-	-	-	-	-	-	-	AFVKVFSNP	39.62	6.99	-	-	-
HLA-DPA1*02:01/DPB1*14:01	242	256	FLDVYWFQESVKHKP	NetMHCIIpan	7.07	-	-	-	-	-	-	-	-	-	WFQESVKHK	39.93	7.07	-	-	-
HLA-DPA1*02:01/DPB1*14:01	282	296	EPITYAFVKVFSNPD	NetMHCIIpan	7.07	-	-	-	-	-	-	-	-	-	AFVKVFSNP	39.83	7.07	-	-	-
HLA-DPA1*02:01/DPB1*14:01	118	132	IGQSYCLLVFKKKER	NetMHCIIpan	7.27	-	-	-	-	-	-	-	-	-	YCLLVFKKK	40.83	7.27	-	-	-
HLA-DPA1*02:01/DPB1*14:01	117	131	GIGQSYCLLVFKKKE	NetMHCIIpan	7.42	-	-	-	-	-	-	-	-	-	YCLLVFKKK	41.23	7.42	-	-	-
HLA-DPA1*02:01/DPB1*14:01	119	133	GQSYCLLVFKKKERR	NetMHCIIpan	8	-	-	-	-	-	-	-	-	-	YCLLVFKKK	43.44	8	-	-	-
HLA-DPA1*02:01/DPB1*14:01	116	130	GGIGQSYCLLVFKKK	NetMHCIIpan	8.04	-	-	-	-	-	-	-	-	-	YCLLVFKKK	43.59	8.04	-	-	-
HLA-DPA1*02:01/DPB1*14:01	3	17	YFKISTCCLVLISLI	NetMHCIIpan	8.18	-	-	-	-	-	-	-	-	-	FKISTCCLV	44.18	8.18	-	-	-
HLA-DPA1*02:01/DPB1*14:01	281	295	DEPITYAFVKVFSNP	NetMHCIIpan	8.50	-	-	-	-	-	-	-	-	-	ITYAFVKVF	45.40	8.50	-	-	-
HLA-DPA1*02:01/DPB1*14:01	120	134	QSYCLLVFKKKERRE	NetMHCIIpan	8.60	-	-	-	-	-	-	-	-	-	YCLLVFKKK	45.94	8.60	-	-	-
HLA-DPA1*02:01/DPB1*14:01	284	298	ITYAFVKVFSNPDHN	NetMHCIIpan	8.80	-	-	-	-	-	-	-	-	-	AFVKVFSNP	47.02	8.80	-	-	-
HLA-DPA1*02:01/DPB1*14:01	46	60	LLYSTFDFIKNTCAN	NetMHCIIpan	9.24	-	-	-	-	-	-	-	-	-	STFDFIKNT	48.57	9.24	-	-	-
HLA-DPA1*02:01/DPB1*14:01	209	223	KFDKYTVTREMVVKH	NetMHCIIpan	9.55	-	-	-	-	-	-	-	-	-	YTVTREMVV	50.02	9.55	-	-	-
HLA-DPA1*02:01/DPB1*14:01	208	222	SKFDKYTVTREMVVK	NetMHCIIpan	9.56	-	-	-	-	-	-	-	-	-	YTVTREMVV	50.06	9.56	-	-	-
HLA-DPA1*02:01/DPB1*14:01	280	294	ADEPITYAFVKVFSN	NetMHCIIpan	9.76	-	-	-	-	-	-	-	-	-	ITYAFVKVF	51.06	9.76	-	-	-
HLA-DPA1*02:01/DPB1*14:01	207	221	LSKFDKYTVTREMVV	NetMHCIIpan	10.01	-	-	-	-	-	-	-	-	-	YTVTREMVV	52.19	10.01	-	-	-
HLA-DPA1*02:01/DPB1*14:01	243	257	LDVYWFQESVKHKPK	NetMHCIIpan	11.63	-	-	-	-	-	-	-	-	-	WFQESVKHK	59.96	11.63	-	-	-
HLA-DPA1*02:01/DPB1*14:01	210	224	FDKYTVTREMVVKHR	NetMHCIIpan	12.97	-	-	-	-	-	-	-	-	-	YTVTREMVV	66.65	12.97	-	-	-
HLA-DPA1*02:01/DPB1*14:01	231	245	DFSNYGQYRISFLDV	NetMHCIIpan	13.47	-	-	-	-	-	-	-	-	-	YGQYRISFL	70.07	13.47	-	-	-
HLA-DPA1*02:01/DPB1*14:01	121	135	SYCLLVFKKKERRED	NetMHCIIpan	14.29	-	-	-	-	-	-	-	-	-	YCLLVFKKK	74.31	14.29	-	-	-
HLA-DPA1*02:01/DPB1*14:01	115	129	VGGIGQSYCLLVFKK	NetMHCIIpan	14.30	-	-	-	-	-	-	-	-	-	IGQSYCLLV	74.39	14.30	-	-	-
HLA-DPA1*02:01/DPB1*14:01	40	54	DNTDEELLYSTFDFI	NetMHCIIpan	14.87	-	-	-	-	-	-	-	-	-	LLYSTFDFI	77.10	14.87	-	-	-
HLA-DPA1*02:01/DPB1*14:01	199	213	LMNHQIRYLSKFDKY	NetMHCIIpan	14.91	-	-	-	-	-	-	-	-	-	RYLSKFDKY	77.59	14.91	-	-	-
HLA-DPA1*02:01/DPB1*14:01	285	299	TYAFVKVFSNPDHNE	NetMHCIIpan	15.08	-	-	-	-	-	-	-	-	-	FVKVFSNPD	78.99	15.08	-	-	-
HLA-DPA1*02:01/DPB1*14:01	201	215	NHQIRYLSKFDKYTV	NetMHCIIpan	15.60	-	-	-	-	-	-	-	-	-	RYLSKFDKY	82.35	15.60	-	-	-
HLA-DPA1*02:01/DPB1*14:01	279	293	DADEPITYAFVKVFS	NetMHCIIpan	15.94	-	-	-	-	-	-	-	-	-	ITYAFVKVF	84.59	15.94	-	-	-
HLA-DPA1*02:01/DPB1*14:01	202	216	HQIRYLSKFDKYTVT	NetMHCIIpan	16.11	-	-	-	-	-	-	-	-	-	RYLSKFDKY	85.60	16.11	-	-	-
HLA-DPA1*02:01/DPB1*14:01	200	214	MNHQIRYLSKFDKYT	NetMHCIIpan	16.29	-	-	-	-	-	-	-	-	-	RYLSKFDKY	86.74	16.29	-	-	-
HLA-DPA1*02:01/DPB1*14:01	244	258	DVYWFQESVKHKPKL	NetMHCIIpan	16.44	-	-	-	-	-	-	-	-	-	WFQESVKHK	87.53	16.44	-	-	-
HLA-DPA1*02:01/DPB1*14:01	206	220	YLSKFDKYTVTREMV	NetMHCIIpan	16.50	-	-	-	-	-	-	-	-	-	DKYTVTREM	87.99	16.50	-	-	-
HLA-DPA1*02:01/DPB1*14:01	203	217	QIRYLSKFDKYTVTR	NetMHCIIpan	18.11	-	-	-	-	-	-	-	-	-	RYLSKFDKY	98.41	18.11	-	-	-
HLA-DPA1*02:01/DPB1*14:01	47	61	LYSTFDFIKNTCANP	NetMHCIIpan	18.17	-	-	-	-	-	-	-	-	-	STFDFIKNT	98.79	18.17	-	-	-
HLA-DPA1*02:01/DPB1*14:01	230	244	MDFSNYGQYRISFLD	NetMHCIIpan	18.51	-	-	-	-	-	-	-	-	-	YGQYRISFL	100.77	18.51	-	-	-
HLA-DPA1*02:01/DPB1*14:01	198	212	GLMNHQIRYLSKFDK	NetMHCIIpan	18.55	-	-	-	-	-	-	-	-	-	NHQIRYLSK	101.15	18.55	-	-	-
HLA-DPA1*02:01/DPB1*14:01	211	225	DKYTVTREMVVKHRA	NetMHCIIpan	18.66	-	-	-	-	-	-	-	-	-	YTVTREMVV	102.05	18.66	-	-	-
HLA-DPA1*02:01/DPB1*14:01	14	28	ISLILPIICIKVIRF	NetMHCIIpan	18.68	-	-	-	-	-	-	-	-	-	IICIKVIRF	102.11	18.68	-	-	-
HLA-DPA1*02:01/DPB1*14:01	10	24	CLVLISLILPIICIK	NetMHCIIpan	19.86	-	-	-	-	-	-	-	-	-	VLISLILPI	109.87	19.86	-	-	-
HLA-DPA1*02:01/DPB1*14:01	15	29	SLILPIICIKVIRFD	NetMHCIIpan	20	-	-	-	-	-	-	-	-	-	IICIKVIRF	110.73	20	-	-	-
HLA-DPA1*02:01/DPB1*14:01	9	23	CCLVLISLILPIICI	NetMHCIIpan	20.14	-	-	-	-	-	-	-	-	-	VLISLILPI	111.91	20.14	-	-	-
HLA-DPA1*02:01/DPB1*14:01	212	226	KYTVTREMVVKHRAK	NetMHCIIpan	20.47	-	-	-	-	-	-	-	-	-	YTVTREMVV	114.04	20.47	-	-	-
HLA-DPA1*02:01/DPB1*14:01	191	205	EIFYRKNGLMNHQIR	NetMHCIIpan	20.48	-	-	-	-	-	-	-	-	-	YRKNGLMNH	114.31	20.48	-	-	-
HLA-DPA1*02:01/DPB1*14:01	245	259	VYWFQESVKHKPKLP	NetMHCIIpan	20.56	-	-	-	-	-	-	-	-	-	WFQESVKHK	114.67	20.56	-	-	-
HLA-DPA1*02:01/DPB1*14:01	229	243	TMDFSNYGQYRISFL	NetMHCIIpan	20.66	-	-	-	-	-	-	-	-	-	YGQYRISFL	115.38	20.66	-	-	-
HLA-DPA1*02:01/DPB1*14:01	190	204	NEIFYRKNGLMNHQI	NetMHCIIpan	20.69	-	-	-	-	-	-	-	-	-	YRKNGLMNH	115.53	20.69	-	-	-
HLA-DPA1*02:01/DPB1*14:01	11	25	LVLISLILPIICIKV	NetMHCIIpan	20.79	-	-	-	-	-	-	-	-	-	ISLILPIIC	116.49	20.79	-	-	-
HLA-DPA1*02:01/DPB1*14:01	197	211	NGLMNHQIRYLSKFD	NetMHCIIpan	21	-	-	-	-	-	-	-	-	-	LMNHQIRYL	118.56	21	-	-	-
HLA-DPA1*02:01/DPB1*14:01	8	22	TCCLVLISLILPIIC	NetMHCIIpan	21.39	-	-	-	-	-	-	-	-	-	VLISLILPI	121.16	21.39	-	-	-
HLA-DPA1*02:01/DPB1*14:01	12	26	VLISLILPIICIKVI	NetMHCIIpan	21.69	-	-	-	-	-	-	-	-	-	LPIICIKVI	124.15	21.69	-	-	-
HLA-DPA1*02:01/DPB1*14:01	196	210	KNGLMNHQIRYLSKF	NetMHCIIpan	21.79	-	-	-	-	-	-	-	-	-	LMNHQIRYL	124.92	21.79	-	-	-
HLA-DPA1*02:01/DPB1*14:01	7	21	STCCLVLISLILPII	NetMHCIIpan	22	-	-	-	-	-	-	-	-	-	VLISLILPI	126.07	22	-	-	-
HLA-DPA1*02:01/DPB1*14:01	257	271	KLPYIYYNGECLPSN	NetMHCIIpan	22.05	-	-	-	-	-	-	-	-	-	YNGECLPSN	126.57	22.05	-	-	-
HLA-DPA1*02:01/DPB1*14:01	16	30	LILPIICIKVIRFDD	NetMHCIIpan	22.19	-	-	-	-	-	-	-	-	-	IICIKVIRF	127.75	22.19	-	-	-
HLA-DPA1*02:01/DPB1*14:01	278	292	FDADEPITYAFVKVF	NetMHCIIpan	22.69	-	-	-	-	-	-	-	-	-	ITYAFVKVF	132.90	22.69	-	-	-
HLA-DPA1*02:01/DPB1*14:01	204	218	IRYLSKFDKYTVTRE	NetMHCIIpan	22.76	-	-	-	-	-	-	-	-	-	RYLSKFDKY	133.64	22.76	-	-	-
HLA-DPA1*02:01/DPB1*14:01	13	27	LISLILPIICIKVIR	NetMHCIIpan	23	-	-	-	-	-	-	-	-	-	LPIICIKVI	136.03	23	-	-	-
HLA-DPA1*02:01/DPB1*14:01	192	206	IFYRKNGLMNHQIRY	NetMHCIIpan	23.01	-	-	-	-	-	-	-	-	-	YRKNGLMNH	136.27	23.01	-	-	-
HLA-DPA1*02:01/DPB1*14:01	205	219	RYLSKFDKYTVTREM	NetMHCIIpan	23.31	-	-	-	-	-	-	-	-	-	DKYTVTREM	138.26	23.31	-	-	-
HLA-DPA1*02:01/DPB1*14:01	17	31	ILPIICIKVIRFDDR	NetMHCIIpan	23.49	-	-	-	-	-	-	-	-	-	IICIKVIRF	140.14	23.49	-	-	-
HLA-DPA1*02:01/DPB1*14:01	256	270	PKLPYIYYNGECLPS	NetMHCIIpan	23.77	-	-	-	-	-	-	-	-	-	YIYYNGECL	143.05	23.77	-	-	-
HLA-DPA1*02:01/DPB1*14:01	286	300	YAFVKVFSNPDHNEP	NetMHCIIpan	23.77	-	-	-	-	-	-	-	-	-	VKVFSNPDH	142.99	23.77	-	-	-
HLA-DPA1*02:01/DPB1*14:01	114	128	QVGGIGQSYCLLVFK	NetMHCIIpan	23.80	-	-	-	-	-	-	-	-	-	IGQSYCLLV	143.44	23.80	-	-	-
HLA-DPA1*02:01/DPB1*14:01	258	272	LPYIYYNGECLPSNK	NetMHCIIpan	24.17	-	-	-	-	-	-	-	-	-	YNGECLPSN	146.59	24.17	-	-	-
HLA-DPA1*02:01/DPB1*14:01	224	238	RAKKFTMDFSNYGQY	NetMHCIIpan	24.65	-	-	-	-	-	-	-	-	-	FTMDFSNYG	150.77	24.65	-	-	-
HLA-DPA1*02:01/DPB1*14:01	193	207	FYRKNGLMNHQIRYL	NetMHCIIpan	24.77	-	-	-	-	-	-	-	-	-	LMNHQIRYL	151.63	24.77	-	-	-
HLA-DPA1*02:01/DPB1*14:01	189	203	GNEIFYRKNGLMNHQ	NetMHCIIpan	25.06	-	-	-	-	-	-	-	-	-	YRKNGLMNH	153.86	25.06	-	-	-
HLA-DPA1*02:01/DPB1*14:01	225	239	AKKFTMDFSNYGQYR	NetMHCIIpan	25.08	-	-	-	-	-	-	-	-	-	FTMDFSNYG	154.10	25.08	-	-	-
HLA-DPA1*02:01/DPB1*14:01	226	240	KKFTMDFSNYGQYRI	NetMHCIIpan	25.21	-	-	-	-	-	-	-	-	-	FTMDFSNYG	154.95	25.21	-	-	-
HLA-DPA1*02:01/DPB1*14:01	4	18	FKISTCCLVLISLIL	NetMHCIIpan	25.37	-	-	-	-	-	-	-	-	-	ISTCCLVLI	156.59	25.37	-	-	-
HLA-DPA1*02:01/DPB1*14:01	122	136	YCLLVFKKKERREDA	NetMHCIIpan	25.70	-	-	-	-	-	-	-	-	-	CLLVFKKKE	160.19	25.70	-	-	-
HLA-DPA1*02:01/DPB1*14:01	274	288	CQLVFDADEPITYAF	NetMHCIIpan	25.86	-	-	-	-	-	-	-	-	-	DADEPITYA	161.38	25.86	-	-	-
HLA-DPA1*02:01/DPB1*14:01	68	82	NATHFVLDFSDPKKR	NetMHCIIpan	26.12	-	-	-	-	-	-	-	-	-	FVLDFSDPK	164.38	26.12	-	-	-
HLA-DPA1*02:01/DPB1*14:01	195	209	RKNGLMNHQIRYLSK	NetMHCIIpan	26.72	-	-	-	-	-	-	-	-	-	LMNHQIRYL	169.87	26.72	-	-	-
HLA-DPA1*02:01/DPB1*14:01	18	32	LPIICIKVIRFDDRD	NetMHCIIpan	26.76	-	-	-	-	-	-	-	-	-	IKVIRFDDR	170.10	26.76	-	-	-
HLA-DPA1*02:01/DPB1*14:01	275	289	QLVFDADEPITYAFV	NetMHCIIpan	26.91	-	-	-	-	-	-	-	-	-	DADEPITYA	171.28	26.91	-	-	-
HLA-DPA1*02:01/DPB1*14:01	273	287	TCQLVFDADEPITYA	NetMHCIIpan	26.95	-	-	-	-	-	-	-	-	-	LVFDADEPI	171.68	26.95	-	-	-
HLA-DPA1*02:01/DPB1*14:01	69	83	ATHFVLDFSDPKKRC	NetMHCIIpan	27.93	-	-	-	-	-	-	-	-	-	FVLDFSDPK	181.28	27.93	-	-	-
HLA-DPA1*02:01/DPB1*14:01	6	20	ISTCCLVLISLILPI	NetMHCIIpan	28.16	-	-	-	-	-	-	-	-	-	VLISLILPI	183.16	28.16	-	-	-
HLA-DPA1*02:01/DPB1*14:01	255	269	KPKLPYIYYNGECLP	NetMHCIIpan	28.26	-	-	-	-	-	-	-	-	-	YIYYNGECL	183.80	28.26	-	-	-
HLA-DPA1*02:01/DPB1*14:01	194	208	YRKNGLMNHQIRYLS	NetMHCIIpan	28.52	-	-	-	-	-	-	-	-	-	LMNHQIRYL	187.21	28.52	-	-	-
HLA-DPA1*02:01/DPB1*14:01	67	81	NNATHFVLDFSDPKK	NetMHCIIpan	28.85	-	-	-	-	-	-	-	-	-	FVLDFSDPK	190.57	28.85	-	-	-
HLA-DPA1*02:01/DPB1*14:01	227	241	KFTMDFSNYGQYRIS	NetMHCIIpan	29.01	-	-	-	-	-	-	-	-	-	FTMDFSNYG	192.28	29.01	-	-	-
HLA-DPA1*02:01/DPB1*14:01	223	237	HRAKKFTMDFSNYGQ	NetMHCIIpan	29.31	-	-	-	-	-	-	-	-	-	FTMDFSNYG	195.40	29.31	-	-	-
HLA-DPA1*02:01/DPB1*14:01	79	93	PKKRCISSIHVFSTP	NetMHCIIpan	29.49	-	-	-	-	-	-	-	-	-	ISSIHVFST	197.01	29.49	-	-	-
HLA-DPA1*02:01/DPB1*14:01	259	273	PYIYYNGECLPSNKT	NetMHCIIpan	29.70	-	-	-	-	-	-	-	-	-	YNGECLPSN	199.56	29.70	-	-	-
HLA-DPA1*02:01/DPB1*14:01	276	290	LVFDADEPITYAFVK	NetMHCIIpan	29.98	-	-	-	-	-	-	-	-	-	DADEPITYA	201.52	29.98	-	-	-
HLA-DPA1*02:01/DPB1*14:01	188	202	SGNEIFYRKNGLMNH	NetMHCIIpan	30.21	-	-	-	-	-	-	-	-	-	YRKNGLMNH	203.69	30.21	-	-	-
HLA-DPA1*02:01/DPB1*14:01	277	291	VFDADEPITYAFVKV	NetMHCIIpan	30.45	-	-	-	-	-	-	-	-	-	DADEPITYA	206.48	30.45	-	-	-
HLA-DPA1*02:01/DPB1*14:01	272	286	KTCQLVFDADEPITY	NetMHCIIpan	30.71	-	-	-	-	-	-	-	-	-	LVFDADEPI	209.64	30.71	-	-	-
HLA-DPA1*02:01/DPB1*14:01	80	94	KKRCISSIHVFSTPD	NetMHCIIpan	30.73	-	-	-	-	-	-	-	-	-	ISSIHVFST	209.78	30.73	-	-	-
HLA-DPA1*02:01/DPB1*14:01	48	62	YSTFDFIKNTCANPK	NetMHCIIpan	30.79	-	-	-	-	-	-	-	-	-	FDFIKNTCA	210.07	30.79	-	-	-
HLA-DPA1*02:01/DPB1*14:01	70	84	THFVLDFSDPKKRCI	NetMHCIIpan	30.96	-	-	-	-	-	-	-	-	-	FVLDFSDPK	211.60	30.96	-	-	-
HLA-DPA1*02:01/DPB1*14:01	19	33	PIICIKVIRFDDRDE	NetMHCIIpan	32.29	-	-	-	-	-	-	-	-	-	IKVIRFDDR	226.50	32.29	-	-	-
HLA-DPA1*02:01/DPB1*14:01	135	149	DALVDIRGLKTCSLK	NetMHCIIpan	32.99	-	-	-	-	-	-	-	-	-	IRGLKTCSL	236.12	32.99	-	-	-
HLA-DPA1*02:01/DPB1*14:01	66	80	TNNATHFVLDFSDPK	NetMHCIIpan	33.37	-	-	-	-	-	-	-	-	-	FVLDFSDPK	239.67	33.37	-	-	-
HLA-DPA1*02:01/DPB1*14:01	78	92	DPKKRCISSIHVFST	NetMHCIIpan	33.41	-	-	-	-	-	-	-	-	-	ISSIHVFST	240.06	33.41	-	-	-
HLA-DPA1*02:01/DPB1*14:01	222	236	KHRAKKFTMDFSNYG	NetMHCIIpan	33.43	-	-	-	-	-	-	-	-	-	FTMDFSNYG	240.52	33.43	-	-	-
HLA-DPA1*02:01/DPB1*14:01	136	150	ALVDIRGLKTCSLKE	NetMHCIIpan	34.34	-	-	-	-	-	-	-	-	-	IRGLKTCSL	251.05	34.34	-	-	-
HLA-DPA1*02:01/DPB1*14:01	228	242	FTMDFSNYGQYRISF	NetMHCIIpan	34.58	-	-	-	-	-	-	-	-	-	FSNYGQYRI	255.86	34.58	-	-	-
HLA-DPA1*02:01/DPB1*14:01	113	127	CQVGGIGQSYCLLVF	NetMHCIIpan	34.72	-	-	-	-	-	-	-	-	-	IGQSYCLLV	258.12	34.72	-	-	-
HLA-DPA1*02:01/DPB1*14:01	137	151	LVDIRGLKTCSLKER	NetMHCIIpan	35.08	-	-	-	-	-	-	-	-	-	IRGLKTCSL	264.01	35.08	-	-	-
HLA-DPA1*02:01/DPB1*14:01	254	268	HKPKLPYIYYNGECL	NetMHCIIpan	35.60	-	-	-	-	-	-	-	-	-	YIYYNGECL	271.57	35.60	-	-	-
HLA-DPA1*02:01/DPB1*14:01	138	152	VDIRGLKTCSLKERY	NetMHCIIpan	35.98	-	-	-	-	-	-	-	-	-	LKTCSLKER	278.76	35.98	-	-	-
HLA-DPA1*02:01/DPB1*14:01	5	19	KISTCCLVLISLILP	NetMHCIIpan	36.31	-	-	-	-	-	-	-	-	-	LVLISLILP	283.14	36.31	-	-	-
HLA-DPA1*02:01/DPB1*14:01	260	274	YIYYNGECLPSNKTC	NetMHCIIpan	36.67	-	-	-	-	-	-	-	-	-	YNGECLPSN	288.52	36.67	-	-	-
HLA-DPA1*02:01/DPB1*14:01	81	95	KRCISSIHVFSTPDG	NetMHCIIpan	36.81	-	-	-	-	-	-	-	-	-	ISSIHVFST	291.17	36.81	-	-	-
HLA-DPA1*02:01/DPB1*14:01	246	260	YWFQESVKHKPKLPY	NetMHCIIpan	37.52	-	-	-	-	-	-	-	-	-	WFQESVKHK	302.14	37.52	-	-	-
HLA-DPA1*02:01/DPB1*14:01	20	34	IICIKVIRFDDRDEY	NetMHCIIpan	37.73	-	-	-	-	-	-	-	-	-	IKVIRFDDR	305.47	37.73	-	-	-
HLA-DPA1*02:01/DPB1*14:01	134	148	EDALVDIRGLKTCSL	NetMHCIIpan	38.47	-	-	-	-	-	-	-	-	-	LVDIRGLKT	315.92	38.47	-	-	-
HLA-DPA1*02:01/DPB1*14:01	39	53	PDNTDEELLYSTFDF	NetMHCIIpan	38.64	-	-	-	-	-	-	-	-	-	DEELLYSTF	317.99	38.64	-	-	-
HLA-DPA1*02:01/DPB1*14:01	71	85	HFVLDFSDPKKRCIS	NetMHCIIpan	38.88	-	-	-	-	-	-	-	-	-	FVLDFSDPK	321.62	38.88	-	-	-
HLA-DPA1*02:01/DPB1*14:01	139	153	DIRGLKTCSLKERYT	NetMHCIIpan	39.44	-	-	-	-	-	-	-	-	-	LKTCSLKER	330.38	39.44	-	-	-
HLA-DPA1*02:01/DPB1*14:01	63	77	MKCTNNATHFVLDFS	NetMHCIIpan	39.81	-	-	-	-	-	-	-	-	-	NNATHFVLD	338.09	39.81	-	-	-
HLA-DPA1*02:01/DPB1*14:01	49	63	STFDFIKNTCANPKM	NetMHCIIpan	39.83	-	-	-	-	-	-	-	-	-	FDFIKNTCA	338.91	39.83	-	-	-
HLA-DPA1*02:01/DPB1*14:01	64	78	KCTNNATHFVLDFSD	NetMHCIIpan	40.12	-	-	-	-	-	-	-	-	-	NNATHFVLD	342.96	40.12	-	-	-
HLA-DPA1*02:01/DPB1*14:01	187	201	RSGNEIFYRKNGLMN	NetMHCIIpan	40.12	-	-	-	-	-	-	-	-	-	FYRKNGLMN	342.78	40.12	-	-	-
HLA-DPA1*02:01/DPB1*14:01	271	285	NKTCQLVFDADEPIT	NetMHCIIpan	40.67	-	-	-	-	-	-	-	-	-	LVFDADEPI	354.98	40.67	-	-	-
HLA-DPA1*02:01/DPB1*14:01	65	79	CTNNATHFVLDFSDP	NetMHCIIpan	41.07	-	-	-	-	-	-	-	-	-	NNATHFVLD	360.60	41.07	-	-	-
HLA-DPA1*02:01/DPB1*14:01	213	227	YTVTREMVVKHRAKK	NetMHCIIpan	41.12	-	-	-	-	-	-	-	-	-	VTREMVVKH	362.61	41.12	-	-	-
HLA-DPA1*02:01/DPB1*14:01	287	301	AFVKVFSNPDHNEPR	NetMHCIIpan	41.12	-	-	-	-	-	-	-	-	-	VKVFSNPDH	362.66	41.12	-	-	-
HLA-DPA1*02:01/DPB1*14:01	112	126	YCQVGGIGQSYCLLV	NetMHCIIpan	41.35	-	-	-	-	-	-	-	-	-	IGQSYCLLV	366.57	41.35	-	-	-
HLA-DPA1*02:01/DPB1*14:01	221	235	VKHRAKKFTMDFSNY	NetMHCIIpan	42.02	-	-	-	-	-	-	-	-	-	KKFTMDFSN	376.79	42.02	-	-	-
HLA-DPA1*02:01/DPB1*14:01	216	230	TREMVVKHRAKKFTM	NetMHCIIpan	42.16	-	-	-	-	-	-	-	-	-	VVKHRAKKF	378.01	42.16	-	-	-
HLA-DPA1*02:01/DPB1*14:01	140	154	IRGLKTCSLKERYTS	NetMHCIIpan	43.57	-	-	-	-	-	-	-	-	-	LKTCSLKER	403.86	43.57	-	-	-
HLA-DPA1*02:01/DPB1*14:01	50	64	TFDFIKNTCANPKMK	NetMHCIIpan	44.29	-	-	-	-	-	-	-	-	-	FDFIKNTCA	416.71	44.29	-	-	-
HLA-DPA1*02:01/DPB1*14:01	77	91	SDPKKRCISSIHVFS	NetMHCIIpan	44.41	-	-	-	-	-	-	-	-	-	RCISSIHVF	420.13	44.41	-	-	-
HLA-DPA1*02:01/DPB1*14:01	215	229	VTREMVVKHRAKKFT	NetMHCIIpan	44.43	-	-	-	-	-	-	-	-	-	VVKHRAKKF	420.80	44.43	-	-	-
HLA-DPA1*02:01/DPB1*14:01	62	76	KMKCTNNATHFVLDF	NetMHCIIpan	44.98	-	-	-	-	-	-	-	-	-	NNATHFVLD	431.89	44.98	-	-	-
HLA-DPA1*02:01/DPB1*14:01	82	96	RCISSIHVFSTPDGP	NetMHCIIpan	45.16	-	-	-	-	-	-	-	-	-	ISSIHVFST	435.95	45.16	-	-	-
HLA-DPA1*02:01/DPB1*14:01	217	231	REMVVKHRAKKFTMD	NetMHCIIpan	45.27	-	-	-	-	-	-	-	-	-	VVKHRAKKF	437.46	45.27	-	-	-
HLA-DPA1*02:01/DPB1*14:01	219	233	MVVKHRAKKFTMDFS	NetMHCIIpan	45.32	-	-	-	-	-	-	-	-	-	HRAKKFTMD	438.37	45.32	-	-	-
HLA-DPA1*02:01/DPB1*14:01	214	228	TVTREMVVKHRAKKF	NetMHCIIpan	45.47	-	-	-	-	-	-	-	-	-	VVKHRAKKF	441.59	45.47	-	-	-
HLA-DPA1*02:01/DPB1*14:01	270	284	SNKTCQLVFDADEPI	NetMHCIIpan	46.12	-	-	-	-	-	-	-	-	-	LVFDADEPI	455.15	46.12	-	-	-
HLA-DPA1*02:01/DPB1*14:01	22	36	CIKVIRFDDRDEYLL	NetMHCIIpan	47.27	-	-	-	-	-	-	-	-	-	IKVIRFDDR	482.52	47.27	-	-	-
HLA-DPA1*02:01/DPB1*14:01	220	234	VVKHRAKKFTMDFSN	NetMHCIIpan	47.75	-	-	-	-	-	-	-	-	-	HRAKKFTMD	496.94	47.75	-	-	-
HLA-DPA1*02:01/DPB1*14:01	218	232	EMVVKHRAKKFTMDF	NetMHCIIpan	47.97	-	-	-	-	-	-	-	-	-	HRAKKFTMD	501.30	47.97	-	-	-
HLA-DPA1*02:01/DPB1*14:01	21	35	ICIKVIRFDDRDEYL	NetMHCIIpan	48.06	-	-	-	-	-	-	-	-	-	IKVIRFDDR	504.18	48.06	-	-	-
HLA-DPA1*02:01/DPB1*14:01	133	147	REDALVDIRGLKTCS	NetMHCIIpan	48.18	-	-	-	-	-	-	-	-	-	LVDIRGLKT	505.39	48.18	-	-	-
HLA-DPA1*02:01/DPB1*14:01	132	146	RREDALVDIRGLKTC	NetMHCIIpan	48.71	-	-	-	-	-	-	-	-	-	LVDIRGLKT	519.71	48.71	-	-	-
HLA-DPA1*02:01/DPB1*14:01	83	97	CISSIHVFSTPDGPV	NetMHCIIpan	49.49	-	-	-	-	-	-	-	-	-	SSIHVFSTP	538.05	49.49	-	-	-
HLA-DPA1*02:01/DPB1*14:01	23	37	IKVIRFDDRDEYLLG	NetMHCIIpan	49.53	-	-	-	-	-	-	-	-	-	DDRDEYLLG	539.45	49.53	-	-	-
HLA-DPA1*02:01/DPB1*14:01	158	172	KKTDAYGMAYKFDKN	NetMHCIIpan	49.94	-	-	-	-	-	-	-	-	-	GMAYKFDKN	547.79	49.94	-	-	-
HLA-DPA1*02:01/DPB1*14:01	111	125	IYCQVGGIGQSYCLL	NetMHCIIpan	51.63	-	-	-	-	-	-	-	-	-	GIGQSYCLL	590.23	51.63	-	-	-
HLA-DPA1*02:01/DPB1*14:01	131	145	ERREDALVDIRGLKT	NetMHCIIpan	52.63	-	-	-	-	-	-	-	-	-	LVDIRGLKT	628.82	52.63	-	-	-
HLA-DPA1*02:01/DPB1*14:01	159	173	KTDAYGMAYKFDKND	NetMHCIIpan	53	-	-	-	-	-	-	-	-	-	GMAYKFDKN	639.87	53	-	-	-
HLA-DPA1*02:01/DPB1*14:01	72	86	FVLDFSDPKKRCISS	NetMHCIIpan	53.40	-	-	-	-	-	-	-	-	-	FSDPKKRCI	652.29	53.40	-	-	-
HLA-DPA1*02:01/DPB1*14:01	24	38	KVIRFDDRDEYLLGK	NetMHCIIpan	53.51	-	-	-	-	-	-	-	-	-	FDDRDEYLL	655.66	53.51	-	-	-
HLA-DPA1*02:01/DPB1*14:01	123	137	CLLVFKKKERREDAL	NetMHCIIpan	53.68	-	-	-	-	-	-	-	-	-	LVFKKKERR	659.05	53.68	-	-	-
HLA-DPA1*02:01/DPB1*14:01	157	171	PKKTDAYGMAYKFDK	NetMHCIIpan	54.20	-	-	-	-	-	-	-	-	-	DAYGMAYKF	676.03	54.20	-	-	-
HLA-DPA1*02:01/DPB1*14:01	38	52	KPDNTDEELLYSTFD	NetMHCIIpan	54.48	-	-	-	-	-	-	-	-	-	NTDEELLYS	685.92	54.48	-	-	-
HLA-DPA1*02:01/DPB1*14:01	186	200	KRSGNEIFYRKNGLM	NetMHCIIpan	55.16	-	-	-	-	-	-	-	-	-	IFYRKNGLM	711.26	55.16	-	-	-
HLA-DPA1*02:01/DPB1*14:01	61	75	PKMKCTNNATHFVLD	NetMHCIIpan	55.25	-	-	-	-	-	-	-	-	-	NNATHFVLD	715.37	55.25	-	-	-
HLA-DPA1*02:01/DPB1*14:01	51	65	FDFIKNTCANPKMKC	NetMHCIIpan	55.74	-	-	-	-	-	-	-	-	-	IKNTCANPK	735.95	55.74	-	-	-
HLA-DPA1*02:01/DPB1*14:01	76	90	FSDPKKRCISSIHVF	NetMHCIIpan	56.50	-	-	-	-	-	-	-	-	-	RCISSIHVF	768.62	56.50	-	-	-
HLA-DPA1*02:01/DPB1*14:01	84	98	ISSIHVFSTPDGPVN	NetMHCIIpan	56.58	-	-	-	-	-	-	-	-	-	HVFSTPDGP	772.53	56.58	-	-	-
HLA-DPA1*02:01/DPB1*14:01	160	174	TDAYGMAYKFDKNDN	NetMHCIIpan	57	-	-	-	-	-	-	-	-	-	GMAYKFDKN	790.47	57	-	-	-
HLA-DPA1*02:01/DPB1*14:01	25	39	VIRFDDRDEYLLGKP	NetMHCIIpan	57.25	-	-	-	-	-	-	-	-	-	DRDEYLLGK	800.40	57.25	-	-	-
HLA-DPA1*02:01/DPB1*14:01	288	302	FVKVFSNPDHNEPRL	NetMHCIIpan	57.62	-	-	-	-	-	-	-	-	-	FSNPDHNEP	814.44	57.62	-	-	-
HLA-DPA1*02:01/DPB1*14:01	108	122	KSSIYCQVGGIGQSY	NetMHCIIpan	57.78	-	-	-	-	-	-	-	-	-	CQVGGIGQS	820.35	57.78	-	-	-
HLA-DPA1*02:01/DPB1*14:01	269	283	PSNKTCQLVFDADEP	NetMHCIIpan	57.80	-	-	-	-	-	-	-	-	-	CQLVFDADE	820.66	57.80	-	-	-
HLA-DPA1*02:01/DPB1*14:01	182	196	VKQWKRSGNEIFYRK	NetMHCIIpan	57.81	-	-	-	-	-	-	-	-	-	RSGNEIFYR	821.14	57.81	-	-	-
HLA-DPA1*02:01/DPB1*14:01	268	282	LPSNKTCQLVFDADE	NetMHCIIpan	58.07	-	-	-	-	-	-	-	-	-	CQLVFDADE	836.22	58.07	-	-	-
HLA-DPA1*02:01/DPB1*14:01	141	155	RGLKTCSLKERYTSG	NetMHCIIpan	58.32	-	-	-	-	-	-	-	-	-	LKTCSLKER	849.03	58.32	-	-	-
HLA-DPA1*02:01/DPB1*14:01	161	175	DAYGMAYKFDKNDNW	NetMHCIIpan	59.58	-	-	-	-	-	-	-	-	-	GMAYKFDKN	901.54	59.58	-	-	-
HLA-DPA1*02:01/DPB1*14:01	183	197	KQWKRSGNEIFYRKN	NetMHCIIpan	59.66	-	-	-	-	-	-	-	-	-	RSGNEIFYR	904.85	59.66	-	-	-
HLA-DPA1*02:01/DPB1*14:01	107	121	SKSSIYCQVGGIGQS	NetMHCIIpan	60.18	-	-	-	-	-	-	-	-	-	YCQVGGIGQ	930.25	60.18	-	-	-
HLA-DPA1*02:01/DPB1*14:01	109	123	SSIYCQVGGIGQSYC	NetMHCIIpan	60.49	-	-	-	-	-	-	-	-	-	CQVGGIGQS	943.65	60.49	-	-	-
HLA-DPA1*02:01/DPB1*14:01	110	124	SIYCQVGGIGQSYCL	NetMHCIIpan	60.58	-	-	-	-	-	-	-	-	-	CQVGGIGQS	947.74	60.58	-	-	-
HLA-DPA1*02:01/DPB1*14:01	60	74	NPKMKCTNNATHFVL	NetMHCIIpan	60.63	-	-	-	-	-	-	-	-	-	TNNATHFVL	952.43	60.63	-	-	-
HLA-DPA1*02:01/DPB1*14:01	181	195	GVKQWKRSGNEIFYR	NetMHCIIpan	60.67	-	-	-	-	-	-	-	-	-	WKRSGNEIF	956.60	60.67	-	-	-
HLA-DPA1*02:01/DPB1*14:01	85	99	SSIHVFSTPDGPVNL	NetMHCIIpan	62.29	-	-	-	-	-	-	-	-	-	HVFSTPDGP	1041.61	62.29	-	-	-
HLA-DPA1*02:01/DPB1*14:01	106	120	RSKSSIYCQVGGIGQ	NetMHCIIpan	62.35	-	-	-	-	-	-	-	-	-	YCQVGGIGQ	1046.52	62.35	-	-	-
HLA-DPA1*02:01/DPB1*14:01	162	176	AYGMAYKFDKNDNWS	NetMHCIIpan	62.50	-	-	-	-	-	-	-	-	-	GMAYKFDKN	1053.45	62.50	-	-	-
HLA-DPA1*02:01/DPB1*14:01	252	266	VKHKPKLPYIYYNGE	NetMHCIIpan	62.59	-	-	-	-	-	-	-	-	-	LPYIYYNGE	1057.70	62.59	-	-	-
HLA-DPA1*02:01/DPB1*14:01	253	267	KHKPKLPYIYYNGEC	NetMHCIIpan	63.46	-	-	-	-	-	-	-	-	-	LPYIYYNGE	1099.83	63.46	-	-	-
HLA-DPA1*02:01/DPB1*14:01	261	275	IYYNGECLPSNKTCQ	NetMHCIIpan	63.78	-	-	-	-	-	-	-	-	-	YNGECLPSN	1115.38	63.78	-	-	-
HLA-DPA1*02:01/DPB1*14:01	184	198	QWKRSGNEIFYRKNG	NetMHCIIpan	64.09	-	-	-	-	-	-	-	-	-	SGNEIFYRK	1128.65	64.09	-	-	-
HLA-DPA1*02:01/DPB1*14:01	26	40	IRFDDRDEYLLGKPD	NetMHCIIpan	64.17	-	-	-	-	-	-	-	-	-	DRDEYLLGK	1131.50	64.17	-	-	-
HLA-DPA1*02:01/DPB1*14:01	124	138	LLVFKKKERREDALV	NetMHCIIpan	64.22	-	-	-	-	-	-	-	-	-	FKKKERRED	1133.94	64.22	-	-	-
HLA-DPA1*02:01/DPB1*14:01	185	199	WKRSGNEIFYRKNGL	NetMHCIIpan	64.56	-	-	-	-	-	-	-	-	-	SGNEIFYRK	1148.76	64.56	-	-	-
HLA-DPA1*02:01/DPB1*14:01	130	144	KERREDALVDIRGLK	NetMHCIIpan	64.68	-	-	-	-	-	-	-	-	-	DALVDIRGL	1150.83	64.68	-	-	-
HLA-DPA1*02:01/DPB1*14:01	267	281	CLPSNKTCQLVFDAD	NetMHCIIpan	65.36	-	-	-	-	-	-	-	-	-	TCQLVFDAD	1186.15	65.36	-	-	-
HLA-DPA1*02:01/DPB1*14:01	156	170	DPKKTDAYGMAYKFD	NetMHCIIpan	65.71	-	-	-	-	-	-	-	-	-	DAYGMAYKF	1206.36	65.71	-	-	-
HLA-DPA1*02:01/DPB1*14:01	86	100	SIHVFSTPDGPVNLE	NetMHCIIpan	66.27	-	-	-	-	-	-	-	-	-	VFSTPDGPV	1243.57	66.27	-	-	-
HLA-DPA1*02:01/DPB1*14:01	251	265	SVKHKPKLPYIYYNG	NetMHCIIpan	67.44	-	-	-	-	-	-	-	-	-	KLPYIYYNG	1317.20	67.44	-	-	-
HLA-DPA1*02:01/DPB1*14:01	247	261	WFQESVKHKPKLPYI	NetMHCIIpan	67.46	-	-	-	-	-	-	-	-	-	WFQESVKHK	1319.52	67.46	-	-	-
HLA-DPA1*02:01/DPB1*14:01	266	280	ECLPSNKTCQLVFDA	NetMHCIIpan	67.51	-	-	-	-	-	-	-	-	-	KTCQLVFDA	1322.91	67.51	-	-	-
HLA-DPA1*02:01/DPB1*14:01	142	156	GLKTCSLKERYTSGD	NetMHCIIpan	68.02	-	-	-	-	-	-	-	-	-	LKTCSLKER	1351	68.02	-	-	-
HLA-DPA1*02:01/DPB1*14:01	104	118	KPRSKSSIYCQVGGI	NetMHCIIpan	68.21	-	-	-	-	-	-	-	-	-	SKSSIYCQV	1367.58	68.21	-	-	-
HLA-DPA1*02:01/DPB1*14:01	163	177	YGMAYKFDKNDNWSI	NetMHCIIpan	68.54	-	-	-	-	-	-	-	-	-	YKFDKNDNW	1388.16	68.54	-	-	-
HLA-DPA1*02:01/DPB1*14:01	27	41	RFDDRDEYLLGKPDN	NetMHCIIpan	69.39	-	-	-	-	-	-	-	-	-	DRDEYLLGK	1429.35	69.39	-	-	-
HLA-DPA1*02:01/DPB1*14:01	37	51	GKPDNTDEELLYSTF	NetMHCIIpan	69.46	-	-	-	-	-	-	-	-	-	NTDEELLYS	1435.16	69.46	-	-	-
HLA-DPA1*02:01/DPB1*14:01	174	188	NWSIKREGVKQWKRS	NetMHCIIpan	69.97	-	-	-	-	-	-	-	-	-	IKREGVKQW	1481.38	69.97	-	-	-
HLA-DPA1*02:01/DPB1*14:01	105	119	PRSKSSIYCQVGGIG	NetMHCIIpan	70.21	-	-	-	-	-	-	-	-	-	KSSIYCQVG	1498	70.21	-	-	-
HLA-DPA1*02:01/DPB1*14:01	180	194	EGVKQWKRSGNEIFY	NetMHCIIpan	70.34	-	-	-	-	-	-	-	-	-	WKRSGNEIF	1505.90	70.34	-	-	-
HLA-DPA1*02:01/DPB1*14:01	250	264	ESVKHKPKLPYIYYN	NetMHCIIpan	70.64	-	-	-	-	-	-	-	-	-	HKPKLPYIY	1528.90	70.64	-	-	-
HLA-DPA1*02:01/DPB1*14:01	129	143	KKERREDALVDIRGL	NetMHCIIpan	70.92	-	-	-	-	-	-	-	-	-	DALVDIRGL	1548.13	70.92	-	-	-
HLA-DPA1*02:01/DPB1*14:01	28	42	FDDRDEYLLGKPDNT	NetMHCIIpan	71.18	-	-	-	-	-	-	-	-	-	DRDEYLLGK	1572.98	71.18	-	-	-
HLA-DPA1*02:01/DPB1*14:01	173	187	DNWSIKREGVKQWKR	NetMHCIIpan	72.09	-	-	-	-	-	-	-	-	-	IKREGVKQW	1646.97	72.09	-	-	-
HLA-DPA1*02:01/DPB1*14:01	52	66	DFIKNTCANPKMKCT	NetMHCIIpan	72.58	-	-	-	-	-	-	-	-	-	IKNTCANPK	1682.88	72.58	-	-	-
HLA-DPA1*02:01/DPB1*14:01	175	189	WSIKREGVKQWKRSG	NetMHCIIpan	73.10	-	-	-	-	-	-	-	-	-	IKREGVKQW	1725.10	73.10	-	-	-
HLA-DPA1*02:01/DPB1*14:01	103	117	NKPRSKSSIYCQVGG	NetMHCIIpan	73.68	-	-	-	-	-	-	-	-	-	SKSSIYCQV	1783.93	73.68	-	-	-
HLA-DPA1*02:01/DPB1*14:01	165	179	MAYKFDKNDNWSIKR	NetMHCIIpan	73.73	-	-	-	-	-	-	-	-	-	FDKNDNWSI	1790.79	73.73	-	-	-
HLA-DPA1*02:01/DPB1*14:01	102	116	ENKPRSKSSIYCQVG	NetMHCIIpan	73.96	-	-	-	-	-	-	-	-	-	SKSSIYCQV	1808.55	73.96	-	-	-
HLA-DPA1*02:01/DPB1*14:01	249	263	QESVKHKPKLPYIYY	NetMHCIIpan	74.26	-	-	-	-	-	-	-	-	-	HKPKLPYIY	1836.15	74.26	-	-	-
HLA-DPA1*02:01/DPB1*14:01	75	89	DFSDPKKRCISSIHV	NetMHCIIpan	74.73	-	-	-	-	-	-	-	-	-	KRCISSIHV	1895.71	74.73	-	-	-
HLA-DPA1*02:01/DPB1*14:01	125	139	LVFKKKERREDALVD	NetMHCIIpan	74.81	-	-	-	-	-	-	-	-	-	ERREDALVD	1905.64	74.81	-	-	-
HLA-DPA1*02:01/DPB1*14:01	143	157	LKTCSLKERYTSGDP	NetMHCIIpan	74.96	-	-	-	-	-	-	-	-	-	CSLKERYTS	1927.96	74.96	-	-	-
HLA-DPA1*02:01/DPB1*14:01	166	180	AYKFDKNDNWSIKRE	NetMHCIIpan	75.16	-	-	-	-	-	-	-	-	-	FDKNDNWSI	1955.07	75.16	-	-	-
HLA-DPA1*02:01/DPB1*14:01	164	178	GMAYKFDKNDNWSIK	NetMHCIIpan	75.18	-	-	-	-	-	-	-	-	-	FDKNDNWSI	1959.75	75.18	-	-	-
HLA-DPA1*02:01/DPB1*14:01	87	101	IHVFSTPDGPVNLEE	NetMHCIIpan	75.50	-	-	-	-	-	-	-	-	-	FSTPDGPVN	1992.29	75.50	-	-	-
HLA-DPA1*02:01/DPB1*14:01	59	73	ANPKMKCTNNATHFV	NetMHCIIpan	75.71	-	-	-	-	-	-	-	-	-	KCTNNATHF	2007.40	75.71	-	-	-
HLA-DPA1*02:01/DPB1*14:01	265	279	GECLPSNKTCQLVFD	NetMHCIIpan	75.88	-	-	-	-	-	-	-	-	-	NKTCQLVFD	2021.48	75.88	-	-	-
HLA-DPA1*02:01/DPB1*14:01	172	186	NDNWSIKREGVKQWK	NetMHCIIpan	76.49	-	-	-	-	-	-	-	-	-	IKREGVKQW	2092.38	76.49	-	-	-
HLA-DPA1*02:01/DPB1*14:01	155	169	GDPKKTDAYGMAYKF	NetMHCIIpan	76.97	-	-	-	-	-	-	-	-	-	DAYGMAYKF	2155.78	76.97	-	-	-
HLA-DPA1*02:01/DPB1*14:01	73	87	VLDFSDPKKRCISSI	NetMHCIIpan	77	-	-	-	-	-	-	-	-	-	FSDPKKRCI	2158.74	77	-	-	-
HLA-DPA1*02:01/DPB1*14:01	29	43	DDRDEYLLGKPDNTD	NetMHCIIpan	77.14	-	-	-	-	-	-	-	-	-	LLGKPDNTD	2180.81	77.14	-	-	-
HLA-DPA1*02:01/DPB1*14:01	30	44	DRDEYLLGKPDNTDE	NetMHCIIpan	77.73	-	-	-	-	-	-	-	-	-	LLGKPDNTD	2250.20	77.73	-	-	-
HLA-DPA1*02:01/DPB1*14:01	126	140	VFKKKERREDALVDI	NetMHCIIpan	77.83	-	-	-	-	-	-	-	-	-	ERREDALVD	2262.83	77.83	-	-	-
HLA-DPA1*02:01/DPB1*14:01	31	45	RDEYLLGKPDNTDEE	NetMHCIIpan	77.87	-	-	-	-	-	-	-	-	-	LLGKPDNTD	2269.18	77.87	-	-	-
HLA-DPA1*02:01/DPB1*14:01	127	141	FKKKERREDALVDIR	NetMHCIIpan	78.26	-	-	-	-	-	-	-	-	-	RREDALVDI	2326.58	78.26	-	-	-
HLA-DPA1*02:01/DPB1*14:01	36	50	LGKPDNTDEELLYST	NetMHCIIpan	78.41	-	-	-	-	-	-	-	-	-	NTDEELLYS	2340.59	78.41	-	-	-
HLA-DPA1*02:01/DPB1*14:01	101	115	EENKPRSKSSIYCQV	NetMHCIIpan	78.60	-	-	-	-	-	-	-	-	-	SKSSIYCQV	2365.11	78.60	-	-	-
HLA-DPA1*02:01/DPB1*14:01	128	142	KKKERREDALVDIRG	NetMHCIIpan	78.70	-	-	-	-	-	-	-	-	-	RREDALVDI	2379.04	78.70	-	-	-
HLA-DPA1*02:01/DPB1*14:01	176	190	SIKREGVKQWKRSGN	NetMHCIIpan	78.88	-	-	-	-	-	-	-	-	-	IKREGVKQW	2392.60	78.88	-	-	-
HLA-DPA1*02:01/DPB1*14:01	289	303	VKVFSNPDHNEPRLR	NetMHCIIpan	79.06	-	-	-	-	-	-	-	-	-	FSNPDHNEP	2416.11	79.06	-	-	-
HLA-DPA1*02:01/DPB1*14:01	53	67	FIKNTCANPKMKCTN	NetMHCIIpan	79.47	-	-	-	-	-	-	-	-	-	KNTCANPKM	2468.89	79.47	-	-	-
HLA-DPA1*02:01/DPB1*14:01	264	278	NGECLPSNKTCQLVF	NetMHCIIpan	80.02	-	-	-	-	-	-	-	-	-	LPSNKTCQL	2528.44	80.02	-	-	-
HLA-DPA1*02:01/DPB1*14:01	171	185	KNDNWSIKREGVKQW	NetMHCIIpan	80.43	-	-	-	-	-	-	-	-	-	IKREGVKQW	2582.66	80.43	-	-	-
HLA-DPA1*02:01/DPB1*14:01	167	181	YKFDKNDNWSIKREG	NetMHCIIpan	80.45	-	-	-	-	-	-	-	-	-	DKNDNWSIK	2584.40	80.45	-	-	-
HLA-DPA1*02:01/DPB1*14:01	262	276	YYNGECLPSNKTCQL	NetMHCIIpan	80.52	-	-	-	-	-	-	-	-	-	YNGECLPSN	2606.10	80.52	-	-	-
HLA-DPA1*02:01/DPB1*14:01	35	49	LLGKPDNTDEELLYS	NetMHCIIpan	80.58	-	-	-	-	-	-	-	-	-	NTDEELLYS	2617.07	80.58	-	-	-
HLA-DPA1*02:01/DPB1*14:01	34	48	YLLGKPDNTDEELLY	NetMHCIIpan	80.77	-	-	-	-	-	-	-	-	-	DNTDEELLY	2645.88	80.77	-	-	-
HLA-DPA1*02:01/DPB1*14:01	33	47	EYLLGKPDNTDEELL	NetMHCIIpan	80.86	-	-	-	-	-	-	-	-	-	LLGKPDNTD	2658.33	80.86	-	-	-
HLA-DPA1*02:01/DPB1*14:01	179	193	REGVKQWKRSGNEIF	NetMHCIIpan	80.98	-	-	-	-	-	-	-	-	-	WKRSGNEIF	2670.53	80.98	-	-	-
HLA-DPA1*02:01/DPB1*14:01	32	46	DEYLLGKPDNTDEEL	NetMHCIIpan	81.55	-	-	-	-	-	-	-	-	-	LLGKPDNTD	2765.39	81.55	-	-	-
HLA-DPA1*02:01/DPB1*14:01	248	262	FQESVKHKPKLPYIY	NetMHCIIpan	82.28	-	-	-	-	-	-	-	-	-	VKHKPKLPY	2882.27	82.28	-	-	-
HLA-DPA1*02:01/DPB1*14:01	74	88	LDFSDPKKRCISSIH	NetMHCIIpan	83.53	-	-	-	-	-	-	-	-	-	FSDPKKRCI	3127.09	83.53	-	-	-
HLA-DPA1*02:01/DPB1*14:01	168	182	KFDKNDNWSIKREGV	NetMHCIIpan	84.75	-	-	-	-	-	-	-	-	-	NDNWSIKRE	3419.84	84.75	-	-	-
HLA-DPA1*02:01/DPB1*14:01	263	277	YNGECLPSNKTCQLV	NetMHCIIpan	84.91	-	-	-	-	-	-	-	-	-	LPSNKTCQL	3456.71	84.91	-	-	-
HLA-DPA1*02:01/DPB1*14:01	290	304	KVFSNPDHNEPRLRH	NetMHCIIpan	85.61	-	-	-	-	-	-	-	-	-	FSNPDHNEP	3612.10	85.61	-	-	-
HLA-DPA1*02:01/DPB1*14:01	88	102	HVFSTPDGPVNLEEE	NetMHCIIpan	85.78	-	-	-	-	-	-	-	-	-	FSTPDGPVN	3669.21	85.78	-	-	-
HLA-DPA1*02:01/DPB1*14:01	177	191	IKREGVKQWKRSGNE	NetMHCIIpan	85.96	-	-	-	-	-	-	-	-	-	EGVKQWKRS	3717.48	85.96	-	-	-
HLA-DPA1*02:01/DPB1*14:01	144	158	KTCSLKERYTSGDPK	NetMHCIIpan	86.19	-	-	-	-	-	-	-	-	-	SLKERYTSG	3763.09	86.19	-	-	-
HLA-DPA1*02:01/DPB1*14:01	296	310	DHNEPRLRHADLGRG	NetMHCIIpan	86.54	-	-	-	-	-	-	-	-	-	LRHADLGRG	3864.56	86.54	-	-	-
HLA-DPA1*02:01/DPB1*14:01	169	183	FDKNDNWSIKREGVK	NetMHCIIpan	86.80	-	-	-	-	-	-	-	-	-	WSIKREGVK	3921.93	86.80	-	-	-
HLA-DPA1*02:01/DPB1*14:01	154	168	SGDPKKTDAYGMAYK	NetMHCIIpan	88.03	-	-	-	-	-	-	-	-	-	KKTDAYGMA	4336.68	88.03	-	-	-
HLA-DPA1*02:01/DPB1*14:01	291	305	VFSNPDHNEPRLRHA	NetMHCIIpan	88.36	-	-	-	-	-	-	-	-	-	DHNEPRLRH	4445.29	88.36	-	-	-
HLA-DPA1*02:01/DPB1*14:01	170	184	DKNDNWSIKREGVKQ	NetMHCIIpan	88.50	-	-	-	-	-	-	-	-	-	WSIKREGVK	4496.90	88.50	-	-	-
HLA-DPA1*02:01/DPB1*14:01	58	72	CANPKMKCTNNATHF	NetMHCIIpan	88.91	-	-	-	-	-	-	-	-	-	KCTNNATHF	4628.91	88.91	-	-	-
HLA-DPA1*02:01/DPB1*14:01	146	160	CSLKERYTSGDPKKT	NetMHCIIpan	89.58	-	-	-	-	-	-	-	-	-	YTSGDPKKT	4849.41	89.58	-	-	-
HLA-DPA1*02:01/DPB1*14:01	145	159	TCSLKERYTSGDPKK	NetMHCIIpan	89.83	-	-	-	-	-	-	-	-	-	SLKERYTSG	4953.03	89.83	-	-	-
HLA-DPA1*02:01/DPB1*14:01	54	68	IKNTCANPKMKCTNN	NetMHCIIpan	90.22	-	-	-	-	-	-	-	-	-	TCANPKMKC	5136.29	90.22	-	-	-
HLA-DPA1*02:01/DPB1*14:01	148	162	LKERYTSGDPKKTDA	NetMHCIIpan	90.31	-	-	-	-	-	-	-	-	-	YTSGDPKKT	5187.34	90.31	-	-	-
HLA-DPA1*02:01/DPB1*14:01	295	309	PDHNEPRLRHADLGR	NetMHCIIpan	90.31	-	-	-	-	-	-	-	-	-	RLRHADLGR	5180.89	90.31	-	-	-
HLA-DPA1*02:01/DPB1*14:01	147	161	SLKERYTSGDPKKTD	NetMHCIIpan	90.46	-	-	-	-	-	-	-	-	-	YTSGDPKKT	5264.58	90.46	-	-	-
HLA-DPA1*02:01/DPB1*14:01	89	103	VFSTPDGPVNLEEEN	NetMHCIIpan	90.64	-	-	-	-	-	-	-	-	-	FSTPDGPVN	5359.70	90.64	-	-	-
HLA-DPA1*02:01/DPB1*14:01	149	163	KERYTSGDPKKTDAY	NetMHCIIpan	91.08	-	-	-	-	-	-	-	-	-	TSGDPKKTD	5617.56	91.08	-	-	-
HLA-DPA1*02:01/DPB1*14:01	100	114	EEENKPRSKSSIYCQ	NetMHCIIpan	91.14	-	-	-	-	-	-	-	-	-	RSKSSIYCQ	5673.33	91.14	-	-	-
HLA-DPA1*02:01/DPB1*14:01	178	192	KREGVKQWKRSGNEI	NetMHCIIpan	91.41	-	-	-	-	-	-	-	-	-	KQWKRSGNE	5804.21	91.41	-	-	-
HLA-DPA1*02:01/DPB1*14:01	94	108	DGPVNLEEENKPRSK	NetMHCIIpan	91.92	-	-	-	-	-	-	-	-	-	VNLEEENKP	6133.83	91.92	-	-	-
HLA-DPA1*02:01/DPB1*14:01	95	109	GPVNLEEENKPRSKS	NetMHCIIpan	92.13	-	-	-	-	-	-	-	-	-	VNLEEENKP	6256.63	92.13	-	-	-
HLA-DPA1*02:01/DPB1*14:01	153	167	TSGDPKKTDAYGMAY	NetMHCIIpan	92.27	-	-	-	-	-	-	-	-	-	KKTDAYGMA	6354.32	92.27	-	-	-
HLA-DPA1*02:01/DPB1*14:01	93	107	PDGPVNLEEENKPRS	NetMHCIIpan	92.36	-	-	-	-	-	-	-	-	-	VNLEEENKP	6440.77	92.36	-	-	-
HLA-DPA1*02:01/DPB1*14:01	96	110	PVNLEEENKPRSKSS	NetMHCIIpan	92.65	-	-	-	-	-	-	-	-	-	LEEENKPRS	6605.93	92.65	-	-	-
HLA-DPA1*02:01/DPB1*14:01	92	106	TPDGPVNLEEENKPR	NetMHCIIpan	92.69	-	-	-	-	-	-	-	-	-	VNLEEENKP	6630.63	92.69	-	-	-
HLA-DPA1*02:01/DPB1*14:01	292	306	FSNPDHNEPRLRHAD	NetMHCIIpan	93.40	-	-	-	-	-	-	-	-	-	DHNEPRLRH	7127.22	93.40	-	-	-
HLA-DPA1*02:01/DPB1*14:01	293	307	SNPDHNEPRLRHADL	NetMHCIIpan	93.40	-	-	-	-	-	-	-	-	-	DHNEPRLRH	7121.21	93.40	-	-	-
HLA-DPA1*02:01/DPB1*14:01	294	308	NPDHNEPRLRHADLG	NetMHCIIpan	93.45	-	-	-	-	-	-	-	-	-	HNEPRLRHA	7187.86	93.45	-	-	-
HLA-DPA1*02:01/DPB1*14:01	150	164	ERYTSGDPKKTDAYG	NetMHCIIpan	93.65	-	-	-	-	-	-	-	-	-	TSGDPKKTD	7340.25	93.65	-	-	-
HLA-DPA1*02:01/DPB1*14:01	57	71	TCANPKMKCTNNATH	NetMHCIIpan	93.84	-	-	-	-	-	-	-	-	-	MKCTNNATH	7490.20	93.84	-	-	-
HLA-DPA1*02:01/DPB1*14:01	91	105	STPDGPVNLEEENKP	NetMHCIIpan	94.05	-	-	-	-	-	-	-	-	-	VNLEEENKP	7618.44	94.05	-	-	-
HLA-DPA1*02:01/DPB1*14:01	90	104	FSTPDGPVNLEEENK	NetMHCIIpan	94.59	-	-	-	-	-	-	-	-	-	DGPVNLEEE	8128.37	94.59	-	-	-
HLA-DPA1*02:01/DPB1*14:01	151	165	RYTSGDPKKTDAYGM	NetMHCIIpan	94.90	-	-	-	-	-	-	-	-	-	TSGDPKKTD	8376.49	94.90	-	-	-
HLA-DPA1*02:01/DPB1*14:01	55	69	KNTCANPKMKCTNNA	NetMHCIIpan	95.18	-	-	-	-	-	-	-	-	-	CANPKMKCT	8638.16	95.18	-	-	-
HLA-DPA1*02:01/DPB1*14:01	97	111	VNLEEENKPRSKSSI	NetMHCIIpan	95.29	-	-	-	-	-	-	-	-	-	LEEENKPRS	8764.78	95.29	-	-	-
HLA-DPA1*02:01/DPB1*14:01	152	166	YTSGDPKKTDAYGMA	NetMHCIIpan	95.57	-	-	-	-	-	-	-	-	-	KKTDAYGMA	9027.05	95.57	-	-	-
HLA-DPA1*02:01/DPB1*14:01	56	70	NTCANPKMKCTNNAT	NetMHCIIpan	96.91	-	-	-	-	-	-	-	-	-	CANPKMKCT	10770.32	96.91	-	-	-
HLA-DPA1*02:01/DPB1*14:01	99	113	LEEENKPRSKSSIYC	NetMHCIIpan	96.94	-	-	-	-	-	-	-	-	-	PRSKSSIYC	10805.33	96.94	-	-	-
HLA-DPA1*02:01/DPB1*14:01	98	112	NLEEENKPRSKSSIY	NetMHCIIpan	97	-	-	-	-	-	-	-	-	-	LEEENKPRS	10993.90	97	-	-	-
Allele	Start	End	Peptide	Method used	Percentile rank	Comblib. core	Comblib. score	Comblib. Rank	SMM align core	SMM align IC50 (nM)	SMM align rank	NN align core	NN align IC50 (nM)	NN align rank	NetMHCIIpan core	NetMHCIIpan IC50 (nM)	NetMHCIIpan rank	Sturniolo core	Sturniolo score	Sturniolo rank			Colour code (data represented in figures)
HLA-DPA1*03:01/DPB1*04:02	8	22	TCCLVLISLILPIIC	Consensus (comb.lib./smm/nn)	1.60	CCLVLISLI	0.15	3.72	VLISLILPI	55	0.02	VLISLILPI	15.10	1.60	-	-	-	-	-	-	Predicted as good binders		Percentile Rank ˂ 2,5	Percentile Rank 2,5 - 7,5
HLA-DPA1*03:01/DPB1*04:02	9	23	CCLVLISLILPIICI	Consensus (comb.lib./smm/nn)	1.60	CCLVLISLI	0.15	3.72	VLISLILPI	54	0.02	VLISLILPI	15.10	1.60	-	-	-	-	-	-
HLA-DPA1*03:01/DPB1*04:02	7	21	STCCLVLISLILPII	Consensus (comb.lib./smm/nn)	1.78	CCLVLISLI	0.15	3.72	VLISLILPI	55	0.02	VLISLILPI	16.40	1.78	-	-	-	-	-	-
HLA-DPA1*03:01/DPB1*04:02	10	24	CLVLISLILPIICIK	Consensus (comb.lib./smm/nn)	2.08	ISLILPIIC	0.20	4.20	VLISLILPI	68	0.03	VLISLILPI	18.50	2.08	-	-	-	-	-	-
HLA-DPA1*03:01/DPB1*04:02	6	20	ISTCCLVLISLILPI	Consensus (comb.lib./smm/nn)	3.15	CCLVLISLI	0.15	3.72	LVLISLILP	59	0.02	VLISLILPI	26.40	3.15	-	-	-	-	-	-
HLA-DPA1*03:01/DPB1*04:02	44	58	EELLYSTFDFIKNTC	Consensus (comb.lib./smm/nn)	3.51	LLYSTFDFI	77.69	27.05	LLYSTFDFI	157	0.18	LLYSTFDFI	29.40	3.51	-	-	-	-	-	-
HLA-DPA1*03:01/DPB1*04:02	11	25	LVLISLILPIICIKV	Consensus (comb.lib./smm/nn)	3.53	ISLILPIIC	0.20	4.20	VLISLILPI	126	0.12	LVLISLILP	29.60	3.53	-	-	-	-	-	-
HLA-DPA1*03:01/DPB1*04:02	3	17	YFKISTCCLVLISLI	Consensus (comb.lib./smm/nn)	3.72	CCLVLISLI	0.15	3.72	ISTCCLVLI	262	0.44	FKISTCCLV	48.30	5.59	-	-	-	-	-	-
HLA-DPA1*03:01/DPB1*04:02	4	18	FKISTCCLVLISLIL	Consensus (comb.lib./smm/nn)	3.72	CCLVLISLI	0.15	3.72	ISTCCLVLI	271	0.46	FKISTCCLV	61.60	6.81	-	-	-	-	-	-
HLA-DPA1*03:01/DPB1*04:02	5	19	KISTCCLVLISLILP	Consensus (comb.lib./smm/nn)	3.72	CCLVLISLI	0.15	3.72	ISTCCLVLI	133	0.13	LVLISLILP	88.10	8.88	-	-	-	-	-	-
HLA-DPA1*03:01/DPB1*04:02	43	57	DEELLYSTFDFIKNT	Consensus (comb.lib./smm/nn)	3.89	LLYSTFDFI	77.69	27.05	LLYSTFDFI	157	0.18	LLYSTFDFI	32.60	3.89	-	-	-	-	-	-
HLA-DPA1*03:01/DPB1*04:02	1	15	MTYFKISTCCLVLIS	Consensus (comb.lib./smm/nn)	4.17	FKISTCCLV	1842.27	51.63	ISTCCLVLI	248	0.40	FKISTCCLV	35.10	4.17	-	-	-	-	-	-
HLA-DPA1*03:01/DPB1*04:02	12	26	VLISLILPIICIKVI	Consensus (comb.lib./smm/nn)	4.20	ISLILPIIC	0.20	4.20	VLISLILPI	208	0.30	VLISLILPI	85.10	8.66	-	-	-	-	-	-
HLA-DPA1*03:01/DPB1*04:02	13	27	LISLILPIICIKVIR	Consensus (comb.lib./smm/nn)	4.20	ISLILPIIC	0.20	4.20	LILPIICIK	535	1.67	LILPIICIK	220.40	15.61	-	-	-	-	-	-
HLA-DPA1*03:01/DPB1*04:02	14	28	ISLILPIICIKVIRF	Consensus (comb.lib./smm/nn)	4.20	ISLILPIIC	0.20	4.20	ILPIICIKV	593	2.01	PIICIKVIR	143	12.14	-	-	-	-	-	-
HLA-DPA1*03:01/DPB1*04:02	45	59	ELLYSTFDFIKNTCA	Consensus (comb.lib./smm/nn)	4.52	LLYSTFDFI	77.69	27.05	LLYSTFDFI	377	0.85	LLYSTFDFI	38.20	4.52	-	-	-	-	-	-
HLA-DPA1*03:01/DPB1*04:02	2	16	TYFKISTCCLVLISL	Consensus (comb.lib./smm/nn)	4.80	TCCLVLISL	0.38	5.21	ISTCCLVLI	243	0.39	FKISTCCLV	40.70	4.80	-	-	-	-	-	-
HLA-DPA1*03:01/DPB1*04:02	42	56	TDEELLYSTFDFIKN	Consensus (comb.lib./smm/nn)	5.09	LLYSTFDFI	77.69	27.05	LLYSTFDFI	159	0.18	LLYSTFDFI	43.40	5.09	-	-	-	-	-	-
HLA-DPA1*03:01/DPB1*04:02	238	252	YRISFLDVYWFQESV	Consensus (comb.lib./smm/nn)	5.21	FLDVYWFQE	120.26	29.97	FLDVYWFQE	632	2.25	FLDVYWFQE	44.60	5.21	-	-	-	-	-	-
HLA-DPA1*03:01/DPB1*04:02	239	253	RISFLDVYWFQESVK	Consensus (comb.lib./smm/nn)	5.23	FLDVYWFQE	120.26	29.97	FLDVYWFQE	631	2.24	FLDVYWFQE	44.80	5.23	-	-	-	-	-	-
HLA-DPA1*03:01/DPB1*04:02	237	251	QYRISFLDVYWFQES	Consensus (comb.lib./smm/nn)	5.81	FLDVYWFQE	120.26	29.97	FLDVYWFQE	596	2.03	FLDVYWFQE	50.50	5.81	-	-	-	-	-	-
HLA-DPA1*03:01/DPB1*04:02	240	254	ISFLDVYWFQESVKH	Consensus (comb.lib./smm/nn)	6	FLDVYWFQE	120.26	29.97	FLDVYWFQE	637	2.27	FLDVYWFQE	52.40	6	-	-	-	-	-	-
HLA-DPA1*03:01/DPB1*04:02	46	60	LLYSTFDFIKNTCAN	Consensus (comb.lib./smm/nn)	6.04	LLYSTFDFI	77.69	27.05	LLYSTFDFI	404	0.98	LLYSTFDFI	52.90	6.04	-	-	-	-	-	-
HLA-DPA1*03:01/DPB1*04:02	236	250	GQYRISFLDVYWFQE	Consensus (comb.lib./smm/nn)	6.69	FLDVYWFQE	120.26	29.97	QYRISFLDV	658	2.40	FLDVYWFQE	60.20	6.69	-	-	-	-	-	-
HLA-DPA1*03:01/DPB1*04:02	241	255	SFLDVYWFQESVKHK	Consensus (comb.lib./smm/nn)	7.10	FLDVYWFQE	120.26	29.97	DVYWFQESV	807	3.32	FLDVYWFQE	65.10	7.10	-	-	-	-	-	-
HLA-DPA1*03:01/DPB1*04:02	41	55	NTDEELLYSTFDFIK	Consensus (comb.lib./smm/nn)	7.23	LLYSTFDFI	77.69	27.05	LLYSTFDFI	165	0.20	LLYSTFDFI	66.60	7.23	-	-	-	-	-	-
HLA-DPA1*03:01/DPB1*04:02	15	29	SLILPIICIKVIRFD	Consensus (comb.lib./smm/nn)	8.31	ICIKVIRFD	1.45	8.31	IICIKVIRF	705	2.69	PIICIKVIR	134	11.67	-	-	-	-	-	-
HLA-DPA1*03:01/DPB1*04:02	16	30	LILPIICIKVIRFDD	Consensus (comb.lib./smm/nn)	8.31	ICIKVIRFD	1.45	8.31	IICIKVIRF	857	3.64	PIICIKVIR	130.20	11.46	-	-	-	-	-	-
HLA-DPA1*03:01/DPB1*04:02	17	31	ILPIICIKVIRFDDR	Consensus (comb.lib./smm/nn)	8.31	ICIKVIRFD	1.45	8.31	IICIKVIRF	737	2.88	PIICIKVIR	190	14.36	-	-	-	-	-	-
HLA-DPA1*03:01/DPB1*04:02	18	32	LPIICIKVIRFDDRD	Consensus (comb.lib./smm/nn)	8.31	ICIKVIRFD	1.45	8.31	IKVIRFDDR	768	3.08	PIICIKVIR	242.70	16.43	-	-	-	-	-	-
HLA-DPA1*03:01/DPB1*04:02	19	33	PIICIKVIRFDDRDE	Consensus (comb.lib./smm/nn)	8.31	ICIKVIRFD	1.45	8.31	IKVIRFDDR	1155	5.60	CIKVIRFDD	298.90	18.34	-	-	-	-	-	-
HLA-DPA1*03:01/DPB1*04:02	20	34	IICIKVIRFDDRDEY	Consensus (comb.lib./smm/nn)	8.31	ICIKVIRFD	1.45	8.31	IKVIRFDDR	1143	5.51	CIKVIRFDD	420.20	21.73	-	-	-	-	-	-
HLA-DPA1*03:01/DPB1*04:02	21	35	ICIKVIRFDDRDEYL	Consensus (comb.lib./smm/nn)	8.31	ICIKVIRFD	1.45	8.31	IKVIRFDDR	1219	6.04	CIKVIRFDD	698.30	27.41	-	-	-	-	-	-
HLA-DPA1*03:01/DPB1*04:02	242	256	FLDVYWFQESVKHKP	Consensus (comb.lib./smm/nn)	9.23	FLDVYWFQE	120.26	29.97	DVYWFQESV	926	4.07	FLDVYWFQE	93.40	9.23	-	-	-	-	-	-
HLA-DPA1*03:01/DPB1*04:02	280	294	ADEPITYAFVKVFSN	Consensus (comb.lib./smm/nn)	11.85	YAFVKVFSN	133.67	30.73	PITYAFVKV	1028	4.74	PITYAFVKV	137.50	11.85	-	-	-	-	-	-
HLA-DPA1*03:01/DPB1*04:02	281	295	DEPITYAFVKVFSNP	Consensus (comb.lib./smm/nn)	11.96	YAFVKVFSN	133.67	30.73	PITYAFVKV	947	4.21	PITYAFVKV	139.50	11.96	-	-	-	-	-	-
HLA-DPA1*03:01/DPB1*04:02	235	249	YGQYRISFLDVYWFQ	Consensus (comb.lib./smm/nn)	13.23	YRISFLDVY	1196.79	48.03	QYRISFLDV	567	1.85	QYRISFLDV	165.20	13.23	-	-	-	-	-	-
HLA-DPA1*03:01/DPB1*04:02	234	248	NYGQYRISFLDVYWF	Consensus (comb.lib./smm/nn)	13.55	YRISFLDVY	1196.79	48.03	QYRISFLDV	568	1.86	QYRISFLDV	171.90	13.55	-	-	-	-	-	-
HLA-DPA1*03:01/DPB1*04:02	279	293	DADEPITYAFVKVFS	Consensus (comb.lib./smm/nn)	13.71	PITYAFVKV	1635.63	50.28	PITYAFVKV	1110	5.29	PITYAFVKV	175.30	13.71	-	-	-	-	-	-
HLA-DPA1*03:01/DPB1*04:02	40	54	DNTDEELLYSTFDFI	Consensus (comb.lib./smm/nn)	13.88	LLYSTFDFI	77.69	27.05	NTDEELLYS	183	0.24	LLYSTFDFI	178.70	13.88	-	-	-	-	-	-
HLA-DPA1*03:01/DPB1*04:02	282	296	EPITYAFVKVFSNPD	Consensus (comb.lib./smm/nn)	13.93	YAFVKVFSN	133.67	30.73	ITYAFVKVF	1203	5.93	PITYAFVKV	180	13.93	-	-	-	-	-	-
HLA-DPA1*03:01/DPB1*04:02	134	148	EDALVDIRGLKTCSL	Consensus (comb.lib./smm/nn)	14.37	IRGLKTCSL	8.12	14.37	LVDIRGLKT	779	3.15	LVDIRGLKT	215.30	15.41	-	-	-	-	-	-
HLA-DPA1*03:01/DPB1*04:02	135	149	DALVDIRGLKTCSLK	Consensus (comb.lib./smm/nn)	14.37	IRGLKTCSL	8.12	14.37	LVDIRGLKT	792	3.23	LVDIRGLKT	270.30	17.41	-	-	-	-	-	-
HLA-DPA1*03:01/DPB1*04:02	136	150	ALVDIRGLKTCSLKE	Consensus (comb.lib./smm/nn)	14.37	IRGLKTCSL	8.12	14.37	LVDIRGLKT	1689	9.78	LVDIRGLKT	352.70	19.96	-	-	-	-	-	-
HLA-DPA1*03:01/DPB1*04:02	137	151	LVDIRGLKTCSLKER	Consensus (comb.lib./smm/nn)	14.37	IRGLKTCSL	8.12	14.37	LVDIRGLKT	920	4.03	LVDIRGLKT	569.80	25.06	-	-	-	-	-	-
HLA-DPA1*03:01/DPB1*04:02	138	152	VDIRGLKTCSLKERY	Consensus (comb.lib./smm/nn)	14.37	IRGLKTCSL	8.12	14.37	LKTCSLKER	1181	5.78	IRGLKTCSL	1612.30	38.50	-	-	-	-	-	-
HLA-DPA1*03:01/DPB1*04:02	139	153	DIRGLKTCSLKERYT	Consensus (comb.lib./smm/nn)	14.37	IRGLKTCSL	8.12	14.37	LKTCSLKER	1285	6.51	GLKTCSLKE	1367.10	36.11	-	-	-	-	-	-
HLA-DPA1*03:01/DPB1*04:02	140	154	IRGLKTCSLKERYTS	Consensus (comb.lib./smm/nn)	14.37	IRGLKTCSL	8.12	14.37	LKTCSLKER	1276	6.45	LKTCSLKER	1284.40	35.24	-	-	-	-	-	-
HLA-DPA1*03:01/DPB1*04:02	258	272	LPYIYYNGECLPSNK	Consensus (comb.lib./smm/nn)	15.23	YIYYNGECL	513714.93	89.29	YIYYNGECL	517	1.57	YIYYNGECL	210.60	15.23	-	-	-	-	-	-
HLA-DPA1*03:01/DPB1*04:02	233	247	SNYGQYRISFLDVYW	Consensus (comb.lib./smm/nn)	15.35	YRISFLDVY	1196.79	48.03	QYRISFLDV	562	1.82	QYRISFLDV	213.70	15.35	-	-	-	-	-	-
HLA-DPA1*03:01/DPB1*04:02	193	207	FYRKNGLMNHQIRYL	Consensus (comb.lib./smm/nn)	15.54	LMNHQIRYL	54.17	24.62	FYRKNGLMN	490	1.42	LMNHQIRYL	218.50	15.54	-	-	-	-	-	-
HLA-DPA1*03:01/DPB1*04:02	259	273	PYIYYNGECLPSNKT	Consensus (comb.lib./smm/nn)	15.88	YIYYNGECL	513714.93	89.29	YIYYNGECL	1276	6.45	YIYYNGECL	227.70	15.88	-	-	-	-	-	-
HLA-DPA1*03:01/DPB1*04:02	243	257	LDVYWFQESVKHKPK	Consensus (comb.lib./smm/nn)	16.01	WFQESVKHK	28627.02	73.34	WFQESVKHK	1584	8.89	VYWFQESVK	231	16.01	-	-	-	-	-	-
HLA-DPA1*03:01/DPB1*04:02	232	246	FSNYGQYRISFLDVY	Consensus (comb.lib./smm/nn)	16.19	YRISFLDVY	1196.79	48.03	QYRISFLDV	543	1.72	QYRISFLDV	235.90	16.19	-	-	-	-	-	-
HLA-DPA1*03:01/DPB1*04:02	278	292	FDADEPITYAFVKVF	Consensus (comb.lib./smm/nn)	16.31	PITYAFVKV	1635.63	50.28	PITYAFVKV	1124	5.38	ITYAFVKVF	239.30	16.31	-	-	-	-	-	-
HLA-DPA1*03:01/DPB1*04:02	257	271	KLPYIYYNGECLPSN	Consensus (comb.lib./smm/nn)	16.87	YIYYNGECL	513714.93	89.29	YIYYNGECL	497	1.46	YIYYNGECL	255.10	16.87	-	-	-	-	-	-
HLA-DPA1*03:01/DPB1*04:02	133	147	REDALVDIRGLKTCS	Consensus (comb.lib./smm/nn)	17.06	DALVDIRGL	14.49	17.10	LVDIRGLKT	858	3.65	LVDIRGLKT	260.40	17.06	-	-	-	-	-	-
HLA-DPA1*03:01/DPB1*04:02	131	145	ERREDALVDIRGLKT	Consensus (comb.lib./smm/nn)	17.10	DALVDIRGL	14.49	17.10	DALVDIRGL	872	3.74	LVDIRGLKT	512	23.87	-	-	-	-	-	-
HLA-DPA1*03:01/DPB1*04:02	132	146	RREDALVDIRGLKTC	Consensus (comb.lib./smm/nn)	17.10	DALVDIRGL	14.49	17.10	LVDIRGLKT	867	3.70	LVDIRGLKT	365.20	20.31	-	-	-	-	-	-
HLA-DPA1*03:01/DPB1*04:02	190	204	NEIFYRKNGLMNHQI	Consensus (comb.lib./smm/nn)	17.52	FYRKNGLMN	8999.02	64.46	FYRKNGLMN	1291	6.55	FYRKNGLMN	273.60	17.52	-	-	-	-	-	-
HLA-DPA1*03:01/DPB1*04:02	283	297	PITYAFVKVFSNPDH	Consensus (comb.lib./smm/nn)	17.59	YAFVKVFSN	133.67	30.73	YAFVKVFSN	1590	8.94	PITYAFVKV	275.80	17.59	-	-	-	-	-	-
HLA-DPA1*03:01/DPB1*04:02	260	274	YIYYNGECLPSNKTC	Consensus (comb.lib./smm/nn)	17.63	YIYYNGECL	513714.93	89.29	YIYYNGECL	1396	7.36	YIYYNGECL	276.70	17.63	-	-	-	-	-	-
HLA-DPA1*03:01/DPB1*04:02	191	205	EIFYRKNGLMNHQIR	Consensus (comb.lib./smm/nn)	17.65	FYRKNGLMN	8999.02	64.46	YRKNGLMNH	1507	8.25	FYRKNGLMN	277.50	17.65	-	-	-	-	-	-
HLA-DPA1*03:01/DPB1*04:02	47	61	LYSTFDFIKNTCANP	Consensus (comb.lib./smm/nn)	17.75	YSTFDFIKN	133.12	30.73	YSTFDFIKN	2530	17.75	LYSTFDFIK	205.90	15.04	-	-	-	-	-	-
HLA-DPA1*03:01/DPB1*04:02	244	258	DVYWFQESVKHKPKL	Consensus (comb.lib./smm/nn)	19.32	WFQESVKHK	28627.02	73.34	WFQESVKHK	1861	11.32	VYWFQESVK	331	19.32	-	-	-	-	-	-
HLA-DPA1*03:01/DPB1*04:02	115	129	VGGIGQSYCLLVFKK	Consensus (comb.lib./smm/nn)	19.53	GIGQSYCLL	52762.27	77.32	IGQSYCLLV	768	3.08	IGQSYCLLV	338	19.53	-	-	-	-	-	-
HLA-DPA1*03:01/DPB1*04:02	209	223	KFDKYTVTREMVVKH	Consensus (comb.lib./smm/nn)	19.63	KYTVTREMV	48.37	23.95	YTVTREMVV	1153	5.58	KYTVTREMV	341.20	19.63	-	-	-	-	-	-
HLA-DPA1*03:01/DPB1*04:02	192	206	IFYRKNGLMNHQIRY	Consensus (comb.lib./smm/nn)	20.38	FYRKNGLMN	8999.02	64.46	YRKNGLMNH	2079	13.38	FYRKNGLMN	367.80	20.38	-	-	-	-	-	-
HLA-DPA1*03:01/DPB1*04:02	210	224	FDKYTVTREMVVKHR	Consensus (comb.lib./smm/nn)	20.40	KYTVTREMV	48.37	23.95	YTVTREMVV	1211	5.99	KYTVTREMV	368.60	20.40	-	-	-	-	-	-
HLA-DPA1*03:01/DPB1*04:02	117	131	GIGQSYCLLVFKKKE	Consensus (comb.lib./smm/nn)	20.65	YCLLVFKKK	3250.14	56.13	GQSYCLLVF	1238	6.18	IGQSYCLLV	377.70	20.65	-	-	-	-	-	-
HLA-DPA1*03:01/DPB1*04:02	194	208	YRKNGLMNHQIRYLS	Consensus (comb.lib./smm/nn)	20.75	LMNHQIRYL	54.17	24.62	LMNHQIRYL	501	1.48	LMNHQIRYL	382	20.75	-	-	-	-	-	-
HLA-DPA1*03:01/DPB1*04:02	114	128	QVGGIGQSYCLLVFK	Consensus (comb.lib./smm/nn)	20.78	GIGQSYCLL	52762.27	77.32	GIGQSYCLL	777	3.13	IGQSYCLLV	383	20.78	-	-	-	-	-	-
HLA-DPA1*03:01/DPB1*04:02	256	270	PKLPYIYYNGECLPS	Consensus (comb.lib./smm/nn)	20.78	PKLPYIYYN	47688.10	76.64	YIYYNGECL	486	1.40	YIYYNGECL	383	20.78	-	-	-	-	-	-
HLA-DPA1*03:01/DPB1*04:02	196	210	KNGLMNHQIRYLSKF	Consensus (comb.lib./smm/nn)	20.79	LMNHQIRYL	54.17	24.62	LMNHQIRYL	480	1.36	LMNHQIRYL	383.40	20.79	-	-	-	-	-	-
HLA-DPA1*03:01/DPB1*04:02	116	130	GGIGQSYCLLVFKKK	Consensus (comb.lib./smm/nn)	21.42	YCLLVFKKK	3250.14	56.13	IGQSYCLLV	856	3.63	IGQSYCLLV	407.60	21.42	-	-	-	-	-	-
HLA-DPA1*03:01/DPB1*04:02	195	209	RKNGLMNHQIRYLSK	Consensus (comb.lib./smm/nn)	21.44	LMNHQIRYL	54.17	24.62	LMNHQIRYL	490	1.42	LMNHQIRYL	408.60	21.44	-	-	-	-	-	-
HLA-DPA1*03:01/DPB1*04:02	231	245	DFSNYGQYRISFLDV	Consensus (comb.lib./smm/nn)	21.66	YGQYRISFL	2887.92	55.24	YGQYRISFL	643	2.31	QYRISFLDV	416.90	21.66	-	-	-	-	-	-
HLA-DPA1*03:01/DPB1*04:02	79	93	PKKRCISSIHVFSTP	Consensus (comb.lib./smm/nn)	22.12	ISSIHVFST	220.29	34.26	ISSIHVFST	2992	22.12	CISSIHVFS	338.80	19.56	-	-	-	-	-	-
HLA-DPA1*03:01/DPB1*04:02	118	132	IGQSYCLLVFKKKER	Consensus (comb.lib./smm/nn)	22.51	YCLLVFKKK	3250.14	56.13	YCLLVFKKK	1729	10.13	IGQSYCLLV	451.10	22.51	-	-	-	-	-	-
HLA-DPA1*03:01/DPB1*04:02	211	225	DKYTVTREMVVKHRA	Consensus (comb.lib./smm/nn)	22.74	KYTVTREMV	48.37	23.95	YTVTREMVV	1378	7.22	KYTVTREMV	461.30	22.74	-	-	-	-	-	-
HLA-DPA1*03:01/DPB1*04:02	208	222	SKFDKYTVTREMVVK	Consensus (comb.lib./smm/nn)	23.04	KYTVTREMV	48.37	23.95	YTVTREMVV	1074	5.05	KYTVTREMV	474.50	23.04	-	-	-	-	-	-
HLA-DPA1*03:01/DPB1*04:02	245	259	VYWFQESVKHKPKLP	Consensus (comb.lib./smm/nn)	23.30	WFQESVKHK	28627.02	73.34	WFQESVKHK	2400	16.50	VYWFQESVK	485.80	23.30	-	-	-	-	-	-
HLA-DPA1*03:01/DPB1*04:02	206	220	YLSKFDKYTVTREMV	Consensus (comb.lib./smm/nn)	23.95	KYTVTREMV	48.37	23.95	FDKYTVTRE	2772	20.07	KYTVTREMV	1102.50	33.15	-	-	-	-	-	-
HLA-DPA1*03:01/DPB1*04:02	207	221	LSKFDKYTVTREMVV	Consensus (comb.lib./smm/nn)	23.95	KYTVTREMV	48.37	23.95	FDKYTVTRE	1088	5.14	KYTVTREMV	617.50	25.98	-	-	-	-	-	-
HLA-DPA1*03:01/DPB1*04:02	212	226	KYTVTREMVVKHRAK	Consensus (comb.lib./smm/nn)	23.95	KYTVTREMV	48.37	23.95	YTVTREMVV	3366	25.45	KYTVTREMV	490.50	23.41	-	-	-	-	-	-
HLA-DPA1*03:01/DPB1*04:02	187	201	RSGNEIFYRKNGLMN	Consensus (comb.lib./smm/nn)	24.28	RSGNEIFYR	53.22	24.28	IFYRKNGLM	2129	13.87	FYRKNGLMN	2113.30	42.57	-	-	-	-	-	-
HLA-DPA1*03:01/DPB1*04:02	66	80	TNNATHFVLDFSDPK	Consensus (comb.lib./smm/nn)	24.30	ATHFVLDFS	48.82	23.95	NATHFVLDF	3235	24.30	HFVLDFSDP	3510.80	50.89	-	-	-	-	-	-
HLA-DPA1*03:01/DPB1*04:02	189	203	GNEIFYRKNGLMNHQ	Consensus (comb.lib./smm/nn)	24.44	FYRKNGLMN	8999.02	64.46	FYRKNGLMN	1341	6.93	FYRKNGLMN	538.30	24.44	-	-	-	-	-	-
HLA-DPA1*03:01/DPB1*04:02	197	211	NGLMNHQIRYLSKFD	Consensus (comb.lib./smm/nn)	24.46	LMNHQIRYL	54.17	24.62	LMNHQIRYL	500	1.47	LMNHQIRYL	539.30	24.46	-	-	-	-	-	-
HLA-DPA1*03:01/DPB1*04:02	198	212	GLMNHQIRYLSKFDK	Consensus (comb.lib./smm/nn)	24.62	LMNHQIRYL	54.17	24.62	LMNHQIRYL	1309	6.69	LMNHQIRYL	607.10	25.78	-	-	-	-	-	-
HLA-DPA1*03:01/DPB1*04:02	199	213	LMNHQIRYLSKFDKY	Consensus (comb.lib./smm/nn)	24.62	LMNHQIRYL	54.17	24.62	LMNHQIRYL	1164	5.66	LMNHQIRYL	825.40	29.44	-	-	-	-	-	-
HLA-DPA1*03:01/DPB1*04:02	80	94	KKRCISSIHVFSTPD	Consensus (comb.lib./smm/nn)	24.65	ISSIHVFST	220.29	34.26	ISSIHVFST	3274	24.65	CISSIHVFS	318.20	18.94	-	-	-	-	-	-
HLA-DPA1*03:01/DPB1*04:02	113	127	CQVGGIGQSYCLLVF	Consensus (comb.lib./smm/nn)	25	GIGQSYCLL	52762.27	77.32	GIGQSYCLL	799	3.27	IGQSYCLLV	566.40	25	-	-	-	-	-	-
HLA-DPA1*03:01/DPB1*04:02	81	95	KRCISSIHVFSTPDG	Consensus (comb.lib./smm/nn)	25.14	ISSIHVFST	220.29	34.26	ISSIHVFST	3330	25.14	CISSIHVFS	475.20	23.06	-	-	-	-	-	-
HLA-DPA1*03:01/DPB1*04:02	186	200	KRSGNEIFYRKNGLM	Consensus (comb.lib./smm/nn)	26.48	RSGNEIFYR	53.22	24.28	EIFYRKNGL	3486	26.48	IFYRKNGLM	6284.10	61.55	-	-	-	-	-	-
HLA-DPA1*03:01/DPB1*04:02	255	269	KPKLPYIYYNGECLP	Consensus (comb.lib./smm/nn)	27.33	KPKLPYIYY	6314.93	61.89	YIYYNGECL	495	1.45	YIYYNGECL	693.60	27.33	-	-	-	-	-	-
HLA-DPA1*03:01/DPB1*04:02	112	126	YCQVGGIGQSYCLLV	Consensus (comb.lib./smm/nn)	27.70	YCQVGGIGQ	15706.87	69.02	GIGQSYCLL	975	4.39	IGQSYCLLV	715.80	27.70	-	-	-	-	-	-
HLA-DPA1*03:01/DPB1*04:02	78	92	DPKKRCISSIHVFST	Consensus (comb.lib./smm/nn)	27.71	ISSIHVFST	220.29	34.26	KRCISSIHV	3633	27.71	CISSIHVFS	420.50	21.74	-	-	-	-	-	-
HLA-DPA1*03:01/DPB1*04:02	119	133	GQSYCLLVFKKKERR	Consensus (comb.lib./smm/nn)	27.84	YCLLVFKKK	3250.14	56.13	YCLLVFKKK	1613	9.14	YCLLVFKKK	723.90	27.84	-	-	-	-	-	-
HLA-DPA1*03:01/DPB1*04:02	67	81	NNATHFVLDFSDPKK	Consensus (comb.lib./smm/nn)	28.22	ATHFVLDFS	48.82	23.95	FVLDFSDPK	3696	28.22	HFVLDFSDP	3450.40	50.60	-	-	-	-	-	-
HLA-DPA1*03:01/DPB1*04:02	82	96	RCISSIHVFSTPDGP	Consensus (comb.lib./smm/nn)	28.23	ISSIHVFST	220.29	34.26	ISSIHVFST	3625	27.64	CISSIHVFS	748	28.23	-	-	-	-	-	-
HLA-DPA1*03:01/DPB1*04:02	65	79	CTNNATHFVLDFSDP	Consensus (comb.lib./smm/nn)	28.36	ATHFVLDFS	48.82	23.95	NNATHFVLD	3713	28.36	HFVLDFSDP	4109	53.70	-	-	-	-	-	-
HLA-DPA1*03:01/DPB1*04:02	68	82	NATHFVLDFSDPKKR	Consensus (comb.lib./smm/nn)	28.80	ATHFVLDFS	48.82	23.95	FVLDFSDPK	3766	28.80	HFVLDFSDP	2499.30	45.19	-	-	-	-	-	-
HLA-DPA1*03:01/DPB1*04:02	120	134	QSYCLLVFKKKERRE	Consensus (comb.lib./smm/nn)	29.30	YCLLVFKKK	3250.14	56.13	YCLLVFKKK	1900	11.69	YCLLVFKKK	816.50	29.30	-	-	-	-	-	-
HLA-DPA1*03:01/DPB1*04:02	69	83	ATHFVLDFSDPKKRC	Consensus (comb.lib./smm/nn)	29.93	ATHFVLDFS	48.82	23.95	FVLDFSDPK	3907	29.93	HFVLDFSDP	2466.80	44.98	-	-	-	-	-	-
HLA-DPA1*03:01/DPB1*04:02	121	135	SYCLLVFKKKERRED	Consensus (comb.lib./smm/nn)	30.21	YCLLVFKKK	3250.14	56.13	LVFKKKERR	2793	20.26	LLVFKKKER	877.60	30.21	-	-	-	-	-	-
HLA-DPA1*03:01/DPB1*04:02	277	291	VFDADEPITYAFVKV	Consensus (comb.lib./smm/nn)	30.38	PITYAFVKV	1635.63	50.28	FDADEPITY	2033	12.94	PITYAFVKV	889.50	30.38	-	-	-	-	-	-
HLA-DPA1*03:01/DPB1*04:02	63	77	MKCTNNATHFVLDFS	Consensus (comb.lib./smm/nn)	30.57	ATHFVLDFS	48.82	23.95	NNATHFVLD	3989	30.57	TNNATHFVL	4207.60	54.10	-	-	-	-	-	-
HLA-DPA1*03:01/DPB1*04:02	64	78	KCTNNATHFVLDFSD	Consensus (comb.lib./smm/nn)	30.67	ATHFVLDFS	48.82	23.95	NNATHFVLD	4001	30.67	TNNATHFVL	4894	56.82	-	-	-	-	-	-
HLA-DPA1*03:01/DPB1*04:02	275	289	QLVFDADEPITYAFV	Consensus (comb.lib./smm/nn)	30.70	FDADEPITY	3063.55	55.69	FDADEPITY	3834	29.34	LVFDADEPI	913.10	30.70	-	-	-	-	-	-
HLA-DPA1*03:01/DPB1*04:02	48	62	YSTFDFIKNTCANPK	Consensus (comb.lib./smm/nn)	30.73	YSTFDFIKN	133.12	30.73	YSTFDFIKN	2718	19.56	YSTFDFIKN	1123.30	33.40	-	-	-	-	-	-
HLA-DPA1*03:01/DPB1*04:02	284	298	ITYAFVKVFSNPDHN	Consensus (comb.lib./smm/nn)	30.73	YAFVKVFSN	133.67	30.73	YAFVKVFSN	1921	11.88	ITYAFVKVF	1243.50	34.78	-	-	-	-	-	-
HLA-DPA1*03:01/DPB1*04:02	285	299	TYAFVKVFSNPDHNE	Consensus (comb.lib./smm/nn)	30.73	YAFVKVFSN	133.67	30.73	FVKVFSNPD	3316	25.02	FVKVFSNPD	2532.20	45.40	-	-	-	-	-	-
HLA-DPA1*03:01/DPB1*04:02	286	300	YAFVKVFSNPDHNEP	Consensus (comb.lib./smm/nn)	30.73	YAFVKVFSN	133.67	30.73	FVKVFSNPD	3952	30.28	AFVKVFSNP	3668.10	51.68	-	-	-	-	-	-
HLA-DPA1*03:01/DPB1*04:02	274	288	CQLVFDADEPITYAF	Consensus (comb.lib./smm/nn)	30.88	FDADEPITY	3063.55	55.69	LVFDADEPI	2379	16.29	LVFDADEPI	926.40	30.88	-	-	-	-	-	-
HLA-DPA1*03:01/DPB1*04:02	22	36	CIKVIRFDDRDEYLL	Consensus (comb.lib./smm/nn)	31.10	FDDRDEYLL	2937.21	55.24	IKVIRFDDR	1972	12.35	CIKVIRFDD	943	31.10	-	-	-	-	-	-
HLA-DPA1*03:01/DPB1*04:02	188	202	SGNEIFYRKNGLMNH	Consensus (comb.lib./smm/nn)	31.36	FYRKNGLMN	8999.02	64.46	FYRKNGLMN	1345	6.96	FYRKNGLMN	961.70	31.36	-	-	-	-	-	-
HLA-DPA1*03:01/DPB1*04:02	276	290	LVFDADEPITYAFVK	Consensus (comb.lib./smm/nn)	33.05	FDADEPITY	3063.55	55.69	FDADEPITY	3898	29.86	LVFDADEPI	1094	33.05	-	-	-	-	-	-
HLA-DPA1*03:01/DPB1*04:02	122	136	YCLLVFKKKERREDA	Consensus (comb.lib./smm/nn)	33.11	YCLLVFKKK	3250.14	56.13	LVFKKKERR	2647	18.88	LLVFKKKER	1099.10	33.11	-	-	-	-	-	-
HLA-DPA1*03:01/DPB1*04:02	202	216	HQIRYLSKFDKYTVT	Consensus (comb.lib./smm/nn)	34.38	RYLSKFDKY	16740.28	69.42	RYLSKFDKY	4498	34.38	IRYLSKFDK	1082.60	32.90	-	-	-	-	-	-
HLA-DPA1*03:01/DPB1*04:02	273	287	TCQLVFDADEPITYA	Consensus (comb.lib./smm/nn)	34.48	TCQLVFDAD	527.31	40.97	LVFDADEPI	2376	16.26	LVFDADEPI	1216	34.48	-	-	-	-	-	-
HLA-DPA1*03:01/DPB1*04:02	201	215	NHQIRYLSKFDKYTV	Consensus (comb.lib./smm/nn)	34.79	RYLSKFDKY	16740.28	69.42	RYLSKFDKY	4554	34.79	IRYLSKFDK	956.10	31.29	-	-	-	-	-	-
HLA-DPA1*03:01/DPB1*04:02	254	268	HKPKLPYIYYNGECL	Consensus (comb.lib./smm/nn)	35.51	KPKLPYIYY	6314.93	61.89	LPYIYYNGE	491	1.42	YIYYNGECL	1309.90	35.51	-	-	-	-	-	-
HLA-DPA1*03:01/DPB1*04:02	229	243	TMDFSNYGQYRISFL	Consensus (comb.lib./smm/nn)	35.69	YGQYRISFL	2887.92	55.24	FSNYGQYRI	1977	12.40	FSNYGQYRI	1327	35.69	-	-	-	-	-	-
HLA-DPA1*03:01/DPB1*04:02	230	244	MDFSNYGQYRISFLD	Consensus (comb.lib./smm/nn)	36.19	YGQYRISFL	2887.92	55.24	FSNYGQYRI	1990	12.52	FSNYGQYRI	1374.80	36.19	-	-	-	-	-	-
HLA-DPA1*03:01/DPB1*04:02	204	218	IRYLSKFDKYTVTRE	Consensus (comb.lib./smm/nn)	37.01	FDKYTVTRE	2256.80	52.98	LSKFDKYTV	3895	29.84	IRYLSKFDK	1457.40	37.01	-	-	-	-	-	-
HLA-DPA1*03:01/DPB1*04:02	246	260	YWFQESVKHKPKLPY	Consensus (comb.lib./smm/nn)	37.33	WFQESVKHK	28627.02	73.34	FQESVKHKP	3665	27.97	WFQESVKHK	1489	37.33	-	-	-	-	-	-
HLA-DPA1*03:01/DPB1*04:02	83	97	CISSIHVFSTPDGPV	Consensus (comb.lib./smm/nn)	37.85	ISSIHVFST	220.29	34.26	ISSIHVFST	4992	37.85	CISSIHVFS	1962.90	41.45	-	-	-	-	-	-
HLA-DPA1*03:01/DPB1*04:02	200	214	MNHQIRYLSKFDKYT	Consensus (comb.lib./smm/nn)	37.97	RYLSKFDKY	16740.28	69.42	RYLSKFDKY	4950	37.56	IRYLSKFDK	1555.50	37.97	-	-	-	-	-	-
HLA-DPA1*03:01/DPB1*04:02	203	217	QIRYLSKFDKYTVTR	Consensus (comb.lib./smm/nn)	39.02	RYLSKFDKY	16740.28	69.42	RYLSKFDKY	5163	39.02	IRYLSKFDK	1357.70	36.02	-	-	-	-	-	-
HLA-DPA1*03:01/DPB1*04:02	39	53	PDNTDEELLYSTFDF	Consensus (comb.lib./smm/nn)	39.40	NTDEELLYS	12848.39	67.40	NTDEELLYS	4804	36.56	ELLYSTFDF	1713.10	39.40	-	-	-	-	-	-
HLA-DPA1*03:01/DPB1*04:02	272	286	KTCQLVFDADEPITY	Consensus (comb.lib./smm/nn)	39.85	TCQLVFDAD	527.31	40.97	LVFDADEPI	2472	17.19	LVFDADEPI	1765.30	39.85	-	-	-	-	-	-
HLA-DPA1*03:01/DPB1*04:02	223	237	HRAKKFTMDFSNYGQ	Consensus (comb.lib./smm/nn)	40.33	HRAKKFTMD	235.34	34.67	KFTMDFSNY	5360	40.33	KFTMDFSNY	3828.30	52.42	-	-	-	-	-	-
HLA-DPA1*03:01/DPB1*04:02	222	236	KHRAKKFTMDFSNYG	Consensus (comb.lib./smm/nn)	40.36	HRAKKFTMD	235.34	34.67	KFTMDFSNY	5363	40.36	KFTMDFSNY	4914.20	56.90	-	-	-	-	-	-
HLA-DPA1*03:01/DPB1*04:02	270	284	SNKTCQLVFDADEPI	Consensus (comb.lib./smm/nn)	40.97	TCQLVFDAD	527.31	40.97	SNKTCQLVF	3246	24.40	LVFDADEPI	3694.10	51.80	-	-	-	-	-	-
HLA-DPA1*03:01/DPB1*04:02	271	285	NKTCQLVFDADEPIT	Consensus (comb.lib./smm/nn)	40.97	TCQLVFDAD	527.31	40.97	LVFDADEPI	3204	24.03	LVFDADEPI	2867.60	47.47	-	-	-	-	-	-
HLA-DPA1*03:01/DPB1*04:02	123	137	CLLVFKKKERREDAL	Consensus (comb.lib./smm/nn)	41.23	FKKKERRED	6665.42	62.33	LVFKKKERR	3461	26.27	LLVFKKKER	1935.50	41.23	-	-	-	-	-	-
HLA-DPA1*03:01/DPB1*04:02	25	39	VIRFDDRDEYLLGKP	Consensus (comb.lib./smm/nn)	42.48	FDDRDEYLL	2937.21	55.24	RFDDRDEYL	3376	25.54	FDDRDEYLL	2100.20	42.48	-	-	-	-	-	-
HLA-DPA1*03:01/DPB1*04:02	84	98	ISSIHVFSTPDGPVN	Consensus (comb.lib./smm/nn)	43.17	ISSIHVFST	220.29	34.26	VFSTPDGPV	5800	43.17	ISSIHVFST	9371.40	69.63	-	-	-	-	-	-
HLA-DPA1*03:01/DPB1*04:02	205	219	RYLSKFDKYTVTREM	Consensus (comb.lib./smm/nn)	43.32	FDKYTVTRE	2256.80	52.98	FDKYTVTRE	3517	26.74	FDKYTVTRE	2219	43.32	-	-	-	-	-	-
HLA-DPA1*03:01/DPB1*04:02	130	144	KERREDALVDIRGLK	Consensus (comb.lib./smm/nn)	43.47	DALVDIRGL	14.49	17.10	DALVDIRGL	6713	48.79	RREDALVDI	2239.80	43.47	-	-	-	-	-	-
HLA-DPA1*03:01/DPB1*04:02	213	227	YTVTREMVVKHRAKK	Consensus (comb.lib./smm/nn)	44.10	YTVTREMVV	7866.10	63.61	YTVTREMVV	3931	30.12	YTVTREMVV	2333	44.10	-	-	-	-	-	-
HLA-DPA1*03:01/DPB1*04:02	26	40	IRFDDRDEYLLGKPD	Consensus (comb.lib./smm/nn)	44.16	FDDRDEYLL	2937.21	55.24	FDDRDEYLL	4521	34.55	FDDRDEYLL	2341.60	44.16	-	-	-	-	-	-
HLA-DPA1*03:01/DPB1*04:02	141	155	RGLKTCSLKERYTSG	Consensus (comb.lib./smm/nn)	44.18	TCSLKERYT	2992.22	55.69	LKTCSLKER	1527	8.42	LKTCSLKER	2344.90	44.18	-	-	-	-	-	-
HLA-DPA1*03:01/DPB1*04:02	49	63	STFDFIKNTCANPKM	Consensus (comb.lib./smm/nn)	44.39	TFDFIKNTC	8189.09	63.61	FIKNTCANP	4924	37.39	DFIKNTCAN	2375.10	44.39	-	-	-	-	-	-
HLA-DPA1*03:01/DPB1*04:02	23	37	IKVIRFDDRDEYLLG	Consensus (comb.lib./smm/nn)	44.55	FDDRDEYLL	2937.21	55.24	IKVIRFDDR	1862	11.33	FDDRDEYLL	2400.30	44.55	-	-	-	-	-	-
HLA-DPA1*03:01/DPB1*04:02	24	38	KVIRFDDRDEYLLGK	Consensus (comb.lib./smm/nn)	44.74	FDDRDEYLL	2937.21	55.24	RFDDRDEYL	3278	24.68	FDDRDEYLL	2429.20	44.74	-	-	-	-	-	-
HLA-DPA1*03:01/DPB1*04:02	226	240	KKFTMDFSNYGQYRI	Consensus (comb.lib./smm/nn)	45.20	FSNYGQYRI	144803.08	83.33	FTMDFSNYG	2561	18.05	KFTMDFSNY	2501.80	45.20	-	-	-	-	-	-
HLA-DPA1*03:01/DPB1*04:02	70	84	THFVLDFSDPKKRCI	Consensus (comb.lib./smm/nn)	45.21	FVLDFSDPK	1606.20	50.28	FVLDFSDPK	4307	32.99	HFVLDFSDP	2503.30	45.21	-	-	-	-	-	-
HLA-DPA1*03:01/DPB1*04:02	38	52	KPDNTDEELLYSTFD	Consensus (comb.lib./smm/nn)	45.24	NTDEELLYS	12848.39	67.40	NTDEELLYS	4988	37.82	DNTDEELLY	2506.90	45.24	-	-	-	-	-	-
HLA-DPA1*03:01/DPB1*04:02	111	125	IYCQVGGIGQSYCLL	Consensus (comb.lib./smm/nn)	47.26	YCQVGGIGQ	15706.87	69.02	VGGIGQSYC	2021	12.83	GIGQSYCLL	2833.80	47.26	-	-	-	-	-	-
HLA-DPA1*03:01/DPB1*04:02	224	238	RAKKFTMDFSNYGQY	Consensus (comb.lib./smm/nn)	47.27	AKKFTMDFS	54876.33	77.66	KFTMDFSNY	5185	39.17	KFTMDFSNY	2834.20	47.27	-	-	-	-	-	-
HLA-DPA1*03:01/DPB1*04:02	37	51	GKPDNTDEELLYSTF	Consensus (comb.lib./smm/nn)	47.87	NTDEELLYS	12848.39	67.40	PDNTDEELL	3413	25.86	DNTDEELLY	2938.10	47.87	-	-	-	-	-	-
HLA-DPA1*03:01/DPB1*04:02	225	239	AKKFTMDFSNYGQYR	Consensus (comb.lib./smm/nn)	47.93	AKKFTMDFS	54876.33	77.66	KFTMDFSNY	5160	39	KFTMDFSNY	2948.60	47.93	-	-	-	-	-	-
HLA-DPA1*03:01/DPB1*04:02	227	241	KFTMDFSNYGQYRIS	Consensus (comb.lib./smm/nn)	47.96	FSNYGQYRI	144803.08	83.33	FSNYGQYRI	2746	19.82	FSNYGQYRI	2953.50	47.96	-	-	-	-	-	-
HLA-DPA1*03:01/DPB1*04:02	267	281	CLPSNKTCQLVFDAD	Consensus (comb.lib./smm/nn)	49.91	TCQLVFDAD	527.31	40.97	SNKTCQLVF	7332	52.42	SNKTCQLVF	3315.20	49.91	-	-	-	-	-	-
HLA-DPA1*03:01/DPB1*04:02	71	85	HFVLDFSDPKKRCIS	Consensus (comb.lib./smm/nn)	50.28	FVLDFSDPK	1606.20	50.28	FVLDFSDPK	7779	54.92	FVLDFSDPK	3120.50	48.89	-	-	-	-	-	-
HLA-DPA1*03:01/DPB1*04:02	266	280	ECLPSNKTCQLVFDA	Consensus (comb.lib./smm/nn)	50.43	LPSNKTCQL	9653.50	65.30	LPSNKTCQL	4693	35.78	SNKTCQLVF	3414.30	50.43	-	-	-	-	-	-
HLA-DPA1*03:01/DPB1*04:02	50	64	TFDFIKNTCANPKMK	Consensus (comb.lib./smm/nn)	50.47	TFDFIKNTC	8189.09	63.61	FIKNTCANP	5507	41.28	FIKNTCANP	3423.10	50.47	-	-	-	-	-	-
HLA-DPA1*03:01/DPB1*04:02	27	41	RFDDRDEYLLGKPDN	Consensus (comb.lib./smm/nn)	50.52	FDDRDEYLL	2937.21	55.24	DRDEYLLGK	7004	50.52	FDDRDEYLL	3029.90	48.40	-	-	-	-	-	-
HLA-DPA1*03:01/DPB1*04:02	129	143	KKERREDALVDIRGL	Consensus (comb.lib./smm/nn)	51.06	DALVDIRGL	14.49	17.10	RREDALVDI	7098	51.06	RREDALVDI	3783.10	52.21	-	-	-	-	-	-
HLA-DPA1*03:01/DPB1*04:02	221	235	VKHRAKKFTMDFSNY	Consensus (comb.lib./smm/nn)	52.16	HRAKKFTMD	235.34	34.67	HRAKKFTMD	7287	52.16	KFTMDFSNY	6089.70	60.94	-	-	-	-	-	-
HLA-DPA1*03:01/DPB1*04:02	124	138	LLVFKKKERREDALV	Consensus (comb.lib./smm/nn)	52.39	FKKKERRED	6665.42	62.33	LVFKKKERR	6576	47.96	LLVFKKKER	3820.50	52.39	-	-	-	-	-	-
HLA-DPA1*03:01/DPB1*04:02	268	282	LPSNKTCQLVFDADE	Consensus (comb.lib./smm/nn)	52.83	TCQLVFDAD	527.31	40.97	SNKTCQLVF	7405	52.83	SNKTCQLVF	3986.30	53.14	-	-	-	-	-	-
HLA-DPA1*03:01/DPB1*04:02	228	242	FTMDFSNYGQYRISF	Consensus (comb.lib./smm/nn)	53.13	FSNYGQYRI	144803.08	83.33	FSNYGQYRI	2760	19.96	FSNYGQYRI	3984.20	53.13	-	-	-	-	-	-
HLA-DPA1*03:01/DPB1*04:02	142	156	GLKTCSLKERYTSGD	Consensus (comb.lib./smm/nn)	53.48	TCSLKERYT	2992.22	55.69	LKTCSLKER	3923	30.06	LKTCSLKER	4059.70	53.48	-	-	-	-	-	-
HLA-DPA1*03:01/DPB1*04:02	36	50	LGKPDNTDEELLYST	Consensus (comb.lib./smm/nn)	53.57	NTDEELLYS	12848.39	67.40	PDNTDEELL	3366	25.45	DNTDEELLY	4078.60	53.57	-	-	-	-	-	-
HLA-DPA1*03:01/DPB1*04:02	51	65	FDFIKNTCANPKMKC	Consensus (comb.lib./smm/nn)	53.84	DFIKNTCAN	393970.58	88.20	FIKNTCANP	5574	41.72	FIKNTCANP	4145.50	53.84	-	-	-	-	-	-
HLA-DPA1*03:01/DPB1*04:02	182	196	VKQWKRSGNEIFYRK	Consensus (comb.lib./smm/nn)	54.06	RSGNEIFYR	53.22	24.28	WKRSGNEIF	7625	54.06	WKRSGNEIF	8081.10	66.56	-	-	-	-	-	-
HLA-DPA1*03:01/DPB1*04:02	261	275	IYYNGECLPSNKTCQ	Consensus (comb.lib./smm/nn)	54.69	CLPSNKTCQ	1000000	91.61	YNGECLPSN	7737	54.69	IYYNGECLP	1990.30	41.66	-	-	-	-	-	-
HLA-DPA1*03:01/DPB1*04:02	183	197	KQWKRSGNEIFYRKN	Consensus (comb.lib./smm/nn)	54.72	RSGNEIFYR	53.22	24.28	WKRSGNEIF	7743	54.72	WKRSGNEIF	7816.30	65.87	-	-	-	-	-	-
HLA-DPA1*03:01/DPB1*04:02	28	42	FDDRDEYLLGKPDNT	Consensus (comb.lib./smm/nn)	55.49	FDDRDEYLL	2937.21	55.24	DRDEYLLGK	8638	59.52	FDDRDEYLL	4552.30	55.49	-	-	-	-	-	-
HLA-DPA1*03:01/DPB1*04:02	143	157	LKTCSLKERYTSGDP	Consensus (comb.lib./smm/nn)	55.69	TCSLKERYT	2992.22	55.69	LKTCSLKER	4407	33.72	LKTCSLKER	5118.80	57.67	-	-	-	-	-	-
HLA-DPA1*03:01/DPB1*04:02	262	276	YYNGECLPSNKTCQL	Consensus (comb.lib./smm/nn)	56.86	LPSNKTCQL	9653.50	65.30	YNGECLPSN	6205	45.69	YYNGECLPS	4902.20	56.86	-	-	-	-	-	-
HLA-DPA1*03:01/DPB1*04:02	62	76	KMKCTNNATHFVLDF	Consensus (comb.lib./smm/nn)	57.76	TNNATHFVL	18416.32	70.23	NNATHFVLD	4095	31.40	TNNATHFVL	5143.40	57.76	-	-	-	-	-	-
HLA-DPA1*03:01/DPB1*04:02	72	86	FVLDFSDPKKRCISS	Consensus (comb.lib./smm/nn)	58.21	FVLDFSDPK	1606.20	50.28	FVLDFSDPK	9012	61.40	VLDFSDPKK	5269.50	58.21	-	-	-	-	-	-
HLA-DPA1*03:01/DPB1*04:02	287	301	AFVKVFSNPDHNEPR	Consensus (comb.lib./smm/nn)	59.12	FVKVFSNPD	344.87	37.57	FVKVFSNPD	10094	66.50	AFVKVFSNP	5535.40	59.12	-	-	-	-	-	-
HLA-DPA1*03:01/DPB1*04:02	128	142	KKKERREDALVDIRG	Consensus (comb.lib./smm/nn)	59.25	REDALVDIR	1106.10	47.15	RREDALVDI	11855	73.50	RREDALVDI	5573.10	59.25	-	-	-	-	-	-
HLA-DPA1*03:01/DPB1*04:02	269	283	PSNKTCQLVFDADEP	Consensus (comb.lib./smm/nn)	59.27	TCQLVFDAD	527.31	40.97	NKTCQLVFD	17280	86.76	SNKTCQLVF	5580.20	59.27	-	-	-	-	-	-
HLA-DPA1*03:01/DPB1*04:02	181	195	GVKQWKRSGNEIFYR	Consensus (comb.lib./smm/nn)	60.40	RSGNEIFYR	53.22	24.28	WKRSGNEIF	8811	60.40	WKRSGNEIF	10424.40	71.86	-	-	-	-	-	-
HLA-DPA1*03:01/DPB1*04:02	265	279	GECLPSNKTCQLVFD	Consensus (comb.lib./smm/nn)	60.51	LPSNKTCQL	9653.50	65.30	LPSNKTCQL	4879	37.08	SNKTCQLVF	5957.80	60.51	-	-	-	-	-	-
HLA-DPA1*03:01/DPB1*04:02	247	261	WFQESVKHKPKLPYI	Consensus (comb.lib./smm/nn)	60.77	WFQESVKHK	28627.02	73.34	WFQESVKHK	5058	38.31	WFQESVKHK	6037.30	60.77	-	-	-	-	-	-
HLA-DPA1*03:01/DPB1*04:02	127	141	FKKKERREDALVDIR	Consensus (comb.lib./smm/nn)	60.88	REDALVDIR	1106.10	47.15	RREDALVDI	11734	73.07	RREDALVDI	6073.30	60.88	-	-	-	-	-	-
HLA-DPA1*03:01/DPB1*04:02	250	264	ESVKHKPKLPYIYYN	Consensus (comb.lib./smm/nn)	61.89	KPKLPYIYY	6314.93	61.89	VKHKPKLPY	8709	59.89	KHKPKLPYI	13420.50	77.42	-	-	-	-	-	-
HLA-DPA1*03:01/DPB1*04:02	252	266	VKHKPKLPYIYYNGE	Consensus (comb.lib./smm/nn)	61.89	KPKLPYIYY	6314.93	61.89	VKHKPKLPY	4213	32.29	LPYIYYNGE	9765.90	70.49	-	-	-	-	-	-
HLA-DPA1*03:01/DPB1*04:02	253	267	KHKPKLPYIYYNGEC	Consensus (comb.lib./smm/nn)	61.89	KPKLPYIYY	6314.93	61.89	LPYIYYNGE	4490	34.33	LPYIYYNGE	9024.90	68.85	-	-	-	-	-	-
HLA-DPA1*03:01/DPB1*04:02	288	302	FVKVFSNPDHNEPRL	Consensus (comb.lib./smm/nn)	62.31	FVKVFSNPD	344.87	37.57	FVKVFSNPD	13046	77.39	VFSNPDHNE	6530	62.31	-	-	-	-	-	-
HLA-DPA1*03:01/DPB1*04:02	125	139	LVFKKKERREDALVD	Consensus (comb.lib./smm/nn)	62.33	FKKKERRED	6665.42	62.33	LVFKKKERR	7633	54.11	LVFKKKERR	10974.40	72.98	-	-	-	-	-	-
HLA-DPA1*03:01/DPB1*04:02	249	263	QESVKHKPKLPYIYY	Consensus (comb.lib./smm/nn)	63.31	KPKLPYIYY	6314.93	61.89	VKHKPKLPY	9404	63.31	KHKPKLPYI	15577.60	80.74	-	-	-	-	-	-
HLA-DPA1*03:01/DPB1*04:02	185	199	WKRSGNEIFYRKNGL	Consensus (comb.lib./smm/nn)	63.41	RSGNEIFYR	53.22	24.28	WKRSGNEIF	9426	63.41	KRSGNEIFY	9334.70	69.54	-	-	-	-	-	-
HLA-DPA1*03:01/DPB1*04:02	104	118	KPRSKSSIYCQVGGI	Consensus (comb.lib./smm/nn)	63.68	PRSKSSIYC	37.85	22.33	SKSSIYCQV	9837	65.33	SKSSIYCQV	7006.60	63.68	-	-	-	-	-	-
HLA-DPA1*03:01/DPB1*04:02	264	278	NGECLPSNKTCQLVF	Consensus (comb.lib./smm/nn)	64.49	LPSNKTCQL	9653.50	65.30	LPSNKTCQL	5269	39.73	SNKTCQLVF	7295.20	64.49	-	-	-	-	-	-
HLA-DPA1*03:01/DPB1*04:02	105	119	PRSKSSIYCQVGGIG	Consensus (comb.lib./smm/nn)	64.68	PRSKSSIYC	37.85	22.33	SIYCQVGGI	9694	64.68	SKSSIYCQV	7570.40	65.22	-	-	-	-	-	-
HLA-DPA1*03:01/DPB1*04:02	263	277	YNGECLPSNKTCQLV	Consensus (comb.lib./smm/nn)	65.30	LPSNKTCQL	9653.50	65.30	LPSNKTCQL	6323	46.42	YNGECLPSN	12108.80	75.12	-	-	-	-	-	-
HLA-DPA1*03:01/DPB1*04:02	180	194	EGVKQWKRSGNEIFY	Consensus (comb.lib./smm/nn)	65.60	KRSGNEIFY	1845.69	51.63	WKRSGNEIF	9895	65.60	WKRSGNEIF	14819.50	79.61	-	-	-	-	-	-
HLA-DPA1*03:01/DPB1*04:02	61	75	PKMKCTNNATHFVLD	Consensus (comb.lib./smm/nn)	65.72	TNNATHFVL	18416.32	70.23	MKCTNNATH	5013	37.99	TNNATHFVL	7760.90	65.72	-	-	-	-	-	-
HLA-DPA1*03:01/DPB1*04:02	52	66	DFIKNTCANPKMKCT	Consensus (comb.lib./smm/nn)	66.60	DFIKNTCAN	393970.58	88.20	IKNTCANPK	10118	66.60	FIKNTCANP	7041.90	63.78	-	-	-	-	-	-
HLA-DPA1*03:01/DPB1*04:02	107	121	SKSSIYCQVGGIGQS	Consensus (comb.lib./smm/nn)	67.18	SKSSIYCQV	13231.86	67.40	SIYCQVGGI	10249	67.18	SIYCQVGGI	5939.20	60.45	-	-	-	-	-	-
HLA-DPA1*03:01/DPB1*04:02	126	140	VFKKKERREDALVDI	Consensus (comb.lib./smm/nn)	67.21	FKKKERRED	6665.42	62.33	KKKERREDA	12047	74.17	RREDALVDI	8346	67.21	-	-	-	-	-	-
HLA-DPA1*03:01/DPB1*04:02	35	49	LLGKPDNTDEELLYS	Consensus (comb.lib./smm/nn)	67.40	NTDEELLYS	12848.39	67.40	PDNTDEELL	3500	26.60	DNTDEELLY	9006.40	68.81	-	-	-	-	-	-
HLA-DPA1*03:01/DPB1*04:02	106	120	RSKSSIYCQVGGIGQ	Consensus (comb.lib./smm/nn)	67.40	SKSSIYCQV	13231.86	67.40	SIYCQVGGI	10336	67.56	SKSSIYCQV	6788.10	63.07	-	-	-	-	-	-
HLA-DPA1*03:01/DPB1*04:02	33	47	EYLLGKPDNTDEELL	Consensus (comb.lib./smm/nn)	68.63	PDNTDEELL	15039	68.63	LLGKPDNTD	5877	43.66	YLLGKPDNT	15056.50	79.97	-	-	-	-	-	-
HLA-DPA1*03:01/DPB1*04:02	34	48	YLLGKPDNTDEELLY	Consensus (comb.lib./smm/nn)	68.63	PDNTDEELL	15039	68.63	PDNTDEELL	5940	44.05	PDNTDEELL	12861.50	76.46	-	-	-	-	-	-
HLA-DPA1*03:01/DPB1*04:02	108	122	KSSIYCQVGGIGQSY	Consensus (comb.lib./smm/nn)	69.02	YCQVGGIGQ	15706.87	69.02	SIYCQVGGI	10768	69.36	YCQVGGIGQ	6825.30	63.17	-	-	-	-	-	-
HLA-DPA1*03:01/DPB1*04:02	109	123	SSIYCQVGGIGQSYC	Consensus (comb.lib./smm/nn)	69.02	YCQVGGIGQ	15706.87	69.02	SIYCQVGGI	16221	84.94	YCQVGGIGQ	6087.90	60.93	-	-	-	-	-	-
HLA-DPA1*03:01/DPB1*04:02	110	124	SIYCQVGGIGQSYCL	Consensus (comb.lib./smm/nn)	69.02	YCQVGGIGQ	15706.87	69.02	SIYCQVGGI	16822	86	YCQVGGIGQ	6067.20	60.86	-	-	-	-	-	-
HLA-DPA1*03:01/DPB1*04:02	289	303	VKVFSNPDHNEPRLR	Consensus (comb.lib./smm/nn)	69.02	PDHNEPRLR	15665.38	69.02	FSNPDHNEP	22946	92.83	VFSNPDHNE	9043.10	68.89	-	-	-	-	-	-
HLA-DPA1*03:01/DPB1*04:02	184	198	QWKRSGNEIFYRKNG	Consensus (comb.lib./smm/nn)	69.35	RSGNEIFYR	53.22	24.28	WKRSGNEIF	14679	81.73	WKRSGNEIF	9248.20	69.35	-	-	-	-	-	-
HLA-DPA1*03:01/DPB1*04:02	29	43	DDRDEYLLGKPDNTD	Consensus (comb.lib./smm/nn)	69.94	YLLGKPDNT	15097.73	68.63	DRDEYLLGK	19254	89.46	DDRDEYLLG	9518.60	69.94	-	-	-	-	-	-
HLA-DPA1*03:01/DPB1*04:02	60	74	NPKMKCTNNATHFVL	Consensus (comb.lib./smm/nn)	70.23	TNNATHFVL	18416.32	70.23	MKCTNNATH	12769	76.53	TNNATHFVL	8252.70	67	-	-	-	-	-	-
HLA-DPA1*03:01/DPB1*04:02	87	101	IHVFSTPDGPVNLEE	Consensus (comb.lib./smm/nn)	70.91	HVFSTPDGP	51677.31	77.32	VFSTPDGPV	11158	70.91	VFSTPDGPV	9119.60	69.06	-	-	-	-	-	-
HLA-DPA1*03:01/DPB1*04:02	103	117	NKPRSKSSIYCQVGG	Consensus (comb.lib./smm/nn)	71.37	PRSKSSIYC	37.85	22.33	SKSSIYCQV	22615	92.60	SKSSIYCQV	10187.20	71.37	-	-	-	-	-	-
HLA-DPA1*03:01/DPB1*04:02	293	307	SNPDHNEPRLRHADL	Consensus (comb.lib./smm/nn)	71.59	PDHNEPRLR	15665.38	69.02	HNEPRLRHA	16076	84.67	DHNEPRLRH	10285.80	71.59	-	-	-	-	-	-
HLA-DPA1*03:01/DPB1*04:02	291	305	VFSNPDHNEPRLRHA	Consensus (comb.lib./smm/nn)	71.64	PDHNEPRLR	15665.38	69.02	DHNEPRLRH	15592	83.73	DHNEPRLRH	10310.20	71.64	-	-	-	-	-	-
HLA-DPA1*03:01/DPB1*04:02	76	90	FSDPKKRCISSIHVF	Consensus (comb.lib./smm/nn)	71.80	RCISSIHVF	23800.28	71.80	KRCISSIHV	14048	80.17	RCISSIHVF	4349.50	54.68	-	-	-	-	-	-
HLA-DPA1*03:01/DPB1*04:02	77	91	SDPKKRCISSIHVFS	Consensus (comb.lib./smm/nn)	71.80	RCISSIHVF	23800.28	71.80	KRCISSIHV	14265	80.72	RCISSIHVF	1073.90	32.80	-	-	-	-	-	-
HLA-DPA1*03:01/DPB1*04:02	85	99	SSIHVFSTPDGPVNL	Consensus (comb.lib./smm/nn)	71.80	SIHVFSTPD	23199.49	71.80	VFSTPDGPV	10092	66.49	VFSTPDGPV	10465.80	71.96	-	-	-	-	-	-
HLA-DPA1*03:01/DPB1*04:02	86	100	SIHVFSTPDGPVNLE	Consensus (comb.lib./smm/nn)	71.80	SIHVFSTPD	23199.49	71.80	VFSTPDGPV	11604	72.60	VFSTPDGPV	8447.60	67.45	-	-	-	-	-	-
HLA-DPA1*03:01/DPB1*04:02	217	231	REMVVKHRAKKFTMD	Consensus (comb.lib./smm/nn)	71.95	HRAKKFTMD	235.34	34.67	VVKHRAKKF	11592	72.55	VVKHRAKKF	10462.80	71.95	-	-	-	-	-	-
HLA-DPA1*03:01/DPB1*04:02	102	116	ENKPRSKSSIYCQVG	Consensus (comb.lib./smm/nn)	72.48	PRSKSSIYC	37.85	22.33	SKSSIYCQV	22842	92.76	SKSSIYCQV	10723.50	72.48	-	-	-	-	-	-
HLA-DPA1*03:01/DPB1*04:02	101	115	EENKPRSKSSIYCQV	Consensus (comb.lib./smm/nn)	73.69	PRSKSSIYC	37.85	22.33	RSKSSIYCQ	22884	92.79	SKSSIYCQV	11335.10	73.69	-	-	-	-	-	-
HLA-DPA1*03:01/DPB1*04:02	294	308	NPDHNEPRLRHADLG	Consensus (comb.lib./smm/nn)	73.74	PDHNEPRLR	15665.38	69.02	HNEPRLRHA	16141	84.79	DHNEPRLRH	11360.80	73.74	-	-	-	-	-	-
HLA-DPA1*03:01/DPB1*04:02	219	233	MVVKHRAKKFTMDFS	Consensus (comb.lib./smm/nn)	73.93	HRAKKFTMD	235.34	34.67	HRAKKFTMD	17777	87.52	KHRAKKFTM	11471	73.93	-	-	-	-	-	-
HLA-DPA1*03:01/DPB1*04:02	290	304	KVFSNPDHNEPRLRH	Consensus (comb.lib./smm/nn)	74.13	PDHNEPRLR	15665.38	69.02	FSNPDHNEP	24709	93.94	VFSNPDHNE	11581.50	74.13	-	-	-	-	-	-
HLA-DPA1*03:01/DPB1*04:02	220	234	VVKHRAKKFTMDFSN	Consensus (comb.lib./smm/nn)	75.01	HRAKKFTMD	235.34	34.67	HRAKKFTMD	18286	88.24	KHRAKKFTM	12053.10	75.01	-	-	-	-	-	-
HLA-DPA1*03:01/DPB1*04:02	218	232	EMVVKHRAKKFTMDF	Consensus (comb.lib./smm/nn)	75.34	HRAKKFTMD	235.34	34.67	VVKHRAKKF	12395	75.34	KHRAKKFTM	12832.30	76.41	-	-	-	-	-	-
HLA-DPA1*03:01/DPB1*04:02	214	228	TVTREMVVKHRAKKF	Consensus (comb.lib./smm/nn)	75.78	TVTREMVVK	70924.85	79.34	VTREMVVKH	12530	75.78	VTREMVVKH	6883	63.33	-	-	-	-	-	-
HLA-DPA1*03:01/DPB1*04:02	30	44	DRDEYLLGKPDNTDE	Consensus (comb.lib./smm/nn)	75.91	YLLGKPDNT	15097.73	68.63	DRDEYLLGK	23750	93.36	YLLGKPDNT	12542.50	75.91	-	-	-	-	-	-
HLA-DPA1*03:01/DPB1*04:02	31	45	RDEYLLGKPDNTDEE	Consensus (comb.lib./smm/nn)	76.21	YLLGKPDNT	15097.73	68.63	LLGKPDNTD	33848	97.12	YLLGKPDNT	12712.50	76.21	-	-	-	-	-	-
HLA-DPA1*03:01/DPB1*04:02	295	309	PDHNEPRLRHADLGR	Consensus (comb.lib./smm/nn)	76.30	PDHNEPRLR	15665.38	69.02	HNEPRLRHA	16682	85.77	DHNEPRLRH	12769.60	76.30	-	-	-	-	-	-
HLA-DPA1*03:01/DPB1*04:02	215	229	VTREMVVKHRAKKFT	Consensus (comb.lib./smm/nn)	76.95	VTREMVVKH	212621.39	85.25	VVKHRAKKF	12903	76.95	REMVVKHRA	7950.80	66.22	-	-	-	-	-	-
HLA-DPA1*03:01/DPB1*04:02	292	306	FSNPDHNEPRLRHAD	Consensus (comb.lib./smm/nn)	77.19	PDHNEPRLR	15665.38	69.02	HNEPRLRHA	16378	85.23	DHNEPRLRH	13288.40	77.19	-	-	-	-	-	-
HLA-DPA1*03:01/DPB1*04:02	88	102	HVFSTPDGPVNLEEE	Consensus (comb.lib./smm/nn)	77.32	HVFSTPDGP	51677.31	77.32	VFSTPDGPV	15929	84.39	VFSTPDGPV	11288.50	73.60	-	-	-	-	-	-
HLA-DPA1*03:01/DPB1*04:02	89	103	VFSTPDGPVNLEEEN	Consensus (comb.lib./smm/nn)	77.32	VFSTPDGPV	52289.46	77.32	VFSTPDGPV	17036	86.37	VFSTPDGPV	12003.90	74.92	-	-	-	-	-	-
HLA-DPA1*03:01/DPB1*04:02	251	265	SVKHKPKLPYIYYNG	Consensus (comb.lib./smm/nn)	78.02	KPKLPYIYY	6314.93	61.89	VKHKPKLPY	15507	83.55	KHKPKLPYI	13797.70	78.02	-	-	-	-	-	-
HLA-DPA1*03:01/DPB1*04:02	172	186	NDNWSIKREGVKQWK	Consensus (comb.lib./smm/nn)	78.55	IKREGVKQW	93141.44	80.95	IKREGVKQW	13445	78.55	IKREGVKQW	13182.30	77.02	-	-	-	-	-	-
HLA-DPA1*03:01/DPB1*04:02	171	185	KNDNWSIKREGVKQW	Consensus (comb.lib./smm/nn)	79.10	IKREGVKQW	93141.44	80.95	NWSIKREGV	13169	77.75	IKREGVKQW	14486.40	79.10	-	-	-	-	-	-
HLA-DPA1*03:01/DPB1*04:02	32	46	DEYLLGKPDNTDEEL	Consensus (comb.lib./smm/nn)	79.36	YLLGKPDNT	15097.73	68.63	LLGKPDNTD	31533	96.57	YLLGKPDNT	14658.10	79.36	-	-	-	-	-	-
HLA-DPA1*03:01/DPB1*04:02	163	177	YGMAYKFDKNDNWSI	Consensus (comb.lib./smm/nn)	79.41	GMAYKFDKN	184073.33	84.72	MAYKFDKND	13758	79.41	FDKNDNWSI	7839	65.94	-	-	-	-	-	-
HLA-DPA1*03:01/DPB1*04:02	174	188	NWSIKREGVKQWKRS	Consensus (comb.lib./smm/nn)	79.58	IKREGVKQW	93141.44	80.95	IKREGVKQW	13822	79.58	IKREGVKQW	9033.50	68.87	-	-	-	-	-	-
HLA-DPA1*03:01/DPB1*04:02	173	187	DNWSIKREGVKQWKR	Consensus (comb.lib./smm/nn)	79.98	IKREGVKQW	93141.44	80.95	IKREGVKQW	13977	79.98	IKREGVKQW	9204.40	69.25	-	-	-	-	-	-
HLA-DPA1*03:01/DPB1*04:02	75	89	DFSDPKKRCISSIHV	Consensus (comb.lib./smm/nn)	80.95	KRCISSIHV	95814.08	80.95	PKKRCISSI	16743	85.87	KRCISSIHV	10814.70	72.66	-	-	-	-	-	-
HLA-DPA1*03:01/DPB1*04:02	175	189	WSIKREGVKQWKRSG	Consensus (comb.lib./smm/nn)	80.95	IKREGVKQW	93141.44	80.95	IKREGVKQW	14907	82.26	IKREGVKQW	10331.70	71.68	-	-	-	-	-	-
HLA-DPA1*03:01/DPB1*04:02	176	190	SIKREGVKQWKRSGN	Consensus (comb.lib./smm/nn)	80.95	IKREGVKQW	93141.44	80.95	IKREGVKQW	27802	95.38	IKREGVKQW	12128	75.16	-	-	-	-	-	-
HLA-DPA1*03:01/DPB1*04:02	177	191	IKREGVKQWKRSGNE	Consensus (comb.lib./smm/nn)	80.95	IKREGVKQW	93141.44	80.95	IKREGVKQW	27724	95.35	IKREGVKQW	15416.10	80.50	-	-	-	-	-	-
HLA-DPA1*03:01/DPB1*04:02	73	87	VLDFSDPKKRCISSI	Consensus (comb.lib./smm/nn)	81.86	DFSDPKKRC	107780.11	81.86	FSDPKKRCI	16230	84.96	VLDFSDPKK	9402	69.69	-	-	-	-	-	-
HLA-DPA1*03:01/DPB1*04:02	74	88	LDFSDPKKRCISSIH	Consensus (comb.lib./smm/nn)	81.86	DFSDPKKRC	107780.11	81.86	FSDPKKRCI	16955	86.23	DFSDPKKRC	14529.60	79.16	-	-	-	-	-	-
HLA-DPA1*03:01/DPB1*04:02	155	169	GDPKKTDAYGMAYKF	Consensus (comb.lib./smm/nn)	81.86	TDAYGMAYK	111486.05	81.86	PKKTDAYGM	34720	97.29	KKTDAYGMA	14870.60	79.68	-	-	-	-	-	-
HLA-DPA1*03:01/DPB1*04:02	156	170	DPKKTDAYGMAYKFD	Consensus (comb.lib./smm/nn)	81.86	TDAYGMAYK	111486.05	81.86	KKTDAYGMA	40825	98.21	KKTDAYGMA	14502.30	79.12	-	-	-	-	-	-
HLA-DPA1*03:01/DPB1*04:02	157	171	PKKTDAYGMAYKFDK	Consensus (comb.lib./smm/nn)	81.86	TDAYGMAYK	111486.05	81.86	TDAYGMAYK	33069	96.95	KKTDAYGMA	14315.70	78.84	-	-	-	-	-	-
HLA-DPA1*03:01/DPB1*04:02	158	172	KKTDAYGMAYKFDKN	Consensus (comb.lib./smm/nn)	81.86	TDAYGMAYK	111486.05	81.86	YGMAYKFDK	20657	90.96	KKTDAYGMA	13466.60	77.49	-	-	-	-	-	-
HLA-DPA1*03:01/DPB1*04:02	159	173	KTDAYGMAYKFDKND	Consensus (comb.lib./smm/nn)	81.86	TDAYGMAYK	111486.05	81.86	GMAYKFDKN	18949	89.10	YGMAYKFDK	15337	80.37	-	-	-	-	-	-
HLA-DPA1*03:01/DPB1*04:02	160	174	TDAYGMAYKFDKNDN	Consensus (comb.lib./smm/nn)	81.86	TDAYGMAYK	111486.05	81.86	GMAYKFDKN	19383	89.61	YGMAYKFDK	14245.70	78.73	-	-	-	-	-	-
HLA-DPA1*03:01/DPB1*04:02	165	179	MAYKFDKNDNWSIKR	Consensus (comb.lib./smm/nn)	82.28	KNDNWSIKR	1000000	91.61	FDKNDNWSI	14917	82.28	KFDKNDNWS	5784.90	59.96	-	-	-	-	-	-
HLA-DPA1*03:01/DPB1*04:02	216	230	TREMVVKHRAKKFTM	Consensus (comb.lib./smm/nn)	82.41	MVVKHRAKK	216106.98	85.52	VVKHRAKKF	14972	82.41	REMVVKHRA	9819.50	70.59	-	-	-	-	-	-
HLA-DPA1*03:01/DPB1*04:02	164	178	GMAYKFDKNDNWSIK	Consensus (comb.lib./smm/nn)	82.60	GMAYKFDKN	184073.33	84.72	FDKNDNWSI	15058	82.60	KFDKNDNWS	6931.60	63.47	-	-	-	-	-	-
HLA-DPA1*03:01/DPB1*04:02	248	262	FQESVKHKPKLPYIY	Consensus (comb.lib./smm/nn)	83.13	HKPKLPYIY	1000000	91.61	VKHKPKLPY	7920	55.70	KHKPKLPYI	17271.50	83.13	-	-	-	-	-	-
HLA-DPA1*03:01/DPB1*04:02	154	168	SGDPKKTDAYGMAYK	Consensus (comb.lib./smm/nn)	83.81	TDAYGMAYK	111486.05	81.86	PKKTDAYGM	35980	97.52	KKTDAYGMA	17766.30	83.81	-	-	-	-	-	-
HLA-DPA1*03:01/DPB1*04:02	179	193	REGVKQWKRSGNEIF	Consensus (comb.lib./smm/nn)	84.16	REGVKQWKR	249970.13	86.03	REGVKQWKR	9782	65.08	WKRSGNEIF	18036	84.16	-	-	-	-	-	-
HLA-DPA1*03:01/DPB1*04:02	161	175	DAYGMAYKFDKNDNW	Consensus (comb.lib./smm/nn)	84.72	GMAYKFDKN	184073.33	84.72	GMAYKFDKN	18322	88.28	GMAYKFDKN	13824.10	78.06	-	-	-	-	-	-
HLA-DPA1*03:01/DPB1*04:02	162	176	AYGMAYKFDKNDNWS	Consensus (comb.lib./smm/nn)	84.72	GMAYKFDKN	184073.33	84.72	GMAYKFDKN	21160	91.42	KFDKNDNWS	11735.10	74.43	-	-	-	-	-	-
HLA-DPA1*03:01/DPB1*04:02	296	310	DHNEPRLRHADLGRG	Consensus (comb.lib./smm/nn)	84.72	RLRHADLGR	190613.88	84.72	HNEPRLRHA	16434	85.33	DHNEPRLRH	13436.70	77.44	-	-	-	-	-	-
HLA-DPA1*03:01/DPB1*04:02	53	67	FIKNTCANPKMKCTN	Consensus (comb.lib./smm/nn)	85.02	ANPKMKCTN	1000000	91.61	FIKNTCANP	16262	85.02	FIKNTCANP	12621.40	76.05	-	-	-	-	-	-
HLA-DPA1*03:01/DPB1*04:02	166	180	AYKFDKNDNWSIKRE	Consensus (comb.lib./smm/nn)	86.28	NDNWSIKRE	1000000	91.61	FDKNDNWSI	16983	86.28	KFDKNDNWS	5888	60.29	-	-	-	-	-	-
HLA-DPA1*03:01/DPB1*04:02	167	181	YKFDKNDNWSIKREG	Consensus (comb.lib./smm/nn)	86.83	DNWSIKREG	1000000	91.61	FDKNDNWSI	17326	86.83	KFDKNDNWS	6959.70	63.54	-	-	-	-	-	-
HLA-DPA1*03:01/DPB1*04:02	144	158	KTCSLKERYTSGDPK	Consensus (comb.lib./smm/nn)	87.07	TCSLKERYT	2992.22	55.69	SLKERYTSG	30763	96.37	KTCSLKERY	20400.10	87.07	-	-	-	-	-	-
HLA-DPA1*03:01/DPB1*04:02	145	159	TCSLKERYTSGDPKK	Consensus (comb.lib./smm/nn)	89.27	TCSLKERYT	2992.22	55.69	SLKERYTSG	32910	96.91	KERYTSGDP	22344.90	89.27	-	-	-	-	-	-
HLA-DPA1*03:01/DPB1*04:02	178	192	KREGVKQWKRSGNEI	Consensus (comb.lib./smm/nn)	89.83	REGVKQWKR	249970.13	86.03	EGVKQWKRS	50000	98.98	REGVKQWKR	22882.90	89.83	-	-	-	-	-	-
HLA-DPA1*03:01/DPB1*04:02	99	113	LEEENKPRSKSSIYC	Consensus (comb.lib./smm/nn)	89.86	PRSKSSIYC	37.85	22.33	LEEENKPRS	50000	98.98	LEEENKPRS	22908.90	89.86	-	-	-	-	-	-
HLA-DPA1*03:01/DPB1*04:02	100	114	EEENKPRSKSSIYCQ	Consensus (comb.lib./smm/nn)	91.48	PRSKSSIYC	37.85	22.33	ENKPRSKSS	50000	98.98	RSKSSIYCQ	24531.30	91.48	-	-	-	-	-	-
HLA-DPA1*03:01/DPB1*04:02	54	68	IKNTCANPKMKCTNN	Consensus (comb.lib./smm/nn)	91.61	NPKMKCTNN	1000000	91.61	IKNTCANPK	33258	96.99	IKNTCANPK	24616.40	91.56	-	-	-	-	-	-
HLA-DPA1*03:01/DPB1*04:02	56	70	NTCANPKMKCTNNAT	Consensus (comb.lib./smm/nn)	91.61	KMKCTNNAT	1000000	91.61	CANPKMKCT	50000	98.98	KMKCTNNAT	23464.60	90.41	-	-	-	-	-	-
HLA-DPA1*03:01/DPB1*04:02	57	71	TCANPKMKCTNNATH	Consensus (comb.lib./smm/nn)	91.61	MKCTNNATH	1000000	91.61	KMKCTNNAT	24338	93.73	KMKCTNNAT	18398.60	84.62	-	-	-	-	-	-
HLA-DPA1*03:01/DPB1*04:02	58	72	CANPKMKCTNNATHF	Consensus (comb.lib./smm/nn)	91.61	KCTNNATHF	1000000	91.61	MKCTNNATH	24079	93.57	KMKCTNNAT	15057.40	79.97	-	-	-	-	-	-
HLA-DPA1*03:01/DPB1*04:02	59	73	ANPKMKCTNNATHFV	Consensus (comb.lib./smm/nn)	91.61	CTNNATHFV	1000000	91.61	MKCTNNATH	22857	92.77	KMKCTNNAT	11286.80	73.59	-	-	-	-	-	-
HLA-DPA1*03:01/DPB1*04:02	90	104	FSTPDGPVNLEEENK	Consensus (comb.lib./smm/nn)	91.61	PVNLEEENK	1000000	91.61	DGPVNLEEE	27908	95.42	PDGPVNLEE	23468.70	90.41	-	-	-	-	-	-
HLA-DPA1*03:01/DPB1*04:02	91	105	STPDGPVNLEEENKP	Consensus (comb.lib./smm/nn)	91.61	VNLEEENKP	1000000	91.61	DGPVNLEEE	25334	94.28	PDGPVNLEE	23660.10	90.61	-	-	-	-	-	-
HLA-DPA1*03:01/DPB1*04:02	92	106	TPDGPVNLEEENKPR	Consensus (comb.lib./smm/nn)	91.61	NLEEENKPR	1000000	91.61	DGPVNLEEE	28161	95.51	PVNLEEENK	23415.20	90.36	-	-	-	-	-	-
HLA-DPA1*03:01/DPB1*04:02	93	107	PDGPVNLEEENKPRS	Consensus (comb.lib./smm/nn)	91.61	LEEENKPRS	1000000	91.61	VNLEEENKP	27637	95.31	LEEENKPRS	21378.10	88.20	-	-	-	-	-	-
HLA-DPA1*03:01/DPB1*04:02	94	108	DGPVNLEEENKPRSK	Consensus (comb.lib./smm/nn)	91.61	EEENKPRSK	1000000	91.61	LEEENKPRS	27809	95.38	LEEENKPRS	20526.30	87.22	-	-	-	-	-	-
HLA-DPA1*03:01/DPB1*04:02	95	109	GPVNLEEENKPRSKS	Consensus (comb.lib./smm/nn)	91.61	EENKPRSKS	1000000	91.61	LEEENKPRS	32786	96.88	LEEENKPRS	19819.40	86.38	-	-	-	-	-	-
HLA-DPA1*03:01/DPB1*04:02	96	110	PVNLEEENKPRSKSS	Consensus (comb.lib./smm/nn)	91.61	ENKPRSKSS	1000000	91.61	LEEENKPRS	39811	98.09	LEEENKPRS	18779.30	85.10	-	-	-	-	-	-
HLA-DPA1*03:01/DPB1*04:02	97	111	VNLEEENKPRSKSSI	Consensus (comb.lib./smm/nn)	91.61	NKPRSKSSI	1000000	91.61	LEEENKPRS	38171	97.87	LEEENKPRS	19977.60	86.57	-	-	-	-	-	-
HLA-DPA1*03:01/DPB1*04:02	98	112	NLEEENKPRSKSSIY	Consensus (comb.lib./smm/nn)	91.61	KPRSKSSIY	1000000	91.61	LEEENKPRS	50000	98.98	LEEENKPRS	21709.10	88.57	-	-	-	-	-	-
HLA-DPA1*03:01/DPB1*04:02	146	160	CSLKERYTSGDPKKT	Consensus (comb.lib./smm/nn)	91.61	YTSGDPKKT	1000000	91.61	ERYTSGDPK	36445	97.60	RYTSGDPKK	20395.70	87.06	-	-	-	-	-	-
HLA-DPA1*03:01/DPB1*04:02	147	161	SLKERYTSGDPKKTD	Consensus (comb.lib./smm/nn)	91.61	TSGDPKKTD	1000000	91.61	ERYTSGDPK	43162	98.46	RYTSGDPKK	20980.10	87.76	-	-	-	-	-	-
HLA-DPA1*03:01/DPB1*04:02	148	162	LKERYTSGDPKKTDA	Consensus (comb.lib./smm/nn)	91.61	SGDPKKTDA	1000000	91.61	ERYTSGDPK	46820	98.77	RYTSGDPKK	20860.60	87.63	-	-	-	-	-	-
HLA-DPA1*03:01/DPB1*04:02	149	163	KERYTSGDPKKTDAY	Consensus (comb.lib./smm/nn)	91.61	GDPKKTDAY	1000000	91.61	YTSGDPKKT	50000	98.98	RYTSGDPKK	21697.10	88.55	-	-	-	-	-	-
HLA-DPA1*03:01/DPB1*04:02	153	167	TSGDPKKTDAYGMAY	Consensus (comb.lib./smm/nn)	91.61	KTDAYGMAY	1000000	91.61	KKTDAYGMA	45002	98.62	KKTDAYGMA	21464.80	88.30	-	-	-	-	-	-
HLA-DPA1*03:01/DPB1*04:02	168	182	KFDKNDNWSIKREGV	Consensus (comb.lib./smm/nn)	91.61	NWSIKREGV	1000000	91.61	NDNWSIKRE	22336	92.39	FDKNDNWSI	8204.90	66.88	-	-	-	-	-	-
HLA-DPA1*03:01/DPB1*04:02	169	183	FDKNDNWSIKREGVK	Consensus (comb.lib./smm/nn)	91.61	WSIKREGVK	1000000	91.61	NWSIKREGV	24245	93.67	FDKNDNWSI	13345	77.28	-	-	-	-	-	-
HLA-DPA1*03:01/DPB1*04:02	170	184	DKNDNWSIKREGVKQ	Consensus (comb.lib./smm/nn)	91.61	SIKREGVKQ	1000000	91.61	NWSIKREGV	29901	96.11	KNDNWSIKR	18258.40	84.44	-	-	-	-	-	-
HLA-DPA1*03:01/DPB1*04:02	150	164	ERYTSGDPKKTDAYG	Consensus (comb.lib./smm/nn)	92.70	DPKKTDAYG	1000000	91.61	YTSGDPKKT	50000	98.98	RYTSGDPKK	25853.30	92.70	-	-	-	-	-	-
HLA-DPA1*03:01/DPB1*04:02	152	166	YTSGDPKKTDAYGMA	Consensus (comb.lib./smm/nn)	92.71	KKTDAYGMA	1000000	91.61	PKKTDAYGM	42168	98.36	KKTDAYGMA	25861.10	92.71	-	-	-	-	-	-
HLA-DPA1*03:01/DPB1*04:02	55	69	KNTCANPKMKCTNNA	Consensus (comb.lib./smm/nn)	92.79	PKMKCTNNA	1000000	91.61	CANPKMKCT	50000	98.98	CANPKMKCT	25959.80	92.79	-	-	-	-	-	-
HLA-DPA1*03:01/DPB1*04:02	151	165	RYTSGDPKKTDAYGM	Consensus (comb.lib./smm/nn)	92.89	PKKTDAYGM	1000000	91.61	TSGDPKKTD	50000	98.98	RYTSGDPKK	26062.30	92.89	-	-	-	-	-	-
Allele	Start	End	Peptide	Method used	Percentile rank	Comblib. core	Comblib. score	Comblib. Rank	SMM align core	SMM align IC50 (nM)	SMM align rank	NN align core	NN align IC50 (nM)	NN align rank	NetMHCIIpan core	NetMHCIIpan IC50 (nM)	NetMHCIIpan rank	Sturniolo core	Sturniolo score	Sturniolo rank			Colour code (data represented in figures)
HLA-DQA1*01:01/DQB1*05:01	238	252	YRISFLDVYWFQESV	Consensus (comb.lib./smm/nn)	0.03	YRISFLDVY	0.01	0.01	LDVYWFQES	302	0.03	DVYWFQESV	16.60	0.18	-	-	-	-	-	-	Predicted as good binders		Percentile Rank ˂ 2,5	Percentile Rank 2,5 - 7,5
HLA-DQA1*01:01/DQB1*05:01	237	251	QYRISFLDVYWFQES	Consensus (comb.lib./smm/nn)	0.10	YRISFLDVY	0.01	0.01	RISFLDVYW	544	0.10	ISFLDVYWF	43.50	0.81	-	-	-	-	-	-
HLA-DQA1*01:01/DQB1*05:01	236	250	GQYRISFLDVYWFQE	Consensus (comb.lib./smm/nn)	0.12	YRISFLDVY	0.01	0.01	RISFLDVYW	588	0.12	ISFLDVYWF	53.10	1.06	-	-	-	-	-	-
HLA-DQA1*01:01/DQB1*05:01	240	254	ISFLDVYWFQESVKH	Consensus (comb.lib./smm/nn)	0.15	DVYWFQESV	0.15	2.41	DVYWFQESV	337	0.03	DVYWFQESV	15	0.15	-	-	-	-	-	-
HLA-DQA1*01:01/DQB1*05:01	235	249	YGQYRISFLDVYWFQ	Consensus (comb.lib./smm/nn)	0.16	YRISFLDVY	0.01	0.01	YRISFLDVY	671	0.16	ISFLDVYWF	49.20	0.96	-	-	-	-	-	-
HLA-DQA1*01:01/DQB1*05:01	239	253	RISFLDVYWFQESVK	Consensus (comb.lib./smm/nn)	0.16	DVYWFQESV	0.15	2.41	DVYWFQESV	309	0.03	DVYWFQESV	15.70	0.16	-	-	-	-	-	-
HLA-DQA1*01:01/DQB1*05:01	233	247	SNYGQYRISFLDVYW	Consensus (comb.lib./smm/nn)	0.17	YRISFLDVY	0.01	0.01	YRISFLDVY	684	0.17	RISFLDVYW	148.50	3.28	-	-	-	-	-	-
HLA-DQA1*01:01/DQB1*05:01	234	248	NYGQYRISFLDVYWF	Consensus (comb.lib./smm/nn)	0.17	YRISFLDVY	0.01	0.01	YRISFLDVY	681	0.17	ISFLDVYWF	58.20	1.19	-	-	-	-	-	-
HLA-DQA1*01:01/DQB1*05:01	241	255	SFLDVYWFQESVKHK	Consensus (comb.lib./smm/nn)	0.19	DVYWFQESV	0.15	2.41	DVYWFQESV	360	0.04	DVYWFQESV	17.30	0.19	-	-	-	-	-	-
HLA-DQA1*01:01/DQB1*05:01	242	256	FLDVYWFQESVKHKP	Consensus (comb.lib./smm/nn)	0.29	DVYWFQESV	0.15	2.41	DVYWFQESV	451	0.06	DVYWFQESV	22.10	0.29	-	-	-	-	-	-
HLA-DQA1*01:01/DQB1*05:01	243	257	LDVYWFQESVKHKPK	Consensus (comb.lib./smm/nn)	0.66	DVYWFQESV	0.15	2.41	DVYWFQESV	994	0.39	DVYWFQESV	37.40	0.66	-	-	-	-	-	-
HLA-DQA1*01:01/DQB1*05:01	9	23	CCLVLISLILPIICI	Consensus (comb.lib./smm/nn)	0.81	ISLILPIIC	0.01	0.01	VLISLILPI	1417	0.81	VLISLILPI	195.70	4.24	-	-	-	-	-	-
HLA-DQA1*01:01/DQB1*05:01	8	22	TCCLVLISLILPIIC	Consensus (comb.lib./smm/nn)	0.82	ISLILPIIC	0.01	0.01	VLISLILPI	1432	0.82	VLISLILPI	255.50	5.34	-	-	-	-	-	-
HLA-DQA1*01:01/DQB1*05:01	10	24	CLVLISLILPIICIK	Consensus (comb.lib./smm/nn)	0.94	ISLILPIIC	0.01	0.01	VLISLILPI	1527	0.94	VLISLILPI	235.90	4.98	-	-	-	-	-	-
HLA-DQA1*01:01/DQB1*05:01	232	246	FSNYGQYRISFLDVY	Consensus (comb.lib./smm/nn)	1.03	YRISFLDVY	0.01	0.01	YGQYRISFL	1594	1.03	YRISFLDVY	295.10	6.02	-	-	-	-	-	-
HLA-DQA1*01:01/DQB1*05:01	67	81	NNATHFVLDFSDPKK	Consensus (comb.lib./smm/nn)	1.07	FVLDFSDPK	0.09	1.91	ATHFVLDFS	410	0.05	ATHFVLDFS	53.40	1.07	-	-	-	-	-	-
HLA-DQA1*01:01/DQB1*05:01	66	80	TNNATHFVLDFSDPK	Consensus (comb.lib./smm/nn)	1.20	FVLDFSDPK	0.09	1.91	ATHFVLDFS	433	0.06	ATHFVLDFS	58.50	1.20	-	-	-	-	-	-
HLA-DQA1*01:01/DQB1*05:01	68	82	NATHFVLDFSDPKKR	Consensus (comb.lib./smm/nn)	1.25	FVLDFSDPK	0.09	1.91	ATHFVLDFS	716	0.19	ATHFVLDFS	60.50	1.25	-	-	-	-	-	-
HLA-DQA1*01:01/DQB1*05:01	244	258	DVYWFQESVKHKPKL	Consensus (comb.lib./smm/nn)	1.44	DVYWFQESV	0.15	2.41	DVYWFQESV	1767	1.27	DVYWFQESV	67.90	1.44	-	-	-	-	-	-
HLA-DQA1*01:01/DQB1*05:01	270	284	SNKTCQLVFDADEPI	Consensus (comb.lib./smm/nn)	1.45	LVFDADEPI	0.05	1.45	QLVFDADEP	798	0.24	LVFDADEPI	179.40	3.93	-	-	-	-	-	-
HLA-DQA1*01:01/DQB1*05:01	271	285	NKTCQLVFDADEPIT	Consensus (comb.lib./smm/nn)	1.45	LVFDADEPI	0.05	1.45	LVFDADEPI	782	0.23	LVFDADEPI	128.10	2.83	-	-	-	-	-	-
HLA-DQA1*01:01/DQB1*05:01	272	286	KTCQLVFDADEPITY	Consensus (comb.lib./smm/nn)	1.45	LVFDADEPI	0.05	1.45	LVFDADEPI	758	0.21	LVFDADEPI	107.80	2.38	-	-	-	-	-	-
HLA-DQA1*01:01/DQB1*05:01	273	287	TCQLVFDADEPITYA	Consensus (comb.lib./smm/nn)	1.45	LVFDADEPI	0.05	1.45	LVFDADEPI	792	0.24	LVFDADEPI	95.90	2.10	-	-	-	-	-	-
HLA-DQA1*01:01/DQB1*05:01	274	288	CQLVFDADEPITYAF	Consensus (comb.lib./smm/nn)	1.45	LVFDADEPI	0.05	1.45	LVFDADEPI	945	0.35	LVFDADEPI	114.10	2.52	-	-	-	-	-	-
HLA-DQA1*01:01/DQB1*05:01	275	289	QLVFDADEPITYAFV	Consensus (comb.lib./smm/nn)	1.55	LVFDADEPI	0.05	1.45	LVFDADEPI	1960	1.55	LVFDADEPI	168.70	3.72	-	-	-	-	-	-
HLA-DQA1*01:01/DQB1*05:01	69	83	ATHFVLDFSDPKKRC	Consensus (comb.lib./smm/nn)	1.60	FVLDFSDPK	0.09	1.91	ATHFVLDFS	723	0.19	ATHFVLDFS	74.50	1.60	-	-	-	-	-	-
HLA-DQA1*01:01/DQB1*05:01	7	21	STCCLVLISLILPII	Consensus (comb.lib./smm/nn)	1.67	LVLISLILP	0.07	1.67	VLISLILPI	1501	0.91	VLISLILPI	477.20	8.74	-	-	-	-	-	-
HLA-DQA1*01:01/DQB1*05:01	11	25	LVLISLILPIICIKV	Consensus (comb.lib./smm/nn)	1.71	ISLILPIIC	0.01	0.01	LISLILPII	2057	1.71	VLISLILPI	271.50	5.62	-	-	-	-	-	-
HLA-DQA1*01:01/DQB1*05:01	65	79	CTNNATHFVLDFSDP	Consensus (comb.lib./smm/nn)	1.75	ATHFVLDFS	14.92	13.48	ATHFVLDFS	696	0.18	ATHFVLDFS	80.70	1.75	-	-	-	-	-	-
HLA-DQA1*01:01/DQB1*05:01	70	84	THFVLDFSDPKKRCI	Consensus (comb.lib./smm/nn)	1.91	FVLDFSDPK	0.09	1.91	VLDFSDPKK	1199	0.57	VLDFSDPKK	155.50	3.44	-	-	-	-	-	-
HLA-DQA1*01:01/DQB1*05:01	71	85	HFVLDFSDPKKRCIS	Consensus (comb.lib./smm/nn)	1.91	FVLDFSDPK	0.09	1.91	VLDFSDPKK	1929	1.51	VLDFSDPKK	326.20	6.53	-	-	-	-	-	-
HLA-DQA1*01:01/DQB1*05:01	6	20	ISTCCLVLISLILPI	Consensus (comb.lib./smm/nn)	1.93	LVLISLILP	0.07	1.67	LVLISLILP	2187	1.93	CCLVLISLI	974.90	14.60	-	-	-	-	-	-
HLA-DQA1*01:01/DQB1*05:01	276	290	LVFDADEPITYAFVK	Consensus (comb.lib./smm/nn)	2.24	LVFDADEPI	0.05	1.45	LVFDADEPI	2364	2.24	LVFDADEPI	235.50	4.98	-	-	-	-	-	-
HLA-DQA1*01:01/DQB1*05:01	64	78	KCTNNATHFVLDFSD	Consensus (comb.lib./smm/nn)	2.77	ATHFVLDFS	14.92	13.48	ATHFVLDFS	705	0.18	ATHFVLDFS	125.90	2.77	-	-	-	-	-	-
HLA-DQA1*01:01/DQB1*05:01	12	26	VLISLILPIICIKVI	Consensus (comb.lib./smm/nn)	3.30	ISLILPIIC	0.01	0.01	LISLILPII	2918	3.30	VLISLILPI	345.90	6.83	-	-	-	-	-	-
HLA-DQA1*01:01/DQB1*05:01	20	34	IICIKVIRFDDRDEY	Consensus (comb.lib./smm/nn)	3.32	IRFDDRDEY	0.32	3.32	VIRFDDRDE	1912	1.48	VIRFDDRDE	971.60	14.57	-	-	-	-	-	-
HLA-DQA1*01:01/DQB1*05:01	21	35	ICIKVIRFDDRDEYL	Consensus (comb.lib./smm/nn)	3.32	IRFDDRDEY	0.32	3.32	VIRFDDRDE	1530	0.94	VIRFDDRDE	693.50	11.50	-	-	-	-	-	-
HLA-DQA1*01:01/DQB1*05:01	22	36	CIKVIRFDDRDEYLL	Consensus (comb.lib./smm/nn)	3.32	IRFDDRDEY	0.32	3.32	VIRFDDRDE	1520	0.93	VIRFDDRDE	600.20	10.35	-	-	-	-	-	-
HLA-DQA1*01:01/DQB1*05:01	23	37	IKVIRFDDRDEYLLG	Consensus (comb.lib./smm/nn)	3.32	IRFDDRDEY	0.32	3.32	VIRFDDRDE	1590	1.02	VIRFDDRDE	683.70	11.38	-	-	-	-	-	-
HLA-DQA1*01:01/DQB1*05:01	24	38	KVIRFDDRDEYLLGK	Consensus (comb.lib./smm/nn)	3.32	IRFDDRDEY	0.32	3.32	VIRFDDRDE	2726	2.92	VIRFDDRDE	850.90	13.28	-	-	-	-	-	-
HLA-DQA1*01:01/DQB1*05:01	41	55	NTDEELLYSTFDFIK	Consensus (comb.lib./smm/nn)	3.87	LYSTFDFIK	0.47	3.87	LLYSTFDFI	2500	2.48	LLYSTFDFI	714.50	11.73	-	-	-	-	-	-
HLA-DQA1*01:01/DQB1*05:01	42	56	TDEELLYSTFDFIKN	Consensus (comb.lib./smm/nn)	3.87	LYSTFDFIK	0.47	3.87	LLYSTFDFI	2127	1.83	LLYSTFDFI	637.30	10.80	-	-	-	-	-	-
HLA-DQA1*01:01/DQB1*05:01	43	57	DEELLYSTFDFIKNT	Consensus (comb.lib./smm/nn)	3.87	LYSTFDFIK	0.47	3.87	LLYSTFDFI	2062	1.72	LLYSTFDFI	559.60	9.83	-	-	-	-	-	-
HLA-DQA1*01:01/DQB1*05:01	44	58	EELLYSTFDFIKNTC	Consensus (comb.lib./smm/nn)	3.87	LYSTFDFIK	0.47	3.87	LLYSTFDFI	2264	2.06	LLYSTFDFI	312	6.29	-	-	-	-	-	-
HLA-DQA1*01:01/DQB1*05:01	45	59	ELLYSTFDFIKNTCA	Consensus (comb.lib./smm/nn)	3.87	LYSTFDFIK	0.47	3.87	YSTFDFIKN	3036	3.54	LLYSTFDFI	293.60	5.99	-	-	-	-	-	-
HLA-DQA1*01:01/DQB1*05:01	25	39	VIRFDDRDEYLLGKP	Consensus (comb.lib./smm/nn)	4.08	IRFDDRDEY	0.32	3.32	VIRFDDRDE	3279	4.08	VIRFDDRDE	1128	16.09	-	-	-	-	-	-
HLA-DQA1*01:01/DQB1*05:01	72	86	FVLDFSDPKKRCISS	Consensus (comb.lib./smm/nn)	4.46	FVLDFSDPK	0.09	1.91	VLDFSDPKK	3455	4.46	VLDFSDPKK	587.60	10.19	-	-	-	-	-	-
HLA-DQA1*01:01/DQB1*05:01	13	27	LISLILPIICIKVIR	Consensus (comb.lib./smm/nn)	5.08	ISLILPIIC	0.01	0.01	LISLILPII	3720	5.08	LISLILPII	1379.70	18.35	-	-	-	-	-	-
HLA-DQA1*01:01/DQB1*05:01	46	60	LLYSTFDFIKNTCAN	Consensus (comb.lib./smm/nn)	5.21	LYSTFDFIK	0.47	3.87	YSTFDFIKN	3774	5.21	LLYSTFDFI	393.70	7.55	-	-	-	-	-	-
HLA-DQA1*01:01/DQB1*05:01	113	127	CQVGGIGQSYCLLVF	Consensus (comb.lib./smm/nn)	5.26	GQSYCLLVF	1.01	5.26	IGQSYCLLV	3063	3.60	IGQSYCLLV	4433.80	36.72	-	-	-	-	-	-
HLA-DQA1*01:01/DQB1*05:01	114	128	QVGGIGQSYCLLVFK	Consensus (comb.lib./smm/nn)	5.26	GQSYCLLVF	1.01	5.26	GQSYCLLVF	3032	3.54	IGQSYCLLV	4397.40	36.55	-	-	-	-	-	-
HLA-DQA1*01:01/DQB1*05:01	115	129	VGGIGQSYCLLVFKK	Consensus (comb.lib./smm/nn)	5.26	GQSYCLLVF	1.01	5.26	GQSYCLLVF	3112	3.71	IGQSYCLLV	4877.60	38.67	-	-	-	-	-	-
HLA-DQA1*01:01/DQB1*05:01	116	130	GGIGQSYCLLVFKKK	Consensus (comb.lib./smm/nn)	5.26	GQSYCLLVF	1.01	5.26	GQSYCLLVF	3055	3.58	IGQSYCLLV	5940.30	42.97	-	-	-	-	-	-
HLA-DQA1*01:01/DQB1*05:01	117	131	GIGQSYCLLVFKKKE	Consensus (comb.lib./smm/nn)	5.26	GQSYCLLVF	1.01	5.26	GQSYCLLVF	3440	4.43	IGQSYCLLV	5906	42.84	-	-	-	-	-	-
HLA-DQA1*01:01/DQB1*05:01	5	19	KISTCCLVLISLILP	Consensus (comb.lib./smm/nn)	5.69	LVLISLILP	0.07	1.67	TCCLVLISL	3972	5.69	CCLVLISLI	2485.20	26.33	-	-	-	-	-	-
HLA-DQA1*01:01/DQB1*05:01	63	77	MKCTNNATHFVLDFS	Consensus (comb.lib./smm/nn)	7.15	ATHFVLDFS	14.92	13.48	NATHFVLDF	716	0.19	ATHFVLDFS	366.90	7.15	-	-	-	-	-	-
HLA-DQA1*01:01/DQB1*05:01	1	15	MTYFKISTCCLVLIS	Consensus (comb.lib./smm/nn)	9.28	ISTCCLVLI	0.98	5.21	MTYFKISTC	5357	9.28	MTYFKISTC	1324.20	17.88	-	-	-	-	-	-
HLA-DQA1*01:01/DQB1*05:01	185	199	WKRSGNEIFYRKNGL	Consensus (comb.lib./smm/nn)	9.84	KRSGNEIFY	5.61	9.84	NEIFYRKNG	4608	7.28	EIFYRKNGL	6499.30	45.07	-	-	-	-	-	-
HLA-DQA1*01:01/DQB1*05:01	186	200	KRSGNEIFYRKNGLM	Consensus (comb.lib./smm/nn)	9.84	KRSGNEIFY	5.61	9.84	EIFYRKNGL	5302	9.13	EIFYRKNGL	4950.60	38.99	-	-	-	-	-	-
HLA-DQA1*01:01/DQB1*05:01	231	245	DFSNYGQYRISFLDV	Consensus (comb.lib./smm/nn)	10.04	QYRISFLDV	44.69	18.59	YGQYRISFL	2549	2.58	YGQYRISFL	575.90	10.04	-	-	-	-	-	-
HLA-DQA1*01:01/DQB1*05:01	40	54	DNTDEELLYSTFDFI	Consensus (comb.lib./smm/nn)	10.13	LLYSTFDFI	6.13	10.13	ELLYSTFDF	3033	3.54	LLYSTFDFI	1175.40	16.53	-	-	-	-	-	-
HLA-DQA1*01:01/DQB1*05:01	221	235	VKHRAKKFTMDFSNY	Consensus (comb.lib./smm/nn)	10.79	KFTMDFSNY	7.39	10.79	AKKFTMDFS	5584	9.90	AKKFTMDFS	9046.20	53.39	-	-	-	-	-	-
HLA-DQA1*01:01/DQB1*05:01	222	236	KHRAKKFTMDFSNYG	Consensus (comb.lib./smm/nn)	10.79	KFTMDFSNY	7.39	10.79	AKKFTMDFS	5049	8.44	AKKFTMDFS	8286.60	51.07	-	-	-	-	-	-
HLA-DQA1*01:01/DQB1*05:01	223	237	HRAKKFTMDFSNYGQ	Consensus (comb.lib./smm/nn)	10.79	KFTMDFSNY	7.39	10.79	AKKFTMDFS	4752	7.66	FTMDFSNYG	6151.10	43.79	-	-	-	-	-	-
HLA-DQA1*01:01/DQB1*05:01	269	283	PSNKTCQLVFDADEP	Consensus (comb.lib./smm/nn)	10.84	QLVFDADEP	7.49	10.84	CQLVFDADE	2736	2.94	CQLVFDADE	1616.10	20.28	-	-	-	-	-	-
HLA-DQA1*01:01/DQB1*05:01	230	244	MDFSNYGQYRISFLD	Consensus (comb.lib./smm/nn)	11.01	YGQYRISFL	3627.49	48.34	YGQYRISFL	2849	3.16	YGQYRISFL	653.70	11.01	-	-	-	-	-	-
HLA-DQA1*01:01/DQB1*05:01	14	28	ISLILPIICIKVIRF	Consensus (comb.lib./smm/nn)	11.04	ISLILPIIC	0.01	0.01	LILPIICIK	5994	11.04	ISLILPIIC	3315.10	31.17	-	-	-	-	-	-
HLA-DQA1*01:01/DQB1*05:01	118	132	IGQSYCLLVFKKKER	Consensus (comb.lib./smm/nn)	11.69	GQSYCLLVF	1.01	5.26	GQSYCLLVF	6224	11.69	GQSYCLLVF	6207.40	44	-	-	-	-	-	-
HLA-DQA1*01:01/DQB1*05:01	47	61	LYSTFDFIKNTCANP	Consensus (comb.lib./smm/nn)	11.81	LYSTFDFIK	0.47	3.87	STFDFIKNT	6266	11.81	TFDFIKNTC	783.60	12.53	-	-	-	-	-	-
HLA-DQA1*01:01/DQB1*05:01	257	271	KLPYIYYNGECLPSN	Consensus (comb.lib./smm/nn)	11.91	YIYYNGECL	162.94	25.95	YIYYNGECL	2592	2.66	YIYYNGECL	730.20	11.91	-	-	-	-	-	-
HLA-DQA1*01:01/DQB1*05:01	129	143	KKERREDALVDIRGL	Consensus (comb.lib./smm/nn)	12.08	REDALVDIR	3.24	8.14	EDALVDIRG	6364	12.08	REDALVDIR	5812.80	42.48	-	-	-	-	-	-
HLA-DQA1*01:01/DQB1*05:01	256	270	PKLPYIYYNGECLPS	Consensus (comb.lib./smm/nn)	12.12	YIYYNGECL	162.94	25.95	YIYYNGECL	2671	2.81	YIYYNGECL	748.20	12.12	-	-	-	-	-	-
HLA-DQA1*01:01/DQB1*05:01	130	144	KERREDALVDIRGLK	Consensus (comb.lib./smm/nn)	12.47	REDALVDIR	3.24	8.14	EDALVDIRG	6500	12.47	REDALVDIR	4862.80	38.60	-	-	-	-	-	-
HLA-DQA1*01:01/DQB1*05:01	4	18	FKISTCCLVLISLIL	Consensus (comb.lib./smm/nn)	12.55	ISTCCLVLI	0.98	5.21	TCCLVLISL	6527	12.55	CCLVLISLI	2753.70	27.99	-	-	-	-	-	-
HLA-DQA1*01:01/DQB1*05:01	258	272	LPYIYYNGECLPSNK	Consensus (comb.lib./smm/nn)	12.67	YIYYNGECL	162.94	25.95	YIYYNGECL	2617	2.70	YIYYNGECL	796.30	12.67	-	-	-	-	-	-
HLA-DQA1*01:01/DQB1*05:01	3	17	YFKISTCCLVLISLI	Consensus (comb.lib./smm/nn)	13.13	ISTCCLVLI	0.98	5.21	TCCLVLISL	6732	13.13	CCLVLISLI	2976.60	29.29	-	-	-	-	-	-
HLA-DQA1*01:01/DQB1*05:01	255	269	KPKLPYIYYNGECLP	Consensus (comb.lib./smm/nn)	13.16	YIYYNGECL	162.94	25.95	YIYYNGECL	3058	3.59	YIYYNGECL	839.90	13.16	-	-	-	-	-	-
HLA-DQA1*01:01/DQB1*05:01	131	145	ERREDALVDIRGLKT	Consensus (comb.lib./smm/nn)	13.49	REDALVDIR	3.24	8.14	EDALVDIRG	6857	13.49	REDALVDIR	4819.50	38.42	-	-	-	-	-	-
HLA-DQA1*01:01/DQB1*05:01	119	133	GQSYCLLVFKKKERR	Consensus (comb.lib./smm/nn)	14.43	GQSYCLLVF	1.01	5.26	GQSYCLLVF	7178	14.43	GQSYCLLVF	9823	55.63	-	-	-	-	-	-
HLA-DQA1*01:01/DQB1*05:01	229	243	TMDFSNYGQYRISFL	Consensus (comb.lib./smm/nn)	14.88	YGQYRISFL	3627.49	48.34	NYGQYRISF	2756	2.97	YGQYRISFL	1002.20	14.88	-	-	-	-	-	-
HLA-DQA1*01:01/DQB1*05:01	128	142	KKKERREDALVDIRG	Consensus (comb.lib./smm/nn)	14.91	REDALVDIR	3.24	8.14	RREDALVDI	7341	14.91	REDALVDIR	8008.30	50.18	-	-	-	-	-	-
HLA-DQA1*01:01/DQB1*05:01	226	240	KKFTMDFSNYGQYRI	Consensus (comb.lib./smm/nn)	14.91	KFTMDFSNY	7.39	10.79	TMDFSNYGQ	7341	14.91	FSNYGQYRI	3370.30	31.48	-	-	-	-	-	-
HLA-DQA1*01:01/DQB1*05:01	225	239	AKKFTMDFSNYGQYR	Consensus (comb.lib./smm/nn)	15.25	KFTMDFSNY	7.39	10.79	AKKFTMDFS	7459	15.25	KKFTMDFSN	5171.30	39.91	-	-	-	-	-	-
HLA-DQA1*01:01/DQB1*05:01	227	241	KFTMDFSNYGQYRIS	Consensus (comb.lib./smm/nn)	15.47	KFTMDFSNY	7.39	10.79	TMDFSNYGQ	7534	15.47	FSNYGQYRI	3442.60	31.86	-	-	-	-	-	-
HLA-DQA1*01:01/DQB1*05:01	132	146	RREDALVDIRGLKTC	Consensus (comb.lib./smm/nn)	15.67	REDALVDIR	3.24	8.14	EDALVDIRG	7604	15.67	ALVDIRGLK	4913.60	38.83	-	-	-	-	-	-
HLA-DQA1*01:01/DQB1*05:01	224	238	RAKKFTMDFSNYGQY	Consensus (comb.lib./smm/nn)	15.74	KFTMDFSNY	7.39	10.79	AKKFTMDFS	7628	15.74	FTMDFSNYG	4987.80	39.14	-	-	-	-	-	-
HLA-DQA1*01:01/DQB1*05:01	259	273	PYIYYNGECLPSNKT	Consensus (comb.lib./smm/nn)	16.32	YIYYNGECL	162.94	25.95	YIYYNGECL	4825	7.85	YIYYNGECL	1153.60	16.32	-	-	-	-	-	-
HLA-DQA1*01:01/DQB1*05:01	26	40	IRFDDRDEYLLGKPD	Consensus (comb.lib./smm/nn)	18.07	IRFDDRDEY	0.32	3.32	RFDDRDEYL	8424	18.07	IRFDDRDEY	2791.60	28.22	-	-	-	-	-	-
HLA-DQA1*01:01/DQB1*05:01	15	29	SLILPIICIKVIRFD	Consensus (comb.lib./smm/nn)	18.41	LPIICIKVI	43.20	18.41	LPIICIKVI	7474	15.29	LILPIICIK	6416.40	44.77	-	-	-	-	-	-
HLA-DQA1*01:01/DQB1*05:01	18	32	LPIICIKVIRFDDRD	Consensus (comb.lib./smm/nn)	18.41	LPIICIKVI	43.20	18.41	IICIKVIRF	8070	17.04	KVIRFDDRD	4974.20	39.09	-	-	-	-	-	-
HLA-DQA1*01:01/DQB1*05:01	2	16	TYFKISTCCLVLISL	Consensus (comb.lib./smm/nn)	19.14	ISTCCLVLI	0.98	5.21	KISTCCLVL	8788	19.14	TYFKISTCC	6117.30	43.66	-	-	-	-	-	-
HLA-DQA1*01:01/DQB1*05:01	182	196	VKQWKRSGNEIFYRK	Consensus (comb.lib./smm/nn)	20.09	KRSGNEIFY	5.61	9.84	WKRSGNEIF	9112	20.09	WKRSGNEIF	24455.30	83.30	-	-	-	-	-	-
HLA-DQA1*01:01/DQB1*05:01	254	268	HKPKLPYIYYNGECL	Consensus (comb.lib./smm/nn)	20.13	YIYYNGECL	162.94	25.95	LPYIYYNGE	3447	4.44	YIYYNGECL	1596	20.13	-	-	-	-	-	-
HLA-DQA1*01:01/DQB1*05:01	260	274	YIYYNGECLPSNKTC	Consensus (comb.lib./smm/nn)	20.24	YIYYNGECL	162.94	25.95	YIYYNGECL	5140	8.68	YIYYNGECL	1610.90	20.24	-	-	-	-	-	-
HLA-DQA1*01:01/DQB1*05:01	48	62	YSTFDFIKNTCANPK	Consensus (comb.lib./smm/nn)	20.27	YSTFDFIKN	43154.61	66.98	TFDFIKNTC	8928	19.55	TFDFIKNTC	1615.10	20.27	-	-	-	-	-	-
HLA-DQA1*01:01/DQB1*05:01	16	30	LILPIICIKVIRFDD	Consensus (comb.lib./smm/nn)	20.96	LPIICIKVI	43.20	18.41	IICIKVIRF	9412	20.96	LILPIICIK	8228.80	50.88	-	-	-	-	-	-
HLA-DQA1*01:01/DQB1*05:01	181	195	GVKQWKRSGNEIFYR	Consensus (comb.lib./smm/nn)	21.12	KRSGNEIFY	5.61	9.84	WKRSGNEIF	9463	21.12	WKRSGNEIF	23499.90	82.07	-	-	-	-	-	-
HLA-DQA1*01:01/DQB1*05:01	281	295	DEPITYAFVKVFSNP	Consensus (comb.lib./smm/nn)	21.37	ITYAFVKVF	256.52	28.89	ITYAFVKVF	5071	8.50	ITYAFVKVF	1761.40	21.37	-	-	-	-	-	-
HLA-DQA1*01:01/DQB1*05:01	34	48	YLLGKPDNTDEELLY	Consensus (comb.lib./smm/nn)	21.38	DNTDEELLY	75.16	21.38	KPDNTDEEL	7288	14.76	YLLGKPDNT	7461.20	48.37	-	-	-	-	-	-
HLA-DQA1*01:01/DQB1*05:01	35	49	LLGKPDNTDEELLYS	Consensus (comb.lib./smm/nn)	21.38	DNTDEELLY	75.16	21.38	KPDNTDEEL	7418	15.13	LLGKPDNTD	15330.30	68.60	-	-	-	-	-	-
HLA-DQA1*01:01/DQB1*05:01	36	50	LGKPDNTDEELLYST	Consensus (comb.lib./smm/nn)	21.38	DNTDEELLY	75.16	21.38	KPDNTDEEL	8287	17.68	DNTDEELLY	19563.50	76.28	-	-	-	-	-	-
HLA-DQA1*01:01/DQB1*05:01	38	52	KPDNTDEELLYSTFD	Consensus (comb.lib./smm/nn)	21.38	DNTDEELLY	75.16	21.38	NTDEELLYS	8490	18.27	DEELLYSTF	13399.70	64.51	-	-	-	-	-	-
HLA-DQA1*01:01/DQB1*05:01	39	53	PDNTDEELLYSTFDF	Consensus (comb.lib./smm/nn)	21.38	DNTDEELLY	75.16	21.38	NTDEELLYS	5787	10.47	ELLYSTFDF	6912.10	46.53	-	-	-	-	-	-
HLA-DQA1*01:01/DQB1*05:01	183	197	KQWKRSGNEIFYRKN	Consensus (comb.lib./smm/nn)	21.86	KRSGNEIFY	5.61	9.84	WKRSGNEIF	9712	21.86	KRSGNEIFY	26482.70	85.75	-	-	-	-	-	-
HLA-DQA1*01:01/DQB1*05:01	282	296	EPITYAFVKVFSNPD	Consensus (comb.lib./smm/nn)	21.87	ITYAFVKVF	256.52	28.89	TYAFVKVFS	4015	5.79	ITYAFVKVF	1831.10	21.87	-	-	-	-	-	-
HLA-DQA1*01:01/DQB1*05:01	184	198	QWKRSGNEIFYRKNG	Consensus (comb.lib./smm/nn)	22.23	KRSGNEIFY	5.61	9.84	WKRSGNEIF	9839	22.23	NEIFYRKNG	22930.50	81.32	-	-	-	-	-	-
HLA-DQA1*01:01/DQB1*05:01	37	51	GKPDNTDEELLYSTF	Consensus (comb.lib./smm/nn)	23.06	DNTDEELLY	75.16	21.38	NTDEELLYS	10124	23.06	DEELLYSTF	15620	69.17	-	-	-	-	-	-
HLA-DQA1*01:01/DQB1*05:01	283	297	PITYAFVKVFSNPDH	Consensus (comb.lib./smm/nn)	23.07	ITYAFVKVF	256.52	28.89	TYAFVKVFS	4535	7.09	ITYAFVKVF	1997.70	23.07	-	-	-	-	-	-
HLA-DQA1*01:01/DQB1*05:01	27	41	RFDDRDEYLLGKPDN	Consensus (comb.lib./smm/nn)	23.27	RFDDRDEYL	1.88	6.67	RFDDRDEYL	10197	23.27	RFDDRDEYL	4801.80	38.34	-	-	-	-	-	-
HLA-DQA1*01:01/DQB1*05:01	19	33	PIICIKVIRFDDRDE	Consensus (comb.lib./smm/nn)	23.33	IKVIRFDDR	94021.01	72.24	KVIRFDDRD	2170	1.90	VIRFDDRDE	2034.30	23.33	-	-	-	-	-	-
HLA-DQA1*01:01/DQB1*05:01	284	298	ITYAFVKVFSNPDHN	Consensus (comb.lib./smm/nn)	23.60	ITYAFVKVF	256.52	28.89	TYAFVKVFS	6409	12.21	ITYAFVKVF	2071.60	23.60	-	-	-	-	-	-
HLA-DQA1*01:01/DQB1*05:01	161	175	DAYGMAYKFDKNDNW	Consensus (comb.lib./smm/nn)	25.26	YKFDKNDNW	1000000	85.14	MAYKFDKND	4552	7.13	MAYKFDKND	2319.80	25.26	-	-	-	-	-	-
HLA-DQA1*01:01/DQB1*05:01	17	31	ILPIICIKVIRFDDR	Consensus (comb.lib./smm/nn)	25.49	LPIICIKVI	43.20	18.41	IICIKVIRF	10971	25.49	ICIKVIRFD	10293.80	56.92	-	-	-	-	-	-
HLA-DQA1*01:01/DQB1*05:01	133	147	REDALVDIRGLKTCS	Consensus (comb.lib./smm/nn)	25.85	REDALVDIR	3.24	8.14	DALVDIRGL	11097	25.85	ALVDIRGLK	5540.80	41.41	-	-	-	-	-	-
HLA-DQA1*01:01/DQB1*05:01	180	194	EGVKQWKRSGNEIFY	Consensus (comb.lib./smm/nn)	25.98	KRSGNEIFY	5.61	9.84	WKRSGNEIF	11142	25.98	WKRSGNEIF	22606.30	80.87	-	-	-	-	-	-
HLA-DQA1*01:01/DQB1*05:01	127	141	FKKKERREDALVDIR	Consensus (comb.lib./smm/nn)	26.02	REDALVDIR	3.24	8.14	KERREDALV	11154	26.02	REDALVDIR	10538.30	57.58	-	-	-	-	-	-
HLA-DQA1*01:01/DQB1*05:01	280	294	ADEPITYAFVKVFSN	Consensus (comb.lib./smm/nn)	26.21	ITYAFVKVF	256.52	28.89	ITYAFVKVF	5049	8.44	ITYAFVKVF	2466	26.21	-	-	-	-	-	-
HLA-DQA1*01:01/DQB1*05:01	62	76	KMKCTNNATHFVLDF	Consensus (comb.lib./smm/nn)	26.87	NATHFVLDF	2342.42	44.95	CTNNATHFV	8269	17.62	NATHFVLDF	2570.10	26.87	-	-	-	-	-	-
HLA-DQA1*01:01/DQB1*05:01	228	242	FTMDFSNYGQYRISF	Consensus (comb.lib./smm/nn)	27.55	FSNYGQYRI	10319.34	56.40	FSNYGQYRI	8094	17.11	FSNYGQYRI	2681	27.55	-	-	-	-	-	-
HLA-DQA1*01:01/DQB1*05:01	163	177	YGMAYKFDKNDNWSI	Consensus (comb.lib./smm/nn)	27.93	KFDKNDNWS	183199.87	76.38	AYKFDKNDN	4721	7.58	MAYKFDKND	2743.10	27.93	-	-	-	-	-	-
HLA-DQA1*01:01/DQB1*05:01	162	176	AYGMAYKFDKNDNWS	Consensus (comb.lib./smm/nn)	27.97	KFDKNDNWS	183199.87	76.38	MAYKFDKND	4568	7.17	MAYKFDKND	2750.20	27.97	-	-	-	-	-	-
HLA-DQA1*01:01/DQB1*05:01	279	293	DADEPITYAFVKVFS	Consensus (comb.lib./smm/nn)	28.28	ITYAFVKVF	256.52	28.89	ITYAFVKVF	5208	8.87	ITYAFVKVF	2801.80	28.28	-	-	-	-	-	-
HLA-DQA1*01:01/DQB1*05:01	268	282	LPSNKTCQLVFDADE	Consensus (comb.lib./smm/nn)	28.50	SNKTCQLVF	9046.76	55.40	TCQLVFDAD	5999	11.06	CQLVFDADE	2839.20	28.50	-	-	-	-	-	-
HLA-DQA1*01:01/DQB1*05:01	278	292	FDADEPITYAFVKVF	Consensus (comb.lib./smm/nn)	28.89	ITYAFVKVF	256.52	28.89	FDADEPITY	8255	17.58	ITYAFVKVF	2957.90	29.18	-	-	-	-	-	-
HLA-DQA1*01:01/DQB1*05:01	196	210	KNGLMNHQIRYLSKF	Consensus (comb.lib./smm/nn)	28.97	NGLMNHQIR	27257.88	63.67	LMNHQIRYL	6343	12.02	LMNHQIRYL	2919.10	28.97	-	-	-	-	-	-
HLA-DQA1*01:01/DQB1*05:01	194	208	YRKNGLMNHQIRYLS	Consensus (comb.lib./smm/nn)	29.42	NGLMNHQIR	27257.88	63.67	LMNHQIRYL	6838	13.43	LMNHQIRYL	2999.90	29.42	-	-	-	-	-	-
HLA-DQA1*01:01/DQB1*05:01	195	209	RKNGLMNHQIRYLSK	Consensus (comb.lib./smm/nn)	29.55	NGLMNHQIR	27257.88	63.67	LMNHQIRYL	6452	12.33	LMNHQIRYL	3024	29.55	-	-	-	-	-	-
HLA-DQA1*01:01/DQB1*05:01	126	140	VFKKKERREDALVDI	Consensus (comb.lib./smm/nn)	30.16	RREDALVDI	70.25	21	KERREDALV	12632	30.16	RREDALVDI	16450.70	70.80	-	-	-	-	-	-
HLA-DQA1*01:01/DQB1*05:01	160	174	TDAYGMAYKFDKNDN	Consensus (comb.lib./smm/nn)	30.21	AYKFDKNDN	1000000	85.14	GMAYKFDKN	4796	7.78	MAYKFDKND	3140.10	30.21	-	-	-	-	-	-
HLA-DQA1*01:01/DQB1*05:01	159	173	KTDAYGMAYKFDKND	Consensus (comb.lib./smm/nn)	31.31	KTDAYGMAY	66619.08	69.97	GMAYKFDKN	6804	13.34	MAYKFDKND	3340.20	31.31	-	-	-	-	-	-
HLA-DQA1*01:01/DQB1*05:01	197	211	NGLMNHQIRYLSKFD	Consensus (comb.lib./smm/nn)	31.53	NGLMNHQIR	27257.88	63.67	LMNHQIRYL	7457	15.25	LMNHQIRYL	3381.20	31.53	-	-	-	-	-	-
HLA-DQA1*01:01/DQB1*05:01	164	178	GMAYKFDKNDNWSIK	Consensus (comb.lib./smm/nn)	32.16	KFDKNDNWS	183199.87	76.38	AYKFDKNDN	5979	11	MAYKFDKND	3498.90	32.16	-	-	-	-	-	-
HLA-DQA1*01:01/DQB1*05:01	207	221	LSKFDKYTVTREMVV	Consensus (comb.lib./smm/nn)	32.55	KYTVTREMV	73.69	21.27	FDKYTVTRE	13508	32.55	LSKFDKYTV	10667.80	57.92	-	-	-	-	-	-
HLA-DQA1*01:01/DQB1*05:01	190	204	NEIFYRKNGLMNHQI	Consensus (comb.lib./smm/nn)	32.95	YRKNGLMNH	854422.06	84.43	EIFYRKNGL	10572	24.35	EIFYRKNGL	3654.10	32.95	-	-	-	-	-	-
HLA-DQA1*01:01/DQB1*05:01	206	220	YLSKFDKYTVTREMV	Consensus (comb.lib./smm/nn)	33.15	KYTVTREMV	73.69	21.27	FDKYTVTRE	13728	33.15	LSKFDKYTV	8832.60	52.74	-	-	-	-	-	-
HLA-DQA1*01:01/DQB1*05:01	191	205	EIFYRKNGLMNHQIR	Consensus (comb.lib./smm/nn)	34.57	NGLMNHQIR	27257.88	63.67	EIFYRKNGL	11713	27.60	EIFYRKNGL	3977.40	34.57	-	-	-	-	-	-
HLA-DQA1*01:01/DQB1*05:01	165	179	MAYKFDKNDNWSIKR	Consensus (comb.lib./smm/nn)	34.59	KFDKNDNWS	183199.87	76.38	YKFDKNDNW	7626	15.74	MAYKFDKND	3980.10	34.59	-	-	-	-	-	-
HLA-DQA1*01:01/DQB1*05:01	189	203	GNEIFYRKNGLMNHQ	Consensus (comb.lib./smm/nn)	34.81	YRKNGLMNH	854422.06	84.43	EIFYRKNGL	6982	13.87	EIFYRKNGL	4028.60	34.81	-	-	-	-	-	-
HLA-DQA1*01:01/DQB1*05:01	193	207	FYRKNGLMNHQIRYL	Consensus (comb.lib./smm/nn)	34.81	NGLMNHQIR	27257.88	63.67	GLMNHQIRY	6791	13.30	LMNHQIRYL	4029.30	34.81	-	-	-	-	-	-
HLA-DQA1*01:01/DQB1*05:01	49	63	STFDFIKNTCANPKM	Consensus (comb.lib./smm/nn)	34.88	KNTCANPKM	1000000	85.14	FIKNTCANP	14380	34.88	TFDFIKNTC	2200.60	24.46	-	-	-	-	-	-
HLA-DQA1*01:01/DQB1*05:01	188	202	SGNEIFYRKNGLMNH	Consensus (comb.lib./smm/nn)	35.10	YRKNGLMNH	854422.06	84.43	EIFYRKNGL	5279	9.07	EIFYRKNGL	4091.50	35.10	-	-	-	-	-	-
HLA-DQA1*01:01/DQB1*05:01	245	259	VYWFQESVKHKPKLP	Consensus (comb.lib./smm/nn)	35.14	VYWFQESVK	629.18	35.11	VYWFQESVK	15162	36.89	VYWFQESVK	4099.50	35.14	-	-	-	-	-	-
HLA-DQA1*01:01/DQB1*05:01	73	87	VLDFSDPKKRCISSI	Consensus (comb.lib./smm/nn)	35.27	PKKRCISSI	1000000	85.14	VLDFSDPKK	10662	24.61	VLDFSDPKK	4125.30	35.27	-	-	-	-	-	-
HLA-DQA1*01:01/DQB1*05:01	198	212	GLMNHQIRYLSKFDK	Consensus (comb.lib./smm/nn)	36.43	IRYLSKFDK	1000000	85.14	HQIRYLSKF	10745	24.85	LMNHQIRYL	4368.80	36.43	-	-	-	-	-	-
HLA-DQA1*01:01/DQB1*05:01	187	201	RSGNEIFYRKNGLMN	Consensus (comb.lib./smm/nn)	37.15	RSGNEIFYR	8108.94	54.56	EIFYRKNGL	5299	9.12	EIFYRKNGL	4533.70	37.15	-	-	-	-	-	-
HLA-DQA1*01:01/DQB1*05:01	30	44	DRDEYLLGKPDNTDE	Consensus (comb.lib./smm/nn)	37.36	DRDEYLLGK	765108.44	83.93	YLLGKPDNT	5744	10.35	YLLGKPDNT	4579	37.36	-	-	-	-	-	-
HLA-DQA1*01:01/DQB1*05:01	31	45	RDEYLLGKPDNTDEE	Consensus (comb.lib./smm/nn)	37.81	GKPDNTDEE	1000000	85.14	YLLGKPDNT	5733	10.32	YLLGKPDNT	4682.10	37.81	-	-	-	-	-	-
HLA-DQA1*01:01/DQB1*05:01	202	216	HQIRYLSKFDKYTVT	Consensus (comb.lib./smm/nn)	38.08	LSKFDKYTV	2738.12	46.15	LSKFDKYTV	4594	7.24	LSKFDKYTV	4742.20	38.08	-	-	-	-	-	-
HLA-DQA1*01:01/DQB1*05:01	261	275	IYYNGECLPSNKTCQ	Consensus (comb.lib./smm/nn)	38.78	IYYNGECLP	303.68	30.01	YNGECLPSN	15915	38.78	IYYNGECLP	7175.10	47.41	-	-	-	-	-	-
HLA-DQA1*01:01/DQB1*05:01	32	46	DEYLLGKPDNTDEEL	Consensus (comb.lib./smm/nn)	39.13	KPDNTDEEL	1835.15	43.08	YLLGKPDNT	4704	7.53	YLLGKPDNT	4985.20	39.13	-	-	-	-	-	-
HLA-DQA1*01:01/DQB1*05:01	199	213	LMNHQIRYLSKFDKY	Consensus (comb.lib./smm/nn)	40.32	RYLSKFDKY	145930.80	75.02	LMNHQIRYL	7154	14.36	LMNHQIRYL	5268.40	40.32	-	-	-	-	-	-
HLA-DQA1*01:01/DQB1*05:01	28	42	FDDRDEYLLGKPDNT	Consensus (comb.lib./smm/nn)	40.65	FDDRDEYLL	684588.82	83.41	DRDEYLLGK	7458	15.25	YLLGKPDNT	5346.90	40.65	-	-	-	-	-	-
HLA-DQA1*01:01/DQB1*05:01	201	215	NHQIRYLSKFDKYTV	Consensus (comb.lib./smm/nn)	40.80	LSKFDKYTV	2738.12	46.15	RYLSKFDKY	4518	7.05	LSKFDKYTV	5386.10	40.80	-	-	-	-	-	-
HLA-DQA1*01:01/DQB1*05:01	286	300	YAFVKVFSNPDHNEP	Consensus (comb.lib./smm/nn)	41.05	KVFSNPDHN	90464.56	71.99	VFSNPDHNE	6096	11.33	VKVFSNPDH	5449.50	41.05	-	-	-	-	-	-
HLA-DQA1*01:01/DQB1*05:01	29	43	DDRDEYLLGKPDNTD	Consensus (comb.lib./smm/nn)	42.27	DRDEYLLGK	765108.44	83.93	YLLGKPDNT	5636	10.05	YLLGKPDNT	5758.60	42.27	-	-	-	-	-	-
HLA-DQA1*01:01/DQB1*05:01	203	217	QIRYLSKFDKYTVTR	Consensus (comb.lib./smm/nn)	42.28	LSKFDKYTV	2738.12	46.15	LSKFDKYTV	4609	7.29	LSKFDKYTV	5762.10	42.28	-	-	-	-	-	-
HLA-DQA1*01:01/DQB1*05:01	33	47	EYLLGKPDNTDEELL	Consensus (comb.lib./smm/nn)	43.08	KPDNTDEEL	1835.15	43.08	KPDNTDEEL	6623	12.83	YLLGKPDNT	6399.90	44.70	-	-	-	-	-	-
HLA-DQA1*01:01/DQB1*05:01	166	180	AYKFDKNDNWSIKRE	Consensus (comb.lib./smm/nn)	43.29	KFDKNDNWS	183199.87	76.38	FDKNDNWSI	4539	7.10	YKFDKNDNW	6020.90	43.29	-	-	-	-	-	-
HLA-DQA1*01:01/DQB1*05:01	285	299	TYAFVKVFSNPDHNE	Consensus (comb.lib./smm/nn)	43.43	KVFSNPDHN	90464.56	71.99	FVKVFSNPD	5484	9.63	VKVFSNPDH	6057.10	43.43	-	-	-	-	-	-
HLA-DQA1*01:01/DQB1*05:01	204	218	IRYLSKFDKYTVTRE	Consensus (comb.lib./smm/nn)	43.61	LSKFDKYTV	2738.12	46.15	LSKFDKYTV	5841	10.61	LSKFDKYTV	6104.80	43.61	-	-	-	-	-	-
HLA-DQA1*01:01/DQB1*05:01	134	148	EDALVDIRGLKTCSL	Consensus (comb.lib./smm/nn)	44.51	IRGLKTCSL	1000000	85.14	DALVDIRGL	15859	38.65	ALVDIRGLK	6345.50	44.51	-	-	-	-	-	-
HLA-DQA1*01:01/DQB1*05:01	167	181	YKFDKNDNWSIKREG	Consensus (comb.lib./smm/nn)	44.60	KFDKNDNWS	183199.87	76.38	NDNWSIKRE	4982	8.26	YKFDKNDNW	6371.90	44.60	-	-	-	-	-	-
HLA-DQA1*01:01/DQB1*05:01	158	172	KKTDAYGMAYKFDKN	Consensus (comb.lib./smm/nn)	44.73	KTDAYGMAY	66619.08	69.97	TDAYGMAYK	10142	23.11	DAYGMAYKF	6407.10	44.73	-	-	-	-	-	-
HLA-DQA1*01:01/DQB1*05:01	112	126	YCQVGGIGQSYCLLV	Consensus (comb.lib./smm/nn)	45	YCQVGGIGQ	2358.59	45	QVGGIGQSY	13513	32.57	IGQSYCLLV	7768.30	49.41	-	-	-	-	-	-
HLA-DQA1*01:01/DQB1*05:01	192	206	IFYRKNGLMNHQIRY	Consensus (comb.lib./smm/nn)	45.45	NGLMNHQIR	27257.88	63.67	YRKNGLMNH	11026	25.65	KNGLMNHQI	6601.40	45.45	-	-	-	-	-	-
HLA-DQA1*01:01/DQB1*05:01	205	219	RYLSKFDKYTVTREM	Consensus (comb.lib./smm/nn)	46.15	LSKFDKYTV	2738.12	46.15	LSKFDKYTV	7078	14.14	LSKFDKYTV	7474.20	48.42	-	-	-	-	-	-
HLA-DQA1*01:01/DQB1*05:01	287	301	AFVKVFSNPDHNEPR	Consensus (comb.lib./smm/nn)	46.53	KVFSNPDHN	90464.56	71.99	VFSNPDHNE	7812	16.28	FVKVFSNPD	6909	46.53	-	-	-	-	-	-
HLA-DQA1*01:01/DQB1*05:01	208	222	SKFDKYTVTREMVVK	Consensus (comb.lib./smm/nn)	47.29	KYTVTREMV	73.69	21.27	FDKYTVTRE	19602	47.29	YTVTREMVV	14900.10	67.72	-	-	-	-	-	-
HLA-DQA1*01:01/DQB1*05:01	277	291	VFDADEPITYAFVKV	Consensus (comb.lib./smm/nn)	47.88	FDADEPITY	69235.02	70.23	FDADEPITY	10854	25.16	VFDADEPIT	7311.50	47.88	-	-	-	-	-	-
HLA-DQA1*01:01/DQB1*05:01	80	94	KKRCISSIHVFSTPD	Consensus (comb.lib./smm/nn)	48.18	RCISSIHVF	3554.22	48.18	RCISSIHVF	12625	30.14	SSIHVFSTP	13692.60	65.15	-	-	-	-	-	-
HLA-DQA1*01:01/DQB1*05:01	81	95	KRCISSIHVFSTPDG	Consensus (comb.lib./smm/nn)	48.18	RCISSIHVF	3554.22	48.18	SIHVFSTPD	11992	28.39	SSIHVFSTP	13822.70	65.42	-	-	-	-	-	-
HLA-DQA1*01:01/DQB1*05:01	82	96	RCISSIHVFSTPDGP	Consensus (comb.lib./smm/nn)	48.18	RCISSIHVF	3554.22	48.18	SIHVFSTPD	10897	25.28	HVFSTPDGP	11007	58.79	-	-	-	-	-	-
HLA-DQA1*01:01/DQB1*05:01	79	93	PKKRCISSIHVFSTP	Consensus (comb.lib./smm/nn)	48.34	RCISSIHVF	3554.22	48.18	RCISSIHVF	20096	48.34	SSIHVFSTP	15667.40	69.26	-	-	-	-	-	-
HLA-DQA1*01:01/DQB1*05:01	157	171	PKKTDAYGMAYKFDK	Consensus (comb.lib./smm/nn)	49.73	KTDAYGMAY	66619.08	69.97	TDAYGMAYK	18472	44.83	DAYGMAYKF	7868.90	49.73	-	-	-	-	-	-
HLA-DQA1*01:01/DQB1*05:01	135	149	DALVDIRGLKTCSLK	Consensus (comb.lib./smm/nn)	50.22	RGLKTCSLK	1000000	85.14	DALVDIRGL	21007	50.22	ALVDIRGLK	7566.10	48.72	-	-	-	-	-	-
HLA-DQA1*01:01/DQB1*05:01	253	267	KHKPKLPYIYYNGEC	Consensus (comb.lib./smm/nn)	50.46	LPYIYYNGE	5454.80	51.49	LPYIYYNGE	18519	44.93	PYIYYNGEC	8097	50.46	-	-	-	-	-	-
HLA-DQA1*01:01/DQB1*05:01	288	302	FVKVFSNPDHNEPRL	Consensus (comb.lib./smm/nn)	50.64	KVFSNPDHN	90464.56	71.99	VFSNPDHNE	8264	17.61	VKVFSNPDH	8152	50.64	-	-	-	-	-	-
HLA-DQA1*01:01/DQB1*05:01	296	310	DHNEPRLRHADLGRG	Consensus (comb.lib./smm/nn)	51.35	RLRHADLGR	1544.55	41.76	RLRHADLGR	21578	51.35	RLRHADLGR	19302.80	75.84	-	-	-	-	-	-
HLA-DQA1*01:01/DQB1*05:01	252	266	VKHKPKLPYIYYNGE	Consensus (comb.lib./smm/nn)	51.49	LPYIYYNGE	5454.80	51.49	KLPYIYYNG	17369	42.28	LPYIYYNGE	16966.80	71.77	-	-	-	-	-	-
HLA-DQA1*01:01/DQB1*05:01	50	64	TFDFIKNTCANPKMK	Consensus (comb.lib./smm/nn)	51.84	NTCANPKMK	1000000	85.14	FIKNTCANP	21835	51.84	TFDFIKNTC	2921.60	28.98	-	-	-	-	-	-
HLA-DQA1*01:01/DQB1*05:01	120	134	QSYCLLVFKKKERRE	Consensus (comb.lib./smm/nn)	52.43	QSYCLLVFK	6162.46	52.43	LLVFKKKER	18162	44.12	QSYCLLVFK	15214.30	68.38	-	-	-	-	-	-
HLA-DQA1*01:01/DQB1*05:01	111	125	IYCQVGGIGQSYCLL	Consensus (comb.lib./smm/nn)	52.46	YCQVGGIGQ	2358.59	45	QVGGIGQSY	22153	52.46	QVGGIGQSY	11805.30	60.82	-	-	-	-	-	-
HLA-DQA1*01:01/DQB1*05:01	83	97	CISSIHVFSTPDGPV	Consensus (comb.lib./smm/nn)	52.55	HVFSTPDGP	6258.18	52.55	SIHVFSTPD	6900	13.62	VFSTPDGPV	8935.10	53.05	-	-	-	-	-	-
HLA-DQA1*01:01/DQB1*05:01	84	98	ISSIHVFSTPDGPVN	Consensus (comb.lib./smm/nn)	52.55	HVFSTPDGP	6258.18	52.55	VFSTPDGPV	7258	14.67	VFSTPDGPV	9213.50	53.89	-	-	-	-	-	-
HLA-DQA1*01:01/DQB1*05:01	85	99	SSIHVFSTPDGPVNL	Consensus (comb.lib./smm/nn)	52.55	HVFSTPDGP	6258.18	52.55	VFSTPDGPV	7696	15.94	VFSTPDGPV	9175.10	53.77	-	-	-	-	-	-
HLA-DQA1*01:01/DQB1*05:01	86	100	SIHVFSTPDGPVNLE	Consensus (comb.lib./smm/nn)	52.55	HVFSTPDGP	6258.18	52.55	VFSTPDGPV	8433	18.10	VFSTPDGPV	10102.90	56.39	-	-	-	-	-	-
HLA-DQA1*01:01/DQB1*05:01	87	101	IHVFSTPDGPVNLEE	Consensus (comb.lib./smm/nn)	52.55	HVFSTPDGP	6258.18	52.55	VFSTPDGPV	9752	21.98	VFSTPDGPV	11877.80	60.99	-	-	-	-	-	-
HLA-DQA1*01:01/DQB1*05:01	88	102	HVFSTPDGPVNLEEE	Consensus (comb.lib./smm/nn)	52.55	HVFSTPDGP	6258.18	52.55	VFSTPDGPV	15648	38.12	VFSTPDGPV	13978.60	65.77	-	-	-	-	-	-
HLA-DQA1*01:01/DQB1*05:01	156	170	DPKKTDAYGMAYKFD	Consensus (comb.lib./smm/nn)	52.57	KTDAYGMAY	66619.08	69.97	TDAYGMAYK	19127	46.27	DAYGMAYKF	8778.50	52.57	-	-	-	-	-	-
HLA-DQA1*01:01/DQB1*05:01	168	182	KFDKNDNWSIKREGV	Consensus (comb.lib./smm/nn)	52.96	NWSIKREGV	16909.34	60.11	NDNWSIKRE	5866	10.69	NDNWSIKRE	8904.90	52.96	-	-	-	-	-	-
HLA-DQA1*01:01/DQB1*05:01	200	214	MNHQIRYLSKFDKYT	Consensus (comb.lib./smm/nn)	53.28	RYLSKFDKY	145930.80	75.02	RYLSKFDKY	6318	11.95	YLSKFDKYT	9010.40	53.28	-	-	-	-	-	-
HLA-DQA1*01:01/DQB1*05:01	169	183	FDKNDNWSIKREGVK	Consensus (comb.lib./smm/nn)	53.30	NWSIKREGV	16909.34	60.11	NDNWSIKRE	5594	9.93	NDNWSIKRE	9015	53.30	-	-	-	-	-	-
HLA-DQA1*01:01/DQB1*05:01	78	92	DPKKRCISSIHVFST	Consensus (comb.lib./smm/nn)	54.98	RCISSIHVF	3554.22	48.18	RCISSIHVF	23489	54.98	CISSIHVFS	21840.80	79.78	-	-	-	-	-	-
HLA-DQA1*01:01/DQB1*05:01	267	281	CLPSNKTCQLVFDAD	Consensus (comb.lib./smm/nn)	55.40	SNKTCQLVF	9046.76	55.40	SNKTCQLVF	14710	35.73	TCQLVFDAD	18007.90	73.63	-	-	-	-	-	-
HLA-DQA1*01:01/DQB1*05:01	110	124	SIYCQVGGIGQSYCL	Consensus (comb.lib./smm/nn)	55.88	YCQVGGIGQ	2358.59	45	QVGGIGQSY	23994	55.88	QVGGIGQSY	12562.50	62.58	-	-	-	-	-	-
HLA-DQA1*01:01/DQB1*05:01	220	234	VVKHRAKKFTMDFSN	Consensus (comb.lib./smm/nn)	56.30	AKKFTMDFS	198158.91	76.84	AKKFTMDFS	5933	10.87	AKKFTMDFS	10070.10	56.30	-	-	-	-	-	-
HLA-DQA1*01:01/DQB1*05:01	104	118	KPRSKSSIYCQVGGI	Consensus (comb.lib./smm/nn)	56.82	SSIYCQVGG	3075.61	47.05	KSSIYCQVG	24523	56.82	SIYCQVGGI	23768.20	82.43	-	-	-	-	-	-
HLA-DQA1*01:01/DQB1*05:01	146	160	CSLKERYTSGDPKKT	Consensus (comb.lib./smm/nn)	57.40	ERYTSGDPK	10026.56	56.18	ERYTSGDPK	24857	57.40	ERYTSGDPK	30747	90.23	-	-	-	-	-	-
HLA-DQA1*01:01/DQB1*05:01	105	119	PRSKSSIYCQVGGIG	Consensus (comb.lib./smm/nn)	57.56	SSIYCQVGG	3075.61	47.05	KSSIYCQVG	24954	57.56	SIYCQVGGI	23026	81.45	-	-	-	-	-	-
HLA-DQA1*01:01/DQB1*05:01	106	120	RSKSSIYCQVGGIGQ	Consensus (comb.lib./smm/nn)	57.81	YCQVGGIGQ	2358.59	45	KSSIYCQVG	25097	57.81	SIYCQVGGI	21457.60	79.22	-	-	-	-	-	-
HLA-DQA1*01:01/DQB1*05:01	147	161	SLKERYTSGDPKKTD	Consensus (comb.lib./smm/nn)	57.96	ERYTSGDPK	10026.56	56.18	ERYTSGDPK	25183	57.96	ERYTSGDPK	31246.40	90.71	-	-	-	-	-	-
HLA-DQA1*01:01/DQB1*05:01	170	184	DKNDNWSIKREGVKQ	Consensus (comb.lib./smm/nn)	57.97	NWSIKREGV	16909.34	60.11	NDNWSIKRE	7440	15.20	NDNWSIKRE	10685.40	57.97	-	-	-	-	-	-
HLA-DQA1*01:01/DQB1*05:01	108	122	KSSIYCQVGGIGQSY	Consensus (comb.lib./smm/nn)	58.28	YCQVGGIGQ	2358.59	45	KSSIYCQVG	25378	58.28	QVGGIGQSY	17437.10	72.62	-	-	-	-	-	-
HLA-DQA1*01:01/DQB1*05:01	155	169	GDPKKTDAYGMAYKF	Consensus (comb.lib./smm/nn)	59.44	KTDAYGMAY	66619.08	69.97	TDAYGMAYK	22869	53.84	DAYGMAYKF	11262	59.44	-	-	-	-	-	-
HLA-DQA1*01:01/DQB1*05:01	171	185	KNDNWSIKREGVKQW	Consensus (comb.lib./smm/nn)	60.11	NWSIKREGV	16909.34	60.11	NDNWSIKRE	13277	31.92	DNWSIKREG	12457.90	62.35	-	-	-	-	-	-
HLA-DQA1*01:01/DQB1*05:01	172	186	NDNWSIKREGVKQWK	Consensus (comb.lib./smm/nn)	60.11	NWSIKREGV	16909.34	60.11	NDNWSIKRE	14252	34.55	KREGVKQWK	12393.90	62.21	-	-	-	-	-	-
HLA-DQA1*01:01/DQB1*05:01	109	123	SSIYCQVGGIGQSYC	Consensus (comb.lib./smm/nn)	60.14	YCQVGGIGQ	2358.59	45	QVGGIGQSY	26511	60.14	QVGGIGQSY	13447.70	64.61	-	-	-	-	-	-
HLA-DQA1*01:01/DQB1*05:01	148	162	LKERYTSGDPKKTDA	Consensus (comb.lib./smm/nn)	60.88	ERYTSGDPK	10026.56	56.18	ERYTSGDPK	26972	60.88	ERYTSGDPK	32137.90	91.52	-	-	-	-	-	-
HLA-DQA1*01:01/DQB1*05:01	145	159	TCSLKERYTSGDPKK	Consensus (comb.lib./smm/nn)	61.90	ERYTSGDPK	10026.56	56.18	ERYTSGDPK	27638	61.90	ERYTSGDPK	30313.60	89.81	-	-	-	-	-	-
HLA-DQA1*01:01/DQB1*05:01	289	303	VKVFSNPDHNEPRLR	Consensus (comb.lib./smm/nn)	62.50	KVFSNPDHN	90464.56	71.99	VFSNPDHNE	11582	27.24	VKVFSNPDH	12526.90	62.50	-	-	-	-	-	-
HLA-DQA1*01:01/DQB1*05:01	144	158	KTCSLKERYTSGDPK	Consensus (comb.lib./smm/nn)	63.32	ERYTSGDPK	10026.56	56.18	KERYTSGDP	28595	63.32	ERYTSGDPK	30401.30	89.90	-	-	-	-	-	-
HLA-DQA1*01:01/DQB1*05:01	103	117	NKPRSKSSIYCQVGG	Consensus (comb.lib./smm/nn)	63.37	SSIYCQVGG	3075.61	47.05	KSSIYCQVG	28633	63.37	SKSSIYCQV	29396	88.90	-	-	-	-	-	-
HLA-DQA1*01:01/DQB1*05:01	295	309	PDHNEPRLRHADLGR	Consensus (comb.lib./smm/nn)	63.84	RLRHADLGR	1544.55	41.76	EPRLRHADL	28955	63.84	RLRHADLGR	21810.30	79.73	-	-	-	-	-	-
HLA-DQA1*01:01/DQB1*05:01	179	193	REGVKQWKRSGNEIF	Consensus (comb.lib./smm/nn)	63.90	WKRSGNEIF	28130.31	63.90	VKQWKRSGN	12905	30.90	WKRSGNEIF	24997.60	83.98	-	-	-	-	-	-
HLA-DQA1*01:01/DQB1*05:01	209	223	KFDKYTVTREMVVKH	Consensus (comb.lib./smm/nn)	65.61	KYTVTREMV	73.69	21.27	YTVTREMVV	30223	65.61	YTVTREMVV	15362.70	68.66	-	-	-	-	-	-
HLA-DQA1*01:01/DQB1*05:01	266	280	ECLPSNKTCQLVFDA	Consensus (comb.lib./smm/nn)	65.99	SNKTCQLVF	9046.76	55.40	LPSNKTCQL	30506	65.99	KTCQLVFDA	32533.20	91.86	-	-	-	-	-	-
[truncated: 6,024 more rows]
