# Supplementary material for: Engineering a vector-based pan-Leishmania vaccine for humans: proof of principle
Source: Sci Rep. 2020 Oct 29;10:18653. doi: 10.1038/s41598-020-75410-0 (PMC7596519; doi:10.1038/s41598-020-75410-0)
Supplement: Supplementary file 15 — Supplementary Information 14. [file 41598_2020_75410_MOESM15_ESM.xlsx]

## Sheet: Sheet1
Supplementary data 14. LJL143 in silico analysis: MHC-I restricted-epitopes prediction - Human (97% population coverage)
Allele	Start	End	Length	Peptide	Method used	Percentile rank	ANN IC50 (nM)	ANN rank	SMM IC50 (nM)	SMM rank	Combib_Sidney2008 score	Combib_Sidney2008 rank	NetMHCPan IC50	NetMHCPan rank
HLA-A*01:01	93	101	9	NSDLTKNLY	Consensus (ann/smm)	0.15	5.07	0.1	24.58	0.2	-	-	-	-	Predicted as good binders
HLA-A*01:01	150	158	9	HVDSYGLPY	Consensus (ann/smm)	0.15	3.42	0.1	68.01	0.2	-	-	-	-
HLA-A*01:01	270	278	9	DTDELMTYA	Consensus (ann/smm)	0.3	33.74	0.2	326.25	0.4	-	-	-	-
HLA-A*01:01	219	228	10	FSIILPNEEY	Consensus (ann/smm)	0.35	467.62	0.4	391.56	0.3	-	-	-	-
HLA-A*01:01	79	87	9	ISAIKLTSY	Consensus (ann/smm)	0.45	911.48	0.3	578.83	0.6	-	-	-	-
HLA-A*01:01	108	116	9	GTDNCKLVF	Consensus (ann/smm)	0.5	1546.69	0.5	531.56	0.5	-	-	-	-
HLA-A*01:01	268	277	10	VFDTDELMTY	Consensus (ann/smm)	0.6	2874.54	0.9	376.53	0.3	-	-	-	-
HLA-A*01:01	176	185	10	DTRFSTEVFY	Consensus (ann/smm)	0.65	1308.31	0.6	730.80	0.7	-	-	-	-
HLA-A*01:01	60	68	9	CSNNQTHFV	Consensus (ann/smm)	0.75	1477.77	0.5	958.41	1	-	-	-	-
HLA-A*01:01	92	101	10	QNSDLTKNLY	Consensus (ann/smm)	0.8	53.74	0.1	1523.35	1.5	-	-	-	-
HLA-A*01:01	78	87	10	CISAIKLTSY	Consensus (ann/smm)	0.9	1185.91	0.6	1229.70	1.2	-	-	-	-
HLA-A*01:01	145	154	10	GADPLHVDSY	Consensus (ann/smm)	0.9	1069.21	0.6	1221.24	1.2	-	-	-	-
HLA-A*01:01	149	158	10	LHVDSYGLPY	Consensus (ann/smm)	0.95	7.18	0.1	1939.99	1.8	-	-	-	-
HLA-A*01:01	204	212	9	FSEAREITA	Consensus (ann/smm)	1.05	2891.26	0.6	1597.90	1.5	-	-	-	-
HLA-A*01:01	24	33	10	DGDEYFIGKY	Consensus (ann/smm)	1.15	6259.40	1	1269.99	1.3	-	-	-	-
HLA-A*01:01	233	242	10	FLDVYWFQET	Consensus (ann/smm)	1.4	4723.67	0.9	2012.80	1.9	-	-	-	-
HLA-A*01:01	93	102	10	NSDLTKNLYC	Consensus (ann/smm)	1.5	260.05	0.3	3039.48	2.7	-	-	-	-
HLA-A*01:01	122	130	9	QIAANIEIY	Consensus (ann/smm)	1.5	7249.09	0.8	2283.23	2.2	-	-	-	-
HLA-A*01:01	241	249	9	ETMRKKPKY	Consensus (ann/smm)	1.5	6796.97	0.8	2341.80	2.2	-	-	-	-
HLA-A*01:01	270	279	10	DTDELMTYAL	Consensus (ann/smm)	2.05	2099.97	0.9	3688.08	3.2	-	-	-	-
HLA-A*01:01	188	197	10	NGLFNTQITY	Consensus (ann/smm)	2.25	5574.45	0.9	4166.77	3.6	-	-	-	-
HLA-A*01:01	242	251	10	TMRKKPKYPY	Consensus (ann/smm)	2.45	14407.19	3.2	1823.06	1.7	-	-	-	-
HLA-A*01:01	269	277	9	FDTDELMTY	Consensus (ann/smm)	2.6	12934.20	2.5	2848.07	2.7	-	-	-	-
HLA-A*01:01	7	15	9	LSIVGLISF	Consensus (ann/smm)	3.2	14079.71	3.3	3338.49	3.1	-	-	-	-
HLA-A*01:01	275	283	9	MTYALVKVF	Consensus (ann/smm)	3.3	12639.12	2.3	4661.76	4.3	-	-	-	-
HLA-A*01:01	189	197	9	GLFNTQITY	Consensus (ann/smm)	3.35	7894.09	0.8	6645.84	5.9	-	-	-	-
HLA-A*01:01	228	237	10	YKRISFLDVY	Consensus (ann/smm)	3.45	14386.30	3.2	4323.15	3.7	-	-	-	-
HLA-A*01:01	258	267	10	CSNENKTCEL	Consensus (ann/smm)	3.5	8112.65	1	6528.30	6	-	-	-	-
HLA-A*01:01	36	45	10	KDETLFFASY	Consensus (ann/smm)	3.6	16702.66	4.5	2997.78	2.7	-	-	-	-
HLA-A*01:01	126	134	9	NIEIYGIPA	Consensus (ann/smm)	3.7	10538.28	1.2	6927.08	6.2	-	-	-	-
HLA-A*01:01	2	10	9	NSINFLSIV	Consensus (ann/smm)	3.95	14831.07	4.1	4271.20	3.8	-	-	-	-
HLA-A*01:01	179	187	9	FSTEVFYHK	Consensus (ann/smm)	4.15	10838.94	1.3	7790.22	7	-	-	-	-
HLA-A*01:01	121	130	10	RQIAANIEIY	Consensus (ann/smm)	4.4	14818.08	3.5	5818.35	5.3	-	-	-	-
HLA-A*01:01	108	117	10	GTDNCKLVFK	Consensus (ann/smm)	4.45	14286.57	3.2	6106.61	5.7	-	-	-	-
HLA-A*01:01	180	188	9	STEVFYHKN	Consensus (ann/smm)	4.6	14462.31	3.7	6089.06	5.5	-	-	-	-
HLA-A*01:01	38	47	10	ETLFFASYGL	Consensus (ann/smm)	4.75	16598.53	4.5	5607.90	5	-	-	-	-
HLA-A*01:01	190	199	10	LFNTQITYLA	Consensus (ann/smm)	4.95	19255.86	6.8	3538.34	3.1	-	-	-	-
HLA-A*01:01	233	241	9	FLDVYWFQE	Consensus (ann/smm)	5.1	7176.59	0.8	10853	9.4	-	-	-	-
HLA-A*01:01	6	15	10	FLSIVGLISF	Consensus (ann/smm)	5.7	13053.42	2.5	9306.79	8.9	-	-	-	-
HLA-A*01:01	283	291	9	FTNPESDGS	Consensus (ann/smm)	5.7	13846.90	3.1	9322.88	8.3	-	-	-	-
HLA-A*01:01	167	175	9	NVERYNIFK	Consensus (ann/smm)	5.8	13628.85	3	9829.92	8.6	-	-	-	-
HLA-A*01:01	177	185	9	TRFSTEVFY	Consensus (ann/smm)	5.8	15023.25	4.4	8138.61	7.2	-	-	-	-
HLA-A*01:01	64	72	9	QTHFVLNFK	Consensus (ann/smm)	5.85	14641.33	3.9	8781.12	7.8	-	-	-	-
HLA-A*01:01	189	198	10	GLFNTQITYL	Consensus (ann/smm)	5.95	17450.09	5	7308.02	6.9	-	-	-	-
HLA-A*01:01	12	20	9	LISFGFIVA	Consensus (ann/smm)	5.95	13086.38	2.6	10803.14	9.3	-	-	-	-
HLA-A*01:01	220	228	9	SIILPNEEY	Consensus (ann/smm)	6.0	17217.17	7.3	5135.11	4.7	-	-	-	-
HLA-A*01:01	198	207	10	LAEEDSFSEA	Consensus (ann/smm)	6.15	19246.08	6.8	5967.60	5.5	-	-	-	-
HLA-A*01:01	275	284	10	MTYALVKVFT	Consensus (ann/smm)	6.15	19522.71	7	5858.68	5.3	-	-	-	-
HLA-A*01:01	267	276	10	LVFDTDELMT	Consensus (ann/smm)	6.25	20424.83	7.9	5161.79	4.6	-	-	-	-
HLA-A*01:01	179	188	10	FSTEVFYHKN	Consensus (ann/smm)	6.45	17280.62	4.9	8448.90	8	-	-	-	-
HLA-A*01:01	25	33	9	GDEYFIGKY	Consensus (ann/smm)	6.6	17011.44	7	6927.08	6.2	-	-	-	-
HLA-A*01:01	50	58	9	DPCQIVLGY	Consensus (ann/smm)	6.65	18079.13	8.9	4792.37	4.4	-	-	-	-
HLA-A*01:01	176	184	9	DTRFSTEVF	Consensus (ann/smm)	6.65	16003.34	5.6	8700.62	7.7	-	-	-	-
HLA-A*01:01	152	160	9	DSYGLPYQF	Consensus (ann/smm)	6.7	14321.24	3.5	11549.15	9.9	-	-	-	-
HLA-A*01:01	231	239	9	ISFLDVYWF	Consensus (ann/smm)	6.8	11569.06	1.6	12149.26	12	-	-	-	-
HLA-A*01:01	287	295	9	ESDGSRLKE	Consensus (ann/smm)	6.85	18038.68	8.9	5218.55	4.8	-	-	-	-
HLA-A*01:01	182	191	10	EVFYHKNGLF	Consensus (ann/smm)	7.3	20741.73	8.3	6757.72	6.3	-	-	-	-
HLA-A*01:01	13	21	9	ISFGFIVAV	Consensus (ann/smm)	7.5	15524.45	5.1	11549.15	9.9	-	-	-	-
HLA-A*01:01	230	239	10	RISFLDVYWF	Consensus (ann/smm)	7.6	17962.33	5.5	10064.68	9.7	-	-	-	-
HLA-A*01:01	143	151	9	YIGADPLHV	Consensus (ann/smm)	7.95	13526.60	2.9	13475.66	13	-	-	-	-
HLA-A*01:01	60	69	10	CSNNQTHFVL	Consensus (ann/smm)	8.05	12340.08	2.1	12670.68	14	-	-	-	-
HLA-A*01:01	190	198	9	LFNTQITYL	Consensus (ann/smm)	8.25	14246.74	3.5	13352.11	13	-	-	-	-
HLA-A*01:01	39	48	10	TLFFASYGLK	Consensus (ann/smm)	8.35	20957.39	8.5	8605.97	8.2	-	-	-	-
HLA-A*01:01	6	14	9	FLSIVGLIS	Consensus (ann/smm)	8.35	14509.65	3.7	14606.63	13	-	-	-	-
HLA-A*01:01	269	278	10	FDTDELMTYA	Consensus (ann/smm)	8.55	48.44	0.1	15374.46	17	-	-	-	-
HLA-A*01:01	79	88	10	ISAIKLTSYP	Consensus (ann/smm)	8.75	13058.08	2.5	13237.32	15	-	-	-	-
HLA-A*01:01	263	271	9	KTCELVFDT	Consensus (ann/smm)	8.85	17743.68	8.3	10878.02	9.4	-	-	-	-
HLA-A*01:01	19	28	10	VAVKCDGDEY	Consensus (ann/smm)	9.55	23798.27	17	2327.02	2.1	-	-	-	-
HLA-A*01:01	137	146	10	CSFKDRYIGA	Consensus (ann/smm)	9.7	19937.48	7.4	10734.95	12	-	-	-	-
HLA-A*01:01	267	275	9	LVFDTDELM	Consensus (ann/smm)	10.4	16835.12	6.8	15259.84	14	-	-	-	-
HLA-A*01:01	150	159	10	HVDSYGLPYQ	Consensus (ann/smm)	10.55	62.82	0.1	19310.79	21	-	-	-	-
HLA-A*01:01	20	28	9	AVKCDGDEY	Consensus (ann/smm)	10.6	17135.76	7.2	15189.73	14	-	-	-	-
HLA-A*01:01	204	213	10	FSEAREITAK	Consensus (ann/smm)	10.95	19353.62	6.9	13545.65	15	-	-	-	-
HLA-A*01:01	273	282	10	ELMTYALVKV	Consensus (ann/smm)	11.45	17356.70	4.9	16173.35	18	-	-	-	-
HLA-A*01:01	191	199	9	FNTQITYLA	Consensus (ann/smm)	11.55	16388.32	6.1	20116.39	17	-	-	-	-
HLA-A*01:01	192	200	9	NTQITYLAE	Consensus (ann/smm)	11.6	18731.24	15	9258.70	8.2	-	-	-	-
HLA-A*01:01	229	237	9	KRISFLDVY	Consensus (ann/smm)	11.65	18864.88	15	9365.91	8.3	-	-	-	-
HLA-A*01:01	183	191	9	VFYHKNGLF	Consensus (ann/smm)	11.7	15863.53	5.4	22108.03	18	-	-	-	-
HLA-A*01:01	195	204	10	ITYLAEEDSF	Consensus (ann/smm)	11.85	23069.38	16	8124.56	7.7	-	-	-	-
HLA-A*01:01	240	249	10	QETMRKKPKY	Consensus (ann/smm)	12.6	17772.89	5.2	17410.05	20	-	-	-	-
HLA-A*01:01	203	212	10	SFSEAREITA	Consensus (ann/smm)	12.8	15043.75	3.6	19806.15	22	-	-	-	-
HLA-A*01:01	1	9	9	MNSINFLSI	Consensus (ann/smm)	12.95	18044.93	8.9	20396.23	17	-	-	-	-
HLA-A*01:01	178	187	10	RFSTEVFYHK	Consensus (ann/smm)	13.0	23580.67	17	9392.91	9	-	-	-	-
HLA-A*01:01	59	68	10	KCSNNQTHFV	Consensus (ann/smm)	13.5	8633.21	1	23485.51	26	-	-	-	-
HLA-A*01:01	230	238	9	RISFLDVYW	Consensus (ann/smm)	13.85	17916.92	8.7	24240.97	19	-	-	-	-
HLA-A*01:01	163	171	9	EHGWNVERY	Consensus (ann/smm)	14.0	18535.68	10	22832.32	18	-	-	-	-
HLA-A*01:01	76	84	9	KSCISAIKL	Consensus (ann/smm)	14.15	20806.91	20	9301.44	8.3	-	-	-	-
HLA-A*01:01	274	283	10	LMTYALVKVF	Consensus (ann/smm)	14.35	18188.62	5.7	20455.02	23	-	-	-	-
HLA-A*01:01	197	205	9	YLAEEDSFS	Consensus (ann/smm)	14.35	17908.39	8.7	27136.26	20	-	-	-	-
HLA-A*01:01	9	17	9	IVGLISFGF	Consensus (ann/smm)	14.8	17371.73	7.6	32251.51	22	-	-	-	-
HLA-A*01:01	107	116	10	IGTDNCKLVF	Consensus (ann/smm)	15.45	5658.37	0.9	27784.33	30	-	-	-	-
HLA-A*01:01	49	58	10	RDPCQIVLGY	Consensus (ann/smm)	15.5	23651.70	17	12382.26	14	-	-	-	-
HLA-A*01:01	271	279	9	TDELMTYAL	Consensus (ann/smm)	15.5	19460.50	16	17805.33	15	-	-	-	-
HLA-A*01:01	1	10	10	MNSINFLSIV	Consensus (ann/smm)	15.6	19676.03	7.2	22171.75	24	-	-	-	-
HLA-A*01:01	273	281	9	ELMTYALVK	Consensus (ann/smm)	15.85	16052.77	5.7	41261.97	26	-	-	-	-
HLA-A*01:01	12	21	10	LISFGFIVAV	Consensus (ann/smm)	16.4	18314.21	5.8	24592.35	27	-	-	-	-
HLA-A*01:01	96	104	9	LTKNLYCQT	Consensus (ann/smm)	16.5	19453.14	16	19931.96	17	-	-	-	-
HLA-A*01:01	151	160	10	VDSYGLPYQF	Consensus (ann/smm)	16.6	20730.07	8.2	23056.85	25	-	-	-	-
HLA-A*01:01	99	107	9	NLYCQTGGI	Consensus (ann/smm)	16.95	18067.79	8.9	38330.99	25	-	-	-	-
HLA-A*01:01	283	292	10	FTNPESDGSR	Consensus (ann/smm)	17.35	27897.41	28	7108.86	6.7	-	-	-	-
HLA-A*01:01	7	16	10	LSIVGLISFG	Consensus (ann/smm)	17.5	25390.91	21	12496.83	14	-	-	-	-
HLA-A*01:01	11	19	9	GLISFGFIV	Consensus (ann/smm)	17.5	17581.43	8	41835.99	27	-	-	-	-
HLA-A*01:01	174	183	10	FKDTRFSTEV	Consensus (ann/smm)	18.0	26736.04	24	10859.25	12	-	-	-	-
HLA-A*01:01	37	45	9	DETLFFASY	Consensus (ann/smm)	18.0	20861.25	20	19613.27	16	-	-	-	-
HLA-A*01:01	41	49	9	FFASYGLKR	Consensus (ann/smm)	18.0	19845.16	17	23853.38	19	-	-	-	-
HLA-A*01:01	274	282	9	LMTYALVKV	Consensus (ann/smm)	18.4	16879.98	6.8	51707.08	30	-	-	-	-
HLA-A*01:01	20	29	10	AVKCDGDEYF	Consensus (ann/smm)	18.5	23324.38	17	17980.43	20	-	-	-	-
HLA-A*01:01	72	81	10	KTNKKSCISA	Consensus (ann/smm)	18.5	26668.72	24	11476.25	13	-	-	-	-
HLA-A*01:01	35	43	9	EKDETLFFA	Consensus (ann/smm)	18.5	20373.18	19	23310.41	18	-	-	-	-
HLA-A*01:01	38	46	9	ETLFFASYG	Consensus (ann/smm)	18.5	19231.09	16	30098.86	21	-	-	-	-
HLA-A*01:01	40	49	10	LFFASYGLKR	Consensus (ann/smm)	19.0	25428.03	21	14818.36	17	-	-	-	-
HLA-A*01:01	40	48	9	LFFASYGLK	Consensus (ann/smm)	19.75	17830.28	8.5	55405.13	31	-	-	-	-
HLA-A*01:01	64	73	10	QTHFVLNFKT	Consensus (ann/smm)	20.0	25797.43	22	16173.35	18	-	-	-	-
HLA-A*01:01	170	179	10	RYNIFKDTRF	Consensus (ann/smm)	20.0	25395.86	21	17210.76	19	-	-	-	-
HLA-A*01:01	266	275	10	ELVFDTDELM	Consensus (ann/smm)	20.0	23050.91	16	21917.95	24	-	-	-	-
HLA-A*01:01	48	56	9	KRDPCQIVL	Consensus (ann/smm)	20.0	21956.42	24	18687.45	16	-	-	-	-
HLA-A*01:01	63	71	9	NQTHFVLNF	Consensus (ann/smm)	20.0	19188.49	16	35119.64	24	-	-	-	-
HLA-A*01:01	171	179	9	YNIFKDTRF	Consensus (ann/smm)	20.0	19073.60	15	38953.82	25	-	-	-	-
HLA-A*01:01	268	276	9	VFDTDELMT	Consensus (ann/smm)	20.55	24515.42	35	6847.78	6.1	-	-	-	-
HLA-A*01:01	33	42	10	YKEKDETLFF	Consensus (ann/smm)	21.0	24591.94	19	20787.39	23	-	-	-	-
HLA-A*01:01	287	296	10	ESDGSRLKEE	Consensus (ann/smm)	21.0	27929.72	28	12906.25	14	-	-	-	-
HLA-A*01:01	5	13	9	NFLSIVGLI	Consensus (ann/smm)	22.0	19078.56	15	48034.14	29	-	-	-	-
HLA-A*01:01	219	227	9	FSIILPNEE	Consensus (ann/smm)	22.0	23341.54	30	16313.61	14	-	-	-	-
HLA-A*01:01	231	240	10	ISFLDVYWFQ	Consensus (ann/smm)	23.0	22228.92	14	30605.54	32	-	-	-	-
HLA-A*01:01	134	143	10	AKKCSFKDRY	Consensus (ann/smm)	23.8	30867.68	39	9011.56	8.6	-	-	-	-
HLA-A*01:01	4	13	10	INFLSIVGLI	Consensus (ann/smm)	24.0	23865.32	17	29840.08	31	-	-	-	-
HLA-A*01:01	13	22	10	ISFGFIVAVK	Consensus (ann/smm)	24.0	23475.53	17	29362.97	31	-	-	-	-
HLA-A*01:01	241	250	10	ETMRKKPKYP	Consensus (ann/smm)	24.0	27439.99	26	20220.88	22	-	-	-	-
HLA-A*01:01	24	32	9	DGDEYFIGK	Consensus (ann/smm)	24.0	23886.49	32	18687.45	16	-	-	-	-
HLA-A*01:01	235	243	9	DVYWFQETM	Consensus (ann/smm)	24.0	19212.79	16	58823.38	32	-	-	-	-
HLA-A*01:01	76	85	10	KSCISAIKLT	Consensus (ann/smm)	24.4	30811.30	39	10181.22	9.8	-	-	-	-
HLA-A*01:01	9	18	10	IVGLISFGFI	Consensus (ann/smm)	24.5	26505.32	23	24032.56	26	-	-	-	-
HLA-A*01:01	122	131	10	QIAANIEIYG	Consensus (ann/smm)	24.5	22573.82	15	32870.02	34	-	-	-	-
HLA-A*01:01	142	151	10	RYIGADPLHV	Consensus (ann/smm)	24.5	25584.23	21	26049.54	28	-	-	-	-
HLA-A*01:01	152	161	10	DSYGLPYQFD	Consensus (ann/smm)	24.5	27985.38	28	18441.66	21	-	-	-	-
HLA-A*01:01	146	154	9	ADPLHVDSY	Consensus (ann/smm)	24.5	24378.67	34	17561.03	15	-	-	-	-
HLA-A*01:01	39	47	9	TLFFASYGL	Consensus (ann/smm)	24.75	15913.56	5.5	104363.83	44	-	-	-	-
HLA-A*01:01	166	174	9	WNVERYNIF	Consensus (ann/smm)	24.8	17872.77	8.6	90063.74	41	-	-	-	-
HLA-A*01:01	3	12	10	SINFLSIVGL	Consensus (ann/smm)	25.0	25205.05	20	28431.51	30	-	-	-	-
HLA-A*01:01	180	189	10	STEVFYHKNG	Consensus (ann/smm)	25.0	29071.16	32	15516.72	18	-	-	-	-
HLA-A*01:01	271	280	10	TDELMTYALV	Consensus (ann/smm)	25.0	25373.05	21	27593.07	29	-	-	-	-
HLA-A*01:01	58	67	10	YKCSNNQTHF	Consensus (ann/smm)	25.5	23969.08	18	32121.81	33	-	-	-	-
HLA-A*01:01	135	143	9	KKCSFKDRY	Consensus (ann/smm)	25.5	24292.57	34	20209.24	17	-	-	-	-
HLA-A*01:01	202	211	10	DSFSEAREIT	Consensus (ann/smm)	25.55	32561.38	47	4611.05	4.1	-	-	-	-
HLA-A*01:01	183	192	10	VFYHKNGLFN	Consensus (ann/smm)	26.0	28117.42	28	21567.51	24	-	-	-	-
HLA-A*01:01	162	171	10	QEHGWNVERY	Consensus (ann/smm)	26.5	28253.12	29	21917.95	24	-	-	-	-
HLA-A*01:01	259	268	10	SNENKTCELV	Consensus (ann/smm)	26.5	28693.04	30	20596.81	23	-	-	-	-
HLA-A*01:01	11	20	10	GLISFGFIVA	Consensus (ann/smm)	26.85	21135.47	8.7	47402.36	45	-	-	-	-
HLA-A*01:01	59	67	9	KCSNNQTHF	Consensus (ann/smm)	27.5	22763.42	27	45872.25	28	-	-	-	-
HLA-A*01:01	165	174	10	GWNVERYNIF	Consensus (ann/smm)	28.0	26437.44	23	32121.81	33	-	-	-	-
HLA-A*01:01	177	186	10	TRFSTEVFYH	Consensus (ann/smm)	28.0	23754.03	17	39156.15	39	-	-	-	-
HLA-A*01:01	72	80	9	KTNKKSCIS	Consensus (ann/smm)	28.0	25678.23	41	16655.21	15	-	-	-	-
HLA-A*01:01	178	186	9	RFSTEVFYH	Consensus (ann/smm)	28.0	19709.92	17	82899.14	39	-	-	-	-
HLA-A*01:01	124	132	9	AANIEIYGI	Consensus (ann/smm)	28.5	23059.89	28	46725.07	29	-	-	-	-
HLA-A*01:01	259	267	9	SNENKTCEL	Consensus (ann/smm)	28.5	23480.61	30	42712.01	27	-	-	-	-
HLA-A*01:01	78	86	9	CISAIKLTS	Consensus (ann/smm)	29.0	25717.71	41	21161.67	17	-	-	-	-
HLA-A*01:01	232	241	10	SFLDVYWFQE	Consensus (ann/smm)	29.15	19784.05	7.3	58317.65	51	-	-	-	-
HLA-A*01:01	22	30	9	KCDGDEYFI	Consensus (ann/smm)	29.5	26489.27	45	15723.53	14	-	-	-	-
HLA-A*01:01	84	93	10	LTSYPKINQN	Consensus (ann/smm)	30.3	33991.25	55	6078.55	5.6	-	-	-	-
HLA-A*01:01	8	17	10	SIVGLISFGF	Consensus (ann/smm)	30.5	26390	23	38176.84	38	-	-	-	-
HLA-A*01:01	62	71	10	NNQTHFVLNF	Consensus (ann/smm)	30.5	25965.72	22	38707.93	39	-	-	-	-
HLA-A*01:01	95	104	10	DLTKNLYCQT	Consensus (ann/smm)	30.5	30451.69	37	21468.42	24	-	-	-	-
HLA-A*01:01	68	76	9	VLNFKTNKK	Consensus (ann/smm)	31.0	23150.89	29	59504.53	33	-	-	-	-
HLA-A*01:01	228	236	9	YKRISFLDV	Consensus (ann/smm)	31.0	20881.34	20	94091.42	42	-	-	-	-
HLA-A*01:01	10	19	10	VGLISFGFIV	Consensus (ann/smm)	31.5	23223.14	16	51027	47	-	-	-	-
HLA-A*01:01	33	41	9	YKEKDETLF	Consensus (ann/smm)	31.5	25235.34	39	36774.77	24	-	-	-	-
HLA-A*01:01	202	210	9	DSFSEAREI	Consensus (ann/smm)	31.5	24348.89	34	48702.36	29	-	-	-	-
HLA-A*01:01	251	259	9	YIHYNGECS	Consensus (ann/smm)	31.5	23288.82	30	60193.56	33	-	-	-	-
HLA-A*01:01	145	153	9	GADPLHVDS	Consensus (ann/smm)	32.0	27237.96	50	14981.32	14	-	-	-	-
HLA-A*01:01	237	245	9	YWFQETMRK	Consensus (ann/smm)	32.0	22892.60	28	69750.93	36	-	-	-	-
HLA-A*01:01	5	14	10	NFLSIVGLIS	Consensus (ann/smm)	32.5	25983.71	22	44340.44	43	-	-	-	-
HLA-A*01:01	148	156	9	PLHVDSYGL	Consensus (ann/smm)	32.5	22978.45	28	72702.61	37	-	-	-	-
HLA-A*01:01	282	291	10	VFTNPESDGS	Consensus (ann/smm)	33.5	28320.45	29	36965.79	38	-	-	-	-
HLA-A*01:01	27	36	10	EYFIGKYKEK	Consensus (ann/smm)	34.0	31317.80	41	24819.90	27	-	-	-	-
HLA-A*01:01	130	139	10	YGIPAKKCSF	Consensus (ann/smm)	34.0	29374.38	33	34339.98	35	-	-	-	-
HLA-A*01:01	101	109	9	YCQTGGIGT	Consensus (ann/smm)	34.0	23009.06	28	86806.05	40	-	-	-	-
HLA-A*01:01	195	203	9	ITYLAEEDS	Consensus (ann/smm)	34.0	25057.68	38	49607.80	30	-	-	-	-
HLA-A*01:01	10	18	9	VGLISFGFI	Consensus (ann/smm)	34.5	21314.83	22	116828.82	47	-	-	-	-
HLA-A*01:01	89	97	9	KINQNSDLT	Consensus (ann/smm)	34.5	25123.10	38	53771.23	31	-	-	-	-
HLA-A*01:01	52	60	9	CQIVLGYKC	Consensus (ann/smm)	35.0	23072.62	28	92587	42	-	-	-	-
HLA-A*01:01	229	238	10	KRISFLDVYW	Consensus (ann/smm)	35.5	24951.89	20	57782.99	51	-	-	-	-
HLA-A*01:01	262	271	10	NKTCELVFDT	Consensus (ann/smm)	35.5	25249.27	20	57253.23	51	-	-	-	-
HLA-A*01:01	158	166	9	YQFDQEHGW	Consensus (ann/smm)	35.5	23403.25	30	90271.36	41	-	-	-	-
HLA-A*01:01	182	190	9	EVFYHKNGL	Consensus (ann/smm)	35.5	21291.77	21	135378.59	50	-	-	-	-
HLA-A*01:01	192	201	10	NTQITYLAEE	Consensus (ann/smm)	36.0	30973.41	39	32419.03	33	-	-	-	-
HLA-A*01:01	227	236	10	EYKRISFLDV	Consensus (ann/smm)	36.0	28749.60	31	40719.27	41	-	-	-	-
HLA-A*01:01	94	102	9	SDLTKNLYC	Consensus (ann/smm)	36.0	25194.68	39	59231.13	33	-	-	-	-
HLA-A*01:01	160	168	9	FDQEHGWNV	Consensus (ann/smm)	36.0	26507.63	46	40602.24	26	-	-	-	-
HLA-A*01:01	290	298	9	GSRLKEEDL	Consensus (ann/smm)	36.0	26617.40	46	40230	26	-	-	-	-
HLA-A*01:01	123	132	10	IAANIEIYGI	Consensus (ann/smm)	36.5	31124.91	40	31608.22	33	-	-	-	-
HLA-A*01:01	175	184	10	KDTRFSTEVF	Consensus (ann/smm)	36.5	22976.71	16	70274.86	57	-	-	-	-
HLA-A*01:01	196	205	10	TYLAEEDSFS	Consensus (ann/smm)	36.5	30151.06	36	36711.32	37	-	-	-	-
HLA-A*01:01	201	210	10	EDSFSEAREI	Consensus (ann/smm)	36.5	31186.94	40	32419.03	33	-	-	-	-
HLA-A*01:01	260	268	9	NENKTCELV	Consensus (ann/smm)	36.5	25107.61	38	67693.97	35	-	-	-	-
HLA-A*01:01	277	285	9	YALVKVFTN	Consensus (ann/smm)	36.5	25250.92	39	64945.64	34	-	-	-	-
HLA-A*01:01	2	11	10	NSINFLSIVG	Consensus (ann/smm)	37.0	27453.94	26	51499.14	48	-	-	-	-
HLA-A*01:01	266	274	9	ELVFDTDEL	Consensus (ann/smm)	37.0	21984.48	24	131386.28	50	-	-	-	-
HLA-A*01:01	67	76	10	FVLNFKTNKK	Consensus (ann/smm)	37.5	29447.57	33	42736.60	42	-	-	-	-
HLA-A*01:01	36	44	9	KDETLFFAS	Consensus (ann/smm)	37.5	26196.27	44	54393.88	31	-	-	-	-
HLA-A*01:01	85	93	9	TSYPKINQN	Consensus (ann/smm)	37.5	26668.43	47	44111.31	28	-	-	-	-
HLA-A*01:01	109	117	9	TDNCKLVFK	Consensus (ann/smm)	37.5	23709.86	31	102223.32	44	-	-	-	-
HLA-A*01:01	98	107	10	KNLYCQTGGI	Consensus (ann/smm)	38.0	25080.73	20	68517.26	56	-	-	-	-
HLA-A*01:01	99	108	10	NLYCQTGGIG	Consensus (ann/smm)	38.0	28258.02	29	49980.43	47	-	-	-	-
HLA-A*01:01	41	50	10	FFASYGLKRD	Consensus (ann/smm)	38.5	33202.11	51	23539.65	26	-	-	-	-
HLA-A*01:01	61	69	9	SNNQTHFVL	Consensus (ann/smm)	38.5	24137.20	33	105572.30	44	-	-	-	-
HLA-A*01:01	21	29	9	VKCDGDEYF	Consensus (ann/smm)	39.0	25847.72	42	71540.18	36	-	-	-	-
HLA-A*01:01	51	59	9	PCQIVLGYK	Consensus (ann/smm)	39.0	24524.71	35	97847.56	43	-	-	-	-
HLA-A*01:01	106	114	9	GIGTDNCKL	Consensus (ann/smm)	39.0	24906.31	37	90688.04	41	-	-	-	-
HLA-A*01:01	70	79	10	NFKTNKKSCI	Consensus (ann/smm)	39.5	34618.90	59	18063.42	20	-	-	-	-
HLA-A*01:01	225	233	9	NEEYKRISF	Consensus (ann/smm)	39.5	27026.59	49	52185.52	30	-	-	-	-
HLA-A*01:01	243	251	9	MRKKPKYPY	Consensus (ann/smm)	39.5	28908.68	59	27640.76	20	-	-	-	-
HLA-A*01:01	265	274	10	CELVFDTDEL	Consensus (ann/smm)	40.5	26899.39	25	67889.09	56	-	-	-	-
HLA-A*01:01	220	229	10	SIILPNEEYK	Consensus (ann/smm)	41.0	32337.73	46	34419.14	36	-	-	-	-
HLA-A*01:01	249	258	10	YPYIHYNGEC	Consensus (ann/smm)	41.0	29744.08	34	51380.70	48	-	-	-	-
HLA-A*01:01	285	293	9	NPESDGSRL	Consensus (ann/smm)	41.0	27644.12	52	52789.80	30	-	-	-	-
HLA-A*01:01	147	156	10	DPLHVDSYGL	Consensus (ann/smm)	41.5	29830.46	35	51856.12	48	-	-	-	-
HLA-A*01:01	172	181	10	NIFKDTRFST	Consensus (ann/smm)	41.5	34881.32	60	21173.86	23	-	-	-	-
HLA-A*01:01	258	266	9	CSNENKTCE	Consensus (ann/smm)	41.5	29654.44	64	24129.59	19	-	-	-	-
HLA-A*01:01	96	105	10	LTKNLYCQTG	Consensus (ann/smm)	42.0	34197.47	56	26109.59	28	-	-	-	-
HLA-A*01:01	276	285	10	TYALVKVFTN	Consensus (ann/smm)	42.0	33454.90	52	30605.54	32	-	-	-	-
HLA-A*01:01	121	129	9	RQIAANIEI	Consensus (ann/smm)	42.0	23226.41	29	167320.83	55	-	-	-	-
HLA-A*01:01	166	175	10	WNVERYNIFK	Consensus (ann/smm)	42.05	18678.43	6.1	139572.55	78	-	-	-	-
HLA-A*01:01	125	134	10	ANIEIYGIPA	Consensus (ann/smm)	42.5	22877.49	16	103228.59	69	-	-	-	-
HLA-A*01:01	263	272	10	KTCELVFDTD	Consensus (ann/smm)	42.5	34958.03	61	21717.01	24	-	-	-	-
HLA-A*01:01	15	23	9	FGFIVAVKC	Consensus (ann/smm)	42.5	24154.46	33	148098.27	52	-	-	-	-
HLA-A*01:01	103	111	9	QTGGIGTDN	Consensus (ann/smm)	42.5	29932.95	66	24920.11	19	-	-	-	-
HLA-A*01:01	136	144	9	KCSFKDRYI	Consensus (ann/smm)	42.5	25936.80	42	100357.54	43	-	-	-	-
HLA-A*01:01	261	269	9	ENKTCELVF	Consensus (ann/smm)	42.5	22369.58	26	197947.49	59	-	-	-	-
HLA-A*01:01	15	24	10	FGFIVAVKCD	Consensus (ann/smm)	43.0	34222.27	56	27656.68	30	-	-	-	-
HLA-A*01:01	56	65	10	LGYKCSNNQT	Consensus (ann/smm)	43.5	33074.82	50	35710.83	37	-	-	-	-
HLA-A*01:01	106	115	10	GIGTDNCKLV	Consensus (ann/smm)	43.5	30683.20	38	54550.66	49	-	-	-	-
HLA-A*01:01	3	11	9	SINFLSIVG	Consensus (ann/smm)	43.5	26040	43	104363.83	44	-	-	-	-
HLA-A*01:01	63	72	10	NQTHFVLNFK	Consensus (ann/smm)	44.0	25406.01	21	96116.95	67	-	-	-	-
HLA-A*01:01	159	168	10	QFDQEHGWNV	Consensus (ann/smm)	44.0	34622.62	59	26902.96	29	-	-	-	-
HLA-A*01:01	137	145	9	CSFKDRYIG	Consensus (ann/smm)	44.0	28848.69	59	48144.87	29	-	-	-	-
HLA-A*01:01	43	52	10	ASYGLKRDPC	Consensus (ann/smm)	44.5	34280.07	57	31031.30	32	-	-	-	-
HLA-A*01:01	225	234	10	NEEYKRISFL	Consensus (ann/smm)	44.5	28882.42	31	72410.24	58	-	-	-	-
HLA-A*01:01	34	42	9	KEKDETLFF	Consensus (ann/smm)	44.5	26604.17	46	100126.72	43	-	-	-	-
HLA-A*01:01	131	139	9	GIPAKKCSF	Consensus (ann/smm)	44.5	26961.46	48	91106.63	41	-	-	-	-
HLA-A*01:01	175	183	9	KDTRFSTEV	Consensus (ann/smm)	44.5	26214.69	44	110039.85	45	-	-	-	-
HLA-A*01:01	200	208	9	EEDSFSEAR	Consensus (ann/smm)	44.5	28695.52	58	55917.79	31	-	-	-	-
HLA-A*01:01	48	57	10	KRDPCQIVLG	Consensus (ann/smm)	45.0	34810.45	60	27912.58	30	-	-	-	-
HLA-A*01:01	120	129	10	KRQIAANIEI	Consensus (ann/smm)	45.0	31178.83	40	56597.86	50	-	-	-	-
HLA-A*01:01	14	22	9	SFGFIVAVK	Consensus (ann/smm)	45.0	21768.85	23	277683.45	67	-	-	-	-
HLA-A*01:01	234	242	9	LDVYWFQET	Consensus (ann/smm)	45.0	25648.24	41	126633.91	49	-	-	-	-
HLA-A*01:01	17	25	9	FIVAVKCDG	Consensus (ann/smm)	45.5	26731.99	47	103645.39	44	-	-	-	-
HLA-A*01:01	135	144	10	KKCSFKDRYI	Consensus (ann/smm)	46.0	30908.46	39	61915.59	53	-	-	-	-
HLA-A*01:01	62	70	9	NNQTHFVLN	Consensus (ann/smm)	46.0	27384.24	51	89032.79	41	-	-	-	-
HLA-A*01:01	272	280	9	DELMTYALV	Consensus (ann/smm)	46.0	22920.34	28	238533.84	64	-	-	-	-
HLA-A*01:01	37	46	10	DETLFFASYG	Consensus (ann/smm)	46.5	27283.67	26	96560.61	67	-	-	-	-
HLA-A*01:01	281	290	10	KVFTNPESDG	Consensus (ann/smm)	46.5	36212.70	68	23056.85	25	-	-	-	-
HLA-A*01:01	141	149	9	DRYIGADPL	Consensus (ann/smm)	46.5	22773.02	27	266409.68	66	-	-	-	-
HLA-A*01:01	21	30	10	VKCDGDEYFI	Consensus (ann/smm)	47.0	34696.50	59	34025.15	35	-	-	-	-
HLA-A*01:01	32	41	10	KYKEKDETLF	Consensus (ann/smm)	47.0	34963.33	61	31608.22	33	-	-	-	-
HLA-A*01:01	167	176	10	NVERYNIFKD	Consensus (ann/smm)	47.0	35808.66	66	26169.78	28	-	-	-	-
HLA-A*01:01	4	12	9	INFLSIVGL	Consensus (ann/smm)	47.0	21891.19	24	314448.84	70	-	-	-	-
HLA-A*01:01	246	254	9	KPKYPYIHY	Consensus (ann/smm)	47.0	29227.59	61	61737.64	33	-	-	-	-
HLA-A*01:01	85	94	10	TSYPKINQNS	Consensus (ann/smm)	47.5	34129.08	56	38353.06	39	-	-	-	-
HLA-A*01:01	126	135	10	NIEIYGIPAK	Consensus (ann/smm)	47.5	28713.23	30	88674.76	65	-	-	-	-
HLA-A*01:01	237	246	10	YWFQETMRKK	Consensus (ann/smm)	47.5	33517.94	52	44340.44	43	-	-	-	-
HLA-A*01:01	184	192	9	FYHKNGLFN	Consensus (ann/smm)	47.5	30493.57	69	41261.97	26	-	-	-	-
HLA-A*01:01	199	207	9	AEEDSFSEA	Consensus (ann/smm)	47.5	29238.35	61	63613.60	34	-	-	-	-
HLA-A*01:01	171	180	10	YNIFKDTRFS	Consensus (ann/smm)	48.0	30230.11	36	76172.81	60	-	-	-	-
HLA-A*01:01	210	219	10	ITAKDIKKKF	Consensus (ann/smm)	48.0	37937.30	79	14648.73	17	-	-	-	-
HLA-A*01:01	67	75	9	FVLNFKTNK	Consensus (ann/smm)	48.0	27492.30	51	107287.72	45	-	-	-	-
HLA-A*01:01	226	234	9	EEYKRISFL	Consensus (ann/smm)	48.0	22104.70	25	340839.56	71	-	-	-	-
HLA-A*01:01	255	263	9	NGECSNENK	Consensus (ann/smm)	48.0	28278.82	56	86407.21	40	-	-	-	-
HLA-A*01:01	143	152	10	YIGADPLHVD	Consensus (ann/smm)	48.5	31960.68	44	61206.85	53	-	-	-	-
HLA-A*01:01	245	254	10	KKPKYPYIHY	Consensus (ann/smm)	48.5	37091.44	74	20931.48	23	-	-	-	-
HLA-A*01:01	196	204	9	TYLAEEDSF	Consensus (ann/smm)	48.5	25543.56	40	176827.58	57	-	-	-	-
HLA-A*01:01	75	84	10	KKSCISAIKL	Consensus (ann/smm)	49.0	27908.89	28	106120.67	70	-	-	-	-
HLA-A*01:01	100	109	10	LYCQTGGIGT	Consensus (ann/smm)	49.0	32622.04	48	55564.83	50	-	-	-	-
HLA-A*01:01	114	123	10	LVFKKRKRQI	Consensus (ann/smm)	49.0	37134.40	74	21968.48	24	-	-	-	-
HLA-A*01:01	234	243	10	LDVYWFQETM	Consensus (ann/smm)	49.0	23649.90	17	157688.49	81	-	-	-	-
HLA-A*01:01	243	252	10	MRKKPKYPYI	Consensus (ann/smm)	49.5	35145.38	62	36458.60	37	-	-	-	-
HLA-A*01:01	87	96	10	YPKINQNSDL	Consensus (ann/smm)	50.0	32891.40	49	57782.99	51	-	-	-	-
HLA-A*01:01	163	172	10	EHGWNVERYN	Consensus (ann/smm)	50.0	33930.99	55	46859.75	45	-	-	-	-
HLA-A*01:01	235	244	10	DVYWFQETMR	Consensus (ann/smm)	50.0	31302.21	41	75127.68	59	-	-	-	-
HLA-A*01:01	276	284	9	TYALVKVFT	Consensus (ann/smm)	50.0	26470.08	45	163136.07	55	-	-	-	-
HLA-A*01:01	14	23	10	SFGFIVAVKC	Consensus (ann/smm)	50.5	29581.05	34	96116.95	67	-	-	-	-
HLA-A*01:01	123	131	9	IAANIEIYG	Consensus (ann/smm)	50.5	30334.30	68	61595.64	33	-	-	-	-
HLA-A*01:01	169	178	10	ERYNIFKDTR	Consensus (ann/smm)	51.0	32000.47	44	72243.70	58	-	-	-	-
HLA-A*01:01	45	54	10	YGLKRDPCQI	Consensus (ann/smm)	51.5	34757.01	60	44442.66	43	-	-	-	-
HLA-A*01:01	197	206	10	YLAEEDSFSE	Consensus (ann/smm)	51.5	34195.61	56	50442.89	47	-	-	-	-
HLA-A*01:01	128	136	9	EIYGIPAKK	Consensus (ann/smm)	51.5	24934.62	37	265185.64	66	-	-	-	-
HLA-A*01:01	209	217	9	EITAKDIKK	Consensus (ann/smm)	51.5	26565.04	46	179287.50	57	-	-	-	-
HLA-A*01:01	221	229	9	IILPNEEYK	Consensus (ann/smm)	51.5	27414.17	51	142741.42	52	-	-	-	-
HLA-A*01:01	214	222	9	DIKKKFSII	Consensus (ann/smm)	52.0	26786.71	47	176827.58	57	-	-	-	-
HLA-A*01:01	279	287	9	LVKVFTNPE	Consensus (ann/smm)	52.0	26692.11	47	178875.15	57	-	-	-	-
HLA-A*01:01	28	36	9	YFIGKYKEK	Consensus (ann/smm)	52.5	26823.82	47	189038.39	58	-	-	-	-
HLA-A*01:01	50	59	10	DPCQIVLGYK	Consensus (ann/smm)	53.0	30660.31	38	97454.07	68	-	-	-	-
HLA-A*01:01	191	200	10	FNTQITYLAE	Consensus (ann/smm)	53.0	26318.14	23	176522.47	83	-	-	-	-
HLA-A*01:01	138	146	9	SFKDRYIGA	Consensus (ann/smm)	53.0	27065.22	49	178053.29	57	-	-	-	-
HLA-A*01:01	249	257	9	YPYIHYNGE	Consensus (ann/smm)	53.0	24044.42	33	366901.93	73	-	-	-	-
HLA-A*01:01	65	74	10	THFVLNFKTN	Consensus (ann/smm)	53.5	34813.46	60	49750.79	47	-	-	-	-
HLA-A*01:01	272	281	10	DELMTYALVK	Consensus (ann/smm)	53.5	22090.59	11	396095.58	96	-	-	-	-
HLA-A*01:01	136	145	10	KCSFKDRYIG	Consensus (ann/smm)	54.0	36560.32	70	38089.04	38	-	-	-	-
HLA-A*01:01	218	227	10	KFSIILPNEE	Consensus (ann/smm)	54.0	33952.29	55	61347.94	53	-	-	-	-
HLA-A*01:01	159	167	9	QFDQEHGWN	Consensus (ann/smm)	54.0	34545.17	90	22364.03	18	-	-	-	-
HLA-A*01:01	47	56	10	LKRDPCQIVL	Consensus (ann/smm)	54.5	28023.27	28	155524.92	81	-	-	-	-
HLA-A*01:01	88	97	10	PKINQNSDLT	Consensus (ann/smm)	54.5	34694.64	59	55182.33	50	-	-	-	-
HLA-A*01:01	289	298	10	DGSRLKEEDL	Consensus (ann/smm)	54.5	35422.53	64	46967.78	45	-	-	-	-
HLA-A*01:01	80	88	9	SAIKLTSYP	Consensus (ann/smm)	54.5	29368.98	62	119275.16	47	-	-	-	-
HLA-A*01:01	174	182	9	FKDTRFSTE	Consensus (ann/smm)	54.5	30310.01	68	89443.75	41	-	-	-	-
HLA-A*01:01	198	206	9	LAEEDSFSE	Consensus (ann/smm)	54.5	32229.10	79	52185.52	30	-	-	-	-
HLA-A*01:01	224	233	10	PNEEYKRISF	Consensus (ann/smm)	55.0	36613.36	71	38441.47	39	-	-	-	-
HLA-A*01:01	65	73	9	THFVLNFKT	Consensus (ann/smm)	55.0	24093.38	33	445194.71	77	-	-	-	-
HLA-A*01:01	81	90	10	AIKLTSYPKI	Consensus (ann/smm)	55.5	34167.51	56	65584.32	55	-	-	-	-
HLA-A*01:01	193	202	10	TQITYLAEED	Consensus (ann/smm)	55.5	36633.98	71	40160.58	40	-	-	-	-
HLA-A*01:01	290	299	10	GSRLKEEDLG	Consensus (ann/smm)	55.5	39256.40	87	21667.06	24	-	-	-	-
HLA-A*01:01	247	255	9	PKYPYIHYN	Consensus (ann/smm)	55.5	26663.82	46	248056.15	65	-	-	-	-
HLA-A*01:01	25	34	10	GDEYFIGKYK	Consensus (ann/smm)	56.0	31930.60	44	99037.58	68	-	-	-	-
HLA-A*01:01	28	37	10	YFIGKYKEKD	Consensus (ann/smm)	56.0	37429.27	76	35220.86	36	-	-	-	-
HLA-A*01:01	158	167	10	YQFDQEHGWN	Consensus (ann/smm)	56.0	36158.65	68	45477.86	44	-	-	-	-
HLA-A*01:01	236	245	10	VYWFQETMRK	Consensus (ann/smm)	56.0	31839.53	43	103705.07	69	-	-	-	-
HLA-A*01:01	246	255	10	KPKYPYIHYN	Consensus (ann/smm)	56.0	34166.39	56	68045.59	56	-	-	-	-
HLA-A*01:01	232	240	9	SFLDVYWFQ	Consensus (ann/smm)	56.0	23002.08	28	697509.30	84	-	-	-	-
HLA-A*01:01	238	246	9	WFQETMRKK	Consensus (ann/smm)	56.0	27829.88	53	196584.83	59	-	-	-	-
HLA-A*01:01	17	26	10	FIVAVKCDGD	Consensus (ann/smm)	56.5	37072.60	74	38707.93	39	-	-	-	-
HLA-A*01:01	71	80	10	FKTNKKSCIS	Consensus (ann/smm)	56.5	28182.60	29	186982.09	84	-	-	-	-
HLA-A*01:01	148	157	10	PLHVDSYGLP	Consensus (ann/smm)	56.5	33711.42	53	76700.82	60	-	-	-	-
HLA-A*01:01	255	264	10	NGECSNENKT	Consensus (ann/smm)	56.5	39425.80	88	22480.19	25	-	-	-	-
HLA-A*01:01	107	115	9	IGTDNCKLV	Consensus (ann/smm)	56.5	29467.33	63	132297	50	-	-	-	-
HLA-A*01:01	156	164	9	LPYQFDQEH	Consensus (ann/smm)	56.5	27227.65	50	231499.47	63	-	-	-	-
HLA-A*01:01	250	258	9	PYIHYNGEC	Consensus (ann/smm)	56.5	29839.51	65	120378.80	48	-	-	-	-
HLA-A*01:01	260	269	10	NENKTCELVF	Consensus (ann/smm)	57.0	30135.39	36	140216.78	78	-	-	-	-
HLA-A*01:01	68	77	10	VLNFKTNKKS	Consensus (ann/smm)	57.5	35744.79	65	55437.04	50	-	-	-	-
HLA-A*01:01	207	216	10	AREITAKDIK	Consensus (ann/smm)	57.5	36029.39	67	51380.70	48	-	-	-	-
HLA-A*01:01	261	270	10	ENKTCELVFD	Consensus (ann/smm)	57.5	33127.46	50	89495.25	65	-	-	-	-
HLA-A*01:01	81	89	9	AIKLTSYPK	Consensus (ann/smm)	57.5	27626.77	52	233104.15	63	-	-	-	-
HLA-A*01:01	140	149	10	KDRYIGADPL	Consensus (ann/smm)	58.5	28351.11	29	225320.13	88	-	-	-	-
HLA-A*01:01	103	112	10	QTGGIGTDNC	Consensus (ann/smm)	59.0	37238.22	75	44136.71	43	-	-	-	-
HLA-A*01:01	184	193	10	FYHKNGLFNT	Consensus (ann/smm)	59.0	36487.21	70	53186.33	48	-	-	-	-
HLA-A*01:01	92	100	9	QNSDLTKNL	Consensus (ann/smm)	59.0	30033.52	66	149124.84	52	-	-	-	-
HLA-A*01:01	187	195	9	KNGLFNTQI	Consensus (ann/smm)	59.0	27454.85	51	278965.18	67	-	-	-	-
HLA-A*01:01	188	196	9	NGLFNTQIT	Consensus (ann/smm)	59.0	27973.27	54	239083.72	64	-	-	-	-
HLA-A*01:01	264	272	9	TCELVFDTD	Consensus (ann/smm)	59.0	28973.50	60	191227.35	58	-	-	-	-
HLA-A*01:01	8	16	9	SIVGLISFG	Consensus (ann/smm)	59.5	28547.50	57	221080.28	62	-	-	-	-
HLA-A*01:01	164	173	10	HGWNVERYNI	Consensus (ann/smm)	60.0	34504.09	58	81997.38	62	-	-	-	-
HLA-A*01:01	253	262	10	HYNGECSNEN	Consensus (ann/smm)	60.0	40456	92	25751.35	28	-	-	-	-
HLA-A*01:01	279	288	10	LVKVFTNPES	Consensus (ann/smm)	60.0	36280.93	69	57253.23	51	-	-	-	-
HLA-A*01:01	26	34	9	DEYFIGKYK	Consensus (ann/smm)	60.0	24811.09	37	650953.55	83	-	-	-	-
HLA-A*01:01	89	98	10	KINQNSDLTK	Consensus (ann/smm)	60.5	35435.95	64	69791.09	57	-	-	-	-
HLA-A*01:01	264	273	10	TCELVFDTDE	Consensus (ann/smm)	60.5	37029.30	73	53064	48	-	-	-	-
HLA-A*01:01	165	173	9	GWNVERYNI	Consensus (ann/smm)	60.5	29503.38	63	184735.35	58	-	-	-	-
HLA-A*01:01	157	166	10	PYQFDQEHGW	Consensus (ann/smm)	61.0	33502.36	52	106610.50	70	-	-	-	-
HLA-A*01:01	181	190	10	TEVFYHKNGL	Consensus (ann/smm)	61.0	28026.90	28	337909.19	94	-	-	-	-
HLA-A*01:01	194	203	10	QITYLAEEDS	Consensus (ann/smm)	61.0	36085.57	68	64091.44	54	-	-	-	-
HLA-A*01:01	206	215	10	EAREITAKDI	Consensus (ann/smm)	61.0	35996.67	67	65887.04	55	-	-	-	-
HLA-A*01:01	77	85	9	SCISAIKLT	Consensus (ann/smm)	61.5	26962.03	48	420290.91	75	-	-	-	-
HLA-A*01:01	154	162	9	YGLPYQFDQ	Consensus (ann/smm)	61.5	26195.14	44	499516.69	79	-	-	-	-
HLA-A*01:01	58	66	9	YKCSNNQTH	Consensus (ann/smm)	62.0	29317.86	62	222100.74	62	-	-	-	-
HLA-A*01:01	207	215	9	AREITAKDI	Consensus (ann/smm)	62.0	30319.87	68	172008.54	56	-	-	-	-
HLA-A*01:01	61	70	10	SNNQTHFVLN	Consensus (ann/smm)	62.5	36398.89	69	68517.26	56	-	-	-	-
HLA-A*01:01	141	150	10	DRYIGADPLH	Consensus (ann/smm)	62.5	30932.55	39	205494.40	86	-	-	-	-
HLA-A*01:01	250	259	10	PYIHYNGECS	Consensus (ann/smm)	62.5	34690.50	59	92427.24	66	-	-	-	-
HLA-A*01:01	84	92	9	LTSYPKINQ	Consensus (ann/smm)	62.5	34313.85	89	69590.51	36	-	-	-	-
HLA-A*01:01	186	195	10	HKNGLFNTQI	Consensus (ann/smm)	63.0	35650.54	65	79031.46	61	-	-	-	-
HLA-A*01:01	251	260	10	YIHYNGECSN	Consensus (ann/smm)	63.0	34496.25	58	100184.38	68	-	-	-	-
HLA-A*01:01	71	79	9	FKTNKKSCI	Consensus (ann/smm)	63.0	28888.98	59	268874.74	67	-	-	-	-
HLA-A*01:01	88	96	9	PKINQNSDL	Consensus (ann/smm)	63.0	28929.96	59	276407.61	67	-	-	-	-
HLA-A*01:01	193	201	9	TQITYLAEE	Consensus (ann/smm)	63.0	26559.29	46	536475.63	80	-	-	-	-
HLA-A*01:01	203	211	9	SFSEAREIT	Consensus (ann/smm)	63.0	29897.03	66	208233.21	60	-	-	-	-
HLA-A*01:01	138	147	10	SFKDRYIGAD	Consensus (ann/smm)	63.5	38711.87	83	45582.70	44	-	-	-	-
HLA-A*01:01	161	170	10	DQEHGWNVER	Consensus (ann/smm)	63.5	38114.63	80	51144.63	47	-	-	-	-
HLA-A*01:01	169	177	9	ERYNIFKDT	Consensus (ann/smm)	63.5	25396.68	40	827084.72	87	-	-	-	-
HLA-A*01:01	51	60	10	PCQIVLGYKC	Consensus (ann/smm)	64.0	32803.62	48	150244.99	80	-	-	-	-
HLA-A*01:01	22	31	10	KCDGDEYFIG	Consensus (ann/smm)	64.5	39878.01	90	38353.06	39	-	-	-	-
HLA-A*01:01	105	114	10	GGIGTDNCKL	Consensus (ann/smm)	64.5	33396.68	52	135768.81	77	-	-	-	-
HLA-A*01:01	155	164	10	GLPYQFDQEH	Consensus (ann/smm)	64.5	34024.73	55	120448.11	74	-	-	-	-
HLA-A*01:01	212	221	10	AKDIKKKFSI	Consensus (ann/smm)	64.5	38879.75	84	47184.57	45	-	-	-	-
HLA-A*01:01	213	221	9	KDIKKKFSI	Consensus (ann/smm)	64.5	30194.14	68	217545.45	61	-	-	-	-
HLA-A*01:01	223	231	9	LPNEEYKRI	Consensus (ann/smm)	64.5	31976.93	78	141758.79	51	-	-	-	-
HLA-A*01:01	16	25	10	GFIVAVKCDG	Consensus (ann/smm)	65.0	35181.14	62	100415.33	68	-	-	-	-
HLA-A*01:01	66	75	10	HFVLNFKTNK	Consensus (ann/smm)	65.0	35084.57	62	100646.81	68	-	-	-	-
HLA-A*01:01	101	110	10	YCQTGGIGTD	Consensus (ann/smm)	65.0	37574.55	77	61066.07	53	-	-	-	-
HLA-A*01:01	226	235	10	EEYKRISFLD	Consensus (ann/smm)	65.0	31396.51	41	244793.57	89	-	-	-	-
HLA-A*01:01	110	118	9	DNCKLVFKK	Consensus (ann/smm)	65.0	29148.96	61	299605.65	69	-	-	-	-
HLA-A*01:01	73	82	10	TNKKSCISAI	Consensus (ann/smm)	65.5	34979.59	61	107349.49	70	-	-	-	-
HLA-A*01:01	94	103	10	SDLTKNLYCQ	Consensus (ann/smm)	65.5	35435.95	64	95016.71	67	-	-	-	-
HLA-A*01:01	83	91	9	KLTSYPKIN	Consensus (ann/smm)	65.5	30363.19	69	219558.37	62	-	-	-	-
HLA-A*01:01	80	89	10	SAIKLTSYPK	Consensus (ann/smm)	66.0	35349.41	63	104423.92	69	-	-	-	-
HLA-A*01:01	168	177	10	VERYNIFKDT	Consensus (ann/smm)	66.0	32855.83	49	172107.58	83	-	-	-	-
HLA-A*01:01	221	230	10	IILPNEEYKR	Consensus (ann/smm)	66.0	38708.10	83	54676.41	49	-	-	-	-
HLA-A*01:01	285	294	10	NPESDGSRLK	Consensus (ann/smm)	66.0	38795.72	84	52820.19	48	-	-	-	-
HLA-A*01:01	210	218	9	ITAKDIKKK	Consensus (ann/smm)	66.0	35932.84	95	72535.40	37	-	-	-	-
HLA-A*01:01	54	63	10	IVLGYKCSNN	Consensus (ann/smm)	66.5	39687.31	89	45268.91	44	-	-	-	-
HLA-A*01:01	90	98	9	INQNSDLTK	Consensus (ann/smm)	66.5	32768.84	82	136631.24	51	-	-	-	-
HLA-A*01:01	139	147	9	FKDRYIGAD	Consensus (ann/smm)	66.5	36654.19	97	71870.39	36	-	-	-	-
HLA-A*01:01	217	225	9	KKFSIILPN	Consensus (ann/smm)	66.5	27314.39	50	637602.48	83	-	-	-	-
HLA-A*01:01	156	165	10	LPYQFDQEHG	Consensus (ann/smm)	67.0	37452.77	76	73417.57	58	-	-	-	-
HLA-A*01:01	74	82	9	NKKSCISAI	Consensus (ann/smm)	67.0	27874.48	53	561758.95	81	-	-	-	-
HLA-A*01:01	34	43	10	KEKDETLFFA	Consensus (ann/smm)	67.5	34543.32	58	132984.19	77	-	-	-	-
HLA-A*01:01	154	163	10	YGLPYQFDQE	Consensus (ann/smm)	67.5	36488.41	70	90323.34	65	-	-	-	-
HLA-A*01:01	75	83	9	KKSCISAIK	Consensus (ann/smm)	67.5	27428.40	51	680064.34	84	-	-	-	-
HLA-A*01:01	100	108	9	LYCQTGGIG	Consensus (ann/smm)	67.5	31520.75	75	204432.53	60	-	-	-	-
HLA-A*01:01	187	196	10	KNGLFNTQIT	Consensus (ann/smm)	68.0	36857.40	72	87256.94	64	-	-	-	-
HLA-A*01:01	209	218	10	EITAKDIKKK	Consensus (ann/smm)	68.0	37556.65	76	76172.81	60	-	-	-	-
HLA-A*01:01	213	222	10	KDIKKKFSII	Consensus (ann/smm)	68.0	34254.86	57	143482.85	79	-	-	-	-
HLA-A*01:01	132	140	9	IPAKKCSFK	Consensus (ann/smm)	68.0	30866.35	71	257365.31	65	-	-	-	-
HLA-A*01:01	211	219	9	TAKDIKKKF	Consensus (ann/smm)	68.0	31954.46	77	192552.87	59	-	-	-	-
HLA-A*01:01	35	44	10	EKDETLFFAS	Consensus (ann/smm)	68.5	35341.76	63	119618.95	74	-	-	-	-
HLA-A*01:01	77	86	10	SCISAIKLTS	Consensus (ann/smm)	68.5	36949.24	73	86059.73	64	-	-	-	-
HLA-A*01:01	248	257	10	KYPYIHYNGE	Consensus (ann/smm)	68.5	30768.98	39	533089.34	98	-	-	-	-
HLA-A*01:01	284	293	10	TNPESDGSRL	Consensus (ann/smm)	68.5	35935.96	67	106365.31	70	-	-	-	-
HLA-A*01:01	54	62	9	IVLGYKCSN	Consensus (ann/smm)	68.5	33101.67	84	156512.85	53	-	-	-	-
HLA-A*01:01	95	103	9	DLTKNLYCQ	Consensus (ann/smm)	69.0	27392.82	51	828991.35	87	-	-	-	-
HLA-A*01:01	236	244	9	VYWFQETMR	Consensus (ann/smm)	69.0	29822.08	65	378922.16	73	-	-	-	-
HLA-A*01:01	254	262	9	YNGECSNEN	Consensus (ann/smm)	69.0	32427.07	80	184735.35	58	-	-	-	-
HLA-A*01:01	30	39	10	IGKYKEKDET	Consensus (ann/smm)	69.5	42631.05	99	39700.87	40	-	-	-	-
HLA-A*01:01	46	55	10	GLKRDPCQIV	Consensus (ann/smm)	69.5	37509.13	76	82375.87	63	-	-	-	-
HLA-A*01:01	104	113	10	TGGIGTDNCK	Consensus (ann/smm)	69.5	37990.29	79	76348.41	60	-	-	-	-
HLA-A*01:01	53	61	9	QIVLGYKCS	Consensus (ann/smm)	69.5	29561.53	63	421259.78	76	-	-	-	-
HLA-A*01:01	109	118	10	TDNCKLVFKK	Consensus (ann/smm)	70.0	35026.93	61	148183.55	79	-	-	-	-
HLA-A*01:01	153	162	10	SYGLPYQFDQ	Consensus (ann/smm)	70.0	34706.64	59	155883.45	81	-	-	-	-
HLA-A*01:01	55	63	9	VLGYKCSNN	Consensus (ann/smm)	70.0	32280.06	79	211130.03	61	-	-	-	-
HLA-A*01:01	161	169	9	DQEHGWNVE	Consensus (ann/smm)	70.0	29926.79	66	391336.18	74	-	-	-	-
HLA-A*01:01	281	289	9	KVFTNPESD	Consensus (ann/smm)	70.0	29222.21	61	504138.66	79	-	-	-	-
HLA-A*01:01	214	223	10	DIKKKFSIIL	Consensus (ann/smm)	70.5	35129.02	62	145814.26	79	-	-	-	-
HLA-A*01:01	47	55	9	LKRDPCQIV	Consensus (ann/smm)	70.5	29831.75	65	430080.75	76	-	-	-	-
HLA-A*01:01	172	180	9	NIFKDTRFS	Consensus (ann/smm)	70.5	31294.10	74	269494.56	67	-	-	-	-
HLA-A*01:01	52	61	10	CQIVLGYKCS	Consensus (ann/smm)	71.0	33344.68	52	253396.14	90	-	-	-	-
HLA-A*01:01	128	137	10	EIYGIPAKKC	Consensus (ann/smm)	71.0	35162.50	62	155167.23	80	-	-	-	-
HLA-A*01:01	170	178	9	RYNIFKDTR	Consensus (ann/smm)	71.0	29707.42	64	475937.58	78	-	-	-	-
HLA-A*01:01	194	202	9	QITYLAEED	Consensus (ann/smm)	71.0	31106.39	73	299605.65	69	-	-	-	-
HLA-A*01:01	292	300	9	RLKEEDLGR	Consensus (ann/smm)	71.0	30951.28	72	319558.22	70	-	-	-	-
HLA-A*01:01	115	124	10	VFKKRKRQIA	Consensus (ann/smm)	71.5	41869.47	97	49181.30	46	-	-	-	-
HLA-A*01:01	144	153	10	IGADPLHVDS	Consensus (ann/smm)	71.5	38223.65	80	83329.73	63	-	-	-	-
HLA-A*01:01	23	32	10	CDGDEYFIGK	Consensus (ann/smm)	72.0	33930.62	55	238671.19	89	-	-	-	-
HLA-A*01:01	254	263	10	YNGECSNENK	Consensus (ann/smm)	72.0	35657.48	65	144810.48	79	-	-	-	-
HLA-A*01:01	278	287	10	ALVKVFTNPE	Consensus (ann/smm)	72.0	33923.27	55	235396.50	89	-	-	-	-
HLA-A*01:01	44	52	9	SYGLKRDPC	Consensus (ann/smm)	72.0	31219.01	73	335389.92	71	-	-	-	-
HLA-A*01:01	104	112	9	TGGIGTDNC	Consensus (ann/smm)	72.5	31940.96	77	294137.23	68	-	-	-	-
HLA-A*01:01	208	216	9	REITAKDIK	Consensus (ann/smm)	72.5	27624.69	52	1319927.27	93	-	-	-	-
HLA-A*01:01	18	26	9	IVAVKCDGD	Consensus (ann/smm)	73.0	31424.38	75	332315.04	71	-	-	-	-
HLA-A*01:01	23	31	9	CDGDEYFIG	Consensus (ann/smm)	73.0	33078.05	84	221589.92	62	-	-	-	-
HLA-A*01:01	46	54	9	GLKRDPCQI	Consensus (ann/smm)	73.0	31312.71	74	344786.30	72	-	-	-	-
HLA-A*01:01	222	231	10	ILPNEEYKRI	Consensus (ann/smm)	73.5	39231.34	87	76524.41	60	-	-	-	-
HLA-A*01:01	277	286	10	YALVKVFTNP	Consensus (ann/smm)	73.5	35202.09	62	187845.16	85	-	-	-	-
HLA-A*01:01	286	295	10	PESDGSRLKE	Consensus (ann/smm)	73.5	33625.09	53	344984.83	94	-	-	-	-
HLA-A*01:01	42	50	9	FASYGLKRD	Consensus (ann/smm)	73.5	36964.83	97	131386.28	50	-	-	-	-
HLA-A*01:01	142	150	9	RYIGADPLH	Consensus (ann/smm)	73.5	29247.52	61	756049.10	86	-	-	-	-
HLA-A*01:01	149	157	9	LHVDSYGLP	Consensus (ann/smm)	73.5	29865.98	65	590949	82	-	-	-	-
HLA-A*01:01	82	91	10	IKLTSYPKIN	Consensus (ann/smm)	74.0	35588.50	64	186552.04	84	-	-	-	-
HLA-A*01:01	91	100	10	NQNSDLTKNL	Consensus (ann/smm)	74.0	37049.72	73	126706.82	75	-	-	-	-
HLA-A*01:01	66	74	9	HFVLNFKTN	Consensus (ann/smm)	74.0	31400.25	74	386856.59	74	-	-	-	-
HLA-A*01:01	173	181	9	IFKDTRFST	Consensus (ann/smm)	74.0	31520.75	75	381548.72	73	-	-	-	-
HLA-A*01:01	185	193	9	YHKNGLFNT	Consensus (ann/smm)	74.0	29887.33	66	596416.98	82	-	-	-	-
HLA-A*01:01	105	113	9	GGIGTDNCK	Consensus (ann/smm)	74.5	31426.43	75	386856.59	74	-	-	-	-
HLA-A*01:01	257	265	9	ECSNENKTC	Consensus (ann/smm)	74.5	33219.72	85	241295.93	64	-	-	-	-
HLA-A*01:01	53	62	10	QIVLGYKCSN	Consensus (ann/smm)	75.0	37337.46	75	123537.84	75	-	-	-	-
HLA-A*01:01	91	99	9	NQNSDLTKN	Consensus (ann/smm)	75.0	34125.76	89	209676.62	61	-	-	-	-
HLA-A*01:01	292	301	10	RLKEEDLGRG	Consensus (ann/smm)	75.5	41832.33	97	63650.23	54	-	-	-	-
HLA-A*01:01	127	136	10	IEIYGIPAKK	Consensus (ann/smm)	76.0	33420.53	52	720775.47	100	-	-	-	-
HLA-A*01:01	208	217	10	REITAKDIKK	Consensus (ann/smm)	76.0	34176.02	56	407192.72	96	-	-	-	-
HLA-A*01:01	257	266	10	ECSNENKTCE	Consensus (ann/smm)	76.0	40168.12	90	81245.63	62	-	-	-	-
HLA-A*01:01	131	140	10	GIPAKKCSFK	Consensus (ann/smm)	76.5	38340.45	81	114762.50	72	-	-	-	-
HLA-A*01:01	29	37	9	FIGKYKEKD	Consensus (ann/smm)	76.5	34254.48	89	239634.86	64	-	-	-	-
HLA-A*01:01	32	40	9	KYKEKDETL	Consensus (ann/smm)	76.5	31216.66	73	545192.66	80	-	-	-	-
HLA-A*01:01	147	155	9	DPLHVDSYG	Consensus (ann/smm)	76.5	30332.33	68	754310.23	85	-	-	-	-
HLA-A*01:01	244	252	9	RKKPKYPYI	Consensus (ann/smm)	76.5	28582.74	58	1505046.78	95	-	-	-	-
HLA-A*01:01	252	260	9	IHYNGECSN	Consensus (ann/smm)	76.5	31896.07	77	440098.61	76	-	-	-	-
HLA-A*01:01	239	248	10	FQETMRKKPK	Consensus (ann/smm)	77.0	39280.61	87	95675.34	67	-	-	-	-
HLA-A*01:01	82	90	9	IKLTSYPKI	Consensus (ann/smm)	77.0	28859.61	59	1572352.81	95	-	-	-	-
HLA-A*01:01	278	286	9	ALVKVFTNP	Consensus (ann/smm)	77.0	29368.65	62	1165601.24	92	-	-	-	-
HLA-A*01:01	102	111	10	CQTGGIGTDN	Consensus (ann/smm)	77.5	39732	89	91579.87	66	-	-	-	-
HLA-A*01:01	216	225	10	KKKFSIILPN	Consensus (ann/smm)	77.5	35111.55	62	313906.28	93	-	-	-	-
HLA-A*01:01	49	57	9	RDPCQIVLG	Consensus (ann/smm)	77.5	31343.91	74	572202.83	81	-	-	-	-
HLA-A*01:01	291	300	10	SRLKEEDLGR	Consensus (ann/smm)	78.0	40205.08	90	92853.87	66	-	-	-	-
HLA-A*01:01	73	81	9	TNKKSCISA	Consensus (ann/smm)	78.0	33408.24	85	340055.65	71	-	-	-	-
HLA-A*01:01	286	294	9	PESDGSRLK	Consensus (ann/smm)	78.0	34133.50	89	273243.60	67	-	-	-	-
HLA-A*01:01	205	213	9	SEAREITAK	Consensus (ann/smm)	78.5	33017.26	84	377181.17	73	-	-	-	-
HLA-A*01:01	146	155	10	ADPLHVDSYG	Consensus (ann/smm)	79.0	37063.75	74	180634.21	84	-	-	-	-
HLA-A*01:01	130	138	9	YGIPAKKCS	Consensus (ann/smm)	79.0	31658.49	76	610309.32	82	-	-	-	-
HLA-A*01:01	215	223	9	IKKKFSIIL	Consensus (ann/smm)	79.0	30462.57	69	940914.15	89	-	-	-	-
HLA-A*01:01	218	226	9	KFSIILPNE	Consensus (ann/smm)	79.0	31259.91	74	689524.97	84	-	-	-	-
HLA-A*01:01	27	35	9	EYFIGKYKE	Consensus (ann/smm)	79.5	29163.46	61	2627544.02	98	-	-	-	-
HLA-A*01:01	43	51	9	ASYGLKRDP	Consensus (ann/smm)	79.5	34214.85	89	324003.72	70	-	-	-	-
HLA-A*01:01	164	172	9	HGWNVERYN	Consensus (ann/smm)	79.5	32505.42	81	466176.10	78	-	-	-	-
HLA-A*01:01	265	273	9	CELVFDTDE	Consensus (ann/smm)	79.5	30482.03	69	971739.82	90	-	-	-	-
HLA-A*01:01	26	35	10	DEYFIGKYKE	Consensus (ann/smm)	80.0	34818.73	60	1267068.22	100	-	-	-	-
HLA-A*01:01	74	83	10	NKKSCISAIK	Consensus (ann/smm)	80.0	35380.02	63	435311.36	97	-	-	-	-
HLA-A*01:01	217	226	10	KKFSIILPNE	Consensus (ann/smm)	80.0	35179.23	62	481725.90	98	-	-	-	-
HLA-A*01:01	119	127	9	RKRQIAANI	Consensus (ann/smm)	80.0	29717.39	64	1864446.82	96	-	-	-	-
HLA-A*01:01	124	133	10	AANIEIYGIP	Consensus (ann/smm)	80.5	37545.68	76	188278.18	85	-	-	-	-
HLA-A*01:01	199	208	10	AEEDSFSEAR	Consensus (ann/smm)	80.5	38676.29	83	141188.72	78	-	-	-	-
HLA-A*01:01	247	256	10	PKYPYIHYNG	Consensus (ann/smm)	80.5	36507.76	70	269649.74	91	-	-	-	-
HLA-A*01:01	16	24	9	GFIVAVKCD	Consensus (ann/smm)	80.5	29581.05	64	2231259.08	97	-	-	-	-
HLA-A*01:01	55	64	10	VLGYKCSNNQ	Consensus (ann/smm)	81.0	37650.64	77	188278.18	85	-	-	-	-
HLA-A*01:01	56	64	9	LGYKCSNNQ	Consensus (ann/smm)	81.0	30820.62	71	1072877.16	91	-	-	-	-
HLA-A*01:01	18	27	10	IVAVKCDGDE	Consensus (ann/smm)	81.5	40681.63	93	107349.49	70	-	-	-	-
HLA-A*01:01	83	92	10	KLTSYPKINQ	Consensus (ann/smm)	81.5	38469.69	82	160250.72	81	-	-	-	-
HLA-A*01:01	118	127	10	KRKRQIAANI	Consensus (ann/smm)	81.5	37701.18	77	197151.46	86	-	-	-	-
HLA-A*01:01	280	289	10	VKVFTNPESD	Consensus (ann/smm)	81.5	37349.17	75	228454.65	88	-	-	-	-
HLA-A*01:01	151	159	9	VDSYGLPYQ	Consensus (ann/smm)	81.5	33186.68	84	493798.77	79	-	-	-	-
HLA-A*01:01	227	235	9	EYKRISFLD	Consensus (ann/smm)	82.0	31852.28	77	842461.38	87	-	-	-	-
HLA-A*01:01	239	247	9	FQETMRKKP	Consensus (ann/smm)	82.0	33634.54	87	462966.96	77	-	-	-	-
HLA-A*01:01	70	78	9	NFKTNKKSC	Consensus (ann/smm)	83.0	33427.75	86	545192.66	80	-	-	-	-
HLA-A*01:01	69	78	10	LNFKTNKKSC	Consensus (ann/smm)	83.5	39468.49	88	145814.26	79	-	-	-	-
HLA-A*01:01	139	148	10	FKDRYIGADP	Consensus (ann/smm)	83.5	40823.60	93	118795.50	74	-	-	-	-
HLA-A*01:01	201	209	9	EDSFSEARE	Consensus (ann/smm)	83.5	33797.62	87	541439.58	80	-	-	-	-
HLA-A*01:01	282	290	9	VFTNPESDG	Consensus (ann/smm)	83.5	34178.97	89	485903.47	78	-	-	-	-
HLA-A*01:01	129	138	10	IYGIPAKKCS	Consensus (ann/smm)	84.0	39861.61	90	137974.87	78	-	-	-	-
HLA-A*01:01	223	232	10	LPNEEYKRIS	Consensus (ann/smm)	84.0	42231.18	98	106365.31	70	-	-	-	-
HLA-A*01:01	288	297	10	SDGSRLKEED	Consensus (ann/smm)	84.0	44051.34	100	100646.81	68	-	-	-	-
HLA-A*01:01	116	124	9	FKKRKRQIA	Consensus (ann/smm)	84.0	35002.31	92	438076.54	76	-	-	-	-
HLA-A*01:01	117	125	9	KKRKRQIAA	Consensus (ann/smm)	84.0	33018.32	84	692707.68	84	-	-	-	-
HLA-A*01:01	42	51	10	FASYGLKRDP	Consensus (ann/smm)	84.5	41838.67	97	112667.85	72	-	-	-	-
HLA-A*01:01	162	170	9	QEHGWNVER	Consensus (ann/smm)	84.5	34116.16	89	542687.73	80	-	-	-	-
HLA-A*01:01	57	65	9	GYKCSNNQT	Consensus (ann/smm)	85.0	31894.69	77	1289882.05	93	-	-	-	-
HLA-A*01:01	127	135	9	IEIYGIPAK	Consensus (ann/smm)	85.0	32375.19	80	1001267.22	90	-	-	-	-
HLA-A*01:01	97	106	10	TKNLYCQTGG	Consensus (ann/smm)	85.5	39884.46	90	159882.16	81	-	-	-	-
HLA-A*01:01	132	141	10	IPAKKCSFKD	Consensus (ann/smm)	85.5	42259.05	98	116627.24	73	-	-	-	-
HLA-A*01:01	200	209	10	EEDSFSEARE	Consensus (ann/smm)	85.5	39982.12	90	159147.57	81	-	-	-	-
HLA-A*01:01	98	106	9	KNLYCQTGG	Consensus (ann/smm)	85.5	31514.61	75	1877370.55	96	-	-	-	-
HLA-A*01:01	120	128	9	KRQIAANIE	Consensus (ann/smm)	85.5	32265.03	79	1203787.97	92	-	-	-	-
HLA-A*01:01	212	220	9	AKDIKKKFS	Consensus (ann/smm)	85.5	40387.78	100	325499.26	71	-	-	-	-
HLA-A*01:01	19	27	9	VAVKCDGDE	Consensus (ann/smm)	86.0	35677.54	95	464034.21	77	-	-	-	-
HLA-A*01:01	224	232	9	PNEEYKRIS	Consensus (ann/smm)	86.0	38414.78	100	351196.36	72	-	-	-	-
HLA-A*01:01	242	250	9	TMRKKPKYP	Consensus (ann/smm)	86.0	33125.33	84	868060.51	88	-	-	-	-
HLA-A*01:01	173	182	10	IFKDTRFSTE	Consensus (ann/smm)	86.5	39639.24	89	183992.45	84	-	-	-	-
HLA-A*01:01	211	220	10	TAKDIKKKFS	Consensus (ann/smm)	86.5	41419.36	95	140216.78	78	-	-	-	-
HLA-A*01:01	113	121	9	KLVFKKRKR	Consensus (ann/smm)	86.5	31817.83	77	1712182.29	96	-	-	-	-
HLA-A*01:01	206	214	9	EAREITAKD	Consensus (ann/smm)	86.5	34682.63	91	608905.64	82	-	-	-	-
HLA-A*01:01	238	247	10	WFQETMRKKP	Consensus (ann/smm)	87.0	39806.43	90	180218.76	84	-	-	-	-
HLA-A*01:01	244	253	10	RKKPKYPYIH	Consensus (ann/smm)	87.0	37566.82	76	495222.08	98	-	-	-	-
HLA-A*01:01	97	105	9	TKNLYCQTG	Consensus (ann/smm)	87.0	34310.88	89	715401.75	85	-	-	-	-
HLA-A*01:01	256	264	9	GECSNENKT	Consensus (ann/smm)	87.0	34761.90	91	649456.40	83	-	-	-	-
HLA-A*01:01	262	270	9	NKTCELVFD	Consensus (ann/smm)	87.0	32467.46	80	1464030.08	94	-	-	-	-
HLA-A*01:01	86	95	10	SYPKINQNSD	Consensus (ann/smm)	87.5	41099.71	94	158416.35	81	-	-	-	-
HLA-A*01:01	69	77	9	LNFKTNKKS	Consensus (ann/smm)	87.5	33537.53	86	928004.32	89	-	-	-	-
HLA-A*01:01	87	95	9	YPKINQNSD	Consensus (ann/smm)	87.5	33949.36	88	825182.48	87	-	-	-	-
HLA-A*01:01	222	230	9	ILPNEEYKR	Consensus (ann/smm)	87.5	34893.02	92	630303.91	83	-	-	-	-
HLA-A*01:01	31	40	10	GKYKEKDETL	Consensus (ann/smm)	88.0	38646.57	83	313184.31	93	-	-	-	-
HLA-A*01:01	44	53	10	SYGLKRDPCQ	Consensus (ann/smm)	88.0	40477.45	92	184416.60	84	-	-	-	-
HLA-A*01:01	112	121	10	CKLVFKKRKR	Consensus (ann/smm)	88.5	39238.98	87	259896.24	90	-	-	-	-
HLA-A*01:01	45	53	9	YGLKRDPCQ	Consensus (ann/smm)	88.5	32648.16	81	1903487.37	96	-	-	-	-
HLA-A*01:01	111	119	9	NCKLVFKKR	Consensus (ann/smm)	88.5	32913.11	83	1344466.55	94	-	-	-	-
HLA-A*01:01	114	122	9	LVFKKRKRQ	Consensus (ann/smm)	88.5	33468.28	86	1075350.40	91	-	-	-	-
HLA-A*01:01	57	66	10	GYKCSNNQTH	Consensus (ann/smm)	89.0	38578.48	82	385300.88	96	-	-	-	-
HLA-A*01:01	90	99	10	INQNSDLTKN	Consensus (ann/smm)	89.0	42147.65	98	151635.19	80	-	-	-	-
HLA-A*01:01	144	152	9	IGADPLHVD	Consensus (ann/smm)	89.0	36505.78	97	559177.90	81	-	-	-	-
HLA-A*01:01	153	161	9	SYGLPYQFD	Consensus (ann/smm)	89.0	34421.68	90	904794.60	88	-	-	-	-
HLA-A*01:01	185	194	10	YHKNGLFNTQ	Consensus (ann/smm)	89.5	39167.31	86	311028.37	93	-	-	-	-
HLA-A*01:01	291	299	9	SRLKEEDLG	Consensus (ann/smm)	89.5	34494.39	90	962830.86	89	-	-	-	-
HLA-A*01:01	111	120	10	NCKLVFKKRK	Consensus (ann/smm)	90.0	40847.91	93	209314.83	87	-	-	-	-
HLA-A*01:01	113	122	10	KLVFKKRKRQ	Consensus (ann/smm)	90.0	39849.52	90	255740.79	90	-	-	-	-
HLA-A*01:01	160	169	10	FDQEHGWNVE	Consensus (ann/smm)	90.0	38214.98	80	941455.94	100	-	-	-	-
HLA-A*01:01	125	133	9	ANIEIYGIP	Consensus (ann/smm)	90.0	33000.83	83	1907875.36	97	-	-	-	-
HLA-A*01:01	140	148	9	KDRYIGADP	Consensus (ann/smm)	90.0	32714.29	82	2457819.58	98	-	-	-	-
HLA-A*01:01	157	165	9	PYQFDQEHG	Consensus (ann/smm)	90.0	36468.67	97	624525.25	83	-	-	-	-
HLA-A*01:01	293	301	9	LKEEDLGRG	Consensus (ann/smm)	90.0	39773.71	100	538951.89	80	-	-	-	-
HLA-A*01:01	216	224	9	KKKFSIILP	Consensus (ann/smm)	90.5	32539.19	81	4310721.84	100	-	-	-	-
HLA-A*01:01	102	110	9	CQTGGIGTD	Consensus (ann/smm)	91.0	35380.41	94	886237.25	88	-	-	-	-
HLA-A*01:01	112	120	9	CKLVFKKRK	Consensus (ann/smm)	91.0	33507.41	86	1716129.28	96	-	-	-	-
HLA-A*01:01	115	123	9	VFKKRKRQI	Consensus (ann/smm)	91.0	34300.48	89	1240366.42	93	-	-	-	-
HLA-A*01:01	133	142	10	PAKKCSFKDR	Consensus (ann/smm)	91.5	40849.68	93	256921.23	90	-	-	-	-
HLA-A*01:01	133	141	9	PAKKCSFKD	Consensus (ann/smm)	91.5	37845.86	99	676939.72	84	-	-	-	-
HLA-A*01:01	186	194	9	HKNGLFNTQ	Consensus (ann/smm)	91.5	33686.64	87	1838865.65	96	-	-	-	-
HLA-A*01:01	253	261	9	HYNGECSNE	Consensus (ann/smm)	91.5	36614.16	97	782618.30	86	-	-	-	-
HLA-A*01:01	289	297	9	DGSRLKEED	Consensus (ann/smm)	91.5	37914.31	99	667651.76	84	-	-	-	-
HLA-A*01:01	155	163	9	GLPYQFDQE	Consensus (ann/smm)	92.0	34126.86	89	1590559.79	95	-	-	-	-
HLA-A*01:01	110	119	10	DNCKLVFKKR	Consensus (ann/smm)	92.5	39936.71	90	376530.36	95	-	-	-	-
HLA-A*01:01	119	128	10	RKRQIAANIE	Consensus (ann/smm)	92.5	38937.87	85	852707.34	100	-	-	-	-
HLA-A*01:01	134	142	9	AKKCSFKDR	Consensus (ann/smm)	92.5	33413.29	85	7439607.10	100	-	-	-	-
HLA-A*01:01	280	288	9	VKVFTNPES	Consensus (ann/smm)	92.5	34140.90	89	1752064.14	96	-	-	-	-
HLA-A*01:01	240	248	9	QETMRKKPK	Consensus (ann/smm)	93.0	34599.79	91	1547212.62	95	-	-	-	-
HLA-A*01:01	116	125	10	FKKRKRQIAA	Consensus (ann/smm)	93.5	41452.52	96	274662.90	91	-	-	-	-
HLA-A*01:01	205	214	10	SEAREITAKD	Consensus (ann/smm)	93.5	42379.49	98	235396.50	89	-	-	-	-
HLA-A*01:01	252	261	10	IHYNGECSNE	Consensus (ann/smm)	93.5	40806.39	93	324937.62	94	-	-	-	-
HLA-A*01:01	86	94	9	SYPKINQNS	Consensus (ann/smm)	93.5	37413.08	98	960616.41	89	-	-	-	-
HLA-A*01:01	118	126	9	KRKRQIAAN	Consensus (ann/smm)	94.0	37386.79	98	1046044.11	90	-	-	-	-
HLA-A*01:01	181	189	9	TEVFYHKNG	Consensus (ann/smm)	94.5	34605.04	91	2561828.19	98	-	-	-	-
HLA-A*01:01	248	256	9	KYPYIHYNG	Consensus (ann/smm)	94.5	35461.27	94	1565128.50	95	-	-	-	-
HLA-A*01:01	284	292	9	TNPESDGSR	Consensus (ann/smm)	95.0	37452.38	98	1173680.80	92	-	-	-	-
HLA-A*01:01	29	38	10	FIGKYKEKDE	Consensus (ann/smm)	95.5	43043.09	99	292280.61	92	-	-	-	-
HLA-A*01:01	129	137	9	IYGIPAKKC	Consensus (ann/smm)	95.5	37119.94	98	1304818.18	93	-	-	-	-
HLA-A*01:01	168	176	9	VERYNIFKD	Consensus (ann/smm)	95.5	35586.57	94	2135747.96	97	-	-	-	-
HLA-A*01:01	215	224	10	IKKKFSIILP	Consensus (ann/smm)	96.0	40754.76	93	632120.68	99	-	-	-	-
HLA-A*01:01	245	253	9	KKPKYPYIH	Consensus (ann/smm)	96.5	35892.82	95	2469164.36	98	-	-	-	-
HLA-A*01:01	288	296	9	SDGSRLKEE	Consensus (ann/smm)	97.0	36721.67	97	1952315.49	97	-	-	-	-
HLA-A*01:01	31	39	9	GKYKEKDET	Consensus (ann/smm)	97.5	35803.23	95	3503886.26	100	-	-	-	-
HLA-A*01:01	117	126	10	KKRKRQIAAN	Consensus (ann/smm)	98.0	42737.27	99	452689.06	97	-	-	-	-
HLA-A*01:01	256	265	10	GECSNENKTC	Consensus (ann/smm)	98.0	41536.04	96	1106114.28	100	-	-	-	-
HLA-A*01:01	30	38	9	IGKYKEKDE	Consensus (ann/smm)	100.0	40427.12	100	6569767.49	100	-	-	-	-
Allele	Start	End	Length	Peptide	Method used	Percentile rank	ANN IC50 (nM)	ANN rank	SMM IC50 (nM)	SMM rank	Combib_Sidney2008 score	Combib_Sidney2008 rank	NetMHCPan IC50	NetMHCPan rank
HLA-A*02:01	189	198	10	GLFNTQITYL	Consensus (ann/smm)	0.25	26.87	0.2	21.50	0.3	-	-	-	-	Predicted as good binders
HLA-A*02:01	11	19	9	GLISFGFIV	Consensus (ann/comblib_sidney2008/smm)	0.4	14.44	0.3	20.28	0.4	1.32e-05	0.9	-	-
HLA-A*02:01	273	282	10	ELMTYALVKV	Consensus (ann/smm)	0.75	135.80	0.7	50.52	0.8	-	-	-	-
HLA-A*02:01	39	47	9	TLFFASYGL	Consensus (ann/comblib_sidney2008/smm)	0.8	13.22	0.3	44.58	0.8	7.18e-05	4.1	-	-
HLA-A*02:01	6	15	10	FLSIVGLISF	Consensus (ann/smm)	1.15	739.86	1.2	79.70	1.1	-	-	-	-
HLA-A*02:01	233	242	10	FLDVYWFQET	Consensus (ann/smm)	1.35	77.22	0.3	203.46	2.4	-	-	-	-
HLA-A*02:01	12	21	10	LISFGFIVAV	Consensus (ann/smm)	1.35	41.28	0.2	217.51	2.5	-	-	-	-
HLA-A*02:01	274	282	9	LMTYALVKV	Consensus (ann/comblib_sidney2008/smm)	1.4	28.12	0.4	77.11	1.4	0.000787	30	-	-
HLA-A*02:01	11	20	10	GLISFGFIVA	Consensus (ann/smm)	1.45	241.12	1	154.34	1.9	-	-	-	-
HLA-A*02:01	121	129	9	RQIAANIEI	Consensus (ann/comblib_sidney2008/smm)	1.5	295.25	0.7	420.83	4.3	2.61e-05	1.5	-	-
HLA-A*02:01	143	151	9	YIGADPLHV	Consensus (ann/comblib_sidney2008/smm)	1.5	76.91	0.5	90.60	1.5	0.000767	30	-	-
HLA-A*02:01	197	206	10	YLAEEDSFSE	Consensus (ann/smm)	2.25	5419.82	3.2	89.02	1.3	-	-	-	-
HLA-A*02:01	189	197	9	GLFNTQITY	Consensus (ann/comblib_sidney2008/smm)	2.4	4172.50	2.4	3673.75	16	2.62e-05	1.5	-	-
HLA-A*02:01	10	19	10	VGLISFGFIV	Consensus (ann/smm)	2.6	87.02	0.3	537.63	4.9	-	-	-	-
HLA-A*02:01	13	21	9	ISFGFIVAV	Consensus (ann/comblib_sidney2008/smm)	2.8	119.62	0.6	205.64	2.8	0.0001	5.7	-	-
HLA-A*02:01	191	199	9	FNTQITYLA	Consensus (ann/comblib_sidney2008/smm)	3.0	8809.19	3	3673.75	16	3.58e-05	2.1	-	-
HLA-A*02:01	60	68	9	CSNNQTHFV	Consensus (ann/comblib_sidney2008/smm)	3.4	7773.74	2.8	2576.97	13	5.74e-05	3.4	-	-
HLA-A*02:01	123	132	10	IAANIEIYGI	Consensus (ann/smm)	3.8	2865.94	2.6	562.96	5	-	-	-	-
HLA-A*02:01	197	205	9	YLAEEDSFS	Consensus (ann/comblib_sidney2008/smm)	4.2	495.30	0.8	400.97	4.2	0.000124	6.8	-	-
HLA-A*02:01	22	30	9	KCDGDEYFI	Consensus (ann/comblib_sidney2008/smm)	4.3	5742.56	2.5	3389.30	15	7.56e-05	4.3	-	-
HLA-A*02:01	99	107	9	NLYCQTGGI	Consensus (ann/comblib_sidney2008/smm)	4.3	770.67	0.9	557.33	5	7.46e-05	4.3	-	-
HLA-A*02:01	233	241	9	FLDVYWFQE	Consensus (ann/comblib_sidney2008/smm)	4.5	2360.40	2.3	736.39	6.2	7.8e-05	4.5	-	-
HLA-A*02:01	142	151	10	RYIGADPLHV	Consensus (ann/smm)	4.65	656.47	1.2	1048.29	8.1	-	-	-	-
HLA-A*02:01	46	55	10	GLKRDPCQIV	Consensus (ann/smm)	5.25	6270.79	3.4	877.97	7.1	-	-	-	-
HLA-A*02:01	1	10	10	MNSINFLSIV	Consensus (ann/smm)	5.3	2059.45	2.5	1043.47	8.1	-	-	-	-
HLA-A*02:01	160	168	9	FDQEHGWNV	Consensus (ann/comblib_sidney2008/smm)	5.7	4147.88	2.4	656.31	5.7	0.000102	5.8	-	-
HLA-A*02:01	8	17	10	SIVGLISFGF	Consensus (ann/smm)	5.95	4833.90	3.1	1209.15	8.8	-	-	-	-
HLA-A*02:01	12	20	9	LISFGFIVA	Consensus (ann/comblib_sidney2008/smm)	6.4	2041.37	2.2	760.52	6.4	0.00239	54	-	-
HLA-A*02:01	38	47	10	ETLFFASYGL	Consensus (ann/smm)	6.45	160.47	0.9	1634.86	12	-	-	-	-
HLA-A*02:01	2	10	9	NSINFLSIV	Consensus (ann/comblib_sidney2008/smm)	6.5	2902.39	2.3	2104.31	12	0.000118	6.5	-	-
HLA-A*02:01	3	12	10	SINFLSIVGL	Consensus (ann/smm)	6.65	927.32	1.3	1583	12	-	-	-	-
HLA-A*02:01	275	284	10	MTYALVKVFT	Consensus (ann/smm)	7.7	1528.32	2.4	1903.18	13	-	-	-	-
HLA-A*02:01	158	166	9	YQFDQEHGW	Consensus (ann/comblib_sidney2008/smm)	7.7	10891.37	4.1	1112.01	7.7	0.000367	18	-	-
HLA-A*02:01	204	212	9	FSEAREITA	Consensus (ann/comblib_sidney2008/smm)	8.2	14338.91	8.2	18884.70	29	4.11e-05	2.3	-	-
HLA-A*02:01	174	183	10	FKDTRFSTEV	Consensus (ann/smm)	8.35	9241.21	3.7	1916.37	13	-	-	-	-
HLA-A*02:01	267	276	10	LVFDTDELMT	Consensus (ann/smm)	8.65	5945	3.3	2110.96	14	-	-	-	-
HLA-A*02:01	148	156	9	PLHVDSYGL	Consensus (ann/comblib_sidney2008/smm)	8.7	8085.83	2.9	1393.51	8.7	0.000454	21	-	-
HLA-A*02:01	9	18	10	IVGLISFGFI	Consensus (ann/smm)	9.25	1882.40	2.5	2847.61	16	-	-	-	-
HLA-A*02:01	267	275	9	LVFDTDELM	Consensus (ann/comblib_sidney2008/smm)	9.5	1318.82	1.6	1614.77	9.5	0.000838	31	-	-
HLA-A*02:01	6	14	9	FLSIVGLIS	Consensus (ann/comblib_sidney2008/smm)	9.6	3604.84	2.4	1629.71	9.6	0.000457	21	-	-
HLA-A*02:01	34	43	10	KEKDETLFFA	Consensus (ann/smm)	9.65	12184.46	7.3	1583	12	-	-	-	-
HLA-A*02:01	222	231	10	ILPNEEYKRI	Consensus (ann/smm)	9.9	3753.34	2.8	2981.81	17	-	-	-	-
HLA-A*02:01	274	283	10	LMTYALVKVF	Consensus (ann/smm)	10.0	1368.54	2	3495.26	18	-	-	-	-
HLA-A*02:01	266	274	9	ELVFDTDEL	Consensus (ann/comblib_sidney2008/smm)	10.0	5726.43	2.5	1778.73	10	0.000279	15	-	-
HLA-A*02:01	273	281	9	ELMTYALVK	Consensus (ann/comblib_sidney2008/smm)	10.0	15647.21	10	9640.73	23	0.000179	9.5	-	-
HLA-A*02:01	98	107	10	KNLYCQTGGI	Consensus (ann/smm)	10.55	1417.98	2.1	3728.04	19	-	-	-	-
HLA-A*02:01	125	134	10	ANIEIYGIPA	Consensus (ann/smm)	10.7	12978.92	8.4	2011.31	13	-	-	-	-
HLA-A*02:01	172	181	10	NIFKDTRFST	Consensus (ann/smm)	10.85	9826.10	3.7	3519.49	18	-	-	-	-
HLA-A*02:01	143	152	10	YIGADPLHVD	Consensus (ann/smm)	11.25	2081.16	2.5	4013.10	20	-	-	-	-
HLA-A*02:01	230	239	10	RISFLDVYWF	Consensus (ann/smm)	11.25	7255.29	3.5	3788.61	19	-	-	-	-
HLA-A*02:01	106	115	10	GIGTDNCKLV	Consensus (ann/smm)	11.35	9796.80	3.7	3753.88	19	-	-	-	-
HLA-A*02:01	231	240	10	ISFLDVYWFQ	Consensus (ann/smm)	11.35	11305.37	5.7	3100.84	17	-	-	-	-
HLA-A*02:01	266	275	10	ELVFDTDELM	Consensus (ann/smm)	11.6	5325.82	3.2	4059.57	20	-	-	-	-
HLA-A*02:01	190	198	9	LFNTQITYL	Consensus (ann/comblib_sidney2008/smm)	12.0	9384.69	3.1	1928.01	12	0.00419	67	-	-
HLA-A*02:01	39	48	10	TLFFASYGLK	Consensus (ann/smm)	12.1	575.57	1.2	5451.05	23	-	-	-	-
HLA-A*02:01	13	22	10	ISFGFIVAVK	Consensus (ann/smm)	12.25	1086.57	1.5	5438.51	23	-	-	-	-
HLA-A*02:01	4	13	10	INFLSIVGLI	Consensus (ann/smm)	12.3	7745.86	3.6	4390.16	21	-	-	-	-
HLA-A*02:01	45	54	10	YGLKRDPCQI	Consensus (ann/smm)	12.3	8173.79	3.6	4618.28	21	-	-	-	-
HLA-A*02:01	269	278	10	FDTDELMTYA	Consensus (ann/smm)	12.5	198.05	1	5867.86	24	-	-	-	-
HLA-A*02:01	124	132	9	AANIEIYGI	Consensus (ann/comblib_sidney2008/smm)	13.0	6461.44	2.6	2495.23	13	0.000547	24	-	-
HLA-A*02:01	231	239	9	ISFLDVYWF	Consensus (ann/comblib_sidney2008/smm)	13.0	7712.41	2.8	6639.11	20	0.000227	13	-	-
HLA-A*02:01	263	271	9	KTCELVFDT	Consensus (ann/comblib_sidney2008/smm)	14.0	3638.30	2.4	2612.82	14	0.00131	40	-	-
HLA-A*02:01	277	286	10	YALVKVFTNP	Consensus (ann/smm)	14.25	6648.52	3.5	6583.85	25	-	-	-	-
HLA-A*02:01	265	274	10	CELVFDTDEL	Consensus (ann/smm)	14.95	4404.40	2.9	7629.22	27	-	-	-	-
HLA-A*02:01	5	13	9	NFLSIVGLI	Consensus (ann/comblib_sidney2008/smm)	15.0	9398.71	3.1	6384.25	20	0.000281	15	-	-
HLA-A*02:01	106	114	9	GIGTDNCKL	Consensus (ann/comblib_sidney2008/smm)	15.0	11489.47	4.7	3484.26	15	0.01	89	-	-
HLA-A*02:01	270	278	9	DTDELMTYA	Consensus (ann/comblib_sidney2008/smm)	15.0	13196.28	6.8	3640.07	15	0.00184	48	-	-
HLA-A*02:01	232	241	10	SFLDVYWFQE	Consensus (ann/smm)	15.2	6365.33	3.4	7455.56	27	-	-	-	-
HLA-A*02:01	99	108	10	NLYCQTGGIG	Consensus (ann/smm)	15.85	11320.79	5.7	6846.68	26	-	-	-	-
HLA-A*02:01	46	54	9	GLKRDPCQI	Consensus (ann/comblib_sidney2008/smm)	16.0	10214.29	3.4	3682.22	16	0.00279	57	-	-
HLA-A*02:01	179	187	9	FSTEVFYHK	Consensus (ann/comblib_sidney2008/smm)	16.0	13974.08	7.9	11145.77	24	0.000295	16	-	-
HLA-A*02:01	278	286	9	ALVKVFTNP	Consensus (ann/comblib_sidney2008/smm)	16.0	8261.46	2.9	4093.64	16	0.00169	46	-	-
HLA-A*02:01	59	68	10	KCSNNQTHFV	Consensus (ann/smm)	16.4	12517.59	7.8	6389.69	25	-	-	-	-
HLA-A*02:01	278	287	10	ALVKVFTNPE	Consensus (ann/smm)	18.0	14660.67	19	2940.90	17	-	-	-	-
HLA-A*02:01	2	11	10	NSINFLSIVG	Consensus (ann/smm)	19.0	14523.47	17	4544.44	21	-	-	-	-
HLA-A*02:01	15	23	9	FGFIVAVKC	Consensus (ann/comblib_sidney2008/smm)	19.0	8529.86	2.9	29861.39	34	0.000386	19	-	-
HLA-A*02:01	126	134	9	NIEIYGIPA	Consensus (ann/comblib_sidney2008/smm)	19.0	10035.40	3.1	6282.17	19	0.00104	35	-	-
HLA-A*02:01	232	240	9	SFLDVYWFQ	Consensus (ann/comblib_sidney2008/smm)	19.0	13195.43	6.7	11379.15	25	0.000392	19	-	-
HLA-A*02:01	235	243	9	DVYWFQETM	Consensus (ann/comblib_sidney2008/smm)	19.0	13225.59	6.8	15671.48	27	0.000397	19	-	-
HLA-A*02:01	275	283	9	MTYALVKVF	Consensus (ann/comblib_sidney2008/smm)	19.0	11860.19	5.3	17746.39	29	0.000378	19	-	-
HLA-A*02:01	159	168	10	QFDQEHGWNV	Consensus (ann/smm)	20.0	15205.43	27	2006.69	13	-	-	-	-
HLA-A*02:01	4	12	9	INFLSIVGL	Consensus (ann/comblib_sidney2008/smm)	20.0	6513.38	2.6	6548.02	20	0.000554	24	-	-
HLA-A*02:01	8	16	9	SIVGLISFG	Consensus (ann/comblib_sidney2008/smm)	20.0	8996.24	3	6623.84	20	0.000432	20	-	-
HLA-A*02:01	277	285	9	YALVKVFTN	Consensus (ann/comblib_sidney2008/smm)	20.0	13527.19	7.2	6669.76	20	0.00143	42	-	-
HLA-A*02:01	81	90	10	AIKLTSYPKI	Consensus (ann/smm)	20.35	8699.50	3.7	15327.81	37	-	-	-	-
HLA-A*02:01	7	16	10	LSIVGLISFG	Consensus (ann/smm)	21.0	14744.19	21	4565.41	21	-	-	-	-
HLA-A*02:01	9	17	9	IVGLISFGF	Consensus (ann/comblib_sidney2008/smm)	21.0	8715.99	2.9	7890.60	21	0.00245	55	-	-
HLA-A*02:01	270	279	10	DTDELMTYAL	Consensus (ann/smm)	22.0	15074.71	25	3702.37	19	-	-	-	-
HLA-A*02:01	230	238	9	RISFLDVYW	Consensus (ann/comblib_sidney2008/smm)	22.0	15353.06	9.6	8572.55	22	0.01	83	-	-
HLA-A*02:01	222	230	9	ILPNEEYKR	Consensus (ann/comblib_sidney2008/smm)	23.0	28423.61	45	9640.73	23	6.64e-05	3.8	-	-
HLA-A*02:01	188	197	10	NGLFNTQITY	Consensus (ann/smm)	23.75	7662.92	3.5	23685.36	44	-	-	-	-
HLA-A*02:01	122	131	10	QIAANIEIYG	Consensus (ann/smm)	23.95	20552.07	38	1453.72	9.9	-	-	-	-
HLA-A*02:01	35	43	9	EKDETLFFA	Consensus (ann/comblib_sidney2008/smm)	24.0	18805.57	27	10644.13	24	0.000326	17	-	-
HLA-A*02:01	196	205	10	TYLAEEDSFS	Consensus (ann/smm)	24.05	4751.82	3.1	25320.95	45	-	-	-	-
HLA-A*02:01	121	130	10	RQIAANIEIY	Consensus (ann/smm)	24.95	10789.91	4.9	24916.10	45	-	-	-	-
HLA-A*02:01	48	56	9	KRDPCQIVL	Consensus (ann/comblib_sidney2008/smm)	25.0	20216.40	29	11671.05	25	7.73e-05	4.5	-	-
HLA-A*02:01	120	129	10	KRQIAANIEI	Consensus (ann/smm)	25.25	2319.37	2.5	29476.78	48	-	-	-	-
HLA-A*02:01	107	115	9	IGTDNCKLV	Consensus (ann/comblib_sidney2008/smm)	26.0	23361.76	34	13712.29	26	0.000457	21	-	-
HLA-A*02:01	137	146	10	CSFKDRYIGA	Consensus (ann/smm)	27.0	16127.97	31	5488.83	23	-	-	-	-
HLA-A*02:01	1	9	9	MNSINFLSI	Consensus (ann/comblib_sidney2008/smm)	27.0	13055.69	6.6	14424.81	27	0.00319	61	-	-
HLA-A*02:01	7	15	9	LSIVGLISF	Consensus (ann/comblib_sidney2008/smm)	27.0	10752.62	3.9	20281.96	30	0.000665	27	-	-
HLA-A*02:01	67	75	9	FVLNFKTNK	Consensus (ann/comblib_sidney2008/smm)	27.0	23734.25	34	15385.44	27	0.000481	22	-	-
HLA-A*02:01	76	84	9	KSCISAIKL	Consensus (ann/comblib_sidney2008/smm)	27.0	13856.05	7.7	15780.11	27	0.00118	38	-	-
HLA-A*02:01	123	131	9	IAANIEIYG	Consensus (ann/comblib_sidney2008/smm)	27.0	19351.11	27	22290	31	7.42e-05	4.3	-	-
HLA-A*02:01	228	236	9	YKRISFLDV	Consensus (ann/comblib_sidney2008/smm)	27.0	15490.72	9.7	15780.11	27	0.00308	60	-	-
HLA-A*02:01	15	24	10	FGFIVAVKCD	Consensus (ann/smm)	28.0	14104.26	11	25496.47	45	-	-	-	-
HLA-A*02:01	10	18	9	VGLISFGFI	Consensus (ann/comblib_sidney2008/smm)	28.0	12046.68	5.5	16676.70	28	0.00158	45	-	-
HLA-A*02:01	21	30	10	VKCDGDEYFI	Consensus (ann/smm)	28.5	18927.23	35	4891.93	22	-	-	-	-
HLA-A*02:01	5	14	10	NFLSIVGLIS	Consensus (ann/smm)	28.6	5030.53	3.2	44205.88	54	-	-	-	-
HLA-A*02:01	164	173	10	HGWNVERYNI	Consensus (ann/smm)	29.5	20043.46	37	4982.88	22	-	-	-	-
HLA-A*02:01	219	228	10	FSIILPNEEY	Consensus (ann/smm)	30.0	19369.96	36	6074.07	24	-	-	-	-
HLA-A*02:01	52	60	9	CQIVLGYKC	Consensus (ann/comblib_sidney2008/smm)	30.0	11532.07	4.8	19774.70	30	0.00278	57	-	-
HLA-A*02:01	172	180	9	NIFKDTRFS	Consensus (ann/comblib_sidney2008/smm)	30.0	24832.84	36	20328.72	30	0.000805	30	-	-
HLA-A*02:01	193	201	9	TQITYLAEE	Consensus (ann/comblib_sidney2008/smm)	30.0	21190.42	30	20564.11	30	0.00239	54	-	-
HLA-A*02:01	262	271	10	NKTCELVFDT	Consensus (ann/smm)	30.1	10338.38	4.2	47695.78	56	-	-	-	-
HLA-A*02:01	147	156	10	DPLHVDSYGL	Consensus (ann/smm)	31.0	17399.76	33	8739.37	29	-	-	-	-
HLA-A*02:01	3	11	9	SINFLSIVG	Consensus (ann/comblib_sidney2008/smm)	31.0	17991.32	25	21483.75	31	0.00422	67	-	-
HLA-A*02:01	17	25	9	FIVAVKCDG	Consensus (ann/comblib_sidney2008/smm)	31.0	20358.19	29	21385.04	31	0.00104	35	-	-
HLA-A*02:01	217	225	9	KKFSIILPN	Consensus (ann/comblib_sidney2008/smm)	31.0	21783.45	31	33893	36	5.69e-05	3.3	-	-
HLA-A*02:01	41	49	9	FFASYGLKR	Consensus (ann/comblib_sidney2008/smm)	32.0	29133.81	47	24952.27	32	0.000421	20	-	-
HLA-A*02:01	89	97	9	KINQNSDLT	Consensus (ann/comblib_sidney2008/smm)	32.0	21958.80	32	12885.76	26	0.01	87	-	-
HLA-A*02:01	221	229	9	IILPNEEYK	Consensus (ann/comblib_sidney2008/smm)	32.0	26789.02	41	25769.74	32	0.000138	7.6	-	-
HLA-A*02:01	184	193	10	FYHKNGLFNT	Consensus (ann/smm)	32.5	21904.94	41	6060.10	24	-	-	-	-
HLA-A*02:01	60	69	10	CSNNQTHFVL	Consensus (ann/smm)	33.0	22940.20	43	5629.63	23	-	-	-	-
HLA-A*02:01	83	92	10	KLTSYPKINQ	Consensus (ann/smm)	33.0	22131.25	41	6493.52	25	-	-	-	-
HLA-A*02:01	229	238	10	KRISFLDVYW	Consensus (ann/smm)	33.0	18396.23	35	10386.76	31	-	-	-	-
HLA-A*02:01	122	130	9	QIAANIEIY	Consensus (ann/comblib_sidney2008/smm)	33.0	23118.35	33	73639.36	44	0.000631	26	-	-
HLA-A*02:01	150	158	9	HVDSYGLPY	Consensus (ann/comblib_sidney2008/smm)	33.0	23027.49	33	30068.38	34	0.000496	22	-	-
HLA-A*02:01	175	183	9	KDTRFSTEV	Consensus (ann/comblib_sidney2008/smm)	33.0	22943.43	33	5876.38	19	0.0019	49	-	-
HLA-A*02:01	190	199	10	LFNTQITYLA	Consensus (ann/smm)	34.0	16197.23	31	16050.18	37	-	-	-	-
HLA-A*02:01	263	272	10	KTCELVFDTD	Consensus (ann/smm)	34.0	15565.99	30	16690.91	38	-	-	-	-
HLA-A*02:01	77	85	9	SCISAIKLT	Consensus (ann/comblib_sidney2008/smm)	34.0	23533.51	34	108670.08	49	0.000528	23	-	-
HLA-A*02:01	80	88	9	SAIKLTSYP	Consensus (ann/comblib_sidney2008/smm)	34.0	28804.09	46	29114.54	34	0.000385	19	-	-
HLA-A*02:01	260	268	9	NENKTCELV	Consensus (ann/comblib_sidney2008/smm)	34.0	23875.39	34	38116.24	37	0.000697	28	-	-
HLA-A*02:01	63	71	9	NQTHFVLNF	Consensus (ann/comblib_sidney2008/smm)	35.0	15915.97	13	30982.04	35	0.01	77	-	-
HLA-A*02:01	68	76	9	VLNFKTNKK	Consensus (ann/comblib_sidney2008/smm)	35.0	29224.74	47	33427.97	35	0.000453	21	-	-
HLA-A*02:01	271	279	9	TDELMTYAL	Consensus (ann/comblib_sidney2008/smm)	35.0	24107.19	35	52132.67	40	6.57e-05	3.7	-	-
HLA-A*02:01	283	291	9	FTNPESDGS	Consensus (ann/comblib_sidney2008/smm)	35.0	24242.69	35	27046.43	33	0.0013	40	-	-
HLA-A*02:01	191	200	10	FNTQITYLAE	Consensus (ann/smm)	35.5	22617.10	42	8739.37	29	-	-	-	-
HLA-A*02:01	72	81	10	KTNKKSCISA	Consensus (ann/smm)	36.0	18518.85	35	16013.27	37	-	-	-	-
HLA-A*02:01	155	164	10	GLPYQFDQEH	Consensus (ann/smm)	36.0	22690.38	42	9942.14	30	-	-	-	-
HLA-A*02:01	198	207	10	LAEEDSFSEA	Consensus (ann/smm)	36.0	19206.14	36	15048.04	36	-	-	-	-
HLA-A*02:01	259	268	10	SNENKTCELV	Consensus (ann/smm)	36.0	23659.12	44	8174.85	28	-	-	-	-
HLA-A*02:01	219	227	9	FSIILPNEE	Consensus (ann/comblib_sidney2008/smm)	36.0	24736.32	36	119704.37	51	0.000429	20	-	-
HLA-A*02:01	220	228	9	SIILPNEEY	Consensus (ann/comblib_sidney2008/smm)	36.0	24443.12	36	74492.06	44	0.000604	25	-	-
HLA-A*02:01	272	280	9	DELMTYALV	Consensus (ann/comblib_sidney2008/smm)	36.0	16543.85	22	34285.46	36	0.00115	37	-	-
HLA-A*02:01	64	73	10	QTHFVLNFKT	Consensus (ann/smm)	36.5	15562.45	30	22671.49	43	-	-	-	-
HLA-A*02:01	78	87	10	CISAIKLTSY	Consensus (ann/smm)	36.5	21501.06	40	11547.29	33	-	-	-	-
HLA-A*02:01	195	204	10	ITYLAEEDSF	Consensus (ann/smm)	36.5	24300.72	45	8423.26	28	-	-	-	-
HLA-A*02:01	179	188	10	FSTEVFYHKN	Consensus (ann/smm)	37.0	22313.26	42	11441.42	32	-	-	-	-
HLA-A*02:01	203	212	10	SFSEAREITA	Consensus (ann/smm)	37.0	22334.76	42	11415.11	32	-	-	-	-
HLA-A*02:01	38	46	9	ETLFFASYG	Consensus (ann/comblib_sidney2008/smm)	37.0	25102.17	37	135865.75	52	0.00069	28	-	-
HLA-A*02:01	78	86	9	CISAIKLTS	Consensus (ann/comblib_sidney2008/smm)	37.0	19612.49	28	37679.92	37	0.01	77	-	-
HLA-A*02:01	83	91	9	KLTSYPKIN	Consensus (ann/comblib_sidney2008/smm)	37.0	32990.82	56	19103.37	29	0.00113	37	-	-
HLA-A*02:01	182	190	9	EVFYHKNGL	Consensus (ann/comblib_sidney2008/smm)	37.0	25160.36	37	20850.19	30	0.01	75	-	-
HLA-A*02:01	61	69	9	SNNQTHFVL	Consensus (ann/comblib_sidney2008/smm)	38.0	25025.17	37	41793.62	38	0.00421	67	-	-
HLA-A*02:01	81	89	9	AIKLTSYPK	Consensus (ann/comblib_sidney2008/smm)	38.0	25571.21	38	85528.33	46	0.000654	27	-	-
HLA-A*02:01	108	116	9	GTDNCKLVF	Consensus (ann/comblib_sidney2008/smm)	38.0	25207.78	37	77823.36	45	0.00118	38	-	-
HLA-A*02:01	154	162	9	YGLPYQFDQ	Consensus (ann/comblib_sidney2008/smm)	38.0	30921.16	52	42180.33	38	0.000706	28	-	-
HLA-A*02:01	229	237	9	KRISFLDVY	Consensus (ann/comblib_sidney2008/smm)	38.0	24787.21	36	386464.85	65	0.00119	38	-	-
HLA-A*02:01	237	245	9	YWFQETMRK	Consensus (ann/comblib_sidney2008/smm)	38.0	26025.36	39	41505.92	38	0.00067	27	-	-
HLA-A*02:01	67	76	10	FVLNFKTNKK	Consensus (ann/smm)	38.5	27367.34	52	6675.44	25	-	-	-	-
HLA-A*02:01	75	84	10	KKSCISAIKL	Consensus (ann/smm)	38.5	20400.53	38	17437.33	39	-	-	-	-
HLA-A*02:01	91	100	10	NQNSDLTKNL	Consensus (ann/smm)	38.5	17213.07	33	23468.21	44	-	-	-	-
HLA-A*02:01	292	301	10	RLKEEDLGRG	Consensus (ann/smm)	38.5	28342.83	55	5063.84	22	-	-	-	-
HLA-A*02:01	234	243	10	LDVYWFQETM	Consensus (ann/smm)	39.0	4487.28	3	168453.48	75	-	-	-	-
HLA-A*02:01	65	73	9	THFVLNFKT	Consensus (ann/comblib_sidney2008/smm)	39.0	25062.83	37	78362.81	45	0.00126	39	-	-
HLA-A*02:01	226	234	9	EEYKRISFL	Consensus (ann/comblib_sidney2008/smm)	39.0	26081.73	39	72628.99	44	0.000143	7.8	-	-
HLA-A*02:01	251	259	9	YIHYNGECS	Consensus (ann/comblib_sidney2008/smm)	39.0	25724.96	39	37248.60	37	0.01	87	-	-
HLA-A*02:01	292	300	9	RLKEEDLGR	Consensus (ann/comblib_sidney2008/smm)	39.0	26084.27	39	34842.56	36	0.00138	41	-	-
HLA-A*02:01	17	26	10	FIVAVKCDGD	Consensus (ann/smm)	39.5	25007.57	47	10876.27	32	-	-	-	-
HLA-A*02:01	63	72	10	NQTHFVLNFK	Consensus (ann/smm)	39.5	23258.10	44	13692.41	35	-	-	-	-
HLA-A*02:01	150	159	10	HVDSYGLPYQ	Consensus (ann/smm)	39.5	27375.04	52	7646.80	27	-	-	-	-
HLA-A*02:01	158	167	10	YQFDQEHGWN	Consensus (ann/smm)	39.5	27978.72	54	6493.52	25	-	-	-	-
HLA-A*02:01	105	114	10	GGIGTDNCKL	Consensus (ann/smm)	40.0	26488.13	50	9451.05	30	-	-	-	-
HLA-A*02:01	47	55	9	LKRDPCQIV	Consensus (ann/comblib_sidney2008/smm)	40.0	29657.96	48	49443.59	40	0.000482	22	-	-
HLA-A*02:01	71	79	9	FKTNKKSCI	Consensus (ann/comblib_sidney2008/smm)	40.0	37973.85	74	49786.32	40	0.000525	23	-	-
HLA-A*02:01	101	109	9	YCQTGGIGT	Consensus (ann/comblib_sidney2008/smm)	40.0	25209.96	37	51417.39	40	0.01	71	-	-
HLA-A*02:01	178	187	10	RFSTEVFYHK	Consensus (ann/smm)	40.5	21102.10	39	20867.96	42	-	-	-	-
HLA-A*02:01	276	285	10	TYALVKVFTN	Consensus (ann/smm)	41.0	22074.58	41	20205.98	41	-	-	-	-
HLA-A*02:01	136	144	9	KCSFKDRYI	Consensus (ann/comblib_sidney2008/smm)	41.0	26336.67	40	53593.24	41	0.01	83	-	-
HLA-A*02:01	138	146	9	SFKDRYIGA	Consensus (ann/comblib_sidney2008/smm)	41.0	29240.24	47	31923.46	35	0.00135	41	-	-
HLA-A*02:01	187	195	9	KNGLFNTQI	Consensus (ann/comblib_sidney2008/smm)	41.0	24641.74	36	52979.76	41	0.00212	51	-	-
HLA-A*02:01	215	223	9	IKKKFSIIL	Consensus (ann/comblib_sidney2008/smm)	41.0	22973.23	33	56638.27	41	0.01	71	-	-
HLA-A*02:01	234	242	9	LDVYWFQET	Consensus (ann/comblib_sidney2008/smm)	41.0	26897.65	41	33351.09	35	0.00316	60	-	-
HLA-A*02:01	217	226	10	KKFSIILPNE	Consensus (ann/smm)	41.5	28243.04	55	8365.27	28	-	-	-	-
HLA-A*02:01	235	244	10	DVYWFQETMR	Consensus (ann/smm)	41.5	25604.99	48	13882.89	35	-	-	-	-
HLA-A*02:01	76	85	10	KSCISAIKLT	Consensus (ann/smm)	42.0	22955.59	43	19475.11	41	-	-	-	-
HLA-A*02:01	177	186	10	TRFSTEVFYH	Consensus (ann/smm)	42.0	30124.32	59	6721.71	25	-	-	-	-
HLA-A*02:01	271	280	10	TDELMTYALV	Consensus (ann/smm)	42.0	14719.64	20	76292.18	64	-	-	-	-
HLA-A*02:01	82	90	9	IKLTSYPKI	Consensus (ann/comblib_sidney2008/smm)	42.0	27054.68	42	13065.02	26	0.00194	49	-	-
HLA-A*02:01	152	160	9	DSYGLPYQF	Consensus (ann/comblib_sidney2008/smm)	42.0	27500.92	42	154209.10	53	0.000561	24	-	-
HLA-A*02:01	244	252	9	RKKPKYPYI	Consensus (ann/comblib_sidney2008/smm)	42.0	30943.58	52	57162.34	42	0.000738	29	-	-
HLA-A*02:01	269	277	9	FDTDELMTY	Consensus (ann/comblib_sidney2008/smm)	42.0	28389.19	45	63695.68	42	0.000377	18	-	-
HLA-A*02:01	20	29	10	AVKCDGDEYF	Consensus (ann/smm)	42.5	23006.81	43	22155.42	42	-	-	-	-
HLA-A*02:01	258	267	10	CSNENKTCEL	Consensus (ann/smm)	43.0	25849.10	49	15257.38	37	-	-	-	-
HLA-A*02:01	95	103	9	DLTKNLYCQ	Consensus (ann/comblib_sidney2008/smm)	43.0	28616.46	45	68408.49	43	0.000288	15	-	-
HLA-A*02:01	135	144	10	KKCSFKDRYI	Consensus (ann/smm)	43.5	30100.53	59	8365.27	28	-	-	-	-
HLA-A*02:01	251	260	10	YIHYNGECSN	Consensus (ann/smm)	43.5	32222.49	65	4925.84	22	-	-	-	-
HLA-A*02:01	181	190	10	TEVFYHKNGL	Consensus (ann/smm)	44.0	24438.36	45	23092.98	43	-	-	-	-
HLA-A*02:01	141	149	9	DRYIGADPL	Consensus (ann/comblib_sidney2008/smm)	44.0	28172.22	44	218328.28	58	0.000302	16	-	-
HLA-A*02:01	177	185	9	TRFSTEVFY	Consensus (ann/comblib_sidney2008/smm)	44.0	28002.66	44	1002559.14	76	0.000149	8.1	-	-
HLA-A*02:01	14	23	10	SFGFIVAVKC	Consensus (ann/smm)	44.7	11633.33	6.4	303026.07	83	-	-	-	-
HLA-A*02:01	79	88	10	ISAIKLTSYP	Consensus (ann/smm)	45.0	27737.30	53	15187.28	37	-	-	-	-
HLA-A*02:01	220	229	10	SIILPNEEYK	Consensus (ann/smm)	45.5	29238.65	57	12807.96	34	-	-	-	-
HLA-A*02:01	95	104	10	DLTKNLYCQT	Consensus (ann/smm)	46.0	27951.49	54	16461.90	38	-	-	-	-
HLA-A*02:01	171	180	10	YNIFKDTRFS	Consensus (ann/smm)	46.0	20771.16	39	40783.08	53	-	-	-	-
HLA-A*02:01	55	63	9	VLGYKCSNN	Consensus (ann/comblib_sidney2008/smm)	46.0	29498.59	48	27740.23	33	0.00165	46	-	-
HLA-A*02:01	178	186	9	RFSTEVFYH	Consensus (ann/comblib_sidney2008/smm)	46.0	28929.64	46	56768.84	41	0.00209	51	-	-
HLA-A*02:01	276	284	9	TYALVKVFT	Consensus (ann/comblib_sidney2008/smm)	46.0	24993.23	37	86319.72	46	0.00243	54	-	-
HLA-A*02:01	279	287	9	LVKVFTNPE	Consensus (ann/comblib_sidney2008/smm)	46.0	28724.42	46	514173.87	68	0.000652	27	-	-
HLA-A*02:01	55	64	10	VLGYKCSNNQ	Consensus (ann/smm)	46.5	23086.62	43	33379.51	50	-	-	-	-
HLA-A*02:01	108	117	10	GTDNCKLVFK	Consensus (ann/smm)	46.5	26278.30	50	22934.01	43	-	-	-	-
HLA-A*02:01	154	163	10	YGLPYQFDQE	Consensus (ann/smm)	46.5	30655.67	60	11573.91	33	-	-	-	-
HLA-A*02:01	47	56	10	LKRDPCQIVL	Consensus (ann/smm)	47.0	25392.01	47	28938.77	47	-	-	-	-
HLA-A*02:01	130	139	10	YGIPAKKCSF	Consensus (ann/smm)	47.0	31516.32	63	10579.86	31	-	-	-	-
HLA-A*02:01	195	203	9	ITYLAEEDS	Consensus (ann/comblib_sidney2008/smm)	47.0	28987.29	47	203755.81	57	0.000237	13	-	-
HLA-A*02:01	199	207	9	AEEDSFSEA	Consensus (ann/comblib_sidney2008/smm)	47.0	33942	59	54464.06	41	0.00175	47	-	-
HLA-A*02:01	107	116	10	IGTDNCKLVF	Consensus (ann/smm)	47.5	25799.66	48	29072.34	47	-	-	-	-
HLA-A*02:01	221	230	10	IILPNEEYKR	Consensus (ann/smm)	47.5	33516.86	68	7438.41	27	-	-	-	-
HLA-A*02:01	185	193	9	YHKNGLFNT	Consensus (ann/comblib_sidney2008/smm)	48.0	29355.30	48	51063.43	40	0.00213	51	-	-
HLA-A*02:01	80	89	10	SAIKLTSYPK	Consensus (ann/smm)	48.5	28357.86	55	21255.92	42	-	-	-	-
HLA-A*02:01	204	213	10	FSEAREITAK	Consensus (ann/smm)	48.5	28246.39	55	21751.04	42	-	-	-	-
HLA-A*02:01	227	236	10	EYKRISFLDV	Consensus (ann/smm)	48.5	21103.94	39	56296.32	58	-	-	-	-
HLA-A*02:01	54	63	10	IVLGYKCSNN	Consensus (ann/smm)	49.0	33833.84	69	8759.51	29	-	-	-	-
HLA-A*02:01	126	135	10	NIEIYGIPAK	Consensus (ann/smm)	49.0	23716.02	44	44104.21	54	-	-	-	-
HLA-A*02:01	74	82	9	NKKSCISAI	Consensus (ann/comblib_sidney2008/smm)	49.0	31624.59	53	104258.15	49	0.000153	8.2	-	-
HLA-A*02:01	92	100	9	QNSDLTKNL	Consensus (ann/comblib_sidney2008/smm)	49.0	34145.33	60	102591.17	49	0.00171	47	-	-
HLA-A*02:01	94	102	9	SDLTKNLYC	Consensus (ann/comblib_sidney2008/smm)	49.0	31831.60	54	62533.11	42	0.00188	49	-	-
HLA-A*02:01	96	104	9	LTKNLYCQT	Consensus (ann/comblib_sidney2008/smm)	49.0	30001.69	49	109928.42	49	0.02	92	-	-
HLA-A*02:01	259	267	9	SNENKTCEL	Consensus (ann/comblib_sidney2008/smm)	49.0	33703.05	58	103540.44	49	0.000845	31	-	-
HLA-A*02:01	22	31	10	KCDGDEYFIG	Consensus (ann/smm)	49.5	25764.51	48	35849.24	51	-	-	-	-
HLA-A*02:01	268	277	10	VFDTDELMTY	Consensus (ann/smm)	49.5	29579.78	57	21109.60	42	-	-	-	-
HLA-A*02:01	272	281	10	DELMTYALVK	Consensus (ann/smm)	49.5	20749.36	38	66754.42	61	-	-	-	-
HLA-A*02:01	202	210	9	DSFSEAREI	Consensus (ann/comblib_sidney2008/smm)	50.0	33656.39	58	115109.19	50	0.000364	18	-	-
HLA-A*02:01	213	221	9	KDIKKKFSI	Consensus (ann/comblib_sidney2008/smm)	50.0	30130.83	50	9865.29	23	0.002	50	-	-
HLA-A*02:01	268	276	9	VFDTDELMT	Consensus (ann/comblib_sidney2008/smm)	50.0	30118.45	50	51063.43	40	0.01	71	-	-
HLA-A*02:01	93	102	10	NSDLTKNLYC	Consensus (ann/smm)	51.0	26932	51	37452.43	51	-	-	-	-
HLA-A*02:01	139	147	9	FKDRYIGAD	Consensus (ann/comblib_sidney2008/smm)	51.0	38496.74	77	123058.04	51	0.000582	25	-	-
HLA-A*02:01	31	40	10	GKYKEKDETL	Consensus (ann/smm)	52.0	32388.16	65	18301.22	39	-	-	-	-
HLA-A*02:01	37	46	10	DETLFFASYG	Consensus (ann/smm)	52.0	30311.66	59	25146.64	45	-	-	-	-
HLA-A*02:01	186	195	10	HKNGLFNTQI	Consensus (ann/smm)	52.0	28840.58	56	31079.93	48	-	-	-	-
HLA-A*02:01	36	44	9	KDETLFFAS	Consensus (ann/comblib_sidney2008/smm)	52.0	29201.36	47	138710.71	52	0.01	88	-	-
HLA-A*02:01	42	50	9	FASYGLKRD	Consensus (ann/comblib_sidney2008/smm)	52.0	37205.60	71	111972.15	50	0.00221	52	-	-
HLA-A*02:01	64	72	9	QTHFVLNFK	Consensus (ann/comblib_sidney2008/smm)	52.0	19377.09	27	182856.33	56	0.00214	52	-	-
HLA-A*02:01	131	139	9	GIPAKKCSF	Consensus (ann/comblib_sidney2008/smm)	52.0	31320.51	52	79270.21	45	0.01	81	-	-
HLA-A*02:01	155	163	9	GLPYQFDQE	Consensus (ann/comblib_sidney2008/smm)	52.0	30971.73	52	102591.17	49	0.01	72	-	-
HLA-A*02:01	183	191	9	VFYHKNGLF	Consensus (ann/comblib_sidney2008/smm)	52.0	31101.69	52	145247.95	53	0.00224	52	-	-
HLA-A*02:01	216	224	9	KKKFSIILP	Consensus (ann/comblib_sidney2008/smm)	52.0	30830.97	52	618172.95	71	0.00132	40	-	-
HLA-A*02:01	254	262	9	YNGECSNEN	Consensus (ann/comblib_sidney2008/smm)	52.0	38481.36	76	141941.70	52	0.00206	51	-	-
HLA-A*02:01	40	49	10	LFFASYGLKR	Consensus (ann/smm)	52.5	29820.46	58	29206.53	47	-	-	-	-
HLA-A*02:01	62	71	10	NNQTHFVLNF	Consensus (ann/smm)	52.5	22826.55	43	67062.54	62	-	-	-	-
HLA-A*02:01	242	251	10	TMRKKPKYPY	Consensus (ann/smm)	53.0	33040.84	66	18727.51	40	-	-	-	-
HLA-A*02:01	128	136	9	EIYGIPAKK	Consensus (ann/comblib_sidney2008/smm)	53.0	31499.62	53	193245.77	56	0.00222	52	-	-
HLA-A*02:01	218	226	9	KFSIILPNE	Consensus (ann/comblib_sidney2008/smm)	53.0	29207.99	47	273596.16	60	0.00228	53	-	-
HLA-A*02:01	193	202	10	TQITYLAEED	Consensus (ann/smm)	53.5	31873.98	64	22934.01	43	-	-	-	-
HLA-A*02:01	218	227	10	KFSIILPNEE	Consensus (ann/smm)	54.0	30026.37	58	35113.98	50	-	-	-	-
HLA-A*02:01	32	40	9	KYKEKDETL	Consensus (ann/comblib_sidney2008/smm)	54.0	32046.54	54	63111.72	42	0.01	78	-	-
HLA-A*02:01	79	87	9	ISAIKLTSY	Consensus (ann/comblib_sidney2008/smm)	54.0	23654.01	34	167922.93	54	0.01	74	-	-
HLA-A*02:01	119	127	9	RKRQIAANI	Consensus (ann/comblib_sidney2008/smm)	54.0	28104.03	44	167922.93	54	0.00285	58	-	-
HLA-A*02:01	127	135	9	IEIYGIPAK	Consensus (ann/comblib_sidney2008/smm)	54.0	33260.73	57	162222.09	54	0.000477	22	-	-
HLA-A*02:01	167	175	9	NVERYNIFK	Consensus (ann/comblib_sidney2008/smm)	54.0	33571.29	58	164857.99	54	0.00067	27	-	-
HLA-A*02:01	96	105	10	LTKNLYCQTG	Consensus (ann/smm)	55.0	29745.05	58	38148.72	52	-	-	-	-
HLA-A*02:01	127	136	10	IEIYGIPAKK	Consensus (ann/smm)	55.0	27041.21	51	59769.55	59	-	-	-	-
HLA-A*02:01	192	201	10	NTQITYLAEE	Consensus (ann/smm)	55.0	30604.29	60	34235.76	50	-	-	-	-
HLA-A*02:01	225	234	10	NEEYKRISFL	Consensus (ann/smm)	55.0	28757.37	56	43800.59	54	-	-	-	-
HLA-A*02:01	228	237	10	YKRISFLDVY	Consensus (ann/smm)	55.0	22708.56	42	100341.36	68	-	-	-	-
HLA-A*02:01	281	290	10	KVFTNPESDG	Consensus (ann/smm)	55.0	35050.43	72	16806.61	38	-	-	-	-
HLA-A*02:01	21	29	9	VKCDGDEYF	Consensus (ann/comblib_sidney2008/smm)	55.0	32621.68	55	172627.51	55	0.00121	38	-	-
HLA-A*02:01	29	37	9	FIGKYKEKD	Consensus (ann/comblib_sidney2008/smm)	55.0	40210.32	84	45510.33	39	0.00254	55	-	-
HLA-A*02:01	117	125	9	KKRKRQIAA	Consensus (ann/comblib_sidney2008/smm)	55.0	37371	72	179932.66	55	0.00213	52	-	-
HLA-A*02:01	184	192	9	FYHKNGLFN	Consensus (ann/comblib_sidney2008/smm)	55.0	32705.79	55	208501.89	57	0.000549	24	-	-
HLA-A*02:01	214	222	9	DIKKKFSII	Consensus (ann/comblib_sidney2008/smm)	55.0	32553.99	55	132467.70	52	0.01	88	-	-
HLA-A*02:01	281	289	9	KVFTNPESD	Consensus (ann/comblib_sidney2008/smm)	55.0	34831.91	63	34127.93	36	0.00245	55	-	-
HLA-A*02:01	290	298	9	GSRLKEEDL	Consensus (ann/comblib_sidney2008/smm)	55.0	32747.94	55	696802.98	72	0.0021	51	-	-
HLA-A*02:01	33	42	10	YKEKDETLFF	Consensus (ann/smm)	55.5	32235.73	65	27446.06	46	-	-	-	-
HLA-A*02:01	77	86	10	SCISAIKLTS	Consensus (ann/smm)	55.5	22436.49	42	109013.43	69	-	-	-	-
HLA-A*02:01	100	109	10	LYCQTGGIGT	Consensus (ann/smm)	55.5	32341.93	65	26636.67	46	-	-	-	-
HLA-A*02:01	149	158	10	LHVDSYGLPY	Consensus (ann/smm)	55.5	25905.39	49	67217.14	62	-	-	-	-
HLA-A*02:01	216	225	10	KKKFSIILPN	Consensus (ann/smm)	56.0	28518.48	55	51106.95	57	-	-	-	-
HLA-A*02:01	151	159	9	VDSYGLPYQ	Consensus (ann/comblib_sidney2008/smm)	56.0	35674.85	66	193691.25	56	0.00116	37	-	-
HLA-A*02:01	165	173	9	GWNVERYNI	Consensus (ann/comblib_sidney2008/smm)	56.0	32899.93	56	35818.71	36	0.00488	70	-	-
HLA-A*02:01	171	179	9	YNIFKDTRF	Consensus (ann/comblib_sidney2008/smm)	56.0	32119.79	54	184548.28	56	0.01	83	-	-
HLA-A*02:01	247	255	9	PKYPYIHYN	Consensus (ann/comblib_sidney2008/smm)	56.0	39362.31	80	187115.60	56	0.000191	11	-	-
HLA-A*02:01	214	223	10	DIKKKFSIIL	Consensus (ann/smm)	56.5	27857.30	54	60461.65	59	-	-	-	-
HLA-A*02:01	89	98	10	KINQNSDLTK	Consensus (ann/smm)	57.0	33812.62	69	26210.78	45	-	-	-	-
HLA-A*02:01	148	157	10	PLHVDSYGLP	Consensus (ann/smm)	57.0	26499.30	50	76821.01	64	-	-	-	-
HLA-A*02:01	152	161	10	DSYGLPYQFD	Consensus (ann/smm)	57.0	35237.91	73	20113.15	41	-	-	-	-
HLA-A*02:01	34	42	9	KEKDETLFF	Consensus (ann/comblib_sidney2008/smm)	57.0	33196.35	57	353272.64	64	0.000339	17	-	-
HLA-A*02:01	98	106	9	KNLYCQTGG	Consensus (ann/comblib_sidney2008/smm)	57.0	40461.27	85	212378.23	57	0.00119	38	-	-
HLA-A*02:01	144	152	9	IGADPLHVD	Consensus (ann/comblib_sidney2008/smm)	57.0	40162.04	84	207066.57	57	0.0019	49	-	-
HLA-A*02:01	145	153	9	GADPLHVDS	Consensus (ann/comblib_sidney2008/smm)	57.0	32755.38	55	212378.23	57	0.01	73	-	-
HLA-A*02:01	280	288	9	VKVFTNPES	Consensus (ann/comblib_sidney2008/smm)	57.0	41250.75	88	212867.81	57	0.000867	32	-	-
HLA-A*02:01	183	192	10	VFYHKNGLFN	Consensus (ann/smm)	57.5	35591.57	74	20066.89	41	-	-	-	-
HLA-A*02:01	24	32	9	DGDEYFIGK	Consensus (ann/comblib_sidney2008/smm)	58.0	33673.87	58	494435.90	68	0.000816	31	-	-
HLA-A*02:01	50	58	9	DPCQIVLGY	Consensus (ann/comblib_sidney2008/smm)	58.0	27011.97	41	5822506.74	92	0.0028	58	-	-
HLA-A*02:01	173	181	9	IFKDTRFST	Consensus (ann/comblib_sidney2008/smm)	58.0	33529.18	58	70649.65	44	0.00335	62	-	-
HLA-A*02:01	236	244	9	VYWFQETMR	Consensus (ann/comblib_sidney2008/smm)	58.0	33484.23	58	148631.21	53	0.00354	63	-	-
HLA-A*02:01	53	62	10	QIVLGYKCSN	Consensus (ann/smm)	58.5	37562.34	80	15793.56	37	-	-	-	-
HLA-A*02:01	283	292	10	FTNPESDGSR	Consensus (ann/smm)	58.5	37740.79	81	14370.77	36	-	-	-	-
HLA-A*02:01	54	62	9	IVLGYKCSN	Consensus (ann/comblib_sidney2008/smm)	59.0	33817.74	59	20003.68	30	0.01	71	-	-
HLA-A*02:01	194	202	9	QITYLAEED	Consensus (ann/comblib_sidney2008/smm)	59.0	37579.42	73	178694.01	55	0.00303	59	-	-
HLA-A*02:01	279	288	10	LVKVFTNPES	Consensus (ann/smm)	59.5	28969.11	57	67995.47	62	-	-	-	-
HLA-A*02:01	291	300	10	SRLKEEDLGR	Consensus (ann/smm)	59.5	31948.91	64	44512.30	55	-	-	-	-
HLA-A*02:01	40	48	9	LFFASYGLK	Consensus (ann/comblib_sidney2008/smm)	60.0	27589.74	43	267368.35	60	0.00339	62	-	-
HLA-A*02:01	41	50	10	FFASYGLKRD	Consensus (ann/smm)	60.5	35830.74	75	26636.67	46	-	-	-	-
HLA-A*02:01	52	61	10	CQIVLGYKCS	Consensus (ann/smm)	60.5	18618.30	35	393079.14	86	-	-	-	-
HLA-A*02:01	114	123	10	LVFKKRKRQI	Consensus (ann/smm)	60.5	32548.01	65	49714.15	56	-	-	-	-
HLA-A*02:01	124	133	10	AANIEIYGIP	Consensus (ann/smm)	60.5	23567.15	44	192521.84	77	-	-	-	-
HLA-A*02:01	14	22	9	SFGFIVAVK	Consensus (ann/comblib_sidney2008/smm)	61.0	20739.04	30	294516.75	61	0.01	78	-	-
HLA-A*02:01	53	61	9	QIVLGYKCS	Consensus (ann/comblib_sidney2008/smm)	61.0	33130.35	56	295195.68	61	0.02	96	-	-
HLA-A*02:01	91	99	9	NQNSDLTKN	Consensus (ann/comblib_sidney2008/smm)	61.0	38381.96	76	118061.96	50	0.00331	61	-	-
HLA-A*02:01	58	67	10	YKCSNNQTHF	Consensus (ann/smm)	61.5	36660.14	77	26698.08	46	-	-	-	-
HLA-A*02:01	212	221	10	AKDIKKKFSI	Consensus (ann/smm)	61.5	35354.39	73	34473.07	50	-	-	-	-
HLA-A*02:01	187	196	10	KNGLFNTQIT	Consensus (ann/smm)	62.0	35725.07	74	33456.46	50	-	-	-	-
HLA-A*02:01	237	246	10	YWFQETMRKK	Consensus (ann/smm)	62.0	32942.33	66	54385.11	58	-	-	-	-
HLA-A*02:01	49	57	9	RDPCQIVLG	Consensus (ann/comblib_sidney2008/smm)	62.0	34464.90	61	309820.39	62	0.01	88	-	-
HLA-A*02:01	97	105	9	TKNLYCQTG	Consensus (ann/comblib_sidney2008/smm)	62.0	34658.23	62	871184.22	75	0.00267	57	-	-
HLA-A*02:01	110	118	9	DNCKLVFKK	Consensus (ann/comblib_sidney2008/smm)	62.0	34708.52	62	4967181.16	91	0.00319	61	-	-
HLA-A*02:01	142	150	9	RYIGADPLH	Consensus (ann/comblib_sidney2008/smm)	62.0	40326.64	84	311967.97	62	0.000825	31	-	-
HLA-A*02:01	176	184	9	DTRFSTEVF	Consensus (ann/comblib_sidney2008/smm)	62.0	31273.78	52	3656874.03	89	0.0034	62	-	-
HLA-A*02:01	16	25	10	GFIVAVKCDG	Consensus (ann/smm)	62.5	29232.96	57	105312.52	68	-	-	-	-
HLA-A*02:01	151	160	10	VDSYGLPYQF	Consensus (ann/smm)	62.5	23155.40	43	286075.06	82	-	-	-	-
HLA-A*02:01	48	57	10	KRDPCQIVLG	Consensus (ann/smm)	63.0	32339.48	65	65234.90	61	-	-	-	-
HLA-A*02:01	249	258	10	YPYIHYNGEC	Consensus (ann/smm)	63.0	32862.59	66	60601.03	60	-	-	-	-
HLA-A*02:01	198	206	9	LAEEDSFSE	Consensus (ann/comblib_sidney2008/smm)	63.0	34919.84	63	218831.58	58	0.01	78	-	-
HLA-A*02:01	261	269	9	ENKTCELVF	Consensus (ann/comblib_sidney2008/smm)	63.0	35022.39	63	30486670.72	99	0.00315	60	-	-
HLA-A*02:01	170	179	10	RYNIFKDTRF	Consensus (ann/smm)	63.5	32301.01	65	67683.06	62	-	-	-	-
HLA-A*02:01	56	65	10	LGYKCSNNQT	Consensus (ann/smm)	64.0	37380.30	80	31151.57	48	-	-	-	-
HLA-A*02:01	156	165	10	LPYQFDQEHG	Consensus (ann/smm)	64.0	36752.68	77	37366.29	51	-	-	-	-
HLA-A*02:01	59	67	9	KCSNNQTHF	Consensus (ann/comblib_sidney2008/smm)	64.0	36443.02	68	370774.62	64	0.00327	61	-	-
HLA-A*02:01	73	81	9	TNKKSCISA	Consensus (ann/comblib_sidney2008/smm)	64.0	35261.94	64	376799.22	64	0.00259	56	-	-
HLA-A*02:01	85	93	9	TSYPKINQN	Consensus (ann/comblib_sidney2008/smm)	64.0	37294.68	72	368222.23	64	0.000431	20	-	-
HLA-A*02:01	102	110	9	CQTGGIGTD	Consensus (ann/comblib_sidney2008/smm)	64.0	37087.42	71	207066.57	57	0.00376	64	-	-
HLA-A*02:01	137	145	9	CSFKDRYIG	Consensus (ann/comblib_sidney2008/smm)	64.0	35188.38	64	237197.44	59	0.00477	70	-	-
HLA-A*02:01	188	196	9	NGLFNTQIT	Consensus (ann/comblib_sidney2008/smm)	64.0	36420.56	68	352460.13	64	0.000736	29	-	-
HLA-A*02:01	249	257	9	YPYIHYNGE	Consensus (ann/comblib_sidney2008/smm)	64.0	33875.59	59	696802.98	72	0.00379	64	-	-
HLA-A*02:01	68	77	10	VLNFKTNKKS	Consensus (ann/smm)	64.5	30888.39	61	102442.46	68	-	-	-	-
HLA-A*02:01	246	255	10	KPKYPYIHYN	Consensus (ann/smm)	64.5	34537.32	71	56948.20	58	-	-	-	-
HLA-A*02:01	85	94	10	TSYPKINQNS	Consensus (ann/smm)	65.0	37286.59	79	37280.35	51	-	-	-	-
HLA-A*02:01	156	164	9	LPYQFDQEH	Consensus (ann/comblib_sidney2008/smm)	65.0	35450.53	65	944300.02	76	0.000577	25	-	-
HLA-A*02:01	196	204	9	TYLAEEDSF	Consensus (ann/comblib_sidney2008/smm)	65.0	38783.96	78	390939.90	65	0.000608	25	-	-
HLA-A*02:01	35	44	10	EKDETLFFAS	Consensus (ann/smm)	65.5	31316.10	62	107270.42	69	-	-	-	-
HLA-A*02:01	50	59	10	DPCQIVLGYK	Consensus (ann/smm)	65.5	30071.23	58	142718.41	73	-	-	-	-
HLA-A*02:01	243	252	10	MRKKPKYPYI	Consensus (ann/smm)	65.5	34601.29	71	61869.98	60	-	-	-	-
HLA-A*02:01	260	269	10	NENKTCELVF	Consensus (ann/smm)	65.5	31443.76	62	109769.07	69	-	-	-	-
HLA-A*02:01	166	175	10	WNVERYNIFK	Consensus (ann/smm)	66.0	34363.25	71	65838.51	61	-	-	-	-
HLA-A*02:01	45	53	9	YGLKRDPCQ	Consensus (ann/comblib_sidney2008/smm)	66.0	41250.75	88	416015.97	66	0.00234	53	-	-
HLA-A*02:01	163	171	9	EHGWNVERY	Consensus (ann/comblib_sidney2008/smm)	66.0	35581.96	66	26248833.01	99	0.00215	52	-	-
HLA-A*02:01	61	70	10	SNNQTHFVLN	Consensus (ann/smm)	66.5	35842.76	75	54510.48	58	-	-	-	-
HLA-A*02:01	51	60	10	PCQIVLGYKC	Consensus (ann/smm)	67.0	17960.58	34	7988771.51	100	-	-	-	-
HLA-A*02:01	182	191	10	EVFYHKNGLF	Consensus (ann/smm)	67.0	36188.79	76	55523.90	58	-	-	-	-
HLA-A*02:01	26	34	9	DEYFIGKYK	Consensus (ann/comblib_sidney2008/smm)	67.0	33347.56	57	16073483.18	97	0.00416	67	-	-
HLA-A*02:01	33	41	9	YKEKDETLF	Consensus (ann/comblib_sidney2008/smm)	67.0	35767.60	66	449893.79	67	0.01	78	-	-
HLA-A*02:01	174	182	9	FKDTRFSTE	Consensus (ann/comblib_sidney2008/smm)	67.0	35937.52	67	576912.57	70	0.000832	31	-	-
HLA-A*02:01	223	231	9	LPNEEYKRI	Consensus (ann/comblib_sidney2008/smm)	67.0	35926.23	67	147268.55	53	0.01	89	-	-
HLA-A*02:01	43	52	10	ASYGLKRDPC	Consensus (ann/smm)	67.5	34665.37	71	77353.51	64	-	-	-	-
HLA-A*02:01	73	82	10	TNKKSCISAI	Consensus (ann/smm)	67.5	34859.45	71	76292.18	64	-	-	-	-
HLA-A*02:01	176	185	10	DTRFSTEVFY	Consensus (ann/smm)	68.0	29461.59	57	220536.26	79	-	-	-	-
HLA-A*02:01	18	26	9	IVAVKCDGD	Consensus (ann/comblib_sidney2008/smm)	68.0	36402.43	68	109928.42	49	0.01	83	-	-
HLA-A*02:01	86	94	9	SYPKINQNS	Consensus (ann/comblib_sidney2008/smm)	68.0	41293.60	88	489902.89	68	0.00362	63	-	-
HLA-A*02:01	242	250	9	TMRKKPKYP	Consensus (ann/comblib_sidney2008/smm)	68.0	36398.49	68	109675.60	49	0.01	91	-	-
HLA-A*02:01	145	154	10	GADPLHVDSY	Consensus (ann/smm)	68.5	32544.84	65	136924.13	72	-	-	-	-
HLA-A*02:01	56	64	9	LGYKCSNNQ	Consensus (ann/comblib_sidney2008/smm)	69.0	36553.20	69	863197.15	75	0.0015	43	-	-
HLA-A*02:01	88	96	9	PKINQNSDL	Consensus (ann/comblib_sidney2008/smm)	69.0	44572.98	99	529797.62	69	0.000861	32	-	-
HLA-A*02:01	164	172	9	HGWNVERYN	Consensus (ann/comblib_sidney2008/smm)	69.0	36528.29	69	553490.28	69	0.000633	26	-	-
HLA-A*02:01	180	188	9	STEVFYHKN	Consensus (ann/comblib_sidney2008/smm)	69.0	35462.81	65	540891.30	69	0.03	99	-	-
HLA-A*02:01	250	258	9	PYIHYNGEC	Consensus (ann/comblib_sidney2008/smm)	69.0	44704.83	99	532243.05	69	0.00431	67	-	-
HLA-A*02:01	84	93	10	LTSYPKINQN	Consensus (ann/smm)	69.5	38174.06	82	52781.29	57	-	-	-	-
HLA-A*02:01	139	148	10	FKDRYIGADP	Consensus (ann/smm)	69.5	36232.67	76	72356.91	63	-	-	-	-
HLA-A*02:01	42	51	10	FASYGLKRDP	Consensus (ann/smm)	70.0	36418.59	76	77531.82	64	-	-	-	-
HLA-A*02:01	66	75	10	HFVLNFKTNK	Consensus (ann/smm)	70.0	31020.03	61	213049.25	79	-	-	-	-
HLA-A*02:01	116	125	10	FKKRKRQIAA	Consensus (ann/smm)	70.0	37292.66	79	66142.41	61	-	-	-	-
HLA-A*02:01	140	149	10	KDRYIGADPL	Consensus (ann/smm)	70.0	26751.37	51	520571.04	89	-	-	-	-
HLA-A*02:01	144	153	10	IGADPLHVDS	Consensus (ann/smm)	70.0	34716.42	71	113365.26	69	-	-	-	-
HLA-A*02:01	167	176	10	NVERYNIFKD	Consensus (ann/smm)	70.0	38352.89	83	52057.10	57	-	-	-	-
HLA-A*02:01	202	211	10	DSFSEAREIT	Consensus (ann/smm)	70.0	39989.91	89	36768.85	51	-	-	-	-
HLA-A*02:01	236	245	10	VYWFQETMRK	Consensus (ann/smm)	70.0	33005.46	66	152222.90	74	-	-	-	-
HLA-A*02:01	75	83	9	KKSCISAIK	Consensus (ann/comblib_sidney2008/smm)	70.0	34603.16	62	576912.57	70	0.04	100	-	-
HLA-A*02:01	162	170	9	QEHGWNVER	Consensus (ann/comblib_sidney2008/smm)	70.0	37360.49	72	584938.22	70	0.00209	51	-	-
HLA-A*02:01	200	208	9	EEDSFSEAR	Consensus (ann/comblib_sidney2008/smm)	70.0	36974.04	70	4188996.52	90	0.00153	44	-	-
HLA-A*02:01	94	103	10	SDLTKNLYCQ	Consensus (ann/smm)	70.5	25058.21	47	1225970.44	94	-	-	-	-
HLA-A*02:01	160	169	10	FDQEHGWNVE	Consensus (ann/smm)	70.5	23687.80	44	1952000.84	97	-	-	-	-
HLA-A*02:01	109	117	9	TDNCKLVFK	Consensus (ann/comblib_sidney2008/smm)	71.0	33253.52	57	641372.01	71	0.01	73	-	-
HLA-A*02:01	132	140	9	IPAKKCSFK	Consensus (ann/comblib_sidney2008/smm)	71.0	37123.15	71	709757.52	72	0.00143	42	-	-
HLA-A*02:01	203	211	9	SFSEAREIT	Consensus (ann/comblib_sidney2008/smm)	71.0	37197.54	71	162596.05	54	0.01	82	-	-
HLA-A*02:01	239	247	9	FQETMRKKP	Consensus (ann/comblib_sidney2008/smm)	71.0	39983.85	83	618172.95	71	0.00182	48	-	-
HLA-A*02:01	102	111	10	CQTGGIGTDN	Consensus (ann/smm)	72.0	39793.08	88	50289.81	56	-	-	-	-
HLA-A*02:01	254	263	10	YNGECSNENK	Consensus (ann/smm)	72.0	39646.53	88	47915.94	56	-	-	-	-
HLA-A*02:01	31	39	9	GKYKEKDET	Consensus (ann/comblib_sidney2008/smm)	72.0	43903.83	97	493298.73	68	0.01	72	-	-
HLA-A*02:01	72	80	9	KTNKKSCIS	Consensus (ann/comblib_sidney2008/smm)	72.0	37264.41	72	109675.60	49	0.04	99	-	-
HLA-A*02:01	113	121	9	KLVFKKRKR	Consensus (ann/comblib_sidney2008/smm)	72.0	37297.08	72	72628.99	44	0.01	73	-	-
HLA-A*02:01	116	124	9	FKKRKRQIA	Consensus (ann/comblib_sidney2008/smm)	72.0	42471.75	93	721290.15	72	0.00347	63	-	-
HLA-A*02:01	125	133	9	ANIEIYGIP	Consensus (ann/comblib_sidney2008/smm)	72.0	34618.52	62	684084.89	72	0.01	84	-	-
HLA-A*02:01	146	154	9	ADPLHVDSY	Consensus (ann/comblib_sidney2008/smm)	72.0	33883.67	59	1377558.34	80	0.01	72	-	-
HLA-A*02:01	97	106	10	TKNLYCQTGG	Consensus (ann/smm)	72.5	38036.35	82	71200	63	-	-	-	-
HLA-A*02:01	118	127	10	KRKRQIAANI	Consensus (ann/smm)	72.5	32932.35	66	215020.57	79	-	-	-	-
HLA-A*02:01	194	203	10	QITYLAEEDS	Consensus (ann/smm)	72.5	34385.95	71	153631.40	74	-	-	-	-
HLA-A*02:01	215	224	10	IKKKFSIILP	Consensus (ann/smm)	72.5	31977.28	64	257917.02	81	-	-	-	-
HLA-A*02:01	36	45	10	KDETLFFASY	Consensus (ann/smm)	73.0	27463.75	53	900492.29	93	-	-	-	-
HLA-A*02:01	65	74	10	THFVLNFKTN	Consensus (ann/smm)	73.0	33239.13	67	219522.99	79	-	-	-	-
HLA-A*02:01	82	91	10	IKLTSYPKIN	Consensus (ann/smm)	73.0	35970.98	75	128374.87	71	-	-	-	-
HLA-A*02:01	128	137	10	EIYGIPAKKC	Consensus (ann/smm)	73.0	30610.59	60	417330.38	86	-	-	-	-
HLA-A*02:01	141	150	10	DRYIGADPLH	Consensus (ann/smm)	73.0	36839.86	77	109516.61	69	-	-	-	-
HLA-A*02:01	20	28	9	AVKCDGDEY	Consensus (ann/comblib_sidney2008/smm)	73.0	36844.26	70	729642.29	73	0.05	100	-	-
HLA-A*02:01	169	177	9	ERYNIFKDT	Consensus (ann/comblib_sidney2008/smm)	73.0	37701.60	73	6054942.18	92	0.00256	56	-	-
HLA-A*02:01	238	246	9	WFQETMRKK	Consensus (ann/comblib_sidney2008/smm)	73.0	36080.50	67	731324.29	73	0.02	93	-	-
HLA-A*02:01	285	293	9	NPESDGSRL	Consensus (ann/comblib_sidney2008/smm)	73.0	39425.39	81	741498.03	73	0.0041	66	-	-
HLA-A*02:01	87	96	10	YPKINQNSDL	Consensus (ann/smm)	74.0	36634.76	77	126613.50	71	-	-	-	-
HLA-A*02:01	162	171	10	QEHGWNVERY	Consensus (ann/smm)	74.0	35631.65	74	152222.90	74	-	-	-	-
HLA-A*02:01	226	235	10	EEYKRISFLD	Consensus (ann/smm)	74.0	36120.34	76	137556.15	72	-	-	-	-
HLA-A*02:01	247	256	10	PKYPYIHYNG	Consensus (ann/smm)	74.0	40429.76	91	53392.47	57	-	-	-	-
HLA-A*02:01	16	24	9	GFIVAVKCD	Consensus (ann/comblib_sidney2008/smm)	74.0	37606.26	73	1035404.39	77	0.01	74	-	-
HLA-A*02:01	28	36	9	YFIGKYKEK	Consensus (ann/comblib_sidney2008/smm)	74.0	37956.20	74	169867.38	55	0.01	82	-	-
HLA-A*02:01	166	174	9	WNVERYNIF	Consensus (ann/comblib_sidney2008/smm)	74.0	29094.44	47	798196.83	74	0.01	89	-	-
HLA-A*02:01	168	176	9	VERYNIFKD	Consensus (ann/comblib_sidney2008/smm)	74.0	37902.82	74	1297507.87	79	0.00328	61	-	-
HLA-A*02:01	262	270	9	NKTCELVFD	Consensus (ann/comblib_sidney2008/smm)	74.0	37579.84	73	1079220.04	77	0.01	74	-	-
HLA-A*02:01	92	101	10	QNSDLTKNLY	Consensus (ann/smm)	74.5	35823.77	75	153985.56	74	-	-	-	-
HLA-A*02:01	165	174	10	GWNVERYNIF	Consensus (ann/smm)	75.0	32293.32	65	365999.09	85	-	-	-	-
HLA-A*02:01	180	189	10	STEVFYHKNG	Consensus (ann/smm)	75.0	36213.47	76	147055.07	74	-	-	-	-
HLA-A*02:01	37	45	9	DETLFFASY	Consensus (ann/comblib_sidney2008/smm)	75.0	26176.16	40	6096913.03	92	0.01	75	-	-
HLA-A*02:01	58	66	9	YKCSNNQTH	Consensus (ann/comblib_sidney2008/smm)	75.0	41423.39	89	883303.60	75	0.000433	20	-	-
HLA-A*02:01	93	101	9	NSDLTKNLY	Consensus (ann/comblib_sidney2008/smm)	75.0	31509.49	53	2864903.51	87	0.01	75	-	-
HLA-A*02:01	120	128	9	KRQIAANIE	Consensus (ann/comblib_sidney2008/smm)	75.0	38053.23	75	22496243.28	98	0.01	75	-	-
HLA-A*02:01	252	260	9	IHYNGECSN	Consensus (ann/comblib_sidney2008/smm)	75.0	41932.49	91	857254.95	75	0.000266	14	-	-
HLA-A*02:01	24	33	10	DGDEYFIGKY	Consensus (ann/smm)	75.5	34368.09	71	226714.87	80	-	-	-	-
HLA-A*02:01	49	58	10	RDPCQIVLGY	Consensus (ann/smm)	75.5	27673.74	53	2609035.57	98	-	-	-	-
HLA-A*02:01	157	166	10	PYQFDQEHGW	Consensus (ann/smm)	75.5	27990.24	54	2043995.80	97	-	-	-	-
HLA-A*02:01	32	41	10	KYKEKDETLF	Consensus (ann/smm)	76.0	38734.07	85	96711.92	67	-	-	-	-
HLA-A*02:01	90	99	10	INQNSDLTKN	Consensus (ann/smm)	76.0	40293.49	90	70223.10	62	-	-	-	-
HLA-A*02:01	213	222	10	KDIKKKFSII	Consensus (ann/smm)	76.0	30769.32	60	764680.47	92	-	-	-	-
HLA-A*02:01	23	31	9	CDGDEYFIG	Consensus (ann/comblib_sidney2008/smm)	76.0	38440.55	76	412201.91	65	0.01	78	-	-
HLA-A*02:01	84	92	9	LTSYPKINQ	Consensus (ann/comblib_sidney2008/smm)	76.0	38159.20	75	942128.19	76	0.01	87	-	-
HLA-A*02:01	135	143	9	KKCSFKDRY	Consensus (ann/comblib_sidney2008/smm)	76.0	37876.60	74	2565133.66	86	0.01	76	-	-
HLA-A*02:01	153	161	9	SYGLPYQFD	Consensus (ann/comblib_sidney2008/smm)	76.0	38407.72	76	2114024.42	84	0.00246	55	-	-
HLA-A*02:01	225	233	9	NEEYKRISF	Consensus (ann/comblib_sidney2008/smm)	76.0	36050.84	67	8186721.19	94	0.01	76	-	-
HLA-A*02:01	248	256	9	KYPYIHYNG	Consensus (ann/comblib_sidney2008/smm)	76.0	38426.42	76	147268.55	53	0.01	80	-	-
HLA-A*02:01	185	194	10	YHKNGLFNTQ	Consensus (ann/smm)	76.5	34798.01	71	276363.06	82	-	-	-	-
HLA-A*02:01	199	208	10	AEEDSFSEAR	Consensus (ann/smm)	76.5	38286.98	83	116005.88	70	-	-	-	-
HLA-A*02:01	253	262	10	HYNGECSNEN	Consensus (ann/smm)	76.5	40972.28	92	65838.51	61	-	-	-	-
HLA-A*02:01	23	32	10	CDGDEYFIGK	Consensus (ann/smm)	77.0	33886.97	69	360147.16	85	-	-	-	-
HLA-A*02:01	205	214	10	SEAREITAKD	Consensus (ann/smm)	77.0	41525.70	94	61444.07	60	-	-	-	-
HLA-A*02:01	206	215	10	EAREITAKDI	Consensus (ann/smm)	77.0	33317.62	67	435993.49	87	-	-	-	-
HLA-A*02:01	44	52	9	SYGLKRDPC	Consensus (ann/comblib_sidney2008/smm)	77.0	39920.31	82	1037791.24	77	0.00467	69	-	-
HLA-A*02:01	175	184	10	KDTRFSTEVF	Consensus (ann/smm)	77.5	32346.14	65	637499.72	90	-	-	-	-
HLA-A*02:01	101	110	10	YCQTGGIGTD	Consensus (ann/smm)	78.0	35966.69	75	245742.35	81	-	-	-	-
HLA-A*02:01	248	257	10	KYPYIHYNGE	Consensus (ann/smm)	78.0	38911.34	85	129562.70	71	-	-	-	-
HLA-A*02:01	90	98	9	INQNSDLTK	Consensus (ann/comblib_sidney2008/smm)	78.0	37580.22	73	3289349.34	88	0.01	78	-	-
HLA-A*02:01	205	213	9	SEAREITAK	Consensus (ann/comblib_sidney2008/smm)	78.0	40111.67	83	1227750.16	78	0.00477	70	-	-
HLA-A*02:01	210	218	9	ITAKDIKKK	Consensus (ann/comblib_sidney2008/smm)	78.0	39361.02	80	331215	63	0.01	78	-	-
HLA-A*02:01	243	251	9	MRKKPKYPY	Consensus (ann/comblib_sidney2008/smm)	78.0	38812.94	78	5446405.84	91	0.00163	45	-	-
HLA-A*02:01	245	253	9	KKPKYPYIH	Consensus (ann/comblib_sidney2008/smm)	78.0	39783.61	82	325919.24	63	0.01	78	-	-
HLA-A*02:01	161	170	10	DQEHGWNVER	Consensus (ann/smm)	78.5	38682.12	84	138509.64	73	-	-	-	-
HLA-A*02:01	245	254	10	KKPKYPYIHY	Consensus (ann/smm)	78.5	36324.92	76	248016.17	81	-	-	-	-
HLA-A*02:01	252	261	10	IHYNGECSNE	Consensus (ann/smm)	78.5	40900.07	92	82504.95	65	-	-	-	-
HLA-A*02:01	131	140	10	GIPAKKCSFK	Consensus (ann/smm)	79.0	37844.23	81	191196.53	77	-	-	-	-
HLA-A*02:01	284	293	10	TNPESDGSRL	Consensus (ann/smm)	79.0	41537.38	94	79887.72	64	-	-	-	-
HLA-A*02:01	51	59	9	PCQIVLGYK	Consensus (ann/comblib_sidney2008/smm)	79.0	28386.11	45	9662955.96	95	0.01	79	-	-
HLA-A*02:01	130	138	9	YGIPAKKCS	Consensus (ann/comblib_sidney2008/smm)	79.0	42725.70	93	505952.80	68	0.01	79	-	-
HLA-A*02:01	170	178	9	RYNIFKDTR	Consensus (ann/comblib_sidney2008/smm)	79.0	35591.18	66	1336934.10	79	0.04	99	-	-
HLA-A*02:01	18	27	10	IVAVKCDGDE	Consensus (ann/smm)	79.5	38005.50	82	185131.36	77	-	-	-	-
HLA-A*02:01	136	145	10	KCSFKDRYIG	Consensus (ann/smm)	79.5	37940.58	82	182591.27	77	-	-	-	-
HLA-A*02:01	153	162	10	SYGLPYQFDQ	Consensus (ann/smm)	79.5	36975.63	78	253793.21	81	-	-	-	-
HLA-A*02:01	173	182	10	IFKDTRFSTE	Consensus (ann/smm)	79.5	38466.77	84	160132.69	75	-	-	-	-
HLA-A*02:01	239	248	10	FQETMRKKPK	Consensus (ann/smm)	79.5	40602.92	91	103390.35	68	-	-	-	-
HLA-A*02:01	282	291	10	VFTNPESDGS	Consensus (ann/smm)	79.5	36526.71	76	303026.07	83	-	-	-	-
HLA-A*02:01	26	35	10	DEYFIGKYKE	Consensus (ann/smm)	80.0	38922.28	85	163862.66	75	-	-	-	-
HLA-A*02:01	168	177	10	VERYNIFKDT	Consensus (ann/smm)	80.0	35390.36	73	451315.24	87	-	-	-	-
HLA-A*02:01	43	51	9	ASYGLKRDP	Consensus (ann/comblib_sidney2008/smm)	80.0	39673.57	81	1330791.44	79	0.01	80	-	-
HLA-A*02:01	241	249	9	ETMRKKPKY	Consensus (ann/comblib_sidney2008/smm)	80.0	44076.15	97	1482893.63	80	0.00194	49	-	-
HLA-A*02:01	256	264	9	GECSNENKT	Consensus (ann/comblib_sidney2008/smm)	80.0	44132.92	97	1435853.07	80	0.000787	30	-	-
HLA-A*02:01	19	28	10	VAVKCDGDEY	Consensus (ann/smm)	80.5	36802.01	77	320981.50	84	-	-	-	-
HLA-A*02:01	29	38	10	FIGKYKEKDE	Consensus (ann/smm)	80.5	42011.96	95	88609.44	66	-	-	-	-
HLA-A*02:01	210	219	10	ITAKDIKKKF	Consensus (ann/smm)	80.5	38053.64	82	213540.37	79	-	-	-	-
HLA-A*02:01	241	250	10	ETMRKKPKYP	Consensus (ann/smm)	80.5	41238.70	93	102442.46	68	-	-	-	-
HLA-A*02:01	264	273	10	TCELVFDTDE	Consensus (ann/smm)	80.5	33787.38	69	842325.60	92	-	-	-	-
HLA-A*02:01	289	298	10	DGSRLKEEDL	Consensus (ann/smm)	80.5	38322.63	83	201131.46	78	-	-	-	-
HLA-A*02:01	28	37	10	YFIGKYKEKD	Consensus (ann/smm)	81.0	43080.36	97	82885.77	65	-	-	-	-
HLA-A*02:01	149	157	9	LHVDSYGLP	Consensus (ann/comblib_sidney2008/smm)	81.0	41475.41	89	1071790.74	77	0.01	81	-	-
HLA-A*02:01	293	301	9	LKEEDLGRG	Consensus (ann/comblib_sidney2008/smm)	81.0	39635.38	81	1637231.15	81	0.01	88	-	-
HLA-A*02:01	71	80	10	FKTNKKSCIS	Consensus (ann/smm)	82.0	38424.76	83	263317.67	81	-	-	-	-
HLA-A*02:01	62	70	9	NNQTHFVLN	Consensus (ann/comblib_sidney2008/smm)	82.0	37743.22	74	1762422.38	82	0.02	96	-	-
HLA-A*02:01	69	77	9	LNFKTNKKS	Consensus (ann/comblib_sidney2008/smm)	82.0	42685.05	93	1770557.36	82	0.01	75	-	-
HLA-A*02:01	104	112	9	TGGIGTDNC	Consensus (ann/comblib_sidney2008/smm)	82.0	40604.67	85	1698673.85	82	0.01	80	-	-
HLA-A*02:01	209	217	9	EITAKDIKK	Consensus (ann/comblib_sidney2008/smm)	82.0	40346.28	84	1675367.17	82	0.00198	50	-	-
HLA-A*02:01	163	172	10	EHGWNVERYN	Consensus (ann/smm)	82.5	37475.48	80	362643.59	85	-	-	-	-
HLA-A*02:01	192	200	9	NTQITYLAE	Consensus (ann/comblib_sidney2008/smm)	83.0	29727.68	49	1815975.56	83	0.02	96	-	-
HLA-A*02:01	138	147	10	SFKDRYIGAD	Consensus (ann/smm)	83.5	38424.34	83	342357.62	84	-	-	-	-
HLA-A*02:01	146	155	10	ADPLHVDSYG	Consensus (ann/smm)	83.5	36299	76	661424.08	91	-	-	-	-
HLA-A*02:01	103	112	10	QTGGIGTDNC	Consensus (ann/smm)	84.0	37603.84	81	424111.45	87	-	-	-	-
HLA-A*02:01	113	122	10	KLVFKKRKRQ	Consensus (ann/smm)	84.0	40145.11	90	200668.87	78	-	-	-	-
HLA-A*02:01	119	128	10	RKRQIAANIE	Consensus (ann/smm)	84.0	36135.97	76	875951.38	92	-	-	-	-
HLA-A*02:01	147	155	9	DPLHVDSYG	Consensus (ann/comblib_sidney2008/smm)	84.0	40653.46	86	1977470.44	84	0.00427	67	-	-
HLA-A*02:01	206	214	9	EAREITAKD	Consensus (ann/comblib_sidney2008/smm)	84.0	40225.55	84	3312150.02	88	0.00303	59	-	-
HLA-A*02:01	224	233	10	PNEEYKRISF	Consensus (ann/smm)	84.5	39671.01	88	244613.26	81	-	-	-	-
HLA-A*02:01	290	299	10	GSRLKEEDLG	Consensus (ann/smm)	85.0	40545.85	91	208679.60	79	-	-	-	-
HLA-A*02:01	253	261	9	HYNGECSNE	Consensus (ann/comblib_sidney2008/smm)	85.0	40527.86	85	6267725.96	93	0.01	81	-	-
HLA-A*02:01	291	299	9	SRLKEEDLG	Consensus (ann/comblib_sidney2008/smm)	85.0	43767.23	96	2328681	85	0.00257	56	-	-
HLA-A*02:01	25	34	10	GDEYFIGKYK	Consensus (ann/smm)	85.5	34988.30	72	3762530.25	99	-	-	-	-
HLA-A*02:01	88	97	10	PKINQNSDLT	Consensus (ann/smm)	85.5	36947.65	78	1031525.57	93	-	-	-	-
HLA-A*02:01	110	119	10	DNCKLVFKKR	Consensus (ann/smm)	85.5	36332.80	76	1266134.96	95	-	-	-	-
HLA-A*02:01	169	178	10	ERYNIFKDTR	Consensus (ann/smm)	85.5	38318.06	83	479159.39	88	-	-	-	-
HLA-A*02:01	208	217	10	REITAKDIKK	Consensus (ann/smm)	85.5	41432.34	94	186414.63	77	-	-	-	-
HLA-A*02:01	250	259	10	PYIHYNGECS	Consensus (ann/smm)	85.5	36771.77	77	1082629.86	94	-	-	-	-
HLA-A*02:01	261	270	10	ENKTCELVFD	Consensus (ann/smm)	85.5	38453.05	84	439015.65	87	-	-	-	-
HLA-A*02:01	25	33	9	GDEYFIGKY	Consensus (ann/comblib_sidney2008/smm)	86.0	33849.95	59	6068900.26	92	0.01	86	-	-
HLA-A*02:01	103	111	9	QTGGIGTDN	Consensus (ann/comblib_sidney2008/smm)	86.0	40733.58	86	1702589.69	82	0.03	98	-	-
HLA-A*02:01	105	113	9	GGIGTDNCK	Consensus (ann/comblib_sidney2008/smm)	86.0	41578.75	89	2512522.73	86	0.01	78	-	-
HLA-A*02:01	186	194	9	HKNGLFNTQ	Consensus (ann/comblib_sidney2008/smm)	86.0	35548.47	65	2600818.23	86	0.01	86	-	-
HLA-A*02:01	74	83	10	NKKSCISAIK	Consensus (ann/smm)	86.5	36751.88	77	1586645.85	96	-	-	-	-
HLA-A*02:01	109	118	10	TDNCKLVFKK	Consensus (ann/smm)	87.0	35942.96	75	4430778.10	99	-	-	-	-
HLA-A*02:01	280	289	10	VKVFTNPESD	Consensus (ann/smm)	87.0	40619.60	91	300940.06	83	-	-	-	-
HLA-A*02:01	66	74	9	HFVLNFKTN	Consensus (ann/comblib_sidney2008/smm)	87.0	35269.94	64	2924893.11	87	0.01	88	-	-
HLA-A*02:01	212	220	9	AKDIKKKFS	Consensus (ann/comblib_sidney2008/smm)	87.0	42808.53	94	2891412.14	87	0.01	85	-	-
HLA-A*02:01	244	253	10	RKKPKYPYIH	Consensus (ann/smm)	87.5	39475.75	87	502898.11	88	-	-	-	-
HLA-A*02:01	111	120	10	NCKLVFKKRK	Consensus (ann/smm)	88.0	36581.69	76	17598676.17	100	-	-	-	-
HLA-A*02:01	200	209	10	EEDSFSEARE	Consensus (ann/smm)	88.0	41181.16	93	292065.33	83	-	-	-	-
HLA-A*02:01	27	35	9	EYFIGKYKE	Consensus (ann/comblib_sidney2008/smm)	88.0	41213.71	88	7097575.16	93	0.00303	59	-	-
HLA-A*02:01	211	219	9	TAKDIKKKF	Consensus (ann/comblib_sidney2008/smm)	88.0	40188.13	84	3452311.70	88	0.02	94	-	-
HLA-A*02:01	104	113	10	TGGIGTDNCK	Consensus (ann/smm)	88.5	41917.51	95	273829.35	82	-	-	-	-
HLA-A*02:01	132	141	10	IPAKKCSFKD	Consensus (ann/smm)	88.5	41352.18	93	327702.69	84	-	-	-	-
HLA-A*02:01	112	121	10	CKLVFKKRKR	Consensus (ann/smm)	89.0	38812.94	85	932137.54	93	-	-	-	-
HLA-A*02:01	87	95	9	YPKINQNSD	Consensus (ann/comblib_sidney2008/smm)	89.0	43774.34	96	3794110.72	89	0.01	80	-	-
HLA-A*02:01	114	122	9	LVFKKRKRQ	Consensus (ann/comblib_sidney2008/smm)	89.0	41426.97	89	1151091.91	78	0.02	91	-	-
HLA-A*02:01	129	137	9	IYGIPAKKC	Consensus (ann/comblib_sidney2008/smm)	89.0	38508.41	77	3656874.03	89	0.02	96	-	-
HLA-A*02:01	133	141	9	PAKKCSFKD	Consensus (ann/comblib_sidney2008/smm)	89.0	43175.56	95	3794110.72	89	0.01	74	-	-
HLA-A*02:01	159	167	9	QFDQEHGWN	Consensus (ann/comblib_sidney2008/smm)	89.0	44038.96	97	3909399.02	89	0.01	85	-	-
HLA-A*02:01	207	215	9	AREITAKDI	Consensus (ann/comblib_sidney2008/smm)	89.0	34311.99	61	4603731.64	90	0.01	89	-	-
HLA-A*02:01	265	273	9	CELVFDTDE	Consensus (ann/comblib_sidney2008/smm)	89.0	35337.93	65	8935317.73	94	0.01	89	-	-
HLA-A*02:01	282	290	9	VFTNPESDG	Consensus (ann/comblib_sidney2008/smm)	89.0	44787.13	99	3759326.10	89	0.00212	51	-	-
HLA-A*02:01	100	108	9	LYCQTGGIG	Consensus (ann/comblib_sidney2008/smm)	90.0	38425.58	76	4296452.35	90	0.03	98	-	-
HLA-A*02:01	246	254	9	KPKYPYIHY	Consensus (ann/comblib_sidney2008/smm)	90.0	34279.70	61	6746988.97	93	0.01	90	-	-
HLA-A*02:01	288	296	9	SDGSRLKEE	Consensus (ann/comblib_sidney2008/smm)	90.0	41788.46	90	9249324.15	95	0.00283	58	-	-
HLA-A*02:01	134	143	10	AKKCSFKDRY	Consensus (ann/smm)	90.5	38301.06	83	3100844.59	98	-	-	-	-
HLA-A*02:01	201	210	10	EDSFSEAREI	Consensus (ann/smm)	90.5	38138.55	82	4544436.09	99	-	-	-	-
HLA-A*02:01	19	27	9	VAVKCDGDE	Consensus (ann/comblib_sidney2008/smm)	91.0	41951.10	91	5930755.22	92	0.01	83	-	-
HLA-A*02:01	115	123	9	VFKKRKRQI	Consensus (ann/comblib_sidney2008/smm)	91.0	42042.42	91	908050.50	75	0.04	100	-	-
HLA-A*02:01	227	235	9	EYKRISFLD	Consensus (ann/comblib_sidney2008/smm)	91.0	39548.42	81	5421381.88	91	0.02	91	-	-
HLA-A*02:01	264	272	9	TCELVFDTD	Consensus (ann/comblib_sidney2008/smm)	91.0	30767.65	52	7710987.52	94	0.01	91	-	-
HLA-A*02:01	117	126	10	KKRKRQIAAN	Consensus (ann/smm)	91.5	42744.66	97	404091.76	86	-	-	-	-
HLA-A*02:01	287	296	10	ESDGSRLKEE	Consensus (ann/smm)	91.5	42192.36	96	434990.73	87	-	-	-	-
HLA-A*02:01	57	65	9	GYKCSNNQT	Consensus (ann/comblib_sidney2008/smm)	92.0	43458.15	95	939961.36	76	0.02	92	-	-
HLA-A*02:01	140	148	9	KDRYIGADP	Consensus (ann/comblib_sidney2008/smm)	92.0	38205.88	75	6013260.25	92	0.04	100	-	-
HLA-A*02:01	255	263	9	NGECSNENK	Consensus (ann/comblib_sidney2008/smm)	92.0	42365.71	92	21140244.21	98	0.01	88	-	-
HLA-A*02:01	287	295	9	ESDGSRLKE	Consensus (ann/comblib_sidney2008/smm)	92.0	42244.44	92	35246013.24	99	0.01	88	-	-
HLA-A*02:01	57	66	10	GYKCSNNQTH	Consensus (ann/smm)	92.5	43966.59	99	414457.50	86	-	-	-	-
HLA-A*02:01	27	36	10	EYFIGKYKEK	Consensus (ann/smm)	93.0	40635.43	91	1356688.05	95	-	-	-	-
HLA-A*02:01	157	165	9	PYQFDQEHG	Consensus (ann/comblib_sidney2008/smm)	93.0	44895.32	99	7296422.94	93	0.01	87	-	-
HLA-A*02:01	258	266	9	CSNENKTCE	Consensus (ann/comblib_sidney2008/smm)	93.0	42749.76	93	4376329.37	90	0.02	94	-	-
HLA-A*02:01	284	292	9	TNPESDGSR	Consensus (ann/comblib_sidney2008/smm)	93.0	44416.02	98	5689970.31	92	0.02	93	-	-
HLA-A*02:01	70	79	10	NFKTNKKSCI	Consensus (ann/smm)	93.5	42980.73	97	652349	90	-	-	-	-
HLA-A*02:01	207	216	10	AREITAKDIK	Consensus (ann/smm)	93.5	39499.25	87	5326966.92	100	-	-	-	-
HLA-A*02:01	69	78	10	LNFKTNKKSC	Consensus (ann/smm)	94.0	42985.83	97	673720.87	91	-	-	-	-
HLA-A*02:01	118	126	9	KRKRQIAAN	Consensus (ann/comblib_sidney2008/smm)	94.0	42768.73	94	7500841.70	94	0.01	89	-	-
HLA-A*02:01	223	232	10	LPNEEYKRIS	Consensus (ann/smm)	94.5	42197.83	96	894293.35	93	-	-	-	-
HLA-A*02:01	238	247	10	WFQETMRKKP	Consensus (ann/smm)	94.5	40647.30	91	2808536.03	98	-	-	-	-
HLA-A*02:01	256	265	10	GECSNENKTC	Consensus (ann/smm)	94.5	44539.71	100	584090.31	89	-	-	-	-
HLA-A*02:01	209	218	10	EITAKDIKKK	Consensus (ann/smm)	95.0	42003.78	95	1375561.46	95	-	-	-	-
HLA-A*02:01	211	220	10	TAKDIKKKFS	Consensus (ann/smm)	95.0	42070.63	95	1338073.59	95	-	-	-	-
HLA-A*02:01	255	264	10	NGECSNENKT	Consensus (ann/smm)	95.0	44698.06	100	607407.29	90	-	-	-	-
HLA-A*02:01	286	295	10	PESDGSRLKE	Consensus (ann/smm)	95.0	44649.71	100	649351.73	90	-	-	-	-
HLA-A*02:01	112	120	9	CKLVFKKRK	Consensus (ann/comblib_sidney2008/smm)	95.0	37761.61	74	10306471.34	95	0.02	95	-	-
HLA-A*02:01	286	294	9	PESDGSRLK	Consensus (ann/comblib_sidney2008/smm)	95.0	44974.57	99	10842014.91	95	0.01	85	-	-
HLA-A*02:01	30	39	10	IGKYKEKDET	Consensus (ann/smm)	95.5	44582.16	100	692596.03	91	-	-	-	-
HLA-A*02:01	86	95	10	SYPKINQNSD	Consensus (ann/smm)	95.5	45027.66	100	710362.46	91	-	-	-	-
HLA-A*02:01	44	53	10	SYGLKRDPCQ	Consensus (ann/smm)	96.0	43580.13	99	902568.14	93	-	-	-	-
HLA-A*02:01	129	138	10	IYGIPAKKCS	Consensus (ann/smm)	96.0	42351.51	96	1539855.61	96	-	-	-	-
HLA-A*02:01	111	119	9	NCKLVFKKR	Consensus (ann/comblib_sidney2008/smm)	96.0	33989.40	59	31125045.86	99	0.02	96	-	-
HLA-A*02:01	208	216	9	REITAKDIK	Consensus (ann/comblib_sidney2008/smm)	96.0	43679.73	96	5944427.03	92	0.03	98	-	-
HLA-A*02:01	133	142	10	PAKKCSFKDR	Consensus (ann/smm)	97.0	41500.53	94	7717559.74	100	-	-	-	-
HLA-A*02:01	240	249	10	QETMRKKPKY	Consensus (ann/smm)	97.0	43593.31	99	1277850.36	95	-	-	-	-
HLA-A*02:01	161	169	9	DQEHGWNVE	Consensus (ann/comblib_sidney2008/smm)	97.0	41028.62	87	14259687.23	97	0.03	98	-	-
HLA-A*02:01	181	189	9	TEVFYHKNG	Consensus (ann/comblib_sidney2008/smm)	97.0	44143.91	97	5059527.96	91	0.04	99	-	-
HLA-A*02:01	257	265	9	ECSNENKTC	Consensus (ann/comblib_sidney2008/smm)	97.0	44435.25	98	18412382.99	97	0.01	74	-	-
HLA-A*02:01	115	124	10	VFKKRKRQIA	Consensus (ann/smm)	98.0	44475.18	100	1751781.76	96	-	-	-	-
HLA-A*02:01	257	266	10	ECSNENKTCE	Consensus (ann/smm)	98.0	45187.25	100	1554103.72	96	-	-	-	-
HLA-A*02:01	134	142	9	AKKCSFKDR	Consensus (ann/comblib_sidney2008/smm)	98.0	40454.25	85	22444503.36	98	0.08	100	-	-
HLA-A*02:01	201	209	9	EDSFSEARE	Consensus (ann/comblib_sidney2008/smm)	98.0	44520.44	98	66544168.08	100	0.01	74	-	-
HLA-A*02:01	285	294	10	NPESDGSRLK	Consensus (ann/smm)	98.5	43438.88	98	3330274.25	99	-	-	-	-
HLA-A*02:01	240	248	9	QETMRKKPK	Consensus (ann/comblib_sidney2008/smm)	99.0	44582.61	99	46893214.03	100	0.01	91	-	-
HLA-A*02:01	289	297	9	DGSRLKEED	Consensus (ann/comblib_sidney2008/smm)	99.0	45666.47	100	31923463.24	99	0.02	92	-	-
HLA-A*02:01	288	297	10	SDGSRLKEED	Consensus (ann/smm)	99.5	43639.58	99	7970397.85	100	-	-	-	-
HLA-A*02:01	30	38	9	IGKYKEKDE	Consensus (ann/comblib_sidney2008/smm)	100.0	45365.07	100	325169647.34	100	0.02	94	-	-
HLA-A*02:01	70	78	9	NFKTNKKSC	Consensus (ann/comblib_sidney2008/smm)	100.0	45485.97	100	12945236.83	96	0.08	100	-	-
HLA-A*02:01	224	232	9	PNEEYKRIS	Consensus (ann/comblib_sidney2008/smm)	100.0	45922.14	100	43965295.86	100	0.07	100	-	-
Allele	Start	End	Length	Peptide	Method used	Percentile rank	ANN IC50 (nM)	ANN rank	SMM IC50 (nM)	SMM rank	Combib_Sidney2008 score	Combib_Sidney2008 rank	NetMHCPan IC50	NetMHCPan rank
HLA-A*02:03	189	198	10	GLFNTQITYL	Consensus (ann/smm)	0.5	16.64	0.6	14.90	0.4	-	-	-	-	Predicted as good binders
HLA-A*02:03	99	107	9	NLYCQTGGI	Consensus (ann/smm)	0.65	7.84	0.4	23.55	0.9	-	-	-	-
HLA-A*02:03	274	282	9	LMTYALVKV	Consensus (ann/smm)	0.65	12.07	0.5	19.36	0.8	-	-	-	-
HLA-A*02:03	11	19	9	GLISFGFIV	Consensus (ann/smm)	0.75	17.78	0.6	23.22	0.9	-	-	-	-
HLA-A*02:03	273	282	10	ELMTYALVKV	Consensus (ann/smm)	1.35	152.67	1.7	35.26	1	-	-	-	-
HLA-A*02:03	143	151	9	YIGADPLHV	Consensus (ann/smm)	1.4	16.36	0.6	66.21	2.2	-	-	-	-
HLA-A*02:03	39	47	9	TLFFASYGL	Consensus (ann/smm)	1.45	40.03	0.7	68.23	2.2	-	-	-	-
HLA-A*02:03	12	21	10	LISFGFIVAV	Consensus (ann/smm)	1.7	33.61	0.8	87.55	2.6	-	-	-	-
HLA-A*02:03	11	20	10	GLISFGFIVA	Consensus (ann/smm)	1.8	193.83	1.9	56.27	1.7	-	-	-	-
HLA-A*02:03	46	55	10	GLKRDPCQIV	Consensus (ann/smm)	2.05	186.60	1.8	80.03	2.3	-	-	-	-
HLA-A*02:03	197	205	9	YLAEEDSFS	Consensus (ann/smm)	2.35	97.21	0.7	160.68	4	-	-	-	-
HLA-A*02:03	2	10	9	NSINFLSIV	Consensus (ann/smm)	2.4	170.59	1.3	133.03	3.5	-	-	-	-
HLA-A*02:03	13	21	9	ISFGFIVAV	Consensus (ann/smm)	2.55	165.95	1.3	154.51	3.8	-	-	-	-
HLA-A*02:03	46	54	9	GLKRDPCQI	Consensus (ann/smm)	2.9	170.09	1.3	192.73	4.5	-	-	-	-
HLA-A*02:03	278	286	9	ALVKVFTNP	Consensus (ann/smm)	3.1	2495.99	2.8	127.34	3.4	-	-	-	-
HLA-A*02:03	269	278	10	FDTDELMTYA	Consensus (ann/smm)	3.25	671.11	2.3	150.40	4.2	-	-	-	-
HLA-A*02:03	6	15	10	FLSIVGLISF	Consensus (ann/smm)	3.55	1165.63	2.6	161.16	4.5	-	-	-	-
HLA-A*02:03	60	68	9	CSNNQTHFV	Consensus (ann/smm)	3.55	1253.65	2.3	206.99	4.8	-	-	-	-
HLA-A*02:03	174	183	10	FKDTRFSTEV	Consensus (ann/smm)	3.6	5023.08	4.7	86.75	2.5	-	-	-	-
HLA-A*02:03	12	20	9	LISFGFIVA	Consensus (ann/smm)	3.7	451.60	1.5	271.61	5.9	-	-	-	-
HLA-A*02:03	292	301	10	RLKEEDLGRG	Consensus (ann/smm)	4.3	6069.79	5	130.09	3.6	-	-	-	-
HLA-A*02:03	99	108	10	NLYCQTGGIG	Consensus (ann/smm)	4.4	619.95	2.3	261.37	6.5	-	-	-	-
HLA-A*02:03	6	14	9	FLSIVGLIS	Consensus (ann/smm)	4.75	886.79	1.6	416.82	7.9	-	-	-	-
HLA-A*02:03	197	206	10	YLAEEDSFSE	Consensus (ann/smm)	5.05	6029.93	5	185.03	5.1	-	-	-	-
HLA-A*02:03	160	168	9	FDQEHGWNV	Consensus (ann/smm)	5.1	2183.29	2.8	374.07	7.4	-	-	-	-
HLA-A*02:03	190	198	9	LFNTQITYL	Consensus (ann/smm)	5.55	3227.75	2.9	441.52	8.2	-	-	-	-
HLA-A*02:03	8	16	9	SIVGLISFG	Consensus (ann/smm)	5.75	1548.96	2.7	516.36	8.8	-	-	-	-
HLA-A*02:03	106	115	10	GIGTDNCKLV	Consensus (ann/smm)	6.0	1605.03	4	344.55	8	-	-	-	-
HLA-A*02:03	278	287	10	ALVKVFTNPE	Consensus (ann/smm)	6.05	6715.32	5.1	289.23	7	-	-	-	-
HLA-A*02:03	148	156	9	PLHVDSYGL	Consensus (ann/smm)	6.45	8750.19	3.6	560.98	9.3	-	-	-	-
HLA-A*02:03	1	10	10	MNSINFLSIV	Consensus (ann/smm)	6.85	152.81	1.7	501.48	12	-	-	-	-
HLA-A*02:03	233	242	10	FLDVYWFQET	Consensus (ann/smm)	6.85	156.88	1.7	508.45	12	-	-	-	-
HLA-A*02:03	123	132	10	IAANIEIYGI	Consensus (ann/smm)	7.15	710.76	2.3	492.32	12	-	-	-	-
HLA-A*02:03	121	129	9	RQIAANIEI	Consensus (ann/smm)	7.3	910.99	1.6	794.24	13	-	-	-	-
HLA-A*02:03	124	132	9	AANIEIYGI	Consensus (ann/smm)	7.4	2438.46	2.8	729.37	12	-	-	-	-
HLA-A*02:03	222	231	10	ILPNEEYKRI	Consensus (ann/smm)	7.6	451.39	2.2	602.91	13	-	-	-	-
HLA-A*02:03	142	151	10	RYIGADPLHV	Consensus (ann/smm)	8.5	309.98	2	755.53	15	-	-	-	-
HLA-A*02:03	3	12	10	SINFLSIVGL	Consensus (ann/smm)	8.6	433.71	2.2	764.28	15	-	-	-	-
HLA-A*02:03	81	90	10	AIKLTSYPKI	Consensus (ann/smm)	8.8	1131.98	2.6	743.45	15	-	-	-	-
HLA-A*02:03	9	18	10	IVGLISFGFI	Consensus (ann/smm)	9.1	2149.35	4.2	647.52	14	-	-	-	-
HLA-A*02:03	7	16	10	LSIVGLISFG	Consensus (ann/smm)	9.75	3870.21	4.5	769.57	15	-	-	-	-
HLA-A*02:03	122	131	10	QIAANIEIYG	Consensus (ann/smm)	9.8	9233.81	5.6	662.60	14	-	-	-	-
HLA-A*02:03	143	152	10	YIGADPLHVD	Consensus (ann/smm)	9.95	1470.48	3.9	800.29	16	-	-	-	-
HLA-A*02:03	5	13	9	NFLSIVGLI	Consensus (ann/smm)	10.45	4285.52	2.9	1632.86	18	-	-	-	-
HLA-A*02:03	266	274	9	ELVFDTDEL	Consensus (ann/smm)	10.45	3754.31	2.9	1606.76	18	-	-	-	-
HLA-A*02:03	138	146	9	SFKDRYIGA	Consensus (ann/smm)	10.65	7117.13	3.3	1581.07	18	-	-	-	-
HLA-A*02:03	137	146	10	CSFKDRYIGA	Consensus (ann/smm)	11.25	4201	4.5	1033.36	18	-	-	-	-
HLA-A*02:03	3	11	9	SINFLSIVG	Consensus (ann/smm)	11.25	8354.31	3.5	1985.87	19	-	-	-	-
HLA-A*02:03	89	97	9	KINQNSDLT	Consensus (ann/smm)	11.35	9128.91	3.7	1958.62	19	-	-	-	-
HLA-A*02:03	271	280	10	TDELMTYALV	Consensus (ann/smm)	11.45	5719.18	4.9	1021.53	18	-	-	-	-
HLA-A*02:03	74	82	9	NKKSCISAI	Consensus (ann/smm)	11.55	5131.68	3.1	2228.18	20	-	-	-	-
HLA-A*02:03	228	236	9	YKRISFLDV	Consensus (ann/smm)	12.05	5141.63	3.1	2398.56	21	-	-	-	-
HLA-A*02:03	242	250	9	TMRKKPKYP	Consensus (ann/smm)	12.15	13601.16	9.3	1124.48	15	-	-	-	-
HLA-A*02:03	283	291	9	FTNPESDGS	Consensus (ann/smm)	12.4	9489.65	3.8	2511.60	21	-	-	-	-
HLA-A*02:03	213	222	10	KDIKKKFSII	Consensus (ann/smm)	12.95	1407.58	3.9	1355.97	22	-	-	-	-
HLA-A*02:03	214	222	9	DIKKKFSII	Consensus (ann/smm)	13.25	8336.16	3.5	2837.59	23	-	-	-	-
HLA-A*02:03	126	134	9	NIEIYGIPA	Consensus (ann/smm)	13.6	6083.20	3.2	3250.50	24	-	-	-	-
HLA-A*02:03	172	181	10	NIFKDTRFST	Consensus (ann/smm)	13.95	5658.49	4.9	1486.79	23	-	-	-	-
HLA-A*02:03	267	276	10	LVFDTDELMT	Consensus (ann/smm)	14.25	3767.78	4.5	1567.65	24	-	-	-	-
HLA-A*02:03	267	275	9	LVFDTDELM	Consensus (ann/smm)	14.5	4506.06	3	3944.12	26	-	-	-	-
HLA-A*02:03	4	13	10	INFLSIVGLI	Consensus (ann/smm)	14.75	3957.14	4.5	1783.41	25	-	-	-	-
HLA-A*02:03	72	81	10	KTNKKSCISA	Consensus (ann/smm)	14.75	8931.94	5.5	1574.89	24	-	-	-	-
HLA-A*02:03	91	100	10	NQNSDLTKNL	Consensus (ann/smm)	14.9	1387.07	3.8	1812.38	26	-	-	-	-
HLA-A*02:03	189	197	9	GLFNTQITY	Consensus (ann/smm)	15.05	5506.41	3.1	4591.45	27	-	-	-	-
HLA-A*02:03	17	25	9	FIVAVKCDG	Consensus (ann/smm)	15.1	13564.27	9.2	2488.57	21	-	-	-	-
HLA-A*02:03	80	88	9	SAIKLTSYP	Consensus (ann/smm)	15.1	13565.88	9.2	2517.39	21	-	-	-	-
HLA-A*02:03	193	201	9	TQITYLAEE	Consensus (ann/smm)	15.1	12152.07	7.2	3068.67	23	-	-	-	-
HLA-A*02:03	274	283	10	LMTYALVKVF	Consensus (ann/smm)	15.15	607.01	2.3	2189.02	28	-	-	-	-
HLA-A*02:03	98	107	10	KNLYCQTGGI	Consensus (ann/smm)	15.3	21.59	0.6	2501.79	30	-	-	-	-
HLA-A*02:03	2	11	10	NSINFLSIVG	Consensus (ann/smm)	15.75	3745.46	4.5	2076.11	27	-	-	-	-
HLA-A*02:03	59	68	10	KCSNNQTHFV	Consensus (ann/smm)	15.75	4221.23	4.5	2090.50	27	-	-	-	-
HLA-A*02:03	277	286	10	YALVKVFTNP	Consensus (ann/smm)	16.15	2989.53	4.3	2163.96	28	-	-	-	-
HLA-A*02:03	96	104	9	LTKNLYCQT	Consensus (ann/smm)	16.15	7020.46	3.3	5431.88	29	-	-	-	-
HLA-A*02:03	75	84	10	KKSCISAIKL	Consensus (ann/smm)	16.3	11906.34	9.6	1463.02	23	-	-	-	-
HLA-A*02:03	191	199	9	FNTQITYLA	Consensus (ann/smm)	16.45	10011.76	3.9	5308.23	29	-	-	-	-
HLA-A*02:03	275	284	10	MTYALVKVFT	Consensus (ann/smm)	16.5	1650.43	4	2340.18	29	-	-	-	-
HLA-A*02:03	47	55	9	LKRDPCQIV	Consensus (ann/smm)	16.5	12076.96	7	3980.61	26	-	-	-	-
HLA-A*02:03	275	283	9	MTYALVKVF	Consensus (ann/smm)	16.65	6850.65	3.3	5609.83	30	-	-	-	-
HLA-A*02:03	263	271	9	KTCELVFDT	Consensus (ann/smm)	16.8	8927.01	3.6	5609.83	30	-	-	-	-
HLA-A*02:03	106	114	9	GIGTDNCKL	Consensus (ann/smm)	16.95	11959.93	6.9	4466.32	27	-	-	-	-
HLA-A*02:03	1	9	9	MNSINFLSI	Consensus (ann/smm)	17.2	7793.70	3.4	6621.40	31	-	-	-	-
HLA-A*02:03	114	123	10	LVFKKRKRQI	Consensus (ann/smm)	17.9	9746.68	5.8	2524.93	30	-	-	-	-
HLA-A*02:03	279	288	10	LVKVFTNPES	Consensus (ann/smm)	17.9	9737.30	5.8	2461.78	30	-	-	-	-
HLA-A*02:03	78	87	10	CISAIKLTSY	Consensus (ann/smm)	17.95	10550.60	6.9	2324.07	29	-	-	-	-
HLA-A*02:03	39	48	10	TLFFASYGLK	Consensus (ann/smm)	18.0	1737.58	4	2826.51	32	-	-	-	-
HLA-A*02:03	244	252	9	RKKPKYPYI	Consensus (ann/smm)	18.15	12331.54	7.3	5469.53	29	-	-	-	-
HLA-A*02:03	251	259	9	YIHYNGECS	Consensus (ann/smm)	18.3	13899.89	9.6	4538.89	27	-	-	-	-
HLA-A*02:03	172	180	9	NIFKDTRFS	Consensus (ann/smm)	18.45	10031.28	3.9	7327.40	33	-	-	-	-
HLA-A*02:03	4	12	9	INFLSIVGL	Consensus (ann/smm)	18.6	6027.45	3.2	8108.68	34	-	-	-	-
HLA-A*02:03	182	190	9	EVFYHKNGL	Consensus (ann/smm)	19.2	7749.21	3.4	9014.67	35	-	-	-	-
HLA-A*02:03	107	115	9	IGTDNCKLV	Consensus (ann/smm)	19.4	14042.44	9.8	5431.88	29	-	-	-	-
HLA-A*02:03	55	63	9	VLGYKCSNN	Consensus (ann/smm)	19.75	15893.42	30	580.70	9.5	-	-	-	-
HLA-A*02:03	198	207	10	LAEEDSFSEA	Consensus (ann/smm)	19.8	11872.90	9.6	2422.42	30	-	-	-	-
HLA-A*02:03	73	82	10	TNKKSCISAI	Consensus (ann/smm)	19.85	9505.38	5.7	3275.29	34	-	-	-	-
HLA-A*02:03	270	278	9	DTDELMTYA	Consensus (ann/smm)	19.95	14085.35	9.9	5596.93	30	-	-	-	-
HLA-A*02:03	125	134	10	ANIEIYGIPA	Consensus (ann/smm)	20.0	6215.40	5	3461.39	35	-	-	-	-
HLA-A*02:03	78	86	9	CISAIKLTS	Consensus (ann/smm)	20.15	6774.73	3.3	10763.41	37	-	-	-	-
HLA-A*02:03	34	43	10	KEKDETLFFA	Consensus (ann/smm)	21.05	11549.18	9.1	3142.32	33	-	-	-	-
HLA-A*02:03	204	212	9	FSEAREITA	Consensus (ann/smm)	22.0	14138.79	10	8412.98	34	-	-	-	-
HLA-A*02:03	63	71	9	NQTHFVLNF	Consensus (ann/smm)	22.05	10159.07	4.1	12940.47	40	-	-	-	-
HLA-A*02:03	190	199	10	LFNTQITYLA	Consensus (ann/smm)	22.15	7824.87	5.3	4594.62	39	-	-	-	-
HLA-A*02:03	159	168	10	QFDQEHGWNV	Consensus (ann/smm)	22.35	10451.97	6.7	4268.25	38	-	-	-	-
HLA-A*02:03	10	18	9	VGLISFGFI	Consensus (ann/smm)	22.6	12225.12	7.2	11348.80	38	-	-	-	-
HLA-A*02:03	7	15	9	LSIVGLISF	Consensus (ann/smm)	22.65	13595.27	9.3	9374.54	36	-	-	-	-
HLA-A*02:03	13	22	10	ISFGFIVAVK	Consensus (ann/smm)	23.05	1935.14	4.1	5336.42	42	-	-	-	-
HLA-A*02:03	158	166	9	YQFDQEHGW	Consensus (ann/smm)	23.5	15010.90	26	2376.57	21	-	-	-	-
HLA-A*02:03	8	17	10	SIVGLISFGF	Consensus (ann/smm)	23.75	4173.18	4.5	5744.47	43	-	-	-	-
HLA-A*02:03	231	239	9	ISFLDVYWF	Consensus (ann/smm)	23.95	12792.80	7.9	12940.47	40	-	-	-	-
HLA-A*02:03	76	85	10	KSCISAIKLT	Consensus (ann/smm)	24.0	12273.10	11	3901.67	37	-	-	-	-
HLA-A*02:03	76	84	9	KSCISAIKL	Consensus (ann/smm)	24.0	14127.33	10	11296.66	38	-	-	-	-
HLA-A*02:03	68	77	10	VLNFKTNKKS	Consensus (ann/smm)	25.15	7610.12	5.3	6610.74	45	-	-	-	-
HLA-A*02:03	217	225	9	KKFSIILPN	Consensus (ann/smm)	25.5	14634.68	19	6791.25	32	-	-	-	-
HLA-A*02:03	234	243	10	LDVYWFQETM	Consensus (ann/smm)	25.65	3135.63	4.3	7198.63	47	-	-	-	-
HLA-A*02:03	10	19	10	VGLISFGFIV	Consensus (ann/smm)	25.85	155.35	1.7	8917.64	50	-	-	-	-
HLA-A*02:03	45	54	10	YGLKRDPCQI	Consensus (ann/smm)	25.9	173.49	1.8	8614.90	50	-	-	-	-
HLA-A*02:03	217	226	10	KKFSIILPNE	Consensus (ann/smm)	26.35	15643.65	45	331.32	7.7	-	-	-	-
HLA-A*02:03	272	280	9	DELMTYALV	Consensus (ann/smm)	26.35	9084.27	3.7	25465.37	49	-	-	-	-
HLA-A*02:03	83	91	9	KLTSYPKIN	Consensus (ann/smm)	26.5	19698.19	37	1276.29	16	-	-	-	-
HLA-A*02:03	235	243	9	DVYWFQETM	Consensus (ann/smm)	27.2	10962.30	5.4	25819.63	49	-	-	-	-
HLA-A*02:03	226	234	9	EEYKRISFL	Consensus (ann/smm)	27.25	13113.59	8.5	20509.26	46	-	-	-	-
HLA-A*02:03	231	240	10	ISFLDVYWFQ	Consensus (ann/smm)	27.9	12074.87	9.8	6906.37	46	-	-	-	-
HLA-A*02:03	119	127	9	RKRQIAANI	Consensus (ann/smm)	28.0	14682.58	20	9570.84	36	-	-	-	-
HLA-A*02:03	175	183	9	KDTRFSTEV	Consensus (ann/smm)	28.0	18135.36	34	2703.65	22	-	-	-	-
HLA-A*02:03	91	99	9	NQNSDLTKN	Consensus (ann/smm)	28.5	23716.53	45	770.81	12	-	-	-	-
HLA-A*02:03	77	85	9	SCISAIKLT	Consensus (ann/smm)	28.8	13911.02	9.6	24885.71	48	-	-	-	-
HLA-A*02:03	68	76	9	VLNFKTNKK	Consensus (ann/smm)	29.0	16934.31	32	3775.29	26	-	-	-	-
HLA-A*02:03	233	241	9	FLDVYWFQE	Consensus (ann/smm)	29.0	17733.70	33	3588.81	25	-	-	-	-
HLA-A*02:03	9	17	9	IVGLISFGF	Consensus (ann/smm)	29.45	13397.56	8.9	27666.23	50	-	-	-	-
HLA-A*02:03	186	195	10	HKNGLFNTQI	Consensus (ann/smm)	29.5	14797.89	44	740.03	15	-	-	-	-
HLA-A*02:03	124	133	10	AANIEIYGIP	Consensus (ann/smm)	30.0	12790.58	19	5155.25	41	-	-	-	-
HLA-A*02:03	292	300	9	RLKEEDLGR	Consensus (ann/smm)	30.0	15806.99	30	5674.79	30	-	-	-	-
HLA-A*02:03	38	47	10	ETLFFASYGL	Consensus (ann/smm)	30.15	597.44	2.3	13528.51	58	-	-	-	-
HLA-A*02:03	230	238	9	RISFLDVYW	Consensus (ann/smm)	31.0	14885.08	25	10738.66	37	-	-	-	-
HLA-A*02:03	79	88	10	ISAIKLTSYP	Consensus (ann/smm)	31.5	17487.89	49	631.32	14	-	-	-	-
HLA-A*02:03	5	14	10	NFLSIVGLIS	Consensus (ann/smm)	31.65	2919.40	4.3	14330.13	59	-	-	-	-
HLA-A*02:03	77	86	10	SCISAIKLTS	Consensus (ann/smm)	31.65	7348.04	5.3	13466.35	58	-	-	-	-
HLA-A*02:03	120	129	10	KRQIAANIEI	Consensus (ann/smm)	32.3	4501.77	4.6	15931.26	60	-	-	-	-
HLA-A*02:03	227	236	10	EYKRISFLDV	Consensus (ann/smm)	32.45	12198.83	9.9	11782.84	55	-	-	-	-
HLA-A*02:03	96	105	10	LTKNLYCQTG	Consensus (ann/smm)	32.5	14327.28	43	1328.16	22	-	-	-	-
HLA-A*02:03	116	125	10	FKKRKRQIAA	Consensus (ann/smm)	32.75	21522.94	56	437.77	9.5	-	-	-	-
HLA-A*02:03	260	268	9	NENKTCELV	Consensus (ann/smm)	33.0	19175.82	36	5507.44	30	-	-	-	-
HLA-A*02:03	277	285	9	YALVKVFTN	Consensus (ann/smm)	33.0	17953.21	34	6728.99	32	-	-	-	-
HLA-A*02:03	42	50	9	FASYGLKRD	Consensus (ann/smm)	33.5	23567.15	44	2890.35	23	-	-	-	-
HLA-A*02:03	102	110	9	CQTGGIGTD	Consensus (ann/smm)	33.5	21075.19	39	4730.97	28	-	-	-	-
HLA-A*02:03	135	144	10	KKCSFKDRYI	Consensus (ann/smm)	34.0	22747.40	59	408.55	9	-	-	-	-
HLA-A*02:03	216	225	10	KKKFSIILPN	Consensus (ann/smm)	34.0	15531.34	45	1510.95	23	-	-	-	-
HLA-A*02:03	279	287	9	LVKVFTNPE	Consensus (ann/smm)	34.5	15296.85	30	12329.63	39	-	-	-	-
HLA-A*02:03	123	131	9	IAANIEIYG	Consensus (ann/smm)	35.0	17822.38	33	10763.41	37	-	-	-	-
HLA-A*02:03	64	73	10	QTHFVLNFKT	Consensus (ann/smm)	35.4	5270.68	4.8	23080.75	66	-	-	-	-
HLA-A*02:03	265	274	10	CELVFDTDEL	Consensus (ann/smm)	35.5	1720.70	4	24112.93	67	-	-	-	-
HLA-A*02:03	185	193	9	YHKNGLFNT	Consensus (ann/smm)	35.5	18341.77	34	10591.32	37	-	-	-	-
HLA-A*02:03	79	87	9	ISAIKLTSY	Consensus (ann/smm)	36.0	20421.30	38	8569.39	34	-	-	-	-
HLA-A*02:03	281	290	10	KVFTNPESDG	Consensus (ann/smm)	36.5	17815.62	50	1507.47	23	-	-	-	-
HLA-A*02:03	219	227	9	FSIILPNEE	Consensus (ann/smm)	36.5	19983.71	37	9374.54	36	-	-	-	-
HLA-A*02:03	230	239	10	RISFLDVYWF	Consensus (ann/smm)	36.75	8883.08	5.5	25718.76	68	-	-	-	-
HLA-A*02:03	67	76	10	FVLNFKTNKK	Consensus (ann/smm)	37.0	12806.50	19	11728.70	55	-	-	-	-
HLA-A*02:03	281	289	9	KVFTNPESD	Consensus (ann/smm)	37.0	23814.51	45	5163.57	29	-	-	-	-
HLA-A*02:03	171	180	10	YNIFKDTRFS	Consensus (ann/smm)	37.05	6579.53	5.1	26745.46	69	-	-	-	-
HLA-A*02:03	266	275	10	ELVFDTDELM	Consensus (ann/smm)	37.15	7637.67	5.3	26378.49	69	-	-	-	-
HLA-A*02:03	140	149	10	KDRYIGADPL	Consensus (ann/smm)	37.5	14153.48	43	2912.39	32	-	-	-	-
HLA-A*02:03	215	223	9	IKKKFSIIL	Consensus (ann/smm)	37.5	16942.56	32	17177.11	43	-	-	-	-
HLA-A*02:03	196	205	10	TYLAEEDSFS	Consensus (ann/smm)	37.6	2327.69	4.2	30992.03	71	-	-	-	-
HLA-A*02:03	215	224	10	IKKKFSIILP	Consensus (ann/smm)	38.0	20595.70	53	1436.32	23	-	-	-	-
HLA-A*02:03	181	190	10	TEVFYHKNGL	Consensus (ann/smm)	38.25	3715.80	4.5	33285.11	72	-	-	-	-
HLA-A*02:03	17	26	10	FIVAVKCDGD	Consensus (ann/smm)	38.5	18656.21	51	1902.17	26	-	-	-	-
HLA-A*02:03	95	104	10	DLTKNLYCQT	Consensus (ann/smm)	38.5	13361.21	30	7298.78	47	-	-	-	-
HLA-A*02:03	251	260	10	YIHYNGECSN	Consensus (ann/smm)	38.5	20326.29	52	1699.22	25	-	-	-	-
HLA-A*02:03	71	79	9	FKTNKKSCI	Consensus (ann/smm)	38.5	23015.27	43	8648.68	34	-	-	-	-
HLA-A*02:03	85	93	9	TSYPKINQN	Consensus (ann/smm)	38.5	26433.44	50	4456.05	27	-	-	-	-
HLA-A*02:03	122	130	9	QIAANIEIY	Consensus (ann/smm)	38.5	20243.98	37	13120.49	40	-	-	-	-
HLA-A*02:03	225	234	10	NEEYKRISFL	Consensus (ann/smm)	38.95	10536.90	6.9	30496.50	71	-	-	-	-
HLA-A*02:03	158	167	10	YQFDQEHGWN	Consensus (ann/smm)	39.0	22724.28	59	1092.07	19	-	-	-	-
HLA-A*02:03	216	224	9	KKKFSIILP	Consensus (ann/smm)	39.0	19586.61	37	14789.38	41	-	-	-	-
HLA-A*02:03	83	92	10	KLTSYPKINQ	Consensus (ann/smm)	39.5	18986.51	51	2189.02	28	-	-	-	-
HLA-A*02:03	155	163	9	GLPYQFDQE	Consensus (ann/smm)	39.5	26204.77	50	5271.69	29	-	-	-	-
HLA-A*02:03	199	207	9	AEEDSFSEA	Consensus (ann/smm)	40.5	22197.92	41	13707.24	40	-	-	-	-
HLA-A*02:03	47	56	10	LKRDPCQIVL	Consensus (ann/smm)	41.0	21054.21	54	2158.99	28	-	-	-	-
HLA-A*02:03	60	69	10	CSNNQTHFVL	Consensus (ann/smm)	41.0	13786.50	39	5784.29	43	-	-	-	-
HLA-A*02:03	116	124	9	FKKRKRQIA	Consensus (ann/smm)	41.0	25784.59	49	7637.48	33	-	-	-	-
HLA-A*02:03	136	144	9	KCSFKDRYI	Consensus (ann/smm)	41.0	17368.35	32	28770.67	50	-	-	-	-
HLA-A*02:03	31	40	10	GKYKEKDETL	Consensus (ann/smm)	41.5	25967.97	66	879.53	17	-	-	-	-
HLA-A*02:03	243	252	10	MRKKPKYPYI	Consensus (ann/smm)	41.5	15265.11	45	4317.68	38	-	-	-	-
HLA-A*02:03	258	267	10	CSNENKTCEL	Consensus (ann/smm)	41.5	15853.41	45	4066.77	38	-	-	-	-
HLA-A*02:03	85	94	10	TSYPKINQNS	Consensus (ann/smm)	42.0	20803.54	54	2542.44	30	-	-	-	-
HLA-A*02:03	203	212	10	SFSEAREITA	Consensus (ann/smm)	42.5	16564.80	47	4219.39	38	-	-	-	-
HLA-A*02:03	52	60	9	CQIVLGYKC	Consensus (ann/smm)	42.5	19659.43	37	24431.49	48	-	-	-	-
HLA-A*02:03	53	61	9	QIVLGYKCS	Consensus (ann/smm)	42.5	18373.95	34	30757.43	51	-	-	-	-
HLA-A*02:03	82	90	9	IKLTSYPKI	Consensus (ann/smm)	42.5	22172	41	18661.65	44	-	-	-	-
HLA-A*02:03	148	157	10	PLHVDSYGLP	Consensus (ann/smm)	43.0	22128.14	57	2276.41	29	-	-	-	-
HLA-A*02:03	64	72	9	QTHFVLNFK	Consensus (ann/smm)	43.0	17372.29	32	38190.03	54	-	-	-	-
HLA-A*02:03	173	181	9	IFKDTRFST	Consensus (ann/smm)	43.0	23373.38	44	15701.82	42	-	-	-	-
HLA-A*02:03	234	242	9	LDVYWFQET	Consensus (ann/smm)	43.0	22441.58	42	18111.32	44	-	-	-	-
HLA-A*02:03	273	281	9	ELMTYALVK	Consensus (ann/smm)	43.0	16677.74	31	40359.89	55	-	-	-	-
HLA-A*02:03	118	127	10	KRKRQIAANI	Consensus (ann/smm)	43.5	18191.37	50	3955.94	37	-	-	-	-
HLA-A*02:03	125	133	9	ANIEIYGIP	Consensus (ann/smm)	43.5	24120.75	46	15099.06	41	-	-	-	-
HLA-A*02:03	113	121	9	KLVFKKRKR	Consensus (ann/smm)	44.0	24694.06	47	14519.44	41	-	-	-	-
HLA-A*02:03	214	223	10	DIKKKFSIIL	Consensus (ann/smm)	44.5	14292.76	43	6749.16	46	-	-	-	-
HLA-A*02:03	15	23	9	FGFIVAVKC	Consensus (ann/smm)	44.5	16346.88	31	50576.64	58	-	-	-	-
HLA-A*02:03	72	80	9	KTNKKSCIS	Consensus (ann/smm)	44.5	25769.24	49	13426.10	40	-	-	-	-
HLA-A*02:03	81	89	9	AIKLTSYPK	Consensus (ann/smm)	45.0	21038.50	39	29781.74	51	-	-	-	-
HLA-A*02:03	179	187	9	FSTEVFYHK	Consensus (ann/smm)	45.0	21525.27	40	27602.60	50	-	-	-	-
HLA-A*02:03	55	64	10	VLGYKCSNNQ	Consensus (ann/smm)	45.5	21274.27	55	3751.89	36	-	-	-	-
HLA-A*02:03	71	80	10	FKTNKKSCIS	Consensus (ann/smm)	45.5	25392.01	65	1876.07	26	-	-	-	-
HLA-A*02:03	41	49	9	FFASYGLKR	Consensus (ann/smm)	45.5	28490.41	55	9884.39	36	-	-	-	-
HLA-A*02:03	150	159	10	HVDSYGLPYQ	Consensus (ann/smm)	46.0	26804.39	68	1668.21	24	-	-	-	-
HLA-A*02:03	38	46	9	ETLFFASYG	Consensus (ann/smm)	46.0	17059.19	32	59422.37	60	-	-	-	-
HLA-A*02:03	183	191	9	VFYHKNGLF	Consensus (ann/smm)	46.0	23094.11	43	25524.07	49	-	-	-	-
HLA-A*02:03	202	210	9	DSFSEAREI	Consensus (ann/smm)	46.0	21958.56	41	30545.69	51	-	-	-	-
HLA-A*02:03	54	63	10	IVLGYKCSNN	Consensus (ann/smm)	46.5	18428.30	50	5987.56	43	-	-	-	-
HLA-A*02:03	184	193	10	FYHKNGLFNT	Consensus (ann/smm)	46.5	19279.01	51	5536.69	42	-	-	-	-
HLA-A*02:03	228	237	10	YKRISFLDVY	Consensus (ann/smm)	47.0	18329.47	50	6098.88	44	-	-	-	-
HLA-A*02:03	92	100	9	QNSDLTKNL	Consensus (ann/smm)	47.0	23804.19	45	26481.95	49	-	-	-	-
HLA-A*02:03	213	221	9	KDIKKKFSI	Consensus (ann/smm)	47.0	26930.56	51	17536.79	43	-	-	-	-
HLA-A*02:03	139	148	10	FKDRYIGADP	Consensus (ann/smm)	47.5	29094.44	72	1528.45	23	-	-	-	-
HLA-A*02:03	223	231	9	LPNEEYKRI	Consensus (ann/smm)	47.5	27869.36	54	15029.69	41	-	-	-	-
HLA-A*02:03	121	130	10	RQIAANIEIY	Consensus (ann/smm)	48.5	17269.40	48	8189.36	49	-	-	-	-
HLA-A*02:03	192	201	10	NTQITYLAEE	Consensus (ann/smm)	48.5	22792.99	59	4076.15	38	-	-	-	-
HLA-A*02:03	82	91	10	IKLTSYPKIN	Consensus (ann/smm)	49.0	23145.63	60	4229.12	38	-	-	-	-
HLA-A*02:03	193	202	10	TQITYLAEED	Consensus (ann/smm)	49.0	22326.30	58	4669.28	40	-	-	-	-
HLA-A*02:03	101	109	9	YCQTGGIGT	Consensus (ann/smm)	49.0	23760.20	45	35559.04	53	-	-	-	-
HLA-A*02:03	117	125	9	KKRKRQIAA	Consensus (ann/smm)	49.0	27141.46	52	21132.46	46	-	-	-	-
HLA-A*02:03	218	226	9	KFSIILPNE	Consensus (ann/smm)	49.0	26160.58	50	24771.37	48	-	-	-	-
HLA-A*02:03	222	230	9	ILPNEEYKR	Consensus (ann/smm)	49.0	30381.94	61	10591.32	37	-	-	-	-
HLA-A*02:03	263	272	10	KTCELVFDTD	Consensus (ann/smm)	49.5	19961.65	52	7315.60	47	-	-	-	-
HLA-A*02:03	18	26	9	IVAVKCDGD	Consensus (ann/smm)	49.5	32340.88	65	8090.03	34	-	-	-	-
HLA-A*02:03	40	48	9	LFFASYGLK	Consensus (ann/smm)	49.5	22235.66	41	49653.52	58	-	-	-	-
HLA-A*02:03	61	69	9	SNNQTHFVL	Consensus (ann/smm)	49.5	23593.93	44	40546.19	55	-	-	-	-
HLA-A*02:03	54	62	9	IVLGYKCSN	Consensus (ann/smm)	50.0	30138.66	60	13834.07	40	-	-	-	-
HLA-A*02:03	165	173	9	GWNVERYNI	Consensus (ann/smm)	50.0	29069.91	57	16593.96	43	-	-	-	-
HLA-A*02:03	269	277	9	FDTDELMTY	Consensus (ann/smm)	50.0	25993.27	50	28180.58	50	-	-	-	-
HLA-A*02:03	41	50	10	FFASYGLKRD	Consensus (ann/smm)	50.5	29881.18	74	2085.69	27	-	-	-	-
HLA-A*02:03	42	51	10	FASYGLKRDP	Consensus (ann/smm)	50.5	21416.31	55	7132.63	46	-	-	-	-
HLA-A*02:03	187	195	9	KNGLFNTQI	Consensus (ann/smm)	50.5	22862.88	43	49997.70	58	-	-	-	-
HLA-A*02:03	179	188	10	FSTEVFYHKN	Consensus (ann/smm)	51.0	22664.61	59	5770.99	43	-	-	-	-
HLA-A*02:03	184	192	9	FYHKNGLFN	Consensus (ann/smm)	51.0	31944.77	64	11774.70	38	-	-	-	-
HLA-A*02:03	188	197	10	NGLFNTQITY	Consensus (ann/smm)	51.15	7548.20	5.3	379533.40	97	-	-	-	-
HLA-A*02:03	219	228	10	FSIILPNEEY	Consensus (ann/smm)	51.5	19898.26	52	9359.44	51	-	-	-	-
HLA-A*02:03	67	75	9	FVLNFKTNK	Consensus (ann/smm)	51.5	26139.08	50	35970.79	53	-	-	-	-
HLA-A*02:03	73	81	9	TNKKSCISA	Consensus (ann/smm)	51.5	26888.91	51	33262.13	52	-	-	-	-
HLA-A*02:03	131	139	9	GIPAKKCSF	Consensus (ann/smm)	51.5	28640.31	56	22281.79	47	-	-	-	-
HLA-A*02:03	220	228	9	SIILPNEEY	Consensus (ann/smm)	51.5	22918.13	43	57537.37	60	-	-	-	-
HLA-A*02:03	97	106	10	TKNLYCQTGG	Consensus (ann/smm)	52.0	34195.24	83	1303.92	21	-	-	-	-
HLA-A*02:03	160	169	10	FDQEHGWNVE	Consensus (ann/smm)	52.0	20349.61	53	9402.64	51	-	-	-	-
HLA-A*02:03	173	182	10	IFKDTRFSTE	Consensus (ann/smm)	52.0	28373.52	70	3320.86	34	-	-	-	-
HLA-A*02:03	191	200	10	FNTQITYLAE	Consensus (ann/smm)	52.0	19303.43	51	10333.56	53	-	-	-	-
HLA-A*02:03	32	40	9	KYKEKDETL	Consensus (ann/smm)	52.0	28421.13	55	26726.99	49	-	-	-	-
HLA-A*02:03	144	152	9	IGADPLHVD	Consensus (ann/smm)	52.5	32677.86	65	13865.96	40	-	-	-	-
HLA-A*02:03	276	284	9	TYALVKVFT	Consensus (ann/smm)	52.5	21984.96	41	81837.06	64	-	-	-	-
HLA-A*02:03	40	49	10	LFFASYGLKR	Consensus (ann/smm)	53.0	22305.54	58	7966.18	48	-	-	-	-
HLA-A*02:03	52	61	10	CQIVLGYKCS	Consensus (ann/smm)	53.0	17034.65	48	13843.63	58	-	-	-	-
HLA-A*02:03	262	271	10	NKTCELVFDT	Consensus (ann/smm)	53.0	17650.05	49	12567.53	57	-	-	-	-
HLA-A*02:03	270	279	10	DTDELMTYAL	Consensus (ann/smm)	53.0	17320.87	49	13190.16	57	-	-	-	-
HLA-A*02:03	146	155	10	ADPLHVDSYG	Consensus (ann/smm)	53.5	30260.54	74	2980.23	33	-	-	-	-
HLA-A*02:03	242	251	10	TMRKKPKYPY	Consensus (ann/smm)	53.5	22303.13	58	8132.99	49	-	-	-	-
HLA-A*02:03	259	268	10	SNENKTCELV	Consensus (ann/smm)	53.5	20598.38	53	11072.61	54	-	-	-	-
HLA-A*02:03	128	136	9	EIYGIPAKK	Consensus (ann/smm)	53.5	23301.68	44	74808.34	63	-	-	-	-
HLA-A*02:03	232	240	9	SFLDVYWFQ	Consensus (ann/smm)	53.5	21351.52	40	95708.39	67	-	-	-	-
HLA-A*02:03	182	191	10	EVFYHKNGLF	Consensus (ann/smm)	54.0	17941.17	50	13811.79	58	-	-	-	-
HLA-A*02:03	101	110	10	YCQTGGIGTD	Consensus (ann/smm)	54.5	19056.07	51	13528.51	58	-	-	-	-
HLA-A*02:03	14	22	9	SFGFIVAVK	Consensus (ann/smm)	54.5	19145.56	36	161046.02	73	-	-	-	-
HLA-A*02:03	137	145	9	CSFKDRYIG	Consensus (ann/smm)	54.5	28437.14	55	38632.25	54	-	-	-	-
HLA-A*02:03	195	203	9	ITYLAEEDS	Consensus (ann/smm)	54.5	24198.39	46	72435.26	63	-	-	-	-
HLA-A*02:03	138	147	10	SFKDRYIGAD	Consensus (ann/smm)	55.0	27088.08	68	5423.13	42	-	-	-	-
HLA-A*02:03	212	221	10	AKDIKKKFSI	Consensus (ann/smm)	55.0	28803.14	71	4418.25	39	-	-	-	-
HLA-A*02:03	35	43	9	EKDETLFFA	Consensus (ann/smm)	55.0	24809.74	47	75849.02	63	-	-	-	-
HLA-A*02:03	149	157	9	LHVDSYGLP	Consensus (ann/smm)	55.0	33253.88	67	16670.55	43	-	-	-	-
HLA-A*02:03	203	211	9	SFSEAREIT	Consensus (ann/smm)	55.0	30200.36	60	27730.01	50	-	-	-	-
HLA-A*02:03	229	238	10	KRISFLDVYW	Consensus (ann/smm)	55.5	18301.73	50	16875.24	61	-	-	-	-
HLA-A*02:03	241	250	10	ETMRKKPKYP	Consensus (ann/smm)	55.5	28882.10	71	4734.24	40	-	-	-	-
HLA-A*02:03	192	200	9	NTQITYLAE	Consensus (ann/smm)	55.5	25383.22	49	69654.63	62	-	-	-	-
HLA-A*02:03	185	194	10	YHKNGLFNTQ	Consensus (ann/smm)	56.0	31693.79	78	3390.39	34	-	-	-	-
HLA-A*02:03	141	149	9	DRYIGADPL	Consensus (ann/smm)	56.0	25801.88	49	73274.02	63	-	-	-	-
HLA-A*02:03	37	46	10	DETLFFASYG	Consensus (ann/smm)	56.5	20084.07	52	16115.73	61	-	-	-	-
HLA-A*02:03	53	62	10	QIVLGYKCSN	Consensus (ann/smm)	56.5	23722.17	61	9868.47	52	-	-	-	-
HLA-A*02:03	84	93	10	LTSYPKINQN	Consensus (ann/smm)	56.5	23202.05	60	10381.26	53	-	-	-	-
HLA-A*02:03	105	114	10	GGIGTDNCKL	Consensus (ann/smm)	56.5	22925.81	59	10870.51	54	-	-	-	-
HLA-A*02:03	247	255	9	PKYPYIHYN	Consensus (ann/smm)	56.5	35254.68	73	13770.51	40	-	-	-	-
HLA-A*02:03	247	256	10	PKYPYIHYNG	Consensus (ann/smm)	57.0	34415.73	83	2619.69	31	-	-	-	-
HLA-A*02:03	283	292	10	FTNPESDGSR	Consensus (ann/smm)	57.0	30578.82	75	4500.39	39	-	-	-	-
HLA-A*02:03	29	37	9	FIGKYKEKD	Consensus (ann/smm)	57.0	35740.92	75	12188.49	39	-	-	-	-
HLA-A*02:03	194	202	9	QITYLAEED	Consensus (ann/smm)	57.0	31881.24	63	29440.83	51	-	-	-	-
HLA-A*02:03	271	279	9	TDELMTYAL	Consensus (ann/smm)	57.0	24245.30	46	102317.52	68	-	-	-	-
HLA-A*02:03	218	227	10	KFSIILPNEE	Consensus (ann/smm)	57.5	26900.55	68	7537.89	47	-	-	-	-
HLA-A*02:03	206	215	10	EAREITAKDI	Consensus (ann/smm)	58.0	15218.27	44	33593.09	72	-	-	-	-
HLA-A*02:03	15	24	10	FGFIVAVKCD	Consensus (ann/smm)	58.5	19732.96	51	21940.68	66	-	-	-	-
HLA-A*02:03	21	30	10	VKCDGDEYFI	Consensus (ann/smm)	58.5	30929.20	76	5299.68	41	-	-	-	-
HLA-A*02:03	119	128	10	RKRQIAANIE	Consensus (ann/smm)	58.5	30851.66	76	5026.32	41	-	-	-	-
HLA-A*02:03	115	123	9	VFKKRKRQI	Consensus (ann/smm)	58.5	32828.46	65	33338.80	52	-	-	-	-
HLA-A*02:03	178	186	9	RFSTEVFYH	Consensus (ann/smm)	58.5	28831.21	56	61510.61	61	-	-	-	-
HLA-A*02:03	87	96	10	YPKINQNSDL	Consensus (ann/smm)	59.0	24579.17	64	10770.85	54	-	-	-	-
HLA-A*02:03	49	57	9	RDPCQIVLG	Consensus (ann/smm)	59.0	32700.14	65	36220.13	53	-	-	-	-
HLA-A*02:03	249	257	9	YPYIHYNGE	Consensus (ann/smm)	59.0	31923.36	64	38366.31	54	-	-	-	-
HLA-A*02:03	290	298	9	GSRLKEEDL	Consensus (ann/smm)	59.0	29401.40	57	62222.86	61	-	-	-	-
HLA-A*02:03	74	83	10	NKKSCISAIK	Consensus (ann/smm)	59.5	23495.10	61	13939.59	58	-	-	-	-
HLA-A*02:03	66	74	9	HFVLNFKTN	Consensus (ann/smm)	59.5	28207	55	76727.31	64	-	-	-	-
HLA-A*02:03	139	147	9	FKDRYIGAD	Consensus (ann/smm)	59.5	35846.25	75	18448.03	44	-	-	-	-
HLA-A*02:03	152	160	9	DSYGLPYQF	Consensus (ann/smm)	59.5	25104.08	48	132724.16	71	-	-	-	-
HLA-A*02:03	188	196	9	NGLFNTQIT	Consensus (ann/smm)	59.5	25582.56	49	120489.72	70	-	-	-	-
HLA-A*02:03	239	247	9	FQETMRKKP	Consensus (ann/smm)	59.5	34672.12	71	24096.28	48	-	-	-	-
HLA-A*02:03	63	72	10	NQTHFVLNFK	Consensus (ann/smm)	60.0	18818.80	51	26868.91	69	-	-	-	-
HLA-A*02:03	128	137	10	EIYGIPAKKC	Consensus (ann/smm)	60.0	18653.18	51	26439.30	69	-	-	-	-
HLA-A*02:03	43	51	9	ASYGLKRDP	Consensus (ann/smm)	60.0	31741.49	63	44972.81	57	-	-	-	-
HLA-A*02:03	150	158	9	HVDSYGLPY	Consensus (ann/smm)	60.0	26766.14	51	117747.04	69	-	-	-	-
HLA-A*02:03	34	42	9	KEKDETLFF	Consensus (ann/smm)	60.5	27300.21	52	114274.68	69	-	-	-	-
HLA-A*02:03	43	52	10	ASYGLKRDPC	Consensus (ann/smm)	61.0	26633.54	67	11728.70	55	-	-	-	-
HLA-A*02:03	117	126	10	KKRKRQIAAN	Consensus (ann/smm)	61.0	36429.23	87	3542.01	35	-	-	-	-
HLA-A*02:03	246	255	10	KPKYPYIHYN	Consensus (ann/smm)	61.0	28469.77	70	9533.45	52	-	-	-	-
HLA-A*02:03	20	28	9	AVKCDGDEY	Consensus (ann/smm)	61.0	32093.04	64	48300.32	58	-	-	-	-
HLA-A*02:03	95	103	9	DLTKNLYCQ	Consensus (ann/smm)	61.0	30753.67	62	60249.02	60	-	-	-	-
HLA-A*02:03	103	111	9	QTGGIGTDN	Consensus (ann/smm)	61.0	34210.79	70	33569.90	52	-	-	-	-
HLA-A*02:03	20	29	10	AVKCDGDEYF	Consensus (ann/smm)	61.5	23725.77	61	17508.54	62	-	-	-	-
HLA-A*02:03	65	74	10	THFVLNFKTN	Consensus (ann/smm)	61.5	26546.36	67	12452.31	56	-	-	-	-
HLA-A*02:03	97	105	9	TKNLYCQTG	Consensus (ann/smm)	61.5	31723.99	63	56878.74	60	-	-	-	-
HLA-A*02:03	171	179	9	YNIFKDTRF	Consensus (ann/smm)	61.5	29873.09	59	76374.78	64	-	-	-	-
HLA-A*02:03	33	42	10	YKEKDETLFF	Consensus (ann/smm)	62.0	27174.38	68	12309.77	56	-	-	-	-
HLA-A*02:03	180	189	10	STEVFYHKNG	Consensus (ann/smm)	62.0	28605.94	71	10168.34	53	-	-	-	-
HLA-A*02:03	195	204	10	ITYLAEEDSF	Consensus (ann/smm)	62.0	20775.43	54	29258.36	70	-	-	-	-
HLA-A*02:03	22	30	9	KCDGDEYFI	Consensus (ann/smm)	62.0	29943.97	59	87689.99	65	-	-	-	-
HLA-A*02:03	48	56	9	KRDPCQIVL	Consensus (ann/smm)	62.0	27919.76	54	123580.51	70	-	-	-	-
HLA-A*02:03	56	65	10	LGYKCSNNQT	Consensus (ann/smm)	62.5	28340.07	70	11647.96	55	-	-	-	-
HLA-A*02:03	58	67	10	YKCSNNQTHF	Consensus (ann/smm)	62.5	35628.18	85	4647.83	40	-	-	-	-
HLA-A*02:03	102	111	10	CQTGGIGTDN	Consensus (ann/smm)	62.5	24264.46	63	17110	62	-	-	-	-
HLA-A*02:03	127	136	10	IEIYGIPAKK	Consensus (ann/smm)	62.5	13818.76	39	94678.20	86	-	-	-	-
HLA-A*02:03	177	186	10	TRFSTEVFYH	Consensus (ann/smm)	62.5	29071.48	72	10191.78	53	-	-	-	-
HLA-A*02:03	174	182	9	FKDTRFSTE	Consensus (ann/smm)	62.5	31712.31	63	70137.45	62	-	-	-	-
HLA-A*02:03	149	158	10	LHVDSYGLPY	Consensus (ann/smm)	63.0	24876.41	64	17834.05	62	-	-	-	-
HLA-A*02:03	252	261	10	IHYNGECSNE	Consensus (ann/smm)	63.0	38021.54	91	3533.87	35	-	-	-	-
HLA-A*02:03	229	237	9	KRISFLDVY	Consensus (ann/smm)	63.0	27530.39	53	159569.54	73	-	-	-	-
HLA-A*02:03	248	256	9	KYPYIHYNG	Consensus (ann/smm)	63.0	34499.23	71	39441.19	55	-	-	-	-
HLA-A*02:03	164	173	10	HGWNVERYNI	Consensus (ann/smm)	63.5	27037.12	68	14867.91	59	-	-	-	-
HLA-A*02:03	201	210	10	EDSFSEAREI	Consensus (ann/smm)	63.5	24245.83	63	19826.68	64	-	-	-	-
HLA-A*02:03	249	258	10	YPYIHYNGEC	Consensus (ann/smm)	63.5	32365.40	80	7537.89	47	-	-	-	-
HLA-A*02:03	16	24	9	GFIVAVKCD	Consensus (ann/smm)	63.5	34821.36	72	41110.24	55	-	-	-	-
HLA-A*02:03	118	126	9	KRKRQIAAN	Consensus (ann/smm)	63.5	36957.25	79	24714.40	48	-	-	-	-
HLA-A*02:03	202	211	10	DSFSEAREIT	Consensus (ann/smm)	64.0	28584.90	71	12538.63	57	-	-	-	-
HLA-A*02:03	180	188	9	STEVFYHKN	Consensus (ann/smm)	64.0	34963.69	72	41971.07	56	-	-	-	-
HLA-A*02:03	147	156	10	DPLHVDSYGL	Consensus (ann/smm)	65.0	14790.84	44	93594.43	86	-	-	-	-
HLA-A*02:03	140	148	9	KDRYIGADP	Consensus (ann/smm)	65.0	33611.27	68	67912.54	62	-	-	-	-
HLA-A*02:03	113	122	10	KLVFKKRKRQ	Consensus (ann/smm)	65.5	28633.81	71	15785.20	60	-	-	-	-
HLA-A*02:03	175	184	10	KDTRFSTEVF	Consensus (ann/smm)	65.5	24866.45	64	23564.05	67	-	-	-	-
HLA-A*02:03	205	214	10	SEAREITAKD	Consensus (ann/smm)	65.5	30791.97	75	11919.28	56	-	-	-	-
HLA-A*02:03	235	244	10	DVYWFQETMR	Consensus (ann/smm)	65.5	22684.73	59	33132.18	72	-	-	-	-
HLA-A*02:03	65	73	9	THFVLNFKT	Consensus (ann/smm)	65.5	25439.29	49	325799.19	82	-	-	-	-
HLA-A*02:03	16	25	10	GFIVAVKCDG	Consensus (ann/smm)	66.0	23884.43	62	28200.06	70	-	-	-	-
HLA-A*02:03	89	98	10	KINQNSDLTK	Consensus (ann/smm)	66.0	28050.27	69	18847.34	63	-	-	-	-
HLA-A*02:03	126	135	10	NIEIYGIPAK	Consensus (ann/smm)	66.0	19830.56	51	64454.02	81	-	-	-	-
HLA-A*02:03	262	270	9	NKTCELVFD	Consensus (ann/smm)	66.0	34588.93	71	62798.61	61	-	-	-	-
HLA-A*02:03	232	241	10	SFLDVYWFQE	Consensus (ann/smm)	67.0	24104.85	62	32904.10	72	-	-	-	-
HLA-A*02:03	244	253	10	RKKPKYPYIH	Consensus (ann/smm)	67.0	33978.75	82	9982.75	52	-	-	-	-
HLA-A*02:03	276	285	10	TYALVKVFTN	Consensus (ann/smm)	67.0	22682.52	59	38837.39	75	-	-	-	-
HLA-A*02:03	62	71	10	NNQTHFVLNF	Consensus (ann/smm)	67.5	14357.39	43	188473.37	92	-	-	-	-
HLA-A*02:03	155	164	10	GLPYQFDQEH	Consensus (ann/smm)	67.5	30785.97	75	15319.69	60	-	-	-	-
HLA-A*02:03	291	300	10	SRLKEEDLGR	Consensus (ann/smm)	67.5	19873.51	51	83224.27	84	-	-	-	-
HLA-A*02:03	36	45	10	KDETLFFASY	Consensus (ann/smm)	68.0	25299.87	65	31640.99	71	-	-	-	-
HLA-A*02:03	88	97	10	PKINQNSDLT	Consensus (ann/smm)	68.0	27864.23	69	24504.73	67	-	-	-	-
HLA-A*02:03	100	109	10	LYCQTGGIGT	Consensus (ann/smm)	68.0	30618.88	75	16377.59	61	-	-	-	-
HLA-A*02:03	194	203	10	QITYLAEEDS	Consensus (ann/smm)	68.0	25658.80	65	30008.89	71	-	-	-	-
HLA-A*02:03	14	23	10	SFGFIVAVKC	Consensus (ann/smm)	68.5	15293.37	45	190655.79	92	-	-	-	-
HLA-A*02:03	204	213	10	FSEAREITAK	Consensus (ann/smm)	68.5	28864.30	71	23240.74	66	-	-	-	-
HLA-A*02:03	259	267	9	SNENKTCEL	Consensus (ann/smm)	68.5	33575.66	68	118290.54	69	-	-	-	-
HLA-A*02:03	220	229	10	SIILPNEEYK	Consensus (ann/smm)	69.0	26966.42	68	28658.27	70	-	-	-	-
HLA-A*02:03	280	289	10	VKVFTNPESD	Consensus (ann/smm)	69.0	32074.29	79	14663.92	59	-	-	-	-
HLA-A*02:03	84	92	9	LTSYPKINQ	Consensus (ann/smm)	69.0	31149.17	62	199044.42	76	-	-	-	-
HLA-A*02:03	114	122	9	LVFKKRKRQ	Consensus (ann/smm)	69.0	34040.56	69	117747.04	69	-	-	-	-
HLA-A*02:03	127	135	9	IEIYGIPAK	Consensus (ann/smm)	69.0	30947.27	62	196313.42	76	-	-	-	-
HLA-A*02:03	221	229	9	IILPNEEYK	Consensus (ann/smm)	69.0	32670.08	65	163286.39	73	-	-	-	-
HLA-A*02:03	35	44	10	EKDETLFFAS	Consensus (ann/smm)	69.5	33931.71	82	13069.23	57	-	-	-	-
HLA-A*02:03	94	103	10	SDLTKNLYCQ	Consensus (ann/smm)	69.5	25078.57	65	38392.82	74	-	-	-	-
HLA-A*02:03	152	161	10	DSYGLPYQFD	Consensus (ann/smm)	69.5	30016.63	74	20808.94	65	-	-	-	-
HLA-A*02:03	28	36	9	YFIGKYKEK	Consensus (ann/smm)	69.5	36263.67	77	68069.10	62	-	-	-	-
HLA-A*02:03	176	184	9	DTRFSTEVF	Consensus (ann/smm)	69.5	28298.70	55	410156.88	84	-	-	-	-
HLA-A*02:03	70	79	10	NFKTNKKSCI	Consensus (ann/smm)	70.0	31169.74	76	19690.19	64	-	-	-	-
HLA-A*02:03	80	89	10	SAIKLTSYPK	Consensus (ann/smm)	70.0	24809.74	64	43376.05	76	-	-	-	-
HLA-A*02:03	98	106	9	KNLYCQTGG	Consensus (ann/smm)	70.0	34025.48	69	129404.69	71	-	-	-	-
HLA-A*02:03	210	218	9	ITAKDIKKK	Consensus (ann/smm)	70.0	35800.14	75	86089.46	65	-	-	-	-
HLA-A*02:03	293	301	9	LKEEDLGRG	Consensus (ann/smm)	70.0	36736.78	79	64113.58	61	-	-	-	-
HLA-A*02:03	282	291	10	VFTNPESDGS	Consensus (ann/smm)	70.5	27920.07	69	31860.31	72	-	-	-	-
HLA-A*02:03	75	83	9	KKSCISAIK	Consensus (ann/smm)	70.5	32836.64	65	195861.92	76	-	-	-	-
HLA-A*02:03	166	174	9	WNVERYNIF	Consensus (ann/smm)	70.5	31503.70	63	230648.16	78	-	-	-	-
HLA-A*02:03	144	153	10	IGADPLHVDS	Consensus (ann/smm)	71.0	28281.26	70	33132.18	72	-	-	-	-
HLA-A*02:03	151	160	10	VDSYGLPYQF	Consensus (ann/smm)	71.0	23085.11	60	68116.14	82	-	-	-	-
HLA-A*02:03	154	163	10	YGLPYQFDQE	Consensus (ann/smm)	71.0	24298.88	63	55112.49	79	-	-	-	-
HLA-A*02:03	151	159	9	VDSYGLPYQ	Consensus (ann/smm)	71.0	35357.05	74	103502.30	68	-	-	-	-
HLA-A*02:03	206	214	9	EAREITAKD	Consensus (ann/smm)	71.0	35245.52	73	118290.54	69	-	-	-	-
HLA-A*02:03	183	192	10	VFYHKNGLFN	Consensus (ann/smm)	71.5	26773.38	68	40667.74	75	-	-	-	-
HLA-A*02:03	57	65	9	GYKCSNNQT	Consensus (ann/smm)	71.5	38129.06	83	60387.91	60	-	-	-	-
HLA-A*02:03	108	116	9	GTDNCKLVF	Consensus (ann/smm)	71.5	28914.62	56	560983.39	87	-	-	-	-
HLA-A*02:03	237	245	9	YWFQETMRK	Consensus (ann/smm)	71.5	33593.09	68	185331.82	75	-	-	-	-
HLA-A*02:03	18	27	10	IVAVKCDGDE	Consensus (ann/smm)	72.0	36009.90	86	13685.16	58	-	-	-	-
HLA-A*02:03	93	102	10	NSDLTKNLYC	Consensus (ann/smm)	72.0	29766.30	74	29393.41	70	-	-	-	-
HLA-A*02:03	156	165	10	LPYQFDQEHG	Consensus (ann/smm)	72.0	37809.85	90	10623.07	54	-	-	-	-
HLA-A*02:03	62	70	9	NNQTHFVLN	Consensus (ann/smm)	72.0	36956.44	79	83936.33	65	-	-	-	-
HLA-A*02:03	211	219	9	TAKDIKKKF	Consensus (ann/smm)	72.0	32184.15	64	267885.99	80	-	-	-	-
HLA-A*02:03	268	276	9	VFDTDELMT	Consensus (ann/smm)	72.0	33339.99	67	207945.73	77	-	-	-	-
HLA-A*02:03	29	38	10	FIGKYKEKDE	Consensus (ann/smm)	72.5	35619.70	85	15074.75	60	-	-	-	-
HLA-A*02:03	187	196	10	KNGLFNTQIT	Consensus (ann/smm)	72.5	26879.62	68	46478.27	77	-	-	-	-
HLA-A*02:03	59	67	9	KCSNNQTHF	Consensus (ann/smm)	72.5	35468.18	74	130001.99	71	-	-	-	-
HLA-A*02:03	254	262	9	YNGECSNEN	Consensus (ann/smm)	72.5	39648.24	89	42653.04	56	-	-	-	-
HLA-A*02:03	268	277	10	VFDTDELMTY	Consensus (ann/smm)	73.0	29499.23	73	35665.64	73	-	-	-	-
HLA-A*02:03	109	117	9	TDNCKLVFK	Consensus (ann/smm)	73.0	34924.75	72	166705.53	74	-	-	-	-
HLA-A*02:03	252	260	9	IHYNGECSN	Consensus (ann/smm)	73.0	38417.70	84	66214.03	62	-	-	-	-
HLA-A*02:03	48	57	10	KRDPCQIVLG	Consensus (ann/smm)	73.5	33197.45	80	23891.86	67	-	-	-	-
HLA-A*02:03	245	254	10	KKPKYPYIHY	Consensus (ann/smm)	73.5	33732.95	81	22764.07	66	-	-	-	-
HLA-A*02:03	272	281	10	DELMTYALVK	Consensus (ann/smm)	73.5	16712.07	47	1286026.74	100	-	-	-	-
HLA-A*02:03	146	154	9	ADPLHVDSY	Consensus (ann/smm)	73.5	35274.52	73	168635.89	74	-	-	-	-
HLA-A*02:03	168	176	9	VERYNIFKD	Consensus (ann/smm)	73.5	36251.11	77	129107.06	70	-	-	-	-
HLA-A*02:03	169	177	9	ERYNIFKDT	Consensus (ann/smm)	73.5	30459.27	61	499976.97	86	-	-	-	-
HLA-A*02:03	56	64	9	LGYKCSNNQ	Consensus (ann/smm)	74.0	35516.18	74	168635.89	74	-	-	-	-
HLA-A*02:03	88	96	9	PKINQNSDL	Consensus (ann/smm)	74.0	38578.88	85	72602.24	63	-	-	-	-
HLA-A*02:03	49	58	10	RDPCQIVLGY	Consensus (ann/smm)	74.5	29316.27	73	42978.38	76	-	-	-	-
HLA-A*02:03	130	139	10	YGIPAKKCSF	Consensus (ann/smm)	74.5	27920.97	69	58109.88	80	-	-	-	-
HLA-A*02:03	211	220	10	TAKDIKKKFS	Consensus (ann/smm)	74.5	32031.64	79	28990.12	70	-	-	-	-
HLA-A*02:03	23	31	9	CDGDEYFIG	Consensus (ann/smm)	75.0	37456.03	81	117747.04	69	-	-	-	-
HLA-A*02:03	100	108	9	LYCQTGGIG	Consensus (ann/smm)	75.0	36733.98	79	131810.50	71	-	-	-	-
HLA-A*02:03	181	189	9	TEVFYHKNG	Consensus (ann/smm)	75.0	37223.31	80	129107.06	70	-	-	-	-
HLA-A*02:03	198	206	9	LAEEDSFSE	Consensus (ann/smm)	75.0	36611.78	78	143863.29	72	-	-	-	-
HLA-A*02:03	112	121	10	CKLVFKKRKR	Consensus (ann/smm)	75.5	28280.04	70	61979.78	81	-	-	-	-
HLA-A*02:03	37	45	9	DETLFFASY	Consensus (ann/smm)	75.5	27730.39	53	3176508.34	98	-	-	-	-
HLA-A*02:03	186	194	9	HKNGLFNTQ	Consensus (ann/smm)	75.5	33920.34	69	340369	82	-	-	-	-
HLA-A*02:03	284	293	10	TNPESDGSRL	Consensus (ann/smm)	76.0	33604.36	81	30356.38	71	-	-	-	-
HLA-A*02:03	36	44	9	KDETLFFAS	Consensus (ann/smm)	76.0	32064.59	64	602490.22	88	-	-	-	-
HLA-A*02:03	94	102	9	SDLTKNLYC	Consensus (ann/smm)	76.0	32436.55	65	583377.94	87	-	-	-	-
HLA-A*02:03	177	185	9	TRFSTEVFY	Consensus (ann/smm)	76.0	30754.34	62	777946.98	90	-	-	-	-
HLA-A*02:03	168	177	10	VERYNIFKDT	Consensus (ann/smm)	77.0	25188.69	65	129196.28	89	-	-	-	-
HLA-A*02:03	178	187	10	RFSTEVFYHK	Consensus (ann/smm)	77.0	28058.46	69	86546.60	85	-	-	-	-
HLA-A*02:03	210	219	10	ITAKDIKKKF	Consensus (ann/smm)	77.0	29036.89	72	70998.64	82	-	-	-	-
HLA-A*02:03	103	112	10	QTGGIGTDNC	Consensus (ann/smm)	77.5	32596.99	80	40017.50	75	-	-	-	-
HLA-A*02:03	131	140	10	GIPAKKCSFK	Consensus (ann/smm)	77.5	33330.96	80	38748.06	75	-	-	-	-
HLA-A*02:03	167	176	10	NVERYNIFKD	Consensus (ann/smm)	77.5	30963.02	76	56656.53	79	-	-	-	-
HLA-A*02:03	258	266	9	CSNENKTCE	Consensus (ann/smm)	77.5	40974.05	93	67135.16	62	-	-	-	-
HLA-A*02:03	90	99	10	INQNSDLTKN	Consensus (ann/smm)	79.0	29671.12	74	83224.27	84	-	-	-	-
HLA-A*02:03	108	117	10	GTDNCKLVFK	Consensus (ann/smm)	79.0	30065.38	74	81329.86	84	-	-	-	-
HLA-A*02:03	31	39	9	GKYKEKDET	Consensus (ann/smm)	79.0	39247.89	87	135503.34	71	-	-	-	-
HLA-A*02:03	205	213	9	SEAREITAK	Consensus (ann/smm)	79.0	38551.77	85	162536.16	73	-	-	-	-
HLA-A*02:03	207	215	9	AREITAKDI	Consensus (ann/smm)	79.0	35310.41	73	432464.04	85	-	-	-	-
HLA-A*02:03	28	37	10	YFIGKYKEKD	Consensus (ann/smm)	79.5	38423.52	92	23294.32	67	-	-	-	-
HLA-A*02:03	26	34	9	DEYFIGKYK	Consensus (ann/smm)	79.5	30579.80	61	4073333.79	98	-	-	-	-
HLA-A*02:03	111	119	9	NCKLVFKKR	Consensus (ann/smm)	79.5	32816.40	65	1318104.98	94	-	-	-	-
HLA-A*02:03	145	153	9	GADPLHVDS	Consensus (ann/smm)	79.5	36656.57	78	293055.58	81	-	-	-	-
HLA-A*02:03	153	161	9	SYGLPYQFD	Consensus (ann/smm)	79.5	36831.91	79	288369.95	80	-	-	-	-
HLA-A*02:03	280	288	9	VKVFTNPES	Consensus (ann/smm)	79.5	37703.64	82	217745.91	77	-	-	-	-
HLA-A*02:03	221	230	10	IILPNEEYKR	Consensus (ann/smm)	80.0	33362	81	53487.22	79	-	-	-	-
HLA-A*02:03	237	246	10	YWFQETMRKK	Consensus (ann/smm)	80.0	33893.20	82	48780.92	78	-	-	-	-
HLA-A*02:03	248	257	10	KYPYIHYNGE	Consensus (ann/smm)	80.0	35144.22	85	39742.03	75	-	-	-	-
HLA-A*02:03	290	299	10	GSRLKEEDLG	Consensus (ann/smm)	80.0	36898.90	88	33593.09	72	-	-	-	-
HLA-A*02:03	246	254	9	KPKYPYIHY	Consensus (ann/smm)	80.0	33568.75	68	1047008	92	-	-	-	-
HLA-A*02:03	25	33	9	GDEYFIGKY	Consensus (ann/smm)	80.5	34101.40	69	1039800.45	92	-	-	-	-
HLA-A*02:03	130	138	9	YGIPAKKCS	Consensus (ann/smm)	80.5	38751.26	86	191844.79	75	-	-	-	-
HLA-A*02:03	264	272	9	TCELVFDTD	Consensus (ann/smm)	80.5	32588.16	65	1972195.67	96	-	-	-	-
HLA-A*02:03	21	29	9	VKCDGDEYF	Consensus (ann/smm)	81.0	37954.95	83	252319.03	79	-	-	-	-
HLA-A*02:03	93	101	9	NSDLTKNLY	Consensus (ann/smm)	81.0	33190.61	66	2055653.92	96	-	-	-	-
HLA-A*02:03	107	116	10	IGTDNCKLVF	Consensus (ann/smm)	81.5	26338.65	67	323035.31	96	-	-	-	-
HLA-A*02:03	115	124	10	VFKKRKRQIA	Consensus (ann/smm)	81.5	35181.89	85	49573.55	78	-	-	-	-
HLA-A*02:03	136	145	10	KCSFKDRYIG	Consensus (ann/smm)	81.5	30235.34	74	128899.13	89	-	-	-	-
HLA-A*02:03	226	235	10	EEYKRISFLD	Consensus (ann/smm)	81.5	26728.52	68	271175.22	95	-	-	-	-
HLA-A*02:03	282	290	9	VFTNPESDG	Consensus (ann/smm)	81.5	39982.12	90	157742.97	73	-	-	-	-
HLA-A*02:03	285	293	9	NPESDGSRL	Consensus (ann/smm)	81.5	39563.42	88	186187.28	75	-	-	-	-
HLA-A*02:03	253	261	9	HYNGECSNE	Consensus (ann/smm)	82.0	41303.43	94	126750.59	70	-	-	-	-
HLA-A*02:03	25	34	10	GDEYFIGKYK	Consensus (ann/smm)	82.5	30839.31	75	141335.09	90	-	-	-	-
HLA-A*02:03	51	59	9	PCQIVLGYK	Consensus (ann/smm)	82.5	33841.52	69	2238463.41	96	-	-	-	-
HLA-A*02:03	145	154	10	GADPLHVDSY	Consensus (ann/smm)	83.0	31708.20	78	111493.62	88	-	-	-	-
HLA-A*02:03	61	70	10	SNNQTHFVLN	Consensus (ann/smm)	83.5	32467.46	80	103335.61	87	-	-	-	-
HLA-A*02:03	50	58	9	DPCQIVLGY	Consensus (ann/smm)	83.5	33636.02	68	5139844.74	99	-	-	-	-
HLA-A*02:03	69	77	9	LNFKTNKKS	Consensus (ann/smm)	83.5	36549.24	78	693345.98	89	-	-	-	-
HLA-A*02:03	87	95	9	YPKINQNSD	Consensus (ann/smm)	83.5	41490.20	95	141563.08	72	-	-	-	-
HLA-A*02:03	51	60	10	PCQIVLGYKC	Consensus (ann/smm)	84.0	27321.19	68	8322427.11	100	-	-	-	-
HLA-A*02:03	250	259	10	PYIHYNGECS	Consensus (ann/smm)	84.0	26876.12	68	923102.65	100	-	-	-	-
HLA-A*02:03	159	167	9	QFDQEHGWN	Consensus (ann/smm)	84.5	42409.75	97	141889.42	72	-	-	-	-
HLA-A*02:03	261	269	9	ENKTCELVF	Consensus (ann/smm)	84.5	33879.26	69	16178937.60	100	-	-	-	-
HLA-A*02:03	23	32	10	CDGDEYFIGK	Consensus (ann/smm)	85.0	38286.14	92	48893.37	78	-	-	-	-
HLA-A*02:03	176	185	10	DTRFSTEVFY	Consensus (ann/smm)	85.0	28660.15	71	701859.20	99	-	-	-	-
HLA-A*02:03	86	94	9	SYPKINQNS	Consensus (ann/smm)	85.0	40504.19	92	236564.73	78	-	-	-	-
HLA-A*02:03	66	75	10	HFVLNFKTNK	Consensus (ann/smm)	85.5	31438.33	77	232943.18	94	-	-	-	-
HLA-A*02:03	239	248	10	FQETMRKKPK	Consensus (ann/smm)	85.5	37522.12	90	63569.68	81	-	-	-	-
HLA-A*02:03	256	264	9	GECSNENKT	Consensus (ann/smm)	85.5	40773.27	92	258791.50	79	-	-	-	-
HLA-A*02:03	170	178	9	RYNIFKDTR	Consensus (ann/smm)	86.0	37894.63	83	727696.02	89	-	-	-	-
HLA-A*02:03	169	178	10	ERYNIFKDTR	Consensus (ann/smm)	86.5	33018.69	80	202418.41	93	-	-	-	-
HLA-A*02:03	19	27	9	VAVKCDGDE	Consensus (ann/smm)	86.5	40559	92	301265.92	81	-	-	-	-
HLA-A*02:03	22	31	10	KCDGDEYFIG	Consensus (ann/smm)	87.0	37074.99	89	86946.08	85	-	-	-	-
HLA-A*02:03	154	162	9	YGLPYQFDQ	Consensus (ann/smm)	87.0	38528.01	85	704611.94	89	-	-	-	-
HLA-A*02:03	157	166	10	PYQFDQEHGW	Consensus (ann/smm)	87.5	30788.97	75	5562243.54	100	-	-	-	-
HLA-A*02:03	165	174	10	GWNVERYNIF	Consensus (ann/smm)	87.5	32269.57	79	314231.70	96	-	-	-	-
HLA-A*02:03	223	232	10	LPNEEYKRIS	Consensus (ann/smm)	87.5	38371.57	92	75901.44	83	-	-	-	-
HLA-A*02:03	238	246	9	WFQETMRKK	Consensus (ann/smm)	87.5	39938.03	90	451803.93	85	-	-	-	-
HLA-A*02:03	243	251	9	MRKKPKYPY	Consensus (ann/smm)	87.5	38333.41	84	897325.48	91	-	-	-	-
HLA-A*02:03	50	59	10	DPCQIVLGYK	Consensus (ann/smm)	88.0	34858.32	84	177930.34	92	-	-	-	-
HLA-A*02:03	134	143	10	AKKCSFKDRY	Consensus (ann/smm)	88.0	39427.50	94	69222.93	82	-	-	-	-
HLA-A*02:03	238	247	10	WFQETMRKKP	Consensus (ann/smm)	88.0	38303.14	92	80398.88	84	-	-	-	-
HLA-A*02:03	287	296	10	ESDGSRLKEE	Consensus (ann/smm)	88.0	42566.05	100	44182.47	76	-	-	-	-
HLA-A*02:03	33	41	9	YKEKDETLF	Consensus (ann/smm)	88.0	40256.02	91	486351.21	85	-	-	-	-
HLA-A*02:03	134	142	9	AKKCSFKDR	Consensus (ann/smm)	88.0	40243.40	91	436465.58	85	-	-	-	-
HLA-A*02:03	164	172	9	HGWNVERYN	Consensus (ann/smm)	88.0	39326.11	88	610871.69	88	-	-	-	-
HLA-A*02:03	227	235	9	EYKRISFLD	Consensus (ann/smm)	88.0	38908.80	86	796067.69	90	-	-	-	-
HLA-A*02:03	26	35	10	DEYFIGKYKE	Consensus (ann/smm)	88.5	32244.46	79	541065.70	98	-	-	-	-
HLA-A*02:03	170	179	10	RYNIFKDTRF	Consensus (ann/smm)	88.5	33744.63	81	356656.38	96	-	-	-	-
HLA-A*02:03	260	269	10	NENKTCELVF	Consensus (ann/smm)	88.5	32021.94	79	601519.90	98	-	-	-	-
HLA-A*02:03	133	141	9	PAKKCSFKD	Consensus (ann/smm)	88.5	43094.33	98	252319.03	79	-	-	-	-
HLA-A*02:03	167	175	9	NVERYNIFK	Consensus (ann/smm)	88.5	39118.18	87	742933.60	90	-	-	-	-
HLA-A*02:03	225	233	9	NEEYKRISF	Consensus (ann/smm)	88.5	37175.81	80	2599860.23	97	-	-	-	-
HLA-A*02:03	120	128	9	KRQIAANIE	Consensus (ann/smm)	89.0	39559.13	88	810867.70	90	-	-	-	-
HLA-A*02:03	147	155	9	DPLHVDSYG	Consensus (ann/smm)	89.0	38124.51	83	1717710.62	95	-	-	-	-
HLA-A*02:03	196	204	9	TYLAEEDSF	Consensus (ann/smm)	89.0	38480.09	85	1273356.47	93	-	-	-	-
HLA-A*02:03	30	39	10	IGKYKEKDET	Consensus (ann/smm)	89.5	37768.57	90	120019	89	-	-	-	-
HLA-A*02:03	288	297	10	SDGSRLKEED	Consensus (ann/smm)	89.5	43835.96	100	54106.57	79	-	-	-	-
HLA-A*02:03	132	140	9	IPAKKCSFK	Consensus (ann/smm)	89.5	41049.06	93	519936.13	86	-	-	-	-
HLA-A*02:03	236	244	9	VYWFQETMR	Consensus (ann/smm)	89.5	39512.93	88	903545.44	91	-	-	-	-
HLA-A*02:03	291	299	9	SRLKEEDLG	Consensus (ann/smm)	89.5	39872.82	89	742933.60	90	-	-	-	-
HLA-A*02:03	92	101	10	QNSDLTKNLY	Consensus (ann/smm)	90.0	34471.61	83	380408.31	97	-	-	-	-
HLA-A*02:03	58	66	9	YKCSNNQTH	Consensus (ann/smm)	90.0	42598.32	97	363873.14	83	-	-	-	-
HLA-A*02:03	70	78	9	NFKTNKKSC	Consensus (ann/smm)	90.0	41598.55	95	478574.99	85	-	-	-	-
HLA-A*02:03	162	170	9	QEHGWNVER	Consensus (ann/smm)	90.0	40944.36	93	592857.07	87	-	-	-	-
HLA-A*02:03	288	296	9	SDGSRLKEE	Consensus (ann/smm)	90.0	42228.43	97	358055.21	83	-	-	-	-
HLA-A*02:03	142	150	9	RYIGADPLH	Consensus (ann/smm)	90.5	40974.95	93	638190.01	88	-	-	-	-
HLA-A*02:03	69	78	10	LNFKTNKKSC	Consensus (ann/smm)	91.0	39142.31	93	123950.99	89	-	-	-	-
HLA-A*02:03	141	150	10	DRYIGADPLH	Consensus (ann/smm)	91.0	35254.30	85	458405.69	97	-	-	-	-
HLA-A*02:03	199	208	10	AEEDSFSEAR	Consensus (ann/smm)	91.0	37845.47	90	189343.33	92	-	-	-	-
HLA-A*02:03	256	265	10	GECSNENKTC	Consensus (ann/smm)	91.0	42203.76	99	75552.70	83	-	-	-	-
HLA-A*02:03	261	270	10	ENKTCELVFD	Consensus (ann/smm)	91.0	37454.41	90	177521.11	92	-	-	-	-
HLA-A*02:03	104	112	9	TGGIGTDNC	Consensus (ann/smm)	91.0	40374.23	91	831668.02	91	-	-	-	-
HLA-A*02:03	19	28	10	VAVKCDGDEY	Consensus (ann/smm)	91.5	37062.56	89	220927.61	94	-	-	-	-
HLA-A*02:03	253	262	10	HYNGECSNEN	Consensus (ann/smm)	91.5	43166.68	100	77490.77	83	-	-	-	-
HLA-A*02:03	264	273	10	TCELVFDTDE	Consensus (ann/smm)	91.5	34268.58	83	951152.16	100	-	-	-	-
HLA-A*02:03	289	298	10	DGSRLKEEDL	Consensus (ann/smm)	91.5	35671.77	85	528749.54	98	-	-	-	-
HLA-A*02:03	44	52	9	SYGLKRDPC	Consensus (ann/smm)	91.5	39958.77	90	1161314.90	93	-	-	-	-
HLA-A*02:03	245	253	9	KKPKYPYIH	Consensus (ann/smm)	91.5	42399.66	97	510446.23	86	-	-	-	-
HLA-A*02:03	265	273	9	CELVFDTDE	Consensus (ann/smm)	91.5	39218.19	87	2285335.68	96	-	-	-	-
HLA-A*02:03	24	33	10	DGDEYFIGKY	Consensus (ann/smm)	92.0	35435.95	85	673364.16	99	-	-	-	-
HLA-A*02:03	90	98	9	INQNSDLTK	Consensus (ann/smm)	92.0	38690.51	85	4730967.89	99	-	-	-	-
HLA-A*02:03	250	258	9	PYIHYNGEC	Consensus (ann/smm)	92.0	43136.32	99	483003.19	85	-	-	-	-
HLA-A*02:03	32	41	10	KYKEKDETLF	Consensus (ann/smm)	93.0	38441.82	92	224517.40	94	-	-	-	-
HLA-A*02:03	109	118	10	TDNCKLVFKK	Consensus (ann/smm)	93.0	37490.49	90	371749.16	96	-	-	-	-
HLA-A*02:03	132	141	10	IPAKKCSFKD	Consensus (ann/smm)	93.0	39852.97	95	163399.23	91	-	-	-	-
HLA-A*02:03	162	171	10	QEHGWNVERY	Consensus (ann/smm)	93.0	38701.81	93	200101.34	93	-	-	-	-
HLA-A*02:03	129	137	9	IYGIPAKKC	Consensus (ann/smm)	93.0	39903.04	90	2269603.54	96	-	-	-	-
HLA-A*02:03	110	119	10	DNCKLVFKKR	Consensus (ann/smm)	93.5	36544.10	87	1463019.11	100	-	-	-	-
HLA-A*02:03	27	35	9	EYFIGKYKE	Consensus (ann/smm)	93.5	39313.78	88	4528454.41	99	-	-	-	-
HLA-A*02:03	284	292	9	TNPESDGSR	Consensus (ann/smm)	93.5	42985.39	98	731054.91	89	-	-	-	-
HLA-A*02:03	209	217	9	EITAKDIKK	Consensus (ann/smm)	94.0	40745.93	92	1954114.47	96	-	-	-	-
HLA-A*02:03	212	220	9	AKDIKKKFS	Consensus (ann/smm)	94.0	40541.01	92	1874778.65	96	-	-	-	-
HLA-A*02:03	111	120	10	NCKLVFKKRK	Consensus (ann/smm)	94.5	37163.34	89	4377740.36	100	-	-	-	-
HLA-A*02:03	153	162	10	SYGLPYQFDQ	Consensus (ann/smm)	94.5	38302.32	92	444887.29	97	-	-	-	-
HLA-A*02:03	209	218	10	EITAKDIKKK	Consensus (ann/smm)	94.5	40386.03	96	214412.45	93	-	-	-	-
HLA-A*02:03	24	32	9	DGDEYFIGK	Consensus (ann/smm)	94.5	39686.87	89	7761577.53	100	-	-	-	-
HLA-A*02:03	112	120	9	CKLVFKKRK	Consensus (ann/smm)	94.5	39861.61	89	14058856.56	100	-	-	-	-
HLA-A*02:03	157	165	9	PYQFDQEHG	Consensus (ann/smm)	94.5	43899.07	100	711131.64	89	-	-	-	-
HLA-A*02:03	241	249	9	ETMRKKPKY	Consensus (ann/smm)	94.5	42275.51	97	995290.82	92	-	-	-	-
HLA-A*02:03	57	66	10	GYKCSNNQTH	Consensus (ann/smm)	95.0	43140.07	100	145629.72	90	-	-	-	-
HLA-A*02:03	161	169	9	DQEHGWNVE	Consensus (ann/smm)	95.0	41684.14	95	1595695.43	95	-	-	-	-
HLA-A*02:03	236	245	10	VYWFQETMRK	Consensus (ann/smm)	95.5	37971.79	91	2019528.56	100	-	-	-	-
HLA-A*02:03	156	164	9	LPYQFDQEH	Consensus (ann/smm)	95.5	41720.68	96	1584710.74	95	-	-	-	-
HLA-A*02:03	287	295	9	ESDGSRLKE	Consensus (ann/smm)	95.5	40803.73	92	5507442.86	99	-	-	-	-
HLA-A*02:03	129	138	10	IYGIPAKKCS	Consensus (ann/smm)	96.0	40051.39	95	417109.42	97	-	-	-	-
HLA-A*02:03	166	175	10	WNVERYNIFK	Consensus (ann/smm)	96.0	38279.95	92	953344.80	100	-	-	-	-
HLA-A*02:03	110	118	9	DNCKLVFKK	Consensus (ann/smm)	96.0	40551.55	92	13802253.51	100	-	-	-	-
HLA-A*02:03	135	143	9	KKCSFKDRY	Consensus (ann/smm)	96.0	42062.90	97	1823685.73	95	-	-	-	-
HLA-A*02:03	86	95	10	SYPKINQNSD	Consensus (ann/smm)	96.5	42787.69	100	197355.85	93	-	-	-	-
HLA-A*02:03	286	295	10	PESDGSRLKE	Consensus (ann/smm)	96.5	43533.92	100	211470.60	93	-	-	-	-
HLA-A*02:03	30	38	9	IGKYKEKDE	Consensus (ann/smm)	96.5	42473.58	97	1866164.83	96	-	-	-	-
HLA-A*02:03	45	53	9	YGLKRDPCQ	Consensus (ann/smm)	96.5	42128.95	97	2243623.60	96	-	-	-	-
HLA-A*02:03	105	113	9	GGIGTDNCK	Consensus (ann/smm)	96.5	42035.16	97	2132799.35	96	-	-	-	-
HLA-A*02:03	133	142	10	PAKKCSFKDR	Consensus (ann/smm)	97.0	42729.39	100	239469.39	94	-	-	-	-
HLA-A*02:03	161	170	10	DQEHGWNVER	Consensus (ann/smm)	97.0	41960.62	99	304965	95	-	-	-	-
HLA-A*02:03	254	263	10	YNGECSNENK	Consensus (ann/smm)	97.0	43678.78	100	228691.49	94	-	-	-	-
HLA-A*02:03	27	36	10	EYFIGKYKEK	Consensus (ann/smm)	97.5	40180.74	95	1615288.12	100	-	-	-	-
HLA-A*02:03	163	172	10	EHGWNVERYN	Consensus (ann/smm)	97.5	41917.51	99	323035.31	96	-	-	-	-
HLA-A*02:03	208	217	10	REITAKDIKK	Consensus (ann/smm)	97.5	40158.57	95	900015.52	100	-	-	-	-
HLA-A*02:03	163	171	9	EHGWNVERY	Consensus (ann/smm)	97.5	41644.93	95	14221650.45	100	-	-	-	-
HLA-A*02:03	201	209	9	EDSFSEARE	Consensus (ann/smm)	97.5	43032.84	98	2343958.94	97	-	-	-	-
HLA-A*02:03	208	216	9	REITAKDIK	Consensus (ann/smm)	97.5	42591.86	97	4304770.47	98	-	-	-	-
HLA-A*02:03	257	265	9	ECSNENKTC	Consensus (ann/smm)	98.0	41716.62	96	8932026.44	100	-	-	-	-
HLA-A*02:03	200	209	10	EEDSFSEARE	Consensus (ann/smm)	98.5	43779.57	100	376920.71	97	-	-	-	-
HLA-A*02:03	224	233	10	PNEEYKRISF	Consensus (ann/smm)	98.5	41232.90	97	4248640.65	100	-	-	-	-
HLA-A*02:03	286	294	9	PESDGSRLK	Consensus (ann/smm)	98.5	44355.05	100	2398556.76	97	-	-	-	-
HLA-A*02:03	255	264	10	NGECSNENKT	Consensus (ann/smm)	99.0	42167.25	99	895880.33	99	-	-	-	-
HLA-A*02:03	289	297	9	DGSRLKEED	Consensus (ann/smm)	99.0	44512.26	100	3689351.21	98	-	-	-	-
HLA-A*02:03	207	216	10	AREITAKDIK	Consensus (ann/smm)	99.5	41817.88	99	4900608.40	100	-	-	-	-
HLA-A*02:03	200	208	9	EEDSFSEAR	Consensus (ann/smm)	99.5	43173.22	99	8829782.38	100	-	-	-	-
HLA-A*02:03	240	248	9	QETMRKKPK	Consensus (ann/smm)	99.5	43518.40	99	15847107.35	100	-	-	-	-
HLA-A*02:03	44	53	10	SYGLKRDPCQ	Consensus (ann/smm)	100.0	43107.39	100	1062306.89	100	-	-	-	-
HLA-A*02:03	104	113	10	TGGIGTDNCK	Consensus (ann/smm)	100.0	42835.40	100	2178963.72	100	-	-	-	-
HLA-A*02:03	240	249	10	QETMRKKPKY	Consensus (ann/smm)	100.0	42796.49	100	2736843.73	100	-	-	-	-
HLA-A*02:03	257	266	10	ECSNENKTCE	Consensus (ann/smm)	100.0	43508.97	100	935944.29	100	-	-	-	-
HLA-A*02:03	285	294	10	NPESDGSRLK	Consensus (ann/smm)	100.0	43633.42	100	2183986.75	100	-	-	-	-
HLA-A*02:03	224	232	9	PNEEYKRIS	Consensus (ann/smm)	100.0	44555.14	100	24207503.32	100	-	-	-	-
HLA-A*02:03	255	263	9	NGECSNENK	Consensus (ann/smm)	100.0	44725.62	100	8911483.35	100	-	-	-	-
Allele	Start	End	Length	Peptide	Method used	Percentile rank	ANN IC50 (nM)	ANN rank	SMM IC50 (nM)	SMM rank	Combib_Sidney2008 score	Combib_Sidney2008 rank	NetMHCPan IC50	NetMHCPan rank
HLA-A*02:06	121	129	9	RQIAANIEI	Consensus (ann/smm)	0.5	12.58	0.3	18.47	0.7	-	-	-	-	Predicted as good binders
HLA-A*02:06	12	21	10	LISFGFIVAV	Consensus (ann/smm)	0.75	61.26	0.2	71.93	1.3	-	-	-	-
HLA-A*02:06	13	21	9	ISFGFIVAV	Consensus (ann/smm)	1.15	34.45	0.7	47.81	1.6	-	-	-	-
HLA-A*02:06	274	282	9	LMTYALVKV	Consensus (ann/smm)	1.2	21.94	0.6	53.28	1.8	-	-	-	-
HLA-A*02:06	11	19	9	GLISFGFIV	Consensus (ann/smm)	1.3	35.95	0.7	57.09	1.9	-	-	-	-
HLA-A*02:06	269	278	10	FDTDELMTYA	Consensus (ann/smm)	1.4	16.29	0.2	145.18	2.6	-	-	-	-
HLA-A*02:06	233	241	9	FLDVYWFQE	Consensus (ann/smm)	1.6	357.08	1.5	48.26	1.7	-	-	-	-
HLA-A*02:06	193	201	9	TQITYLAEE	Consensus (ann/smm)	1.7	191.10	1.3	64.05	2.1	-	-	-	-
HLA-A*02:06	174	183	10	FKDTRFSTEV	Consensus (ann/smm)	1.95	1043.15	1.9	107.87	2	-	-	-	-
HLA-A*02:06	273	282	10	ELMTYALVKV	Consensus (ann/smm)	2.3	400.37	1.5	172.15	3.1	-	-	-	-
HLA-A*02:06	143	151	9	YIGADPLHV	Consensus (ann/smm)	2.45	161.51	1.2	114.70	3.7	-	-	-	-
HLA-A*02:06	7	16	10	LSIVGLISFG	Consensus (ann/smm)	2.8	4455.98	3.4	125.87	2.2	-	-	-	-
HLA-A*02:06	39	47	9	TLFFASYGL	Consensus (ann/smm)	2.8	92.98	0.7	164.65	4.9	-	-	-	-
HLA-A*02:06	160	168	9	FDQEHGWNV	Consensus (ann/smm)	3.15	280.95	1.4	163.51	4.9	-	-	-	-
HLA-A*02:06	2	10	9	NSINFLSIV	Consensus (ann/smm)	3.3	104.85	0.8	200.24	5.8	-	-	-	-
HLA-A*02:06	123	132	10	IAANIEIYGI	Consensus (ann/smm)	3.5	791.71	1.6	301.93	5.4	-	-	-	-
HLA-A*02:06	11	20	10	GLISFGFIVA	Consensus (ann/smm)	3.6	418.98	1.5	324.27	5.7	-	-	-	-
HLA-A*02:06	6	15	10	FLSIVGLISF	Consensus (ann/smm)	3.75	376.97	1.5	339.55	6	-	-	-	-
HLA-A*02:06	158	166	9	YQFDQEHGW	Consensus (ann/smm)	4.1	1462.61	3.9	139.49	4.3	-	-	-	-
HLA-A*02:06	12	20	9	LISFGFIVA	Consensus (ann/smm)	4.15	359.51	1.5	250.35	6.8	-	-	-	-
HLA-A*02:06	2	11	10	NSINFLSIVG	Consensus (ann/smm)	4.2	4721.32	3.4	281.13	5	-	-	-	-
HLA-A*02:06	8	17	10	SIVGLISFGF	Consensus (ann/smm)	4.45	494.73	1.6	419.67	7.3	-	-	-	-
HLA-A*02:06	197	205	9	YLAEEDSFS	Consensus (ann/smm)	4.5	356.82	1.5	282.85	7.5	-	-	-	-
HLA-A*02:06	197	206	10	YLAEEDSFSE	Consensus (ann/smm)	4.75	1212.22	2.5	397.11	7	-	-	-	-
HLA-A*02:06	1	10	10	MNSINFLSIV	Consensus (ann/smm)	5.0	189.15	0.9	544.39	9.1	-	-	-	-
HLA-A*02:06	10	18	9	VGLISFGFI	Consensus (ann/smm)	5.0	3771.08	4.7	181.36	5.3	-	-	-	-
HLA-A*02:06	267	275	9	LVFDTDELM	Consensus (ann/smm)	5.0	145.34	1.2	356.90	8.8	-	-	-	-
HLA-A*02:06	159	168	10	QFDQEHGWNV	Consensus (ann/smm)	5.25	4034.04	3.4	409.18	7.1	-	-	-	-
HLA-A*02:06	233	242	10	FLDVYWFQET	Consensus (ann/smm)	5.35	227.65	1	605.22	9.7	-	-	-	-
HLA-A*02:06	10	19	10	VGLISFGFIV	Consensus (ann/smm)	5.5	244.55	1	620.74	10	-	-	-	-
HLA-A*02:06	125	134	10	ANIEIYGIPA	Consensus (ann/smm)	5.8	3656.29	3.3	497.63	8.3	-	-	-	-
HLA-A*02:06	142	151	10	RYIGADPLHV	Consensus (ann/smm)	5.85	3463.33	3.2	509.23	8.5	-	-	-	-
HLA-A*02:06	63	71	9	NQTHFVLNF	Consensus (ann/smm)	5.9	592.31	1.8	436.06	10	-	-	-	-
HLA-A*02:06	278	286	9	ALVKVFTNP	Consensus (ann/smm)	6.4	2644.85	4.4	333.85	8.4	-	-	-	-
HLA-A*02:06	189	198	10	GLFNTQITYL	Consensus (ann/smm)	6.75	412.22	1.5	679.06	12	-	-	-	-
HLA-A*02:06	179	187	9	FSTEVFYHK	Consensus (ann/smm)	6.85	2577.22	4.4	390.44	9.3	-	-	-	-
HLA-A*02:06	277	285	9	YALVKVFTN	Consensus (ann/smm)	6.9	6070.25	5.1	347.98	8.7	-	-	-	-
HLA-A*02:06	99	107	9	NLYCQTGGI	Consensus (ann/smm)	6.95	808.28	1.9	508.80	12	-	-	-	-
HLA-A*02:06	38	47	10	ETLFFASYGL	Consensus (ann/smm)	7.35	2045.61	2.7	653	12	-	-	-	-
HLA-A*02:06	7	15	9	LSIVGLISF	Consensus (ann/smm)	7.45	876.25	1.9	543.94	13	-	-	-	-
HLA-A*02:06	217	226	10	KKFSIILPNE	Consensus (ann/smm)	7.75	10864.77	6	584.67	9.5	-	-	-	-
HLA-A*02:06	198	207	10	LAEEDSFSEA	Consensus (ann/smm)	8.7	4423.50	3.4	884.93	14	-	-	-	-
HLA-A*02:06	270	278	9	DTDELMTYA	Consensus (ann/smm)	8.8	1403.68	3.6	666.12	14	-	-	-	-
HLA-A*02:06	232	241	10	SFLDVYWFQE	Consensus (ann/smm)	8.95	6559.63	3.9	849	14	-	-	-	-
HLA-A*02:06	263	271	9	KTCELVFDT	Consensus (ann/smm)	8.95	796.96	1.9	844.40	16	-	-	-	-
HLA-A*02:06	60	68	9	CSNNQTHFV	Consensus (ann/smm)	9.0	5013.74	5	555.33	13	-	-	-	-
HLA-A*02:06	9	17	9	IVGLISFGF	Consensus (ann/smm)	9.15	1999.51	4.3	630.30	14	-	-	-	-
HLA-A*02:06	278	287	10	ALVKVFTNPE	Consensus (ann/smm)	9.55	2799.22	3.1	1096.25	16	-	-	-	-
HLA-A*02:06	54	62	9	IVLGYKCSN	Consensus (ann/smm)	9.75	10473.59	6.5	574.84	13	-	-	-	-
HLA-A*02:06	9	18	10	IVGLISFGFI	Consensus (ann/smm)	9.8	674.54	1.6	1241.40	18	-	-	-	-
HLA-A*02:06	8	16	9	SIVGLISFG	Consensus (ann/smm)	10.15	2279.71	4.3	888.28	16	-	-	-	-
HLA-A*02:06	267	276	10	LVFDTDELMT	Consensus (ann/smm)	10.85	1988.87	2.7	1465.24	19	-	-	-	-
HLA-A*02:06	3	12	10	SINFLSIVGL	Consensus (ann/smm)	10.95	1027.03	1.9	1584.56	20	-	-	-	-
HLA-A*02:06	15	23	9	FGFIVAVKC	Consensus (ann/smm)	10.95	10851.26	6.9	788.04	15	-	-	-	-
HLA-A*02:06	277	286	10	YALVKVFTNP	Consensus (ann/smm)	11.3	5336.32	3.6	1351.79	19	-	-	-	-
HLA-A*02:06	234	243	10	LDVYWFQETM	Consensus (ann/smm)	11.6	3175.96	3.2	1584.56	20	-	-	-	-
HLA-A*02:06	175	183	9	KDTRFSTEV	Consensus (ann/smm)	11.85	9676.18	5.7	1067.95	18	-	-	-	-
HLA-A*02:06	232	240	9	SFLDVYWFQ	Consensus (ann/smm)	12.0	4526.29	5	1102.94	19	-	-	-	-
HLA-A*02:06	106	115	10	GIGTDNCKLV	Consensus (ann/smm)	12.1	7804.83	4.2	1555.64	20	-	-	-	-
HLA-A*02:06	52	60	9	CQIVLGYKC	Consensus (ann/smm)	12.3	2839.43	4.6	1283.96	20	-	-	-	-
HLA-A*02:06	35	43	9	EKDETLFFA	Consensus (ann/smm)	12.65	2340.47	4.3	1356.91	21	-	-	-	-
HLA-A*02:06	137	146	10	CSFKDRYIGA	Consensus (ann/smm)	12.7	4573.30	3.4	1909.46	22	-	-	-	-
HLA-A*02:06	283	291	9	FTNPESDGS	Consensus (ann/smm)	12.8	3586.71	4.6	1407.83	21	-	-	-	-
HLA-A*02:06	193	202	10	TQITYLAEED	Consensus (ann/smm)	13.0	7102.98	4	1900.68	22	-	-	-	-
HLA-A*02:06	5	14	10	NFLSIVGLIS	Consensus (ann/smm)	13.15	8851.13	4.3	1806.80	22	-	-	-	-
HLA-A*02:06	158	167	10	YQFDQEHGWN	Consensus (ann/smm)	13.15	8948.48	4.3	1819.32	22	-	-	-	-
HLA-A*02:06	217	225	9	KKFSIILPN	Consensus (ann/smm)	13.8	8433.69	5.6	1529.50	22	-	-	-	-
HLA-A*02:06	231	239	9	ISFLDVYWF	Consensus (ann/smm)	13.8	3216.14	4.6	1650.25	23	-	-	-	-
HLA-A*02:06	219	227	9	FSIILPNEE	Consensus (ann/smm)	13.85	8790.71	5.7	1605.28	22	-	-	-	-
HLA-A*02:06	275	284	10	MTYALVKVFT	Consensus (ann/smm)	14.2	1152.27	2.4	2448.56	26	-	-	-	-
HLA-A*02:06	124	132	9	AANIEIYGI	Consensus (ann/smm)	14.2	2669.75	4.4	1847.35	24	-	-	-	-
HLA-A*02:06	190	198	9	LFNTQITYL	Consensus (ann/smm)	14.2	7662.42	5.4	1623.87	23	-	-	-	-
HLA-A*02:06	34	43	10	KEKDETLFFA	Consensus (ann/smm)	14.3	613.91	1.6	2587.68	27	-	-	-	-
HLA-A*02:06	192	201	10	NTQITYLAEE	Consensus (ann/smm)	14.6	3171.32	3.2	2437.31	26	-	-	-	-
HLA-A*02:06	275	283	9	MTYALVKVF	Consensus (ann/smm)	14.8	3400.77	4.6	2025.58	25	-	-	-	-
HLA-A*02:06	270	279	10	DTDELMTYAL	Consensus (ann/smm)	14.95	6811.62	3.9	2414.96	26	-	-	-	-
HLA-A*02:06	5	13	9	NFLSIVGLI	Consensus (ann/smm)	15.0	4706.07	5	2020.92	25	-	-	-	-
HLA-A*02:06	204	212	9	FSEAREITA	Consensus (ann/smm)	15.0	4541.20	5	2077.54	25	-	-	-	-
HLA-A*02:06	198	206	9	LAEEDSFSE	Consensus (ann/smm)	15.05	12304.75	9.1	1344.47	21	-	-	-	-
HLA-A*02:06	271	280	10	TDELMTYALV	Consensus (ann/smm)	15.25	4879.94	3.5	2703.40	27	-	-	-	-
HLA-A*02:06	174	182	9	FKDTRFSTE	Consensus (ann/smm)	15.3	11259.71	7.6	1716.13	23	-	-	-	-
HLA-A*02:06	266	274	9	ELVFDTDEL	Consensus (ann/smm)	15.5	5209.72	5	2130.84	26	-	-	-	-
HLA-A*02:06	199	207	9	AEEDSFSEA	Consensus (ann/smm)	15.6	6248.44	5.2	2111.30	26	-	-	-	-
HLA-A*02:06	279	288	10	LVKVFTNPES	Consensus (ann/smm)	16.0	12989.18	11	1757.56	21	-	-	-	-
HLA-A*02:06	126	134	9	NIEIYGIPA	Consensus (ann/smm)	16.15	2038.35	4.3	2526.68	28	-	-	-	-
HLA-A*02:06	143	152	10	YIGADPLHVD	Consensus (ann/smm)	16.6	7894.95	4.2	3068.39	29	-	-	-	-
HLA-A*02:06	120	129	10	KRQIAANIEI	Consensus (ann/smm)	16.65	103.09	0.3	4129.62	33	-	-	-	-
HLA-A*02:06	228	236	9	YKRISFLDV	Consensus (ann/smm)	16.8	3570.71	4.6	2808.99	29	-	-	-	-
HLA-A*02:06	98	107	10	KNLYCQTGGI	Consensus (ann/smm)	17.05	2736.93	3.1	3522.98	31	-	-	-	-
HLA-A*02:06	172	181	10	NIFKDTRFST	Consensus (ann/smm)	17.2	3857.50	3.4	3514.88	31	-	-	-	-
HLA-A*02:06	6	14	9	FLSIVGLIS	Consensus (ann/smm)	17.2	2593.53	4.4	3058.79	30	-	-	-	-
HLA-A*02:06	265	274	10	CELVFDTDEL	Consensus (ann/smm)	17.45	6679.60	3.9	3555.58	31	-	-	-	-
HLA-A*02:06	230	239	10	RISFLDVYWF	Consensus (ann/smm)	17.6	3038.64	3.2	3880.70	32	-	-	-	-
HLA-A*02:06	191	199	9	FNTQITYLA	Consensus (ann/smm)	18.0	5251.26	5	3188.23	31	-	-	-	-
HLA-A*02:06	1	9	9	MNSINFLSI	Consensus (ann/smm)	18.05	5900.27	5.1	3369.38	31	-	-	-	-
HLA-A*02:06	91	100	10	NQNSDLTKNL	Consensus (ann/smm)	18.2	3901.99	3.4	4216.09	33	-	-	-	-
HLA-A*02:06	17	25	9	FIVAVKCDG	Consensus (ann/smm)	18.9	12109.68	8.8	2796.08	29	-	-	-	-
HLA-A*02:06	179	188	10	FSTEVFYHKN	Consensus (ann/smm)	19.5	7254.98	4	4741.44	35	-	-	-	-
HLA-A*02:06	81	90	10	AIKLTSYPKI	Consensus (ann/smm)	19.55	2466.32	3.1	5057.20	36	-	-	-	-
HLA-A*02:06	230	238	9	RISFLDVYW	Consensus (ann/smm)	19.75	8003.06	5.5	4164.38	34	-	-	-	-
HLA-A*02:06	234	242	9	LDVYWFQET	Consensus (ann/smm)	19.8	11259.34	7.6	3806.71	32	-	-	-	-
HLA-A*02:06	76	84	9	KSCISAIKL	Consensus (ann/smm)	19.95	10814.92	6.9	4023	33	-	-	-	-
HLA-A*02:06	231	240	10	ISFLDVYWFQ	Consensus (ann/smm)	20.05	7501.72	4.1	4840.72	36	-	-	-	-
HLA-A*02:06	190	199	10	LFNTQITYLA	Consensus (ann/smm)	20.5	13427.16	19	1836.16	22	-	-	-	-
HLA-A*02:06	262	271	10	NKTCELVFDT	Consensus (ann/smm)	20.65	12089.38	8.3	4007.84	33	-	-	-	-
HLA-A*02:06	184	193	10	FYHKNGLFNT	Consensus (ann/smm)	20.9	11333.78	6.8	4763.32	35	-	-	-	-
HLA-A*02:06	17	26	10	FIVAVKCDGD	Consensus (ann/smm)	21.0	13874.49	29	725.96	13	-	-	-	-
HLA-A*02:06	219	228	10	FSIILPNEEY	Consensus (ann/smm)	21.2	9597.46	4.4	5519.63	38	-	-	-	-
HLA-A*02:06	46	55	10	GLKRDPCQIV	Consensus (ann/smm)	22.0	13187.01	16	2811.32	28	-	-	-	-
HLA-A*02:06	263	272	10	KTCELVFDTD	Consensus (ann/smm)	22.0	13474.01	20	2217.74	24	-	-	-	-
HLA-A*02:06	272	280	9	DELMTYALV	Consensus (ann/smm)	22.2	7490.60	5.4	6288.54	39	-	-	-	-
HLA-A*02:06	67	75	9	FVLNFKTNK	Consensus (ann/smm)	22.3	8503.23	5.6	6303.04	39	-	-	-	-
HLA-A*02:06	82	90	9	IKLTSYPKI	Consensus (ann/smm)	22.85	9433.15	5.7	6524.54	40	-	-	-	-
HLA-A*02:06	4	12	9	INFLSIVGL	Consensus (ann/smm)	23.0	4291.55	5	6975.09	41	-	-	-	-
HLA-A*02:06	279	287	9	LVKVFTNPE	Consensus (ann/smm)	23.35	9279.98	5.7	7055.86	41	-	-	-	-
HLA-A*02:06	269	277	9	FDTDELMTY	Consensus (ann/smm)	23.55	11504.78	8.1	6159.56	39	-	-	-	-
HLA-A*02:06	195	204	10	ITYLAEEDSF	Consensus (ann/smm)	24.15	11012	6.3	7127.05	42	-	-	-	-
HLA-A*02:06	149	158	10	LHVDSYGLPY	Consensus (ann/smm)	24.2	9617.52	4.4	8431.60	44	-	-	-	-
HLA-A*02:06	196	205	10	TYLAEEDSFS	Consensus (ann/smm)	24.2	9276.27	4.4	8052.12	44	-	-	-	-
HLA-A*02:06	150	158	9	HVDSYGLPY	Consensus (ann/smm)	24.2	7542.57	5.4	8008.48	43	-	-	-	-
HLA-A*02:06	182	190	9	EVFYHKNGL	Consensus (ann/smm)	24.25	7756.34	5.5	7736.60	43	-	-	-	-
HLA-A*02:06	106	114	9	GIGTDNCKL	Consensus (ann/smm)	24.7	11670.77	8.4	6769.40	41	-	-	-	-
HLA-A*02:06	191	200	10	FNTQITYLAE	Consensus (ann/smm)	24.9	12316.87	8.8	6996.97	41	-	-	-	-
HLA-A*02:06	235	243	9	DVYWFQETM	Consensus (ann/smm)	25.4	10023.79	5.8	9131.67	45	-	-	-	-
HLA-A*02:06	4	13	10	INFLSIVGLI	Consensus (ann/smm)	25.45	6248.44	3.9	9770.35	47	-	-	-	-
HLA-A*02:06	80	88	9	SAIKLTSYP	Consensus (ann/smm)	25.5	13714.21	19	3560.82	32	-	-	-	-
HLA-A*02:06	52	61	10	CQIVLGYKCS	Consensus (ann/smm)	25.6	7917.96	4.2	9658.51	47	-	-	-	-
HLA-A*02:06	107	115	9	IGTDNCKLV	Consensus (ann/smm)	25.75	17917.88	42	398.61	9.5	-	-	-	-
HLA-A*02:06	121	130	10	RQIAANIEIY	Consensus (ann/smm)	25.85	1357.71	2.7	11140.64	49	-	-	-	-
HLA-A*02:06	63	72	10	NQTHFVLNFK	Consensus (ann/smm)	26.2	9232.31	4.4	10837.02	48	-	-	-	-
HLA-A*02:06	36	44	9	KDETLFFAS	Consensus (ann/smm)	26.4	10634.48	6.8	9739.80	46	-	-	-	-
HLA-A*02:06	91	99	9	NQNSDLTKN	Consensus (ann/smm)	26.7	19865.35	45	333.85	8.4	-	-	-	-
HLA-A*02:06	274	283	10	LMTYALVKVF	Consensus (ann/smm)	26.85	1836.87	2.7	12644.74	51	-	-	-	-
HLA-A*02:06	59	68	10	KCSNNQTHFV	Consensus (ann/smm)	27.4	12800.14	9.8	8667.82	45	-	-	-	-
HLA-A*02:06	222	231	10	ILPNEEYKRI	Consensus (ann/smm)	27.5	12950.87	11	8239.67	44	-	-	-	-
HLA-A*02:06	266	275	10	ELVFDTDELM	Consensus (ann/smm)	27.75	4896.76	3.5	13611.63	52	-	-	-	-
HLA-A*02:06	20	29	10	AVKCDGDEYF	Consensus (ann/smm)	28.4	5878.86	3.8	14318.91	53	-	-	-	-
HLA-A*02:06	102	110	9	CQTGGIGTD	Consensus (ann/smm)	29.0	17571.35	42	886.24	16	-	-	-	-
HLA-A*02:06	160	169	10	FDQEHGWNVE	Consensus (ann/smm)	29.1	8000.81	4.2	15592.29	54	-	-	-	-
HLA-A*02:06	151	160	10	VDSYGLPYQF	Consensus (ann/smm)	29.35	11791.99	7.7	12385.40	51	-	-	-	-
HLA-A*02:06	220	228	9	SIILPNEEY	Consensus (ann/smm)	29.35	8927.98	5.7	15543.54	53	-	-	-	-
HLA-A*02:06	99	108	10	NLYCQTGGIG	Consensus (ann/smm)	29.5	16028.81	45	841.22	14	-	-	-	-
HLA-A*02:06	189	197	9	GLFNTQITY	Consensus (ann/smm)	29.5	5518.22	5	17440.14	54	-	-	-	-
HLA-A*02:06	3	11	9	SINFLSIVG	Consensus (ann/smm)	29.9	11372.84	7.8	15015.85	52	-	-	-	-
HLA-A*02:06	122	131	10	QIAANIEIYG	Consensus (ann/smm)	30.25	20113.21	52	510.40	8.5	-	-	-	-
HLA-A*02:06	64	73	10	QTHFVLNFKT	Consensus (ann/smm)	30.5	13148.39	16	8707.83	45	-	-	-	-
HLA-A*02:06	108	116	9	GTDNCKLVF	Consensus (ann/smm)	31.4	12092.52	8.8	16693.60	54	-	-	-	-
HLA-A*02:06	35	44	10	EKDETLFFAS	Consensus (ann/smm)	31.7	22076.73	54	579.31	9.4	-	-	-	-
HLA-A*02:06	13	22	10	ISFGFIVAVK	Consensus (ann/smm)	31.8	729.75	1.6	25876.77	62	-	-	-	-
HLA-A*02:06	96	104	9	LTKNLYCQT	Consensus (ann/smm)	31.95	13147.54	9.9	16925.83	54	-	-	-	-
HLA-A*02:06	186	195	10	HKNGLFNTQI	Consensus (ann/smm)	32.0	15793.49	44	1552.07	20	-	-	-	-
HLA-A*02:06	78	86	9	CISAIKLTS	Consensus (ann/smm)	33.3	8201.96	5.6	26887.47	61	-	-	-	-
HLA-A*02:06	203	212	10	SFSEAREITA	Consensus (ann/smm)	33.5	16209.15	45	1761.61	22	-	-	-	-
HLA-A*02:06	181	190	10	TEVFYHKNGL	Consensus (ann/smm)	33.7	9652.96	4.4	26786.13	63	-	-	-	-
HLA-A*02:06	72	81	10	KTNKKSCISA	Consensus (ann/smm)	34.0	14572.58	41	2766.37	27	-	-	-	-
HLA-A*02:06	155	163	9	GLPYQFDQE	Consensus (ann/smm)	34.5	16985.14	41	2670.24	28	-	-	-	-
HLA-A*02:06	21	30	10	VKCDGDEYFI	Consensus (ann/smm)	35.5	18201.81	49	1836.16	22	-	-	-	-
HLA-A*02:06	89	97	9	KINQNSDLT	Consensus (ann/smm)	36.0	15302.15	38	4232.04	34	-	-	-	-
HLA-A*02:06	54	63	10	IVLGYKCSNN	Consensus (ann/smm)	36.5	16637.92	46	2629.72	27	-	-	-	-
HLA-A*02:06	154	162	9	YGLPYQFDQ	Consensus (ann/smm)	36.5	24103.80	52	1447.27	21	-	-	-	-
HLA-A*02:06	226	234	9	EEYKRISFL	Consensus (ann/smm)	36.5	13763.26	20	15723.53	53	-	-	-	-
HLA-A*02:06	126	135	10	NIEIYGIPAK	Consensus (ann/smm)	37.0	13194	17	18574.19	57	-	-	-	-
HLA-A*02:06	154	163	10	YGLPYQFDQE	Consensus (ann/smm)	37.5	15451.38	43	3862.87	32	-	-	-	-
HLA-A*02:06	150	159	10	HVDSYGLPYQ	Consensus (ann/smm)	38.0	17633.44	47	3019.33	29	-	-	-	-
HLA-A*02:06	148	156	9	PLHVDSYGL	Consensus (ann/smm)	38.0	18276.79	42	4390.86	34	-	-	-	-
HLA-A*02:06	62	71	10	NNQTHFVLNF	Consensus (ann/smm)	38.15	3633.66	3.3	50571.98	73	-	-	-	-
HLA-A*02:06	75	84	10	KKSCISAIKL	Consensus (ann/smm)	38.5	20973.28	53	2132.60	24	-	-	-	-
HLA-A*02:06	123	131	9	IAANIEIYG	Consensus (ann/smm)	38.5	14736.53	34	7953.35	43	-	-	-	-
HLA-A*02:06	138	146	9	SFKDRYIGA	Consensus (ann/smm)	39.0	16936.70	41	5489.72	37	-	-	-	-
HLA-A*02:06	96	105	10	LTKNLYCQTG	Consensus (ann/smm)	39.5	29524.13	65	870.78	14	-	-	-	-
HLA-A*02:06	218	226	9	KFSIILPNE	Consensus (ann/smm)	39.5	21351.99	48	3447.86	31	-	-	-	-
HLA-A*02:06	260	268	9	NENKTCELV	Consensus (ann/smm)	39.5	17498.88	42	5218.55	37	-	-	-	-
HLA-A*02:06	21	29	9	VKCDGDEYF	Consensus (ann/smm)	40.5	18063.69	42	6216.56	39	-	-	-	-
HLA-A*02:06	131	139	9	GIPAKKCSF	Consensus (ann/smm)	40.5	15877.09	39	7508.44	42	-	-	-	-
HLA-A*02:06	34	42	9	KEKDETLFF	Consensus (ann/smm)	41.0	17756.16	42	6420.22	40	-	-	-	-
HLA-A*02:06	48	56	9	KRDPCQIVL	Consensus (ann/smm)	41.0	16295.84	40	7630.45	42	-	-	-	-
HLA-A*02:06	172	180	9	NIFKDTRFS	Consensus (ann/smm)	41.0	15436.67	38	8601.02	44	-	-	-	-
HLA-A*02:06	213	221	9	KDIKKKFSI	Consensus (ann/smm)	41.0	18218.94	42	6539.58	40	-	-	-	-
HLA-A*02:06	144	152	9	IGADPLHVD	Consensus (ann/smm)	42.0	34711.90	71	545.19	13	-	-	-	-
HLA-A*02:06	47	56	10	LKRDPCQIVL	Consensus (ann/smm)	42.5	21107.82	53	3697.52	32	-	-	-	-
HLA-A*02:06	67	76	10	FVLNFKTNKK	Consensus (ann/smm)	42.5	15217.94	43	7226.20	42	-	-	-	-
HLA-A*02:06	213	222	10	KDIKKKFSII	Consensus (ann/smm)	42.5	20448.94	52	3971.09	33	-	-	-	-
HLA-A*02:06	216	225	10	KKKFSIILPN	Consensus (ann/smm)	42.5	14664.95	41	8412.21	44	-	-	-	-
HLA-A*02:06	281	289	9	KVFTNPESD	Consensus (ann/smm)	42.5	28048.44	58	2407.41	27	-	-	-	-
HLA-A*02:06	135	144	10	KKCSFKDRYI	Consensus (ann/smm)	43.0	29534.03	65	1636.48	21	-	-	-	-
HLA-A*02:06	227	236	10	EYKRISFLDV	Consensus (ann/smm)	43.0	13809.35	28	19948.49	58	-	-	-	-
HLA-A*02:06	39	48	10	TLFFASYGLK	Consensus (ann/smm)	43.15	3839.55	3.3	111406.36	83	-	-	-	-
HLA-A*02:06	171	180	10	YNIFKDTRFS	Consensus (ann/smm)	43.5	13850.80	28	20040.57	59	-	-	-	-
HLA-A*02:06	218	227	10	KFSIILPNEE	Consensus (ann/smm)	43.5	23130.37	56	3672.06	31	-	-	-	-
HLA-A*02:06	47	55	9	LKRDPCQIV	Consensus (ann/smm)	43.5	19087.02	43	8328.18	44	-	-	-	-
HLA-A*02:06	85	93	9	TSYPKINQN	Consensus (ann/smm)	43.5	26507.05	56	3225.15	31	-	-	-	-
HLA-A*02:06	45	54	10	YGLKRDPCQI	Consensus (ann/smm)	44.0	18083.43	48	6620.79	40	-	-	-	-
HLA-A*02:06	251	260	10	YIHYNGECSN	Consensus (ann/smm)	44.0	15009.94	42	9160.31	46	-	-	-	-
HLA-A*02:06	183	191	9	VFYHKNGLF	Consensus (ann/smm)	44.0	18005.93	42	9852.58	46	-	-	-	-
HLA-A*02:06	221	229	9	IILPNEEYK	Consensus (ann/smm)	44.0	18612.66	42	9540.04	46	-	-	-	-
HLA-A*02:06	78	87	10	CISAIKLTSY	Consensus (ann/smm)	44.5	13680.56	24	30542.88	65	-	-	-	-
HLA-A*02:06	184	192	9	FYHKNGLFN	Consensus (ann/smm)	44.5	28374.12	58	3225.15	31	-	-	-	-
HLA-A*02:06	251	259	9	YIHYNGECS	Consensus (ann/smm)	44.5	17285.86	41	11416.95	48	-	-	-	-
HLA-A*02:06	116	125	10	FKKRKRQIAA	Consensus (ann/smm)	45.0	31701.68	71	1431.89	19	-	-	-	-
HLA-A*02:06	140	149	10	KDRYIGADPL	Consensus (ann/smm)	45.0	17934.96	48	7445.78	42	-	-	-	-
HLA-A*02:06	80	89	10	SAIKLTSYPK	Consensus (ann/smm)	45.5	20636.97	52	6066.11	39	-	-	-	-
HLA-A*02:06	292	301	10	RLKEEDLGRG	Consensus (ann/smm)	45.5	33127.46	74	1218.74	17	-	-	-	-
HLA-A*02:06	79	87	9	ISAIKLTSY	Consensus (ann/smm)	46.0	19211.13	43	11549.15	49	-	-	-	-
HLA-A*02:06	228	237	10	YKRISFLDVY	Consensus (ann/smm)	46.5	14274.98	39	14822.11	54	-	-	-	-
HLA-A*02:06	281	290	10	KVFTNPESDG	Consensus (ann/smm)	46.5	33207.51	74	1409	19	-	-	-	-
HLA-A*02:06	249	257	9	YPYIHYNGE	Consensus (ann/smm)	46.5	19811.69	45	11260.30	48	-	-	-	-
HLA-A*02:06	100	109	10	LYCQTGGIGT	Consensus (ann/smm)	47.0	24119.46	58	5068.86	36	-	-	-	-
HLA-A*02:06	41	49	9	FFASYGLKR	Consensus (ann/smm)	47.0	23695.51	51	8119.89	43	-	-	-	-
HLA-A*02:06	194	202	9	QITYLAEED	Consensus (ann/smm)	47.0	30088.81	61	4088.37	33	-	-	-	-
HLA-A*02:06	188	197	10	NGLFNTQITY	Consensus (ann/smm)	47.2	9966.37	4.4	230096.49	90	-	-	-	-
HLA-A*02:06	76	85	10	KSCISAIKLT	Consensus (ann/smm)	47.5	21627.75	54	6821.97	41	-	-	-	-
HLA-A*02:06	146	155	10	ADPLHVDSYG	Consensus (ann/smm)	47.5	36746.71	79	1046.91	16	-	-	-	-
HLA-A*02:06	22	30	9	KCDGDEYFI	Consensus (ann/smm)	47.5	18105.56	42	16089.78	53	-	-	-	-
HLA-A*02:06	38	46	9	ETLFFASYG	Consensus (ann/smm)	47.5	18930.50	43	14912.48	52	-	-	-	-
HLA-A*02:06	244	252	9	RKKPKYPYI	Consensus (ann/smm)	47.5	21713.80	48	10198.82	47	-	-	-	-
HLA-A*02:06	31	40	10	GKYKEKDETL	Consensus (ann/smm)	48.0	26787	61	4580.47	35	-	-	-	-
HLA-A*02:06	178	187	10	RFSTEVFYHK	Consensus (ann/smm)	48.0	20802.19	52	8258.67	44	-	-	-	-
HLA-A*02:06	42	50	9	FASYGLKRD	Consensus (ann/smm)	48.0	32629.80	66	3173.58	30	-	-	-	-
HLA-A*02:06	122	130	9	QIAANIEIY	Consensus (ann/smm)	48.0	19374.15	44	14406.22	52	-	-	-	-
HLA-A*02:06	259	268	10	SNENKTCELV	Consensus (ann/smm)	48.5	25175.34	59	5609.32	38	-	-	-	-
HLA-A*02:06	192	200	9	NTQITYLAE	Consensus (ann/smm)	48.5	17953.40	42	17928.75	55	-	-	-	-
HLA-A*02:06	79	88	10	ISAIKLTSYP	Consensus (ann/smm)	49.0	22717.64	56	7377.51	42	-	-	-	-
HLA-A*02:06	84	93	10	LTSYPKINQN	Consensus (ann/smm)	49.0	20813.90	52	9202.59	46	-	-	-	-
HLA-A*02:06	18	26	9	IVAVKCDGD	Consensus (ann/smm)	49.0	32018.47	65	3995.31	33	-	-	-	-
HLA-A*02:06	77	86	10	SCISAIKLTS	Consensus (ann/smm)	49.5	14227.95	38	23062.69	61	-	-	-	-
HLA-A*02:06	45	53	9	YGLKRDPCQ	Consensus (ann/smm)	49.5	32835.92	67	3577.26	32	-	-	-	-
HLA-A*02:06	139	147	9	FKDRYIGAD	Consensus (ann/smm)	49.5	33704.13	69	3094.21	30	-	-	-	-
HLA-A*02:06	292	300	9	RLKEEDLGR	Consensus (ann/smm)	49.5	23721.41	51	11029.35	48	-	-	-	-
HLA-A*02:06	33	42	10	YKEKDETLFF	Consensus (ann/smm)	50.0	23346.08	56	8107.93	44	-	-	-	-
HLA-A*02:06	239	247	9	FQETMRKKP	Consensus (ann/smm)	50.0	29265.25	60	6524.54	40	-	-	-	-
HLA-A*02:06	282	291	10	VFTNPESDGS	Consensus (ann/smm)	50.5	25685.45	59	7226.20	42	-	-	-	-
HLA-A*02:06	32	40	9	KYKEKDETL	Consensus (ann/smm)	50.5	27886.54	58	7971.68	43	-	-	-	-
HLA-A*02:06	166	174	9	WNVERYNIF	Consensus (ann/smm)	50.5	22020.42	48	15579.37	53	-	-	-	-
HLA-A*02:06	185	193	9	YHKNGLFNT	Consensus (ann/smm)	50.5	21370.47	48	15401.04	53	-	-	-	-
HLA-A*02:06	16	25	10	GFIVAVKCDG	Consensus (ann/smm)	51.0	31781.70	71	3563.77	31	-	-	-	-
HLA-A*02:06	71	80	10	FKTNKKSCIS	Consensus (ann/smm)	51.0	33141.10	74	2937.04	28	-	-	-	-
HLA-A*02:06	85	94	10	TSYPKINQNS	Consensus (ann/smm)	51.0	29153.38	65	5259.08	37	-	-	-	-
HLA-A*02:06	105	114	10	GGIGTDNCKL	Consensus (ann/smm)	51.0	20779.48	52	11532.14	50	-	-	-	-
HLA-A*02:06	46	54	9	GLKRDPCQI	Consensus (ann/smm)	51.0	24999.71	53	11682.88	49	-	-	-	-
HLA-A*02:06	64	72	9	QTHFVLNFK	Consensus (ann/smm)	51.0	21590.81	48	16848.06	54	-	-	-	-
[truncated: 13,831 more rows]
